# Supplementary material for: The Language of Innovation
Source: PLoS One. 2020 Apr 30;15(4):e0230107. doi: 10.1371/journal.pone.0230107 (PMC7194493; doi:10.1371/journal.pone.0230107)
Supplement: S21 File — (GZ) [file pone.0230107.s021.tar.gz › 1999-2003/V2Run_18_VS_4500_embeddings1999-2003ED32.txt]

-2.551985681056976318e-01 -5.298699066042900085e-02 -5.714843794703483582e-02 1.106873229146003723e-01 5.655094608664512634e-02 2.373465895652770996e-01 -2.075325399637222290e-01 4.742032662034034729e-02 2.527777850627899170e-01 -2.044075429439544678e-01 9.557384997606277466e-02 2.027590721845626831e-01 1.605462133884429932e-01 -3.286579251289367676e-01 -1.227673888206481934e-01 -6.346062570810317993e-02 -1.442512720823287964e-01 -4.082255437970161438e-02 -8.569579571485519409e-02 -2.972297668457031250e-01 -1.754820942878723145e-01 -1.784007400274276733e-01 -6.820151209831237793e-02 2.569250464439392090e-01 -8.327292650938034058e-02 -4.295263811945915222e-02 -2.460666000843048096e-01 2.155482470989227295e-01 -2.375898957252502441e-01 4.750926420092582703e-02 1.154249459505081177e-01 -2.522271871566772461e-01
-2.010720521211624146e-01 -6.379695236682891846e-02 2.219175249338150024e-01 6.041236594319343567e-02 -1.439724862575531006e-01 -6.021967530250549316e-02 2.650565095245838165e-02 -1.892570406198501587e-01 1.419633179903030396e-01 -8.675721287727355957e-02 1.854748874902725220e-01 7.104739546775817871e-02 -1.129322126507759094e-01 -2.215129435062408447e-01 -2.156155109405517578e-01 2.487423866987228394e-01 -1.036266833543777466e-01 -6.649599224328994751e-02 1.011519785970449448e-02 -1.610314548015594482e-01 -3.472313284873962402e-01 8.644279837608337402e-02 -3.711270391941070557e-01 1.304634958505630493e-01 -1.898440271615982056e-01 2.635923773050308228e-02 -3.130691349506378174e-01 -6.801724433898925781e-02 -9.096121788024902344e-02 2.890749275684356689e-02 -1.009301245212554932e-01 -3.489298224449157715e-01
1.695005595684051514e-02 -1.702548861503601074e-01 7.940571755170822144e-02 -4.240294545888900757e-02 -1.433542668819427490e-01 -6.788663566112518311e-02 -7.312292605638504028e-02 -7.654011994600296021e-02 1.204950213432312012e-01 3.999152034521102905e-02 2.415426075458526611e-01 2.088188380002975464e-01 -1.240744963288307190e-01 -2.301931083202362061e-01 1.815878152847290039e-01 2.687526643276214600e-01 -2.833821438252925873e-02 -1.542944163084030151e-01 1.664616540074348450e-02 -1.278300136327743530e-01 -3.002720177173614502e-01 -2.386057078838348389e-01 -4.586398229002952576e-02 2.155070938169956207e-02 1.321261841803789139e-02 1.369655877351760864e-01 -1.480814218521118164e-01 -3.131540417671203613e-01 -4.296808838844299316e-01 1.098591238260269165e-01 2.610521912574768066e-01 -1.998609751462936401e-01
-1.177820637822151184e-01 7.015430927276611328e-02 -3.456604480743408203e-01 3.436005711555480957e-01 -6.822588294744491577e-02 -4.012277349829673767e-03 1.230036318302154541e-01 4.442985355854034424e-02 2.122226357460021973e-01 -3.139796480536460876e-02 7.469990104436874390e-02 6.162393465638160706e-02 -9.961042553186416626e-02 -2.442632168531417847e-01 -3.877219557762145996e-02 1.346466690301895142e-01 -1.467690020799636841e-01 1.239397097378969193e-02 -1.509456932544708252e-01 -1.675560139119625092e-02 8.235045522451400757e-02 -1.404664367437362671e-01 7.891704142093658447e-02 -5.547624081373214722e-03 6.497889757156372070e-02 -1.000877469778060913e-01 -1.799026876688003540e-01 -1.941626518964767456e-01 -4.806609749794006348e-01 6.306296586990356445e-02 -7.690937072038650513e-02 -4.177378118038177490e-01
2.566938055679202080e-03 -1.862576305866241455e-01 -2.643052935600280762e-01 6.811910867691040039e-02 -1.774353981018066406e-01 2.281373739242553711e-01 2.702165767550468445e-02 -2.513934373855590820e-01 1.510228663682937622e-01 -1.405390948057174683e-01 2.544119358062744141e-01 5.039488077163696289e-01 -7.522792369127273560e-02 7.403531670570373535e-02 3.128618374466896057e-02 -1.034543197602033615e-02 -8.680035360157489777e-03 -7.385982573032379150e-02 9.475111216306686401e-02 2.986275777220726013e-02 -3.040323555469512939e-01 -2.660575881600379944e-02 -6.059497594833374023e-02 1.903457343578338623e-01 -2.242322415113449097e-01 1.983837783336639404e-02 1.507125794887542725e-01 -7.391876541078090668e-03 -3.268132507801055908e-01 1.844799891114234924e-02 -1.342662274837493896e-01 -1.510160118341445923e-01
2.907776236534118652e-01 -2.760792970657348633e-01 -7.631326466798782349e-02 2.500980906188488007e-02 6.523385643959045410e-02 2.071218490600585938e-01 1.998612098395824432e-02 3.983486071228981018e-02 1.700369566679000854e-01 -1.684159785509109497e-01 8.708387613296508789e-02 3.456602394580841064e-01 1.656739264726638794e-01 -6.776308268308639526e-02 1.581389904022216797e-01 2.795844376087188721e-01 -1.953454315662384033e-02 1.251403391361236572e-01 1.184554025530815125e-01 -1.390757560729980469e-01 -3.696352839469909668e-01 -4.690275341272354126e-02 -4.321178421378135681e-02 -6.741508096456527710e-02 -1.196682900190353394e-01 6.266208738088607788e-02 -1.671080887317657471e-01 -2.795983804389834404e-03 -3.911499083042144775e-01 1.227295249700546265e-01 5.784878134727478027e-02 -2.276777476072311401e-01
-6.738708168268203735e-02 -2.935460507869720459e-01 -2.451125979423522949e-01 2.220236137509346008e-02 -1.175352036952972412e-01 2.712402343750000000e-01 4.156545549631118774e-02 -2.069625705480575562e-01 -5.174902081489562988e-02 -3.357048612087965012e-03 3.317453339695930481e-02 2.802404165267944336e-01 -6.359205581247806549e-03 -1.413959115743637085e-01 4.232043772935867310e-02 3.091844320297241211e-01 1.130194887518882751e-01 -4.323256202042102814e-03 7.715430110692977905e-02 1.299061775207519531e-01 -3.200303912162780762e-01 -1.498825661838054657e-02 1.870370954275131226e-01 1.003905665129423141e-02 -3.181524947285652161e-02 -7.428984344005584717e-02 -1.483843624591827393e-01 8.092565834522247314e-02 -2.405399531126022339e-01 1.465343683958053589e-01 3.389028832316398621e-02 -4.775975346565246582e-01
-8.236860483884811401e-02 -8.719599246978759766e-02 -2.780603468418121338e-01 -3.304504603147506714e-02 -1.442690193653106689e-01 1.923878788948059082e-01 2.032732963562011719e-01 1.834356808103621006e-03 1.103955432772636414e-01 -1.180132701992988586e-01 2.232454121112823486e-01 2.071445733308792114e-01 2.708023190498352051e-01 6.021600589156150818e-02 4.411972686648368835e-02 1.943207383155822754e-01 -9.993716329336166382e-02 -2.803716063499450684e-01 -1.650464683771133423e-01 -4.188536852598190308e-02 -4.383994340896606445e-01 -1.013828739523887634e-01 4.401604086160659790e-02 -6.020634248852729797e-02 -1.036391630768775940e-01 6.520893424749374390e-02 -1.718982011079788208e-01 1.087215542793273926e-01 -4.253215789794921875e-01 3.027322515845298767e-02 2.001928910613059998e-02 -9.121722728013992310e-02
7.249245792627334595e-02 -2.896364927291870117e-01 -1.245555132627487183e-01 1.024526953697204590e-01 6.083546206355094910e-02 2.337323874235153198e-01 3.381800651550292969e-02 -1.814323961734771729e-01 2.148761749267578125e-01 -3.925719112157821655e-02 3.947801589965820312e-01 6.289038807153701782e-02 8.045879192650318146e-03 -1.704358607530593872e-01 1.727656275033950806e-01 2.382841259241104126e-01 -2.295975759625434875e-02 -1.467187553644180298e-01 8.469025790691375732e-02 -1.329338401556015015e-01 -3.792230188846588135e-01 -2.415076196193695068e-01 1.528908964246511459e-02 3.422697260975837708e-02 -1.763761937618255615e-01 2.629242837429046631e-01 9.741876274347305298e-02 -1.342625021934509277e-01 4.385169222950935364e-02 1.374592036008834839e-01 1.559753566980361938e-01 -2.141313403844833374e-01
-7.743331044912338257e-02 -2.609076201915740967e-01 -1.300957351922988892e-01 3.584480285644531250e-02 -2.973326668143272400e-02 -2.386066615581512451e-01 3.231271356344223022e-02 -9.411039948463439941e-02 2.963931113481521606e-02 1.006510034203529358e-01 1.509663760662078857e-01 -1.450760848820209503e-02 2.415188997983932495e-01 -2.691688835620880127e-01 -7.506179809570312500e-02 2.931032478809356689e-01 5.096085369586944580e-02 2.421783097088336945e-02 -8.860109746456146240e-02 -3.162091076374053955e-01 -1.450649797916412354e-01 9.061800688505172729e-02 -1.615637913346290588e-02 6.245386321097612381e-03 -2.073293030261993408e-01 2.210947126150131226e-01 -9.093748778104782104e-02 1.835014820098876953e-01 -2.950036227703094482e-01 1.335814595222473145e-01 1.330012083053588867e-01 -4.321080148220062256e-01
-2.449180632829666138e-01 1.190063823014497757e-02 -2.384802103042602539e-01 5.105181410908699036e-02 -1.164224818348884583e-01 1.814225465059280396e-01 8.216570317745208740e-02 -1.089955568313598633e-01 3.939087986946105957e-01 -2.215229421854019165e-01 -1.244783215224742889e-02 1.082829162478446960e-01 1.286450922489166260e-01 -1.871240437030792236e-01 -1.602491289377212524e-01 1.002090573310852051e-01 -2.137128710746765137e-01 -1.193747669458389282e-01 -9.956374019384384155e-02 -1.635927520692348480e-02 3.099510679021477699e-03 -2.069739550352096558e-01 -1.902412027120590210e-01 1.001872643828392029e-01 -1.586161926388740540e-02 -6.043793633580207825e-02 -3.441736400127410889e-01 -1.307562440633773804e-01 -1.980592310428619385e-01 -2.834511995315551758e-01 5.446189641952514648e-02 -3.011898696422576904e-01
-1.283278614282608032e-01 -3.775861579924821854e-03 2.847569249570369720e-02 -7.181162387132644653e-02 -2.610064446926116943e-01 2.826422750949859619e-01 -3.252751380205154419e-02 -8.548747003078460693e-02 1.491236090660095215e-01 -1.763994842767715454e-01 1.708319187164306641e-01 2.318258583545684814e-01 1.783045977354049683e-01 -1.109152883291244507e-01 2.992367446422576904e-01 2.543868422508239746e-01 -7.271938025951385498e-02 -1.218710243701934814e-01 -1.197658386081457138e-02 -6.776745617389678955e-02 -4.033425748348236084e-01 -8.719343692064285278e-02 -4.836084786802530289e-03 1.553417742252349854e-01 -1.542792618274688721e-01 -1.074604466557502747e-01 -8.624596893787384033e-02 -8.081623166799545288e-02 -3.189302086830139160e-01 1.888693422079086304e-01 -9.232267737388610840e-02 -2.683120071887969971e-01
-3.952729701995849609e-02 -2.295365631580352783e-01 -3.511902391910552979e-01 1.325133256614208221e-03 -2.605023095384240150e-03 1.514271199703216553e-01 -1.981074549257755280e-02 -1.312261447310447693e-02 7.224855571985244751e-02 -1.950235068798065186e-01 1.848510801792144775e-01 1.357254683971405029e-01 6.072660535573959351e-02 -1.513353139162063599e-01 2.313842475414276123e-01 1.822270452976226807e-01 -5.397333949804306030e-02 -1.974555552005767822e-01 3.329274356365203857e-01 -2.842100262641906738e-01 -2.857517302036285400e-01 -1.340097635984420776e-01 4.489274322986602783e-02 1.214051991701126099e-01 -8.512682467699050903e-02 6.953709293156862259e-03 -2.926230728626251221e-01 -1.472812294960021973e-01 -2.951094806194305420e-01 -1.264048833400011063e-02 1.885765939950942993e-01 -4.920717701315879822e-02
-1.728201508522033691e-01 -1.001597195863723755e-01 -1.906487643718719482e-01 4.214156419038772583e-02 7.758168131113052368e-02 -1.696597039699554443e-01 -2.191612720489501953e-01 -2.751750648021697998e-01 1.184073090553283691e-01 -1.941792368888854980e-01 2.054125815629959106e-01 -5.886243283748626709e-02 9.594202786684036255e-02 -1.899046301841735840e-01 9.515549987554550171e-03 2.302123904228210449e-01 -2.196673490107059479e-02 1.072255149483680725e-01 -5.234958603978157043e-03 2.236951738595962524e-01 -2.352225482463836670e-01 9.514813870191574097e-02 -8.948565274477005005e-02 7.657029479742050171e-02 4.309922456741333008e-02 3.033578097820281982e-01 -8.176540583372116089e-02 -2.411179448245093226e-04 -5.014856457710266113e-01 1.184519082307815552e-01 -5.966058373451232910e-02 -2.402761131525039673e-01
5.529301986098289490e-02 -1.276876926422119141e-01 -3.158096075057983398e-01 1.873670816421508789e-01 1.328502595424652100e-01 2.311743199825286865e-01 5.695730075240135193e-02 -8.127055317163467407e-02 2.465683072805404663e-01 -7.822117954492568970e-02 1.798328571021556854e-02 2.593753635883331299e-01 5.555611476302146912e-02 -1.061445176601409912e-01 -2.945335507392883301e-01 3.727367520332336426e-02 -2.139650136232376099e-01 -1.334045529365539551e-01 -3.067450039088726044e-02 9.583608806133270264e-02 -1.395847201347351074e-01 -9.278250485658645630e-02 -9.909887611865997314e-02 7.077048718929290771e-02 -4.255099967122077942e-02 8.494464308023452759e-02 -1.318100690841674805e-01 8.991479873657226562e-02 -1.675714105367660522e-01 -2.336979359388351440e-01 2.697595655918121338e-01 -4.704000353813171387e-01
5.888876318931579590e-02 -7.895313203334808350e-02 -1.443095505237579346e-01 -1.188913136720657349e-01 -7.355283480137586594e-03 3.235002458095550537e-01 2.213995605707168579e-01 -1.268997788429260254e-01 -2.400079555809497833e-02 -5.706354230642318726e-02 1.615001112222671509e-01 3.495666980743408203e-01 -5.801896005868911743e-02 -5.225088819861412048e-02 2.133786529302597046e-01 1.506091058254241943e-01 -2.698062658309936523e-01 -1.822208613157272339e-01 -1.435201801359653473e-02 -2.486712336540222168e-01 -2.859586179256439209e-01 5.825812462717294693e-03 -1.006472036242485046e-01 1.587395370006561279e-01 -7.596607506275177002e-02 1.786614656448364258e-01 7.752948999404907227e-02 1.198163777589797974e-01 -2.958341538906097412e-01 7.290205359458923340e-02 -1.132213696837425232e-01 -3.319670855998992920e-01
-1.754059791564941406e-01 -2.250970304012298584e-01 2.829437851905822754e-01 1.126893237233161926e-01 -1.957875303924083710e-02 3.142256289720535278e-02 2.504836395382881165e-02 -1.597695648670196533e-01 1.267932355403900146e-01 2.510260045528411865e-01 1.386983990669250488e-01 -3.247441351413726807e-02 1.606532633304595947e-01 -2.244124114513397217e-01 -8.819571137428283691e-02 1.664091199636459351e-01 1.321770101785659790e-01 1.064520105719566345e-01 -1.369103044271469116e-01 1.592003256082534790e-01 -3.442505896091461182e-01 1.152267912402749062e-03 -8.582869172096252441e-02 3.290541172027587891e-01 -1.041193976998329163e-01 -9.004728496074676514e-02 -5.610888823866844177e-02 -3.567818179726600647e-02 -3.985759615898132324e-01 1.041964963078498840e-01 -4.178308695554733276e-02 -2.921973764896392822e-01
1.587700396776199341e-01 -1.330351978540420532e-01 -2.242200970649719238e-01 -1.789472550153732300e-01 -2.523046433925628662e-01 3.030202090740203857e-01 4.176222905516624451e-02 -2.254733443260192871e-01 2.211467735469341278e-02 -2.774564325809478760e-01 2.223137915134429932e-01 2.076529115438461304e-01 -5.693085864186286926e-02 -7.818336039781570435e-02 5.986543372273445129e-02 -2.803703770041465759e-02 -2.479275315999984741e-01 6.330963969230651855e-02 6.210573390126228333e-02 -1.360183209180831909e-01 -3.765315413475036621e-01 -1.692318618297576904e-01 9.275798499584197998e-02 1.309733986854553223e-01 -1.166059225797653198e-01 1.897847279906272888e-02 -2.418142184615135193e-02 3.532413765788078308e-02 -2.744026184082031250e-01 8.236762136220932007e-02 -8.271527290344238281e-02 -3.070457875728607178e-01
6.947570294141769409e-02 -9.934073686599731445e-02 -2.081304490566253662e-01 -1.428343355655670166e-01 6.299906969070434570e-02 2.735041975975036621e-01 -8.216264098882675171e-02 -1.302384138107299805e-01 1.095624044537544250e-01 -6.515151262283325195e-02 2.009841352701187134e-01 2.291926592588424683e-01 1.092615276575088501e-01 -2.694563940167427063e-03 1.418506056070327759e-01 2.511632740497589111e-01 -1.670593768358230591e-02 -1.298610270023345947e-01 1.397182643413543701e-01 -7.389604300260543823e-02 -3.639014065265655518e-01 -2.082418650388717651e-01 5.407189577817916870e-02 1.465875469148159027e-02 -6.069083884358406067e-02 1.314218044281005859e-01 -1.351739019155502319e-01 -1.172603964805603027e-01 -3.469078540802001953e-01 1.474234610795974731e-01 -1.871034651994705200e-01 -4.045490622520446777e-01
4.080066829919815063e-02 -1.551958471536636353e-01 -2.348929941654205322e-01 -4.035741090774536133e-03 -1.565255969762802124e-01 1.991786360740661621e-01 2.326790094375610352e-01 -9.958650916814804077e-02 6.131201237440109253e-02 -2.998459152877330780e-02 2.778352499008178711e-01 1.016384735703468323e-01 1.854078918695449829e-01 1.002020761370658875e-01 1.356690227985382080e-01 2.398537844419479370e-01 -5.333031713962554932e-02 -1.757824718952178955e-01 -4.797073453664779663e-02 4.123869165778160095e-02 -2.830024957656860352e-01 -1.674000769853591919e-01 -1.091165468096733093e-01 2.270850092172622681e-01 -3.106299340724945068e-01 -4.853186383843421936e-02 -1.846104860305786133e-01 -1.434175670146942139e-01 -3.486270010471343994e-01 1.605240404605865479e-01 1.381052890792489052e-03 -2.610679268836975098e-01
-1.113036945462226868e-01 -2.233535796403884888e-01 4.397542774677276611e-02 1.089561656117439270e-01 1.316283047199249268e-01 1.801521927118301392e-01 1.235695779323577881e-01 2.677042186260223389e-01 1.432396322488784790e-01 -2.019686549901962280e-01 3.453171849250793457e-01 1.553087383508682251e-01 1.507976949214935303e-01 2.104710415005683899e-02 4.769836738705635071e-02 4.032202437520027161e-02 -1.294306386262178421e-02 3.107772767543792725e-01 -3.097114264965057373e-01 1.079491972923278809e-01 -3.282304108142852783e-01 -1.932220458984375000e-01 -1.898282021284103394e-01 -4.380616359412670135e-03 -1.250500380992889404e-01 1.728401780128479004e-01 -1.078327819705009460e-01 -4.701771587133407593e-02 -1.507085468620061874e-02 5.543157830834388733e-02 2.400204539299011230e-01 -2.230215668678283691e-01
-2.190400063991546631e-01 -1.873711347579956055e-01 -4.706447571516036987e-02 7.883826643228530884e-02 -1.620229482650756836e-01 2.837532758712768555e-01 2.034208029508590698e-01 -4.100078716874122620e-02 2.366592288017272949e-01 -9.796731919050216675e-02 2.250390648841857910e-01 1.043662875890731812e-01 6.750921905040740967e-02 7.984721660614013672e-02 2.210593521595001221e-01 8.155762404203414917e-02 2.149578928947448730e-02 7.008817512542009354e-03 3.470815951004624367e-03 -2.879819832742214203e-02 -1.509152054786682129e-01 -9.392635524272918701e-02 -7.354404032230377197e-02 -2.006972879171371460e-01 -2.129170894622802734e-01 1.421037614345550537e-01 -4.496831912547349930e-03 -1.491355299949645996e-01 -5.285798907279968262e-01 3.317461013793945312e-01 6.745731830596923828e-02 -6.806475669145584106e-02
-6.906126439571380615e-02 -6.487271189689636230e-02 -1.066925823688507080e-01 1.319100111722946167e-01 -2.387999892234802246e-01 -2.663306519389152527e-02 -1.022433340549468994e-01 -6.413809955120086670e-02 2.484735697507858276e-01 -1.056643798947334290e-01 2.293168157339096069e-01 4.946867004036903381e-02 -6.012927740812301636e-02 -2.304630577564239502e-01 -1.588872671127319336e-01 3.720679879188537598e-01 1.836772412061691284e-01 1.140073835849761963e-01 1.858399063348770142e-01 9.426318854093551636e-02 -2.621867954730987549e-01 1.833614856004714966e-01 1.545988023281097412e-01 -7.203128188848495483e-02 2.144306525588035583e-02 2.580415308475494385e-01 -1.941798441112041473e-02 -1.008333191275596619e-01 -4.259579479694366455e-01 -5.334638431668281555e-02 -1.713593602180480957e-01 -1.695316880941390991e-01
-2.572636604309082031e-01 -1.044741198420524597e-01 -2.752564847469329834e-01 2.363304644823074341e-01 -4.127115011215209961e-02 1.680393368005752563e-01 4.963354021310806274e-02 -9.738483466207981110e-03 1.639777570962905884e-01 -1.007905453443527222e-01 3.852936788462102413e-05 3.383019268512725830e-01 -4.211597517132759094e-02 -3.563212752342224121e-01 -3.740471974015235901e-02 2.631567418575286865e-02 -1.003128588199615479e-01 -6.602557003498077393e-02 -2.777322940528392792e-02 -4.985100589692592621e-03 -1.988572767004370689e-03 -2.740770280361175537e-01 8.599550276994705200e-02 3.087873384356498718e-02 6.097489595413208008e-02 1.294366270303726196e-01 -1.817388981580734253e-01 -2.509440481662750244e-01 -3.575945198535919189e-01 -3.112318813800811768e-01 1.063635051250457764e-01 -1.588789969682693481e-01
-1.234452798962593079e-01 -7.574649993330240250e-03 -1.741845011711120605e-01 1.977882087230682373e-01 -1.396168619394302368e-01 3.686328530311584473e-01 1.459591090679168701e-01 1.527371816337108612e-02 2.270827591419219971e-01 1.459847949445247650e-02 3.036495111882686615e-02 2.285205274820327759e-01 -6.636594235897064209e-02 -1.401483267545700073e-01 -2.156467437744140625e-01 1.483519524335861206e-01 -4.281438514590263367e-02 1.815095543861389160e-01 -1.252977848052978516e-01 1.109209135174751282e-01 2.167089432477951050e-01 -2.046494930982589722e-01 2.311359094164799899e-05 -6.941999308764934540e-03 6.720061600208282471e-02 4.063915833830833435e-02 -1.178975328803062439e-01 -1.290524154901504517e-01 -4.750741720199584961e-01 -5.414794012904167175e-02 1.036843135952949524e-01 -3.362559378147125244e-01
-1.544656902551651001e-01 -6.245294585824012756e-03 8.096411824226379395e-02 9.785591810941696167e-02 1.637619733810424805e-01 2.049420922994613647e-01 -1.113190203905105591e-01 4.494202136993408203e-02 5.596973001956939697e-03 -2.123281359672546387e-02 2.602634131908416748e-01 1.858049780130386353e-01 1.390658169984817505e-01 -2.478965073823928833e-01 1.914810203015804291e-02 2.954016029834747314e-01 2.213445305824279785e-01 5.380080267786979675e-02 -1.778115928173065186e-01 -1.786521226167678833e-01 -2.978075742721557617e-01 -2.222551852464675903e-01 -1.951802074909210205e-01 -5.536879226565361023e-02 -2.503288686275482178e-01 -8.361038751900196075e-03 9.485912322998046875e-02 3.297617658972740173e-02 -2.054297178983688354e-01 -4.890848696231842041e-02 3.472818732261657715e-01 -2.699785828590393066e-01
-7.035790383815765381e-02 -1.938908994197845459e-01 -1.757903993129730225e-01 7.993123494088649750e-03 3.749124705791473389e-02 1.411771625280380249e-01 2.759326063096523285e-02 -1.849783658981323242e-01 -3.113179095089435577e-02 -2.722116410732269287e-01 2.505877017974853516e-01 1.411040872335433960e-01 -9.764784574508666992e-02 5.152377113699913025e-02 1.385696679353713989e-01 3.347349166870117188e-01 -1.154879704117774963e-01 -1.556552052497863770e-01 -7.031933963298797607e-02 -1.573545858263969421e-02 -4.775550365447998047e-01 -9.875601530075073242e-02 -1.323941200971603394e-01 6.382615864276885986e-02 4.769230261445045471e-02 1.337175816297531128e-01 -1.545171439647674561e-01 -1.622274816036224365e-01 -2.743375003337860107e-01 1.467273533344268799e-01 -1.348287314176559448e-01 -2.854368686676025391e-01
-1.935645341873168945e-01 -1.776404529809951782e-01 -1.734015047550201416e-01 -1.389573216438293457e-01 -1.596327126026153564e-01 2.253011614084243774e-01 -1.238725706934928894e-01 -9.187101386487483978e-03 3.289669007062911987e-02 3.727948293089866638e-02 2.123455256223678589e-01 9.110867977142333984e-03 9.882575273513793945e-02 -1.548921912908554077e-01 -3.250324726104736328e-02 1.002797782421112061e-01 -1.507480293512344360e-01 -3.280942142009735107e-01 1.046753451228141785e-01 6.010364368557929993e-02 -2.086381763219833374e-01 -1.621216982603073120e-01 3.707442060112953186e-02 2.932929247617721558e-02 -2.458651065826416016e-01 -1.049884408712387085e-01 -1.064354851841926575e-01 4.104176908731460571e-02 -5.672371983528137207e-01 1.966866701841354370e-01 3.725542873144149780e-02 -1.846788525581359863e-01
-9.873337298631668091e-02 -7.244049012660980225e-02 -3.662016093730926514e-01 2.611325383186340332e-01 -5.325073748826980591e-02 2.377025634050369263e-01 9.228595346212387085e-02 -2.291048914194107056e-01 2.641574144363403320e-01 -2.965199351310729980e-01 2.075999528169631958e-01 2.351467609405517578e-01 1.787848621606826782e-01 -2.779964804649353027e-01 -1.501366049051284790e-01 1.068528518080711365e-01 -8.761195093393325806e-02 -9.216667152941226959e-03 -1.088578347116708755e-02 8.407641202211380005e-02 6.049603223800659180e-02 -2.188504114747047424e-02 4.496792703866958618e-02 6.472671031951904297e-02 7.389941718429327011e-03 1.262056976556777954e-01 -2.941353321075439453e-01 1.835610903799533844e-02 -7.405257225036621094e-02 -1.944593489170074463e-01 3.515420109033584595e-02 -3.006644248962402344e-01
-1.769196093082427979e-01 -2.143277823925018311e-01 -7.551642507314682007e-02 6.111747026443481445e-02 -9.453513473272323608e-02 2.152996063232421875e-01 9.846892207860946655e-02 -2.759976089000701904e-01 2.370231226086616516e-02 1.026710420846939087e-01 1.135433837771415710e-01 9.775960817933082581e-03 2.342011332511901855e-01 -2.088328599929809570e-01 1.412842795252799988e-02 3.598491549491882324e-01 -2.045835256576538086e-01 -2.968522310256958008e-01 -3.364026919007301331e-02 -7.094593346118927002e-02 -2.050142139196395874e-01 1.272666007280349731e-01 5.313815921545028687e-02 1.436487678438425064e-02 -7.773389667272567749e-02 -5.284563079476356506e-02 -2.110439352691173553e-02 -1.963273435831069946e-02 -4.414408206939697266e-01 3.301718831062316895e-01 5.856452509760856628e-02 -7.444775849580764771e-02
6.311649084091186523e-02 -7.642533630132675171e-02 -3.512858748435974121e-01 2.511037979274988174e-03 -3.210420608520507812e-01 8.835174888372421265e-02 8.506283164024353027e-02 2.066570967435836792e-01 1.233553066849708557e-01 -1.398488879203796387e-01 -3.922888077795505524e-03 2.391163110733032227e-01 1.391573697328567505e-01 -3.987364470958709717e-01 -1.081508770585060120e-01 2.245612144470214844e-01 1.052154973149299622e-01 -1.729172468185424805e-02 -2.640701532363891602e-01 -7.304436713457107544e-02 4.013090580701828003e-02 -2.068517506122589111e-01 1.225683744996786118e-02 1.180026903748512268e-01 1.669170856475830078e-01 -3.277355059981346130e-02 -4.555108025670051575e-02 1.012282539159059525e-02 -1.668699979782104492e-01 1.966020762920379639e-01 -4.942933842539787292e-02 -3.585238754749298096e-01
-7.853956520557403564e-02 -2.090626507997512817e-01 1.096310988068580627e-01 -1.380917727947235107e-01 -4.288868233561515808e-02 4.121547192335128784e-02 2.206543982028961182e-01 -2.352569252252578735e-01 3.319343328475952148e-01 3.157737851142883301e-02 1.093213036656379700e-01 2.697094110772013664e-03 1.236857771873474121e-01 -1.582236289978027344e-01 -1.535231173038482666e-01 1.861442625522613525e-01 -1.956123858690261841e-02 3.167478740215301514e-01 -2.088214457035064697e-01 -3.540512919425964355e-02 -2.762803137302398682e-01 6.026509776711463928e-02 -3.707825243473052979e-01 7.403557002544403076e-02 4.089450091123580933e-02 1.747311204671859741e-01 -6.279852986335754395e-02 1.416089087724685669e-01 -3.201510310173034668e-01 -6.827350705862045288e-03 -4.152612388134002686e-02 -2.466023713350296021e-01
-6.174878031015396118e-02 -9.251549094915390015e-02 -1.331321150064468384e-01 2.124323099851608276e-01 -7.015345245599746704e-02 2.313221693038940430e-01 3.487094044685363770e-01 2.622426450252532959e-01 3.200889527797698975e-01 -1.401231251657009125e-02 1.103712990880012512e-01 2.644795477390289307e-01 -4.200862348079681396e-02 -2.332583516836166382e-01 -1.245537102222442627e-01 2.223057448863983154e-01 -1.736408099532127380e-02 -8.672741055488586426e-02 -3.579061850905418396e-02 -1.522904187440872192e-01 3.748819977045059204e-02 -5.799412354826927185e-02 5.726712942123413086e-02 4.391580075025558472e-02 -6.217521429061889648e-02 -7.183398306369781494e-02 2.163759805262088776e-02 -2.170627266168594360e-01 -1.473459899425506592e-01 2.060780115425586700e-02 2.404306381940841675e-01 -4.373296797275543213e-01
-4.935541749000549316e-02 -2.570090889930725098e-01 -2.684283256530761719e-01 -1.902863979339599609e-01 -3.977129235863685608e-02 6.944352388381958008e-02 -1.493756771087646484e-01 -1.054548379033803940e-02 1.892962902784347534e-01 -3.712255507707595825e-02 1.631587594747543335e-01 3.542379438877105713e-01 -3.066594712436199188e-02 -1.703945696353912354e-01 1.642986238002777100e-01 2.978423237800598145e-01 -1.267581880092620850e-01 1.395020075142383575e-02 2.582387030124664307e-01 -2.371628582477569580e-02 -3.542476296424865723e-01 -1.327220946550369263e-01 -2.931991592049598694e-02 1.606668680906295776e-01 1.058809459209442139e-01 1.058610305190086365e-01 4.981740936636924744e-02 1.351666897535324097e-01 -1.937917321920394897e-01 -8.784314244985580444e-02 2.812551259994506836e-01 -1.964353919029235840e-01
-3.174285888671875000e-01 -1.422155499458312988e-01 -1.744699031114578247e-01 2.294686436653137207e-02 -5.544127151370048523e-02 -3.134741634130477905e-02 -9.772938489913940430e-02 -5.153391882777214050e-02 7.162730395793914795e-02 1.612750738859176636e-01 1.696850061416625977e-01 1.440084278583526611e-01 4.759736359119415283e-02 -1.054685339331626892e-01 -8.650759607553482056e-02 3.226228654384613037e-01 2.485537678003311157e-01 -1.169699877500534058e-01 -1.125515773892402649e-01 -1.957378685474395752e-01 -2.821417450904846191e-01 -6.424629688262939453e-02 -1.590868979692459106e-01 -1.344462577253580093e-02 1.215878757648169994e-03 2.771202027797698975e-01 1.780065335333347321e-02 1.003994494676589966e-01 -1.605695188045501709e-01 -2.991571426391601562e-01 -2.407241240143775940e-02 -4.329441189765930176e-01
-4.000984877347946167e-02 -3.132927119731903076e-01 -4.290642589330673218e-02 -2.203640937805175781e-01 -2.094862610101699829e-01 1.551348716020584106e-01 1.111158877611160278e-01 -6.538944691419601440e-02 1.846817880868911743e-01 -7.295464724302291870e-02 1.889084875583648682e-01 1.338642090559005737e-02 1.588002294301986694e-01 -1.993386447429656982e-01 9.325879067182540894e-02 2.066601663827896118e-01 -7.789666950702667236e-02 8.455689251422882080e-02 -1.704029738903045654e-01 -2.251285314559936523e-02 -4.704225957393646240e-01 -1.541012525558471680e-01 2.216763235628604889e-02 -1.803327798843383789e-01 2.671674638986587524e-02 2.020885702222585678e-03 -1.439585089683532715e-01 -2.871266901493072510e-01 -1.698972880840301514e-01 2.852436006069183350e-01 -1.194176003336906433e-01 -1.562898308038711548e-01
-4.417701065540313721e-02 -1.901949793100357056e-01 -2.541724443435668945e-01 -9.840091317892074585e-02 -5.093982443213462830e-03 3.529076874256134033e-01 4.926003888249397278e-02 -2.686570286750793457e-01 1.743887215852737427e-01 -1.541197299957275391e-01 -7.136189937591552734e-02 2.453322708606719971e-01 1.906351149082183838e-01 -7.602047920227050781e-02 1.319563835859298706e-01 3.493527472019195557e-01 -6.617642473429441452e-03 -6.953396648168563843e-02 -1.012108102440834045e-01 -3.180930763483047485e-02 -3.862772881984710693e-01 -1.298876702785491943e-01 2.812427096068859100e-02 1.723686307668685913e-01 -1.761407703161239624e-01 6.450900435447692871e-02 -1.311328858137130737e-01 3.834797814488410950e-02 -2.376879602670669556e-01 2.838951349258422852e-02 -8.791568875312805176e-02 -2.361955642700195312e-01
-2.928544580936431885e-01 9.250946342945098877e-03 -1.331676542758941650e-01 -7.631234358996152878e-03 8.276849985122680664e-02 2.031550705432891846e-01 3.734524250030517578e-01 -3.945067524909973145e-02 3.581146895885467529e-02 4.986021667718887329e-02 -2.229557931423187256e-02 1.837338060140609741e-01 2.433193027973175049e-01 -4.435234665870666504e-01 3.845148533582687378e-02 1.871378421783447266e-01 -1.774725615978240967e-01 -6.150579545646905899e-03 -1.376682519912719727e-01 -2.151729539036750793e-02 7.825913280248641968e-02 -1.406514644622802734e-01 -5.876446887850761414e-02 1.933205425739288330e-01 1.002958193421363831e-01 -4.537760466337203979e-02 2.955388044938445091e-04 -2.212789356708526611e-01 3.136208653450012207e-02 1.167087182402610779e-01 6.026172265410423279e-02 -4.239939451217651367e-01
-2.684141136705875397e-02 -9.020564705133438110e-02 -8.341330289840698242e-02 8.510986715555191040e-02 -1.837127655744552612e-01 -1.600126624107360840e-01 7.236188650131225586e-02 -1.221403330564498901e-01 1.644616425037384033e-01 -6.321012973785400391e-02 2.812169492244720459e-01 -1.607235334813594818e-02 3.043828606605529785e-01 -2.369055300951004028e-01 -1.788870096206665039e-01 7.923745363950729370e-02 -1.292250454425811768e-01 1.591776683926582336e-02 -8.100675791501998901e-02 -1.324013620615005493e-01 -2.823187708854675293e-01 1.149102972703985870e-04 -2.740074694156646729e-01 -2.603441178798675537e-01 -7.427143305540084839e-02 1.996617317199707031e-01 -1.016629487276077271e-01 -2.843858208507299423e-03 -4.421520233154296875e-01 -2.805455029010772705e-01 6.460045278072357178e-02 -4.780830070376396179e-02
-4.460535943508148193e-02 1.327104568481445312e-01 -1.855319142341613770e-01 2.265365421772003174e-01 -1.214964091777801514e-01 1.791891902685165405e-01 1.295058578252792358e-01 -9.503906965255737305e-02 2.442987263202667236e-01 5.075283814221620560e-03 -7.113889604806900024e-02 2.322271019220352173e-01 -9.100446850061416626e-02 -3.269585371017456055e-01 -2.183737754821777344e-01 5.786612629890441895e-02 -3.634591773152351379e-02 -7.263102103024721146e-03 -3.421801701188087463e-02 -2.067883908748626709e-01 7.252364605665206909e-02 -2.274755388498306274e-01 1.354147493839263916e-01 2.740415558218955994e-02 -2.158352360129356384e-02 -7.762856781482696533e-02 -2.020142972469329834e-01 -1.510151177644729614e-01 -4.225966930389404297e-01 5.390483886003494263e-02 2.641988545656204224e-02 -4.041880071163177490e-01
-1.874709427356719971e-01 2.750238776206970215e-01 -2.156226485967636108e-01 8.158498257398605347e-02 2.396279945969581604e-02 -1.723574697971343994e-01 2.785871922969818115e-01 1.838800162076950073e-01 8.395572751760482788e-02 -2.552284598350524902e-01 3.631769716739654541e-01 -1.449061930179595947e-02 -3.863714635372161865e-02 -1.923384517431259155e-01 -3.564487397670745850e-01 3.097108900547027588e-01 -1.643458306789398193e-01 -6.708924472332000732e-02 4.245897009968757629e-02 4.043621569871902466e-02 -1.736378669738769531e-01 -9.190683811902999878e-02 -9.376975893974304199e-02 2.207921594381332397e-01 1.020515803247690201e-03 -1.328624784946441650e-01 -1.635483652353286743e-01 -1.132234632968902588e-01 -8.106266707181930542e-02 -7.463520020246505737e-02 -4.908755421638488770e-02 -1.604449152946472168e-01
-1.991231590509414673e-01 -1.783479750156402588e-01 -2.199120968580245972e-01 2.624245882034301758e-01 -1.862957328557968140e-01 -1.086870208382606506e-01 -1.664015352725982666e-01 -7.012306898832321167e-02 2.232225835323333740e-01 -9.018570929765701294e-02 2.068096697330474854e-01 -6.175939366221427917e-02 1.579866707324981689e-01 -1.793704032897949219e-01 -4.743649158626794815e-03 7.204753160476684570e-02 2.078525722026824951e-01 7.865726202726364136e-02 1.891245506703853607e-02 -3.040074110031127930e-01 -2.238904237747192383e-01 -6.759240478277206421e-02 -3.016545474529266357e-01 1.045708283782005310e-01 -6.071680784225463867e-02 1.111143231391906738e-01 -4.431811720132827759e-02 8.520353585481643677e-02 -3.866791427135467529e-01 -1.415391713380813599e-01 1.893331259489059448e-01 -1.893233805894851685e-01
-6.908251345157623291e-02 -2.297103106975555420e-01 -7.294022291898727417e-02 -5.659548938274383545e-02 1.477456539869308472e-01 -4.944092035293579102e-02 -4.081396386027336121e-02 1.190141960978507996e-01 9.473243355751037598e-02 -2.827410399913787842e-01 4.528868496417999268e-01 2.110738158226013184e-01 9.284500963985919952e-03 -6.396070867776870728e-02 -1.650563776493072510e-01 1.808142513036727905e-01 4.609309881925582886e-02 1.683184355497360229e-01 -2.831867337226867676e-01 -9.948696941137313843e-02 -4.578623771667480469e-01 -1.562195122241973877e-01 3.471533581614494324e-02 -2.395803295075893402e-02 -2.546271383762359619e-01 -6.200314685702323914e-02 -1.074376180768013000e-01 -5.777767300605773926e-02 -3.629494085907936096e-02 4.102310165762901306e-02 1.706133335828781128e-01 -1.382204443216323853e-01
-1.188026592135429382e-01 -4.127067029476165771e-01 -3.489729762077331543e-02 1.862126290798187256e-01 -6.342308223247528076e-02 2.011057734489440918e-02 -1.001529861241579056e-02 2.108767628669738770e-02 8.129213750362396240e-02 -1.315066665410995483e-01 9.607868641614913940e-02 1.917132139205932617e-01 1.763630062341690063e-01 -1.602487117052078247e-01 -2.335112988948822021e-01 1.330954730510711670e-01 2.259865552186965942e-01 3.289095759391784668e-01 -1.350993812084197998e-01 -2.431083470582962036e-01 1.027119532227516174e-01 -2.322481423616409302e-01 -8.241128176450729370e-02 3.135425448417663574e-01 1.644338071346282959e-01 1.638563275337219238e-01 1.204035710543394089e-03 -1.600168794393539429e-01 -1.903151720762252808e-01 6.269730627536773682e-02 -6.446151435375213623e-02 -2.139775305986404419e-01
5.660938471555709839e-02 -5.222954973578453064e-02 -2.292198091745376587e-01 -1.096334755420684814e-01 -2.740097232162952423e-02 8.504362404346466064e-02 1.808784753084182739e-01 1.073647812008857727e-01 -5.873787775635719299e-02 -7.168716937303543091e-02 2.282893508672714233e-01 2.544028162956237793e-01 2.253104448318481445e-01 -1.184442266821861267e-01 1.638150960206985474e-01 1.852264255285263062e-01 -1.560505181550979614e-01 -7.894317060708999634e-02 1.794527769088745117e-01 7.831964641809463501e-02 -3.437103629112243652e-01 -1.046063527464866638e-01 1.364373862743377686e-01 1.177833452820777893e-01 -1.957706212997436523e-01 8.541656285524368286e-02 5.757536366581916809e-02 1.375580485910177231e-02 -5.612401366233825684e-01 1.422775387763977051e-01 4.877025261521339417e-02 -9.321020543575286865e-02
-1.510055810213088989e-01 -3.991632461547851562e-01 -7.476997375488281250e-02 3.664748668670654297e-01 -4.012553021311759949e-02 -3.827781975269317627e-02 -3.513204678893089294e-02 -9.618472307920455933e-02 1.449265927076339722e-01 -1.946295052766799927e-01 4.557655379176139832e-02 8.831848204135894775e-02 2.348902672529220581e-01 -2.404324114322662354e-01 -2.252311408519744873e-01 1.754680573940277100e-01 1.742304302752017975e-02 2.336848899722099304e-02 2.215257845818996429e-02 -2.731984853744506836e-01 -2.314958721399307251e-01 -1.519527286291122437e-01 -2.481051832437515259e-01 1.001437455415725708e-01 2.220408320426940918e-01 -1.543684005737304688e-01 2.080443054437637329e-01 -3.345497883856296539e-03 -2.005321979522705078e-01 2.089765854179859161e-02 -3.642161935567855835e-02 -1.360339969396591187e-01
7.879890501499176025e-02 -1.214362382888793945e-01 -1.099255681037902832e-02 1.136218160390853882e-01 -5.432305857539176941e-02 8.575017750263214111e-02 -1.756051480770111084e-01 -2.388418614864349365e-01 1.436575651168823242e-01 -3.913256153464317322e-02 1.667345911264419556e-01 2.311390936374664307e-01 2.703081071376800537e-01 -1.768889725208282471e-01 -1.743020266294479370e-01 2.765274420380592346e-02 -5.679822713136672974e-02 1.841157078742980957e-01 3.301639556884765625e-01 -4.893279820680618286e-02 -1.911622732877731323e-01 -2.294895201921463013e-01 -2.748028375208377838e-02 2.864443324506282806e-02 1.035147532820701599e-01 8.418484032154083252e-02 -1.657481491565704346e-01 -1.205820143222808838e-01 -1.138992756605148315e-01 -1.698754727840423584e-01 3.202020227909088135e-01 -4.306317269802093506e-01
-8.272790163755416870e-02 1.369064860045909882e-02 -2.233490794897079468e-01 2.582646310329437256e-01 -2.435096651315689087e-01 3.431273698806762695e-01 1.696621328592300415e-01 -1.150492876768112183e-01 2.954162359237670898e-01 -4.452439025044441223e-02 -9.334089234471321106e-03 6.773412972688674927e-02 -1.130241006612777710e-01 -3.022310137748718262e-01 -7.800376415252685547e-02 1.194873824715614319e-02 4.362395033240318298e-02 -5.461550783365964890e-03 -4.619856178760528564e-02 -5.983146652579307556e-02 -2.952290512621402740e-02 -1.375287622213363647e-01 9.976106137037277222e-02 8.123517036437988281e-02 2.214356325566768646e-02 3.083612211048603058e-02 -8.582583069801330566e-02 -1.766319274902343750e-01 -4.214814305305480957e-01 -6.696674972772598267e-02 -7.518553640693426132e-03 -4.322924315929412842e-01
-1.781305819749832153e-01 -1.439468264579772949e-01 4.075600951910018921e-02 -6.959476321935653687e-02 -1.580000668764114380e-01 1.056427042931318283e-02 -3.079217486083507538e-02 -1.013046428561210632e-01 -2.925803326070308685e-02 4.314896464347839355e-02 1.196548193693161011e-01 5.545573681592941284e-02 2.484865039587020874e-01 -3.090040683746337891e-01 3.511153906583786011e-02 1.008347049355506897e-01 1.534192413091659546e-01 1.473639532923698425e-02 1.263534426689147949e-01 -2.131924182176589966e-01 -3.036825954914093018e-01 -7.814584672451019287e-02 -1.592186093330383301e-01 1.122834011912345886e-01 1.067155078053474426e-01 3.723754286766052246e-01 1.022717682644724846e-03 1.390997022390365601e-01 -3.527027070522308350e-01 3.398596346378326416e-01 8.457230031490325928e-02 -2.794661521911621094e-01
-2.172958999872207642e-01 -3.754159510135650635e-01 -9.654802083969116211e-02 5.698171257972717285e-02 -4.075185395777225494e-03 -9.138824790716171265e-02 -1.065303944051265717e-02 2.111855298280715942e-01 1.262293308973312378e-01 -1.427576094865798950e-01 1.205641403794288635e-01 6.914137303829193115e-02 1.732706427574157715e-01 -2.707040309906005859e-01 -2.998648881912231445e-01 2.244218885898590088e-01 2.701643407344818115e-01 2.465203702449798584e-01 -1.832462549209594727e-01 -2.142034024000167847e-01 -1.451065689325332642e-01 -1.359219700098037720e-01 -5.406240373849868774e-02 2.915858030319213867e-01 9.632686525583267212e-02 -3.563506528735160828e-02 -1.023792773485183716e-01 -1.119867339730262756e-01 -1.416262686252593994e-01 1.839113086462020874e-01 -1.122079640626907349e-01 -7.896713167428970337e-02
5.975911021232604980e-02 -1.739902049303054810e-01 -9.872183203697204590e-02 7.081666588783264160e-02 1.875267177820205688e-02 2.229372113943099976e-01 6.738490611314773560e-02 -3.344518840312957764e-01 -2.219440182670950890e-03 -3.049293458461761475e-01 1.814854443073272705e-01 3.014778494834899902e-01 2.261692285537719727e-01 -8.272323012351989746e-02 2.229015827178955078e-01 2.245609313249588013e-01 -6.610681116580963135e-02 -1.364905536174774170e-01 -3.956351056694984436e-02 -6.302998960018157959e-02 -2.601257264614105225e-01 -2.337428480386734009e-01 2.365730516612529755e-02 7.836706191301345825e-02 1.454824954271316528e-01 -7.822923362255096436e-02 -1.570123136043548584e-01 5.908120051026344299e-02 -3.360967040061950684e-01 1.489883661270141602e-01 -7.712112367153167725e-02 -2.365336716175079346e-01
-1.555867940187454224e-01 -1.940934658050537109e-01 -1.356276571750640869e-01 9.236568585038185120e-03 1.558093130588531494e-01 1.244213059544563293e-01 -4.652370512485504150e-02 -4.066993296146392822e-02 -1.383596658706665039e-01 -1.964372843503952026e-01 3.087357878684997559e-01 2.233351171016693115e-01 1.351244002580642700e-01 -2.127189487218856812e-01 2.481834441423416138e-01 1.087036952376365662e-01 2.665646933019161224e-02 1.546646654605865479e-01 -6.396588683128356934e-02 -2.487753517925739288e-02 -4.925594925880432129e-01 -3.085603713989257812e-01 -6.835639942437410355e-03 -2.087897434830665588e-02 -8.556681126356124878e-02 2.288487553596496582e-01 3.007023036479949951e-02 -1.715411804616451263e-02 -1.165518313646316528e-01 6.559227406978607178e-02 -1.300831884145736694e-01 -2.699414193630218506e-01
9.399464726448059082e-02 -2.985904179513454437e-02 -2.872123755514621735e-02 1.892573758959770203e-02 -5.852548405528068542e-02 -1.594235748052597046e-01 2.191434055566787720e-01 -3.804302215576171875e-02 7.067394256591796875e-02 -4.517450183629989624e-02 8.450545370578765869e-02 1.927062273025512695e-01 7.683255523443222046e-02 -3.709581792354583740e-01 -3.936241865158081055e-01 1.834196895360946655e-01 -3.505287170410156250e-01 -4.807962104678153992e-02 1.152477413415908813e-01 5.570384860038757324e-02 -4.973853379487991333e-02 -2.008970528841018677e-01 -1.370668262243270874e-01 3.619727194309234619e-01 1.601387411355972290e-01 2.708875834941864014e-01 2.085895091295242310e-01 2.333610132336616516e-02 -1.970039457082748413e-01 -2.328276820480823517e-02 -7.693476229906082153e-02 -6.933474540710449219e-02
-1.427528113126754761e-01 -3.960648179054260254e-01 -1.241621002554893494e-02 1.352127045392990112e-01 1.020312979817390442e-01 3.630956262350082397e-02 7.605525664985179901e-03 1.142457649111747742e-01 1.268232613801956177e-01 -6.059681624174118042e-02 4.520958662033081055e-02 4.540257528424263000e-02 4.297184944152832031e-01 -1.908520907163619995e-01 -2.419587522745132446e-01 3.457320630550384521e-01 8.630886673927307129e-02 5.207832902669906616e-02 -7.427986711263656616e-02 -2.581990659236907959e-01 1.261732168495655060e-02 -7.714611291885375977e-02 -1.874353736639022827e-01 9.365294873714447021e-02 2.193684279918670654e-01 -6.117692217230796814e-02 1.261818874627351761e-02 -1.632499843835830688e-01 -2.804677784442901611e-01 1.974159479141235352e-02 -1.223869025707244873e-01 -2.267063558101654053e-01
-3.421396948397159576e-03 -1.978876627981662750e-02 -1.087128296494483948e-01 1.070268377661705017e-01 4.788971319794654846e-02 1.350784301757812500e-01 1.247499287128448486e-01 -1.876701116561889648e-01 5.938582122325897217e-02 -2.078186422586441040e-01 3.583099544048309326e-01 2.726509869098663330e-01 -6.823725253343582153e-02 -1.937916576862335205e-01 9.313619136810302734e-02 2.978757619857788086e-01 -3.428249955177307129e-01 9.891693480312824249e-03 1.954519897699356079e-01 -2.851242199540138245e-03 1.769900470972061157e-01 1.281686127185821533e-01 -2.165279984474182129e-01 -1.034970134496688843e-01 -1.428571641445159912e-01 4.316278919577598572e-02 -1.983470618724822998e-01 -5.416684970259666443e-02 -2.554246485233306885e-01 1.046412289142608643e-01 1.802130788564682007e-01 -2.855615317821502686e-01
8.394468575716018677e-02 -2.832144796848297119e-01 1.170874387025833130e-01 -3.191447257995605469e-02 -1.394332349300384521e-01 1.193243712186813354e-01 -8.357586711645126343e-02 -1.957824826240539551e-01 2.583343088626861572e-01 -1.882718801498413086e-01 1.440751254558563232e-01 4.484289512038230896e-02 2.251417785882949829e-01 -4.532465338706970215e-02 -1.260135173797607422e-01 5.160517096519470215e-01 -7.021144963800907135e-03 -1.273864209651947021e-01 2.119041830301284790e-01 6.201813742518424988e-02 -2.207493335008621216e-01 -1.327979117631912231e-01 9.810336679220199585e-02 -6.307708472013473511e-02 -8.792247623205184937e-02 1.941981911659240723e-01 -1.569587886333465576e-01 -1.657002717256546021e-01 -2.602476179599761963e-01 -1.287131011486053467e-01 -1.061873957514762878e-01 -1.450287997722625732e-01
5.896687880158424377e-02 -1.154621839523315430e-01 2.550131380558013916e-01 1.107076853513717651e-01 1.771053671836853027e-02 4.000966995954513550e-02 2.724511623382568359e-01 1.292473822832107544e-01 4.776395857334136963e-02 -1.418896913528442383e-01 2.328978925943374634e-01 2.126843482255935669e-01 1.589304022490978241e-02 -9.797944128513336182e-02 -9.669650346040725708e-02 1.528453677892684937e-01 1.612523570656776428e-02 -2.208640724420547485e-01 -1.431306600570678711e-01 1.017575636506080627e-01 3.856500238180160522e-02 1.038107927888631821e-02 -1.847733855247497559e-01 2.672236971557140350e-02 -1.284096855670213699e-03 2.670059204101562500e-01 -1.101635321974754333e-01 2.092687189579010010e-01 -5.597917437553405762e-01 2.116179764270782471e-01 -2.013594508171081543e-01 -7.968573272228240967e-02
4.287762194871902466e-02 -1.175127252936363220e-01 -1.603278368711471558e-01 9.618210047483444214e-02 4.913540929555892944e-02 3.174247741699218750e-01 4.981520399451255798e-02 7.127157598733901978e-02 8.838861435651779175e-02 1.020120084285736084e-01 1.972098648548126221e-01 1.034922078251838684e-01 2.998089790344238281e-01 4.064189735800027847e-03 1.863276809453964233e-01 7.209748774766921997e-02 -2.499762922525405884e-01 -1.655957549810409546e-01 -3.210733085870742798e-02 4.727396741509437561e-02 -2.285192608833312988e-01 -1.749583929777145386e-01 9.119999408721923828e-02 -6.375267356634140015e-02 -2.851333320140838623e-01 3.704103454947471619e-02 -5.221271887421607971e-02 -6.434762477874755859e-02 -5.133187174797058105e-01 1.086996123194694519e-01 -4.323872178792953491e-02 -2.931084334850311279e-01
1.975751481950283051e-02 -3.878728747367858887e-01 6.469137966632843018e-02 2.124167978763580322e-02 -2.195907831192016602e-01 7.699611783027648926e-02 -2.325778156518936157e-01 -6.062947213649749756e-02 3.362116217613220215e-01 5.550321191549301147e-02 1.075583100318908691e-01 -1.138371303677558899e-01 2.200277894735336304e-01 -1.522675454616546631e-01 -7.370989024639129639e-02 2.598849236965179443e-01 -5.963636562228202820e-03 8.789718896150588989e-02 -1.603408902883529663e-01 4.913444165140390396e-03 -1.739696115255355835e-01 -1.521474421024322510e-01 -2.544167935848236084e-01 1.507598906755447388e-01 -2.078423649072647095e-01 -9.662830270826816559e-03 -5.138767883181571960e-02 1.066616103053092957e-01 -4.100289940834045410e-01 1.330191344022750854e-01 -4.499388486146926880e-02 -1.669633239507675171e-01
-1.119001433253288269e-01 -1.200387924909591675e-01 -3.331520855426788330e-01 8.687150478363037109e-02 -2.291866764426231384e-02 2.992370128631591797e-01 -3.715752810239791870e-02 -1.918773204088211060e-01 -2.809566631913185120e-02 1.654827147722244263e-01 2.968023121356964111e-01 -4.068625345826148987e-02 4.959255084395408630e-02 -1.716368049383163452e-01 3.031325936317443848e-01 3.984777927398681641e-01 7.208737730979919434e-02 -6.493413448333740234e-02 -1.476701945066452026e-01 -8.178178966045379639e-02 -2.096843868494033813e-01 1.227695122361183167e-02 4.178613424301147461e-02 2.057974189519882202e-01 7.957913726568222046e-02 -1.498382389545440674e-01 -1.600519269704818726e-01 -1.391324698925018311e-01 -3.159144818782806396e-01 7.026558369398117065e-02 -8.443614095449447632e-02 -1.183258742094039917e-01
-4.864239692687988281e-02 5.512942001223564148e-02 -1.652465015649795532e-01 3.704121708869934082e-01 -1.747199892997741699e-01 2.898962795734405518e-01 2.473975569009780884e-01 -1.778539717197418213e-01 2.618658244609832764e-01 -9.819152206182479858e-02 1.776539720594882965e-02 8.925717324018478394e-02 -8.375436067581176758e-02 -2.424202859401702881e-01 -1.207877621054649353e-01 -3.534029051661491394e-02 -1.033122166991233826e-01 4.735932126641273499e-02 -2.099646031856536865e-01 -7.946491241455078125e-02 -6.317562889307737350e-03 -2.653065025806427002e-01 8.588878065347671509e-02 1.508854627609252930e-01 -6.713647162541747093e-04 1.175379231572151184e-01 -3.073969110846519470e-02 -2.019692510366439819e-01 -2.753269672393798828e-01 3.064034506678581238e-02 1.253763139247894287e-01 -3.777010440826416016e-01
6.582410633563995361e-02 -3.621799051761627197e-01 -1.153566464781761169e-01 1.082803830504417419e-01 -2.499074935913085938e-01 3.032387197017669678e-01 -1.328212618827819824e-01 -2.104669660329818726e-01 -2.444801926612854004e-01 -6.078048050403594971e-02 2.804866135120391846e-01 2.504634559154510498e-01 6.393412500619888306e-02 -7.172141969203948975e-02 -4.135865345597267151e-02 1.521072238683700562e-01 -1.658397465944290161e-01 -1.008232906460762024e-01 6.962194293737411499e-02 -1.694265604019165039e-01 3.149884566664695740e-02 -7.223771512508392334e-02 1.653182506561279297e-01 1.173442974686622620e-02 2.145287580788135529e-02 2.923079133033752441e-01 -1.833789199590682983e-01 -1.963821351528167725e-01 -2.582741379737854004e-01 1.635102331638336182e-01 7.244163006544113159e-02 -1.499395072460174561e-01
-1.807201057672500610e-01 1.211936622858047485e-01 -4.345331192016601562e-01 -1.174320578575134277e-01 -6.612557917833328247e-02 2.703413963317871094e-01 -7.236938178539276123e-02 1.708212196826934814e-01 1.109768450260162354e-01 -1.823163330554962158e-01 1.331909298896789551e-01 1.377479285001754761e-01 1.661498695611953735e-01 -3.390395045280456543e-01 -2.841622233390808105e-01 -4.829424992203712463e-02 -4.021688923239707947e-02 3.399036824703216553e-02 -7.961443811655044556e-02 8.206588029861450195e-02 -2.856948599219322205e-02 -2.914069890975952148e-01 6.198705360293388367e-02 5.336388573050498962e-02 1.348315328359603882e-01 -5.430635064840316772e-02 -1.144648939371109009e-01 -5.136609822511672974e-02 -2.037197798490524292e-01 -2.263496816158294678e-01 1.391962915658950806e-01 -2.702109813690185547e-01
-2.116670906543731689e-01 -1.750868856906890869e-01 -1.778044849634170532e-01 2.571132481098175049e-01 1.308344006538391113e-01 -2.852419950067996979e-02 1.428295522928237915e-01 -7.260419428348541260e-02 1.320703327655792236e-01 8.640279620885848999e-02 2.919665277004241943e-01 4.445042461156845093e-02 -8.116796612739562988e-02 -1.829562485218048096e-01 -9.179241955280303955e-03 4.617504775524139404e-01 1.651069074869155884e-01 -1.427066624164581299e-01 8.300033211708068848e-02 -2.839618623256683350e-01 -2.525034248828887939e-01 -3.529413416981697083e-02 -2.410940229892730713e-01 -2.381358891725540161e-01 -1.719390228390693665e-02 -1.525717228651046753e-01 -1.250497996807098389e-01 -1.234519481658935547e-01 -1.876696199178695679e-01 -6.544684618711471558e-02 -5.256402492523193359e-02 -7.761652022600173950e-02
-1.797491908073425293e-01 -5.083191767334938049e-02 -4.701875150203704834e-01 3.584382310509681702e-02 3.010235168039798737e-02 1.793844252824783325e-01 1.382391750812530518e-01 1.488069631159305573e-02 2.971018552780151367e-01 -9.323459863662719727e-02 6.035577878355979919e-02 1.910556256771087646e-01 -8.531383424997329712e-02 -2.688867151737213135e-01 -1.617297977209091187e-01 7.339387387037277222e-02 -2.061966210603713989e-01 2.828749418258666992e-01 9.234234690666198730e-03 2.138341031968593597e-02 7.309231907129287720e-02 -9.575847536325454712e-02 -6.910216063261032104e-02 1.000880599021911621e-01 6.440603733062744141e-02 1.241040825843811035e-01 -1.412874460220336914e-01 -2.349748313426971436e-01 -2.572404742240905762e-01 -2.629705369472503662e-01 1.086737886071205139e-01 -2.187594771385192871e-01
-1.493550390005111694e-01 -2.430299818515777588e-01 -1.075580269098281860e-01 -1.570661514997482300e-01 -1.558835506439208984e-01 3.890834003686904907e-02 1.462034285068511963e-01 -7.879551500082015991e-02 1.192227825522422791e-01 -1.420836150646209717e-01 1.809936910867691040e-01 2.580083012580871582e-01 9.716653078794479370e-02 1.645836047828197479e-02 1.148121356964111328e-01 4.161999821662902832e-01 -4.039261955767869949e-03 -2.039431482553482056e-01 1.682812571525573730e-01 8.189824968576431274e-02 -3.388506770133972168e-01 -3.067742586135864258e-01 1.435536332428455353e-02 1.406179815530776978e-01 -2.273198403418064117e-02 2.104499563574790955e-02 -3.013411760330200195e-01 3.917433787137269974e-03 -1.966199278831481934e-01 7.496530562639236450e-02 -1.208044439554214478e-01 -2.072407752275466919e-01
-1.171030253171920776e-01 9.859383851289749146e-02 -1.842339783906936646e-01 2.419194281101226807e-01 -1.921421736478805542e-01 2.757445275783538818e-01 1.614714264869689941e-01 -1.142125055193901062e-01 3.918805122375488281e-01 -9.357289969921112061e-02 -7.347549498081207275e-02 1.415950208902359009e-01 -1.032002046704292297e-01 -2.759770452976226807e-01 -1.241797879338264465e-01 -4.090883955359458923e-02 1.092204544693231583e-02 7.974761538207530975e-03 2.519516274333000183e-02 2.249555476009845734e-02 -1.875954866409301758e-02 -2.103682905435562134e-01 6.943962723016738892e-02 4.244552925229072571e-02 6.433412898331880569e-03 6.468288600444793701e-03 -2.731843106448650360e-02 -7.658321410417556763e-02 -4.201574027538299561e-01 1.135720536112785339e-01 -1.500894967466592789e-02 -4.375403821468353271e-01
-1.264777779579162598e-01 9.198483079671859741e-03 -1.517877876758575439e-01 2.497153580188751221e-01 -7.427112758159637451e-02 2.728634178638458252e-01 3.130381107330322266e-01 -9.517598897218704224e-02 2.821471095085144043e-01 -3.425389900803565979e-02 -1.347706615924835205e-01 1.613081991672515869e-01 -3.778404323384165764e-03 -3.004587590694427490e-01 -9.256272763013839722e-02 -1.194987818598747253e-02 -4.836661741137504578e-02 6.053385883569717407e-02 -5.328272003680467606e-03 -2.153238095343112946e-02 3.233839198946952820e-02 -9.624155610799789429e-02 1.056509837508201599e-01 1.136543825268745422e-01 -1.049844734370708466e-02 4.792684689164161682e-02 -8.975369483232498169e-02 -1.587556302547454834e-01 -4.731666445732116699e-01 4.893369600176811218e-02 -3.640418127179145813e-02 -4.282278716564178467e-01
-1.767958998680114746e-01 -2.158349305391311646e-01 -1.684428006410598755e-01 4.329565167427062988e-02 -2.630046010017395020e-01 1.825086623430252075e-01 -9.785229712724685669e-02 1.471617370843887329e-01 -3.293262794613838196e-02 1.702293637208640575e-03 -4.953240230679512024e-02 -9.600014239549636841e-02 -5.692806094884872437e-02 2.983039803802967072e-02 -1.404079496860504150e-01 2.075089886784553528e-02 -3.998211324214935303e-01 1.017819046974182129e-01 -2.654575705528259277e-01 -4.868252575397491455e-02 -3.998288512229919434e-01 2.762005850672721863e-02 -1.671790331602096558e-01 3.481645286083221436e-01 1.976898163557052612e-01 4.797075316309928894e-02 6.748414039611816406e-02 -1.324058920145034790e-01 -2.835648953914642334e-01 6.725823134183883667e-02 4.068157449364662170e-02 -1.351397931575775146e-01
-1.197906732559204102e-01 -3.096645772457122803e-01 1.380052566528320312e-01 -4.203537106513977051e-02 -1.887063235044479370e-01 1.117476299405097961e-01 7.755411416292190552e-02 -2.469227463006973267e-01 2.762835323810577393e-01 -5.193912237882614136e-02 5.277873203158378601e-02 1.919489353895187378e-02 2.768777608871459961e-01 -1.937502771615982056e-01 4.992558807134628296e-02 4.439447522163391113e-01 -2.179268598556518555e-01 1.339053958654403687e-01 5.680100619792938232e-02 -2.104099653661251068e-02 -6.149526685476303101e-02 -4.007363617420196533e-01 -1.375020891427993774e-01 -4.324693232774734497e-02 -1.833631992340087891e-01 6.577413529157638550e-02 1.049947217106819153e-01 9.218729287385940552e-02 -2.012365609407424927e-01 4.739674180746078491e-02 2.223436906933784485e-02 5.431671068072319031e-02
-2.375984787940979004e-01 -7.673768699169158936e-02 -3.450695425271987915e-02 5.311031267046928406e-02 -1.651507019996643066e-01 1.351784467697143555e-01 -2.067704796791076660e-01 -1.695798784494400024e-01 1.743418723344802856e-01 -1.523047983646392822e-01 -5.720135569572448730e-02 1.268843710422515869e-01 2.560818493366241455e-01 -4.326607882976531982e-01 1.004814878106117249e-01 1.356707215309143066e-01 1.701752096414566040e-01 2.221106737852096558e-02 4.304850939661264420e-03 -1.350565105676651001e-01 -3.437269926071166992e-01 -5.648361518979072571e-02 6.358676403760910034e-02 4.574091359972953796e-02 -4.156991094350814819e-02 3.379981517791748047e-01 -4.164310172200202942e-03 9.585207328200340271e-03 -3.422504961490631104e-01 1.402083188295364380e-01 1.606068313121795654e-01 -9.216090291738510132e-02
5.109862610697746277e-02 -1.024373434484004974e-02 -1.772259920835494995e-01 2.459635287523269653e-01 -5.671064835041761398e-03 2.032436877489089966e-01 2.084904313087463379e-01 -1.111588906496763229e-02 2.276128530502319336e-01 -4.629174247384071350e-02 8.324251323938369751e-02 1.978181302547454834e-01 2.172732800245285034e-01 -3.051676452159881592e-01 -7.339121401309967041e-02 7.040381431579589844e-02 5.379607528448104858e-02 1.430649310350418091e-01 -2.043499648571014404e-01 -1.606560945510864258e-01 1.386466920375823975e-01 -1.751115322113037109e-01 4.708304628729820251e-02 1.083427444100379944e-01 4.550076648592948914e-02 -1.567539274692535400e-01 -1.197267323732376099e-02 -1.815022975206375122e-01 -4.348939061164855957e-01 -1.366691291332244873e-01 1.291421651840209961e-01 -3.616144061088562012e-01
8.498696610331535339e-03 -1.052212491631507874e-01 -8.525338768959045410e-02 -1.296262741088867188e-01 -1.030043587088584900e-01 2.679216563701629639e-01 -1.031141653656959534e-01 -2.601045966148376465e-01 9.241332113742828369e-02 -1.774598956108093262e-01 7.167053967714309692e-02 5.393601059913635254e-01 -4.430176690220832825e-03 -9.131409972906112671e-02 8.711810410022735596e-02 2.471516132354736328e-01 -9.472995996475219727e-02 -3.137830644845962524e-02 7.414336502552032471e-02 8.919804543256759644e-02 -4.343256726861000061e-02 -4.294112324714660645e-02 2.734109060838818550e-03 9.163435548543930054e-02 -1.315679252147674561e-01 -1.407915633171796799e-02 -1.681807041168212891e-01 -5.768743157386779785e-02 -3.437113463878631592e-01 -2.085261642932891846e-01 -3.949763998389244080e-02 -3.783496916294097900e-01
-1.169542744755744934e-01 -1.021492015570402145e-02 -1.572452038526535034e-01 1.978894509375095367e-02 -1.308699250221252441e-01 1.098508983850479126e-01 -8.790854364633560181e-02 -1.119509413838386536e-01 3.026721440255641937e-02 -1.688836812973022461e-01 2.510294616222381592e-01 3.008668422698974609e-01 1.502428501844406128e-01 -8.843284845352172852e-02 2.937609255313873291e-01 3.279140889644622803e-01 5.062145739793777466e-02 2.761239185929298401e-02 1.337233483791351318e-01 -2.129069715738296509e-01 -2.934193313121795654e-01 1.426932401955127716e-02 3.744258778169751167e-03 1.415630578994750977e-01 4.379645362496376038e-02 3.448105752468109131e-01 -2.630535885691642761e-02 -8.359482884407043457e-02 -2.872183322906494141e-01 3.023898601531982422e-01 1.850670762360095978e-02 -1.696930974721908569e-01
-1.511432677507400513e-01 -1.044901162385940552e-01 -1.816319823265075684e-01 1.358293443918228149e-01 -2.014775276184082031e-01 1.726930141448974609e-01 1.249849125742912292e-01 -3.005363233387470245e-02 3.073950111865997314e-01 -3.393338248133659363e-02 1.547614037990570068e-01 2.241091579198837280e-01 6.024954840540885925e-02 -1.555247604846954346e-01 -2.645796537399291992e-01 -1.399947106838226318e-01 -1.659900248050689697e-01 9.887485206127166748e-02 -1.798470504581928253e-02 5.602799728512763977e-02 -1.701205223798751831e-02 -1.566599905490875244e-01 1.470065116882324219e-01 1.292150467634201050e-01 3.362965956330299377e-02 5.229499191045761108e-02 -3.470561802387237549e-01 -2.133799344301223755e-01 -3.422273397445678711e-01 -1.914659291505813599e-01 1.323780417442321777e-01 -3.090971708297729492e-01
-4.498325660824775696e-02 -2.820030748844146729e-01 -5.886794999241828918e-02 -3.763338923454284668e-02 -3.300374373793601990e-02 8.429062366485595703e-02 -2.092539221048355103e-01 1.203248724341392517e-01 -7.994799315929412842e-02 -1.068190410733222961e-01 3.909551501274108887e-01 -2.279478758573532104e-01 5.461063608527183533e-02 -3.652901947498321533e-01 -1.006758436560630798e-01 1.489774603396654129e-02 9.140157699584960938e-02 1.360160261392593384e-01 1.657177209854125977e-01 1.150728464126586914e-01 -2.669746577739715576e-01 1.602675318717956543e-01 5.381850525736808777e-02 6.434711068868637085e-02 -8.684882521629333496e-02 -1.115408027544617653e-03 -2.266434282064437866e-01 2.291954122483730316e-02 -4.110541045665740967e-01 4.003969952464103699e-02 -1.622381038032472134e-03 -2.759708166122436523e-01
-4.576318338513374329e-02 2.795128524303436279e-02 -1.414991766214370728e-01 2.807034254074096680e-01 -9.603137522935867310e-02 3.312688767910003662e-01 1.793312579393386841e-01 1.239519938826560974e-02 2.644740939140319824e-01 -1.680434197187423706e-01 -1.082864031195640564e-01 2.260234653949737549e-01 -1.501640826463699341e-01 -2.781850099563598633e-01 -3.966173529624938965e-02 8.006104826927185059e-02 -4.589549824595451355e-02 1.496206969022750854e-01 -7.625327259302139282e-02 -9.918733499944210052e-03 2.453507389873266220e-03 -2.191981375217437744e-01 1.880143955349922180e-02 1.514794081449508667e-01 -3.196119144558906555e-02 -8.440463989973068237e-02 -1.767190098762512207e-01 -1.830419152975082397e-01 -3.564457893371582031e-01 -1.007373631000518799e-01 8.788880705833435059e-02 -3.981863260269165039e-01
-1.713235825300216675e-01 -3.204867243766784668e-01 -6.687978655099868774e-02 3.301958739757537842e-01 6.423383019864559174e-03 5.306104570627212524e-02 -1.450428515672683716e-01 1.155929043889045715e-01 1.125464290380477905e-01 -2.289889603853225708e-01 1.267033219337463379e-01 7.132142037153244019e-02 2.149437516927719116e-01 -3.470383286476135254e-01 -2.237446606159210205e-01 1.525945812463760376e-01 2.092452347278594971e-01 2.107625901699066162e-01 -1.334016770124435425e-01 -1.198802590370178223e-01 -1.860528253018856049e-02 -1.039379462599754333e-01 -8.365058153867721558e-02 2.483723312616348267e-01 7.528330385684967041e-02 4.388093948364257812e-02 6.337241828441619873e-02 -2.180128544569015503e-01 -2.528972923755645752e-01 -5.247796699404716492e-02 -1.124518662691116333e-01 -2.285822927951812744e-01
2.680725045502185822e-02 -1.060439571738243103e-01 -5.815677717328071594e-02 1.693384908139705658e-02 4.069063812494277954e-03 4.663142859935760498e-01 1.520117521286010742e-01 -2.202156484127044678e-01 -7.560244202613830566e-02 -2.081105113029479980e-01 8.127203583717346191e-02 1.595954447984695435e-01 -2.559147775173187256e-02 -1.262113898992538452e-01 1.564787924289703369e-01 2.311800569295883179e-01 5.292781069874763489e-02 -2.195749133825302124e-01 4.219657182693481445e-02 -7.350230216979980469e-02 -4.128884971141815186e-01 -1.914428174495697021e-01 -1.120909824967384338e-01 1.274853050708770752e-01 3.872007131576538086e-02 -8.635842055082321167e-02 -6.610308773815631866e-03 -4.832050576806068420e-02 -3.885672688484191895e-01 7.733770459890365601e-02 3.402900695800781250e-02 -2.368174493312835693e-01
-2.769003808498382568e-01 5.683173239231109619e-02 -4.401520490646362305e-01 8.091054111719131470e-02 -9.278520941734313965e-02 8.498597890138626099e-02 1.227839067578315735e-01 -8.646631985902786255e-02 1.759513765573501587e-01 1.899142190814018250e-02 4.956040158867835999e-02 3.608009815216064453e-01 2.302000299096107483e-02 -2.993472218513488770e-01 -1.089346855878829956e-01 2.729803510010242462e-02 -9.553963690996170044e-02 6.253001838922500610e-02 -6.911789625883102417e-02 2.731133252382278442e-02 -6.992798298597335815e-02 -2.285630553960800171e-01 5.824431031942367554e-02 1.047030687332153320e-01 5.808080546557903290e-03 5.771864205598831177e-03 -8.179797232151031494e-02 -1.264481991529464722e-01 -2.151011675596237183e-01 -3.513826131820678711e-01 -1.094967946410179138e-01 -3.467076122760772705e-01
-1.611109264194965363e-02 6.520628184080123901e-02 -4.064981341361999512e-01 1.119989994913339615e-02 7.200114428997039795e-02 5.225895345211029053e-02 -2.217496931552886963e-01 1.595726460218429565e-01 7.059029303491115570e-04 -1.497139781713485718e-01 2.196806520223617554e-01 1.145033240318298340e-01 -3.826691582798957825e-02 -1.638889163732528687e-01 -2.543129026889801025e-01 2.998301982879638672e-01 -7.386694103479385376e-02 3.038631007075309753e-02 1.293948441743850708e-01 4.956318438053131104e-02 -2.738422751426696777e-01 -3.803515434265136719e-01 2.374693006277084351e-01 2.083073742687702179e-02 7.820531725883483887e-03 2.782451808452606201e-01 -1.497679352760314941e-01 9.325520694255828857e-02 -2.316988408565521240e-01 3.361819777637720108e-03 -6.068254262208938599e-02 1.133151352405548096e-01
-1.000417694449424744e-01 6.981699168682098389e-02 -1.222968548536300659e-01 2.700773179531097412e-01 -1.832843422889709473e-01 2.925887405872344971e-01 2.388136833906173706e-01 1.265608239918947220e-02 3.166638612747192383e-01 9.952250868082046509e-02 -3.067161701619625092e-02 -6.700591184198856354e-03 -2.338494174182415009e-02 -3.633794784545898438e-01 -2.750013768672943115e-02 1.599285304546356201e-01 -2.728216722607612610e-02 6.182628870010375977e-02 -2.576408733148127794e-04 -4.728808254003524780e-02 3.857873380184173584e-02 -1.372652798891067505e-01 2.050926983356475830e-01 6.113917008042335510e-02 5.071568116545677185e-02 -5.591287091374397278e-02 -1.458988245576620102e-02 -2.204934954643249512e-01 -3.836690783500671387e-01 -2.291518822312355042e-02 1.567125320434570312e-02 -4.186871945858001709e-01
6.929805129766464233e-02 -1.428735405206680298e-01 -3.385340869426727295e-01 2.893387973308563232e-01 8.497966080904006958e-02 1.351663768291473389e-01 -1.416493952274322510e-01 -1.437065005302429199e-01 1.015079990029335022e-01 -1.227462291717529297e-01 2.647632360458374023e-01 6.351998448371887207e-02 -4.562122374773025513e-02 -2.746101617813110352e-01 1.008971109986305237e-01 -2.627560682594776154e-02 1.633740216493606567e-01 1.267310827970504761e-01 -2.793396711349487305e-01 -1.438158303499221802e-01 -1.419126540422439575e-01 -2.619365155696868896e-01 -3.022905290126800537e-01 5.590610951185226440e-02 -9.294895082712173462e-02 1.515931729227304459e-02 9.742915630340576172e-03 2.598651945590972900e-01 -2.298560589551925659e-01 -3.973408415913581848e-02 -1.383430212736129761e-01 -2.182235270738601685e-01
-2.869647741317749023e-01 1.252149492502212524e-01 -3.412587940692901611e-01 3.337551653385162354e-01 -6.017332151532173157e-02 2.839573919773101807e-01 1.308545917272567749e-01 -1.692181266844272614e-02 2.844007611274719238e-01 -2.468420192599296570e-02 1.532705724239349365e-01 1.693462282419204712e-01 1.086722984910011292e-01 -8.499597758054733276e-02 -5.028216168284416199e-02 1.320420056581497192e-01 2.959557808935642242e-02 4.470062255859375000e-02 2.428172854706645012e-03 3.682010248303413391e-02 -2.518735826015472412e-02 -1.845525801181793213e-01 3.873167186975479126e-02 8.532904833555221558e-02 3.758959099650382996e-02 -3.757516667246818542e-02 -1.338816881179809570e-01 -2.722875177860260010e-01 -3.265132308006286621e-01 -2.321607768535614014e-01 1.184773594141006470e-01 -2.874939143657684326e-01
-1.997810155153274536e-01 1.359498351812362671e-01 -1.678268164396286011e-01 1.694604307413101196e-01 -2.119942158460617065e-01 2.402836084365844727e-01 1.923303753137588501e-01 -8.429052680730819702e-02 3.857710361480712891e-01 2.664067037403583527e-02 -3.061951883137226105e-02 1.525648385286331177e-01 -1.617662459611892700e-01 -2.946336567401885986e-01 -7.523790746927261353e-02 1.949590258300304413e-02 -3.019548021256923676e-02 -1.141497027128934860e-02 -3.214822337031364441e-02 -4.379107058048248291e-02 -1.004542410373687744e-02 -1.860216259956359863e-01 1.409246176481246948e-01 1.435198783874511719e-01 -7.603491097688674927e-02 -7.963038235902786255e-02 -2.520506642758846283e-02 -8.052860945463180542e-02 -3.477293848991394043e-01 3.882450237870216370e-02 -1.015820428729057312e-01 -4.626531004905700684e-01
-1.076193451881408691e-01 9.556529670953750610e-02 -3.385252356529235840e-01 2.956867218017578125e-01 -1.503232866525650024e-01 1.891570240259170532e-01 1.131243929266929626e-01 6.062011420726776123e-02 2.090227603912353516e-01 2.510832622647285461e-02 -8.537369966506958008e-02 1.521655619144439697e-01 -3.752480447292327881e-02 -3.790249526500701904e-01 -1.558990627527236938e-01 1.974445581436157227e-01 1.183410733938217163e-01 9.612462669610977173e-02 -2.121476456522941589e-02 -5.804836750030517578e-02 -3.571085259318351746e-02 -2.369264364242553711e-01 5.841279029846191406e-02 1.695326566696166992e-01 -7.274909317493438721e-02 -1.760598123073577881e-01 -4.965285956859588623e-02 -2.030672729015350342e-01 -3.406463563442230225e-01 1.195233985781669617e-01 1.438437551259994507e-01 -2.676748335361480713e-01
-1.460057962685823441e-02 -3.987646698951721191e-01 1.233890950679779053e-01 -5.379548296332359314e-02 -6.934695411473512650e-03 8.805234730243682861e-02 5.020398646593093872e-02 -2.385394871234893799e-01 1.203466802835464478e-01 -1.362425088882446289e-01 4.251891002058982849e-02 -1.593164205551147461e-01 1.102248206734657288e-01 -1.788239628076553345e-01 -7.749129086732864380e-02 2.194127440452575684e-01 -5.936791375279426575e-02 3.611373305320739746e-01 1.416536164470016956e-03 -8.589436113834381104e-02 -3.099694252014160156e-01 -2.303600013256072998e-01 3.893835470080375671e-02 2.064770758152008057e-01 -2.290851920843124390e-01 8.261685259640216827e-03 -1.293644756078720093e-01 6.041146069765090942e-02 -1.608934700489044189e-01 3.988436460494995117e-01 -3.558288514614105225e-02 -5.603731796145439148e-02
8.465299755334854126e-02 -1.396322250366210938e-01 -2.867019921541213989e-02 1.196942925453186035e-01 -2.698911428451538086e-01 2.670184075832366943e-01 1.407828927040100098e-01 -7.739202119410037994e-03 5.617398619651794434e-01 -1.525073796510696411e-01 3.459775447845458984e-01 4.354057088494300842e-02 -5.388929275795817375e-04 1.208353228867053986e-02 -1.061564404517412186e-02 7.070308178663253784e-02 -2.518099844455718994e-01 1.311386078596115112e-01 1.411799937486648560e-01 -2.130550742149353027e-01 9.782795608043670654e-02 1.613460108637809753e-02 -1.680579334497451782e-01 2.428633719682693481e-02 -7.301239669322967529e-02 -4.258742183446884155e-02 7.379407435655593872e-02 -1.252407282590866089e-01 -2.314399778842926025e-01 -9.467563778162002563e-02 1.750765293836593628e-01 -1.498500555753707886e-01
-1.213220041245222092e-02 4.197262600064277649e-02 -1.174405291676521301e-01 2.346856147050857544e-01 -3.532536029815673828e-01 -2.274782396852970123e-02 3.175148963928222656e-01 1.670613139867782593e-01 1.588248312473297119e-01 7.709769904613494873e-02 -4.348276183009147644e-03 3.839549720287322998e-01 1.018565371632575989e-01 -2.996256649494171143e-01 -5.976418033242225647e-02 2.709629535675048828e-01 -2.008294500410556793e-02 4.064089059829711914e-02 -1.220087558031082153e-01 -1.138513162732124329e-01 3.384548425674438477e-02 -2.721389234066009521e-01 -1.008696779608726501e-01 5.154564976692199707e-02 8.157147467136383057e-02 1.138527318835258484e-01 1.124870777130126953e-01 -2.232151478528976440e-01 -2.455096244812011719e-01 6.763213872909545898e-02 -5.103719234466552734e-02 -2.279242426156997681e-01
-8.030901849269866943e-02 -1.269905120134353638e-01 -3.555710911750793457e-01 -5.199471488595008850e-02 9.757425636053085327e-02 1.078666150569915771e-01 -2.167643308639526367e-01 -3.007512390613555908e-01 7.974159717559814453e-02 -4.831597208976745605e-02 8.597078919410705566e-02 3.077541887760162354e-01 1.065257936716079712e-01 -3.167437389492988586e-02 1.549253761768341064e-01 2.358055710792541504e-01 -2.247879356145858765e-01 8.282171934843063354e-02 2.152931839227676392e-01 -4.828788712620735168e-02 -2.679479718208312988e-01 -1.682399660348892212e-01 -1.179618015885353088e-01 9.435599297285079956e-02 9.352711029350757599e-03 1.043933033943176270e-01 -1.576217636466026306e-02 3.989159688353538513e-02 -2.465104907751083374e-01 9.655851172283291817e-04 2.702592313289642334e-01 -3.336423635482788086e-01
-9.731058776378631592e-02 -3.227009177207946777e-01 -6.424192339181900024e-02 -9.359955787658691406e-02 -1.794452518224716187e-01 2.150508910417556763e-01 7.992532104253768921e-02 6.702417135238647461e-02 3.104879707098007202e-02 -7.115414738655090332e-02 2.516274154186248779e-01 -4.075246676802635193e-02 6.408807635307312012e-02 2.955409884452819824e-02 1.120783537626266479e-01 1.547115445137023926e-01 -1.719288676977157593e-01 -2.606972455978393555e-01 3.792985528707504272e-02 -6.799632310867309570e-02 -2.948400378227233887e-01 -1.322013884782791138e-01 1.620144397020339966e-01 -5.125183961354196072e-04 -1.824673116207122803e-01 7.995125651359558105e-02 3.032288514077663422e-02 -9.901486337184906006e-02 -5.670999884605407715e-01 1.338811218738555908e-01 1.286201644688844681e-02 -2.176088094711303711e-01
4.664868582040071487e-03 -1.793618202209472656e-01 -2.207826077938079834e-01 6.003928184509277344e-02 7.645434141159057617e-02 6.022636592388153076e-02 -8.165670186281204224e-02 -7.112943381071090698e-02 2.045245319604873657e-01 2.417555451393127441e-02 3.247449100017547607e-01 -1.015447080135345459e-01 -1.312727332115173340e-01 7.679715054109692574e-04 -1.267846375703811646e-01 5.546267628669738770e-01 2.961667254567146301e-02 -1.850283592939376831e-01 -2.005937546491622925e-01 -2.317925244569778442e-01 -2.339073568582534790e-01 9.153268486261367798e-02 -2.065851539373397827e-01 -7.339166104793548584e-02 -2.841037884354591370e-02 -1.790585666894912720e-01 -1.411959826946258545e-01 6.882704794406890869e-02 -2.194581329822540283e-01 2.798496372997760773e-02 3.928707540035247803e-02 -2.165421545505523682e-01
-1.789517141878604889e-02 -6.288675218820571899e-02 1.412991993129253387e-02 2.156261354684829712e-01 5.701774358749389648e-02 -1.006723567843437195e-01 -4.567518457770347595e-02 -1.198497507721185684e-02 1.306511014699935913e-01 -1.905792057514190674e-01 1.719781160354614258e-01 -8.726495504379272461e-02 7.116116583347320557e-02 -3.777341544628143311e-01 4.080753773450851440e-02 4.010239243507385254e-01 1.900065243244171143e-01 -1.556526031345129013e-02 2.058510631322860718e-01 -2.137968689203262329e-01 -4.283407703042030334e-03 2.812591567635536194e-02 1.487379800528287888e-02 -1.356351375579833984e-02 -8.889538049697875977e-02 1.487088054418563843e-01 -7.114350795745849609e-02 6.110445037484169006e-02 -3.777963817119598389e-01 1.260135024785995483e-01 -9.129674732685089111e-02 -4.485545456409454346e-01
-2.070848643779754639e-01 -2.990015447139739990e-01 -2.169002406299114227e-02 1.374109238386154175e-01 -1.684291660785675049e-01 1.552430987358093262e-01 5.062891542911529541e-02 -2.055079936981201172e-01 -1.337074302136898041e-02 2.433719858527183533e-02 2.955136001110076904e-01 2.225184589624404907e-01 1.173940300941467285e-01 -4.995200410485267639e-02 5.539225041866302490e-02 3.742971420288085938e-01 3.233097121119499207e-02 2.315644621849060059e-01 1.188732385635375977e-01 -4.867675527930259705e-02 -1.508506685495376587e-01 6.916301697492599487e-02 -1.810222677886486053e-02 2.330299019813537598e-01 -7.645068224519491196e-03 1.839821785688400269e-01 -1.011538282036781311e-01 1.246087774634361267e-01 -1.292354613542556763e-01 -7.629748433828353882e-02 4.036777019500732422e-01 -2.357012778520584106e-01
-7.606419920921325684e-02 9.852026402950286865e-02 -2.756491899490356445e-01 3.175724148750305176e-01 -8.300812542438507080e-02 2.508481740951538086e-01 1.614033281803131104e-01 -5.628088861703872681e-02 3.982391357421875000e-01 4.981960356235504150e-02 2.624836564064025879e-02 1.788532584905624390e-01 -5.860201083123683929e-03 -2.323139756917953491e-01 -1.014370098710060120e-01 4.489229992032051086e-02 7.496031001210212708e-03 -3.794793412089347839e-02 -7.948519289493560791e-02 -1.404762268066406250e-02 5.181433260440826416e-02 -1.723373979330062866e-01 9.394837170839309692e-02 1.203964650630950928e-01 -6.976303458213806152e-02 3.598674759268760681e-02 -1.455312520265579224e-01 -1.639856100082397461e-01 -4.322107136249542236e-01 1.615687608718872070e-01 -1.949555054306983948e-02 -3.425430655479431152e-01
-1.279993802309036255e-01 -1.420817803591489792e-02 -2.029785513877868652e-01 3.016934990882873535e-01 -1.060046926140785217e-01 2.574068605899810791e-01 1.497761160135269165e-01 -8.599437773227691650e-02 3.000978827476501465e-01 -5.638821749016642570e-04 -1.500571370124816895e-01 1.257536560297012329e-01 -4.704541712999343872e-02 -3.222539722919464111e-01 -2.250597029924392700e-01 1.087166219949722290e-01 -1.031652539968490601e-01 9.317324310541152954e-02 -9.117501974105834961e-02 -7.511949539184570312e-02 3.338751569390296936e-02 -2.462707757949829102e-01 2.238977402448654175e-01 4.934496246278285980e-03 -6.048280000686645508e-02 -3.254604712128639221e-02 -1.066047251224517822e-01 -1.235948652029037476e-01 -3.102256655693054199e-01 -4.001228883862495422e-02 -9.562899358570575714e-04 -4.153928756713867188e-01
-4.596053436398506165e-02 -4.046057760715484619e-01 3.851737454533576965e-02 -2.009071707725524902e-01 -7.482733577489852905e-02 3.345957994461059570e-01 -4.982927441596984863e-02 -2.795563340187072754e-01 3.009052015841007233e-02 -7.825256884098052979e-02 2.315907627344131470e-01 1.244524195790290833e-01 7.364769279956817627e-02 -2.111695706844329834e-01 3.289290890097618103e-02 2.019601762294769287e-01 -2.925646305084228516e-02 -3.265222907066345215e-02 2.093137986958026886e-02 1.377573050558567047e-02 -2.471108287572860718e-01 -9.425444900989532471e-02 -1.426515728235244751e-01 -7.708518207073211670e-02 -4.389628767967224121e-03 -2.293735593557357788e-01 3.437513485550880432e-02 3.638432547450065613e-02 -3.722634911537170410e-01 1.095007658004760742e-01 -1.306241750717163086e-02 -3.484838902950286865e-01
-1.765986382961273193e-01 -6.713733822107315063e-02 3.127578273415565491e-02 1.342239081859588623e-01 1.184681430459022522e-01 -8.387856185436248779e-02 -4.861212149262428284e-02 -1.348150819540023804e-01 -5.737023055553436279e-02 4.017957299947738647e-02 3.332648277282714844e-01 -2.081475406885147095e-01 -8.358100801706314087e-02 -3.424160778522491455e-01 -3.072539567947387695e-01 3.236494660377502441e-01 -6.220060586929321289e-02 1.164132207632064819e-01 1.549093872308731079e-01 -5.021182820200920105e-03 -1.893227696418762207e-01 -8.977378904819488525e-02 -3.008109144866466522e-02 5.797219276428222656e-02 3.134697675704956055e-01 1.139525696635246277e-01 -2.243174239993095398e-02 2.452766522765159607e-02 -1.056913137435913086e-01 6.700503081083297729e-02 -4.525630176067352295e-02 -4.487145543098449707e-01
-2.679349295794963837e-02 -2.140306979417800903e-01 -2.168598771095275879e-01 -6.437208503484725952e-02 1.337366551160812378e-01 3.429492413997650146e-01 -6.830446422100067139e-02 -2.094832062721252441e-01 2.731124125421047211e-02 4.553705453872680664e-02 1.964437216520309448e-01 3.617028594017028809e-01 1.083157882094383240e-01 -1.270566135644912720e-01 1.319371610879898071e-01 2.186062783002853394e-01 -4.807721078395843506e-02 1.061787977814674377e-01 1.802468448877334595e-01 3.343386203050613403e-02 -2.492026984691619873e-01 -1.484643435105681419e-03 -9.334013611078262329e-02 2.580227255821228027e-01 5.523573979735374451e-02 1.433975994586944580e-01 -8.397801220417022705e-02 -2.970348298549652100e-02 -2.887545824050903320e-01 -6.934884935617446899e-02 3.245576620101928711e-01 -2.080460190773010254e-01
-6.670917849987745285e-03 -1.726986318826675415e-01 5.110797286033630371e-02 1.436020582914352417e-01 -5.592346657067537308e-03 1.330173164606094360e-01 2.607124745845794678e-01 3.756051883101463318e-02 2.721952795982360840e-01 -1.816712468862533569e-01 3.332105576992034912e-01 1.056005153805017471e-02 1.805145889520645142e-01 -1.706010252237319946e-01 -4.574799239635467529e-01 6.972270458936691284e-02 1.259354054927825928e-01 -2.334402203559875488e-01 -3.241544589400291443e-02 -7.879378274083137512e-03 -1.198179572820663452e-01 -1.599609553813934326e-01 3.889530524611473083e-02 -2.177565246820449829e-01 1.362948864698410034e-01 -6.216939538717269897e-02 9.227755665779113770e-02 1.407069563865661621e-01 -3.462504148483276367e-01 -7.100890856236219406e-03 -1.508675813674926758e-01 -1.091709658503532410e-01
8.850669488310813904e-03 1.834258288145065308e-01 -2.534750699996948242e-01 -2.769608516246080399e-03 5.198860540986061096e-03 1.288620233535766602e-01 7.522941380739212036e-02 2.543028891086578369e-01 2.644328773021697998e-01 1.148369088768959045e-01 -6.993415951728820801e-02 1.455934792757034302e-01 8.074361085891723633e-02 -3.532545566558837891e-01 -3.422010317444801331e-02 2.063128799200057983e-01 -1.245283409953117371e-01 1.768302321434020996e-01 -1.124512553215026855e-01 -2.989186346530914307e-02 1.160404905676841736e-01 -1.910787224769592285e-01 7.891229540109634399e-02 2.591715753078460693e-01 2.472852356731891632e-03 4.211418330669403076e-02 -4.879010468721389771e-02 -2.155502140522003174e-01 -4.111297726631164551e-01 1.168491765856742859e-01 1.829361915588378906e-01 -2.834692597389221191e-01
-3.123979568481445312e-01 -2.832286953926086426e-01 -5.735134705901145935e-03 -1.241484135389328003e-01 3.307315334677696228e-02 -2.350756376981735229e-01 -7.624428719282150269e-03 3.628689795732498169e-02 1.132904887199401855e-01 -1.510578840970993042e-01 2.855522930622100830e-02 1.601771861314773560e-01 -1.964216679334640503e-02 -2.007861435413360596e-01 1.054360046982765198e-01 2.504178583621978760e-01 -1.463735848665237427e-02 1.505264192819595337e-01 1.935016214847564697e-01 -1.362349539995193481e-01 -9.671351872384548187e-03 -1.214478164911270142e-01 1.451449096202850342e-01 1.173158958554267883e-01 1.435512453317642212e-01 -3.491719365119934082e-01 1.751709729433059692e-01 7.385985553264617920e-02 -3.523292243480682373e-01 5.883172154426574707e-02 -9.509384632110595703e-02 -3.584765195846557617e-01
-2.339841239154338837e-02 -7.986343652009963989e-02 -1.729800552129745483e-02 -6.513563543558120728e-02 2.004801481962203979e-02 -4.892963171005249023e-02 -4.255013540387153625e-02 -3.323249891400337219e-02 1.769413203001022339e-01 -2.110533863306045532e-01 2.451478242874145508e-01 -1.137761473655700684e-01 -7.147737592458724976e-02 -3.060640990734100342e-01 -2.065449655055999756e-01 1.058411598205566406e-01 2.467805892229080200e-01 -1.744113862514495850e-02 4.789519682526588440e-02 -3.630678057670593262e-01 -1.568590849637985229e-01 2.563955634832382202e-02 1.269572526216506958e-01 -1.299476176500320435e-01 -7.236078381538391113e-02 2.862386405467987061e-01 -5.023049563169479370e-02 8.565640449523925781e-02 -3.749993741512298584e-01 1.374947875738143921e-01 1.915216632187366486e-02 -4.132448434829711914e-01
9.531698375940322876e-02 -1.580628454685211182e-01 -1.988666653633117676e-01 -1.337907277047634125e-02 -9.127425402402877808e-02 2.155567854642868042e-01 1.626505702733993530e-02 -3.106780722737312317e-02 -9.573645889759063721e-03 -1.522279679775238037e-01 1.465000361204147339e-01 1.928812861442565918e-01 1.058628261089324951e-01 1.012824922800064087e-01 -3.468716889619827271e-02 1.576655954122543335e-01 -1.707912534475326538e-01 -2.788634002208709717e-01 9.441711753606796265e-02 -2.273736745119094849e-01 -2.112123072147369385e-01 -1.399651467800140381e-01 1.315468102693557739e-01 -2.333786897361278534e-02 -2.920560836791992188e-01 1.485394239425659180e-01 4.842003434896469116e-02 1.373955141752958298e-02 -5.537859797477722168e-01 1.069042012095451355e-01 7.910060882568359375e-02 -2.384639382362365723e-01
-1.075010523200035095e-01 2.253303527832031250e-01 -1.735623925924301147e-01 2.151312381029129028e-01 -1.885293237864971161e-02 2.718526124954223633e-01 2.515970170497894287e-01 1.151187792420387268e-01 2.676334381103515625e-01 -1.382044553756713867e-01 1.307188868522644043e-01 3.145895600318908691e-01 1.188579108566045761e-02 -3.217631876468658447e-01 -1.516591608524322510e-01 1.546398252248764038e-01 -1.027247980237007141e-01 4.910231381654739380e-02 -2.240253388881683350e-01 2.911350503563880920e-02 6.371308863162994385e-02 -3.563630953431129456e-02 1.303429305553436279e-01 3.002854995429515839e-02 -6.658478081226348877e-02 -1.081216931343078613e-01 -6.197043880820274353e-02 -1.356918811798095703e-01 -3.582058846950531006e-01 -1.344195604324340820e-01 1.388685703277587891e-01 -2.486428320407867432e-01
5.404810607433319092e-02 -1.554623395204544067e-01 1.009797379374504089e-01 1.723451307043433189e-03 -1.366472840309143066e-01 1.320493072271347046e-01 -1.055233739316463470e-02 -1.874411255121231079e-01 1.448792666196823120e-01 -1.112556606531143188e-01 2.207306027412414551e-01 2.848318219184875488e-01 9.692868590354919434e-02 -2.471068352460861206e-01 -3.486187160015106201e-01 1.934188455343246460e-01 -2.203704714775085449e-01 3.994851931929588318e-02 1.885970830917358398e-01 2.099271863698959351e-01 4.905762150883674622e-03 -3.100374341011047363e-01 -3.928680717945098877e-02 6.951054185628890991e-02 5.398254096508026123e-02 4.795302823185920715e-02 -2.032669037580490112e-01 1.005798950791358948e-01 -1.427600383758544922e-01 -1.755664646625518799e-01 3.058935701847076416e-01 -2.549346685409545898e-01
-5.838787555694580078e-02 -8.988564461469650269e-02 2.004179172217845917e-03 1.072434559464454651e-01 5.707900971174240112e-03 3.236646652221679688e-01 -5.174560938030481339e-04 -7.798617240041494370e-03 -1.314043849706649780e-01 1.716919392347335815e-01 1.099904403090476990e-01 2.857897579669952393e-01 2.219544500112533569e-01 6.476939469575881958e-02 -2.635010778903961182e-01 1.142639964818954468e-01 -1.409122836776077747e-03 3.175930380821228027e-01 1.383246332406997681e-01 -9.173576533794403076e-02 -1.596911251544952393e-01 -9.162706881761550903e-02 -8.418530225753784180e-03 1.607082188129425049e-01 -1.497113052755594254e-02 1.286398172378540039e-01 -1.595508605241775513e-01 9.977383166551589966e-02 -1.760350018739700317e-01 4.497148394584655762e-01 3.429930210113525391e-01 -6.645393371582031250e-02
3.622534126043319702e-02 -9.436618536710739136e-02 -4.113013446331024170e-01 2.954760789871215820e-01 -1.055565625429153442e-01 2.295228838920593262e-02 1.934574991464614868e-01 -1.524704545736312866e-01 1.233915314078330994e-01 1.004148274660110474e-01 1.830522418022155762e-01 2.200055867433547974e-03 -3.205818310379981995e-02 -7.631253451108932495e-02 -2.439848035573959351e-01 6.032493710517883301e-02 1.941588521003723145e-02 -1.881437301635742188e-01 1.482123583555221558e-01 -4.232490807771682739e-02 -5.315395537763834000e-03 -2.589362561702728271e-01 -6.044305488467216492e-02 2.288185656070709229e-01 2.375372312963008881e-02 2.250672578811645508e-01 -3.341967239975929260e-02 -1.923349499702453613e-01 -2.552964091300964355e-01 7.342319004237651825e-03 -2.880816459655761719e-01 -3.345953524112701416e-01
5.971725285053253174e-02 -1.936189532279968262e-01 2.156814336776733398e-01 4.487800896167755127e-01 1.138884052634239197e-01 -2.637717500329017639e-02 1.804093271493911743e-01 -6.302390247583389282e-02 1.031295061111450195e-01 -1.700918376445770264e-01 3.317216336727142334e-01 1.402369886636734009e-01 1.664668619632720947e-01 -1.370636820793151855e-01 -3.146977424621582031e-01 1.251070993021130562e-03 -1.051566824316978455e-01 -2.334877848625183105e-01 -8.387938886880874634e-02 6.883762776851654053e-02 -1.153517737984657288e-01 -1.142218112945556641e-01 -7.490920275449752808e-02 2.334036380052566528e-01 -1.611790060997009277e-01 1.590838730335235596e-01 -1.340956538915634155e-01 1.352992653846740723e-01 -2.344717830419540405e-01 1.556343585252761841e-01 -1.005933508276939392e-01 7.313738763332366943e-02
-1.143208295106887817e-01 -3.309620916843414307e-01 -5.409274995326995850e-02 1.153738200664520264e-01 -1.716864705085754395e-01 -1.314387843012809753e-02 -2.907511964440345764e-02 9.036744385957717896e-02 2.849291823804378510e-02 1.377952843904495239e-01 5.343693494796752930e-01 1.933300048112869263e-01 2.731008529663085938e-01 7.885815948247909546e-02 -7.078631222248077393e-02 2.341713607311248779e-01 2.805208787322044373e-03 3.503162562847137451e-01 -8.991414681077003479e-03 -4.171812161803245544e-02 -8.110133558511734009e-02 -1.125198900699615479e-01 -1.377123445272445679e-01 9.332751482725143433e-02 1.757246106863021851e-01 -1.417396515607833862e-01 7.346925325691699982e-03 5.281502008438110352e-02 -2.357703298330307007e-01 1.828494966030120850e-01 -5.959395319223403931e-02 -1.458487361669540405e-01
1.426821351051330566e-01 -1.909623891115188599e-01 4.961279779672622681e-02 3.547734916210174561e-01 -8.585455268621444702e-02 2.348529398441314697e-01 1.891941428184509277e-01 8.770292997360229492e-02 -8.613411337137222290e-02 -4.313822835683822632e-02 1.832307726144790649e-01 -1.325777471065521240e-01 1.551026403903961182e-01 -1.911157518625259399e-01 -1.917201429605484009e-01 1.317401677370071411e-01 7.792992144823074341e-02 2.836277335882186890e-02 -2.444701343774795532e-01 -3.173210620880126953e-01 -2.503707706928253174e-01 -2.388595342636108398e-01 -2.208648025989532471e-01 1.031521484255790710e-01 2.092482298612594604e-01 6.059043481945991516e-02 -9.178742766380310059e-02 5.756434053182601929e-02 -1.872220635414123535e-01 1.574730686843395233e-02 -3.140622749924659729e-02 -3.028763234615325928e-01
-1.826481148600578308e-02 -6.916508078575134277e-02 -3.001825213432312012e-01 -4.774950072169303894e-02 1.471742987632751465e-01 2.738037705421447754e-01 5.549126118421554565e-02 2.159862965345382690e-01 -4.880668222904205322e-02 -2.405592352151870728e-01 6.403489410877227783e-02 1.589077711105346680e-01 1.147443801164627075e-01 -2.998067736625671387e-01 -2.865279018878936768e-01 2.378188371658325195e-01 -8.684285730123519897e-02 -1.075463220477104187e-01 5.364968627691268921e-02 8.598116040229797363e-02 -3.361446261405944824e-01 -3.171053901314735413e-02 -7.849730551242828369e-02 1.314859837293624878e-01 1.320233047008514404e-01 -6.659582257270812988e-02 1.260754764080047607e-01 -2.007360607385635376e-01 -7.330102473497390747e-02 -2.573640346527099609e-01 -2.512047588825225830e-01 -2.126712948083877563e-01
-4.783642664551734924e-02 -1.191445514559745789e-01 -8.320855349302291870e-02 1.330631226301193237e-01 -1.420938037335872650e-02 7.849049568176269531e-02 1.769628375768661499e-02 -6.064728274941444397e-02 1.965926140546798706e-01 -1.505745053291320801e-01 3.408504724502563477e-01 1.056119948625564575e-01 6.900896131992340088e-02 -2.514229714870452881e-01 1.645868420600891113e-01 2.385073155164718628e-01 8.303355425596237183e-02 -9.101272374391555786e-02 -1.665017195045948029e-02 -2.893766760826110840e-01 -3.031545579433441162e-01 -2.365760318934917450e-02 1.385080534964799881e-02 -7.911398261785507202e-02 2.503006458282470703e-01 1.016951873898506165e-01 -1.502264589071273804e-01 -1.557716429233551025e-01 -3.421935141086578369e-01 1.431455761194229126e-01 3.725085258483886719e-01 -1.168171986937522888e-01
-2.111910432577133179e-01 2.374648489058017731e-02 -3.119968473911285400e-01 2.439308464527130127e-01 -7.255515456199645996e-02 3.328511714935302734e-01 1.644044816493988037e-01 -1.869799494743347168e-01 2.059047818183898926e-01 -4.020955786108970642e-02 8.687658607959747314e-02 1.410778462886810303e-01 1.005663052201271057e-01 -2.524008452892303467e-01 -1.040231585502624512e-01 4.977038502693176270e-02 -2.285259217023849487e-01 1.744015514850616455e-02 -5.575460195541381836e-02 1.259966641664505005e-01 1.593531295657157898e-02 -2.709777057170867920e-01 7.650551944971084595e-02 5.335398018360137939e-02 -7.814561016857624054e-03 4.861560650169849396e-03 -1.523476988077163696e-01 -1.715883314609527588e-01 -3.139173984527587891e-01 -3.049464821815490723e-01 2.514355629682540894e-02 -2.501268088817596436e-01
-1.958162486553192139e-01 -4.115816578269004822e-02 -1.977844387292861938e-01 -2.152988314628601074e-02 -2.152206897735595703e-01 1.780715435743331909e-01 2.464843243360519409e-01 -1.775347441434860229e-02 -7.219461258500814438e-03 1.385682970285415649e-01 2.516325116157531738e-01 -8.957095444202423096e-02 3.975865244865417480e-01 -2.578835189342498779e-01 -4.423500970005989075e-03 2.427835017442703247e-01 3.050438128411769867e-02 -1.232917755842208862e-01 2.510358989238739014e-01 4.103470966219902039e-02 -2.379506081342697144e-01 -1.374700367450714111e-01 -2.120984941720962524e-01 1.135462243109941483e-02 -1.175836920738220215e-01 1.769026517868041992e-01 -2.379449829459190369e-02 -2.068241089582443237e-01 -2.409213185310363770e-01 7.508093118667602539e-02 1.882075816392898560e-01 -1.345762461423873901e-01
-2.852728962898254395e-01 -3.970450758934020996e-01 -5.813973397016525269e-02 2.439465224742889404e-01 1.511171925812959671e-02 -2.423134073615074158e-02 -1.329114586114883423e-01 2.345432639122009277e-01 -5.636152625083923340e-02 -1.254017949104309082e-01 1.965822875499725342e-01 1.773015111684799194e-01 -3.827650845050811768e-02 -1.539292633533477783e-01 -8.419412374496459961e-02 2.819001972675323486e-01 -2.225868031382560730e-02 7.315152883529663086e-02 -1.566771715879440308e-01 -1.899917572736740112e-01 1.344293206930160522e-01 -9.234419465065002441e-02 -2.334266453981399536e-01 2.515327930450439453e-01 6.926289200782775879e-02 -4.670599102973937988e-02 6.844335794448852539e-02 -1.832774877548217773e-01 -2.729456424713134766e-01 1.444224081933498383e-02 -2.764066457748413086e-01 -1.291723400354385376e-01
-2.138771265745162964e-01 -1.022238805890083313e-01 1.981983147561550140e-02 3.685608506202697754e-01 5.947436392307281494e-02 -2.447107108309864998e-03 -2.904441952705383301e-01 -1.423287540674209595e-01 1.525117307901382446e-01 -1.476349961012601852e-02 1.908120363950729370e-01 -1.359888017177581787e-01 -7.657145615667104721e-03 -3.932332396507263184e-01 -1.258168518543243408e-01 2.159416228532791138e-01 -6.787731777876615524e-03 -8.579320274293422699e-03 1.583089530467987061e-01 -2.237706445157527924e-02 -2.387726306915283203e-01 -8.935146033763885498e-02 -3.959101438522338867e-02 -3.225821629166603088e-02 3.667152822017669678e-01 1.411294192075729370e-01 1.922558434307575226e-02 -1.653115823864936829e-02 -1.667573153972625732e-01 -3.685087338089942932e-02 -1.989375948905944824e-01 -2.946486473083496094e-01
-1.829355582594871521e-02 -1.520048379898071289e-01 -1.878301352262496948e-01 -8.525577932596206665e-02 -1.998973190784454346e-01 4.461019337177276611e-01 -1.340011209249496460e-01 8.801779150962829590e-02 -8.691923320293426514e-02 -3.194604068994522095e-02 1.868890672922134399e-01 2.359320223331451416e-01 -1.988980360329151154e-02 2.335007674992084503e-02 3.219175711274147034e-02 1.591385602951049805e-01 -8.708552271127700806e-02 9.276503697037696838e-03 1.383575946092605591e-01 -1.973346173763275146e-01 1.288428530097007751e-02 -1.911653578281402588e-02 8.392737805843353271e-02 1.715945452451705933e-02 -6.986578553915023804e-02 1.952939927577972412e-01 -2.884204089641571045e-01 1.241430565714836121e-01 -5.298285484313964844e-01 1.474101245403289795e-01 2.697443962097167969e-02 -1.563807576894760132e-01
-3.185408413410186768e-01 -2.521555721759796143e-01 -7.982157170772552490e-02 1.673124730587005615e-01 4.391956701874732971e-02 4.478598758578300476e-02 -1.174562871456146240e-01 6.174566596746444702e-02 1.016253978013992310e-01 -1.119550913572311401e-01 2.645686566829681396e-01 -1.225553546100854874e-02 -7.680313289165496826e-02 -1.991566568613052368e-01 4.813048243522644043e-02 1.262642145156860352e-01 -1.448479741811752319e-01 1.992575079202651978e-01 -1.883169077336788177e-02 -1.604047864675521851e-01 1.422790717333555222e-02 -1.426846981048583984e-01 7.334146648645401001e-02 3.696389198303222656e-01 3.765335306525230408e-02 -2.773794531822204590e-01 2.648387551307678223e-01 -1.053474098443984985e-01 -4.020887613296508789e-02 1.966079175472259521e-01 9.840429574251174927e-02 -4.041284024715423584e-01
6.500878930091857910e-02 -4.366675615310668945e-01 1.389300450682640076e-02 -6.495536863803863525e-02 7.753559201955795288e-02 2.239530086517333984e-01 2.009307295083999634e-01 -2.451736629009246826e-01 -8.454523980617523193e-02 -1.377178728580474854e-01 6.658922880887985229e-02 2.560795247554779053e-01 1.080186292529106140e-02 -3.101392388343811035e-01 1.151849180459976196e-01 1.493434906005859375e-01 -4.218178987503051758e-02 5.646767467260360718e-02 4.121952503919601440e-02 -1.239684000611305237e-01 -9.833302348852157593e-02 -1.346319019794464111e-01 -3.244599103927612305e-01 -1.479295641183853149e-01 1.198611706495285034e-01 -5.828461144119501114e-03 3.330839052796363831e-02 1.946336179971694946e-01 -3.341715633869171143e-01 2.625929564237594604e-02 -7.153037190437316895e-02 -2.611078917980194092e-01
-4.155161231756210327e-02 -1.227696686983108521e-01 4.068998619914054871e-02 -8.740725368261337280e-02 7.494983822107315063e-02 2.550730407238006592e-01 -1.411562412977218628e-01 2.508749365806579590e-01 2.457010746002197266e-01 2.934927819296717644e-03 3.333857953548431396e-01 -1.789459735155105591e-01 -2.599095180630683899e-02 -3.462147116661071777e-01 -4.285294413566589355e-01 2.293516248464584351e-01 3.877217532135546207e-04 2.198128551244735718e-01 1.164427697658538818e-01 7.729247212409973145e-02 -4.212548211216926575e-02 -4.994186758995056152e-02 -1.276370137929916382e-01 2.243478149175643921e-01 2.402829080820083618e-01 2.740915864706039429e-02 -4.462650045752525330e-02 -1.166139263659715652e-02 -2.063830643892288208e-01 4.290607944130897522e-02 1.039339303970336914e-01 -7.377269119024276733e-02
-3.543546795845031738e-02 -1.425419002771377563e-02 -3.774219751358032227e-01 1.389186084270477295e-01 -5.254248157143592834e-02 2.618525922298431396e-01 -2.203568629920482635e-02 -1.910781860351562500e-01 1.607460677623748779e-01 6.067587062716484070e-02 1.887333393096923828e-01 1.450990587472915649e-01 -1.144146248698234558e-01 -1.749395132064819336e-01 2.771555483341217041e-01 2.752999365329742432e-01 -1.713573187589645386e-02 -4.795195534825325012e-02 -2.722094953060150146e-02 -2.371218353509902954e-01 -2.277413606643676758e-01 -9.572011232376098633e-02 -1.586484014987945557e-01 3.861268982291221619e-02 1.564683020114898682e-01 -5.483089759945869446e-02 -3.213830590248107910e-01 7.780497521162033081e-02 -2.715907990932464600e-01 2.829512357711791992e-01 -8.563948422670364380e-02 -2.721685916185379028e-02
4.003683105111122131e-02 -8.782076090574264526e-02 -2.268259078264236450e-01 9.987533837556838989e-02 4.546096920967102051e-02 -8.908755332231521606e-02 -1.338926255702972412e-01 -1.306395381689071655e-01 7.559169828891754150e-02 -2.417688630521297455e-02 3.347606956958770752e-01 3.328411653637886047e-02 1.844211220741271973e-01 -4.073917567729949951e-01 -2.897062301635742188e-01 8.212465792894363403e-02 -2.157765179872512817e-01 -4.285322874784469604e-02 1.211616918444633484e-01 3.737638890743255615e-02 -4.505896568298339844e-02 -8.465125411748886108e-02 -1.512459367513656616e-01 2.213679701089859009e-01 7.967434823513031006e-02 -1.138375326991081238e-02 -1.005220487713813782e-01 1.312495321035385132e-01 -9.541442245244979858e-02 -1.513841450214385986e-01 -1.724858582019805908e-01 -4.827090203762054443e-01
-5.700852721929550171e-02 -3.500961363315582275e-01 1.111131384968757629e-01 -1.810009181499481201e-01 1.136561706662178040e-01 3.435444831848144531e-01 -1.749783381819725037e-02 -3.023099601268768311e-01 6.445750594139099121e-02 -2.897350676357746124e-02 2.321051955223083496e-01 1.216587349772453308e-01 6.054789945483207703e-02 -1.428183019161224365e-01 1.973985880613327026e-01 -1.062745880335569382e-02 -1.344123780727386475e-01 2.201231196522712708e-02 5.459901690483093262e-02 -1.721557676792144775e-01 -2.289403676986694336e-01 -1.397093981504440308e-01 -1.050207242369651794e-01 -1.053804978728294373e-01 -3.166434168815612793e-02 -1.138527020812034607e-01 -1.164264157414436340e-01 6.127265468239784241e-02 -4.623414576053619385e-01 9.941770695149898529e-03 -1.391436010599136353e-01 -2.447378635406494141e-01
-1.585972756147384644e-01 -7.058674097061157227e-02 -3.071237802505493164e-01 2.771053612232208252e-01 -2.603191696107387543e-02 3.246387839317321777e-01 2.009708434343338013e-01 8.507017977535724640e-03 2.910843193531036377e-01 -9.269353002309799194e-02 1.663570255041122437e-01 1.611445844173431396e-01 2.239659801125526428e-02 -1.894732862710952759e-01 -1.413198411464691162e-01 -1.565005779266357422e-01 -2.160013318061828613e-01 1.366440653800964355e-01 -5.004373192787170410e-02 -2.091393619775772095e-02 1.661205478012561798e-02 -2.231769412755966187e-01 -1.291499193757772446e-02 3.067912161350250244e-02 7.800380140542984009e-02 1.817425154149532318e-02 -1.832334399223327637e-01 -1.915255337953567505e-01 -2.003374844789505005e-01 -1.524305343627929688e-01 1.582262367010116577e-01 -3.739700615406036377e-01
-2.057794630527496338e-01 6.128077954053878784e-02 -3.540874719619750977e-01 1.503417938947677612e-01 3.368877246975898743e-02 3.872160911560058594e-01 7.693580538034439087e-02 -1.798992156982421875e-01 1.041948944330215454e-01 4.578479751944541931e-02 9.309588372707366943e-02 1.141558736562728882e-01 -1.263890564441680908e-01 -2.924997806549072266e-01 -1.868586689233779907e-01 4.777347669005393982e-02 -2.825055457651615143e-02 3.015106916427612305e-02 -9.033178538084030151e-02 -8.285498619079589844e-02 -1.814012974500656128e-02 -1.322976499795913696e-01 -1.274699121713638306e-01 1.696961522102355957e-01 -1.448057871311903000e-02 3.202990069985389709e-02 -3.488983511924743652e-01 4.882043972611427307e-02 -2.201229631900787354e-01 -3.035576641559600830e-01 3.451702371239662170e-02 -3.105381131172180176e-01
-7.372424006462097168e-03 -1.553567200899124146e-01 9.481034241616725922e-03 2.381727844476699829e-02 -3.147661089897155762e-01 3.195157051086425781e-01 5.010011047124862671e-02 -1.792457252740859985e-01 7.602411787956953049e-03 4.755718633532524109e-02 3.086892664432525635e-01 2.803128659725189209e-01 2.113407254219055176e-01 -1.356455683708190918e-01 1.538371592760086060e-01 2.097479104995727539e-01 -1.556265503168106079e-01 1.078339591622352600e-01 1.192731335759162903e-01 -7.049244642257690430e-02 -3.085530698299407959e-01 6.350135058164596558e-02 1.827598810195922852e-01 6.292763352394104004e-02 -4.307008534669876099e-02 1.170300468802452087e-01 -2.259227931499481201e-01 4.159719869494438171e-02 1.535926666110754013e-02 -8.446867763996124268e-02 -3.061619400978088379e-01 -2.671464681625366211e-01
1.566820442676544189e-01 -1.776031702756881714e-01 -1.173780784010887146e-01 -2.460011392831802368e-01 2.119848737493157387e-03 3.111924827098846436e-01 2.785676419734954834e-01 -1.998202204704284668e-01 2.181877940893173218e-02 -2.459791004657745361e-01 3.570837676525115967e-01 2.860116660594940186e-01 7.085368782281875610e-02 -6.655559688806533813e-02 -4.733971133828163147e-02 2.770985290408134460e-02 -7.479161024093627930e-02 -1.709401048719882965e-02 8.449601382017135620e-02 -2.096536606550216675e-01 -1.935984492301940918e-01 -7.433152943849563599e-02 1.296917498111724854e-01 -5.532188713550567627e-02 1.125547662377357483e-02 -1.115327775478363037e-01 1.085207164287567139e-01 -6.913266330957412720e-02 -3.452806472778320312e-01 6.713236868381500244e-02 -7.557570934295654297e-02 -3.066964447498321533e-01
-1.434528529644012451e-01 3.316150279715657234e-03 -1.503401994705200195e-01 8.614169806241989136e-02 -1.461255550384521484e-01 1.492403596639633179e-01 1.887679100036621094e-01 -2.110597640275955200e-01 1.030408442020416260e-01 -1.469633728265762329e-02 6.595534831285476685e-02 -8.103582262992858887e-02 1.685732752084732056e-01 3.650064021348953247e-02 -9.585506631992757320e-04 2.403394728899002075e-01 -1.397775709629058838e-01 -1.551362425088882446e-01 5.251481384038925171e-02 1.116300597786903381e-01 -3.483582139015197754e-01 -1.742749959230422974e-01 2.824326753616333008e-01 2.900678850710391998e-02 3.261338919401168823e-02 -7.351674884557723999e-02 -2.534578144550323486e-01 -1.337638497352600098e-01 -5.460755228996276855e-01 8.531010895967483521e-02 -1.332047628238797188e-03 -1.762959808111190796e-01
-5.219798069447278976e-03 -1.435682177543640137e-01 1.394558791071176529e-02 2.818014323711395264e-01 -5.954566970467567444e-02 1.806088984012603760e-01 1.556439697742462158e-01 1.091196611523628235e-01 3.774342238903045654e-01 -6.611909717321395874e-02 2.731253206729888916e-01 3.573072254657745361e-01 -3.046550415456295013e-02 -1.864642500877380371e-01 -6.045114994049072266e-02 -9.524483978748321533e-02 -1.314947903156280518e-01 1.450979262590408325e-01 -4.341802094131708145e-03 -8.295568823814392090e-02 6.224317848682403564e-02 2.499396204948425293e-01 -7.010231912136077881e-02 4.556848108768463135e-02 1.688481569290161133e-01 -6.839210633188486099e-03 6.392207578755915165e-04 -4.839608073234558105e-02 -4.725329279899597168e-01 -7.145119458436965942e-02 1.644380390644073486e-01 -1.582036763429641724e-01
1.872602291405200958e-02 -3.742205798625946045e-01 -1.660393923521041870e-01 2.078665643930435181e-01 -2.458599209785461426e-02 -4.050299897789955139e-02 1.053178906440734863e-01 7.879997044801712036e-02 1.696906983852386475e-02 -1.099714413285255432e-01 2.293815463781356812e-01 2.338446676731109619e-01 -6.220194324851036072e-02 -1.469373404979705811e-01 -2.432162165641784668e-01 1.949145942926406860e-01 2.067128717899322510e-01 -4.307836294174194336e-02 1.010197699069976807e-01 -2.284128218889236450e-01 -1.055633369833230972e-02 -1.690801233053207397e-01 -3.379495143890380859e-01 2.083548903465270996e-01 -1.953440159559249878e-02 4.014030843973159790e-02 -7.363062351942062378e-02 -1.538803242146968842e-02 -2.872088253498077393e-01 -1.869374811649322510e-01 -8.785931766033172607e-02 -3.176612257957458496e-01
1.731328293681144714e-02 -3.362513780593872070e-01 8.642751723527908325e-02 -2.511017620563507080e-01 9.376384317874908447e-02 3.623358309268951416e-01 -4.813915118575096130e-03 -9.240952134132385254e-02 -7.969964295625686646e-03 6.476197391748428345e-02 4.216827452182769775e-02 -1.399596482515335083e-01 2.010498493909835815e-01 -9.506998211145401001e-02 -7.753317058086395264e-02 2.672914862632751465e-01 -3.265979588031768799e-01 -4.301569610834121704e-02 6.230799946933984756e-03 -6.724356859922409058e-02 -5.549041554331779480e-02 -8.925814181566238403e-02 -1.328580528497695923e-01 7.560229301452636719e-02 2.520025521516799927e-02 1.000513415783643723e-02 -3.336499258875846863e-02 -2.933422569185495377e-03 -5.376297235488891602e-01 1.117403358221054077e-01 2.184587270021438599e-01 -1.277839839458465576e-01
-1.044601425528526306e-01 -1.603703349828720093e-01 -2.851817905902862549e-01 8.350270241498947144e-02 -1.210521310567855835e-01 6.827257573604583740e-02 1.120969001203775406e-02 -1.019680127501487732e-01 2.546965330839157104e-02 2.222343534231185913e-01 2.243001013994216919e-01 7.592644542455673218e-02 9.895410388708114624e-02 -3.500547409057617188e-01 2.115433812141418457e-01 1.479910910129547119e-01 3.098330274224281311e-02 2.315287441015243530e-01 8.093512058258056641e-02 -2.376581579446792603e-01 -2.219782471656799316e-01 8.142283558845520020e-02 -1.884233206510543823e-01 -3.421270288527011871e-03 -4.920360445976257324e-02 2.747887372970581055e-01 -4.341272264719009399e-02 -2.988161332905292511e-02 -4.023229181766510010e-01 -1.155991554260253906e-01 1.794382333755493164e-01 -2.073325663805007935e-01
1.227778419852256775e-01 -7.263562828302383423e-02 2.822670713067054749e-02 3.716484308242797852e-01 7.767689228057861328e-02 3.715547546744346619e-02 1.061423569917678833e-01 7.599508762359619141e-02 8.909460157155990601e-02 -1.058028340339660645e-01 1.242380663752555847e-01 -1.610066927969455719e-02 4.165095463395118713e-02 -1.063741296529769897e-01 -2.033107727766036987e-01 2.055679708719253540e-01 7.691287994384765625e-02 1.519387513399124146e-01 -3.288475796580314636e-02 -2.994854748249053955e-01 -3.622369170188903809e-01 -8.035995811223983765e-02 -2.449683845043182373e-01 1.580594480037689209e-01 2.178556472063064575e-01 -1.712506450712680817e-02 7.921065390110015869e-02 2.591288387775421143e-01 -3.172604143619537354e-01 -2.369716390967369080e-02 3.337707370519638062e-02 -3.447592258453369141e-01
-2.815281786024570465e-02 -2.097260951995849609e-01 -2.039325237274169922e-01 -7.198693603277206421e-02 -1.770458370447158813e-01 2.449289858341217041e-01 -8.016343414783477783e-02 -2.829482555389404297e-01 1.301329731941223145e-01 -2.015623897314071655e-01 3.543703258037567139e-02 3.951926231384277344e-01 1.712554544210433960e-01 1.713697216473519802e-03 1.158042103052139282e-01 2.926576435565948486e-01 -1.025696098804473877e-01 -1.444652825593948364e-01 1.012361720204353333e-01 2.137969806790351868e-02 -2.255869805812835693e-01 -1.784255504608154297e-01 -8.671692758798599243e-02 1.720893532037734985e-01 1.431341320276260376e-01 1.096009239554405212e-01 -2.567112445831298828e-01 -1.688878685235977173e-01 -1.742187738418579102e-01 1.225592866539955139e-01 -1.521596610546112061e-01 -1.727413684129714966e-01
-2.255148291587829590e-01 -3.849503993988037109e-01 -6.181972846388816833e-02 -2.335168421268463135e-02 2.653915248811244965e-02 6.608419120311737061e-02 8.780995756387710571e-02 5.256052687764167786e-02 2.508881986141204834e-01 1.697863936424255371e-01 4.325872063636779785e-01 2.184822559356689453e-01 -8.487313985824584961e-02 -1.742543578147888184e-01 1.727668493986129761e-01 2.830900251865386963e-02 6.988476961851119995e-02 -4.606679081916809082e-02 1.567804217338562012e-01 -1.596762984991073608e-01 -3.212574422359466553e-01 5.382419377565383911e-02 9.275506436824798584e-02 4.783521965146064758e-02 6.167812645435333252e-02 1.941662132740020752e-01 1.329728513956069946e-01 -7.688050717115402222e-02 -3.381028771400451660e-01 1.597769260406494141e-01 6.467889994382858276e-02 5.466143786907196045e-02
-9.497224539518356323e-02 -1.742885112762451172e-01 -1.659119576215744019e-01 7.492903620004653931e-02 -2.893901169300079346e-01 7.613410800695419312e-02 9.580538608133792877e-04 -8.569827675819396973e-02 -2.920833183452486992e-03 -3.902741521596908569e-02 3.597795665264129639e-01 -2.956530451774597168e-01 9.589647501707077026e-02 -3.532299399375915527e-01 2.859883941709995270e-02 1.654811799526214600e-01 -4.419977217912673950e-02 2.084812372922897339e-01 -1.113856118172407150e-02 9.843888878822326660e-02 -2.238754630088806152e-01 -1.253251582384109497e-01 -1.557688415050506592e-01 -1.604037731885910034e-01 5.780575796961784363e-02 2.051312774419784546e-01 -1.724126040935516357e-01 -3.139751404523849487e-02 -2.370914518833160400e-01 -2.821110934019088745e-02 7.049453258514404297e-02 -3.753121495246887207e-01
-1.260918080806732178e-01 -4.283522963523864746e-01 2.003853023052215576e-01 8.131322450935840607e-03 1.389175355434417725e-01 -3.739410266280174255e-02 7.707557082176208496e-02 2.901268899440765381e-01 8.931586146354675293e-02 -1.960660219192504883e-01 2.930288314819335938e-01 6.458158791065216064e-02 1.216250360012054443e-01 -1.377458125352859497e-02 -2.930930256843566895e-01 1.606840342283248901e-01 -3.537869080901145935e-02 -3.743388503789901733e-02 -2.792213298380374908e-02 5.614376068115234375e-02 -1.166005507111549377e-01 -1.075546070933341980e-01 3.094481676816940308e-02 -1.068269088864326477e-01 -1.810866147279739380e-01 2.649015747010707855e-02 -7.179416716098785400e-02 1.866218447685241699e-01 -3.675997555255889893e-01 3.261798322200775146e-01 4.050855711102485657e-02 -1.602032035589218140e-01
1.586785763502120972e-01 -9.846717119216918945e-02 -1.930633038282394409e-01 3.090542554855346680e-01 -2.250087559223175049e-01 2.512946724891662598e-02 5.360417068004608154e-02 8.201537281274795532e-02 2.389461696147918701e-01 -2.987002208828926086e-02 4.240665137767791748e-01 3.091069124639034271e-02 1.101455092430114746e-01 -9.054636955261230469e-02 -3.168353438377380371e-01 7.844528555870056152e-02 -2.635341286659240723e-01 8.711233735084533691e-02 9.904336184263229370e-02 1.454467885196208954e-02 -1.561949551105499268e-01 -1.463671028614044189e-01 2.229063063859939575e-01 2.608532011508941650e-01 9.068868309259414673e-02 3.495754301548004150e-01 2.991756191477179527e-03 -6.194614619016647339e-02 -2.867766423150897026e-03 6.889370828866958618e-02 -3.728033602237701416e-02 1.216664090752601624e-01
-8.915572613477706909e-02 8.799574524164199829e-02 -1.620239019393920898e-01 2.051157504320144653e-01 -4.009487107396125793e-02 2.121937721967697144e-01 2.528804540634155273e-01 -6.185280904173851013e-02 3.695086836814880371e-01 1.928493939340114594e-02 -1.271132528781890869e-01 4.111082851886749268e-02 -6.048282980918884277e-02 -3.573250174522399902e-01 -1.642060130834579468e-01 6.642601639032363892e-02 -1.102478802204132080e-01 1.076573133468627930e-01 1.707323268055915833e-02 -1.014306843280792236e-01 -4.079537466168403625e-02 -1.527488380670547485e-01 6.573969870805740356e-02 -7.339940965175628662e-02 8.030375093221664429e-02 -8.337180042872205377e-05 -3.059834428131580353e-02 -1.386692225933074951e-01 -4.042832553386688232e-01 4.368995130062103271e-02 7.129188161343336105e-03 -4.722873270511627197e-01
-1.523794829845428467e-01 -1.039726287126541138e-01 -4.188147559762001038e-02 1.638328772969543934e-03 -2.954205032438039780e-03 -1.857797801494598389e-02 7.101996988058090210e-02 -2.245828658342361450e-01 2.638892531394958496e-01 -6.610507518053054810e-02 6.114869564771652222e-02 1.821929067373275757e-01 -1.693972498178482056e-01 -1.705437898635864258e-01 -8.375381678342819214e-02 4.383160471916198730e-01 2.442213147878646851e-01 -1.198348924517631531e-01 -1.715761274099349976e-01 1.678684204816818237e-01 -2.361942231655120850e-01 7.188925147056579590e-02 9.595894813537597656e-02 1.791391074657440186e-01 3.028131648898124695e-02 5.149122327566146851e-02 -1.034868732094764709e-01 -2.181735076010227203e-02 -4.717997908592224121e-01 1.113186180591583252e-01 -8.880787342786788940e-02 -2.213964164257049561e-01
-1.005111783742904663e-01 -3.669060170650482178e-01 -1.470890045166015625e-01 2.073669284582138062e-01 -1.305982917547225952e-01 -6.213534623384475708e-02 -7.637824118137359619e-02 -1.025994715746492147e-04 1.530280411243438721e-01 2.325980067253112793e-01 4.040571749210357666e-01 1.444094348698854446e-02 1.464701257646083832e-02 -1.670165956020355225e-01 5.240382626652717590e-02 -2.766773104667663574e-02 -1.635188469663262367e-03 2.330836057662963867e-01 6.522221118211746216e-02 -3.998729586601257324e-02 -3.866646885871887207e-01 -7.062484323978424072e-02 6.916496902704238892e-02 3.817902505397796631e-02 4.637515638023614883e-03 1.205581277608871460e-01 -2.076709866523742676e-01 -4.864750057458877563e-02 -2.989865541458129883e-01 -7.498451974242925644e-03 3.291960060596466064e-01 -1.117533221840858459e-01
-2.088338285684585571e-01 2.231268212199211121e-02 -1.193992868065834045e-01 1.494186818599700928e-01 -1.022358387708663940e-01 1.648363023996353149e-01 2.759850621223449707e-01 -1.677936464548110962e-01 9.315186738967895508e-02 4.364627227187156677e-02 7.160469144582748413e-02 -5.132728442549705505e-02 1.899472475051879883e-01 1.101381797343492508e-02 6.239143759012222290e-02 1.933338046073913574e-01 9.985687211155891418e-03 -2.413360327482223511e-01 -1.231502043083310127e-03 9.404069744050502777e-03 -4.625258147716522217e-01 -1.952507793903350830e-01 5.834497511386871338e-02 1.593921631574630737e-01 -1.559528708457946777e-01 1.194727644324302673e-01 -1.403379291296005249e-01 -1.054868102073669434e-02 -3.739687800407409668e-01 1.893949359655380249e-01 1.980202645063400269e-01 -2.625165879726409912e-01
-9.856744110584259033e-02 -1.750456094741821289e-01 6.377937644720077515e-02 2.225846797227859497e-01 -2.601373791694641113e-01 -2.138081379234790802e-02 -3.086226247251033783e-02 1.176281049847602844e-01 9.495589137077331543e-02 -3.544915094971656799e-02 2.434991486370563507e-02 -7.495816797018051147e-02 9.416589885950088501e-02 -5.785050988197326660e-02 -3.658667206764221191e-01 3.047263622283935547e-01 9.526983648538589478e-02 1.566901504993438721e-01 -4.013956710696220398e-02 -1.490805447101593018e-01 -1.189087182283401489e-01 -2.946323454380035400e-01 -1.700128465890884399e-01 3.027163147926330566e-01 1.818342059850692749e-01 6.839907169342041016e-02 2.183903753757476807e-02 -2.412105947732925415e-01 -1.399856209754943848e-01 -1.676236465573310852e-02 1.053939610719680786e-01 -4.016952514648437500e-01
-6.086484715342521667e-02 -7.642507553100585938e-02 -2.291245609521865845e-01 -9.115526825189590454e-02 -1.250012218952178955e-01 -1.542716026306152344e-01 -5.601667985320091248e-02 1.267182379961013794e-01 2.108365595340728760e-01 1.701953709125518799e-01 4.184466004371643066e-01 4.788276925683021545e-02 1.777785718441009521e-01 -3.685753643512725830e-01 1.562243103981018066e-01 1.976969242095947266e-01 -6.535382568836212158e-02 2.981907427310943604e-01 1.279994994401931763e-01 -1.314695328474044800e-01 -3.532896339893341064e-01 -9.227468818426132202e-02 -7.873442769050598145e-02 -1.334248576313257217e-02 -1.097800657153129578e-01 3.293550014495849609e-02 -1.076399013400077820e-01 -5.382072180509567261e-02 -1.553562134504318237e-01 -2.198480665683746338e-01 7.638747990131378174e-02 -1.295744627714157104e-01
-3.735555708408355713e-02 1.387397348880767822e-01 -7.990498095750808716e-02 3.108028471469879150e-01 -1.020745038986206055e-01 2.120472043752670288e-01 2.381238341331481934e-01 -4.325994104146957397e-02 3.532271683216094971e-01 4.425445199012756348e-02 3.900936618447303772e-02 7.813105732202529907e-02 3.500185161828994751e-02 -2.903248965740203857e-01 -1.213243305683135986e-01 -6.290963501669466496e-04 8.589828386902809143e-03 7.032983005046844482e-02 -3.498456254601478577e-02 -1.208396255970001221e-01 -7.301947474479675293e-02 -1.572131812572479248e-01 1.754937171936035156e-01 8.342228829860687256e-03 1.037969533354043961e-02 -3.364695934578776360e-03 -1.141241118311882019e-01 -1.453430652618408203e-01 -4.069702029228210449e-01 6.947081536054611206e-02 -3.094049915671348572e-02 -4.902950823307037354e-01
-5.249389633536338806e-02 4.289011657238006592e-02 -1.029112115502357483e-01 2.007008194923400879e-01 -2.094379365444183350e-01 1.929047331213951111e-02 1.593794971704483032e-01 1.463503111153841019e-02 2.142483834177255630e-03 4.933367669582366943e-02 -3.126253560185432434e-02 2.924875319004058838e-01 -7.680451963096857071e-03 -2.772741615772247314e-01 -1.816295534372329712e-01 3.599721491336822510e-01 2.155954763293266296e-02 1.425385177135467529e-01 -2.524299323558807373e-01 -2.516673505306243896e-01 1.229768320918083191e-01 -3.563649356365203857e-01 -6.577382981777191162e-02 6.893919408321380615e-02 1.550707221031188965e-01 1.481471955776214600e-01 -6.981477141380310059e-02 -1.597529798746109009e-01 -1.817228496074676514e-01 2.226258814334869385e-01 7.949709147214889526e-02 -2.861379086971282959e-01
7.540132105350494385e-02 -2.156117409467697144e-01 -3.414817750453948975e-01 1.574946045875549316e-01 8.426423370838165283e-02 2.315792441368103027e-01 -1.584720909595489502e-01 -6.872254610061645508e-02 -1.640054583549499512e-02 -1.534560918807983398e-01 1.924312859773635864e-01 1.968421190977096558e-01 1.623415574431419373e-02 -1.357500851154327393e-01 -2.347934842109680176e-01 2.123991698026657104e-01 -1.730157881975173950e-01 5.038093402981758118e-02 -1.158873513340950012e-01 1.772951483726501465e-01 -3.672574758529663086e-01 -3.589966297149658203e-01 1.677629649639129639e-01 -6.867603212594985962e-02 7.667772471904754639e-02 1.690985560417175293e-01 -1.431904882192611694e-01 1.282628178596496582e-01 -1.865520775318145752e-01 -2.546576969325542450e-02 -4.768683016300201416e-02 1.192163601517677307e-01
5.119149014353752136e-02 -1.959476768970489502e-01 -1.337553709745407104e-01 5.648026987910270691e-02 -4.462193697690963745e-02 -2.249803394079208374e-01 -2.801610529422760010e-02 -1.463914215564727783e-01 9.073304384946823120e-02 -2.209505997598171234e-02 2.981045544147491455e-01 -9.368163347244262695e-02 2.494041621685028076e-02 -4.902875125408172607e-01 -2.010326236486434937e-01 1.071820706129074097e-01 7.498037815093994141e-02 2.408545017242431641e-01 2.192764133214950562e-01 -6.888343021273612976e-03 -2.006256133317947388e-01 -3.840905800461769104e-02 1.255706977099180222e-02 1.947451382875442505e-02 -1.719684153795242310e-01 1.025142148137092590e-01 -2.755075134336948395e-02 1.735017299652099609e-01 -4.630193412303924561e-01 2.137421816587448120e-02 2.464544773101806641e-02 -1.529408395290374756e-01
-5.668330565094947815e-02 -2.788224220275878906e-01 1.389029473066329956e-01 1.574125513434410095e-02 1.710325293242931366e-02 1.026957333087921143e-01 1.898007541894912720e-01 2.490110322833061218e-02 -9.257223457098007202e-02 -3.219685256481170654e-01 3.364515006542205811e-01 2.663231827318668365e-02 8.301561325788497925e-02 -2.059211879968643188e-01 -1.320416331291198730e-01 1.857925057411193848e-01 6.977863609790802002e-02 3.720777854323387146e-02 6.855680793523788452e-02 1.010584831237792969e-01 -1.117199659347534180e-01 -2.462077438831329346e-01 2.271775156259536743e-01 -1.870400458574295044e-02 -1.449919193983078003e-01 9.895543009042739868e-02 -2.590312063694000244e-01 2.550841867923736572e-01 -3.177380263805389404e-01 3.311020731925964355e-01 4.430885985493659973e-02 5.361090600490570068e-02
-2.804572880268096924e-01 1.535132229328155518e-01 -1.585849374532699585e-01 -6.829144060611724854e-02 6.540322303771972656e-02 1.949535012245178223e-01 1.491495668888092041e-01 -2.092670351266860962e-01 1.118183732032775879e-01 7.636471092700958252e-02 1.650633811950683594e-01 -1.026259809732437134e-01 8.610992878675460815e-02 3.140707314014434814e-02 -5.663149058818817139e-02 3.615640699863433838e-01 -1.359939458779990673e-03 -2.468474507331848145e-01 7.042256742715835571e-02 -1.812241971492767334e-01 -3.218255639076232910e-01 -3.091834113001823425e-02 1.075531169772148132e-02 6.750100851058959961e-02 -1.098675057291984558e-01 -5.308383330702781677e-02 -8.418564498424530029e-02 -1.247391030192375183e-01 -5.205197334289550781e-01 1.537117511034011841e-01 1.335914283990859985e-01 -5.748527869582176208e-02
-4.456624388694763184e-01 2.322407662868499756e-01 -3.735662996768951416e-01 1.901524327695369720e-02 -8.680278807878494263e-02 1.078361794352531433e-01 1.085943579673767090e-01 -2.112659625709056854e-02 8.864393830299377441e-02 4.227065481245517731e-03 1.077360883355140686e-01 1.642402559518814087e-01 3.358085080981254578e-02 -3.637294471263885498e-01 -3.945956230163574219e-01 -6.068111211061477661e-02 -1.228998899459838867e-01 9.220381267368793488e-03 1.242330949753522873e-02 -6.887862831354141235e-02 -3.043152159079909325e-03 -1.540497541427612305e-01 -2.763587050139904022e-02 2.464460767805576324e-02 2.424002159386873245e-03 5.798026174306869507e-02 -5.112016946077346802e-02 -1.509415805339813232e-01 -2.210007607936859131e-01 -1.668880730867385864e-01 1.280817687511444092e-01 -2.641956210136413574e-01
-1.655901819467544556e-01 -3.582374751567840576e-01 -1.499458253383636475e-01 2.830729782581329346e-01 1.112209409475326538e-01 7.470002770423889160e-02 3.046452626585960388e-02 7.064422219991683960e-02 2.129725515842437744e-01 -1.165644749999046326e-01 -1.337503734976053238e-02 2.217228710651397705e-02 1.683385521173477173e-01 -1.716977953910827637e-01 -2.762190997600555420e-01 1.733035445213317871e-01 -1.965482980012893677e-01 2.085101306438446045e-01 1.147990226745605469e-01 -1.830196678638458252e-01 -6.420866400003433228e-02 -8.679568022489547729e-02 -3.461748957633972168e-01 2.302893549203872681e-01 8.180391788482666016e-02 -1.338206082582473755e-01 2.297216504812240601e-01 9.957802295684814453e-02 -2.560877203941345215e-01 7.263071089982986450e-02 1.294104903936386108e-01 -7.614819705486297607e-02
-2.391805499792098999e-01 2.730778157711029053e-01 -1.465928405523300171e-01 9.829274564981460571e-02 8.659257739782333374e-02 1.300646085292100906e-02 4.398029297590255737e-02 -1.981308683753013611e-02 3.878254676237702370e-03 1.540022045373916626e-01 4.110109508037567139e-01 4.992693662643432617e-02 3.009371832013130188e-02 -1.476446241140365601e-01 -8.449736051261425018e-03 2.850720882415771484e-01 -3.018617331981658936e-01 4.734882339835166931e-02 2.044496499001979828e-02 1.604370027780532837e-01 -2.104885727167129517e-01 -4.007034599781036377e-01 1.041856631636619568e-01 -3.971933200955390930e-02 8.020736277103424072e-02 5.099650472402572632e-02 1.422226577997207642e-01 2.686886191368103027e-01 -2.907674610614776611e-01 1.811860501766204834e-02 -2.897826954722404480e-02 -6.236861273646354675e-02
-1.227178722620010376e-01 -3.400797843933105469e-01 1.004970669746398926e-01 2.013415098190307617e-01 -3.487634360790252686e-01 1.389755904674530029e-01 -3.083380684256553650e-02 -1.580982357263565063e-01 -7.819043099880218506e-02 2.007425390183925629e-02 2.187073081731796265e-01 2.023926824331283569e-01 1.524219959974288940e-01 -1.073350757360458374e-02 -4.232523590326309204e-02 3.279458284378051758e-01 -7.025345414876937866e-02 9.176679700613021851e-02 1.220838204026222229e-01 -4.315706342458724976e-02 -2.156664580106735229e-01 -3.109970688819885254e-01 7.605873793363571167e-02 -4.630984365940093994e-02 -1.675968766212463379e-01 1.614255458116531372e-01 -1.635625064373016357e-01 -4.309780895709991455e-02 -2.140797674655914307e-01 2.786213159561157227e-01 -1.496375203132629395e-01 1.177264153957366943e-01
-1.732501834630966187e-01 -1.832272261381149292e-01 1.646386981010437012e-01 1.568170636892318726e-01 1.915182173252105713e-01 9.440415352582931519e-02 2.276255041360855103e-01 1.268747914582490921e-02 2.953267395496368408e-01 6.212634965777397156e-02 3.290829360485076904e-01 -3.881475701928138733e-02 -3.149342257529497147e-03 2.309485711157321930e-02 -5.587533861398696899e-02 2.493914067745208740e-01 -2.858849465847015381e-01 -1.275712549686431885e-01 -1.775405257940292358e-01 -2.619909346103668213e-01 -2.003312706947326660e-01 -6.462148576974868774e-02 -5.931882653385400772e-03 1.313849538564682007e-01 3.008717596530914307e-01 1.061803027987480164e-01 -2.369767278432846069e-01 -1.394635289907455444e-01 -1.733164787292480469e-01 -2.207209169864654541e-01 -5.504860728979110718e-02 3.800933063030242920e-02
1.760763227939605713e-01 -1.182276979088783264e-01 -2.502488493919372559e-01 1.666547656059265137e-01 3.376897796988487244e-02 1.474405527114868164e-01 -5.397518631070852280e-03 1.707008033990859985e-01 1.216406300663948059e-01 -2.510148473083972931e-02 2.393082678318023682e-01 -2.131779193878173828e-01 3.014411777257919312e-02 -2.264672070741653442e-01 -3.408821523189544678e-01 2.180958837270736694e-01 -2.352967858314514160e-01 -2.689005732536315918e-01 8.297995477914810181e-02 5.562511505559086800e-04 8.668259531259536743e-02 -2.144707739353179932e-01 -1.140807867050170898e-01 2.163036912679672241e-01 -6.224972382187843323e-02 2.639514803886413574e-01 -3.507336229085922241e-02 1.463561132550239563e-02 -1.706795990467071533e-01 1.275576800107955933e-01 -2.091068774461746216e-01 -2.578421235084533691e-01
7.163307815790176392e-02 -2.505256561562418938e-04 -1.061116531491279602e-01 -1.358091235160827637e-01 -7.548695802688598633e-02 2.074421346187591553e-01 2.242183685302734375e-02 -2.907571494579315186e-01 6.318676471710205078e-02 -2.594977617263793945e-01 2.177245914936065674e-01 4.042521417140960693e-01 -5.073100700974464417e-02 5.682354327291250229e-03 -1.800262928009033203e-02 1.001255363225936890e-01 -2.335346490144729614e-01 -8.668194711208343506e-02 -1.616970822215080261e-02 -1.616883873939514160e-01 -2.061365246772766113e-01 -3.014256060123443604e-01 -5.846838653087615967e-02 -1.317798346281051636e-01 -3.366978839039802551e-02 -5.078393593430519104e-02 3.694285079836845398e-02 -2.744711004197597504e-02 -2.835097610950469971e-01 8.138038963079452515e-02 -1.316781938076019287e-01 -4.283924400806427002e-01
-1.113869994878768921e-01 -1.600970029830932617e-01 -9.902429580688476562e-02 1.830339580774307251e-01 3.218401223421096802e-02 -5.853211879730224609e-02 3.371091559529304504e-02 -1.327581852674484253e-01 1.576398164033889771e-01 -1.310274899005889893e-01 1.914126425981521606e-01 1.836538165807723999e-01 4.804932698607444763e-02 -2.334266602993011475e-01 -1.843256801366806030e-01 2.896085381507873535e-01 -2.261597216129302979e-01 1.525222957134246826e-01 2.417319416999816895e-01 1.680262088775634766e-01 -1.414727270603179932e-01 -1.355100572109222412e-01 1.995929144322872162e-02 3.248319923877716064e-01 1.032395660877227783e-01 -2.123849242925643921e-01 -2.456802129745483398e-01 2.941278554499149323e-02 -5.106726195663213730e-03 -2.277465909719467163e-01 2.145473510026931763e-01 -2.968413233757019043e-01
-2.498508617281913757e-02 -2.561570405960083008e-01 -1.795936077833175659e-01 -2.320600599050521851e-01 -1.402955353260040283e-01 2.807979881763458252e-01 7.514891028404235840e-02 4.344052448868751526e-02 8.861993998289108276e-02 -4.774016886949539185e-02 2.125346511602401733e-01 3.747075423598289490e-02 2.035470008850097656e-01 3.047540783882141113e-02 3.968091309070587158e-02 2.819338738918304443e-01 -2.315561771392822266e-01 -1.802712976932525635e-01 6.704191118478775024e-02 -8.194410800933837891e-02 -2.454800009727478027e-01 -7.828267663717269897e-02 4.442193731665611267e-02 -3.164236247539520264e-02 -1.521873474121093750e-01 6.805237382650375366e-02 -1.886506378650665283e-02 -1.034380793571472168e-01 -4.848289489746093750e-01 2.627974152565002441e-01 1.323154866695404053e-01 -1.851886659860610962e-01
-4.620173573493957520e-02 -4.354388266801834106e-02 -1.233118399977684021e-01 9.710885584354400635e-02 6.066272035241127014e-02 2.286647558212280273e-01 1.631572842597961426e-01 -1.598215997219085693e-01 -1.115952581167221069e-01 4.347804468125104904e-03 3.853619396686553955e-01 1.505108177661895752e-01 7.663668692111968994e-02 -9.831129014492034912e-02 2.294239588081836700e-02 1.092567816376686096e-01 -1.911183744668960571e-01 1.432776730507612228e-02 1.922306567430496216e-01 -6.935182958841323853e-02 -5.802682042121887207e-01 3.062831982970237732e-02 8.023202419281005859e-02 5.438393726944923401e-02 -2.705463469028472900e-01 8.850238472223281860e-02 -7.093185931444168091e-02 -3.663429245352745056e-02 -2.501825690269470215e-01 2.436817586421966553e-01 -1.215029954910278320e-01 4.355348646640777588e-02
-1.714008115231990814e-02 5.493008717894554138e-02 2.522001862525939941e-01 2.351360917091369629e-01 1.549183726310729980e-01 3.885344043374061584e-02 -1.145648807287216187e-01 -2.159089893102645874e-01 2.146082073450088501e-01 1.773392707109451294e-01 1.201636642217636108e-01 1.183290556073188782e-01 8.708593994379043579e-02 -2.621596455574035645e-01 -1.088870465755462646e-01 1.400404274463653564e-01 -4.648368805646896362e-02 -4.223409667611122131e-02 -4.419981315732002258e-02 -3.167495727539062500e-01 -1.701483875513076782e-01 2.190350294113159180e-01 -2.864508144557476044e-02 2.069028019905090332e-01 -4.142209887504577637e-02 3.758004903793334961e-01 6.985145807266235352e-02 -2.760669589042663574e-02 -3.510942757129669189e-01 -1.002811342477798462e-01 6.894688308238983154e-02 -2.556807994842529297e-01
-1.732050478458404541e-01 -7.089808583259582520e-02 -4.162190482020378113e-02 7.053049653768539429e-02 -7.442193478345870972e-02 1.028751805424690247e-01 -1.160552203655242920e-01 1.549687981605529785e-01 3.719619810581207275e-01 1.329198293387889862e-02 3.079451322555541992e-01 2.122158929705619812e-02 -8.748470991849899292e-02 -2.359477728605270386e-01 -2.079942971467971802e-01 2.294162064790725708e-01 -2.414495497941970825e-01 -4.371239244937896729e-02 -3.514744639396667480e-01 -1.940047740936279297e-01 -1.856564581394195557e-01 1.013075038790702820e-01 1.002845987677574158e-01 9.307986497879028320e-02 2.496243566274642944e-01 3.836299106478691101e-02 -1.937823146581649780e-01 3.199941813945770264e-01 -6.564759463071823120e-02 1.254664659500122070e-01 -2.125116251409053802e-02 -5.060845986008644104e-02
5.793566256761550903e-02 -5.826572701334953308e-02 -3.095888495445251465e-01 -3.724882006645202637e-02 9.691225737333297729e-02 1.005387455224990845e-01 -4.646403715014457703e-02 -1.010432019829750061e-01 2.051370888948440552e-01 -5.157765746116638184e-02 2.529107034206390381e-01 2.344237864017486572e-01 -1.628352850675582886e-01 -1.998292356729507446e-01 1.546600759029388428e-01 2.568553984165191650e-01 8.924353169277310371e-04 1.772662103176116943e-01 3.554029464721679688e-01 -6.677319109439849854e-02 -2.881583273410797119e-01 -1.535809934139251709e-01 6.733997911214828491e-02 1.515376269817352295e-01 5.050582438707351685e-02 2.006999701261520386e-01 1.182380039244890213e-02 7.081250194460153580e-03 -1.922588646411895752e-01 1.181050837039947510e-01 2.785032093524932861e-01 -2.762852609157562256e-01
4.149132594466209412e-02 9.576559811830520630e-02 -2.806485295295715332e-01 1.240583434700965881e-01 -3.395022153854370117e-01 -3.920570388436317444e-02 9.139712154865264893e-02 4.562729969620704651e-02 1.772005110979080200e-02 -1.090251728892326355e-01 1.033111512660980225e-01 1.714515089988708496e-01 1.812151670455932617e-01 -2.352535575628280640e-01 -1.149914190173149109e-01 4.278235137462615967e-01 -1.450866013765335083e-01 8.143232017755508423e-02 -2.451626956462860107e-01 -9.801258891820907593e-02 1.093506366014480591e-01 -1.545063685625791550e-02 -2.687112987041473389e-01 1.794062852859497070e-01 -7.449409365653991699e-02 7.533369213342666626e-02 -7.531964778900146484e-02 7.790904026478528976e-03 -1.577118337154388428e-01 -5.694380775094032288e-02 -2.381276041269302368e-01 -3.394865095615386963e-01
-1.491745114326477051e-01 -3.537015914916992188e-01 3.841449692845344543e-02 2.406844049692153931e-01 1.166021078824996948e-01 5.012934282422065735e-02 -2.858955785632133484e-02 2.064505126327276230e-03 2.751905024051666260e-01 5.588230118155479431e-02 1.324048340320587158e-01 -1.488521993160247803e-01 5.160333216190338135e-02 -1.813019365072250366e-01 -2.570762932300567627e-01 1.785937696695327759e-01 -9.058522991836071014e-03 1.224183961749076843e-01 -7.772689312696456909e-02 -2.806486487388610840e-01 -2.616441845893859863e-01 -3.109445795416831970e-02 -1.621878445148468018e-01 1.157729253172874451e-01 1.690821200609207153e-01 -1.593167334794998169e-01 2.401553094387054443e-01 1.153657808899879456e-01 -2.673260867595672607e-01 2.081516236066818237e-01 -1.183696985244750977e-01 -2.479647696018218994e-01
-1.935830414295196533e-01 -1.482345610857009888e-01 -2.429411709308624268e-01 2.937176525592803955e-01 -8.669024705886840820e-02 1.091736853122711182e-01 -4.636586830019950867e-02 1.017754077911376953e-01 3.700770735740661621e-01 -2.622864544391632080e-01 1.931788772344589233e-01 1.555275917053222656e-01 8.718179911375045776e-02 -1.414346098899841309e-01 -2.839397192001342773e-01 -6.701215356588363647e-02 5.725765600800514221e-03 8.917637914419174194e-02 -6.252423673868179321e-02 -7.915764302015304565e-02 5.732953548431396484e-02 -1.423676908016204834e-01 -1.880722194910049438e-01 -7.089408114552497864e-03 -1.309689879417419434e-01 -2.321034371852874756e-01 1.723873168230056763e-01 1.068578660488128662e-01 -2.909734249114990234e-01 1.290618330240249634e-01 2.519035935401916504e-01 -1.710806190967559814e-01
1.117319688200950623e-01 -6.307525187730789185e-02 1.282138526439666748e-01 3.528879284858703613e-01 1.122141405940055847e-01 5.185142531991004944e-02 1.885967105627059937e-01 3.744917688891291618e-03 4.550840333104133606e-02 -6.744081526994705200e-02 1.717735677957534790e-01 6.309074163436889648e-02 6.167103536427021027e-03 -2.305007874965667725e-01 -6.135564297437667847e-02 2.271084934473037720e-01 8.910559862852096558e-02 3.542330265045166016e-01 5.917469388805329800e-04 -1.996967196464538574e-01 -3.071114718914031982e-01 -8.711273781955242157e-03 -2.136581391096115112e-01 1.167657971382141113e-01 1.636624336242675781e-01 3.056727349758148193e-02 9.604214876890182495e-02 1.885997503995895386e-01 -2.849948704242706299e-01 -6.529355794191360474e-02 1.363510545343160629e-02 -3.973992168903350830e-01
-5.910434201359748840e-02 -9.010320901870727539e-02 -5.580752715468406677e-02 4.151794686913490295e-02 1.794574558734893799e-01 1.350233405828475952e-01 2.202619463205337524e-01 7.353672385215759277e-02 2.208658456802368164e-01 4.754879325628280640e-02 3.959581255912780762e-01 5.562814418226480484e-03 -1.676562130451202393e-01 1.539485156536102295e-02 5.387774854898452759e-02 3.942729234695434570e-01 -2.020129561424255371e-01 1.560950577259063721e-01 -1.207521706819534302e-01 -1.079714521765708923e-01 -7.644131034612655640e-02 -3.518678843975067139e-01 8.742230013012886047e-03 9.008180350065231323e-02 -1.771350800991058350e-01 1.465213447809219360e-01 -2.893188893795013428e-01 -1.407956480979919434e-01 -2.510533332824707031e-01 -2.199460007250308990e-02 -1.341097801923751831e-01 1.323037743568420410e-01
-1.916457563638687134e-01 -5.427994951605796814e-02 -2.220740765333175659e-01 4.643756151199340820e-02 -8.155051618814468384e-02 9.890566021203994751e-02 -9.736020117998123169e-02 -1.125307530164718628e-01 1.446975171566009521e-01 1.439894735813140869e-01 3.411864936351776123e-01 1.060976833105087280e-01 2.540410459041595459e-01 -3.140507042407989502e-01 1.670685559511184692e-01 -3.038495080545544624e-03 9.816904366016387939e-02 -6.596745550632476807e-02 5.325870215892791748e-02 -4.582066237926483154e-01 -2.655794918537139893e-01 5.665759369730949402e-02 -9.965329617261886597e-02 6.256381422281265259e-02 -1.000441759824752808e-01 2.041725963354110718e-01 -3.997385501861572266e-02 -1.009960249066352844e-01 -3.481479585170745850e-01 5.949597433209419250e-02 5.918851122260093689e-02 -6.120740249752998352e-02
-5.518379621207714081e-03 -4.058837890625000000e-01 -3.750516846776008606e-02 -4.667041823267936707e-02 2.050368860363960266e-02 3.627400472760200500e-02 1.093340143561363220e-01 3.552405396476387978e-03 6.024323776364326477e-02 1.004000976681709290e-01 1.004772819578647614e-02 1.415125131607055664e-01 -1.511597186326980591e-01 -2.557457052171230316e-02 -1.860463380580767989e-04 3.381749093532562256e-01 -1.018909588456153870e-01 2.694654166698455811e-01 -1.985304243862628937e-02 -1.739871203899383545e-01 -2.245505750179290771e-01 -1.906839758157730103e-01 6.512731313705444336e-02 3.793705701828002930e-01 2.511277198791503906e-01 1.166186667978763580e-02 -1.026092916727066040e-01 1.356341540813446045e-01 -3.881206810474395752e-01 -1.955195963382720947e-01 -2.234654687345027924e-02 1.270486563444137573e-01
-1.088444963097572327e-01 -2.814730703830718994e-01 -1.152422130107879639e-01 2.712692916393280029e-01 -1.559996325522661209e-02 -7.524553686380386353e-02 7.991528511047363281e-02 2.046295553445816040e-01 8.396120369434356689e-02 -1.893662959337234497e-01 1.795383393764495850e-01 2.632066607475280762e-01 2.601778209209442139e-01 -1.745375841856002808e-01 -2.910826206207275391e-01 1.782424449920654297e-01 1.751510798931121826e-01 8.148405700922012329e-02 -1.196019127964973450e-01 -1.132523044943809509e-01 -3.740921616554260254e-02 -2.002655267715454102e-01 -2.423969358205795288e-01 2.537792921066284180e-01 1.033749580383300781e-01 -6.399393826723098755e-02 -1.035606767982244492e-02 -1.966497153043746948e-01 -2.393566966056823730e-01 -1.291988044977188110e-01 -1.517322957515716553e-01 -1.706927865743637085e-01
8.946704864501953125e-02 8.998008072376251221e-02 1.057439520955085754e-01 2.551752924919128418e-01 1.978287547826766968e-01 -6.827537715435028076e-02 -9.427941590547561646e-02 -2.907408475875854492e-01 1.106298938393592834e-01 -5.035685002803802490e-02 9.265463799238204956e-02 -1.181158944964408875e-01 4.198376461863517761e-02 1.329991966485977173e-02 1.008137594908475876e-03 3.104600608348846436e-01 -2.791937887668609619e-01 2.046806514263153076e-01 -1.044282540678977966e-01 -2.424151003360748291e-01 -1.669135689735412598e-01 -1.835907548666000366e-01 2.287348359823226929e-01 3.795901834964752197e-01 5.852314829826354980e-02 1.830825209617614746e-01 -1.173560768365859985e-01 -1.264186501502990723e-01 -2.997743487358093262e-01 8.128505200147628784e-02 -1.389261335134506226e-01 -6.921593844890594482e-02
2.393725067377090454e-01 -1.883738636970520020e-01 -9.328338317573070526e-03 2.112800329923629761e-01 1.263553276658058167e-02 9.621965140104293823e-02 6.916935741901397705e-02 9.828250855207443237e-02 1.045041158795356750e-01 -2.108421623706817627e-01 1.059759557247161865e-01 -5.400275066494941711e-02 1.312428265810012817e-01 -3.869364261627197266e-01 -3.867158889770507812e-01 2.129183858633041382e-01 -2.302577346563339233e-01 -1.409401297569274902e-01 6.696790456771850586e-02 -4.499500617384910583e-02 9.042550623416900635e-02 -2.069094330072402954e-01 -6.934038549661636353e-02 2.013332396745681763e-01 3.613355755805969238e-02 -1.474885791540145874e-01 6.609977781772613525e-02 -1.032636538147926331e-01 -2.778929769992828369e-01 -2.583198249340057373e-01 8.075505495071411133e-02 -2.073357552289962769e-01
-5.154601112008094788e-02 9.064731746912002563e-02 -1.347380876541137695e-01 1.998697370290756226e-01 7.575611025094985962e-02 1.977374702692031860e-01 1.882134675979614258e-01 -3.856214135885238647e-02 2.577939331531524658e-01 -1.936526596546173096e-01 -1.445193290710449219e-01 8.017706684768199921e-03 -9.042911976575851440e-02 -1.231819018721580505e-01 -1.010059043765068054e-01 4.098637029528617859e-02 8.659599721431732178e-02 1.746064573526382446e-01 -8.691948652267456055e-02 -1.599642187356948853e-01 -8.362101763486862183e-02 -3.551336526870727539e-01 2.114077843725681305e-02 1.415630280971527100e-01 -1.426241844892501831e-01 2.315670400857925415e-01 -1.728126406669616699e-01 -4.715244472026824951e-02 -3.408729434013366699e-01 1.580597311258316040e-01 2.716082381084561348e-04 -4.660170376300811768e-01
1.377258356660604477e-02 -6.609489768743515015e-02 -1.959888339042663574e-01 1.107338890433311462e-01 1.394875794649124146e-01 1.194398626685142517e-01 -6.641149520874023438e-02 2.462162077426910400e-01 -2.399626746773719788e-02 -1.379206180572509766e-01 3.403875827789306641e-01 1.525209546089172363e-01 -1.194068491458892822e-01 -3.352755904197692871e-01 -3.709772974252700806e-02 7.104828953742980957e-02 3.556156456470489502e-01 1.615265905857086182e-01 -1.368739269673824310e-02 -2.201505452394485474e-01 -1.385596692562103271e-01 -3.409755527973175049e-01 -1.975185871124267578e-01 -2.971957437694072723e-02 6.356881558895111084e-02 6.357639096677303314e-03 -4.483808949589729309e-02 1.124124899506568909e-01 -2.094240933656692505e-01 1.133029982447624207e-01 -1.981456130743026733e-01 -2.508852779865264893e-01
-6.133837997913360596e-02 -1.360352337360382080e-01 1.348641812801361084e-01 6.520827859640121460e-02 -2.004799246788024902e-01 2.503689825534820557e-01 6.855605542659759521e-02 6.994148343801498413e-02 -8.900428563356399536e-02 -9.546209126710891724e-02 1.324948072433471680e-01 -2.301439791917800903e-01 2.766674757003784180e-01 -1.559535413980484009e-02 3.454334661364555359e-02 2.289531528949737549e-01 -2.575942873954772949e-01 2.457233369350433350e-01 -6.867090612649917603e-02 -1.647447943687438965e-01 -1.577675938606262207e-01 -3.594389557838439941e-01 -3.482228815555572510e-01 3.599679470062255859e-02 -1.873908787965774536e-01 1.166459098458290100e-01 -8.249463886022567749e-02 -5.720874667167663574e-02 -2.424777895212173462e-01 1.330703198909759521e-01 -2.321258485317230225e-01 2.116005495190620422e-02
1.246396079659461975e-01 -3.299223482608795166e-01 -9.720400720834732056e-02 1.852234005928039551e-01 1.129725724458694458e-01 8.010153472423553467e-02 1.097577735781669617e-01 1.685043126344680786e-01 7.871058583259582520e-02 9.880340099334716797e-02 1.150036603212356567e-01 2.208775579929351807e-01 1.084297522902488708e-01 3.538870066404342651e-02 -2.409155070781707764e-01 1.535556837916374207e-02 1.882049888372421265e-01 1.269570440053939819e-01 -5.491181090474128723e-02 -4.957966133952140808e-02 -8.946391940116882324e-02 -2.022671252489089966e-01 -3.357975184917449951e-01 2.939138412475585938e-01 8.606380969285964966e-02 4.037736728787422180e-02 9.064888209104537964e-02 -1.179826706647872925e-01 -3.075681030750274658e-01 2.281338572502136230e-01 -1.650966331362724304e-02 -3.739261031150817871e-01
-2.637668251991271973e-01 4.729840531945228577e-02 -2.472189366817474365e-01 1.261434108018875122e-01 -7.629722356796264648e-02 8.841576427221298218e-02 1.380754858255386353e-01 -4.903946816921234131e-02 1.476658433675765991e-01 -1.313937604427337646e-01 3.515214622020721436e-01 2.600993514060974121e-01 7.176776230335235596e-02 -2.090544700622558594e-01 -1.662518233060836792e-01 -2.283544838428497314e-02 -2.218338996171951294e-01 -2.356125600636005402e-02 1.522368341684341431e-01 2.193254828453063965e-01 -1.014817655086517334e-01 -1.488797068595886230e-01 -1.986587345600128174e-01 1.467845141887664795e-01 8.390144258737564087e-02 1.046111993491649628e-02 -1.410562247037887573e-01 -8.307000994682312012e-02 -9.457262605428695679e-02 -3.158213198184967041e-01 7.741266489028930664e-02 -3.815785050392150879e-01
-6.338777393102645874e-02 -3.822360038757324219e-01 -6.991089880466461182e-02 1.371271610260009766e-01 -1.101065054535865784e-02 -2.976560592651367188e-02 -2.010678201913833618e-01 6.951487809419631958e-02 2.001991420984268188e-01 -2.131481170654296875e-01 7.878809422254562378e-02 -3.655096516013145447e-02 2.043364197015762329e-01 -3.192159235477447510e-01 -1.217833235859870911e-01 1.617088168859481812e-01 -7.256419211626052856e-02 7.633034139871597290e-02 2.751835435628890991e-02 -2.573798000812530518e-01 -2.192622274160385132e-01 -1.332058459520339966e-01 -3.059590756893157959e-01 -2.427976392209529877e-02 2.660555243492126465e-01 -2.176308073103427887e-02 1.542332470417022705e-01 -9.491344913840293884e-03 -2.666020691394805908e-01 1.065269857645034790e-01 1.003049612045288086e-01 -2.765743732452392578e-01
-1.924511641263961792e-01 -7.980224490165710449e-02 -5.504680052399635315e-02 3.482487052679061890e-02 2.379752099514007568e-01 5.669212713837623596e-02 -1.000917702913284302e-02 -2.720575928688049316e-01 2.242915183305740356e-01 1.045945510268211365e-01 3.705799877643585205e-01 -1.434831321239471436e-01 1.299186050891876221e-01 -5.006238818168640137e-02 -1.284536421298980713e-01 2.741389572620391846e-01 -7.994323968887329102e-02 7.435089442878961563e-03 2.410979270935058594e-01 3.015713300555944443e-03 -9.604888409376144409e-02 1.351078301668167114e-01 -9.906760603189468384e-02 3.593539297580718994e-01 5.477832164615392685e-03 3.102644085884094238e-01 -1.189004331827163696e-01 -2.984524518251419067e-02 -8.324147015810012817e-02 -3.567066043615341187e-02 2.998119918629527092e-03 -3.710028231143951416e-01
-3.006391227245330811e-01 -1.905373632907867432e-01 -8.794307708740234375e-02 7.349839061498641968e-02 -4.175336286425590515e-02 9.944023191928863525e-02 -3.544482216238975525e-02 -1.493507623672485352e-01 7.966879755258560181e-02 1.779290735721588135e-01 1.698518991470336914e-01 3.602303266525268555e-01 2.958242893218994141e-01 -2.500888518989086151e-02 -2.936669588088989258e-01 -4.194589704275131226e-02 -3.199475705623626709e-01 1.264512091875076294e-01 2.203490771353244781e-02 -1.256867349147796631e-01 -3.640261664986610413e-02 -1.816121339797973633e-01 5.675009265542030334e-02 6.569556891918182373e-02 -8.893667720258235931e-03 -1.749457418918609619e-01 -2.127476185560226440e-01 -2.372952401638031006e-01 -1.740428060293197632e-01 2.401565462350845337e-01 2.337887138128280640e-01 2.934164926409721375e-02
-3.238630890846252441e-01 -4.283926188945770264e-01 -1.879458278417587280e-01 3.154870271682739258e-01 5.427143722772598267e-02 1.172402501106262207e-01 2.161190286278724670e-02 1.135773658752441406e-01 1.468690782785415649e-01 6.243666633963584900e-03 1.284979134798049927e-01 1.772536337375640869e-01 2.307178378105163574e-01 -1.319572627544403076e-01 -1.363611072301864624e-01 2.081977128982543945e-01 1.703792065382003784e-01 9.862037003040313721e-02 -1.415356546640396118e-01 -9.383808821439743042e-02 3.671529004350304604e-03 -1.574265062808990479e-01 -1.989455223083496094e-01 2.423713803291320801e-01 1.353757381439208984e-01 -7.527605444192886353e-02 1.898672431707382202e-01 -1.060695797204971313e-01 -2.226337641477584839e-01 1.587213203310966492e-02 -1.353425383567810059e-01 -1.200561746954917908e-01
-4.881038889288902283e-02 -4.525687545537948608e-02 1.610273728147149086e-03 1.215429604053497314e-01 -3.302171230316162109e-01 8.587146550416946411e-02 1.717495732009410858e-02 -2.420547902584075928e-01 -1.750219613313674927e-02 -4.798974841833114624e-02 4.284841716289520264e-01 -1.002015471458435059e-01 4.721148312091827393e-02 -2.104851901531219482e-01 -1.350751817226409912e-01 2.343484908342361450e-01 6.929381936788558960e-02 8.853384852409362793e-02 1.110951974987983704e-01 -4.133284687995910645e-01 3.335913643240928650e-02 -1.371837109327316284e-01 -4.204195737838745117e-02 1.223452463746070862e-01 -8.859866857528686523e-02 3.080875612795352936e-03 5.839475616812705994e-02 7.258500903844833374e-02 -4.457423985004425049e-01 3.009027102962136269e-03 1.458484977483749390e-01 1.433532685041427612e-01
-2.985268831253051758e-02 4.648157209157943726e-02 -1.906402856111526489e-01 2.394309788942337036e-01 -6.730595976114273071e-02 2.596557438373565674e-01 1.581335812807083130e-01 -6.236529350280761719e-02 3.948982357978820801e-01 -1.277150660753250122e-01 5.219966545701026917e-02 7.051559537649154663e-02 -4.456257447600364685e-02 -3.410640656948089600e-01 -1.601437926292419434e-01 6.982418894767761230e-02 -7.401410955935716629e-03 -2.734198700636625290e-03 -6.385473161935806274e-02 -4.916607216000556946e-02 -2.441000007092952728e-02 -2.498032152652740479e-01 1.357426494359970093e-01 4.749757423996925354e-02 2.371590211987495422e-02 -1.019263342022895813e-01 -7.617354393005371094e-02 -1.759991347789764404e-01 -3.410361409187316895e-01 -2.578955702483654022e-02 -4.252384230494499207e-02 -4.657256603240966797e-01
-2.238953113555908203e-01 -2.592229545116424561e-01 -1.721718907356262207e-01 2.821922004222869873e-01 -2.845996059477329254e-02 -2.247679419815540314e-02 -2.952129766345024109e-02 1.230546738952398300e-02 6.747936457395553589e-02 1.297245621681213379e-01 2.035467177629470825e-01 -1.340270191431045532e-01 5.395930726081132889e-03 -2.571983039379119873e-01 -1.875892430543899536e-01 1.146308779716491699e-01 1.513707190752029419e-01 4.906281456351280212e-02 -1.150190979242324829e-01 -3.720983862876892090e-01 -1.774002760648727417e-01 1.415989249944686890e-01 -2.259048968553543091e-01 1.333769783377647400e-02 6.204558908939361572e-02 1.905177831649780273e-01 -3.880912065505981445e-02 -8.967393636703491211e-02 -3.520109653472900391e-01 4.977231472730636597e-02 1.449941247701644897e-01 -3.145296573638916016e-01
-9.847044944763183594e-02 -8.955423533916473389e-02 -8.739098906517028809e-02 1.276425272226333618e-01 -2.290136516094207764e-01 2.151657827198505402e-02 -4.413558635860681534e-03 1.021342948079109192e-01 3.335750699043273926e-01 2.376838587224483490e-02 2.670457959175109863e-01 3.439173996448516846e-01 -4.883968830108642578e-02 -1.134718433022499084e-01 1.498229503631591797e-01 1.856983006000518799e-01 -3.464784622192382812e-01 2.692919224500656128e-02 2.762212753295898438e-01 -1.494493484497070312e-01 7.069747895002365112e-02 2.152587473392486572e-01 -1.714973300695419312e-01 1.562010645866394043e-01 5.950568243861198425e-02 -1.051913797855377197e-01 7.125955820083618164e-02 -1.050538122653961182e-01 -2.841285467147827148e-01 8.926092088222503662e-02 1.499581336975097656e-01 -2.343417257070541382e-01
-4.180744756013154984e-03 -2.436808645725250244e-01 -9.029584378004074097e-02 8.087777346372604370e-02 -1.108392626047134399e-01 1.872902959585189819e-01 -8.324773609638214111e-02 -4.541409388184547424e-02 3.947848081588745117e-01 2.977310121059417725e-01 2.936021983623504639e-01 2.354226820170879364e-02 1.131446883082389832e-01 -1.581079661846160889e-01 -5.214592441916465759e-02 1.768870055675506592e-01 -2.002454251050949097e-01 2.058257311582565308e-01 2.164320051670074463e-01 -1.132717058062553406e-01 -1.950140595436096191e-01 5.562067404389381409e-02 -1.382873952388763428e-01 -1.052295342087745667e-01 -2.002656692638993263e-03 2.123967260122299194e-01 1.257067322731018066e-01 2.431557625532150269e-01 -6.320859491825103760e-02 5.008484050631523132e-02 -8.086732588708400726e-03 -3.555551767349243164e-01
-7.418224215507507324e-02 -3.711381852626800537e-01 1.342854201793670654e-01 2.123391628265380859e-02 -6.544572860002517700e-02 -4.339250922203063965e-02 8.115309290587902069e-03 -7.103539258241653442e-02 2.111745178699493408e-01 -2.413962408900260925e-02 1.548417806625366211e-01 4.268030822277069092e-02 1.534059196710586548e-01 -1.405325233936309814e-01 3.613273426890373230e-02 2.087005227804183960e-01 -5.437069013714790344e-02 1.845850944519042969e-01 -5.324970185756683350e-02 -1.467209607362747192e-01 -5.251975059509277344e-01 -2.227261662483215332e-01 -1.538978703320026398e-02 1.128186006098985672e-02 -1.338364034891128540e-01 -1.894132979214191437e-02 8.632551878690719604e-02 1.425365358591079712e-02 -3.420310020446777344e-01 3.623991608619689941e-01 -6.188020482659339905e-02 5.104326084256172180e-02
-1.578027158975601196e-01 -5.832685902714729309e-02 -2.865507639944553375e-02 -2.432671189308166504e-02 2.066312916576862335e-02 2.362567335367202759e-01 -7.053177058696746826e-02 1.440141052007675171e-01 1.064927875995635986e-01 1.198025271296501160e-01 7.662702351808547974e-02 4.096671640872955322e-01 -2.992352284491062164e-02 1.212983205914497375e-01 -8.607821166515350342e-02 4.315820336341857910e-01 -1.593190580606460571e-01 -4.670969396829605103e-02 -1.531538814306259155e-01 2.849175967276096344e-02 -8.428688347339630127e-02 -2.991297841072082520e-01 1.462271064519882202e-01 2.326663136482238770e-01 -1.111639514565467834e-01 2.826037406921386719e-01 9.869533032178878784e-02 1.201118342578411102e-02 -3.596376478672027588e-01 -1.150066480040550232e-01 9.491342306137084961e-02 4.514544457197189331e-02
-4.758205637335777283e-02 -5.293770879507064819e-02 -2.333426475524902344e-01 -9.255095385015010834e-03 -1.900336146354675293e-01 2.804313600063323975e-01 2.455400377511978149e-01 5.156959593296051025e-02 -2.213360741734504700e-03 -2.333134114742279053e-01 2.402642071247100830e-01 -1.870372295379638672e-01 2.961532771587371826e-01 -5.012903362512588501e-02 6.107114255428314209e-02 2.012332528829574585e-01 -5.470062047243118286e-02 -7.098276168107986450e-02 1.945580393075942993e-01 6.613820791244506836e-02 -2.728644311428070068e-01 -2.831583023071289062e-01 4.971616715192794800e-02 -9.602164477109909058e-02 -2.543505728244781494e-01 1.192448958754539490e-01 -9.381454437971115112e-03 -3.542959317564964294e-02 -3.509620130062103271e-01 9.989041090011596680e-02 -1.761634484864771366e-03 -2.260654121637344360e-01
2.661335468292236328e-02 -4.346039146184921265e-02 -2.038063555955886841e-01 3.260284364223480225e-01 -2.107361704111099243e-01 -6.692344695329666138e-02 9.991862624883651733e-02 1.670921891927719116e-01 1.280160248279571533e-01 -1.644994616508483887e-01 1.169470697641372681e-01 -2.957413531839847565e-02 2.278863638639450073e-01 -4.125750958919525146e-01 -1.171494349837303162e-01 8.868253976106643677e-02 -2.883599400520324707e-01 8.691626042127609253e-02 4.022276401519775391e-02 -3.353777900338172913e-02 -1.094924882054328918e-01 -1.813554614782333374e-01 -1.234912350773811340e-01 3.233626186847686768e-01 -2.906157672405242920e-01 -1.875712722539901733e-02 2.215095311403274536e-01 -9.427630156278610229e-02 -6.355583202093839645e-03 6.833389401435852051e-02 1.605913788080215454e-01 -1.721544712781906128e-01
-2.337134331464767456e-01 -3.253742158412933350e-01 -7.422455400228500366e-02 1.118829622864723206e-01 5.352883785963058472e-02 2.879466116428375244e-02 4.233730211853981018e-02 1.012306660413742065e-01 2.417728453874588013e-01 1.204190999269485474e-01 3.064012527465820312e-01 2.613133788108825684e-01 -5.335547029972076416e-02 -3.014866411685943604e-01 2.841085791587829590e-01 1.187023147940635681e-01 -8.320815861225128174e-02 -9.745648503303527832e-02 1.648948937654495239e-01 -5.412425100803375244e-02 -3.119996190071105957e-01 -3.893761709332466125e-02 -3.571536391973495483e-02 1.277293562889099121e-01 -1.218520477414131165e-01 1.393008530139923096e-01 -1.475442498922348022e-01 -6.529406458139419556e-02 -3.006062805652618408e-01 1.813174337148666382e-01 1.843628138303756714e-01 -3.964228183031082153e-02
2.084575295448303223e-01 -1.908367872238159180e-01 -1.660150289535522461e-01 1.866800636053085327e-01 6.383544951677322388e-02 6.122457608580589294e-02 1.050847396254539490e-02 1.103673428297042847e-01 1.372117102146148682e-01 5.674025043845176697e-02 1.363307386636734009e-01 -1.861516386270523071e-01 3.619165718555450439e-02 -2.947431504726409912e-01 -4.404899775981903076e-01 8.377916365861892700e-02 -1.894601583480834961e-01 -3.003155998885631561e-02 4.701063781976699829e-02 -1.036850363016128540e-01 -7.350501418113708496e-02 -1.645750403404235840e-01 -6.217319518327713013e-03 3.571359813213348389e-01 4.395216703414916992e-02 2.060481905937194824e-01 2.954201102256774902e-01 8.084982633590698242e-02 -1.959026753902435303e-01 6.441549211740493774e-02 2.050452120602130890e-02 -2.865441143512725830e-01
8.891663700342178345e-02 2.305395305156707764e-01 1.160815265029668808e-02 5.312672629952430725e-02 -2.239946722984313965e-01 -1.770998686552047729e-01 -4.335919767618179321e-02 -1.563438922166824341e-01 1.663423627614974976e-01 -1.291237324476242065e-01 2.830380499362945557e-01 1.816173791885375977e-01 1.837505400180816650e-01 7.195770740509033203e-02 -1.231343895196914673e-01 2.027377337217330933e-01 -1.133047193288803101e-01 2.618872821331024170e-01 1.335392743349075317e-01 -9.875599294900894165e-02 -2.045879811048507690e-01 -4.349475726485252380e-02 -9.274718910455703735e-02 2.760027348995208740e-01 1.339359283447265625e-01 1.492229104042053223e-01 1.733122617006301880e-01 -7.453567534685134888e-02 -2.164561301469802856e-01 -8.571780472993850708e-02 -1.473703980445861816e-01 -4.315412640571594238e-01
1.785429008305072784e-02 -1.928865015506744385e-01 8.456270396709442139e-02 4.598797857761383057e-02 2.599073946475982666e-01 7.257058471441268921e-02 -1.304720491170883179e-01 -2.651932239532470703e-01 1.383205503225326538e-01 -1.204277426004409790e-01 2.564828693866729736e-01 2.670290321111679077e-02 2.766045331954956055e-01 -7.904049009084701538e-02 -1.477634608745574951e-01 2.514100670814514160e-01 -2.295864075422286987e-01 1.679625958204269409e-01 -3.429105505347251892e-02 8.238110691308975220e-02 -1.506460607051849365e-01 -5.042341351509094238e-02 -5.727004259824752808e-02 1.884111613035202026e-01 2.065003961324691772e-01 2.069746255874633789e-01 3.778295814990997314e-01 -2.428606301546096802e-01 -1.144585087895393372e-01 2.224445641040802002e-01 5.018715187907218933e-02 -1.410438865423202515e-01
-2.280688434839248657e-01 -2.037515789270401001e-01 -1.631634980440139771e-01 2.283202558755874634e-01 1.879649013280868530e-01 -7.535504549741744995e-02 -1.325098518282175064e-02 1.120303496718406677e-01 1.517268121242523193e-01 5.453624948859214783e-02 2.229551523923873901e-01 1.828820258378982544e-01 3.485335409641265869e-01 -4.107348620891571045e-02 -1.533545460551977158e-02 2.013931870460510254e-01 -1.689910888671875000e-01 2.676244974136352539e-01 4.098431766033172607e-02 -2.070075124502182007e-01 6.107661873102188110e-02 -4.162954911589622498e-02 -2.810858190059661865e-01 2.314061075448989868e-01 2.134318202733993530e-01 6.036571040749549866e-02 1.539157032966613770e-01 -9.999530017375946045e-02 -2.662503719329833984e-01 -8.994716405868530273e-02 -2.246703803539276123e-01 -7.614488154649734497e-02
9.357428550720214844e-02 6.657778471708297729e-02 -1.095554903149604797e-01 4.188977926969528198e-02 -2.124651819467544556e-01 1.313017010688781738e-01 1.565504372119903564e-01 -4.885300993919372559e-02 1.028339266777038574e-01 -8.088549971580505371e-02 6.172527000308036804e-02 -8.249592781066894531e-02 2.354016453027725220e-01 3.428206965327262878e-02 -9.631215780973434448e-02 3.649852275848388672e-01 7.529232650995254517e-02 -1.132506579160690308e-01 2.784235402941703796e-02 -1.614579111337661743e-01 -4.013849794864654541e-01 -6.867699325084686279e-02 7.373071461915969849e-02 1.726037859916687012e-01 3.005294129252433777e-02 -5.267091095447540283e-02 -2.647033035755157471e-01 1.566179445944726467e-03 -5.009281039237976074e-01 2.543374001979827881e-01 1.294092386960983276e-01 -6.679208576679229736e-02
-2.457726001739501953e-01 -4.384773671627044678e-01 -1.101662442088127136e-01 -1.400026232004165649e-01 -9.294632077217102051e-02 -1.398002612404525280e-03 -4.095011577010154724e-02 4.674194380640983582e-02 1.815252453088760376e-01 -5.537863820791244507e-02 2.122900262475013733e-02 4.061479493975639343e-02 -4.638091847300529480e-02 -1.379851251840591431e-01 -2.222378104925155640e-01 2.200517803430557251e-02 7.013981044292449951e-02 1.634963452816009521e-01 -9.803760051727294922e-02 -7.491137832403182983e-02 -1.665095835924148560e-01 -2.545081973075866699e-01 -2.757576704025268555e-01 -5.003267433494329453e-03 1.696605980396270752e-01 -5.653603747487068176e-02 1.766375899314880371e-01 1.135510653257369995e-01 -3.833649456501007080e-01 -3.764697164297103882e-02 7.414814084768295288e-02 -3.853692412376403809e-01
-1.311058104038238525e-01 -1.449790894985198975e-01 -2.036177963018417358e-01 1.047283858060836792e-01 -8.718451112508773804e-02 1.390829980373382568e-01 -9.686826169490814209e-02 -2.499137669801712036e-01 1.733625978231430054e-01 2.155421487987041473e-02 3.021962344646453857e-01 -2.973652631044387817e-02 -2.968361228704452515e-02 -2.282732911407947540e-02 2.774665057659149170e-01 3.077674210071563721e-01 -2.985743060708045959e-02 1.753055006265640259e-01 -2.862254381179809570e-01 -2.147229313850402832e-01 -2.746892869472503662e-01 -1.831540763378143311e-01 2.035258710384368896e-01 -9.975883178412914276e-03 1.424386054277420044e-01 -4.803085699677467346e-02 -3.539613485336303711e-01 -4.232435487210750580e-03 -2.182849347591400146e-01 2.370164729654788971e-02 -7.438506186008453369e-02 -5.403822660446166992e-02
3.218869492411613464e-02 -4.043674468994140625e-02 -1.639107316732406616e-01 -1.259523816406726837e-02 -1.854362934827804565e-01 3.760910928249359131e-01 -3.069874644279479980e-01 -1.600844562053680420e-01 -1.297243982553482056e-01 -1.874098181724548340e-01 1.580620706081390381e-01 2.623234689235687256e-01 -2.463707933202385902e-03 5.331213027238845825e-02 -1.692203991115093231e-02 1.867496222257614136e-01 -1.311595886945724487e-01 9.383216500282287598e-02 -1.219342947006225586e-01 -2.072510868310928345e-01 -1.600337922573089600e-01 3.451991826295852661e-02 4.647364094853401184e-02 7.835349440574645996e-02 -1.528432518243789673e-01 2.489189058542251587e-01 9.558930248022079468e-02 1.105864271521568298e-01 -4.301541149616241455e-01 1.019058525562286377e-01 1.075843125581741333e-01 -2.413209974765777588e-01
-6.091225147247314453e-02 4.362573102116584778e-02 -2.085901349782943726e-01 2.002737224102020264e-01 -1.296878010034561157e-01 1.555286645889282227e-01 2.715670764446258545e-01 8.274399675428867340e-03 3.993422687053680420e-01 -8.198600262403488159e-02 -3.906361758708953857e-02 1.635573059320449829e-01 -1.917944103479385376e-02 -1.473478525876998901e-01 -9.675776213407516479e-02 -1.276859920471906662e-02 -5.122780054807662964e-02 7.322702556848526001e-02 3.217238187789916992e-02 -5.097140092402696609e-03 1.234084460884332657e-02 -2.224947810173034668e-01 1.930904388427734375e-01 6.599858170375227928e-04 -8.084060251712799072e-02 6.320922821760177612e-02 -4.072143137454986572e-02 -1.835520565509796143e-01 -4.723037779331207275e-01 1.283456385135650635e-01 3.661156166344881058e-03 -4.340961873531341553e-01
-1.049413066357374191e-02 1.225743256509304047e-02 -9.185796231031417847e-02 6.505069881677627563e-02 -2.062504142522811890e-01 1.079121306538581848e-01 1.208317279815673828e-01 1.837704330682754517e-02 3.946749866008758545e-01 1.072934120893478394e-01 4.440326988697052002e-01 1.432736068964004517e-01 7.848680019378662109e-03 -1.467598229646682739e-01 1.530506312847137451e-01 -4.710968118160963058e-03 -2.942158281803131104e-01 -5.529922991991043091e-02 1.258908808231353760e-01 -1.321906149387359619e-01 -1.039273738861083984e-01 1.927890777587890625e-01 -1.815419346094131470e-01 2.644891440868377686e-01 5.967589840292930603e-02 2.857934497296810150e-02 -8.379306644201278687e-03 9.846122562885284424e-02 -2.048717588186264038e-01 1.402381211519241333e-01 3.160066604614257812e-01 -1.961172074079513550e-01
2.173391915857791901e-02 -2.633601129055023193e-01 -2.564039081335067749e-02 -2.155609130859375000e-01 -6.450843811035156250e-02 7.276383787393569946e-02 -1.102211996912956238e-01 -2.520619332790374756e-01 9.410259872674942017e-02 -1.216846033930778503e-01 2.563023865222930908e-01 -2.167859077453613281e-01 -7.930025458335876465e-03 -3.518974781036376953e-01 -2.099383622407913208e-01 3.559626936912536621e-01 -3.368598967790603638e-02 2.427959144115447998e-01 1.696687936782836914e-02 3.046226920560002327e-03 -2.164494842290878296e-01 -2.883866243064403534e-02 -5.346706509590148926e-02 3.992254659533500671e-02 -1.141692698001861572e-01 2.836444973945617676e-02 7.884082943201065063e-02 6.349186599254608154e-02 -3.903239369392395020e-01 1.452175825834274292e-01 -9.910807013511657715e-02 -2.168215364217758179e-01
1.047492101788520813e-01 -1.163675636053085327e-01 -1.386757642030715942e-01 -8.106009662151336670e-02 -4.329786449670791626e-02 2.107632309198379517e-01 1.834725141525268555e-01 -4.336133003234863281e-01 -4.965080320835113525e-02 -1.286541968584060669e-01 2.446918338537216187e-01 2.588846981525421143e-01 8.870090544223785400e-02 -1.917197741568088531e-02 1.417103409767150879e-01 1.161801666021347046e-01 -9.880261868238449097e-02 1.017806529998779297e-01 1.232780069112777710e-01 -1.814908981323242188e-01 -2.308064699172973633e-01 -2.664405107498168945e-01 2.893456630408763885e-02 -1.355753540992736816e-01 3.027984499931335449e-02 -1.882382109761238098e-02 1.586337834596633911e-01 -3.471431508660316467e-02 -3.355503082275390625e-01 4.927331581711769104e-02 -2.179021984338760376e-01 -3.034743070602416992e-01
4.701119288802146912e-02 -8.442460000514984131e-02 -4.912554472684860229e-02 1.964787542819976807e-01 -1.495334804058074951e-01 -4.193367063999176025e-02 2.546822428703308105e-01 1.033656001091003418e-01 1.416200846433639526e-01 -1.224330887198448181e-01 3.391362726688385010e-01 1.362499892711639404e-01 4.133477061986923218e-02 -1.687941551208496094e-01 2.059868164360523224e-02 2.000206857919692993e-01 -1.001877337694168091e-01 1.532026976346969604e-01 3.050361014902591705e-02 -2.742249369621276855e-01 -7.210785895586013794e-02 -2.800304293632507324e-01 2.536583542823791504e-01 1.351247578859329224e-01 6.866087764501571655e-02 -1.275267601013183594e-01 3.748197257518768311e-01 7.597810029983520508e-02 -5.592021159827709198e-03 1.206243559718132019e-01 6.722617149353027344e-02 -3.853904604911804199e-01
7.838329672813415527e-02 1.526407599449157715e-01 -2.982633113861083984e-01 5.306924693286418915e-03 1.214582771062850952e-01 2.049932777881622314e-01 -3.758174553513526917e-02 -1.145773604512214661e-01 2.397136762738227844e-03 -3.329227119684219360e-02 2.303161025047302246e-01 1.559403538703918457e-02 2.615486830472946167e-02 -1.483094394207000732e-01 1.602230817079544067e-01 3.296097218990325928e-01 -7.223592698574066162e-02 3.217760846018791199e-02 2.466195821762084961e-02 1.086987406015396118e-01 -3.613790571689605713e-01 -1.731753945350646973e-01 1.071327477693557739e-01 1.588012874126434326e-01 2.445127367973327637e-01 -2.618280798196792603e-02 -2.328407317399978638e-01 -1.345396637916564941e-01 -3.599013388156890869e-01 2.276856005191802979e-01 2.115483134984970093e-01 -1.548850685358047485e-01
-2.413347363471984863e-01 -8.656357973814010620e-02 7.659638673067092896e-02 -3.036911040544509888e-02 1.500936299562454224e-01 3.540049791336059570e-01 -2.384650558233261108e-01 -1.892619729042053223e-01 2.455771267414093018e-01 -1.684625297784805298e-01 2.680746614933013916e-01 6.718879938125610352e-02 8.768160641193389893e-02 -4.807452112436294556e-02 2.098228596150875092e-02 2.670390605926513672e-01 -1.151636317372322083e-01 -5.644735647365450859e-04 5.155877396464347839e-02 1.862658709287643433e-01 6.073477491736412048e-02 -2.615778706967830658e-02 -4.726410284638404846e-02 -1.124152317643165588e-01 3.452466726303100586e-01 -6.524632871150970459e-02 -1.634875088930130005e-01 -6.681735068559646606e-02 -3.322227299213409424e-01 1.035156287252902985e-02 1.973039805889129639e-01 -2.573190629482269287e-01
-7.948502153158187866e-02 2.393570914864540100e-02 9.347461909055709839e-02 -9.325550496578216553e-02 -1.485853493213653564e-01 9.248572587966918945e-02 2.365570813417434692e-01 -1.777690947055816650e-01 2.912941277027130127e-01 -4.819250851869583130e-02 2.947387099266052246e-01 2.010945230722427368e-01 1.527225226163864136e-01 -4.195373356342315674e-01 -1.072146371006965637e-01 2.348195463418960571e-01 1.604334637522697449e-02 1.160336434841156006e-01 -1.150650456547737122e-01 7.354278117418289185e-02 -1.455163955688476562e-01 -7.681517302989959717e-02 1.300421357154846191e-01 1.301554590463638306e-01 -2.392937242984771729e-01 2.021023184061050415e-01 -1.454764604568481445e-01 1.495893746614456177e-01 -1.645445674657821655e-01 2.731632590293884277e-01 -1.668235361576080322e-01 1.120716705918312073e-01
-5.824230983853340149e-02 1.885608136653900146e-01 -8.231963962316513062e-02 1.303931623697280884e-01 1.471521407365798950e-01 2.119983732700347900e-01 3.596459329128265381e-02 -5.010095890611410141e-03 -2.438481748104095459e-01 -1.771339476108551025e-01 2.336878925561904907e-01 1.656500995159149170e-01 1.263357996940612793e-01 -9.939933568239212036e-02 -2.861065864562988281e-01 2.636545896530151367e-01 -2.508633434772491455e-01 -7.002393901348114014e-02 -6.404983997344970703e-02 -7.101837545633316040e-02 -1.514795422554016113e-02 4.129091650247573853e-02 5.530907958745956421e-02 4.083429574966430664e-01 1.175001263618469238e-01 -1.497486084699630737e-01 -6.592551618814468384e-02 -2.177968770265579224e-01 -2.426630556583404541e-01 -2.522328495979309082e-01 -6.674749404191970825e-02 -2.357208877801895142e-01
-2.239151597023010254e-01 -1.387693732976913452e-01 -2.452390938997268677e-01 2.398997545242309570e-01 7.003360986709594727e-02 2.344698309898376465e-01 1.118660941720008850e-01 1.626718193292617798e-01 1.741334795951843262e-01 -3.351092338562011719e-01 1.307354271411895752e-01 1.818607300519943237e-01 2.671796828508377075e-02 5.078422836959362030e-04 -6.724876351654529572e-03 1.675550490617752075e-01 -2.308913916349411011e-01 -1.937579363584518433e-01 -1.071151643991470337e-01 -2.462539821863174438e-01 1.425015181303024292e-01 7.039724290370941162e-02 -2.709612250328063965e-01 7.407981902360916138e-02 -1.739315092563629150e-01 -1.048789024353027344e-01 1.078896299004554749e-01 -2.161663956940174103e-02 -3.065963387489318848e-01 2.534779720008373260e-02 2.697755396366119385e-01 -6.718989461660385132e-02
6.951955612748861313e-03 -1.365316510200500488e-01 -2.881413102149963379e-01 -1.092299893498420715e-01 4.537262395024299622e-02 2.220961898565292358e-01 -4.095094650983810425e-02 7.029852364212274551e-03 1.618867963552474976e-01 -2.418697178363800049e-01 3.238310813903808594e-01 2.063037604093551636e-01 3.434154763817787170e-02 -1.052712649106979370e-01 2.359949797391891479e-01 2.244822978973388672e-01 -4.356386885046958923e-02 1.231937557458877563e-01 -4.242374747991561890e-02 -2.233863174915313721e-01 -3.639159798622131348e-01 -2.277894318103790283e-01 -1.143500357866287231e-01 9.892755001783370972e-02 -1.416376233100891113e-01 1.150978133082389832e-01 5.104454606771469116e-02 2.452617697417736053e-02 -4.935195669531822205e-02 2.622824907302856445e-01 7.467778772115707397e-02 -3.057409226894378662e-01
-2.111144922673702240e-02 -7.885798811912536621e-03 -1.712165474891662598e-01 -3.953469172120094299e-02 -8.989692479372024536e-02 1.286797523498535156e-01 -9.571355581283569336e-02 -1.331218285486102104e-03 1.034656241536140442e-01 1.246599331498146057e-01 2.295642644166946411e-01 -8.901233226060867310e-02 2.961297333240509033e-01 -3.904295265674591064e-01 -6.752158701419830322e-02 4.008555260952562094e-04 2.207558136433362961e-03 2.002775818109512329e-01 7.738144695758819580e-02 -7.769209891557693481e-02 -2.538829743862152100e-01 1.582979559898376465e-01 -2.088172584772109985e-01 5.585229396820068359e-02 -2.166405767202377319e-01 1.356689333915710449e-01 -2.234889417886734009e-01 4.624055698513984680e-02 -4.175826013088226318e-01 -2.657884955406188965e-01 4.980221763253211975e-02 -2.235021442174911499e-01
-1.176918596029281616e-01 -8.031342178583145142e-02 -2.369065303355455399e-03 1.836382895708084106e-01 -9.480563551187515259e-02 3.453145623207092285e-01 2.552980184555053711e-01 -1.579483449459075928e-01 -1.196565702557563782e-01 3.165305405855178833e-02 6.324282288551330566e-02 2.684652805328369141e-01 2.475816607475280762e-01 -1.640042960643768311e-01 -1.260222941637039185e-01 1.800890862941741943e-01 -1.506460309028625488e-01 6.649506837129592896e-02 6.213214248418807983e-02 -2.973676025867462158e-01 -3.403392434120178223e-01 -1.375956684350967407e-01 4.886376112699508667e-02 -1.082871928811073303e-01 1.578180789947509766e-01 -2.051563560962677002e-01 -1.525299157947301865e-02 -9.734089672565460205e-02 -2.481531947851181030e-01 1.297085434198379517e-01 -1.887233257293701172e-01 2.017641812562942505e-01
-6.613035500049591064e-02 -8.476341515779495239e-02 -3.189884722232818604e-01 -1.201081797480583191e-01 -8.734368532896041870e-02 1.529060304164886475e-01 -5.844068247824907303e-03 -2.110578268766403198e-01 1.956383138895034790e-01 -2.216197848320007324e-01 6.588044017553329468e-02 4.483678042888641357e-01 5.519756302237510681e-02 -1.282320022583007812e-01 1.071986258029937744e-01 1.716424524784088135e-01 -1.749099493026733398e-01 6.979877501726150513e-02 -1.086582317948341370e-01 -3.580825626850128174e-01 -2.257293164730072021e-01 8.126717060804367065e-02 2.221235483884811401e-01 -1.124888435006141663e-01 1.681079715490341187e-02 5.597745627164840698e-02 -1.209617331624031067e-01 -1.498924475163221359e-02 -2.511907815933227539e-01 2.358014285564422607e-01 -3.454381972551345825e-02 -1.012742221355438232e-01
-2.653227187693119049e-02 1.318965554237365723e-01 -9.271805733442306519e-02 2.954281866550445557e-01 -1.979075670242309570e-01 -3.528835251927375793e-02 1.671961136162281036e-02 -5.754098296165466309e-02 5.313836783170700073e-02 -3.075355291366577148e-01 2.459454089403152466e-01 7.671781629323959351e-02 1.657292693853378296e-01 -2.908179461956024170e-01 -2.213869430124759674e-02 9.506474435329437256e-02 -4.026276469230651855e-01 3.359089139848947525e-03 -3.120155446231365204e-02 -2.588547468185424805e-01 1.137386485934257507e-01 2.266177721321582794e-02 -1.340445578098297119e-01 2.435874044895172119e-01 -3.260264173150062561e-02 8.071783185005187988e-02 9.438045322895050049e-02 -2.334595769643783569e-01 -6.705507636070251465e-02 -6.799440830945968628e-02 7.518984377384185791e-02 -3.873780071735382080e-01
-5.368411913514137268e-02 -1.534208953380584717e-01 -1.936390846967697144e-01 -9.222088381648063660e-03 -1.903615295886993408e-01 4.312914311885833740e-01 2.138784974813461304e-01 2.670660912990570068e-01 -4.713961109519004822e-02 -8.624093234539031982e-02 1.837810128927230835e-01 -1.569240354001522064e-02 3.627920057624578476e-03 -1.054028198122978210e-01 -2.893245220184326172e-01 1.037872806191444397e-01 1.084925606846809387e-01 1.459529697895050049e-01 3.125974163413047791e-02 -2.490126341581344604e-02 -9.852278977632522583e-02 -8.631697297096252441e-02 -2.456885129213333130e-01 4.440533220767974854e-01 1.912089735269546509e-01 1.732931286096572876e-01 1.337233483791351318e-01 -6.095742341130971909e-03 -2.089701592922210693e-01 -3.502769768238067627e-02 9.253703057765960693e-02 7.297982927411794662e-03
-1.030280590057373047e-01 -1.819364875555038452e-01 -2.732551693916320801e-01 -1.212857663631439209e-02 2.735106833279132843e-02 5.098038539290428162e-02 7.152229547500610352e-03 -7.514925301074981689e-02 3.299717009067535400e-01 -1.346041560173034668e-01 3.999544978141784668e-01 1.021311134099960327e-01 -9.275609999895095825e-02 -8.683869242668151855e-02 -4.052989184856414795e-02 1.561465263366699219e-01 -1.903303712606430054e-01 1.322967116720974445e-03 8.443663269281387329e-02 -1.879681088030338287e-02 -1.967601776123046875e-01 2.117572128772735596e-01 2.183020859956741333e-01 6.472641974687576294e-02 -1.446928549557924271e-02 2.184641920030117035e-02 -1.427502557635307312e-02 -2.868767678737640381e-01 -1.148097068071365356e-01 6.253454089164733887e-02 3.207149803638458252e-01 -3.880853056907653809e-01
-1.239269450306892395e-01 5.148533359169960022e-02 -9.761182218790054321e-02 -5.632175505161285400e-02 1.202959120273590088e-01 2.247218340635299683e-01 1.560050994157791138e-01 2.757579088211059570e-01 -2.182665318250656128e-01 -3.046253919601440430e-01 1.950432807207107544e-01 1.541079282760620117e-01 2.463922500610351562e-01 -1.803752928972244263e-01 -3.122660517692565918e-01 2.126298248767852783e-01 -1.399341076612472534e-01 -1.149408817291259766e-01 7.113350182771682739e-02 2.782947383821010590e-02 -1.306520998477935791e-01 -1.782159507274627686e-01 -1.612096726894378662e-01 1.834857463836669922e-01 5.909931659698486328e-02 1.349725127220153809e-01 7.097659260034561157e-02 -1.038337126374244690e-01 -1.676791757345199585e-01 -2.522848546504974365e-01 -3.230163082480430603e-02 -2.971455156803131104e-01
-1.958760768175125122e-01 -1.992514878511428833e-01 1.840308755636215210e-01 1.867002993822097778e-01 -1.294035762548446655e-01 2.918107509613037109e-01 -4.603616893291473389e-03 7.047227025032043457e-02 1.024791039526462555e-02 2.243840694427490234e-01 -6.111448630690574646e-02 3.683585524559020996e-01 1.304443180561065674e-01 -3.022634610533714294e-02 -2.245495468378067017e-01 7.035276293754577637e-02 -3.621040880680084229e-01 7.272973656654357910e-02 6.368111819028854370e-02 -2.004297077655792236e-01 -1.200633421540260315e-01 -3.679663836956024170e-01 -1.411859691143035889e-01 5.679173022508621216e-02 7.714093476533889771e-02 1.122430264949798584e-01 -3.152608871459960938e-02 -1.281380355358123779e-01 -1.318473815917968750e-01 2.758948206901550293e-01 -6.419234909117221832e-03 -5.303266923874616623e-03
-1.848820149898529053e-01 9.648060426115989685e-03 -2.112369686365127563e-01 -9.296085685491561890e-02 -2.955822832882404327e-02 5.312427505850791931e-02 1.715805530548095703e-01 -3.132582306861877441e-01 2.100257873535156250e-01 -4.426231235265731812e-02 1.324751079082489014e-01 -1.119002699851989746e-01 2.368063479661941528e-01 -1.393186952918767929e-02 -5.364251881837844849e-02 3.453221321105957031e-01 -1.364149302244186401e-01 -6.550977379083633423e-02 8.141949027776718140e-02 -1.101827844977378845e-01 -2.912586629390716553e-01 -1.934076696634292603e-01 1.669532433152198792e-02 -8.464141190052032471e-02 -3.892023488879203796e-02 9.337874501943588257e-02 -2.673469483852386475e-01 -1.739533543586730957e-01 -3.605168759822845459e-01 2.992217838764190674e-01 3.662956878542900085e-02 -1.499714553356170654e-01
-1.659915000200271606e-01 1.361402273178100586e-01 -3.890833854675292969e-01 2.123599946498870850e-01 -1.867884248495101929e-01 1.320594549179077148e-01 1.113036721944808960e-01 3.611531257629394531e-01 4.299373552203178406e-02 -9.291887283325195312e-02 -3.442749381065368652e-02 -4.610636737197637558e-03 2.498567998409271240e-01 -1.632057130336761475e-01 -8.109033107757568359e-02 8.443206548690795898e-02 -1.671785116195678711e-01 1.167474165558815002e-01 -1.974748224020004272e-01 -3.065949678421020508e-01 -7.000666111707687378e-02 -8.398198336362838745e-02 -1.462009847164154053e-01 2.697238624095916748e-01 -3.726448118686676025e-02 3.003555536270141602e-02 1.462732069194316864e-02 -6.553386896848678589e-02 -1.230368167161941528e-01 -2.791574690490961075e-03 -4.444100335240364075e-02 -3.784799277782440186e-01
1.943066716194152832e-02 -3.589476644992828369e-02 -2.134319394826889038e-01 2.062932401895523071e-01 -7.693802565336227417e-02 2.348573654890060425e-01 2.760234773159027100e-01 1.141524221748113632e-02 3.141267895698547363e-01 6.282912101596593857e-03 -3.038359619677066803e-02 1.272349059581756592e-01 -1.112917363643646240e-01 -2.843454778194427490e-01 -3.871342167258262634e-02 9.235646575689315796e-02 -6.838756054639816284e-02 1.256419867277145386e-01 -5.344304442405700684e-02 -1.611154675483703613e-01 8.157069236040115356e-02 -8.664282411336898804e-02 1.598978638648986816e-01 5.232651904225349426e-02 -3.909888677299022675e-03 2.983972430229187012e-02 -9.497603774070739746e-02 -1.121893972158432007e-01 -4.062527716159820557e-01 4.972266778349876404e-02 3.844868391752243042e-02 -5.200824141502380371e-01
-4.105134606361389160e-01 -3.191877007484436035e-01 -1.060673147439956665e-01 1.627683788537979126e-01 1.295818388462066650e-02 -2.400911785662174225e-02 8.209290355443954468e-02 1.207384243607521057e-01 1.226293817162513733e-01 -1.645317971706390381e-01 1.317187100648880005e-01 3.573985025286674500e-02 -1.701754331588745117e-02 -2.077658772468566895e-01 9.411349892616271973e-02 2.886937558650970459e-01 -2.250134795904159546e-01 4.193207621574401855e-02 9.231147915124893188e-02 -1.659153699874877930e-01 4.527528211474418640e-02 -2.128040045499801636e-01 9.821769595146179199e-02 1.928529739379882812e-01 -9.764530695974826813e-03 -2.282193154096603394e-01 2.041839212179183960e-01 7.528752088546752930e-02 -9.367185831069946289e-02 1.198499426245689392e-01 1.068379078060388565e-02 -4.098718464374542236e-01
-6.198627874255180359e-02 -3.315122127532958984e-01 1.242061983793973923e-02 2.923919856548309326e-01 8.439763635396957397e-02 -3.235349664464592934e-03 -6.976477056741714478e-02 1.477238833904266357e-01 1.399826854467391968e-01 -1.356368660926818848e-01 1.524047851562500000e-01 4.189936909824609756e-03 2.087274789810180664e-01 -2.307135462760925293e-01 -1.601036936044692993e-01 2.469887286424636841e-01 8.200484514236450195e-02 1.733505167067050934e-02 3.506381437182426453e-02 -3.544960319995880127e-01 -6.393996626138687134e-02 -8.744776993989944458e-02 -3.029595911502838135e-01 1.721235662698745728e-01 1.959354132413864136e-01 -2.976005338132381439e-02 1.064096763730049133e-01 3.744479268789291382e-02 -2.347737997770309448e-01 6.806205213069915771e-02 -3.404528647661209106e-02 -3.770101666450500488e-01
1.781764253973960876e-02 -2.020461112260818481e-01 -2.564333379268646240e-01 -3.304782789200544357e-03 6.491510570049285889e-02 9.125389158725738525e-02 -1.100626364350318909e-01 -2.691774442791938782e-02 1.241415962576866150e-01 -4.992138594388961792e-02 2.226657122373580933e-01 3.330652415752410889e-01 3.918570000678300858e-03 -1.752968728542327881e-01 1.937493085861206055e-01 2.330638468265533447e-01 -1.026981696486473083e-01 1.789437532424926758e-01 1.649221479892730713e-01 -6.598473340272903442e-02 -3.258575499057769775e-01 -7.400166243314743042e-02 8.184526860713958740e-02 1.006343066692352295e-01 4.140430316329002380e-02 1.755162179470062256e-01 -1.536690816283226013e-02 -1.352221891283988953e-02 -2.558298110961914062e-01 1.552248746156692505e-01 3.500175178050994873e-01 -3.450972735881805420e-01
-3.436231985688209534e-02 -1.095375269651412964e-01 1.733603421598672867e-03 4.134304448962211609e-02 -3.737759590148925781e-01 1.857931613922119141e-01 -1.200357731431722641e-02 -1.303147226572036743e-01 -3.579175099730491638e-02 -2.942144684493541718e-02 3.475474715232849121e-01 -7.839489728212356567e-02 1.738676726818084717e-01 -4.183010756969451904e-01 8.541036397218704224e-02 1.391178369522094727e-01 2.049844153225421906e-02 1.871179938316345215e-01 1.779395490884780884e-01 -2.411113828420639038e-01 1.307997554540634155e-01 -8.673844486474990845e-02 -2.333182655274868011e-02 8.123061805963516235e-02 1.670982129871845245e-02 1.906198710203170776e-01 7.920500636100769043e-02 -3.638095036149024963e-02 -4.618431925773620605e-01 4.433422535657882690e-02 1.276423335075378418e-01 -6.628639064729213715e-03
-1.839136332273483276e-01 1.947256773710250854e-01 -3.668163120746612549e-01 3.165325820446014404e-01 -2.347826212644577026e-01 2.236562967300415039e-01 4.485655575990676880e-03 8.371637016534805298e-02 5.625034123659133911e-02 -2.683606743812561035e-01 -6.291828304529190063e-02 -7.384959608316421509e-03 -5.879800394177436829e-02 -1.860737949609756470e-01 -8.096807450056076050e-02 -7.565133273601531982e-02 2.222654595971107483e-02 1.673025041818618774e-01 -1.213468313217163086e-01 -2.530570626258850098e-01 -6.948328018188476562e-02 -1.743290722370147705e-01 -4.140694439411163330e-02 1.720512658357620239e-01 -6.182879954576492310e-02 4.256715625524520874e-02 -1.894769817590713501e-01 1.069857478141784668e-01 -2.438524216413497925e-01 -7.150475680828094482e-02 -1.166671887040138245e-01 -3.831843435764312744e-01
-5.385079886764287949e-03 -1.105702072381973267e-01 1.163582280278205872e-01 7.882971316576004028e-02 4.967740923166275024e-02 5.445195827633142471e-03 2.062683403491973877e-01 -3.520064055919647217e-02 1.663505136966705322e-01 3.390195965766906738e-02 3.149584531784057617e-01 5.822770670056343079e-02 -4.067728295922279358e-02 2.847496420145034790e-02 8.530177175998687744e-02 4.594108164310455322e-01 -2.786010801792144775e-01 2.926468253135681152e-01 -1.580281555652618408e-01 -3.002337217330932617e-01 -4.797666147351264954e-02 -2.196096181869506836e-01 -1.240862533450126648e-02 1.089829057455062866e-01 -6.179379671812057495e-02 2.548113763332366943e-01 -2.867289483547210693e-01 -1.285752207040786743e-01 -1.722223013639450073e-01 -2.133658621460199356e-03 -1.724796444177627563e-01 4.068734869360923767e-02
-2.195172160863876343e-01 -2.068009078502655029e-01 -1.048479452729225159e-01 3.797847777605056763e-02 -1.051348596811294556e-01 2.921582460403442383e-01 -1.684220135211944580e-01 -4.745774343609809875e-02 -1.466035246849060059e-01 -1.356484144926071167e-01 1.708678007125854492e-01 2.203081697225570679e-01 -1.637254059314727783e-01 -6.399717926979064941e-02 -1.110066547989845276e-01 2.945822477340698242e-01 -1.701836884021759033e-01 -1.100396513938903809e-01 9.005794301629066467e-03 -1.522249635308980942e-02 -5.108746141195297241e-02 -4.745599627494812012e-01 1.581981629133224487e-01 1.330603957176208496e-01 -1.635036021471023560e-01 3.392249047756195068e-01 -2.370331250131130219e-02 3.048884496092796326e-02 -1.766728609800338745e-01 4.838835448026657104e-02 -6.363181024789810181e-02 1.706448942422866821e-01
7.522276043891906738e-02 6.368381530046463013e-02 -1.150267478078603745e-02 3.144353628158569336e-02 -1.176723539829254150e-01 2.381461299955844879e-02 8.922959864139556885e-02 6.364306062459945679e-02 1.505173444747924805e-01 -1.271243393421173096e-02 -7.759381085634231567e-02 -5.943313613533973694e-02 1.016628146171569824e-01 -8.394502848386764526e-02 -2.788550257682800293e-01 3.001614511013031006e-01 -3.460210263729095459e-01 3.676855266094207764e-01 -7.008235156536102295e-02 3.584029525518417358e-02 -3.164378404617309570e-01 -2.393482029438018799e-01 1.740437448024749756e-01 2.894170582294464111e-01 -2.052592188119888306e-01 -6.430737674236297607e-02 1.554060131311416626e-01 -6.655714660882949829e-02 -3.398043811321258545e-01 1.484881341457366943e-01 5.187915172427892685e-03 1.207599695771932602e-02
-4.613848775625228882e-02 -4.470460489392280579e-02 -1.422484517097473145e-01 -1.519324071705341339e-02 9.511941671371459961e-02 -1.013071276247501373e-02 3.403343558311462402e-01 1.578014642000198364e-01 2.592219710350036621e-01 5.919565260410308838e-02 3.352854251861572266e-01 -8.160282671451568604e-02 -9.740368276834487915e-02 -1.159094870090484619e-01 5.094611272215843201e-02 4.451658129692077637e-01 -2.040224820375442505e-01 1.396024078130722046e-01 -3.659981191158294678e-01 -3.887916100211441517e-04 -8.511819690465927124e-02 -7.004147022962570190e-02 8.159425854682922363e-02 1.007383689284324646e-01 -8.565237373113632202e-02 1.630657464265823364e-01 -1.750365048646926880e-01 1.193434521555900574e-01 -2.810344696044921875e-01 -9.034039080142974854e-02 -1.454726755619049072e-01 -3.041538968682289124e-02
-2.572330236434936523e-01 -1.316515654325485229e-01 -1.393695622682571411e-01 5.346663296222686768e-03 -9.251225739717483521e-02 3.076894581317901611e-01 3.445582836866378784e-02 7.200507819652557373e-02 -3.064568340778350830e-02 -2.572586759924888611e-02 2.235909104347229004e-01 2.258119285106658936e-01 -3.337151929736137390e-02 -1.049754396080970764e-01 -2.279471158981323242e-01 2.667568027973175049e-01 -7.869324088096618652e-02 -2.106515169143676758e-01 -2.345271557569503784e-01 1.720625162124633789e-02 -9.755795449018478394e-02 -4.240174889564514160e-01 7.838535308837890625e-02 7.040030509233474731e-02 -7.533566653728485107e-02 3.721575736999511719e-01 -1.660655438899993896e-01 7.188921421766281128e-02 -1.716701537370681763e-01 1.377693861722946167e-01 4.692466184496879578e-02 1.255220174789428711e-01
5.640767514705657959e-02 -1.896537542343139648e-01 4.344602301716804504e-02 3.558790683746337891e-01 -1.157037168741226196e-02 7.530657574534416199e-03 2.137442305684089661e-02 -4.271010681986808777e-02 1.003555506467819214e-01 2.523422539234161377e-01 4.348655045032501221e-01 2.409843802452087402e-01 2.816676795482635498e-01 1.849435083568096161e-02 -1.014608740806579590e-01 1.177715659141540527e-01 -1.481360048055648804e-01 2.713348567485809326e-01 1.666939705610275269e-01 -2.575140297412872314e-01 -1.438845228403806686e-02 1.234438046813011169e-01 -1.418862938880920410e-01 5.885249003767967224e-02 7.793856412172317505e-02 8.717696182429790497e-03 -1.870011538267135620e-01 -1.783790253102779388e-02 -2.390131652355194092e-01 6.103675812482833862e-02 -2.214213162660598755e-01 -1.582462489604949951e-01
2.006034180521965027e-02 -4.763853549957275391e-02 1.174706593155860901e-01 9.290780127048492432e-02 1.068252548575401306e-01 -4.738118872046470642e-02 -6.063909828662872314e-02 -1.297244280576705933e-01 -1.403456330299377441e-01 8.535329252481460571e-02 2.736426293849945068e-01 2.183380573987960815e-01 1.404076348990201950e-02 -1.159312501549720764e-01 -4.104838073253631592e-01 8.733673393726348877e-02 -4.008492231369018555e-01 3.047000169754028320e-01 -7.347751408815383911e-02 -5.917412042617797852e-02 -1.929466128349304199e-01 -2.840080559253692627e-01 9.219028055667877197e-02 1.028487551957368851e-02 -2.018831074237823486e-01 7.647312432527542114e-02 -6.294943392276763916e-02 -1.613757610321044922e-01 -2.311199456453323364e-01 2.861240506172180176e-01 -1.708233542740345001e-02 1.837402768433094025e-02
2.284012548625469208e-02 -1.015910357236862183e-01 -2.951844334602355957e-01 -4.363431409001350403e-02 -2.818507328629493713e-02 2.825118005275726318e-01 -1.695690155029296875e-01 8.431056886911392212e-02 1.306435465812683105e-01 -1.577901095151901245e-01 2.894648313522338867e-01 2.473452091217041016e-01 -6.381965428590774536e-02 5.484439060091972351e-02 2.767679095268249512e-01 3.614943921566009521e-01 -3.384028971195220947e-01 6.402186583727598190e-03 8.357410132884979248e-02 -5.906961858272552490e-02 -1.215545162558555603e-01 -4.827389493584632874e-02 8.979961276054382324e-02 1.762140244245529175e-01 -1.903228461742401123e-01 1.953738182783126831e-02 -7.153581827878952026e-02 -6.698374450206756592e-02 -2.767881751060485840e-01 2.676656544208526611e-01 -2.688098512589931488e-02 -7.691220939159393311e-02
-1.486442834138870239e-01 2.419518232345581055e-01 7.311106473207473755e-02 2.804278135299682617e-01 -7.518991082906723022e-02 5.942677380517125130e-04 -4.685516282916069031e-02 -9.231963753700256348e-02 -5.143629014492034912e-02 -1.502491831779479980e-01 1.766275465488433838e-01 -6.180471181869506836e-02 2.118398398160934448e-01 6.444279104471206665e-02 -1.345701701939105988e-02 2.711009383201599121e-01 -3.379773795604705811e-01 -2.847005054354667664e-02 3.448153287172317505e-02 -1.055905297398567200e-01 -2.417532056570053101e-01 -2.168136090040206909e-01 -5.901099368929862976e-02 1.391959339380264282e-01 8.798345178365707397e-02 -8.290650695562362671e-02 3.545632064342498779e-01 -1.395835876464843750e-01 -3.973569273948669434e-01 -2.241402417421340942e-01 -3.586978092789649963e-02 -1.055655702948570251e-01
-1.612701453268527985e-02 -6.824258714914321899e-02 4.357420280575752258e-02 9.151139855384826660e-02 -7.007689774036407471e-02 3.917019665241241455e-01 1.156823430210351944e-02 -1.143947895616292953e-02 2.989015169441699982e-02 -1.864528656005859375e-02 3.677901625633239746e-01 2.807447612285614014e-01 1.616300791501998901e-01 -5.924127250909805298e-02 4.928131774067878723e-02 1.290869712829589844e-01 -2.534279823303222656e-01 -1.492101103067398071e-01 3.050446510314941406e-01 -1.586146801710128784e-01 -3.706395328044891357e-01 -2.156630530953407288e-02 1.735457479953765869e-01 4.616823047399520874e-02 -7.772931456565856934e-02 -1.906775310635566711e-02 6.030152738094329834e-02 -2.935060672461986542e-02 -3.803691565990447998e-01 5.511331930756568909e-02 1.411988139152526855e-01 9.382248669862747192e-02
-8.819950371980667114e-02 9.658689796924591064e-02 -1.534420996904373169e-01 3.004749417304992676e-01 -2.814810909330844879e-02 3.372957408428192139e-01 2.924106419086456299e-01 -5.905105918645858765e-02 3.431603014469146729e-01 4.623347520828247070e-02 -7.424882054328918457e-02 1.171309277415275574e-01 -1.867927931016311049e-04 -3.289729058742523193e-01 -7.137248665094375610e-02 1.657061651349067688e-02 -9.260202944278717041e-02 2.553560771048069000e-02 5.036222934722900391e-02 -2.253287658095359802e-02 -6.576347351074218750e-02 -2.171017974615097046e-01 3.017819672822952271e-02 -3.693826496601104736e-03 4.465231671929359436e-02 -1.094928532838821411e-01 -1.085108667612075806e-01 -1.084781140089035034e-01 -3.247742354869842529e-01 1.367272436618804932e-01 -4.117424134165048599e-03 -4.317658841609954834e-01
-7.909412495791912079e-03 -3.640675246715545654e-01 1.010697558522224426e-01 -1.167456805706024170e-01 3.477778285741806030e-02 2.948979735374450684e-01 1.240948587656021118e-01 -3.357608318328857422e-01 2.357455529272556305e-02 -5.518184602260589600e-02 2.670412361621856689e-01 9.587943553924560547e-02 6.171333789825439453e-02 -1.107378378510475159e-01 1.667975187301635742e-01 1.396460384130477905e-01 -1.454704552888870239e-01 6.597133725881576538e-02 2.008289396762847900e-01 -1.209193244576454163e-01 -1.709515750408172607e-01 -1.485257148742675781e-01 -2.553824782371520996e-01 -1.686662882566452026e-01 -1.169113591313362122e-01 6.586935836821794510e-03 -7.984955608844757080e-02 4.525256901979446411e-02 -3.794978260993957520e-01 -1.162388827651739120e-03 5.261259153485298157e-02 -2.922260463237762451e-01
-3.946841359138488770e-01 -3.648999631404876709e-01 -1.348918974399566650e-01 1.519008129835128784e-01 1.260730326175689697e-01 -8.490487933158874512e-02 -1.090537905693054199e-01 1.026685088872909546e-01 1.332997381687164307e-01 -1.634181737899780273e-01 1.490916311740875244e-01 -3.750158706679940224e-03 1.378726214170455933e-01 -2.600569427013397217e-01 3.364736214280128479e-02 9.141081571578979492e-02 -1.231563612818717957e-01 7.874229550361633301e-02 -1.461372226476669312e-01 -2.485541999340057373e-01 1.052707210183143616e-01 -1.807002276182174683e-01 -5.943056568503379822e-02 1.559160947799682617e-01 1.978630572557449341e-01 -1.701687276363372803e-01 1.682818233966827393e-01 8.626665920019149780e-02 -2.077057510614395142e-01 9.028363227844238281e-02 -2.120309043675661087e-03 -3.608020544052124023e-01
-1.111222729086875916e-01 -2.103058844804763794e-01 -2.801390178501605988e-02 2.169509232044219971e-02 1.684686392545700073e-01 1.046918481588363647e-01 -9.662722796201705933e-02 1.587160676717758179e-02 2.337172478437423706e-01 -2.274059355258941650e-01 2.535974383354187012e-01 2.596060335636138916e-01 1.282163523137569427e-02 -3.458786755800247192e-02 1.395995914936065674e-01 5.213184282183647156e-02 7.921400479972362518e-03 3.188976347446441650e-01 -1.469252556562423706e-01 -2.248047441244125366e-01 -3.239573836326599121e-01 -1.640657931566238403e-01 8.146580308675765991e-02 7.817186415195465088e-02 -1.216054931282997131e-01 1.607349961996078491e-01 2.043692022562026978e-01 -3.634232655167579651e-02 -2.283445447683334351e-01 -3.610996901988983154e-01 7.709576189517974854e-02 -2.023391723632812500e-01
-6.816420704126358032e-03 -1.113908067345619202e-01 -6.113335955888032913e-03 3.309869468212127686e-01 -1.807309538125991821e-01 2.163332253694534302e-01 -1.563411802053451538e-01 -9.910146892070770264e-02 3.973005115985870361e-01 -2.666594646871089935e-02 3.050382733345031738e-01 -1.714410446584224701e-02 -1.071111708879470825e-01 -2.587570548057556152e-01 3.231721464544534683e-03 2.898677587509155273e-01 9.655600786209106445e-02 1.756508499383926392e-01 1.144231930375099182e-01 2.349493801593780518e-01 -1.834421902894973755e-01 -2.008371651172637939e-01 3.391245845705270767e-03 1.533705741167068481e-01 5.076597444713115692e-03 2.191938161849975586e-01 1.331990808248519897e-01 1.319944560527801514e-01 -1.650208234786987305e-01 9.972967952489852905e-02 1.152044236660003662e-01 1.009394824504852295e-01
-1.916303485631942749e-01 -9.280184656381607056e-02 4.835071787238121033e-02 -1.417945921421051025e-01 -2.235675230622291565e-03 6.004669889807701111e-02 -1.327486634254455566e-01 -2.235372662544250488e-01 2.712916955351829529e-02 -1.602922976016998291e-01 3.290721476078033447e-01 1.058040410280227661e-01 2.165264040231704712e-01 -3.360114991664886475e-01 -1.993265002965927124e-02 4.379739761352539062e-01 5.858140438795089722e-02 1.464439779520034790e-01 2.477401643991470337e-01 7.760823518037796021e-02 -1.778506040573120117e-01 6.057510524988174438e-02 1.368659436702728271e-01 6.014949083328247070e-02 -1.007768064737319946e-01 4.132998362183570862e-02 -1.589607447385787964e-01 -1.226409524679183960e-01 -3.368912637233734131e-01 2.020198255777359009e-01 -7.633319497108459473e-02 -2.945914305746555328e-02
1.028370391577482224e-02 -2.014667540788650513e-01 -2.651657462120056152e-01 2.350720912218093872e-01 -3.161636879667639732e-03 7.714188098907470703e-02 2.283022105693817139e-01 6.283465027809143066e-02 -1.790009252727031708e-02 -1.834183633327484131e-01 6.681792438030242920e-02 -1.273986697196960449e-01 -7.753789424896240234e-02 -1.732614040374755859e-01 -6.938619166612625122e-02 -6.470700353384017944e-02 -1.716108471155166626e-01 3.419264256954193115e-01 -8.111995458602905273e-02 -1.632081568241119385e-01 -4.284395575523376465e-01 -2.583957649767398834e-02 -2.654134333133697510e-01 2.032451182603836060e-01 1.882596760988235474e-01 1.914320699870586395e-02 1.986778974533081055e-01 8.236537128686904907e-02 -3.345178067684173584e-01 2.166637964546680450e-02 -2.538734581321477890e-03 -4.479251801967620850e-02
-9.765794873237609863e-02 -8.388976752758026123e-02 2.590034306049346924e-01 2.429298311471939087e-02 1.017085984349250793e-01 1.793974786996841431e-01 -1.755450963973999023e-01 -2.666815370321273804e-02 1.434683501720428467e-01 -1.137456949800252914e-02 4.543735831975936890e-02 -4.550712928175926208e-02 1.596050858497619629e-01 6.067910417914390564e-02 -2.463675588369369507e-01 3.471403121948242188e-01 -3.101299405097961426e-01 2.346700131893157959e-01 -1.157578453421592712e-01 -2.831074595451354980e-01 -6.531577557325363159e-02 -3.856211006641387939e-01 1.199881210923194885e-01 2.351541817188262939e-01 1.920743286609649658e-01 -4.498443379998207092e-02 5.225227400660514832e-02 2.840818278491497040e-02 -2.198893129825592041e-01 -2.090866267681121826e-01 -2.775653265416622162e-02 -6.109589338302612305e-02
-2.555395066738128662e-01 -1.416813135147094727e-01 -1.634332090616226196e-01 2.969058752059936523e-01 -2.129351049661636353e-01 1.382896900177001953e-01 2.068011909723281860e-01 -1.557177454233169556e-01 -4.747673869132995605e-02 -6.541673839092254639e-02 5.222004279494285583e-02 -5.650083720684051514e-02 4.070003330707550049e-02 -1.565750390291213989e-01 -5.720614641904830933e-02 -5.349712446331977844e-04 -1.743134111166000366e-01 2.045711278915405273e-01 2.529908716678619385e-02 6.303091999143362045e-03 -3.144617080688476562e-01 -8.167320489883422852e-02 -5.129716172814369202e-02 3.031350076198577881e-01 3.502338230609893799e-01 3.067804500460624695e-02 9.821230918169021606e-02 -1.115140095353126526e-01 -4.089874029159545898e-01 4.729642067104578018e-03 -1.290134638547897339e-01 1.541686356067657471e-01
1.221399679780006409e-01 -2.466782182455062866e-01 -4.473324492573738098e-02 2.833902239799499512e-01 -1.570998132228851318e-01 -1.734030544757843018e-01 4.187086597084999084e-02 3.865558654069900513e-02 8.215674757957458496e-02 -5.463932454586029053e-02 -2.828796021640300751e-02 2.750596106052398682e-01 4.513108357787132263e-02 -2.928280532360076904e-01 -2.304144948720932007e-01 3.387956023216247559e-01 9.415720403194427490e-02 2.589544653892517090e-01 -2.218153625726699829e-01 -1.902537941932678223e-01 -1.313368231058120728e-01 -1.700601279735565186e-01 -3.504648432135581970e-02 2.204604148864746094e-01 1.534814834594726562e-01 -3.948302939534187317e-02 -5.171550437808036804e-02 -2.604191899299621582e-01 -2.243557274341583252e-01 4.345098882913589478e-02 -1.063305214047431946e-01 -1.600392162799835205e-01
-1.014722883701324463e-01 -1.467042267322540283e-01 -2.140303254127502441e-01 -1.357662677764892578e-01 -2.647229656577110291e-02 -4.283553734421730042e-02 -7.075115572661161423e-03 -1.064581051468849182e-01 1.071629226207733154e-01 -1.649733334779739380e-01 1.115097403526306152e-01 5.047038942575454712e-02 -2.111448347568511963e-02 -3.245597481727600098e-01 6.205914542078971863e-02 4.021891355514526367e-01 7.073106616735458374e-02 -1.452495902776718140e-01 4.012330994009971619e-02 1.109215095639228821e-01 -3.979865014553070068e-01 -6.966523081064224243e-02 2.521341480314731598e-02 1.533238291740417480e-01 9.035854786634445190e-02 -5.121691897511482239e-02 -1.895813047885894775e-01 -1.769688911736011505e-02 -3.979324400424957275e-01 1.399138122797012329e-01 -2.695441246032714844e-01 -1.998006105422973633e-01
-1.735229641199111938e-01 -1.395990848541259766e-01 -1.125594526529312134e-01 -1.214558258652687073e-01 1.740844994783401489e-01 -3.588047623634338379e-02 1.555388420820236206e-02 -2.522692084312438965e-01 1.481218636035919189e-01 4.670248553156852722e-02 4.488312304019927979e-01 8.003905415534973145e-02 9.059610962867736816e-02 -4.492589831352233887e-02 1.218473091721534729e-01 1.320461183786392212e-02 1.005659773945808411e-01 2.490779757499694824e-01 2.896086871623992920e-02 -1.479436457157135010e-01 -3.316798508167266846e-01 -2.108480930328369141e-01 -8.934599161148071289e-02 1.759087741374969482e-01 -1.314086318016052246e-01 1.503589451313018799e-01 -8.934474550187587738e-03 -8.880712836980819702e-02 -1.840237975120544434e-01 3.470028191804885864e-02 2.469564527273178101e-01 -3.716299235820770264e-01
-1.859200000762939453e-01 -3.381747901439666748e-01 1.436348110437393188e-01 2.596270143985748291e-01 -1.558837294578552246e-01 2.360503077507019043e-01 3.742124140262603760e-02 -1.982534676790237427e-01 2.901349775493144989e-02 7.463075220584869385e-02 2.075794637203216553e-01 -2.223090268671512604e-02 3.241103515028953552e-02 -9.335214644670486450e-02 3.274434804916381836e-01 3.186546266078948975e-01 -3.159873187541961670e-02 -9.049745276570320129e-03 -1.654921770095825195e-01 -2.821881473064422607e-01 -2.537571787834167480e-01 -1.762750297784805298e-01 -1.149149797856807709e-02 6.175989657640457153e-02 1.372775137424468994e-01 -1.070101335644721985e-01 -1.459540277719497681e-01 -5.434883013367652893e-02 -1.279475241899490356e-01 2.704428732395172119e-01 -1.426810622215270996e-01 -4.312564432621002197e-02
-1.031528860330581665e-01 -2.919513881206512451e-01 -1.222682148218154907e-01 2.240630835294723511e-01 2.194995135068893433e-01 -4.480539262294769287e-02 -1.847524009644985199e-02 1.131593436002731323e-01 3.509805724024772644e-02 4.058249667286872864e-02 3.933162391185760498e-01 2.164708971977233887e-01 4.335618913173675537e-01 4.260831326246261597e-02 -1.364209204912185669e-01 9.931693971157073975e-02 -1.545533090829849243e-01 2.966848015785217285e-01 2.569613605737686157e-02 -1.699480414390563965e-01 -9.811143577098846436e-02 -2.410853095352649689e-02 -1.724628955125808716e-01 5.459845811128616333e-02 1.866408884525299072e-01 -3.273812308907508850e-02 2.203729376196861267e-02 -9.039754420518875122e-02 -2.800417840480804443e-01 3.796960925683379173e-03 -1.939997673034667969e-01 -8.895954489707946777e-02
-1.957976818084716797e-01 -2.260592728853225708e-01 -6.935384124517440796e-02 -3.690237924456596375e-02 -3.118146359920501709e-01 1.851500868797302246e-01 -4.211822152137756348e-02 1.092066168785095215e-01 -4.099999368190765381e-02 -7.755500078201293945e-02 1.907875835895538330e-01 -1.429296433925628662e-01 9.708436578512191772e-02 1.943019479513168335e-01 -3.313960731029510498e-01 2.233808636665344238e-01 -2.021462470293045044e-02 -5.503637716174125671e-02 4.519982263445854187e-02 -6.414812058210372925e-02 -1.245000362396240234e-01 -5.098206922411918640e-02 -9.276819974184036255e-02 -4.405245184898376465e-02 2.758306860923767090e-01 9.817528724670410156e-02 -1.106460466980934143e-01 6.206574663519859314e-02 -2.197042852640151978e-01 -2.052245140075683594e-01 -2.245716154575347900e-01 -4.548376500606536865e-01
-4.001832306385040283e-01 -2.184214890003204346e-01 3.558725118637084961e-02 2.831398248672485352e-01 -6.062648445367813110e-02 -1.497617214918136597e-01 -2.611860260367393494e-02 1.388741135597229004e-01 5.380520224571228027e-02 -2.278708852827548981e-02 3.793347179889678955e-01 5.097277928143739700e-03 8.272922039031982422e-02 -8.064611256122589111e-02 6.903494894504547119e-02 3.143201768398284912e-02 -9.995841234922409058e-02 2.097647264599800110e-02 1.045365855097770691e-01 -1.125345677137374878e-01 1.686634123325347900e-02 -2.114125341176986694e-01 -1.285281181335449219e-01 2.511166036128997803e-01 -7.692281622439622879e-03 -2.457095086574554443e-01 1.654562205076217651e-01 3.802298754453659058e-02 -2.707873880863189697e-01 1.708810031414031982e-01 -1.662738770246505737e-01 -3.466877043247222900e-01
-1.209470182657241821e-01 -3.778418898582458496e-01 -8.421738445758819580e-02 2.135505974292755127e-01 6.977076083421707153e-02 -1.505676936358213425e-02 -1.881712377071380615e-01 -3.548584505915641785e-02 2.021429538726806641e-01 -6.410295516252517700e-02 2.481919825077056885e-01 1.004954352974891663e-01 3.190343976020812988e-01 7.910411059856414795e-02 -1.049006264656782150e-02 -1.268727355636656284e-03 -3.071752190589904785e-01 3.062530159950256348e-01 2.192214503884315491e-02 -1.476098001003265381e-01 -1.063523069024085999e-01 -1.567206233739852905e-01 -1.974007189273834229e-01 -5.624580755829811096e-02 2.032033950090408325e-01 3.527127951383590698e-02 1.049295291304588318e-01 8.021795004606246948e-02 -2.384437173604965210e-01 4.121420532464981079e-02 -7.907064631581306458e-03 -3.410425186157226562e-01
-2.596272528171539307e-01 -1.021708399057388306e-01 -1.460176408290863037e-01 -1.462375819683074951e-01 2.622913010418415070e-02 1.620918884873390198e-02 6.429598480463027954e-02 1.330814789980649948e-02 1.437496095895767212e-01 -8.095607906579971313e-02 2.636492550373077393e-01 1.357714682817459106e-01 8.320273458957672119e-02 -6.389930099248886108e-02 -1.149422600865364075e-01 6.181186437606811523e-01 -2.183854877948760986e-01 1.437012851238250732e-01 1.947851926088333130e-01 -1.486046463251113892e-01 -1.588160991668701172e-01 -6.844171136617660522e-02 6.585050374269485474e-02 -1.927233487367630005e-01 1.933643035590648651e-02 1.686041355133056641e-01 -2.113645225763320923e-01 -8.145589381456375122e-03 -8.840228617191314697e-02 -7.555064558982849121e-02 2.567385733127593994e-01 -1.790488720871508121e-03
-2.275736331939697266e-01 -2.041098475456237793e-01 1.962634325027465820e-01 -3.798756003379821777e-02 -3.372855857014656067e-02 1.299315541982650757e-01 -2.771070785820484161e-02 -1.220957785844802856e-01 2.369631826877593994e-01 -1.966321095824241638e-02 1.126533299684524536e-01 -1.818288266658782959e-01 2.784873247146606445e-01 -2.187547236680984497e-01 -1.065548285841941833e-01 2.810414135456085205e-01 -2.402220219373703003e-01 1.952120214700698853e-01 1.119780018925666809e-01 -1.354297697544097900e-01 -2.044518291950225830e-01 -3.315102458000183105e-01 -1.836934387683868408e-01 -9.331931173801422119e-02 -2.127150893211364746e-01 5.890777334570884705e-02 -6.464896351099014282e-02 1.427046507596969604e-01 -3.179693818092346191e-01 2.307422272861003876e-02 -1.271541118621826172e-01 5.423349142074584961e-02
-5.110879987478256226e-02 -1.002027094364166260e-01 -2.271558195352554321e-01 8.593205362558364868e-02 1.488616615533828735e-01 1.452174186706542969e-01 1.693294644355773926e-01 -1.518422067165374756e-01 1.256531756371259689e-02 4.996222257614135742e-02 2.305901348590850830e-01 1.166084259748458862e-01 1.858161389827728271e-01 -1.092025339603424072e-01 -2.321791350841522217e-01 -1.187918037176132202e-01 -2.922556400299072266e-01 1.159237325191497803e-01 -6.160282064229249954e-03 -1.518727540969848633e-01 -5.161654576659202576e-02 -1.975275725126266479e-01 -2.288991063833236694e-01 5.575022846460342407e-02 -1.051220372319221497e-01 -3.182104527950286865e-01 -3.124449849128723145e-01 -1.011979803442955017e-01 -2.154921889305114746e-01 4.014413952827453613e-01 4.610207676887512207e-02 -2.153640054166316986e-02
-7.653065025806427002e-02 -3.418576419353485107e-01 -2.521083652973175049e-01 -2.411303110420703888e-02 6.709262728691101074e-02 -7.944041490554809570e-02 3.575601801276206970e-02 8.010917901992797852e-02 -1.300515234470367432e-01 -2.464655339717864990e-01 1.818682253360748291e-01 -4.804133996367454529e-02 -1.231985539197921753e-01 -1.711790561676025391e-01 -1.847683638334274292e-01 1.989461779594421387e-01 9.192807227373123169e-02 -5.213782563805580139e-02 -8.988803625106811523e-02 -3.007824420928955078e-01 4.325794056057929993e-02 -2.449625730514526367e-01 -4.885983094573020935e-02 7.260833680629730225e-02 1.647722870111465454e-01 1.725559383630752563e-01 -4.288382083177566528e-02 -1.993012726306915283e-01 -3.206873238086700439e-01 -2.276110649108886719e-01 -2.677926421165466309e-01 -2.434845417737960815e-01
-1.400526962243020535e-03 -2.081642746925354004e-01 -3.168256580829620361e-01 -1.074237301945686340e-01 -1.581113412976264954e-02 2.735694050788879395e-01 -2.622739076614379883e-01 5.793604999780654907e-02 1.215622797608375549e-01 -9.545441716909408569e-02 8.136416226625442505e-02 3.487396240234375000e-01 2.007718896493315697e-03 -1.189847886562347412e-01 1.940974593162536621e-01 2.314177155494689941e-01 4.594507627189159393e-03 1.608633399009704590e-01 2.218262851238250732e-01 -8.966454118490219116e-02 -2.017695754766464233e-01 -5.861933529376983643e-02 -3.425348922610282898e-02 1.074605286121368408e-01 -6.566810607910156250e-02 1.903476268053054810e-01 -9.720672667026519775e-02 -1.225479319691658020e-01 -2.489675879478454590e-01 1.175454035401344299e-01 1.336682587862014771e-01 -3.759008646011352539e-01
-2.651209831237792969e-01 -8.352503925561904907e-02 -1.474086791276931763e-01 -1.725707203149795532e-01 9.812679886817932129e-02 3.546912968158721924e-02 8.202326297760009766e-02 -2.805674672126770020e-01 1.244198828935623169e-01 3.735353006049990654e-03 1.278101503849029541e-01 -1.360904425382614136e-01 -8.000379055738449097e-02 -3.702413141727447510e-01 -1.329031586647033691e-01 3.813598155975341797e-01 1.928294193930923939e-03 9.240510314702987671e-02 9.573649615049362183e-02 -9.916423819959163666e-03 -2.858297228813171387e-01 3.587025031447410583e-02 2.368418872356414795e-01 -1.136057749390602112e-01 -2.438772283494472504e-02 -3.460345044732093811e-02 -1.444868594408035278e-01 -9.197737276554107666e-02 -4.429484605789184570e-01 1.139941290020942688e-01 3.439253196120262146e-02 -8.162312954664230347e-02
-2.062769234180450439e-02 -2.954037189483642578e-01 -1.245145723223686218e-01 -8.967988193035125732e-02 -2.417594045400619507e-01 3.221361041069030762e-01 1.335791647434234619e-01 -4.766774922609329224e-02 7.547183334827423096e-02 -5.774763226509094238e-02 2.280186712741851807e-01 4.781540110707283020e-02 2.154893577098846436e-01 5.693481862545013428e-02 6.514987349510192871e-02 6.585104763507843018e-02 -1.858026236295700073e-01 -2.605988085269927979e-01 4.217667505145072937e-02 -1.427281647920608521e-01 -1.808354854583740234e-01 -1.699270606040954590e-01 1.884223818778991699e-01 1.179439052939414978e-01 -2.350031733512878418e-01 -4.874278604984283447e-02 -3.159091109409928322e-03 2.765413001179695129e-02 -4.618543088436126709e-01 1.170432716608047485e-01 1.934980787336826324e-02 -2.520458400249481201e-01
-2.231775522232055664e-01 -1.200623810291290283e-02 5.073715001344680786e-02 2.656241059303283691e-01 -8.089415729045867920e-02 -5.051043257117271423e-02 -1.938440799713134766e-01 -1.571478992700576782e-01 8.780102431774139404e-02 -1.711392104625701904e-01 1.136997193098068237e-01 -9.278358519077301025e-02 -1.899798512458801270e-01 -4.132161736488342285e-01 -8.851240575313568115e-02 1.131418049335479736e-01 2.420805692672729492e-01 -1.677499115467071533e-01 -4.959984123706817627e-02 -1.684621125459671021e-01 -1.148014515638351440e-01 -1.886858642101287842e-01 1.273654960095882416e-02 1.533357352018356323e-01 -7.307205349206924438e-02 3.022120594978332520e-01 1.756084859371185303e-01 -1.009374856948852539e-01 -3.611615002155303955e-01 -2.871133945882320404e-02 1.089407280087471008e-01 -2.206232994794845581e-01
7.493875175714492798e-02 -5.693171545863151550e-02 -3.198608011007308960e-02 1.015776172280311584e-01 -3.808397054672241211e-02 -5.571749061346054077e-03 8.461580425500869751e-02 8.908178657293319702e-02 2.378046810626983643e-01 1.334520131349563599e-01 4.251206219196319580e-01 1.564439684152603149e-01 1.647431701421737671e-01 -2.532751262187957764e-01 -5.111586451530456543e-01 3.401628881692886353e-02 -2.174342572689056396e-01 -2.557585835456848145e-01 1.987428665161132812e-01 4.069041833281517029e-02 -5.847872048616409302e-02 -1.450210660696029663e-01 6.338798999786376953e-02 1.072799861431121826e-01 8.291927725076675415e-02 -3.863209858536720276e-02 -1.147584542632102966e-01 3.333083586767315865e-04 -1.121009886264801025e-01 1.298102140426635742e-01 -2.415256649255752563e-01 -1.637722551822662354e-01
-2.817951738834381104e-01 -1.303271353244781494e-01 -2.777043916285037994e-02 -1.363704353570938110e-01 -1.077879965305328369e-01 3.316021859645843506e-01 -6.627415865659713745e-02 -7.896592468023300171e-02 6.841515749692916870e-02 6.917801499366760254e-02 5.463562905788421631e-02 4.711106792092323303e-02 -1.617515534162521362e-01 -2.115077376365661621e-01 -1.720989495515823364e-01 2.310837358236312866e-01 -3.757724463939666748e-01 -3.227777779102325439e-02 1.848113238811492920e-01 -8.536736713722348213e-04 -1.814845353364944458e-01 3.102902136743068695e-02 -8.782143890857696533e-02 4.586077108979225159e-02 -1.045010983943939209e-01 2.843199670314788818e-01 1.845494844019412994e-02 -1.339094936847686768e-01 -3.029994070529937744e-01 1.593201905488967896e-01 3.629248738288879395e-01 -6.625724583864212036e-02
-3.960884213447570801e-01 -2.334733903408050537e-01 1.544532179832458496e-01 -6.650821864604949951e-02 -6.356620788574218750e-02 -7.193631026893854141e-03 9.212812781333923340e-02 8.564531803131103516e-02 1.157297380268573761e-02 -2.173403799533843994e-01 1.823122948408126831e-01 -6.982227414846420288e-02 7.942287623882293701e-02 -2.383658885955810547e-01 8.182533085346221924e-02 4.305166751146316528e-02 -2.451957911252975464e-01 8.958617597818374634e-02 4.549973830580711365e-02 -3.037801384925842285e-01 -6.233012303709983826e-02 -2.620916962623596191e-01 3.606122732162475586e-02 5.824834480881690979e-02 1.388450562953948975e-01 -2.275917381048202515e-01 1.250459700822830200e-01 8.125869184732437134e-02 -1.753883957862854004e-01 2.036332190036773682e-01 -2.713798778131604195e-03 -4.218187034130096436e-01
-7.457701861858367920e-02 -4.236472547054290771e-01 2.069584652781486511e-02 9.713581204414367676e-02 5.428007617592811584e-02 1.509246826171875000e-01 -9.018170088529586792e-02 -9.950948506593704224e-02 -6.345832347869873047e-02 -2.573288679122924805e-01 1.116169467568397522e-01 2.134712785482406616e-01 -2.470769919455051422e-02 -2.800943553447723389e-01 1.169124692678451538e-01 2.318120561540126801e-02 -1.762807518243789673e-01 -3.061322495341300964e-02 1.734592914581298828e-01 -3.598106205463409424e-01 -1.129306703805923462e-01 -1.449633538722991943e-01 -3.118928372859954834e-01 -7.281246036291122437e-02 6.614968180656433105e-02 -1.099239364266395569e-01 1.683256030082702637e-01 1.103426516056060791e-01 -2.775867283344268799e-01 6.345867365598678589e-02 -5.621712654829025269e-02 -2.658484280109405518e-01
3.361124917864799500e-02 -1.307673901319503784e-01 -4.520833957940340042e-03 -8.069214224815368652e-02 5.265786871314048767e-02 9.082925319671630859e-02 4.142405092716217041e-02 -9.244045615196228027e-02 1.544178873300552368e-01 -1.555976122617721558e-01 4.260953366756439209e-01 1.479920744895935059e-01 2.061206996440887451e-01 -3.812932968139648438e-01 3.090846817940473557e-03 3.317250907421112061e-01 1.457630991935729980e-01 7.028637081384658813e-02 2.254015207290649414e-02 1.607747077941894531e-01 -2.152419984340667725e-01 -9.527788311243057251e-02 2.863275073468685150e-02 2.287161648273468018e-01 1.116542667150497437e-01 2.041372358798980713e-01 -1.236245706677436829e-01 -5.438550841063261032e-03 -2.412114441394805908e-01 2.966156005859375000e-01 -1.353345364332199097e-01 9.750247001647949219e-02
6.955498456954956055e-02 -3.553361445665359497e-02 1.239605247974395752e-01 3.676748871803283691e-01 6.690757721662521362e-02 6.784349679946899414e-02 9.636362642049789429e-02 -1.690647192299365997e-02 7.174681872129440308e-02 -3.225734457373619080e-02 1.628262847661972046e-01 8.900604397058486938e-02 1.819493435323238373e-02 -1.476570814847946167e-01 -1.561746448278427124e-01 1.632710546255111694e-01 3.300385549664497375e-02 1.928270012140274048e-01 9.069821983575820923e-02 -1.758025735616683960e-01 -3.252868652343750000e-01 1.099417451769113541e-02 -3.277214169502258301e-01 1.229742765426635742e-01 1.892260015010833740e-01 6.714287400245666504e-02 1.177705228328704834e-01 1.256835311651229858e-01 -3.095224201679229736e-01 -5.202218517661094666e-02 -9.137818589806556702e-03 -4.862689077854156494e-01
3.786773979663848877e-02 -1.240277960896492004e-01 -2.994479238986968994e-01 -1.629431918263435364e-02 -3.492860496044158936e-02 2.011721134185791016e-01 -1.379429642111063004e-02 -1.215091571211814880e-01 1.236955821514129639e-01 8.389835059642791748e-02 2.325473278760910034e-01 1.484602838754653931e-01 -2.942568995058536530e-02 -6.983934342861175537e-02 5.728876963257789612e-02 8.946984261274337769e-02 -1.472639292478561401e-01 -2.085916101932525635e-01 8.116395212709903717e-03 -1.945749670267105103e-01 -3.973710238933563232e-01 -5.786015186458826065e-03 2.011775374412536621e-01 2.539095282554626465e-01 -8.962108194828033447e-02 -1.580970585346221924e-01 -1.670827865600585938e-01 -1.577395796775817871e-01 -4.903900623321533203e-01 7.936430722475051880e-02 1.500227749347686768e-01 6.917261634953320026e-05
-5.106714963912963867e-01 8.868882805109024048e-02 -1.685608774423599243e-01 -5.098135024309158325e-02 -4.193421453237533569e-02 9.571953117847442627e-02 -1.343105137348175049e-01 1.808405965566635132e-01 1.219143643975257874e-01 1.358282864093780518e-01 5.837872624397277832e-02 1.173927038908004761e-01 2.974158711731433868e-02 -2.326131016016006470e-01 -2.874425649642944336e-01 -1.898331195116043091e-02 -3.415467441082000732e-01 1.026639863848686218e-01 -8.094558119773864746e-02 1.383314002305269241e-02 1.143902316689491272e-01 -1.151187941431999207e-01 1.479165852069854736e-01 1.008898094296455383e-01 -3.279288485646247864e-02 1.693368256092071533e-01 1.203407868742942810e-01 -6.862468272447586060e-02 -2.314890474081039429e-01 -7.638237625360488892e-02 1.810322888195514679e-02 -3.862268030643463135e-01
4.909549653530120850e-02 -4.970632791519165039e-01 -1.146998256444931030e-02 1.313727796077728271e-01 1.363728661090135574e-02 1.555896252393722534e-01 2.021871320903301239e-02 -2.307312563061714172e-02 1.076185628771781921e-01 -9.386935271322727203e-03 1.228759363293647766e-01 -7.457537949085235596e-02 -1.087159812450408936e-01 -1.582849621772766113e-01 -2.969101965427398682e-01 1.214868128299713135e-01 1.730873286724090576e-01 3.159713149070739746e-01 -1.686419546604156494e-01 -8.086352795362472534e-02 -8.652421832084655762e-02 -5.406396090984344482e-02 -2.005480527877807617e-01 1.641706228256225586e-01 -1.351302117109298706e-01 -2.375389594817534089e-04 -6.182015314698219299e-02 -2.050440609455108643e-01 -3.265363276004791260e-01 4.625219479203224182e-02 -1.722431778907775879e-01 -3.012627959251403809e-01
-1.751936069922521710e-04 -2.583787590265274048e-02 -2.897344231605529785e-01 1.851388625800609589e-02 -2.196766883134841919e-01 2.786959707736968994e-01 2.023040205240249634e-01 1.077354233711957932e-02 3.428151458501815796e-02 7.369738817214965820e-02 1.588095277547836304e-01 -1.063425019383430481e-01 3.660576045513153076e-01 -1.894863098859786987e-01 3.122243657708168030e-02 2.434941530227661133e-01 7.438082993030548096e-02 -1.519802957773208618e-01 2.386474013328552246e-01 -1.266995370388031006e-01 -1.840584874153137207e-01 -2.797545492649078369e-01 -3.945821151137351990e-02 -5.525564402341842651e-02 -2.680887579917907715e-01 7.926411926746368408e-02 -2.054487019777297974e-01 -1.269420832395553589e-01 -2.727962434291839600e-01 6.038404256105422974e-02 5.483271926641464233e-02 -1.970617622137069702e-01
2.534330077469348907e-02 1.420048177242279053e-01 -1.904450803995132446e-01 2.857361137866973877e-01 8.248825557529926300e-03 2.401969879865646362e-01 1.906542927026748657e-01 1.580873727798461914e-01 3.130134046077728271e-01 -1.120533198118209839e-01 6.802775710821151733e-02 1.402949839830398560e-01 1.131478846073150635e-01 -3.288134336471557617e-01 -1.459781378507614136e-01 2.141473591327667236e-01 -7.360808551311492920e-02 -3.164978697896003723e-02 -2.496841736137866974e-02 -1.809817999601364136e-01 1.554576307535171509e-01 -5.809868499636650085e-02 1.403843611478805542e-01 1.346094012260437012e-01 1.186191812157630920e-01 1.253660675138235092e-02 7.888249307870864868e-02 -2.438020408153533936e-01 -3.025383353233337402e-01 1.330301612615585327e-01 1.556494235992431641e-01 -3.173813223838806152e-01
-2.183715850114822388e-01 -3.672596514225006104e-01 -7.796406745910644531e-02 1.664629429578781128e-01 -1.045032590627670288e-01 -6.173407286405563354e-02 3.768381848931312561e-02 -2.098994702100753784e-02 7.792892400175333023e-03 -1.889529675245285034e-01 3.314250409603118896e-01 4.533756896853446960e-02 6.865266710519790649e-02 -1.049297228455543518e-01 1.216081604361534119e-01 1.041955575346946716e-01 -1.905784904956817627e-01 6.034022197127342224e-02 2.485890313982963562e-02 -8.638826012611389160e-02 -1.027385666966438293e-01 -2.852146923542022705e-01 -6.560048460960388184e-02 1.760314404964447021e-01 3.449666872620582581e-02 -2.773166298866271973e-01 1.922098547220230103e-01 6.338763982057571411e-02 -9.204410761594772339e-02 2.105216681957244873e-01 -3.517197445034980774e-02 -4.792721569538116455e-01
-8.286150544881820679e-02 -8.645112067461013794e-02 -3.278622925281524658e-01 9.784578531980514526e-02 -4.680667817592620850e-02 1.089503765106201172e-01 2.285508662462234497e-01 6.802625209093093872e-02 1.848445832729339600e-01 7.804557681083679199e-02 2.137939631938934326e-01 -8.745327591896057129e-02 1.437425911426544189e-01 -3.216543793678283691e-01 -8.536621183156967163e-02 1.422583162784576416e-01 1.676646173000335693e-01 -1.801196932792663574e-01 3.283158689737319946e-02 -2.116001099348068237e-01 1.328573822975158691e-01 -3.074550628662109375e-01 -1.915628314018249512e-01 2.724906206130981445e-01 -4.705693200230598450e-02 3.135533630847930908e-02 -8.944208920001983643e-02 -1.438897401094436646e-01 -2.135946005582809448e-01 -1.170995160937309265e-01 -1.729639321565628052e-01 -3.189330995082855225e-01
-5.325947329401969910e-02 -3.923875689506530762e-01 6.718917936086654663e-02 2.064981609582901001e-01 3.403899073600769043e-02 4.064394626766443253e-03 6.611477583646774292e-02 2.463941425085067749e-01 2.143073529005050659e-01 -2.333032190799713135e-01 9.736058115959167480e-02 1.505560725927352905e-01 3.592039346694946289e-01 -6.009368598461151123e-02 -3.242754638195037842e-01 1.438912302255630493e-01 9.415541775524616241e-03 1.016200706362724304e-01 3.518123552203178406e-02 -2.040297389030456543e-01 -9.078805148601531982e-02 -1.179225146770477295e-01 -1.759704351425170898e-01 7.350064814090728760e-02 2.157282382249832153e-01 -1.217702403664588928e-01 2.757941558957099915e-02 -2.556050717830657959e-01 -2.714388668537139893e-01 -3.190099447965621948e-02 -1.065823733806610107e-01 -1.160428673028945923e-01
-1.561600714921951294e-01 -2.464074194431304932e-01 -2.283588200807571411e-01 -3.298779949545860291e-02 -3.110682964324951172e-01 1.005387771874666214e-02 8.522573858499526978e-03 -1.179073303937911987e-01 1.578970402479171753e-01 -5.431336164474487305e-02 2.537882030010223389e-01 -5.022009462118148804e-02 2.750087678432464600e-01 -3.977215290069580078e-01 -8.783697336912155151e-02 1.622860692441463470e-02 3.962481766939163208e-02 1.860505491495132446e-01 2.285477668046951294e-01 -3.839776217937469482e-01 -5.014599487185478210e-02 -1.242201253771781921e-01 -1.278096735477447510e-01 3.259841725230216980e-02 -1.678736954927444458e-01 1.758914142847061157e-01 3.284820541739463806e-02 -1.507967114448547363e-01 -2.243752181529998779e-01 4.961583018302917480e-02 8.085894584655761719e-02 -2.713095583021640778e-02
2.767845802009105682e-02 -1.821230053901672363e-01 -1.862141042947769165e-01 -4.846102744340896606e-02 4.773434624075889587e-02 2.234611958265304565e-01 2.279600501060485840e-01 -3.015599250793457031e-01 1.381821632385253906e-01 -5.610021948814392090e-02 1.769553273916244507e-01 3.859006464481353760e-01 4.294635728001594543e-02 -2.610142230987548828e-01 2.634179592132568359e-01 -8.173099905252456665e-02 -2.515990138053894043e-01 1.623213738203048706e-01 -5.237982422113418579e-02 -2.405282407999038696e-01 -2.862259745597839355e-01 -8.854542672634124756e-02 5.551480501890182495e-02 -9.863793849945068359e-02 -7.138681411743164062e-02 1.916388422250747681e-02 -2.136747911572456360e-02 -1.086814478039741516e-01 -2.843771576881408691e-01 1.037307530641555786e-01 -9.653666615486145020e-02 -1.179044172167778015e-01
7.809609919786453247e-02 -1.900695264339447021e-01 -4.362349212169647217e-02 2.180174291133880615e-01 3.682892322540283203e-01 1.546404957771301270e-01 6.259328126907348633e-02 9.765897691249847412e-02 7.608401123434305191e-03 1.025124359875917435e-02 3.045880794525146484e-01 2.806634902954101562e-01 6.934107095003128052e-02 -1.824980974197387695e-01 -1.380572021007537842e-01 1.109559684991836548e-01 1.893948763608932495e-01 8.289644867181777954e-02 -2.089551985263824463e-01 -1.365729421377182007e-01 -2.008959054946899414e-01 -1.951712965965270996e-01 5.098337680101394653e-02 1.797833889722824097e-01 2.151975641027092934e-03 1.864118725061416626e-01 2.295282632112503052e-01 -2.305514067411422729e-01 -7.242557406425476074e-02 -8.756787329912185669e-02 3.598398715257644653e-02 -3.477239012718200684e-01
9.946188330650329590e-02 -1.923322528600692749e-01 8.190294355154037476e-02 3.638769388198852539e-01 8.802257478237152100e-02 3.673916310071945190e-02 1.237325444817543030e-01 2.100996077060699463e-01 1.020209238049574196e-04 -8.476783521473407745e-03 2.127480208873748779e-01 -3.724696114659309387e-02 -1.850194483995437622e-02 -2.652414739131927490e-01 -1.220265999436378479e-01 2.027535289525985718e-01 4.148214310407638550e-02 7.127813994884490967e-02 1.012718304991722107e-01 -2.146778106689453125e-01 -3.286238908767700195e-01 -1.275577694177627563e-01 -2.511308789253234863e-01 1.069649904966354370e-01 1.564641743898391724e-01 5.925521999597549438e-02 1.564292013645172119e-01 2.491000890731811523e-01 -2.793155312538146973e-01 1.301175653934478760e-01 -3.600555658340454102e-02 -3.152176439762115479e-01
3.322574123740196228e-02 2.256087958812713623e-02 1.322739990428090096e-03 2.813543677330017090e-01 9.286306798458099365e-02 1.615077108144760132e-01 1.966633349657058716e-01 -6.529860943555831909e-02 3.249200582504272461e-01 -1.996619850397109985e-01 3.646392822265625000e-01 2.908143997192382812e-01 -2.901389449834823608e-02 1.207023207098245621e-02 -1.889635622501373291e-01 1.692144870758056641e-01 -3.559901118278503418e-01 1.083212420344352722e-01 -4.913288727402687073e-02 -2.803227864205837250e-02 1.783047914505004883e-01 -2.654920145869255066e-02 -6.729131937026977539e-02 2.822672426700592041e-01 -1.204385608434677124e-02 -2.128189802169799805e-01 -5.094563588500022888e-02 -1.852598935365676880e-01 -1.133168190717697144e-01 -8.326739072799682617e-03 2.164503633975982666e-01 -1.131299510598182678e-01
-6.139490008354187012e-02 -1.231801733374595642e-01 1.372267305850982666e-01 -1.466228961944580078e-01 1.432716995477676392e-01 1.761562190949916840e-02 -1.618361026048660278e-01 -4.158936440944671631e-02 3.398364186286926270e-01 -1.303196549415588379e-01 3.094437122344970703e-01 1.581345051527023315e-01 2.283524125814437866e-01 -3.301202356815338135e-01 1.909130625426769257e-02 2.373784333467483521e-01 -3.409315049648284912e-01 -5.287887901067733765e-02 -2.050454169511795044e-01 -4.921459779143333435e-02 -1.616054475307464600e-01 3.063715435564517975e-02 -4.944545030593872070e-02 2.486631870269775391e-01 8.892943710088729858e-02 3.137459605932235718e-02 2.275823801755905151e-01 -2.696338593959808350e-01 -9.239335358142852783e-02 -3.461243957281112671e-02 -1.062131822109222412e-01 -1.080039441585540771e-01
-1.387662291526794434e-01 -2.673768699169158936e-01 3.875737264752388000e-02 -1.241702735424041748e-01 -1.472396254539489746e-01 5.779195576906204224e-02 2.127775549888610840e-02 1.306330710649490356e-01 -1.232023257762193680e-02 5.351854022592306137e-03 4.114600121974945068e-01 2.488668859004974365e-01 -8.699980564415454865e-03 -1.222668737173080444e-01 -2.202689200639724731e-01 2.526226639747619629e-01 -9.218142181634902954e-02 -1.338778734207153320e-01 -8.762431144714355469e-02 2.050912231206893921e-01 2.614134550094604492e-02 -4.017846286296844482e-01 1.960893571376800537e-01 3.765768557786941528e-02 -5.930086225271224976e-02 2.008050233125686646e-01 -9.209149330854415894e-02 7.129314541816711426e-02 -2.503425776958465576e-01 1.785066425800323486e-01 -2.464756816625595093e-01 1.365982368588447571e-02
5.554533749818801880e-02 -2.141131013631820679e-01 -2.153138071298599243e-01 4.600721001625061035e-01 -9.277132898569107056e-02 2.691071331501007080e-01 1.424110084772109985e-01 2.338639944791793823e-01 3.533541262149810791e-01 -8.525344729423522949e-02 1.766615211963653564e-01 1.712695360183715820e-01 2.606288529932498932e-02 -2.400644421577453613e-01 -1.073381006717681885e-01 1.273381989449262619e-02 -8.644953370094299316e-02 -1.138293067924678326e-03 -4.284977540373802185e-02 -3.594363480806350708e-02 -1.682109199464321136e-02 5.118017643690109253e-02 -2.596428394317626953e-01 -1.017629951238632202e-01 1.756090223789215088e-01 -2.864453941583633423e-02 -2.199831232428550720e-02 -2.198802232742309570e-01 -2.406444996595382690e-01 -1.291455775499343872e-01 -5.035360157489776611e-02 -1.596636325120925903e-01
4.523794353008270264e-02 -1.145385876297950745e-01 3.014165349304676056e-02 3.596941828727722168e-01 7.078094873577356339e-03 1.139536499977111816e-01 1.262773722410202026e-01 2.904068231582641602e-01 -8.939346671104431152e-02 9.428371675312519073e-03 2.033216804265975952e-01 -1.220010370016098022e-01 -7.168308645486831665e-02 -2.351404130458831787e-01 -1.189179942011833191e-01 1.370246857404708862e-01 1.429049968719482422e-01 5.521197989583015442e-02 -2.158692479133605957e-01 -1.718692481517791748e-01 -2.670661807060241699e-01 -2.659000754356384277e-01 -2.862435877323150635e-01 1.630413830280303955e-01 4.836442694067955017e-02 3.553051874041557312e-02 -9.160649962723255157e-03 9.771926701068878174e-02 -3.376919329166412354e-01 5.489632859826087952e-02 -4.335420206189155579e-02 -3.182142376899719238e-01
-6.786683946847915649e-02 -8.325064927339553833e-02 -6.125941500067710876e-02 -6.198408827185630798e-02 -1.202149614691734314e-01 1.903428696095943451e-02 1.384977698326110840e-01 1.283911764621734619e-01 2.503929138183593750e-01 3.996197134256362915e-02 -2.098413370549678802e-02 1.204985678195953369e-01 2.502223849296569824e-02 -9.643726795911788940e-02 -2.078810185194015503e-01 9.103311225771903992e-03 -2.330453246831893921e-01 2.448815852403640747e-01 9.598061442375183105e-02 -1.659053862094879150e-01 -5.020243525505065918e-01 -5.830465257167816162e-02 -7.529217749834060669e-02 -7.069069147109985352e-02 2.276751548051834106e-01 -1.323653757572174072e-01 2.217319309711456299e-01 -1.942122578620910645e-01 -4.554935693740844727e-01 -4.290268197655677795e-02 -1.108115091919898987e-01 5.449055135250091553e-02
-2.464992366731166840e-02 2.656038664281368256e-02 -8.758974075317382812e-02 2.018598020076751709e-01 -1.105765849351882935e-01 2.899170219898223877e-01 -2.632722258567810059e-02 1.898967176675796509e-01 4.681246280670166016e-01 -1.351116746664047241e-01 3.809716999530792236e-01 1.635610759258270264e-01 8.600497990846633911e-02 1.067424006760120392e-02 1.374437510967254639e-01 1.824673861265182495e-01 -2.945114672183990479e-01 3.708580136299133301e-02 1.379835754632949829e-01 3.712347825057804585e-04 1.212167665362358093e-01 3.726677969098091125e-02 -1.709078401327133179e-01 7.298291474580764771e-02 9.209894388914108276e-02 -2.322743535041809082e-01 6.257279962301254272e-02 -1.336173564195632935e-01 -3.119830787181854248e-01 -7.032176852226257324e-02 2.887106128036975861e-02 -5.627001821994781494e-02
1.470260471105575562e-01 -1.142463460564613342e-01 -2.239314317703247070e-01 1.951960474252700806e-01 2.247245423495769501e-02 8.791103959083557129e-02 1.516956537961959839e-01 2.992647141218185425e-02 1.879085153341293335e-01 -1.127753965556621552e-02 2.455991059541702271e-01 -2.026908099651336670e-01 -9.179385751485824585e-02 -2.321531027555465698e-01 -4.668100476264953613e-01 2.186261415481567383e-01 -5.384220555424690247e-02 -1.758497059345245361e-01 1.328947097063064575e-01 -1.245855689048767090e-01 4.520590882748365402e-03 -2.748597860336303711e-01 -7.255683839321136475e-02 3.097067773342132568e-01 -1.104475632309913635e-01 1.224695444107055664e-01 8.013442903757095337e-02 5.770564824342727661e-02 -1.283947378396987915e-01 1.172198951244354248e-01 -2.165077477693557739e-01 -1.492257714271545410e-01
6.614452693611383438e-03 -3.450185433030128479e-02 -1.761110872030258179e-01 1.840071380138397217e-01 -7.581946998834609985e-02 9.608408808708190918e-02 1.528529077768325806e-01 -2.601523138582706451e-02 2.946529686450958252e-01 -1.839448362588882446e-01 -1.267367154359817505e-01 -4.093423113226890564e-02 3.990551456809043884e-02 -1.427129358053207397e-01 -1.595390588045120239e-01 -1.195953576825559139e-03 -3.084266930818557739e-02 1.255285590887069702e-01 -3.213205561041831970e-02 -1.018028184771537781e-01 -6.622729450464248657e-02 -4.135534167289733887e-01 5.047844350337982178e-02 7.513924967497587204e-03 -2.684614956378936768e-01 2.130068093538284302e-01 -1.468522399663925171e-01 -1.616790145635604858e-01 -3.045189082622528076e-01 9.639515727758407593e-02 -5.280572921037673950e-02 -4.826798737049102783e-01
-2.984315156936645508e-01 -1.450319290161132812e-01 1.060907840728759766e-01 6.861820816993713379e-02 1.151522770524024963e-01 3.251739740371704102e-01 2.635226547718048096e-01 2.022269964218139648e-01 -1.053788661956787109e-01 1.344722807407379150e-01 1.368359327316284180e-01 2.373562306165695190e-01 -2.137305587530136108e-01 6.054894626140594482e-02 -1.015323400497436523e-01 3.043989241123199463e-01 -1.411639004945755005e-01 3.101019375026226044e-02 -1.611259430646896362e-01 -3.500584512948989868e-02 1.057440228760242462e-02 -3.621376454830169678e-01 6.490179896354675293e-02 9.093709290027618408e-02 -5.836736410856246948e-03 2.916654646396636963e-01 -4.381344094872474670e-02 -1.239135675132274628e-02 -2.943228781223297119e-01 1.354911774396896362e-01 5.629131942987442017e-02 2.994949370622634888e-02
-1.701352894306182861e-01 -1.883461326360702515e-01 -2.177034169435501099e-01 -9.729948639869689941e-02 -4.980681091547012329e-02 -9.773541241884231567e-03 -9.931921213865280151e-02 -2.683351933956146240e-01 1.385301053524017334e-01 -6.912272423505783081e-02 2.994438111782073975e-01 1.337912827730178833e-01 -2.214577980339527130e-02 2.305185608565807343e-02 -9.346731007099151611e-02 3.256806731224060059e-01 5.482212454080581665e-02 8.558030426502227783e-02 -1.417354214936494827e-02 -1.022102758288383484e-01 -2.352578490972518921e-01 5.507330968976020813e-02 -2.976915240287780762e-01 2.645497918128967285e-01 4.217918962240219116e-02 3.209947943687438965e-01 -2.990108914673328400e-02 -8.690577931702136993e-03 -1.025640368461608887e-01 -1.827927976846694946e-01 6.430638581514358521e-02 -3.938205242156982422e-01
-1.371987462043762207e-01 -3.183358013629913330e-01 2.070354223251342773e-01 8.615612983703613281e-02 1.767652630805969238e-01 5.293641588650643826e-04 -3.847641125321388245e-02 1.581576019525527954e-01 1.531440466642379761e-01 -7.184604182839393616e-03 1.638578176498413086e-01 -3.178890421986579895e-02 1.519766300916671753e-01 -3.130317628383636475e-01 -4.002723991870880127e-01 2.673993110656738281e-01 1.381373852491378784e-01 -5.258573964238166809e-02 -1.448821574449539185e-01 -1.107070371508598328e-01 -2.272728383541107178e-01 -2.092589884996414185e-01 -1.816699355840682983e-01 -8.080107718706130981e-02 2.518667653203010559e-02 1.150425076484680176e-01 1.526947133243083954e-02 -3.811769187450408936e-02 -3.095323741436004639e-01 4.385065287351608276e-02 -1.667093038558959961e-01 -1.910268515348434448e-01
7.867280393838882446e-03 3.793323040008544922e-02 -2.133590728044509888e-01 2.104936987161636353e-01 -2.878937721252441406e-01 3.435184806585311890e-02 1.398271024227142334e-01 1.616655439138412476e-01 7.618447393178939819e-02 7.938163727521896362e-02 1.456248313188552856e-01 2.645066678524017334e-01 5.278012529015541077e-02 -3.394929170608520508e-01 -2.864993214607238770e-01 3.132687509059906006e-01 1.725206524133682251e-01 2.195920795202255249e-01 -2.128292769193649292e-01 -1.897367686033248901e-01 -1.385874021798372269e-02 -1.884269565343856812e-01 8.945422619581222534e-02 3.032086603343486786e-02 3.857893124222755432e-02 4.110232461243867874e-03 -4.737528041005134583e-03 -2.288589626550674438e-01 -2.114072591066360474e-01 1.674351245164871216e-01 5.303910374641418457e-02 -2.098565101623535156e-01
-3.136210143566131592e-01 2.914956770837306976e-02 -2.167742699384689331e-01 4.361791536211967468e-02 2.091643214225769043e-02 -1.437435895204544067e-01 -1.072143670171499252e-02 1.129896640777587891e-01 1.431909650564193726e-01 2.228085510432720184e-02 2.896465733647346497e-02 1.702090352773666382e-01 1.070602312684059143e-01 -4.145313501358032227e-01 -1.966485939919948578e-02 1.104495674371719360e-01 -3.306473493576049805e-01 2.509621530771255493e-02 -1.542334109544754028e-01 -6.750641018152236938e-02 -1.220059171319007874e-01 4.123109579086303711e-02 8.902368694543838501e-02 3.232214748859405518e-01 -6.205328926444053650e-02 6.164091610116884112e-05 3.162919878959655762e-01 -1.383206248283386230e-01 -8.618231117725372314e-02 2.614472527056932449e-03 -6.545121967792510986e-02 -4.113344848155975342e-01
-2.182231545448303223e-01 -1.869313269853591919e-01 3.048854470252990723e-01 -9.946060366928577423e-03 -1.960275322198867798e-02 2.629385292530059814e-01 -6.200153380632400513e-02 -2.706466615200042725e-01 1.180662438273429871e-01 1.164359301328659058e-01 1.620730161666870117e-01 1.177791226655244827e-02 2.322755306959152222e-01 -2.184128612279891968e-01 -3.142236918210983276e-02 3.521420061588287354e-01 -1.339032649993896484e-01 2.203015238046646118e-01 3.508308902382850647e-02 -1.629078090190887451e-01 -2.231202125549316406e-01 -2.141187191009521484e-01 -1.241432577371597290e-01 -3.802095726132392883e-02 -2.729779779911041260e-01 -3.504260629415512085e-02 3.699681255966424942e-04 8.046375960111618042e-02 -2.905067503452301025e-01 -3.646471304818987846e-04 -1.544988453388214111e-01 -3.561147954314947128e-03
-9.197905659675598145e-03 -1.555044651031494141e-01 -1.004098653793334961e-01 3.907192125916481018e-02 -2.315590381622314453e-01 2.311547100543975830e-01 1.837974637746810913e-01 7.251469045877456665e-02 6.906334310770034790e-03 -1.352239549160003662e-01 2.942597866058349609e-01 1.168292537331581116e-01 1.635546535253524780e-01 6.870807707309722900e-02 1.069947779178619385e-01 5.697481706738471985e-02 -1.246125251054763794e-01 -3.141618669033050537e-01 5.917070433497428894e-02 -5.026817321777343750e-02 -2.414841502904891968e-01 -2.147757858037948608e-01 1.395539343357086182e-01 1.152104958891868591e-01 -1.385453939437866211e-01 1.097572818398475647e-01 -9.415807202458381653e-03 1.433927267789840698e-01 -5.313850641250610352e-01 1.519676744937896729e-01 -9.997008740901947021e-02 -1.688233017921447754e-01
-2.009949833154678345e-01 -3.108455426990985870e-02 -1.246460452675819397e-01 1.232574954628944397e-01 7.712958753108978271e-02 1.081768870353698730e-01 2.101907879114151001e-01 1.449098624289035797e-02 -6.764542311429977417e-02 -1.958305537700653076e-01 6.048131361603736877e-02 -8.972778171300888062e-02 1.452575996518135071e-02 -1.351078897714614868e-01 -7.257375121116638184e-02 1.267165876924991608e-02 -1.895367801189422607e-01 2.036827653646469116e-01 -2.625716328620910645e-01 -3.341171517968177795e-02 -3.203113973140716553e-01 -1.490991842001676559e-02 -3.889944553375244141e-01 2.217698246240615845e-01 7.954439520835876465e-02 -1.612902432680130005e-01 4.508323967456817627e-02 1.104316264390945435e-01 -5.092977881431579590e-01 1.647595316171646118e-01 1.472159568220376968e-02 5.683116614818572998e-02
1.193037629127502441e-01 1.198673695325851440e-01 4.211831465363502502e-02 -8.328276127576828003e-02 -6.232473254203796387e-02 1.221528798341751099e-01 -3.927823156118392944e-02 -1.188514232635498047e-01 -1.543986648321151733e-01 -2.119473963975906372e-01 1.974502950906753540e-01 1.131275147199630737e-01 -2.683758549392223358e-02 -2.963954806327819824e-01 -1.097871437668800354e-01 2.361555248498916626e-01 -2.849125862121582031e-01 2.772329449653625488e-01 1.898261159658432007e-02 1.357649564743041992e-01 -2.482404261827468872e-01 -1.935727447271347046e-01 1.506305485963821411e-01 1.812065094709396362e-01 -3.598303794860839844e-01 -6.969849020242691040e-02 3.583466168493032455e-03 -2.029836177825927734e-01 -3.536357581615447998e-01 5.670717731118202209e-02 -1.085166782140731812e-01 -6.504052877426147461e-02
-1.116854697465896606e-01 -6.341589614748954773e-03 -2.331107556819915771e-01 1.844433993101119995e-01 -4.390657320618629456e-02 1.314082890748977661e-01 -6.481704860925674438e-02 9.132292121648788452e-02 2.024756968021392822e-01 -1.981837600469589233e-01 4.042336344718933105e-01 1.927821934223175049e-01 8.835674077272415161e-02 -1.191997304558753967e-01 -3.086491823196411133e-01 2.873898111283779144e-02 -3.828433156013488770e-01 1.007442325353622437e-01 2.930942364037036896e-02 -8.616218715906143188e-02 -1.213147118687629700e-01 -2.925052642822265625e-01 2.297647148370742798e-01 3.426104085519909859e-03 -6.048554927110671997e-02 2.185584008693695068e-01 6.752163916826248169e-02 1.893918365240097046e-01 -3.089755028486251831e-02 -3.087605722248554230e-02 -2.191989719867706299e-01 9.245521575212478638e-02
-2.000809460878372192e-01 -3.528063893318176270e-01 -1.369869410991668701e-01 -1.510477066040039062e-01 -1.676785945892333984e-01 4.536812901496887207e-01 -1.893476992845535278e-01 -2.385891675949096680e-01 -1.068349555134773254e-01 1.538958773016929626e-02 1.102002039551734924e-01 9.628588706254959106e-02 8.554695546627044678e-02 -2.139094620943069458e-01 -2.109839618206024170e-01 1.867395490407943726e-01 -1.548851132392883301e-01 -8.549915999174118042e-02 1.702152341604232788e-01 1.452626846730709076e-02 -4.929488897323608398e-02 -5.057257600128650665e-03 1.033489853143692017e-01 1.571738719940185547e-01 -1.474356949329376221e-01 5.633408948779106140e-02 -6.303051859140396118e-02 2.846895530819892883e-02 -3.341443538665771484e-01 -3.652922809123992920e-02 2.415268421173095703e-01 4.823983088135719299e-02
2.023610174655914307e-01 -4.173997044563293457e-02 -8.672542870044708252e-02 8.999249339103698730e-02 1.178247481584548950e-01 -1.476525422185659409e-02 1.238206326961517334e-01 7.836076617240905762e-02 4.494372382760047913e-02 -1.754652261734008789e-01 2.330333292484283447e-01 3.112815693020820618e-02 1.107290834188461304e-01 -2.257812768220901489e-01 -2.572233974933624268e-01 3.130219578742980957e-01 -5.005314946174621582e-01 2.766836583614349365e-01 8.167108148336410522e-02 2.727852389216423035e-02 -1.288602650165557861e-01 -2.306059151887893677e-01 -1.359280645847320557e-01 2.418920099735260010e-01 -7.262959331274032593e-02 2.940652668476104736e-01 1.025261655449867249e-01 2.899318374693393707e-02 -4.985037073493003845e-02 -4.541041329503059387e-02 -3.972892463207244873e-02 -1.223530992865562439e-02
1.989003866910934448e-01 -2.957611903548240662e-02 -6.698396056890487671e-02 1.660695523023605347e-01 2.270673215389251709e-01 3.159088781103491783e-03 6.698272377252578735e-02 -1.661641597747802734e-01 -8.267403393983840942e-02 -1.849257270805537701e-03 1.224552541971206665e-01 -1.257671974599361420e-03 9.802488237619400024e-02 -3.298735022544860840e-01 -2.570928931236267090e-01 1.533030420541763306e-01 -3.119744062423706055e-01 3.974129855632781982e-01 -2.835901686921715736e-03 1.221082732081413269e-01 -1.236367896199226379e-01 -6.788486242294311523e-02 5.354345589876174927e-02 3.447051346302032471e-01 -1.889476627111434937e-01 -1.323570013046264648e-01 -8.320431225001811981e-03 -5.227300897240638733e-02 -3.404832482337951660e-01 1.100535318255424500e-01 -1.328854858875274658e-01 -2.202443592250347137e-02
1.593927890062332153e-01 -1.175902709364891052e-01 6.289385259151458740e-02 3.683954849839210510e-02 -9.079780429601669312e-02 1.953468024730682373e-01 -9.551723301410675049e-02 -1.325308531522750854e-01 -1.395720392465591431e-01 2.163615077733993530e-01 1.868765354156494141e-01 1.652773469686508179e-01 2.267627567052841187e-01 -1.309827417135238647e-01 -4.207197576761245728e-02 2.908443808555603027e-01 -4.529380425810813904e-02 2.242503017187118530e-01 2.502294480800628662e-01 -3.112238645553588867e-01 1.330263018608093262e-01 -2.385036796331405640e-01 -1.284079719334840775e-02 1.421145796775817871e-01 -8.085834980010986328e-02 2.596830427646636963e-01 6.054293736815452576e-02 -3.546071052551269531e-02 -3.570281863212585449e-01 2.412077635526657104e-01 1.660085022449493408e-01 -5.402540322393178940e-03
-5.933426693081855774e-02 -5.194802954792976379e-02 -2.283693104982376099e-01 2.622607350349426270e-02 -2.472168654203414917e-01 1.112966239452362061e-01 1.513096541166305542e-01 -4.773947596549987793e-02 7.233453541994094849e-02 9.038764983415603638e-02 9.222014993429183960e-02 -1.904628723859786987e-01 3.129861056804656982e-01 -1.221364066004753113e-01 -1.536308526992797852e-01 1.161483600735664368e-01 -5.617456883192062378e-02 -9.203235805034637451e-02 9.458751976490020752e-02 -1.673751324415206909e-01 -3.907451927661895752e-01 -2.741741240024566650e-01 -2.215219587087631226e-01 -7.382502406835556030e-02 -2.515276372432708740e-01 6.538064777851104736e-02 -8.280669152736663818e-02 -2.537463605403900146e-01 -2.316665649414062500e-01 7.133811712265014648e-03 2.285123467445373535e-01 -2.417129129171371460e-01
1.030845344066619873e-01 -1.273567825555801392e-01 -1.092814560979604721e-02 2.843029201030731201e-01 -1.620996743440628052e-01 1.393735557794570923e-01 7.492285966873168945e-02 2.820684015750885010e-01 9.526739269495010376e-02 -5.685581639409065247e-02 1.906439661979675293e-01 -3.920780494809150696e-02 -1.871052011847496033e-02 -2.623981535434722900e-01 -1.632572412490844727e-01 7.896387577056884766e-02 1.377222985029220581e-01 1.196220442652702332e-01 -2.128747403621673584e-01 -3.089924752712249756e-01 -2.677890658378601074e-01 -2.874779403209686279e-01 -2.247546315193176270e-01 1.778253167867660522e-01 -1.505717751570045948e-03 7.292143255472183228e-02 1.152283251285552979e-01 2.259583957493305206e-02 -2.652109563350677490e-01 -5.158193036913871765e-02 -2.201002836227416992e-02 -3.254184126853942871e-01
-1.374630331993103027e-01 -3.586736321449279785e-01 -6.566183269023895264e-02 1.688902825117111206e-01 -1.225167214870452881e-01 -3.711277246475219727e-02 -3.294380009174346924e-02 1.081864908337593079e-01 2.651165123097598553e-04 -1.120364293456077576e-01 1.991145610809326172e-01 2.013089656829833984e-01 9.883341938257217407e-02 -1.515774875879287720e-01 -2.807423770427703857e-01 2.664349973201751709e-01 2.735972106456756592e-01 1.581353843212127686e-01 -1.839569509029388428e-01 -2.086339890956878662e-01 -5.217573419213294983e-02 -1.292824596166610718e-01 -2.122068405151367188e-01 2.989930808544158936e-01 8.050338923931121826e-02 -5.213114619255065918e-02 -5.928595783188939095e-04 -9.865248948335647583e-02 -3.381623029708862305e-01 -1.066036745905876160e-01 2.018488198518753052e-02 -1.975361406803131104e-01
1.069649588316679001e-02 -3.686357438564300537e-01 -1.572535187005996704e-02 6.784719973802566528e-02 -1.198799610137939453e-01 1.988440752029418945e-01 -7.369895279407501221e-02 -5.686140805482864380e-02 1.187049001455307007e-01 -1.406330615282058716e-01 1.088467165827751160e-01 -1.115245670080184937e-01 1.256661266088485718e-01 -1.282217651605606079e-01 -2.544743716716766357e-01 2.116521447896957397e-01 1.936071217060089111e-01 2.690016925334930420e-01 -3.363015353679656982e-01 -9.595161676406860352e-02 -9.643307328224182129e-02 -1.483898758888244629e-01 -2.280826717615127563e-01 2.750382423400878906e-01 1.490714307874441147e-02 -4.581377282738685608e-02 -4.007862508296966553e-02 -1.898649781942367554e-01 -2.736453413963317871e-01 7.602559775114059448e-02 -1.982708573341369629e-01 -2.134022563695907593e-01
-1.861782222986221313e-01 -3.156545162200927734e-01 -4.752825573086738586e-02 4.756247252225875854e-02 -6.621761620044708252e-02 -1.710205152630805969e-02 -7.617165893316268921e-02 -2.117257565259933472e-01 1.231767535209655762e-01 1.553879380226135254e-01 4.738740921020507812e-01 2.676683068275451660e-01 5.347667261958122253e-02 -3.404023945331573486e-01 1.063800901174545288e-01 -4.589958861470222473e-02 -9.341553598642349243e-02 8.450873196125030518e-03 1.204203218221664429e-01 -1.148729622364044189e-01 -2.262002229690551758e-01 -1.187234148383140564e-01 1.174973919987678528e-01 5.681459978222846985e-02 3.558047115802764893e-02 1.898659020662307739e-01 1.134858094155788422e-02 8.611271157860755920e-03 -2.624782919883728027e-01 2.067455947399139404e-01 2.649914622306823730e-01 -5.148040130734443665e-03
-8.419287391006946564e-03 -3.406477570533752441e-01 1.236546877771615982e-02 1.206298321485519409e-01 -1.604744642972946167e-01 1.840362101793289185e-01 -2.389916330575942993e-01 9.164660423994064331e-02 2.506711706519126892e-02 3.599679470062255859e-02 6.953029334545135498e-02 1.989234089851379395e-01 1.903457641601562500e-01 -2.892829850316047668e-02 -2.405222803354263306e-01 2.106608301401138306e-01 -2.720387578010559082e-01 1.208867803215980530e-01 -3.503342345356941223e-02 -4.760044217109680176e-01 -1.552073061466217041e-01 -7.581270486116409302e-02 -1.605838686227798462e-01 -1.951227895915508270e-02 1.400490701198577881e-01 -1.169960871338844299e-01 1.329267919063568115e-01 5.003213882446289062e-02 -2.873986065387725830e-01 2.196601778268814087e-01 3.707104548811912537e-02 1.707079634070396423e-02
-2.896813750267028809e-01 -6.518652290105819702e-02 1.458523888140916824e-02 -1.847775280475616455e-01 -4.943061992526054382e-02 2.039786428213119507e-01 -3.385215625166893005e-02 1.257826983928680420e-01 -8.045663684606552124e-02 -2.697857283055782318e-02 3.043593168258666992e-01 2.614931762218475342e-01 1.472563147544860840e-01 9.607279300689697266e-02 -1.012802794575691223e-01 3.930878937244415283e-01 -1.628941744565963745e-01 3.269563615322113037e-01 -1.178388521075248718e-01 -2.119988948106765747e-01 5.505461711436510086e-03 -2.105434834957122803e-01 1.483043134212493896e-01 2.481665611267089844e-01 3.443673253059387207e-02 -4.940849542617797852e-02 -3.031866550445556641e-01 -9.552458673715591431e-02 -1.333597153425216675e-01 -5.249581113457679749e-02 8.134803920984268188e-02 -2.282305434346199036e-02
-4.989479109644889832e-02 1.787437200546264648e-01 -3.077392578125000000e-01 4.584158211946487427e-02 -3.679660260677337646e-01 -1.375074684619903564e-01 5.213340371847152710e-02 9.836851619184017181e-03 1.856602579355239868e-01 -1.459235250949859619e-01 7.501550018787384033e-02 1.682170331478118896e-01 -6.707233935594558716e-02 -1.345750540494918823e-01 -2.215911597013473511e-01 4.511258304119110107e-01 -5.199756100773811340e-02 1.876384951174259186e-02 -1.714911758899688721e-01 -2.528053224086761475e-01 -5.292068421840667725e-02 -2.320802211761474609e-01 -2.086124718189239502e-01 1.125089004635810852e-01 -7.101603597402572632e-02 -4.663467407226562500e-03 1.698314212262630463e-02 -6.874469667673110962e-02 -6.742220371961593628e-02 6.822701543569564819e-02 -1.946143209934234619e-01 -2.834618985652923584e-01
-8.632300794124603271e-02 -1.301017850637435913e-01 5.406848341226577759e-02 -5.611023865640163422e-03 2.432769164443016052e-02 2.919739782810211182e-01 3.843623772263526917e-02 -2.057566046714782715e-01 -1.438837051391601562e-01 1.058383584022521973e-01 3.282929062843322754e-01 1.817740499973297119e-01 3.324347734451293945e-02 -1.144553646445274353e-01 6.376603245735168457e-02 7.044683396816253662e-02 -2.429681718349456787e-01 3.556941449642181396e-02 3.449692130088806152e-01 -3.649695217609405518e-02 -3.884201049804687500e-01 -3.927864879369735718e-02 -1.570387631654739380e-01 -6.726596504449844360e-02 1.253198683261871338e-01 -2.717563509941101074e-02 1.126729696989059448e-01 -5.491570010781288147e-02 -4.520572423934936523e-01 2.082372307777404785e-01 8.456420153379440308e-03 -6.985042244195938110e-02
-1.567473858594894409e-01 -1.243973616510629654e-02 4.094202443957328796e-02 2.131079435348510742e-01 -1.598873734474182129e-01 2.066208720207214355e-01 -1.602596491575241089e-01 1.657937467098236084e-01 -2.606669962406158447e-01 2.990076318383216858e-03 4.632558301091194153e-02 2.082327306270599365e-01 1.450645923614501953e-01 -6.782507896423339844e-02 -1.081954613327980042e-01 5.013378262519836426e-01 -1.690766811370849609e-01 3.931456431746482849e-02 -1.596179455518722534e-01 -4.730349406599998474e-02 -1.430166065692901611e-01 -2.510352134704589844e-01 1.761577576398849487e-01 7.635199278593063354e-02 -3.442316129803657532e-02 3.018248640000820160e-02 -3.552453815937042236e-01 1.588482409715652466e-01 -1.565279066562652588e-01 1.297741103917360306e-02 1.927356272935867310e-01 -1.052538454532623291e-01
-5.242395773530006409e-02 1.440423540771007538e-02 -2.400240749120712280e-01 7.190230488777160645e-02 -4.046014323830604553e-02 2.181871607899665833e-02 2.491868436336517334e-01 9.671177715063095093e-02 3.217684626579284668e-01 -2.033682614564895630e-01 -2.205901220440864563e-02 -2.724111266434192657e-02 -2.383342199027538300e-02 -2.780337929725646973e-01 -2.031572014093399048e-01 4.521967843174934387e-02 1.131059527397155762e-01 -3.709258884191513062e-02 1.438565552234649658e-01 -2.446425855159759521e-01 4.365174099802970886e-02 -2.460198849439620972e-01 -3.153640544041991234e-03 7.046995311975479126e-02 -1.671572029590606689e-01 1.783182621002197266e-01 -1.465037018060684204e-01 -3.553500398993492126e-02 -3.062407672405242920e-01 2.448139525949954987e-02 -1.700197011232376099e-01 -4.748858809471130371e-01
-2.337523698806762695e-01 -2.682336270809173584e-01 1.128082722425460815e-01 1.554625779390335083e-01 -1.048711910843849182e-01 8.535171858966350555e-03 1.903565078973770142e-01 -1.000869125127792358e-01 1.476644277572631836e-01 -5.167621653527021408e-03 1.632329970598220825e-01 3.252349197864532471e-01 1.166683211922645569e-01 4.508102685213088989e-02 -2.360136061906814575e-02 -1.404515653848648071e-01 -1.044170856475830078e-01 3.442678451538085938e-01 8.315370231866836548e-02 -9.660790115594863892e-02 -2.986010313034057617e-01 -3.240358829498291016e-02 2.321585267782211304e-01 1.466796547174453735e-01 -1.373591274023056030e-01 -6.392052769660949707e-02 -8.623734116554260254e-03 -5.453655868768692017e-02 -1.942081898450851440e-01 -2.065848857164382935e-01 5.631084786728024483e-04 -4.139061272144317627e-01
-2.211507707834243774e-01 -9.382856637239456177e-02 -5.179438274353742599e-03 -1.583040207624435425e-01 -6.974022090435028076e-02 -9.996924782171845436e-04 -6.350346654653549194e-02 -2.060426324605941772e-01 1.448273807764053345e-01 -1.566672027111053467e-01 3.127934411168098450e-02 8.628214895725250244e-02 -1.050079688429832458e-01 -3.354746997356414795e-01 2.511419542133808136e-02 4.146725535392761230e-01 5.704340711236000061e-02 -2.048819065093994141e-01 -2.384457737207412720e-02 1.357387006282806396e-01 -2.521172165870666504e-01 -6.004685163497924805e-02 1.094876974821090698e-01 7.305306941270828247e-02 -3.987925127148628235e-03 -5.354321002960205078e-02 -3.276731073856353760e-02 1.727045625448226929e-01 -4.077623486518859863e-01 7.258043438196182251e-02 -2.121434509754180908e-01 -3.416291177272796631e-01
-8.450801670551300049e-02 -1.817415505647659302e-01 -1.884646564722061157e-01 -9.454590082168579102e-02 -2.750508785247802734e-01 5.342033505439758301e-01 -1.864495575428009033e-01 -3.337416797876358032e-02 -1.661053001880645752e-01 1.421183533966541290e-02 1.849154978990554810e-01 2.712171152234077454e-02 -3.721324261277914047e-03 2.453071810305118561e-02 -1.339291781187057495e-01 1.172480955719947815e-01 -1.100531965494155884e-01 -7.138507068157196045e-02 6.827043741941452026e-02 -4.300373792648315430e-02 -1.596322357654571533e-01 2.715212665498256683e-02 1.250554770231246948e-01 1.367220133543014526e-01 -1.294941455125808716e-01 1.993704736232757568e-01 -1.257376074790954590e-01 -4.413946717977523804e-02 -4.300595223903656006e-01 1.677167266607284546e-01 1.679974645376205444e-01 -1.536125540733337402e-01
-1.175542250275611877e-01 1.952314376831054688e-01 6.947769224643707275e-02 -3.541689738631248474e-02 9.237112104892730713e-02 5.590033158659934998e-02 -2.504561468958854675e-02 1.742433905601501465e-01 9.905561804771423340e-03 -2.249063700437545776e-01 4.371420741081237793e-01 7.116246968507766724e-02 1.295284926891326904e-01 -1.184199675917625427e-01 -2.237300127744674683e-01 4.549277946352958679e-02 -3.481903672218322754e-01 -8.360823988914489746e-02 -1.702355146408081055e-01 1.248497590422630310e-01 -3.953915834426879883e-01 2.003072388470172882e-02 1.110594570636749268e-01 2.269285917282104492e-02 -7.054328173398971558e-02 -1.975389569997787476e-01 -4.664480313658714294e-02 -2.452468574047088623e-01 -2.891997992992401123e-01 1.592314839363098145e-01 -5.711578577756881714e-02 -9.285762906074523926e-02
-1.693466491997241974e-02 3.745890920981764793e-03 1.298400759696960449e-01 3.443988859653472900e-01 -3.075193986296653748e-02 2.824157476425170898e-01 6.353519111871719360e-02 -5.810037627816200256e-02 2.530736327171325684e-01 -9.911843389272689819e-02 3.915820717811584473e-01 3.285062611103057861e-01 3.645507676992565393e-04 -3.903661854565143585e-03 7.226643711328506470e-02 -6.179378367960453033e-03 -3.697549700736999512e-01 2.979469858109951019e-02 3.093889169394969940e-02 1.128375623375177383e-02 7.733254879713058472e-02 -9.421787410974502563e-02 -2.140384167432785034e-01 8.243530988693237305e-02 -1.038468331098556519e-01 -1.851923465728759766e-01 3.203528001904487610e-02 -1.261842064559459686e-02 -2.133251130580902100e-01 6.924878060817718506e-02 1.763633340597152710e-01 -3.191934823989868164e-01
-9.914488345384597778e-02 3.802522271871566772e-02 -1.331748813390731812e-01 -2.006807923316955566e-01 -1.585992872714996338e-01 -2.128525637090206146e-02 1.226706057786941528e-02 -1.984005719423294067e-01 9.623149037361145020e-02 -2.177184075117111206e-01 2.578512728214263916e-01 5.571521073579788208e-02 6.862742453813552856e-02 -1.358308196067810059e-01 -1.188709959387779236e-01 5.512703657150268555e-01 1.296256631612777710e-01 2.565314806997776031e-02 1.042180657386779785e-01 5.933693796396255493e-02 -3.661185204982757568e-01 -2.009680122137069702e-02 8.889028429985046387e-02 9.685878455638885498e-02 -4.577375948429107666e-02 6.284629553556442261e-02 -1.114787682890892029e-01 1.542211393825709820e-03 -3.257206082344055176e-01 2.032272964715957642e-01 -1.446478813886642456e-01 -1.666968613862991333e-01
-1.377864507958292961e-03 -1.689431518316268921e-01 -5.950145423412322998e-02 6.696786731481552124e-02 -5.442596971988677979e-02 3.474445044994354248e-01 -5.422264337539672852e-02 -1.817437857389450073e-01 1.699874848127365112e-01 2.005872428417205811e-01 2.459459155797958374e-01 -6.129319220781326294e-02 -3.848629817366600037e-02 -4.769288748502731323e-02 2.126094847917556763e-01 5.451329350471496582e-01 -6.126624345779418945e-02 4.791890457272529602e-02 -1.579101681709289551e-01 -1.551372408866882324e-01 -1.126846224069595337e-01 -2.626697421073913574e-01 -1.423986107110977173e-01 -5.723008420318365097e-03 1.893785446882247925e-01 -1.218959018588066101e-01 -1.863764375448226929e-01 8.471641689538955688e-02 -2.010526657104492188e-01 -9.974483400583267212e-02 1.921932399272918701e-02 -1.544083803892135620e-01
1.876142472028732300e-01 -4.073346257209777832e-01 1.270001232624053955e-01 6.944284588098526001e-02 -1.912376657128334045e-02 3.201235458254814148e-02 -1.189359929412603378e-02 9.098307788372039795e-02 2.810178101062774658e-01 8.467808365821838379e-02 -1.558551844209432602e-02 -6.154431402683258057e-02 1.713979095220565796e-01 -2.615533173084259033e-01 -5.971615761518478394e-02 2.565194070339202881e-01 -1.107358634471893311e-01 2.082949578762054443e-01 -9.503013640642166138e-02 -5.698504671454429626e-02 -3.092354834079742432e-01 5.844539031386375427e-02 -1.599430590867996216e-01 1.238873079419136047e-01 -7.278551161289215088e-02 5.691126571036875248e-04 -3.640667349100112915e-02 7.919121533632278442e-02 -5.087962746620178223e-01 1.618186235427856445e-01 6.870616227388381958e-02 1.472742296755313873e-02
-1.445897817611694336e-01 -2.809431254863739014e-01 -2.541241943836212158e-01 2.402924746274948120e-01 -9.066172689199447632e-02 1.727172732353210449e-01 2.032905519008636475e-01 1.989489644765853882e-01 8.033143728971481323e-02 -1.239089742302894592e-01 1.346152722835540771e-01 -1.158576458692550659e-01 3.119151666760444641e-02 -1.528369337320327759e-01 -1.380959153175354004e-01 -3.740740939974784851e-02 -2.538464963436126709e-01 1.281491965055465698e-01 -5.821897462010383606e-02 9.473673254251480103e-02 -4.067134559154510498e-01 -4.733785986900329590e-02 -2.722055017948150635e-01 1.389016658067703247e-01 1.922198086977005005e-01 -1.512221693992614746e-01 1.417270153760910034e-01 1.824768143706023693e-03 -3.481344580650329590e-01 3.281516954302787781e-02 -6.142237037420272827e-02 2.256659604609012604e-02
3.342771828174591064e-01 -9.648977220058441162e-02 -7.770762592554092407e-02 9.493964910507202148e-02 8.253974467515945435e-02 -8.322792127728462219e-03 9.575504064559936523e-02 -5.355812609195709229e-02 4.024806618690490723e-02 -5.693065375089645386e-02 6.523605436086654663e-02 -6.219226121902465820e-02 2.578472197055816650e-01 -2.930530607700347900e-01 -1.287472844123840332e-01 1.227922961115837097e-01 -2.956036031246185303e-01 3.326396048069000244e-01 4.502160102128982544e-02 1.151654198765754700e-01 -2.576924860477447510e-01 -1.501648686826229095e-02 1.746193915605545044e-01 3.764257431030273438e-01 -1.033190563321113586e-01 -1.924389041960239410e-02 8.848285675048828125e-02 -1.138727664947509766e-01 -3.782113194465637207e-01 -1.256986260414123535e-01 -5.393755435943603516e-02 -4.731589183211326599e-02
-7.030744850635528564e-02 -7.715422660112380981e-02 -2.542474269866943359e-01 -6.483661383390426636e-02 -1.869968473911285400e-01 1.979973912239074707e-01 4.329221788793802261e-03 -1.542264968156814575e-01 1.681072264909744263e-01 7.744526118040084839e-02 1.580149829387664795e-01 1.071737036108970642e-01 -1.619503796100616455e-01 -1.067153662443161011e-01 1.421054452657699585e-01 8.885988593101501465e-02 -2.023063302040100098e-01 -2.695686519145965576e-01 9.814702719449996948e-02 -2.302646934986114502e-01 -4.428764879703521729e-01 -7.028990983963012695e-02 8.557371050119400024e-02 2.243632227182388306e-01 1.546430867165327072e-02 -9.614331275224685669e-02 -1.015964150428771973e-01 5.043714120984077454e-02 -4.623746573925018311e-01 1.120094209909439087e-01 2.717382274568080902e-02 -3.807225823402404785e-02
-1.542263180017471313e-01 -2.396734245121479034e-02 -1.519003808498382568e-01 -8.664410561323165894e-02 7.609059661626815796e-02 4.513811692595481873e-02 -1.876795850694179535e-02 -6.358792632818222046e-02 5.914084315299987793e-01 7.576029002666473389e-02 2.778273224830627441e-01 2.162428386509418488e-02 1.646087765693664551e-01 -2.468380182981491089e-01 -1.153485104441642761e-01 3.320006728172302246e-01 3.381042508408427238e-03 2.075921930372714996e-02 -1.286142021417617798e-01 9.031296521425247192e-02 -1.240939125418663025e-01 -6.648474931716918945e-02 -1.394237726926803589e-01 -1.173725649714469910e-01 2.799317836761474609e-01 7.206074893474578857e-02 -1.386788189411163330e-01 1.585481911897659302e-01 -2.693234086036682129e-01 -3.758670017123222351e-02 -5.877361446619033813e-02 -6.797496229410171509e-02
-3.242754340171813965e-01 1.925476342439651489e-01 -3.500267490744590759e-02 3.086614236235618591e-02 -2.362267114222049713e-02 1.352408975362777710e-01 1.679735034704208374e-01 -4.139050841331481934e-02 1.196912974119186401e-01 8.215282112360000610e-02 -3.496389836072921753e-02 1.517431139945983887e-01 1.084280908107757568e-01 -3.252078592777252197e-01 -1.030689920298755169e-03 2.048475891351699829e-01 -1.256775408983230591e-01 -8.715747296810150146e-02 -1.864775568246841431e-01 -3.806746378540992737e-02 3.263324499130249023e-02 -1.966286003589630127e-01 1.940016299486160278e-01 4.027245640754699707e-01 -7.736334949731826782e-02 -5.273746326565742493e-02 2.114788144826889038e-01 -1.225159391760826111e-01 -2.437794357538223267e-01 3.548789536580443382e-03 1.582143455743789673e-01 -3.871362507343292236e-01
-1.034216284751892090e-01 -1.765034496784210205e-01 1.002126261591911316e-01 2.040542364120483398e-01 4.735740646719932556e-02 5.223044008016586304e-02 7.843370735645294189e-02 2.454493790864944458e-01 2.428328543901443481e-01 -1.435224805027246475e-02 1.133885532617568970e-01 4.372607544064521790e-02 2.439532876014709473e-01 -3.690889179706573486e-01 -4.474948644638061523e-01 1.567409038543701172e-01 2.070767618715763092e-02 -2.125278711318969727e-01 2.988140881061553955e-01 5.359213426709175110e-02 -1.006032302975654602e-01 -6.998720020055770874e-02 1.033821702003479004e-01 2.360549122095108032e-01 4.754072427749633789e-02 2.418411076068878174e-01 -2.650343254208564758e-02 -4.408309608697891235e-02 -8.616432547569274902e-02 5.988689139485359192e-02 -2.491831546649336815e-03 -2.167995125055313110e-01
-2.070815712213516235e-01 -6.426917389035224915e-03 -1.654859818518161774e-02 -2.513778395950794220e-02 -5.876485630869865417e-02 2.874267846345901489e-02 2.182251811027526855e-01 -2.794325053691864014e-01 2.000995576381683350e-01 -2.161774039268493652e-02 9.058684110641479492e-02 1.324288249015808105e-01 -9.910120815038681030e-02 -2.410351932048797607e-01 1.058295927941799164e-02 4.426263272762298584e-01 3.812909871339797974e-02 -8.765693753957748413e-02 -3.503110632300376892e-02 1.837214380502700806e-01 -3.884159326553344727e-01 -1.150604635477066040e-01 -3.897615894675254822e-02 -6.372170150279998779e-02 3.900681063532829285e-02 2.728749299421906471e-03 -1.359534710645675659e-01 8.529295772314071655e-02 -3.498002588748931885e-01 -3.822532668709754944e-02 -2.698377370834350586e-01 -2.413745522499084473e-01
-1.105797365307807922e-01 -1.867347657680511475e-01 -1.382918357849121094e-01 7.809579372406005859e-02 -1.113530620932579041e-01 -2.559806965291500092e-02 1.065981984138488770e-01 3.611750155687332153e-02 1.606426388025283813e-01 1.711071729660034180e-01 5.320209860801696777e-01 -2.488059550523757935e-02 1.222800984978675842e-01 -2.125655412673950195e-01 1.346752978861331940e-02 6.806811690330505371e-02 1.100128069519996643e-01 2.390304207801818848e-01 5.740877613425254822e-02 -2.731745839118957520e-01 -2.614684402942657471e-01 1.264896839857101440e-01 -1.583106517791748047e-01 -3.640483692288398743e-02 1.108160093426704407e-01 8.923504501581192017e-02 -1.308193802833557129e-01 -1.248314380645751953e-01 -3.153228163719177246e-01 -3.063931874930858612e-02 1.637534052133560181e-01 -2.454026043415069580e-01
1.337704658508300781e-01 -6.349489837884902954e-02 7.963798940181732178e-02 3.273187205195426941e-02 2.084933035075664520e-02 3.323584794998168945e-01 3.169924393296241760e-02 2.249857038259506226e-02 2.940430045127868652e-01 -2.699903845787048340e-01 1.859037429094314575e-01 1.392517089843750000e-01 5.206359550356864929e-02 -8.614531159400939941e-02 -1.858666241168975830e-01 1.477045416831970215e-01 -6.018972769379615784e-02 1.313742995262145996e-01 5.913509428501129150e-02 1.429801434278488159e-01 -9.038169868290424347e-03 1.561423689126968384e-01 -8.633708953857421875e-02 -1.136876419186592102e-01 -5.177177954465150833e-03 -2.907084524631500244e-01 -1.515443436801433563e-02 -1.876413226127624512e-01 -4.797026813030242920e-01 1.751062273979187012e-01 1.556964814662933350e-01 -2.894679605960845947e-01
-1.287841945886611938e-01 1.946160048246383667e-01 -2.917610108852386475e-01 1.487687677145004272e-01 -2.577198743820190430e-01 -1.656214296817779541e-01 1.326336991041898727e-02 -7.484836876392364502e-02 7.806590944528579712e-02 -9.970340132713317871e-02 7.799376547336578369e-02 2.444808036088943481e-01 4.429487138986587524e-02 -8.300867676734924316e-02 -8.187478035688400269e-02 4.391032755374908447e-01 -2.110275626182556152e-02 1.351825054734945297e-02 -1.361898779869079590e-01 -2.644523382186889648e-01 -5.412844568490982056e-02 -1.069725155830383301e-01 -1.789945960044860840e-01 2.708068490028381348e-01 2.454282045364379883e-01 8.054962754249572754e-02 1.391226202249526978e-01 1.282010134309530258e-02 -3.652696311473846436e-02 9.313085675239562988e-02 -2.031772434711456299e-01 -3.193860352039337158e-01
4.280030727386474609e-02 -2.156166732311248779e-02 9.736412763595581055e-02 2.303402274847030640e-01 1.673251837491989136e-01 1.036026775836944580e-01 -1.572142839431762695e-01 1.026431694626808167e-01 2.521625161170959473e-01 1.311131715774536133e-01 9.674271941184997559e-02 -1.584073156118392944e-01 2.277503460645675659e-01 -3.752017021179199219e-01 1.330875307321548462e-01 2.800377309322357178e-01 -8.135792613029479980e-02 -1.210727076977491379e-02 1.002219854854047298e-03 -2.810580134391784668e-01 -2.474763095378875732e-01 1.356549561023712158e-03 1.495951116085052490e-01 1.354055851697921753e-01 9.430140256881713867e-02 3.038214743137359619e-01 -7.041203230619430542e-02 -7.624616473913192749e-02 -2.888808250427246094e-01 7.453180733136832714e-04 1.606710255146026611e-01 -2.195808887481689453e-01
1.583265513181686401e-02 -1.463760137557983398e-01 -2.571218311786651611e-01 7.957910746335983276e-02 -4.073880240321159363e-02 2.226298451423645020e-01 1.003083307296037674e-02 -1.374499350786209106e-01 1.987314969301223755e-01 -8.992800861597061157e-02 2.802267968654632568e-01 -2.825188450515270233e-02 -7.513842731714248657e-02 -5.559556931257247925e-02 2.654010057449340820e-01 4.552349150180816650e-01 -2.129666805267333984e-01 -1.346168667078018188e-01 2.350928820669651031e-02 -7.545289583504199982e-03 -1.571453213691711426e-01 -2.086716741323471069e-01 2.174145877361297607e-01 1.661465764045715332e-01 -1.114800199866294861e-01 -1.709277927875518799e-01 -7.114325463771820068e-02 -1.009912043809890747e-01 -3.060820400714874268e-01 2.207008302211761475e-01 7.769167423248291016e-02 -9.903728961944580078e-02
-1.560151576995849609e-01 -1.655059456825256348e-01 1.440549194812774658e-01 4.561749100685119629e-02 1.389779895544052124e-01 3.137516379356384277e-01 -3.392199054360389709e-02 8.107830584049224854e-02 4.269549846649169922e-01 -5.898022279143333435e-02 1.249069496989250183e-01 4.849275946617126465e-02 -1.068404503166675568e-02 -2.844209372997283936e-01 -5.935867875814437866e-02 1.785995215177536011e-01 -3.195244371891021729e-01 8.393472433090209961e-02 -2.955866158008575439e-01 -9.009680151939392090e-02 -2.675236463546752930e-01 2.918255142867565155e-02 2.133618444204330444e-01 3.387718647718429565e-02 3.121376037597656250e-01 1.270910948514938354e-01 -3.863958269357681274e-02 6.598593294620513916e-02 -6.866557151079177856e-02 -4.012315720319747925e-02 4.374621063470840454e-02 -1.685607731342315674e-01
-7.595022022724151611e-02 8.628851175308227539e-02 -1.469134837388992310e-01 1.898411810398101807e-01 -4.537842795252799988e-02 2.447707802057266235e-01 2.105603367090225220e-01 3.072413988411426544e-02 2.795207202434539795e-01 -2.520745694637298584e-01 -5.172666162252426147e-02 -8.614595234394073486e-02 -1.300227046012878418e-01 -1.385000497102737427e-01 -1.847467273473739624e-01 5.578584223985671997e-02 1.234883442521095276e-01 6.080870702862739563e-02 1.439007744193077087e-02 -2.177739143371582031e-01 -8.495317772030830383e-03 -3.841255009174346924e-01 -1.307075191289186478e-02 -8.059017360210418701e-03 -6.537561863660812378e-02 1.654526740312576294e-01 -2.797420322895050049e-01 -6.942918151617050171e-02 -2.876497805118560791e-01 2.066210508346557617e-01 -1.961568836122751236e-03 -3.771024048328399658e-01
-5.507161840796470642e-02 -6.119673606008291245e-03 -1.871376647613942623e-03 2.106635123491287231e-01 2.381551638245582581e-02 3.198156058788299561e-01 2.381327599287033081e-01 1.732238382101058960e-01 -5.587117373943328857e-02 2.568419873714447021e-01 1.705164015293121338e-01 2.103922218084335327e-01 7.863939553499221802e-02 1.065591499209403992e-01 -1.224827095866203308e-01 2.067158073186874390e-01 -3.993219435214996338e-01 -1.899484917521476746e-02 1.138386577367782593e-01 -2.505306899547576904e-01 -2.569677531719207764e-01 -1.794187426567077637e-01 1.553508192300796509e-01 1.639124304056167603e-01 -1.486658006906509399e-01 2.365118563175201416e-01 -1.643140166997909546e-01 -8.054762333631515503e-02 -3.947204723954200745e-02 1.961638480424880981e-01 -9.445138275623321533e-02 5.248511210083961487e-03
-5.626210570335388184e-02 7.719786465167999268e-02 -1.687894314527511597e-01 -6.482669617980718613e-03 -4.523898288607597351e-02 -9.555171430110931396e-02 2.538349479436874390e-02 -3.458432853221893311e-01 2.401015162467956543e-01 -1.965949088335037231e-01 1.924940049648284912e-01 -6.127927079796791077e-02 7.358974218368530273e-02 2.582099102437496185e-02 -2.002710998058319092e-01 2.694424986839294434e-01 1.115342080593109131e-01 -2.849487401545047760e-02 -3.769347071647644043e-02 -1.240823194384574890e-01 -4.372953772544860840e-01 -1.500233709812164307e-01 8.570117503404617310e-02 1.528904438018798828e-01 2.391093596816062927e-02 -3.979658335447311401e-02 -2.067603915929794312e-01 4.006441682577133179e-02 -3.208597004413604736e-01 3.582619130611419678e-01 1.422002017498016357e-01 -4.959570243954658508e-02
-1.084382683038711548e-01 -3.088035583496093750e-01 -1.583983898162841797e-01 1.640976220369338989e-01 -1.288521140813827515e-01 1.618170291185379028e-01 -1.694502979516983032e-01 1.355570275336503983e-03 2.154115587472915649e-01 -1.554184705018997192e-01 7.773209363222122192e-02 -3.073177859187126160e-02 -6.821548938751220703e-02 -1.675776988267898560e-01 2.045540809631347656e-01 4.037849903106689453e-01 -3.474372625350952148e-01 4.933582991361618042e-02 6.491880118846893311e-02 -7.194969803094863892e-02 -1.454473733901977539e-01 -3.584234975278377533e-03 7.588538341224193573e-03 -3.003785572946071625e-02 -1.136860623955726624e-01 8.695919066667556763e-02 1.577836871147155762e-01 -7.287799566984176636e-02 -4.348511695861816406e-01 1.815472394227981567e-01 1.194747313857078552e-01 1.118406876921653748e-01
-2.548227310180664062e-01 -4.257916286587715149e-02 3.891059011220932007e-02 -1.116716563701629639e-01 1.450007408857345581e-01 1.646042801439762115e-02 -7.487431168556213379e-02 -1.836205422878265381e-01 4.896084666252136230e-01 1.430172324180603027e-01 2.001015692949295044e-01 1.432933509349822998e-01 1.935036778450012207e-01 -2.280133068561553955e-01 -1.243238747119903564e-01 1.995744407176971436e-01 6.797134876251220703e-03 9.457308053970336914e-02 -6.252350658178329468e-02 1.052479594945907593e-01 -5.154892802238464355e-02 -9.264644980430603027e-02 -1.110207065939903259e-01 1.979461908340454102e-01 3.583652153611183167e-02 1.815201491117477417e-01 -3.726343438029289246e-02 2.056483477354049683e-01 -3.991601169109344482e-01 2.361032813787460327e-01 -2.679302729666233063e-02 1.129346564412117004e-01
1.890881569124758244e-03 -3.197790980339050293e-01 -6.145068258047103882e-02 -1.105827167630195618e-01 -5.543280392885208130e-02 2.199893444776535034e-01 3.399861231446266174e-02 -2.707465887069702148e-01 4.630819335579872131e-02 -2.475809752941131592e-01 2.506015896797180176e-01 3.290879130363464355e-01 -4.886541515588760376e-02 -2.189753800630569458e-01 6.141315400600433350e-02 6.662336527369916439e-04 -2.444486916065216064e-01 -6.567072123289108276e-02 1.513477712869644165e-01 -2.410638183355331421e-01 -1.511378586292266846e-01 -2.839810550212860107e-01 5.760752409696578979e-02 -1.862272918224334717e-01 -1.949880123138427734e-01 -1.696097478270530701e-02 2.402823651209473610e-03 -6.261388957500457764e-02 -2.059730440378189087e-01 3.139516711235046387e-02 -1.493361592292785645e-01 -2.695099711418151855e-01
-1.807020157575607300e-01 -1.966189742088317871e-01 -2.180418670177459717e-01 2.320551872253417969e-01 4.769774898886680603e-02 1.263744980096817017e-01 2.570262551307678223e-01 1.634855121374130249e-01 2.408014982938766479e-01 -1.723157912492752075e-01 -5.421370267868041992e-02 -1.330730970948934555e-02 1.989513337612152100e-01 -9.582677483558654785e-02 -4.001959562301635742e-01 3.285856246948242188e-01 -1.547428965568542480e-01 1.687469482421875000e-01 2.227696531917899847e-04 -1.562389433383941650e-01 -1.658700965344905853e-02 -1.394397318363189697e-01 -1.857127845287322998e-01 5.385215580463409424e-02 -1.236033141613006592e-01 5.068763345479965210e-02 2.950388789176940918e-01 3.025847114622592926e-02 -1.630836278200149536e-01 4.434676468372344971e-02 1.999195218086242676e-01 -1.719496399164199829e-02
-1.738179326057434082e-01 -2.154496014118194580e-01 -6.932324729859828949e-03 -3.078464418649673462e-02 -9.666375070810317993e-02 1.122064068913459778e-01 1.262051910161972046e-01 1.213832423090934753e-01 -9.925237298011779785e-02 -4.838263615965843201e-03 2.666192650794982910e-01 2.404799759387969971e-01 -1.271626502275466919e-01 -5.553016811609268188e-02 -1.817464977502822876e-01 3.898678421974182129e-01 -1.522134095430374146e-01 -1.143759414553642273e-01 -1.941213905811309814e-01 8.738449960947036743e-02 -1.338438689708709717e-01 -3.439505994319915771e-01 2.862252891063690186e-01 1.557770371437072754e-01 8.161206543445587158e-02 3.047475516796112061e-01 -6.362839788198471069e-02 -8.870639139786362648e-04 -2.120223492383956909e-01 1.636156439781188965e-01 -1.395242959260940552e-01 8.918847888708114624e-02
8.645727485418319702e-02 -2.050408124923706055e-01 -3.052899539470672607e-01 1.369676291942596436e-01 -5.319216847419738770e-02 1.419953703880310059e-01 2.007504738867282867e-02 -7.871051132678985596e-02 4.157701134681701660e-02 -1.207067891955375671e-01 2.193728536367416382e-01 2.665358781814575195e-01 -1.812074631452560425e-01 -1.459842175245285034e-01 1.473920345306396484e-01 3.019670248031616211e-01 -2.891069054603576660e-01 -1.426380574703216553e-01 -1.160667613148689270e-01 -1.296624541282653809e-01 -3.230355679988861084e-01 9.594539552927017212e-02 1.285644322633743286e-01 -4.162303358316421509e-02 -1.172069683670997620e-01 -7.038906961679458618e-02 -7.337355613708496094e-02 -1.381891667842864990e-01 -3.988156020641326904e-01 1.863203048706054688e-01 -3.105516359210014343e-02 -4.973589256405830383e-02
-1.157565489411354065e-01 -6.242536008358001709e-02 -3.019180297851562500e-01 -3.022973537445068359e-01 -4.491677507758140564e-02 -2.084923349320888519e-02 1.153331175446510315e-01 -7.567358762025833130e-02 7.313511520624160767e-02 2.191510424017906189e-02 2.479630261659622192e-01 -1.468245238065719604e-01 -9.849324822425842285e-03 -2.161302268505096436e-01 -1.343101710081100464e-01 3.845100700855255127e-01 -1.259960532188415527e-01 4.402470216155052185e-02 1.179473474621772766e-01 1.400070488452911377e-01 -1.741333901882171631e-01 3.405658900737762451e-02 8.863964676856994629e-02 1.555642783641815186e-01 -3.405597433447837830e-02 1.123055219650268555e-01 -2.031447440385818481e-01 -8.857990056276321411e-02 -4.525964260101318359e-01 2.989346981048583984e-01 5.318316817283630371e-02 -4.826478287577629089e-02
-2.563903629779815674e-01 5.267531797289848328e-02 -6.748516857624053955e-02 2.449850589036941528e-01 -1.026653349399566650e-01 9.897225350141525269e-02 2.694361656904220581e-02 -1.111769378185272217e-01 -4.473825544118881226e-02 9.594649821519851685e-02 3.546791374683380127e-01 -1.402563899755477905e-01 -7.340380549430847168e-02 -4.124740660190582275e-01 -1.955026537179946899e-01 1.873969584703445435e-01 1.276490837335586548e-01 2.566167712211608887e-02 3.059716708958148956e-02 1.852524727582931519e-01 -6.997529417276382446e-02 1.372392177581787109e-01 -6.781263649463653564e-02 1.346594691276550293e-01 -1.726601767586544156e-04 3.228797614574432373e-01 -3.681756183505058289e-02 1.213365122675895691e-01 -3.852775990962982178e-01 -1.110657602548599243e-01 -1.312868893146514893e-01 -1.759165376424789429e-01
1.453510951250791550e-02 -6.236324086785316467e-03 -6.842748075723648071e-02 7.476383447647094727e-02 7.780122756958007812e-02 2.875136137008666992e-01 -7.984378188848495483e-02 1.286092102527618408e-01 2.238581478595733643e-01 -1.240287274122238159e-01 2.352684587240219116e-01 1.548279374837875366e-01 -2.141262590885162354e-01 -1.788413822650909424e-01 -9.793478250503540039e-02 -1.036234125494956970e-01 -2.010461091995239258e-01 2.023161500692367554e-01 3.288546577095985413e-02 -2.250927388668060303e-01 -9.696485847234725952e-02 -4.871380329132080078e-01 6.060523912310600281e-02 1.042421460151672363e-01 1.773281991481781006e-01 3.941926062107086182e-01 -5.620139837265014648e-02 6.210333481431007385e-02 -1.937030851840972900e-01 6.276596337556838989e-02 1.604936271905899048e-02 7.037287205457687378e-02
-1.663730144500732422e-01 -1.359647661447525024e-01 -2.021432518959045410e-01 1.935581862926483154e-01 1.520355325192213058e-02 -7.201827317476272583e-02 -2.499744445085525513e-01 -2.651770412921905518e-01 2.362598665058612823e-02 1.618842035531997681e-02 4.096171557903289795e-01 -1.123687550425529480e-01 1.319779008626937866e-01 -3.014970421791076660e-01 -2.848212122917175293e-01 2.363333702087402344e-01 -1.342027634382247925e-01 -2.317553572356700897e-02 3.841812163591384888e-02 2.333278022706508636e-02 -2.660588324069976807e-01 5.491450801491737366e-02 1.431864500045776367e-02 2.975222766399383545e-01 3.446294367313385010e-02 2.020076215267181396e-01 -4.654558375477790833e-03 5.092928558588027954e-02 -6.395891308784484863e-03 -8.856834471225738525e-02 -1.062722578644752502e-01 -2.527250051498413086e-01
-6.464713066816329956e-02 1.424339134246110916e-02 -9.998146444559097290e-03 -9.722059220075607300e-02 -5.065822228789329529e-02 3.060133457183837891e-01 -5.292224511504173279e-02 -1.456586271524429321e-01 -6.593449413776397705e-02 -7.681236416101455688e-02 2.816950082778930664e-01 3.293232023715972900e-01 9.805011749267578125e-02 1.651060953736305237e-02 -6.561024487018585205e-02 2.459830492734909058e-01 -2.139955610036849976e-01 9.743326157331466675e-02 1.152086555957794189e-01 5.266828089952468872e-02 -5.095046162605285645e-01 -9.443549066781997681e-02 2.400535494089126587e-01 1.244772449135780334e-01 -2.301746606826782227e-01 1.179666668176651001e-01 -1.887941211462020874e-01 -8.948052674531936646e-02 -1.268606930971145630e-01 -3.554176166653633118e-02 -1.682838797569274902e-01 -1.545836180448532104e-01
-9.971959143877029419e-02 -1.203232035040855408e-01 -6.191167607903480530e-02 -1.697878241539001465e-01 -1.511195152997970581e-01 2.032050192356109619e-01 1.790764331817626953e-01 -3.047586381435394287e-01 1.145982965826988220e-01 -2.213279157876968384e-02 7.500547915697097778e-02 3.127963840961456299e-01 3.151997551321983337e-02 -2.511480748653411865e-01 1.152452751994132996e-01 1.991664171218872070e-01 -1.705594211816787720e-01 2.074391990900039673e-01 -3.979043662548065186e-02 -3.267647325992584229e-01 -3.233146369457244873e-01 1.036382541060447693e-01 8.364115655422210693e-02 -1.473996192216873169e-01 -1.107162609696388245e-01 -5.222167819738388062e-02 1.559638828039169312e-01 -1.614644378423690796e-01 -3.238338232040405273e-01 -8.623572438955307007e-02 5.863513424992561340e-02 -1.188893988728523254e-01
-3.106715083122253418e-01 -1.050122976303100586e-01 -1.239366307854652405e-01 -3.570574894547462463e-02 -2.576792240142822266e-01 1.636382639408111572e-01 1.993852108716964722e-01 -9.814117848873138428e-02 1.940274089574813843e-01 -5.920630693435668945e-02 6.883411854505538940e-02 -4.049922153353691101e-02 1.458208709955215454e-01 -7.798417937010526657e-03 -6.383666396141052246e-02 1.924980133771896362e-01 -5.877932067960500717e-03 -1.953351348638534546e-01 -1.637602783739566803e-02 -1.629383862018585205e-02 -2.101216167211532593e-01 -1.254483163356781006e-01 2.016446739435195923e-01 1.693927645683288574e-01 -1.209822073578834534e-01 5.669820681214332581e-02 -1.885359734296798706e-01 -1.011415719985961914e-01 -5.888805389404296875e-01 1.241023167967796326e-01 1.684413403272628784e-01 -3.354301676154136658e-02
-1.888259500265121460e-01 -1.110684424638748169e-01 -8.970633894205093384e-02 -8.889807388186454773e-03 7.548138964921236038e-03 4.126070737838745117e-01 2.740924246609210968e-02 -1.360429972410202026e-01 -2.660260796546936035e-01 -1.409407984465360641e-02 2.023504674434661865e-01 2.529281973838806152e-01 1.567615270614624023e-01 -2.773292921483516693e-02 5.132813379168510437e-02 1.483749151229858398e-01 -2.005425095558166504e-01 3.317593783140182495e-02 2.588068246841430664e-01 -1.171911954879760742e-01 -2.228128910064697266e-01 -2.703943848609924316e-01 -2.323029376566410065e-02 -7.942293584346771240e-02 -8.073396980762481689e-03 1.893829256296157837e-01 -4.237979650497436523e-02 -1.729224920272827148e-01 -4.169724583625793457e-01 1.005865260958671570e-01 -3.629784286022186279e-02 1.545069813728332520e-01
-1.153377667069435120e-01 -3.580074310302734375e-01 1.232135221362113953e-01 -7.589305192232131958e-02 -2.969609797000885010e-01 3.812844678759574890e-02 1.705079525709152222e-01 -2.642009556293487549e-01 -1.784326434135437012e-01 3.743841871619224548e-02 1.098506450653076172e-01 3.216998577117919922e-01 -6.598338368348777294e-04 1.376832090318202972e-02 2.743668295443058014e-02 2.153829857707023621e-02 -1.875843554735183716e-01 1.188248097896575928e-01 1.515015959739685059e-01 -1.675887405872344971e-01 -2.441003769636154175e-01 -1.286964267492294312e-01 7.774985581636428833e-02 1.839309334754943848e-01 -9.287455677986145020e-02 -6.688594073057174683e-02 3.921958059072494507e-02 -1.474743634462356567e-01 -1.838266700506210327e-01 -1.323575526475906372e-01 -1.822625994682312012e-01 -4.019719064235687256e-01
-9.037774056196212769e-03 -3.581861555576324463e-01 -1.058312058448791504e-01 1.681089699268341064e-01 -6.343844532966613770e-02 -2.751962095499038696e-02 -5.261115357279777527e-02 9.496580064296722412e-02 -3.235813230276107788e-03 -1.622357815504074097e-01 1.715867817401885986e-01 1.473290920257568359e-01 -9.140256047248840332e-02 -1.291917711496353149e-01 -2.670969963073730469e-01 2.433883845806121826e-01 2.291561514139175415e-01 6.288559176027774811e-03 1.710688881576061249e-02 -2.111545354127883911e-01 8.141481131315231323e-02 -3.516781032085418701e-01 -2.009181529283523560e-01 1.957454532384872437e-01 5.291714891791343689e-02 3.192907571792602539e-02 -2.394712762907147408e-03 -1.856327950954437256e-01 -3.526123166084289551e-01 -2.514795362949371338e-01 1.921671815216541290e-02 -2.232412695884704590e-01
-1.557044237852096558e-01 4.902417585253715515e-02 -9.326600283384323120e-02 2.496657222509384155e-01 3.625770797953009605e-03 1.051096096634864807e-01 2.654742300510406494e-01 -1.422643009573221207e-02 2.152485847473144531e-01 -2.116759717464447021e-01 -3.890277817845344543e-02 5.499884113669395447e-02 -8.291596919298171997e-02 -1.059660837054252625e-01 -1.574853211641311646e-01 -1.227402593940496445e-02 8.767241984605789185e-02 1.637675762176513672e-01 6.256300956010818481e-02 -1.400925815105438232e-01 -7.490580528974533081e-02 -2.422367930412292480e-01 -4.351133480668067932e-03 1.660390794277191162e-01 -2.308578342199325562e-01 1.156883984804153442e-01 -2.859593629837036133e-01 -1.667689085006713867e-01 -2.540687918663024902e-01 2.534645497798919678e-01 -6.634095311164855957e-02 -4.716610908508300781e-01
3.342222794890403748e-02 -1.052698045969009399e-01 -1.356555819511413574e-01 8.405591547489166260e-02 1.329390257596969604e-01 1.911626011133193970e-02 1.042824834585189819e-01 2.343004345893859863e-01 1.903897225856781006e-01 -2.138813138008117676e-01 1.465062499046325684e-01 1.345877815037965775e-02 2.191058695316314697e-01 -2.547857761383056641e-01 -3.736263811588287354e-01 3.128174543380737305e-01 -3.227910697460174561e-01 2.671796083450317383e-01 1.382097452878952026e-01 1.364098042249679565e-01 5.707038938999176025e-02 -1.935288757085800171e-01 -1.054005920886993408e-01 2.878442704677581787e-01 8.789078146219253540e-02 1.013337597250938416e-01 1.554529517889022827e-01 3.451041877269744873e-02 -1.435254812240600586e-01 -9.543907642364501953e-02 1.298632379621267319e-02 -5.762793868780136108e-02
-3.635370433330535889e-01 -9.498984366655349731e-02 -2.472700029611587524e-01 -6.127707660198211670e-03 7.019264996051788330e-02 5.284896865487098694e-02 -1.335703488439321518e-02 -7.653467822819948196e-03 2.385990172624588013e-01 -2.530018389225006104e-01 2.940554618835449219e-01 -1.202700063586235046e-01 -1.181134730577468872e-01 -2.862035334110260010e-01 7.198321167379617691e-03 1.442212462425231934e-01 1.996739581227302551e-02 1.081967540085315704e-02 3.111504912376403809e-01 1.137144938111305237e-01 -2.564277350902557373e-01 5.893744155764579773e-02 5.210257694125175476e-02 8.286013454198837280e-02 1.658484525978565216e-02 1.149305999279022217e-01 -8.196160942316055298e-02 -2.637185454368591309e-01 -9.912521392107009888e-02 9.460351616144180298e-02 2.286162674427032471e-01 -3.181697726249694824e-01
-2.367104589939117432e-01 -1.345293968915939331e-01 -1.503375172615051270e-01 -5.666614975780248642e-03 8.778895437717437744e-02 2.301949262619018555e-01 -1.037357673048973083e-01 -1.736625581979751587e-01 1.444527655839920044e-01 -9.863398224115371704e-02 3.657571971416473389e-01 1.404029130935668945e-01 9.605790674686431885e-02 1.560353636741638184e-01 -8.302333205938339233e-02 5.556908249855041504e-01 -1.058594956994056702e-01 2.028249651193618774e-01 2.076852023601531982e-01 -1.954110339283943176e-03 -4.777134209871292114e-02 -5.113542079925537109e-02 9.530457900837063789e-04 -1.314852014183998108e-02 8.857028186321258545e-02 1.588253676891326904e-01 -1.893658787012100220e-01 1.439306139945983887e-01 -1.371179670095443726e-01 -8.613815158605575562e-02 2.250717729330062866e-01 -3.461874276399612427e-02
-1.039217486977577209e-01 -6.046147644519805908e-02 -4.558019712567329407e-02 7.430439442396163940e-02 1.423855572938919067e-01 2.814404368400573730e-01 2.859568037092685699e-02 3.199785947799682617e-02 3.826935887336730957e-01 1.002785116434097290e-01 3.060681521892547607e-01 3.960406035184860229e-02 1.107950881123542786e-01 -1.716109216213226318e-01 -6.605823338031768799e-02 2.948462963104248047e-01 3.937430307269096375e-02 -5.673885717988014221e-02 -5.017631053924560547e-01 4.919603839516639709e-02 -1.271119564771652222e-01 7.675646245479583740e-02 -1.538447290658950806e-01 1.351851131767034531e-02 2.273185104131698608e-01 1.154647693037986755e-01 4.929518699645996094e-02 8.988590538501739502e-02 -3.141031563282012939e-01 8.630600571632385254e-02 1.366960722953081131e-02 -7.193151861429214478e-02
-3.123536705970764160e-01 -1.858030408620834351e-01 4.812774434685707092e-02 2.222322076559066772e-01 1.955192387104034424e-01 1.440774053335189819e-01 1.273217797279357910e-01 2.221736125648021698e-02 -1.426273882389068604e-01 -2.658460438251495361e-01 7.137418538331985474e-02 5.127648264169692993e-02 1.760453283786773682e-01 -1.323551088571548462e-01 1.212179567664861679e-02 6.797463446855545044e-02 -1.061820983886718750e-01 1.288767009973526001e-01 5.614117532968521118e-02 -1.187621355056762695e-01 -5.673541128635406494e-02 -3.054309487342834473e-01 1.226349547505378723e-01 -2.737762033939361572e-02 3.508606255054473877e-01 -1.742621958255767822e-01 1.627709567546844482e-01 -5.237166211009025574e-02 -1.915147751569747925e-01 2.319690287113189697e-01 1.345540583133697510e-01 -3.738514780998229980e-01
-2.237794995307922363e-01 -2.264777012169361115e-02 -9.715975075960159302e-02 3.176569342613220215e-01 7.157415896654129028e-02 5.558246746659278870e-02 1.829896681010723114e-02 -2.396930009126663208e-01 9.578027576208114624e-02 7.100160233676433563e-03 3.934169411659240723e-01 2.547330856323242188e-01 9.525813162326812744e-02 -2.693169414997100830e-01 -3.887656331062316895e-02 6.243255734443664551e-02 -1.589494198560714722e-01 2.178524620831012726e-02 1.321899890899658203e-01 1.439896970987319946e-01 -4.070569202303886414e-02 -2.250132411718368530e-01 -2.317408919334411621e-01 2.024828642606735229e-01 3.792969882488250732e-02 -3.103629052639007568e-01 -1.337692290544509888e-01 9.555480629205703735e-02 2.927734167315065861e-04 -1.422308683395385742e-01 1.305301487445831299e-01 -2.901113331317901611e-01
-2.536283619701862335e-02 3.852097690105438232e-02 -1.252835541963577271e-01 -1.813889597542583942e-03 -2.049473300576210022e-02 1.793020069599151611e-01 -4.999118391424417496e-03 -1.105022579431533813e-01 1.927931457757949829e-01 -1.155053451657295227e-01 2.445054054260253906e-01 -2.689469791948795319e-02 -5.068666860461235046e-02 -1.221877112984657288e-01 -9.288666397333145142e-02 2.395553141832351685e-01 -1.762033253908157349e-01 1.715093553066253662e-01 1.294693201780319214e-01 -1.986813396215438843e-01 1.592835187911987305e-01 3.268733024597167969e-01 -8.695248514413833618e-02 1.690379679203033447e-01 -6.551054771989583969e-03 3.096276521682739258e-02 5.079954117536544800e-02 -2.706821858882904053e-01 -3.226186335086822510e-01 1.162958070635795593e-01 2.927061319351196289e-01 -4.214867055416107178e-01
-6.920087337493896484e-02 -2.476047724485397339e-01 -3.574522137641906738e-01 2.447356432676315308e-01 -1.180433705449104309e-01 1.226040348410606384e-01 1.241087634116411209e-02 1.000915914773941040e-01 6.931547075510025024e-02 -2.470161467790603638e-01 -7.060128450393676758e-02 1.691231131553649902e-01 5.601907521486282349e-02 -1.412617266178131104e-01 -4.176290035247802734e-01 2.764849662780761719e-01 -4.641777276992797852e-02 1.143726259469985962e-01 -1.943497359752655029e-01 -1.694755703210830688e-01 7.967849960550665855e-04 -5.510204285383224487e-02 -3.011581599712371826e-01 -8.803685195744037628e-03 -4.706910625100135803e-02 1.777062714099884033e-01 1.796365380287170410e-01 2.135583385825157166e-02 -1.818828731775283813e-01 1.075132116675376892e-01 -1.031197085976600647e-01 -1.907952874898910522e-01
-2.998099923133850098e-01 -2.607552111148834229e-01 -6.748896092176437378e-02 4.832181148231029510e-03 -1.095020622014999390e-01 7.463206350803375244e-02 3.431014344096183777e-02 -5.803431943058967590e-02 -1.146320030093193054e-01 -2.113595604896545410e-01 1.033380925655364990e-01 -1.930414587259292603e-01 1.899987906217575073e-01 -8.015107363462448120e-02 -7.723741233348846436e-02 1.992876976728439331e-01 -2.321114391088485718e-01 2.968178689479827881e-01 1.435925811529159546e-01 -1.146062016487121582e-01 1.694644428789615631e-02 -1.822451502084732056e-01 -2.345670163631439209e-01 -2.174342982470989227e-02 -2.894637584686279297e-01 1.967071890830993652e-01 -1.524497419595718384e-01 1.879404187202453613e-01 -3.200142681598663330e-01 -1.182506904006004333e-01 -2.336553484201431274e-01 -6.868183612823486328e-02
-3.116219937801361084e-01 -7.261279970407485962e-02 -7.563250511884689331e-02 3.074168972671031952e-02 -5.251384153962135315e-02 -1.332247704267501831e-01 -1.461111456155776978e-01 2.528065145015716553e-01 -9.957077354192733765e-02 -3.837352097034454346e-01 -9.717372059822082520e-02 2.076737955212593079e-02 -1.595644839107990265e-02 -1.493891328573226929e-01 -9.944768249988555908e-02 -6.178461946547031403e-03 -1.494151055812835693e-01 2.631179094314575195e-01 -2.116060629487037659e-02 -2.930076420307159424e-01 -2.498682737350463867e-01 -4.041546955704689026e-03 4.360637441277503967e-02 1.950625032186508179e-01 2.427853792905807495e-01 5.004555452615022659e-03 -2.964660525321960449e-02 -1.450689733028411865e-01 -4.103005230426788330e-01 4.540508240461349487e-02 5.185314454138278961e-03 -2.325068563222885132e-01
-1.901424527168273926e-01 -1.806300282478332520e-01 1.022108942270278931e-01 1.233870685100555420e-01 3.701524436473846436e-01 1.264092028141021729e-01 1.103812977671623230e-01 6.847336888313293457e-02 1.850774735212326050e-01 1.918098889291286469e-02 2.370979785919189453e-01 3.121078908443450928e-01 8.662271499633789062e-02 9.190543554723262787e-03 -1.368995010852813721e-01 2.045159041881561279e-01 -6.791730970144271851e-02 2.528531253337860107e-01 -3.458164930343627930e-01 -2.960121035575866699e-01 -3.638237714767456055e-01 -2.968800254166126251e-03 4.902678541839122772e-03 6.487122923135757446e-02 9.090612828731536865e-02 1.147854104638099670e-01 1.071908846497535706e-01 -1.221808865666389465e-01 -1.858376897871494293e-02 -4.156367853283882141e-02 -9.157186746597290039e-02 -9.270087629556655884e-02
-1.181578412652015686e-01 -1.495474874973297119e-01 -1.028427630662918091e-01 2.663589827716350555e-02 5.443638935685157776e-02 2.965043783187866211e-01 -1.373764872550964355e-02 -1.183462217450141907e-01 1.286300122737884521e-01 5.253842845559120178e-02 2.659791707992553711e-01 1.837026625871658325e-01 1.324968487024307251e-01 1.651742905378341675e-01 -4.780342336744070053e-03 4.517559409141540527e-01 -8.379872888326644897e-02 1.874466538429260254e-01 2.430471330881118774e-01 -1.414136588573455811e-01 -1.255437880754470825e-01 9.247040376067161560e-03 -3.214935958385467529e-02 1.405858695507049561e-01 1.632342487573623657e-01 2.128241062164306641e-01 -2.339664697647094727e-01 1.197828501462936401e-01 -1.289050430059432983e-01 -2.184920758008956909e-01 2.296663522720336914e-01 -2.420145571231842041e-01
-2.088403552770614624e-01 -8.685002475976943970e-02 -2.480323798954486847e-02 1.630478054285049438e-01 2.018469618633389473e-03 5.808873847126960754e-02 3.802115097641944885e-02 -2.034620046615600586e-01 1.261861473321914673e-01 -1.497001796960830688e-01 3.619566857814788818e-01 3.139310479164123535e-01 2.007338777184486389e-02 -2.342668324708938599e-01 -4.970877245068550110e-02 1.142699941992759705e-01 -2.156273275613784790e-01 -7.431336492300033569e-02 1.376491039991378784e-01 1.275293081998825073e-01 -1.349307447671890259e-01 -1.842799335718154907e-01 -1.084928512573242188e-01 1.303279101848602295e-01 -9.575687348842620850e-02 -2.011564075946807861e-01 -1.705018281936645508e-01 1.796648651361465454e-01 2.220920287072658539e-02 -2.604220211505889893e-01 7.497197389602661133e-02 -4.285370707511901855e-01
-1.841107159852981567e-01 6.134855747222900391e-02 4.841315373778343201e-02 3.422555923461914062e-01 -5.378673085942864418e-04 2.554935514926910400e-01 -2.361814677715301514e-02 -3.192502856254577637e-01 -6.915742903947830200e-02 -2.902802824974060059e-01 1.487527340650558472e-01 1.467344164848327637e-01 4.399238526821136475e-02 -3.194738924503326416e-01 -1.632637977600097656e-01 3.074570298194885254e-01 -3.321455717086791992e-01 8.878535777330398560e-02 1.952017992734909058e-01 3.238062933087348938e-02 -2.109527885913848877e-01 -1.064998134970664978e-01 1.154274046421051025e-01 2.519965544342994690e-02 -1.640824228525161743e-01 -2.156115509569644928e-02 4.637668281793594360e-02 2.007060050964355469e-01 -2.550235949456691742e-02 -8.740374445915222168e-02 1.091737598180770874e-01 5.040254909545183182e-03
-1.256598830223083496e-01 -1.686458736658096313e-01 3.649764955043792725e-01 5.282602459192276001e-02 -1.539288312196731567e-01 4.619048535823822021e-02 6.871027499437332153e-02 4.176799580454826355e-02 2.003778666257858276e-01 4.704163409769535065e-03 6.856114417314529419e-02 1.080509945750236511e-01 2.837449014186859131e-01 -1.171460747718811035e-01 -8.722560852766036987e-02 3.219149410724639893e-01 -2.556104660034179688e-01 3.480143249034881592e-01 1.028636619448661804e-01 -1.453378200531005859e-01 -1.354734599590301514e-01 -1.394321173429489136e-01 -1.420433670282363892e-01 -1.598577350378036499e-01 -9.428229182958602905e-02 1.401698440313339233e-01 -1.869534105062484741e-01 1.593427807092666626e-01 -2.676517665386199951e-01 -9.641627222299575806e-02 -1.845868378877639771e-01 -1.410361826419830322e-01
-2.499515265226364136e-01 -1.751805543899536133e-01 -2.944609848782420158e-03 -1.519731897860765457e-02 -2.266245149075984955e-02 3.273046016693115234e-01 -7.393436133861541748e-02 1.139861121773719788e-01 1.193916797637939453e-01 1.550429463386535645e-01 -1.808894239366054535e-02 3.051501512527465820e-01 1.292898058891296387e-01 5.519640073180198669e-02 -2.321073859930038452e-01 9.292721003293991089e-02 -1.149633526802062988e-01 1.968789547681808472e-01 1.588079631328582764e-01 -1.813897192478179932e-01 -2.468102276325225830e-01 -3.411872982978820801e-01 -2.205830067396163940e-01 -1.017454266548156738e-01 -9.207815676927566528e-02 -9.007348120212554932e-02 6.359867751598358154e-02 -8.228387683629989624e-02 -3.766341507434844971e-01 1.027722656726837158e-01 -4.112390428781509399e-02 1.963171064853668213e-01
4.962014406919479370e-02 1.839066445827484131e-01 -1.368924677371978760e-01 -1.193990409374237061e-01 3.475989028811454773e-02 3.656560927629470825e-02 2.927505876868963242e-03 -1.079715788364410400e-01 8.764068037271499634e-02 5.700755119323730469e-02 3.884196877479553223e-01 2.709363587200641632e-02 -1.444550901651382446e-01 -1.803511977195739746e-01 -2.952079176902770996e-01 6.656130403280258179e-02 -2.630379199981689453e-01 4.540530592203140259e-02 -3.295287191867828369e-01 -8.376687765121459961e-02 -2.231391519308090210e-01 -1.552211940288543701e-01 1.076801493763923645e-01 1.693398207426071167e-01 -2.577183246612548828e-01 -1.111644804477691650e-01 -1.775346510112285614e-02 -3.049636818468570709e-02 -3.155474066734313965e-01 3.081623315811157227e-01 -1.530776321887969971e-01 -1.000079587101936340e-01
-4.502457007765769958e-02 -1.437903344631195068e-01 -5.186117067933082581e-02 -1.543333977460861206e-01 -7.776249945163726807e-02 3.849169611930847168e-01 -1.245815977454185486e-01 2.755082547664642334e-01 5.882858764380216599e-03 -1.832897812128067017e-01 2.199928164482116699e-01 1.293588429689407349e-01 1.324929296970367432e-01 -2.506121695041656494e-01 -2.816261947154998779e-01 -6.781031936407089233e-02 -2.353512793779373169e-01 -7.810931652784347534e-02 1.615632474422454834e-01 3.159471601247787476e-02 -3.052471876144409180e-01 -1.385512053966522217e-01 -6.130712479352951050e-02 1.437577903270721436e-01 -1.445932388305664062e-01 1.975826621055603027e-01 3.572443500161170959e-02 -1.270455420017242432e-01 -5.033259466290473938e-02 -1.210808828473091125e-01 -2.618005573749542236e-01 -2.315964847803115845e-01
-6.119715422391891479e-02 -1.482685804367065430e-01 -1.872830539941787720e-01 -1.736562401056289673e-01 2.907178997993469238e-01 2.965076863765716553e-01 3.147492557764053345e-02 1.531259417533874512e-01 1.576225161552429199e-01 -2.678378252312541008e-03 3.678085207939147949e-01 1.288562417030334473e-01 2.471885643899440765e-02 -1.961324214935302734e-01 1.857976615428924561e-02 1.490951627492904663e-01 -1.514756213873624802e-02 1.705479323863983154e-01 5.071854218840599060e-02 -2.168671041727066040e-01 -2.042887955904006958e-01 -1.998674869537353516e-01 -3.587242215871810913e-02 -1.406728178262710571e-01 -2.792518138885498047e-01 1.141343489289283752e-01 6.316527724266052246e-02 3.078174293041229248e-01 -1.655047014355659485e-02 -6.076198443770408630e-02 -4.682282358407974243e-02 -3.101467788219451904e-01
-2.617135941982269287e-01 -7.288280874490737915e-02 1.808742731809616089e-01 -1.535029858350753784e-01 -2.180061675608158112e-02 1.494349092245101929e-01 1.973255770280957222e-03 -1.768746525049209595e-01 2.559187263250350952e-02 -5.732469260692596436e-02 6.149643659591674805e-02 -5.512309446930885315e-02 1.596424281597137451e-01 -9.608111530542373657e-02 -2.149793207645416260e-01 3.318533897399902344e-01 8.446549624204635620e-02 2.492772489786148071e-01 1.585322171449661255e-01 5.038241669535636902e-02 -2.952050864696502686e-01 -2.952881157398223877e-01 -1.608970202505588531e-02 -1.100325509905815125e-01 -4.994379356503486633e-02 1.102376878261566162e-01 -2.821692526340484619e-01 7.876852899789810181e-02 -3.845110237598419189e-01 -1.056083068251609802e-01 -1.145067811012268066e-01 -2.403403222560882568e-01
1.350245345383882523e-02 -2.977381050586700439e-01 -9.370065480470657349e-02 8.346088975667953491e-02 -1.108998581767082214e-01 2.003764361143112183e-01 -1.800119429826736450e-01 -5.471935123205184937e-02 -6.201374903321266174e-02 1.740214377641677856e-01 9.458839148283004761e-02 8.032728731632232666e-02 4.802488535642623901e-02 -5.880665779113769531e-02 5.742130801081657410e-02 2.293490916490554810e-01 -2.658813297748565674e-01 1.656797975301742554e-01 -2.175828209146857262e-03 -2.983996868133544922e-01 -2.028722614049911499e-01 -1.308876276016235352e-01 -4.307426139712333679e-02 -1.474344450980424881e-02 -1.103777885437011719e-01 2.646876685321331024e-02 -7.684980332851409912e-02 -9.740380942821502686e-02 -3.976273536682128906e-01 4.980229735374450684e-01 1.135586127638816833e-01 -3.906893730163574219e-02
-1.071870774030685425e-01 -2.299534901976585388e-02 -2.139863371849060059e-01 1.900998651981353760e-01 -8.657097071409225464e-02 2.342007607221603394e-01 2.031859308481216431e-01 -7.711167633533477783e-02 3.308507204055786133e-01 -1.137541681528091431e-01 1.713006347417831421e-01 1.451579928398132324e-01 -4.235910996794700623e-02 -2.271737158298492432e-01 -2.804507315158843994e-01 3.146453201770782471e-02 -1.982445456087589264e-02 -1.323260813951492310e-01 -1.413327902555465698e-01 8.085420727729797363e-02 3.926838934421539307e-02 -2.327899187803268433e-01 -3.975519910454750061e-02 3.158860206604003906e-01 1.454918831586837769e-01 7.275665551424026489e-02 -2.830265462398529053e-01 -6.409422308206558228e-02 -2.142456620931625366e-01 -2.157141268253326416e-01 1.449133455753326416e-01 -2.549442648887634277e-01
-1.348223090171813965e-01 1.400763690471649170e-01 -5.066679418087005615e-02 6.807269155979156494e-02 2.319469451904296875e-01 3.501615300774574280e-02 1.252331137657165527e-01 7.644376158714294434e-02 4.625698179006576538e-02 -2.213182151317596436e-01 2.961376011371612549e-01 1.252031475305557251e-01 2.788361907005310059e-01 -7.323953509330749512e-02 -1.624375581741333008e-01 3.179776668548583984e-01 -2.254626154899597168e-01 2.748010754585266113e-01 2.558401823043823242e-01 -3.306649625301361084e-02 1.559156179428100586e-02 -2.393981516361236572e-01 3.676584735512733459e-02 3.937205970287322998e-01 9.254360944032669067e-02 4.064669460058212280e-02 1.451518237590789795e-01 -4.021858423948287964e-02 -1.073785126209259033e-01 -2.134337723255157471e-01 -9.944576025009155273e-02 -8.153833448886871338e-02
-6.170129030942916870e-02 -3.867210447788238525e-01 -2.367233633995056152e-01 2.523559331893920898e-01 1.357930898666381836e-01 1.045444458723068237e-01 -1.362833082675933838e-01 3.130778297781944275e-02 1.516704559326171875e-01 -1.981525681912899017e-02 4.742351174354553223e-02 -1.017738133668899536e-01 2.107499092817306519e-01 -2.773791253566741943e-01 -4.706253483891487122e-02 2.213595658540725708e-01 -2.170001417398452759e-01 2.071433514356613159e-01 1.149111911654472351e-01 -1.898953020572662354e-01 -1.554590612649917603e-01 -1.340827047824859619e-01 -2.912004590034484863e-01 9.605706483125686646e-02 2.185894995927810669e-01 -1.590480655431747437e-01 1.705441176891326904e-01 1.514787673950195312e-01 -2.268657684326171875e-01 7.626372575759887695e-02 4.609481617808341980e-02 -9.732529520988464355e-02
-1.414829492568969727e-01 -3.934911917895078659e-03 1.327011082321405411e-02 1.805530488491058350e-01 8.758814074099063873e-03 1.117780059576034546e-01 2.149123549461364746e-01 7.412564009428024292e-02 3.902170062065124512e-01 -1.009717658162117004e-01 -1.106150820851325989e-01 4.704935103654861450e-02 -2.628141827881336212e-02 -2.357984334230422974e-01 -8.079937845468521118e-02 -1.090747490525245667e-01 3.822282701730728149e-02 9.087523072957992554e-02 4.247777909040451050e-02 -2.023856788873672485e-01 -7.675613462924957275e-02 -3.478947877883911133e-01 8.127608336508274078e-03 4.869303852319717407e-02 -3.914093598723411560e-02 1.819079220294952393e-01 -3.261981606483459473e-01 -3.246537595987319946e-02 -2.934310138225555420e-01 1.864647120237350464e-01 -7.243297994136810303e-02 -4.257521927356719971e-01
-2.826005220413208008e-01 -1.304044425487518311e-01 -2.331379801034927368e-01 1.415039896965026855e-01 1.126225455664098263e-03 1.612612605094909668e-01 -1.274639070034027100e-01 -1.344291269779205322e-01 7.454685866832733154e-02 -2.399578504264354706e-02 2.594190537929534912e-01 4.043335840106010437e-02 -1.422146856784820557e-01 -1.803635656833648682e-01 4.324606433510780334e-02 4.541304111480712891e-01 -1.153200790286064148e-01 -5.819535627961158752e-02 3.132836818695068359e-01 1.494152843952178955e-01 -1.630977988243103027e-01 -1.225736364722251892e-02 -3.533211350440979004e-02 1.528840363025665283e-01 5.204388871788978577e-03 6.012086942791938782e-02 1.102509815245866776e-02 -1.459903717041015625e-01 4.436656087636947632e-02 -1.331612169742584229e-01 1.441161185503005981e-01 -4.224065840244293213e-01
-2.958471477031707764e-01 -2.799693644046783447e-01 -2.930317223072052002e-01 3.195989429950714111e-01 8.151672035455703735e-02 5.765747278928756714e-02 1.497927010059356689e-01 -5.468004196882247925e-02 2.034508287906646729e-01 4.940028861165046692e-02 2.134015262126922607e-01 5.283093079924583435e-02 2.319512963294982910e-01 -1.304440200328826904e-01 -2.968946993350982666e-01 -3.658596426248550415e-02 1.954444050788879395e-01 1.369800120592117310e-01 -1.512149870395660400e-01 -7.094805687665939331e-02 -3.264239430427551270e-02 -2.004720270633697510e-01 -1.769930720329284668e-01 1.829811930656433105e-01 3.748283535242080688e-02 4.062710329890251160e-02 1.528749018907546997e-01 -2.243309617042541504e-01 -8.227276057004928589e-02 9.290468879044055939e-03 -1.003798544406890869e-01 -2.713131606578826904e-01
1.963449903996661305e-04 4.238964989781379700e-03 3.883755952119827271e-02 1.959948092699050903e-01 -1.981281191110610962e-01 1.827066838741302490e-01 -8.121067285537719727e-02 3.876938298344612122e-02 2.249369025230407715e-01 -1.275503784418106079e-01 3.022884726524353027e-01 1.289132684469223022e-01 -1.459276396781206131e-02 -3.079513907432556152e-01 3.673515282571315765e-03 8.862872421741485596e-02 -4.170083403587341309e-01 1.762361824512481689e-01 2.913750708103179932e-02 -1.523457318544387817e-01 2.331603318452835083e-02 3.035071492195129395e-01 -6.277341395616531372e-02 -3.180258721113204956e-02 7.214607298374176025e-02 -6.323398649692535400e-02 1.261638849973678589e-02 -1.636663824319839478e-01 -3.531341850757598877e-01 4.872522503137588501e-02 2.655580043792724609e-01 -2.029103636741638184e-01
-5.865778028964996338e-02 -1.430527269840240479e-01 2.049852721393108368e-02 1.277544796466827393e-01 -1.056747883558273315e-01 3.939923644065856934e-01 -1.897091865539550781e-01 -2.321877479553222656e-01 4.217254817485809326e-01 -1.353995501995086670e-01 1.699610203504562378e-01 1.741221100091934204e-01 -1.534114778041839600e-01 -1.580029129981994629e-01 5.796871334314346313e-02 1.943991333246231079e-01 -3.309997022151947021e-01 1.726876795291900635e-01 7.310638576745986938e-02 -8.383599668741226196e-02 -1.938881725072860718e-02 1.029737442731857300e-01 6.286852061748504639e-02 1.383214592933654785e-01 -9.377039968967437744e-02 6.371094286441802979e-02 1.201911829411983490e-03 -1.207382678985595703e-01 -1.919493675231933594e-01 4.357169196009635925e-02 3.190203011035919189e-01 -6.516103446483612061e-02
-2.062212489545345306e-02 -2.167620062828063965e-01 -2.447313396260142326e-03 6.384821236133575439e-02 -4.539036005735397339e-02 1.068690791726112366e-01 2.729396820068359375e-01 -4.987153410911560059e-02 3.244652450084686279e-01 6.882083602249622345e-03 4.139961302280426025e-01 3.809275478124618530e-02 -1.147149354219436646e-01 -6.903206557035446167e-02 1.524991095066070557e-01 3.295682370662689209e-01 -1.444187462329864502e-01 1.565621495246887207e-01 -1.986455619335174561e-01 -1.937265992164611816e-01 1.366320550441741943e-01 -1.800868660211563110e-01 1.710475683212280273e-01 1.369250118732452393e-01 -1.304751634597778320e-02 2.376821041107177734e-01 -3.284662663936614990e-01 -4.068550467491149902e-02 -2.024258673191070557e-01 9.033427573740482330e-03 -2.782751619815826416e-02 -2.392555214464664459e-02
1.872263476252555847e-02 -1.638241112232208252e-01 -2.025979012250900269e-01 -1.144064888358116150e-01 -1.649899780750274658e-02 2.376700639724731445e-01 1.053183078765869141e-01 -3.439900577068328857e-01 -8.507980406284332275e-02 -2.353604882955551147e-01 2.389185279607772827e-01 1.594422161579132080e-01 6.846974045038223267e-02 -9.385658800601959229e-02 2.213355004787445068e-01 2.745010256767272949e-01 -4.102895036339759827e-02 -1.724772751331329346e-01 -6.160994246602058411e-02 -5.218110233545303345e-02 -2.173632085323333740e-01 -1.593883037567138672e-01 -6.057698279619216919e-03 1.343330591917037964e-01 1.304476708173751831e-01 -8.406059443950653076e-02 -2.148608304560184479e-02 -1.354936510324478149e-01 -4.182633161544799805e-01 3.430557996034622192e-02 -2.277057245373725891e-02 -3.182691633701324463e-01
-2.245776355266571045e-01 -9.752954542636871338e-02 -2.574846446514129639e-01 7.371112704277038574e-02 -1.492551565170288086e-01 1.944661885499954224e-01 5.239573121070861816e-02 -2.313977293670177460e-02 -4.837347567081451416e-02 2.142043597996234894e-02 1.302310675382614136e-01 1.571450531482696533e-01 1.555483341217041016e-01 -3.064490556716918945e-01 -8.278143405914306641e-02 -5.173438414931297302e-02 -1.232594847679138184e-01 2.721171826124191284e-02 -1.558969616889953613e-01 1.725217849016189575e-01 8.288633823394775391e-02 -2.423772662878036499e-01 -2.042656987905502319e-01 2.520173192024230957e-01 -1.098631694912910461e-01 5.625131353735923767e-02 -2.367940694093704224e-01 -1.938261240720748901e-01 -2.168333679437637329e-01 -1.956193745136260986e-01 1.060627847909927368e-01 -4.319665431976318359e-01
-7.335596531629562378e-02 1.452971994876861572e-01 -1.127499639987945557e-01 1.200962066650390625e-01 9.040386974811553955e-02 -1.502863503992557526e-02 2.711701095104217529e-01 1.252122409641742706e-02 -9.512655436992645264e-02 4.528497811406850815e-03 3.587467074394226074e-01 3.017309606075286865e-01 1.649760603904724121e-01 -2.878931760787963867e-01 -1.394427716732025146e-01 -3.667557612061500549e-04 -9.940636903047561646e-02 3.511778637766838074e-02 -1.099720522761344910e-01 9.843643009662628174e-02 -1.082815080881118774e-01 -5.683973804116249084e-02 -8.219426125288009644e-02 4.815001189708709717e-01 1.652020812034606934e-01 -2.876180969178676605e-02 7.067900896072387695e-02 1.370927840471267700e-01 -1.606543958187103271e-01 -3.206611052155494690e-02 -7.082916796207427979e-02 -3.683921396732330322e-01
-2.502862513065338135e-01 -6.016359105706214905e-02 -2.620290815830230713e-01 1.925507932901382446e-01 4.241102635860443115e-01 -8.957963436841964722e-02 7.597026973962783813e-02 -1.879811584949493408e-01 1.163963675498962402e-01 5.168706551194190979e-02 1.582142263650894165e-01 1.035087257623672485e-01 -1.090034320950508118e-01 -1.210902929306030273e-01 -5.504609644412994385e-02 1.996324658393859863e-01 2.674551606178283691e-01 3.622869774699211121e-02 1.352849695831537247e-02 -2.376726269721984863e-01 -1.801091879606246948e-01 -1.806085854768753052e-01 -2.366134524345397949e-01 7.067582756280899048e-02 4.634161666035652161e-02 -6.439584307372570038e-03 7.875907234847545624e-03 8.221856504678726196e-02 -2.648517489433288574e-01 -4.550995677709579468e-02 2.290970832109451294e-02 -3.745623230934143066e-01
4.146646335721015930e-02 -2.156482487916946411e-01 -1.458441317081451416e-01 2.351598739624023438e-01 1.294406205415725708e-01 8.148035407066345215e-02 1.793346256017684937e-01 4.172321408987045288e-02 6.787463277578353882e-02 -7.225761562585830688e-02 2.029900401830673218e-01 -1.848001778125762939e-01 -3.970732912421226501e-02 -1.923794299364089966e-01 -2.695399522781372070e-01 1.997004300355911255e-01 -7.938662916421890259e-02 -1.106545180082321167e-01 4.902794957160949707e-03 -1.391654163599014282e-01 1.801447570323944092e-01 -2.601603567600250244e-01 -1.431274265050888062e-01 1.693458259105682373e-01 -5.644453689455986023e-02 2.292174994945526123e-01 3.003529086709022522e-02 -2.663764357566833496e-01 -2.464254051446914673e-01 -2.205743454396724701e-02 -3.485209345817565918e-01 -2.900114953517913818e-01
-3.899488001479767263e-05 -1.287838965654373169e-01 1.510730665177106857e-02 1.455439925193786621e-01 -8.381660282611846924e-02 2.771032750606536865e-01 -8.256597816944122314e-02 -1.018149107694625854e-01 -1.395955681800842285e-01 -2.684050500392913818e-01 3.572217226028442383e-01 3.351462781429290771e-01 1.968098431825637817e-01 4.164569452404975891e-02 -3.142701752949506044e-04 2.024872601032257080e-01 -2.230330854654312134e-01 -5.522609502077102661e-02 3.574077785015106201e-01 5.446058511734008789e-02 -9.967475384473800659e-02 -8.467739820480346680e-02 4.507706500589847565e-03 9.555576741695404053e-02 -5.445957928895950317e-02 -1.454822625964879990e-02 8.312954567372798920e-03 -9.789252281188964844e-02 -4.083638191223144531e-01 8.325681835412979126e-02 2.275110930204391479e-01 6.357700563967227936e-03
-7.354381680488586426e-02 5.652845650911331177e-02 -5.723067000508308411e-02 -9.612326510250568390e-03 -3.966835886240005493e-02 6.216993927955627441e-02 4.399510100483894348e-02 -1.175542697310447693e-01 1.472407132387161255e-01 -6.571833509951829910e-04 1.496452242136001587e-01 9.818458929657936096e-03 2.522352635860443115e-01 -1.158645376563072205e-01 2.113364636898040771e-02 5.057805180549621582e-01 -2.169376909732818604e-01 -9.250997751951217651e-02 1.800581663846969604e-01 -2.169764786958694458e-02 -2.923982441425323486e-01 -1.306321322917938232e-01 1.057226210832595825e-01 -8.696974068880081177e-02 -2.130117267370223999e-01 2.014695666730403900e-02 -1.128501594066619873e-01 -1.099968329071998596e-01 -5.145992040634155273e-01 1.916562616825103760e-01 7.833328098058700562e-02 -3.532032296061515808e-02
-4.687961935997009277e-02 -1.827669590711593628e-01 -1.440668478608131409e-02 2.497698366641998291e-01 -1.794388331472873688e-02 2.170620858669281006e-01 8.910657465457916260e-02 1.058367192745208740e-01 1.118305698037147522e-01 2.644011378288269043e-02 2.603928148746490479e-01 -2.380688339471817017e-01 1.063068117946386337e-02 -3.210318982601165771e-01 -3.181917965412139893e-01 3.293173015117645264e-01 2.859944663941860199e-02 1.675674170255661011e-01 1.238365191966295242e-02 1.601258263690397143e-04 -3.350284099578857422e-01 -6.269626319408416748e-02 -2.316652238368988037e-01 3.076870143413543701e-01 2.040748000144958496e-01 4.843980073928833008e-02 1.121045798063278198e-01 7.398534566164016724e-02 -9.295233339071273804e-02 -5.790466442704200745e-02 -5.445071309804916382e-02 -1.187965869903564453e-01
-3.287041485309600830e-01 -8.015277236700057983e-02 -5.586154386401176453e-02 2.302650958299636841e-01 -6.244644522666931152e-02 -5.252998694777488708e-02 2.725128233432769775e-01 1.520769391208887100e-02 4.744665697216987610e-02 -1.240475699305534363e-01 3.773460388183593750e-01 4.062858596444129944e-02 -5.584614723920822144e-02 -1.473678648471832275e-01 1.457043271511793137e-02 9.067169576883316040e-02 -5.882003530859947205e-02 2.384466975927352905e-01 1.490733921527862549e-01 -4.805088788270950317e-02 5.605773627758026123e-02 -3.090745806694030762e-01 6.974539905786514282e-02 2.912505865097045898e-01 -1.155225634574890137e-01 -2.352274805307388306e-01 2.130981534719467163e-01 2.198997288942337036e-01 -9.537712484598159790e-02 2.018117755651473999e-01 1.075125932693481445e-01 -2.371632605791091919e-01
-1.924248039722442627e-01 -8.149891160428524017e-03 -1.122062951326370239e-01 -6.315086781978607178e-02 -1.271852999925613403e-01 3.176080584526062012e-01 1.224954575300216675e-01 -2.603977620601654053e-01 9.553726017475128174e-02 -5.001803487539291382e-02 1.464819610118865967e-01 -1.499223560094833374e-01 2.154282480478286743e-01 -6.401694845408201218e-03 -1.237192973494529724e-01 2.390321344137191772e-01 -5.595477670431137085e-02 -1.216945424675941467e-01 9.749043732881546021e-02 2.431913651525974274e-02 -3.088453412055969238e-01 -1.080071553587913513e-01 1.141295731067657471e-01 4.281155765056610107e-02 -2.067424505949020386e-01 1.251447349786758423e-01 -1.454229354858398438e-01 2.197815850377082825e-02 -5.387971401214599609e-01 1.477853395044803619e-02 2.206314504146575928e-01 -5.319550633430480957e-02
-1.067109256982803345e-01 -2.834668159484863281e-01 5.107948184013366699e-02 2.002446204423904419e-01 1.120387092232704163e-01 3.109527751803398132e-02 -6.769526749849319458e-02 8.061108179390430450e-03 7.679554820060729980e-02 6.196729838848114014e-02 3.605649471282958984e-01 1.777108013629913330e-01 4.558526575565338135e-01 1.033684313297271729e-01 -1.968827247619628906e-01 1.394536793231964111e-01 -1.168553605675697327e-01 3.814361393451690674e-01 1.190484911203384399e-01 -1.817396432161331177e-01 -1.164490431547164917e-01 -1.057265847921371460e-01 -1.409282088279724121e-01 6.604273617267608643e-02 2.185351997613906860e-01 -7.938847690820693970e-02 4.533686488866806030e-02 -2.844992838799953461e-02 -2.781877219676971436e-01 8.086088299751281738e-02 -3.743501007556915283e-02 -4.239935800433158875e-02
-1.491579711437225342e-01 -4.489574730396270752e-01 3.124640882015228271e-02 1.288989633321762085e-01 -5.605386570096015930e-02 1.674457937479019165e-01 3.719191532582044601e-03 1.750252991914749146e-01 1.267061084508895874e-01 5.638388544321060181e-02 1.348537057638168335e-01 8.882355690002441406e-02 2.981000840663909912e-01 -2.163722664117813110e-01 -2.533727884292602539e-01 1.704895794391632080e-01 1.779287904500961304e-01 2.833898365497589111e-01 -1.724372953176498413e-01 -2.012300193309783936e-01 -2.413694746792316437e-02 3.328351071104407310e-03 -7.063837349414825439e-02 3.936315774917602539e-01 5.366307124495506287e-02 2.236269041895866394e-02 -1.967358961701393127e-02 -7.134344428777694702e-02 -2.346897870302200317e-01 6.483092159032821655e-02 -6.031357124447822571e-02 -8.951677381992340088e-02
-1.122152581810951233e-01 -5.826868861913681030e-02 -7.281810045242309570e-02 2.331883162260055542e-01 2.400797978043556213e-02 2.157994806766510010e-01 2.217445969581604004e-01 6.715322285890579224e-02 2.689752280712127686e-01 -2.457020580768585205e-01 -4.158604517579078674e-02 -1.593066304922103882e-01 -7.102167606353759766e-02 -2.231531888246536255e-01 -1.081377267837524414e-01 -3.999727219343185425e-02 3.557376563549041748e-02 1.917593926191329956e-01 6.127871572971343994e-02 -1.172515526413917542e-01 -8.467356860637664795e-02 -1.808668226003646851e-01 1.158884167671203613e-01 2.251460589468479156e-02 -1.828685253858566284e-01 1.350315213203430176e-01 -2.560468912124633789e-01 -9.691356122493743896e-02 -2.148201167583465576e-01 1.848539412021636963e-01 -1.323714256286621094e-01 -5.115857720375061035e-01
1.139936298131942749e-01 2.829526066780090332e-01 4.274517297744750977e-02 1.920615136623382568e-01 -3.876867890357971191e-02 -1.765356957912445068e-01 7.287190109491348267e-02 1.217724308371543884e-01 7.225179672241210938e-02 -9.147765487432479858e-02 2.962983548641204834e-01 2.379323840141296387e-01 8.751716464757919312e-02 -1.527174115180969238e-01 2.198331756517291069e-03 2.737663984298706055e-01 -1.299538165330886841e-01 2.350078821182250977e-01 1.294108182191848755e-01 -4.627515748143196106e-02 -3.319242596626281738e-01 5.041884258389472961e-03 2.160251513123512268e-02 2.400338798761367798e-01 1.768901944160461426e-01 1.017838064581155777e-02 2.472785264253616333e-01 1.761977523565292358e-01 -3.635988533496856689e-01 -2.330563217401504517e-02 1.285270322114229202e-02 -1.889666318893432617e-01
-2.182401157915592194e-02 -3.510730573907494545e-03 -2.368831485509872437e-01 2.857538461685180664e-01 1.635080575942993164e-01 2.200625687837600708e-01 1.720118336379528046e-02 3.405123576521873474e-02 3.572326600551605225e-01 -8.184947073459625244e-02 -3.160898387432098389e-02 8.712817728519439697e-02 2.580378949642181396e-02 -2.117015272378921509e-01 -2.371832169592380524e-02 1.397220790386199951e-02 1.122724264860153198e-01 8.995588123798370361e-02 6.797970831394195557e-02 -7.302089780569076538e-02 1.052437722682952881e-02 -2.773943543434143066e-01 1.100552603602409363e-01 -3.554120659828186035e-02 -9.013159573078155518e-02 3.036685585975646973e-01 -3.764646500349044800e-02 3.252054005861282349e-02 -3.576858639717102051e-01 1.014223992824554443e-01 -5.585572123527526855e-02 -4.803496897220611572e-01
-1.467501372098922729e-01 -3.200837597250938416e-02 -1.105563938617706299e-01 1.461263447999954224e-01 -1.163778677582740784e-01 2.956211268901824951e-01 -9.971231967210769653e-02 -2.722299396991729736e-01 1.571798026561737061e-01 -2.126737311482429504e-02 -2.917145006358623505e-02 -1.169975548982620239e-01 2.158972769975662231e-01 4.706438630819320679e-02 7.143586128950119019e-02 4.170491397380828857e-01 -1.289937496185302734e-01 -1.416235119104385376e-01 -9.831395000219345093e-02 -8.941417932510375977e-02 -3.037137687206268311e-01 -2.277363240718841553e-01 -4.770210385322570801e-02 3.952736034989356995e-02 3.053110651671886444e-02 -1.962456852197647095e-01 -2.454750835895538330e-01 -9.321952611207962036e-02 -3.727274239063262939e-01 -4.300110787153244019e-02 1.406213939189910889e-01 -1.416954845190048218e-01
-1.140142753720283508e-01 3.872638568282127380e-02 -2.488647699356079102e-01 3.251616954803466797e-01 5.189741402864456177e-02 9.100212156772613525e-02 -5.549495294690132141e-02 -1.283870488405227661e-01 5.419506132602691650e-02 -6.377780437469482422e-02 3.199404776096343994e-01 2.164620608091354370e-01 -2.404077444225549698e-03 -2.867861092090606689e-01 -1.261974871158599854e-01 1.041959375143051147e-01 -8.976344764232635498e-02 5.896159261465072632e-02 3.262552618980407715e-02 1.641520261764526367e-01 -7.945543527603149414e-02 -1.365101337432861328e-01 -1.697342097759246826e-01 1.657077223062515259e-01 6.361365318298339844e-02 2.075724676251411438e-02 -3.986350595951080322e-01 2.899096161127090454e-02 -1.454680562019348145e-01 -2.233399301767349243e-01 1.816018819808959961e-01 -3.647359907627105713e-01
-4.873746261000633240e-02 -2.429518699645996094e-01 -1.601398289203643799e-01 5.269520357251167297e-02 -1.926250755786895752e-01 4.155586287379264832e-02 2.946694754064083099e-02 6.298645585775375366e-02 -7.498434931039810181e-02 -1.324369758367538452e-01 2.008132338523864746e-01 1.837462633848190308e-01 -2.185328491032123566e-02 -1.295670121908187866e-01 -2.861598432064056396e-01 1.666344106197357178e-01 3.318361043930053711e-01 4.366413131356239319e-02 -3.823121264576911926e-02 -2.280128896236419678e-01 9.340241551399230957e-02 -1.491017341613769531e-01 -2.589102387428283691e-01 2.507682442665100098e-01 -4.559262469410896301e-02 2.891843020915985107e-02 1.431134901940822601e-02 9.295757859945297241e-03 -3.394430577754974365e-01 -1.986216157674789429e-01 1.064646989107131958e-01 -3.831175267696380615e-01
-2.934682369232177734e-01 -1.413241326808929443e-01 -1.292500048875808716e-01 -7.792186737060546875e-02 9.038224071264266968e-02 2.047791704535484314e-02 -1.022409275174140930e-01 1.753516644239425659e-01 -7.483265548944473267e-02 -9.154923260211944580e-02 2.529863417148590088e-01 2.336013317108154297e-01 3.292928040027618408e-01 -2.763363420963287354e-01 1.555773764848709106e-01 1.989440470933914185e-01 -1.451487839221954346e-01 1.407556384801864624e-01 8.864619582891464233e-02 -1.362211108207702637e-01 -2.313497662544250488e-01 -9.238924831151962280e-02 -1.334507018327713013e-01 -8.609474450349807739e-02 -2.144369930028915405e-01 1.549234986305236816e-01 -2.396132797002792358e-02 -1.093859374523162842e-01 -2.247547805309295654e-01 3.542423248291015625e-01 -1.643068939447402954e-01 1.038272399455308914e-02
-2.732507288455963135e-01 8.190705440938472748e-03 -2.823390364646911621e-01 6.464316695928573608e-02 -5.536514520645141602e-02 3.077842593193054199e-01 2.090052813291549683e-01 9.323972277343273163e-03 4.748306423425674438e-02 -2.153299748897552490e-01 7.993846200406551361e-03 3.746042549610137939e-01 6.087017431855201721e-02 -2.141467928886413574e-01 -1.147103011608123779e-01 -1.376149952411651611e-01 -1.461340337991714478e-01 2.233687639236450195e-01 1.033094748854637146e-01 5.397737771272659302e-02 9.640853852033615112e-03 -8.694940805435180664e-02 6.758790463209152222e-02 1.058005914092063904e-01 2.065787911415100098e-01 -1.061232015490531921e-01 -1.763591766357421875e-01 -1.081639975309371948e-01 -3.373595774173736572e-01 -1.446025371551513672e-01 -3.756109625101089478e-02 -2.966661751270294189e-01
-5.532710254192352295e-02 8.162555843591690063e-02 -1.656913310289382935e-01 2.771637141704559326e-01 -1.429315507411956787e-01 8.077173680067062378e-02 1.588980108499526978e-01 1.446098387241363525e-01 1.390950530767440796e-01 -7.490047812461853027e-02 -7.901192456483840942e-02 2.286959886550903320e-01 9.841877222061157227e-02 -4.160530567169189453e-01 -2.666225433349609375e-01 3.468047678470611572e-01 8.147301524877548218e-02 1.211092025041580200e-01 -1.510390788316726685e-01 -1.602687984704971313e-01 -3.117642179131507874e-02 -2.416657358407974243e-01 -3.016552142798900604e-02 1.991213411092758179e-01 1.192649677395820618e-01 2.298060804605484009e-02 -7.505154609680175781e-02 -2.299333959817886353e-01 -1.615251600742340088e-01 2.290990948677062988e-01 -3.217492997646331787e-02 -1.806519627571105957e-01
-1.759337037801742554e-01 5.792097747325897217e-02 -1.032690554857254028e-01 -4.117115959525108337e-02 4.164419323205947876e-02 1.547881122678518295e-02 1.300563756376504898e-02 -3.006835579872131348e-01 2.482567355036735535e-02 -1.869567036628723145e-01 1.697195023298263550e-01 -1.099997572600841522e-02 1.259397715330123901e-01 -8.008082211017608643e-02 -7.023698836565017700e-02 5.153413414955139160e-01 1.686530858278274536e-01 2.607277035713195801e-02 2.505662664771080017e-02 -8.313468098640441895e-02 -3.604728281497955322e-01 -5.458939820528030396e-03 9.405983239412307739e-02 1.913233995437622070e-01 -2.677993476390838623e-02 2.196148224174976349e-02 -2.397385537624359131e-01 -6.401878595352172852e-02 -4.119385480880737305e-01 2.321120053529739380e-01 -4.720740392804145813e-02 -5.334091186523437500e-02
-9.492233395576477051e-02 -7.072073221206665039e-02 -1.810792684555053711e-01 1.893857866525650024e-01 -1.248257905244827271e-01 2.193395746871829033e-03 -1.164869666099548340e-01 -6.585282832384109497e-02 2.363985031843185425e-01 2.098799049854278564e-01 4.683746099472045898e-01 9.693885594606399536e-02 8.265269547700881958e-02 -2.462721168994903564e-01 1.804191023111343384e-01 -4.614832811057567596e-03 -3.697634935379028320e-01 -3.410047665238380432e-02 2.058601826429367065e-01 -1.257302761077880859e-01 -1.103724464774131775e-01 -1.440960168838500977e-02 -1.662286072969436646e-01 -4.790424928069114685e-02 8.933946490287780762e-02 9.074809029698371887e-03 -5.128839984536170959e-02 -1.194234862923622131e-01 -3.468019962310791016e-01 2.211104147136211395e-02 2.509229481220245361e-01 -8.949796110391616821e-02
-1.691562235355377197e-01 -1.699989587068557739e-01 -5.760519579052925110e-02 2.088109403848648071e-02 1.470384746789932251e-01 -7.162602990865707397e-02 1.506053805351257324e-01 -8.523424156010150909e-03 2.948346734046936035e-01 2.157564163208007812e-01 3.633489608764648438e-01 7.227409631013870239e-02 -1.388849467039108276e-01 2.468255348503589630e-02 -6.047795712947845459e-02 4.053494632244110107e-01 -2.125373333692550659e-01 2.567153573036193848e-01 -2.589417397975921631e-01 -1.082695052027702332e-01 5.444293096661567688e-02 3.790128603577613831e-02 2.606619708240032196e-02 3.259794414043426514e-02 -1.103664264082908630e-01 2.356337308883666992e-01 -1.701760441064834595e-01 1.709960103034973145e-01 -2.764264345169067383e-01 4.173087328672409058e-02 -1.175304055213928223e-01 -1.295294910669326782e-01
-9.253301471471786499e-02 -1.064945831894874573e-01 -1.271428763866424561e-01 -1.740587502717971802e-02 1.229200586676597595e-01 1.789391934871673584e-01 -2.231099270284175873e-02 2.561569400131702423e-02 3.164202272891998291e-01 -1.244354397058486938e-01 3.615308105945587158e-01 2.727207541465759277e-01 1.196469441056251526e-01 2.623505704104900360e-02 8.726329356431961060e-02 3.725957125425338745e-02 7.848671823740005493e-02 2.606698870658874512e-01 -1.483615636825561523e-01 -2.579175829887390137e-01 -2.602728605270385742e-01 -1.454851329326629639e-01 2.034104764461517334e-01 -4.020201414823532104e-02 -8.622359484434127808e-02 1.591726690530776978e-01 2.270540893077850342e-01 -1.491066068410873413e-03 -2.320608645677566528e-01 -1.924879401922225952e-01 -2.620721608400344849e-02 -3.165334165096282959e-01
-3.009209036827087402e-01 -1.635876148939132690e-01 1.549037098884582520e-01 2.439491003751754761e-01 -9.696668386459350586e-02 -9.045803546905517578e-02 -1.137207597494125366e-01 -4.505030065774917603e-02 1.573252230882644653e-01 -6.678035110235214233e-02 2.037415951490402222e-01 -4.973854869604110718e-02 2.050998359918594360e-01 -2.510868310928344727e-01 -3.555082678794860840e-01 2.572692632675170898e-01 -1.455859746783971786e-02 -1.558013856410980225e-01 -9.631384909152984619e-02 -1.294151544570922852e-01 -1.375813782215118408e-01 -1.480776220560073853e-01 -2.064586430788040161e-01 -1.371326595544815063e-01 -4.662598669528961182e-02 2.037648260593414307e-01 -9.769055247306823730e-02 2.361813485622406006e-01 -3.254403471946716309e-01 -1.370661985129117966e-02 -1.620202809572219849e-01 3.983492031693458557e-02
-4.474318772554397583e-02 -1.931022405624389648e-01 2.736883759498596191e-01 3.080039322376251221e-01 -3.101505711674690247e-02 1.254295259714126587e-01 1.301094591617584229e-01 1.702045798301696777e-01 2.812384665012359619e-01 -3.021416068077087402e-01 3.105506598949432373e-01 6.671050190925598145e-02 1.744640469551086426e-01 -2.821010164916515350e-02 -2.100539952516555786e-01 1.873943358659744263e-01 1.482207179069519043e-01 -1.676298081874847412e-01 7.180032879114151001e-02 1.007994823157787323e-02 2.373595908284187317e-02 -1.969678550958633423e-01 -3.532547503709793091e-02 -3.530911728739738464e-02 -4.531631246209144592e-03 9.691945463418960571e-02 -1.277443766593933105e-01 1.093050613999366760e-01 -3.628612756729125977e-01 2.407135516405105591e-01 -7.756023108959197998e-02 -1.269188523292541504e-01
9.008184820413589478e-02 5.768350884318351746e-02 1.743768602609634399e-01 3.091000318527221680e-01 6.558780372142791748e-02 -4.620070010423660278e-02 2.238522469997406006e-01 -1.474463492631912231e-01 9.808677434921264648e-02 5.451568588614463806e-02 2.093380540609359741e-01 1.887675821781158447e-01 -1.778285019099712372e-02 -1.266548931598663330e-01 -2.373632974922657013e-02 3.270929455757141113e-01 1.720363460481166840e-02 2.992353439331054688e-01 2.212068885564804077e-01 -1.737447232007980347e-01 -1.586114317178726196e-01 -9.509201347827911377e-02 -1.532093733549118042e-01 1.614247858524322510e-01 1.357518285512924194e-01 1.019467636942863464e-01 1.378712356090545654e-01 2.390252947807312012e-01 -2.027859240770339966e-01 -1.198358908295631409e-01 1.876189373433589935e-02 -3.935417532920837402e-01
2.379238046705722809e-02 9.308881312608718872e-02 3.547598794102668762e-02 1.571762412786483765e-01 6.452391296625137329e-02 4.628518223762512207e-02 1.842498034238815308e-01 8.108181646093726158e-04 1.610342264175415039e-01 -2.194215804338455200e-01 2.920093536376953125e-01 1.295864135026931763e-01 1.240446940064430237e-01 -7.583772391080856323e-02 -3.143386840820312500e-01 4.974243640899658203e-01 -1.869100481271743774e-01 -1.709802299737930298e-01 -1.506691239774227142e-02 -2.999640069901943207e-02 1.401802748441696167e-01 -8.850239962339401245e-02 7.697759568691253662e-02 2.928386628627777100e-01 7.856044918298721313e-02 -7.383362203836441040e-02 3.487521409988403320e-02 -5.531638115644454956e-02 -1.762304008007049561e-01 -2.076093405485153198e-01 1.725791487842798233e-03 -3.263625800609588623e-01
-1.757039129734039307e-01 -1.118490621447563171e-01 -4.907520487904548645e-02 7.283588498830795288e-02 1.189102069474756718e-03 3.675011172890663147e-02 -3.224391117691993713e-02 2.939320728182792664e-02 -2.530898433178663254e-03 -4.576643556356430054e-02 2.045447230339050293e-01 2.564932405948638916e-01 3.127644360065460205e-01 -2.367897480726242065e-01 1.165773719549179077e-01 8.325034379959106445e-02 5.795660894364118576e-03 3.520177304744720459e-01 1.615905165672302246e-01 -2.392912469804286957e-02 -2.456017732620239258e-01 -1.506477892398834229e-01 -1.526045054197311401e-02 -2.796803042292594910e-02 -3.427045345306396484e-01 1.773886978626251221e-01 -9.690327942371368408e-02 -4.419906064867973328e-02 -3.392622172832489014e-01 2.719344794750213623e-01 -2.281841188669204712e-01 1.596007645130157471e-01
7.822293043136596680e-02 -2.346917428076267242e-02 -1.936804801225662231e-01 -1.433259695768356323e-01 2.942394912242889404e-01 3.224013745784759521e-01 -7.929047942161560059e-02 3.369567543268203735e-02 8.365855365991592407e-02 -2.204165607690811157e-01 1.801540516316890717e-02 -9.007386118173599243e-02 -1.431724578142166138e-01 1.182392761111259460e-01 -2.912168800830841064e-01 3.963657319545745850e-01 -1.750605106353759766e-01 1.292132586240768433e-01 5.358507856726646423e-02 -1.154140681028366089e-01 -1.545908674597740173e-02 -2.698035240173339844e-01 -1.051076650619506836e-01 3.130397796630859375e-01 -1.810376793146133423e-01 -4.266451299190521240e-02 -1.190234273672103882e-01 5.258459225296974182e-02 -1.686428487300872803e-01 -1.443832963705062866e-01 4.412566497921943665e-02 -2.203472107648849487e-01
-1.298676282167434692e-01 -1.603958308696746826e-01 -1.972930729389190674e-01 -9.990718215703964233e-03 -7.117010653018951416e-02 1.932283192873001099e-01 1.057602986693382263e-01 -3.681988269090652466e-02 -1.068394258618354797e-01 -4.580882191658020020e-02 3.176926672458648682e-01 6.511449068784713745e-02 2.694610059261322021e-01 6.393992155790328979e-02 5.193321406841278076e-02 9.977705031633377075e-02 -1.343981772661209106e-01 -2.375620305538177490e-01 -4.122748598456382751e-02 -1.712347269058227539e-01 -1.699921637773513794e-01 -1.641068458557128906e-01 2.103092372417449951e-01 6.106633692979812622e-02 -2.763231396675109863e-01 6.127884984016418457e-02 -4.566365852952003479e-02 6.601867824792861938e-02 -5.246132612228393555e-01 1.908573061227798462e-01 -6.157209724187850952e-02 -2.100266814231872559e-01
-8.309970796108245850e-02 7.147644460201263428e-02 -9.923711419105529785e-02 1.967733055353164673e-01 1.607318967580795288e-01 9.611675143241882324e-02 9.795145690441131592e-02 -1.867529191076755524e-02 3.641071617603302002e-01 -2.319663614034652710e-01 1.000863760709762573e-01 1.176720634102821350e-01 -5.474497377872467041e-02 -2.675518393516540527e-01 -1.896128356456756592e-01 8.746115118265151978e-02 1.481076329946517944e-01 8.530155569314956665e-02 -3.564857318997383118e-02 -2.205001115798950195e-01 -1.968098804354667664e-02 -3.242685794830322266e-01 -1.120789349079132080e-01 -5.314549431204795837e-02 -1.454672813415527344e-01 1.210936456918716431e-01 -1.897657811641693115e-01 -1.970446109771728516e-01 -1.616126149892807007e-01 3.116417862474918365e-02 -4.570334032177925110e-02 -4.755039811134338379e-01
-1.487275213003158569e-01 -3.010692894458770752e-01 3.535046800971031189e-02 1.924308240413665771e-01 -2.682255208492279053e-01 2.589864134788513184e-01 -2.461189217865467072e-02 -5.360499024391174316e-02 6.076857075095176697e-02 2.229205518960952759e-02 1.044096946716308594e-01 -1.586701273918151855e-01 -3.380029229447245598e-04 1.094611883163452148e-01 -5.483051016926765442e-02 4.681470990180969238e-02 -3.985167741775512695e-01 3.378743529319763184e-01 1.018339991569519043e-01 -1.659809798002243042e-01 -1.456913501024246216e-01 -3.520974218845367432e-01 -1.900405436754226685e-01 1.495455056428909302e-01 6.565210968255996704e-02 -2.166663110256195068e-02 6.576119363307952881e-02 -1.482900381088256836e-01 -2.576016187667846680e-01 1.874513030052185059e-01 -4.267717897891998291e-02 5.336010362952947617e-03
-1.738603115081787109e-01 -3.748036548495292664e-02 -6.708285957574844360e-02 7.436802238225936890e-02 -1.526869833469390869e-01 -1.658861190080642700e-01 1.840224266052246094e-01 2.233314514160156250e-01 -9.820298105478286743e-02 -2.363226711750030518e-01 5.327701568603515625e-02 -1.208314970135688782e-01 7.908539474010467529e-02 -1.823185831308364868e-01 -5.630480498075485229e-02 1.970974206924438477e-01 -2.955151796340942383e-01 3.058542311191558838e-01 -2.951071783900260925e-02 1.176822334527969360e-01 -3.754363656044006348e-01 2.998997829854488373e-02 5.831532180309295654e-03 2.445520088076591492e-02 1.869836747646331787e-01 1.756901592016220093e-01 5.771340429782867432e-02 -8.994190394878387451e-02 -4.804348647594451904e-01 -1.132416352629661560e-01 1.835412345826625824e-02 -3.600044874474406242e-03
-4.319753032177686691e-03 -5.952725652605295181e-03 -2.495777606964111328e-01 -4.978892952203750610e-02 -1.857853233814239502e-01 3.343793153762817383e-01 2.695199549198150635e-01 4.565475881099700928e-02 1.918331533670425415e-01 -4.116873256862163544e-03 2.296447306871414185e-01 1.249040663242340088e-02 2.425759285688400269e-01 -1.208979487419128418e-01 1.329952478408813477e-01 2.383717745542526245e-01 -1.677697002887725830e-01 -1.130611971020698547e-01 1.507621407508850098e-01 1.106189712882041931e-01 -2.490883767604827881e-01 -3.594101369380950928e-01 1.881538927555084229e-01 -6.034883856773376465e-02 -1.258170306682586670e-01 1.384173929691314697e-01 5.037400498986244202e-02 -3.954479843378067017e-02 -2.683599293231964111e-01 1.597109586000442505e-01 -1.509432122111320496e-02 -1.828830540180206299e-01
-3.099475428462028503e-02 -1.220447272062301636e-01 -6.586405634880065918e-02 -1.808320432901382446e-01 3.648060932755470276e-02 2.528896629810333252e-01 2.739206515252590179e-02 6.146664544939994812e-02 -4.876717180013656616e-02 8.190082013607025146e-02 2.861268632113933563e-02 1.107217669486999512e-01 1.432897001504898071e-01 -2.100234925746917725e-01 -9.508279711008071899e-02 -2.534450264647603035e-03 -3.468524217605590820e-01 3.823162317276000977e-01 -7.302368758246302605e-04 -1.825408823788166046e-02 -2.780443131923675537e-01 -7.708563655614852905e-02 1.730908006429672241e-01 1.977946460247039795e-01 3.721920773386955261e-02 -2.442345470190048218e-01 2.554878890514373779e-01 -1.582785993814468384e-01 -2.278609126806259155e-01 2.692548632621765137e-01 -1.779518574476242065e-01 -2.342078536748886108e-01
7.334832847118377686e-02 2.065687067806720734e-02 7.731682062149047852e-02 1.548763215541839600e-01 1.581724733114242554e-01 3.103399872779846191e-01 -2.031615674495697021e-01 -2.191555500030517578e-01 1.585126817226409912e-01 -4.756952077150344849e-02 1.668369024991989136e-01 -1.079519912600517273e-01 1.645195335149765015e-01 -6.678227335214614868e-02 -2.526492774486541748e-01 -6.904035061597824097e-02 -2.394798547029495239e-01 -5.037603527307510376e-02 -1.224763318896293640e-01 -1.675323694944381714e-01 -3.918314278125762939e-01 -2.227465510368347168e-01 1.222453936934471130e-01 1.359668970108032227e-01 1.125890165567398071e-01 5.606075376272201538e-02 -2.924480736255645752e-01 1.236804947257041931e-01 -2.562240064144134521e-01 -1.576830595731735229e-01 -1.525975167751312256e-01 -1.289038509130477905e-01
-2.838975489139556885e-01 6.629674136638641357e-02 1.276541799306869507e-01 1.368160694837570190e-01 1.733769476413726807e-01 1.461419612169265747e-01 9.111389517784118652e-03 7.424394041299819946e-02 2.632299065589904785e-01 -8.581920713186264038e-02 1.486783772706985474e-01 1.532417535781860352e-01 -1.752232760190963745e-01 9.169818460941314697e-02 -1.350683569908142090e-01 3.988167047500610352e-01 -2.872788012027740479e-01 8.035342395305633545e-02 -1.640816777944564819e-01 -2.849589288234710693e-01 -2.039281278848648071e-01 -1.129339858889579773e-01 4.974941536784172058e-02 -4.521519318222999573e-02 1.140504851937294006e-01 -5.864644795656204224e-02 -3.844822049140930176e-01 -1.629104614257812500e-01 -1.821257323026657104e-01 -6.188491359353065491e-02 2.075424790382385254e-02 -1.065208483487367630e-02
-1.934315562248229980e-01 -9.257422387599945068e-02 -8.837589621543884277e-02 -7.591002434492111206e-02 -1.835090219974517822e-01 2.607602477073669434e-01 2.061615437269210815e-01 -4.614094737917184830e-03 1.095779612660408020e-01 -1.026267744600772858e-02 1.591265648603439331e-01 7.795099914073944092e-02 1.920568495988845825e-01 7.852039486169815063e-02 -7.180506736040115356e-02 1.113023012876510620e-01 -3.743084520101547241e-02 -3.770791292190551758e-01 3.153137117624282837e-02 -1.149617955088615417e-01 -2.060341984033584595e-01 -2.677495479583740234e-01 9.597260504961013794e-02 1.682771295309066772e-01 -2.518034875392913818e-01 5.069555342197418213e-02 -6.531270593404769897e-02 2.924751862883567810e-02 -4.316967725753784180e-01 2.012716829776763916e-01 1.115928664803504944e-01 -2.687955796718597412e-01
-1.693811863660812378e-01 -8.440653979778289795e-02 2.322176657617092133e-02 3.205283284187316895e-01 1.492948681116104126e-01 2.567581534385681152e-01 6.001864001154899597e-02 9.904617071151733398e-02 3.774993717670440674e-01 1.992858499288558960e-01 3.544102609157562256e-01 5.367765948176383972e-02 1.678484380245208740e-01 -1.702878177165985107e-01 -2.258527725934982300e-01 1.806999146938323975e-01 -1.514415889978408813e-01 2.012120373547077179e-02 -1.318683326244354248e-01 7.019618898630142212e-02 -8.538782596588134766e-02 1.593811810016632080e-01 -7.241993397474288940e-02 1.847318559885025024e-01 2.492565959692001343e-01 1.681561768054962158e-01 -2.217130810022354126e-01 9.968141466379165649e-02 -1.806853562593460083e-01 -1.974374172277748585e-04 -8.822492510080337524e-02 9.528592228889465332e-03
-1.933434605598449707e-01 -3.421706259250640869e-01 -6.795985251665115356e-02 1.721481233835220337e-01 2.573415264487266541e-02 4.359912127256393433e-02 7.202669233083724976e-02 2.421644628047943115e-01 2.023905366659164429e-01 1.580615043640136719e-01 3.131420314311981201e-01 1.602650135755538940e-01 3.791651725769042969e-01 -4.206301644444465637e-02 -1.228114292025566101e-01 2.498285770416259766e-01 -4.054532572627067566e-02 2.431070208549499512e-01 1.299534142017364502e-01 -1.291341036558151245e-01 -9.239156544208526611e-02 3.871554881334304810e-02 -2.501199543476104736e-01 1.632967889308929443e-01 1.506409794092178345e-01 -2.112372666597366333e-01 1.211432623676955700e-03 -4.011008422821760178e-03 -2.413101345300674438e-01 -1.347804814577102661e-02 -4.382519423961639404e-02 -1.045709997415542603e-01
-9.601228684186935425e-02 -9.567009657621383667e-02 3.376834467053413391e-02 3.250228613615036011e-02 -1.228337176144123077e-03 2.189151048660278320e-01 1.412828452885150909e-02 -9.596621617674827576e-03 3.489668071269989014e-01 9.977069497108459473e-02 1.996344476938247681e-01 -1.101725101470947266e-01 1.684049665927886963e-01 -2.428871095180511475e-01 -2.295748889446258545e-01 3.169173300266265869e-01 2.612905502319335938e-01 1.113427653908729553e-01 8.885470777750015259e-02 1.847378164529800415e-01 -3.263930231332778931e-02 -5.839613452553749084e-02 -2.632110714912414551e-01 2.941898107528686523e-01 2.276368252933025360e-02 1.961938105523586273e-03 -4.071331024169921875e-02 1.678699105978012085e-01 -3.737753331661224365e-01 2.111919075250625610e-01 -9.321806579828262329e-02 -2.529392763972282410e-02
-1.671571731567382812e-01 -3.594323098659515381e-01 6.901620421558618546e-03 -1.726680397987365723e-01 -3.728679567575454712e-02 2.289440929889678955e-01 1.434126794338226318e-01 -1.867789030075073242e-01 -3.338709101080894470e-02 2.179923802614212036e-01 1.053855717182159424e-01 -5.756412819027900696e-02 6.627323478460311890e-02 -2.285433560609817505e-01 -1.665423810482025146e-01 1.187625005841255188e-01 -3.463440537452697754e-01 9.326953440904617310e-02 7.361825555562973022e-02 1.482502371072769165e-01 -9.032755345106124878e-02 -6.089036166667938232e-02 1.731236279010772705e-02 9.103613905608654022e-03 7.462845742702484131e-02 6.890502572059631348e-02 4.135100916028022766e-02 -1.647133566439151764e-02 -5.513302087783813477e-01 2.244591861963272095e-01 6.811371445655822754e-02 -5.138186737895011902e-02
-2.763881385326385498e-01 -1.500258594751358032e-01 -9.655530750751495361e-02 1.306027621030807495e-01 -6.771562993526458740e-02 1.899002641439437866e-01 1.883569210767745972e-01 5.867127701640129089e-02 -1.518303006887435913e-01 -3.619323670864105225e-01 3.137169778347015381e-02 -1.476613283157348633e-01 -2.533768862485885620e-02 1.327042579650878906e-01 -4.125131666660308838e-01 -2.510301023721694946e-02 -2.187689095735549927e-01 7.494597136974334717e-02 1.500450074672698975e-01 -2.004529982805252075e-01 -4.143675267696380615e-01 -8.297891914844512939e-02 5.927625112235546112e-03 1.041997596621513367e-01 -5.230707302689552307e-02 1.273939162492752075e-01 1.495432704687118530e-01 -2.268265374004840851e-02 -2.775634527206420898e-01 -3.981646895408630371e-02 2.421197853982448578e-02 -5.061910301446914673e-02
-1.012391969561576843e-01 5.688835307955741882e-02 1.588048189878463745e-01 -8.465193212032318115e-02 2.204742841422557831e-02 3.600082993507385254e-01 9.269990772008895874e-02 -1.946483999490737915e-01 1.634005904197692871e-01 -1.429077684879302979e-01 2.148900479078292847e-01 1.955448538064956665e-01 2.106567174196243286e-01 -1.941601634025573730e-01 -5.417498946189880371e-02 3.278903365135192871e-01 1.024684906005859375e-01 6.474522501230239868e-02 1.926595158874988556e-02 1.466854810714721680e-01 -2.136733382940292358e-01 -2.027286887168884277e-01 -1.737923622131347656e-01 -6.331411749124526978e-02 -2.508991360664367676e-01 8.684284985065460205e-02 -2.826130688190460205e-01 -7.920914143323898315e-02 -2.885819375514984131e-01 1.306938678026199341e-01 -1.951805055141448975e-01 -2.927796542644500732e-02
3.618763387203216553e-02 -1.804788559675216675e-01 -1.459002345800399780e-01 3.006516098976135254e-01 1.275965273380279541e-01 -1.416084766387939453e-01 1.848298013210296631e-01 4.230561852455139160e-02 3.347663581371307373e-01 -1.366692483425140381e-01 2.118404395878314972e-02 1.126832887530326843e-01 1.647978872060775757e-01 -7.552444934844970703e-02 -9.248732030391693115e-02 2.327421456575393677e-01 5.608249455690383911e-02 7.722809445112943649e-03 -3.345257416367530823e-02 -1.299252510070800781e-01 -3.892033696174621582e-01 -2.065314203500747681e-01 3.145331889390945435e-02 -9.945964440703392029e-03 3.996048495173454285e-02 3.171969950199127197e-01 1.340557038784027100e-01 -1.883381009101867676e-01 8.025050908327102661e-02 -6.240516668185591698e-04 -1.417871415615081787e-01 -3.795405626296997070e-01
-7.312565296888351440e-02 -3.060260713100433350e-01 -1.526085543446242809e-04 1.978210359811782837e-01 -8.551038801670074463e-02 4.783426597714424133e-02 -2.612576261162757874e-02 2.252213656902313232e-01 4.443591088056564331e-02 2.638440951704978943e-02 1.974928826093673706e-01 3.836491331458091736e-02 1.960436701774597168e-01 -3.866515159606933594e-01 -3.573049008846282959e-01 1.494011431932449341e-01 2.385239899158477783e-01 3.491090238094329834e-01 -1.747901290655136108e-01 -1.516510099172592163e-01 -5.056435987353324890e-02 -1.487935483455657959e-01 -8.174994587898254395e-02 2.839035391807556152e-01 -3.671047976240515709e-03 4.428802058100700378e-02 -7.651356607675552368e-02 -4.226676747202873230e-02 -2.003016024827957153e-01 6.877864152193069458e-02 -1.368796527385711670e-01 -4.785773158073425293e-02
-1.795854270458221436e-01 -1.400907933712005615e-01 -1.693264544010162354e-01 -1.036740913987159729e-01 -9.200554341077804565e-02 4.502871334552764893e-01 -1.186887696385383606e-01 -4.993135854601860046e-02 -1.768553107976913452e-01 1.648302376270294189e-02 1.652219593524932861e-01 7.874102145433425903e-02 4.145037848502397537e-03 1.963139139115810394e-02 -1.747636795043945312e-01 1.300268173217773438e-01 -6.625139713287353516e-02 -6.827655434608459473e-02 1.520557999610900879e-01 -2.390227653086185455e-02 -1.315712332725524902e-01 1.593572646379470825e-01 2.587323784828186035e-01 1.424162238836288452e-01 -1.465935260057449341e-01 1.299172639846801758e-01 -8.523014257661998272e-04 -5.722640082240104675e-02 -5.221086144447326660e-01 1.451512426137924194e-01 1.417223960161209106e-01 -2.234530448913574219e-01
-4.335731267929077148e-02 -3.620100915431976318e-01 2.957990951836109161e-02 2.211882472038269043e-01 -8.128592371940612793e-02 1.323308646678924561e-01 9.268298000097274780e-02 -2.501155734062194824e-01 5.844231694936752319e-02 5.745656415820121765e-02 2.578211426734924316e-01 -9.026706218719482422e-02 -1.224821135401725769e-01 -2.132892608642578125e-02 2.037015855312347412e-01 3.720386326313018799e-01 -1.130633130669593811e-01 -5.244741961359977722e-02 -4.176552966237068176e-02 -3.494963049888610840e-01 -1.120202764868736267e-01 -2.082669287919998169e-01 -1.021652445197105408e-01 -6.282925605773925781e-02 9.004943072795867920e-02 -9.972629696130752563e-02 -9.024141728878021240e-02 2.838540240190923214e-04 -6.607772409915924072e-02 1.934961974620819092e-01 -6.867410242557525635e-02 -4.035423398017883301e-01
7.446733862161636353e-02 1.697409600019454956e-01 -1.568847894668579102e-01 2.200865745544433594e-01 1.238842010498046875e-01 -1.110381819307804108e-02 6.852962821722030640e-02 -8.784913271665573120e-02 -4.388060886412858963e-03 -2.475269436836242676e-01 2.890517711639404297e-01 3.228223323822021484e-02 3.446073532104492188e-01 7.024986296892166138e-02 -1.703502386808395386e-01 8.242712914943695068e-02 -5.273619201034307480e-03 1.804987341165542603e-01 1.238185688853263855e-01 -6.040614843368530273e-02 -2.468746006488800049e-01 -8.891367167234420776e-02 6.996931135654449463e-02 2.360879331827163696e-01 9.508788585662841797e-02 -1.659284979104995728e-01 2.438608258962631226e-01 -1.756473034620285034e-01 -4.161609411239624023e-01 2.295701503753662109e-01 1.443554013967514038e-01 -6.800354272127151489e-02
6.273232400417327881e-02 -8.445458114147186279e-02 1.292629987001419067e-01 8.326475322246551514e-02 1.162178739905357361e-01 1.133504509925842285e-01 -3.619741275906562805e-02 1.343534328043460846e-02 1.061219815164804459e-02 -7.978578656911849976e-02 1.866231262683868408e-01 -1.108922585844993591e-01 2.255440205335617065e-01 -3.205460608005523682e-01 4.699031263589859009e-02 2.561044394969940186e-01 -4.297009482979774475e-02 1.551256328821182251e-01 -4.223400354385375977e-02 -4.896589517593383789e-01 -2.358775585889816284e-01 2.004397511482238770e-01 2.514974772930145264e-02 2.826704978942871094e-01 1.240755468606948853e-01 3.282214999198913574e-01 -6.397616118192672729e-02 -8.598296903073787689e-03 -1.628234684467315674e-01 -1.834301091730594635e-02 6.511563062667846680e-02 -2.454282045364379883e-01
-3.351549431681632996e-02 -2.222771197557449341e-01 -1.550735831260681152e-01 -1.417842060327529907e-01 1.241291090846061707e-01 5.254034996032714844e-01 1.376056075096130371e-01 -3.003511726856231689e-01 -1.571535617113113403e-01 -6.677567726001143456e-04 2.627526521682739258e-01 2.483698725700378418e-01 9.967791289091110229e-02 -1.493443846702575684e-01 1.967287156730890274e-03 1.068319380283355713e-01 -1.330422610044479370e-01 6.293129175901412964e-02 2.249398976564407349e-01 -3.839384019374847412e-02 -3.195006549358367920e-01 -1.604206711053848267e-01 -2.168274112045764923e-02 2.143564261496067047e-02 9.989561885595321655e-02 -8.004160970449447632e-02 1.207175664603710175e-02 -1.106602475047111511e-01 -2.463020384311676025e-01 1.169634014368057251e-01 5.769318901002407074e-03 -1.396862091496586800e-03
-8.361432701349258423e-03 -5.573180969804525375e-03 1.077105551958084106e-01 -6.506577879190444946e-02 4.223817959427833557e-02 2.847756259143352509e-02 1.740010976791381836e-01 -1.362700909376144409e-01 2.071443498134613037e-01 -2.529311180114746094e-01 4.644864797592163086e-01 1.064137443900108337e-01 2.472684681415557861e-01 -3.300770819187164307e-01 -4.160965606570243835e-02 3.861855864524841309e-01 7.633868604898452759e-02 1.286999788135290146e-02 5.105875059962272644e-02 9.990750253200531006e-02 -2.370760440826416016e-01 9.116965532302856445e-02 1.156183704733848572e-01 1.521610915660858154e-01 -1.490285247564315796e-01 7.977871596813201904e-02 -6.645208597183227539e-02 7.512737810611724854e-02 -2.562714815139770508e-01 2.063197791576385498e-01 -9.701447933912277222e-02 4.239258170127868652e-02
-6.380666792392730713e-02 -1.705578714609146118e-01 -9.831798821687698364e-02 5.825712531805038452e-02 -7.337465137243270874e-02 -2.695166133344173431e-02 2.244963943958282471e-01 -7.331468164920806885e-02 3.066872656345367432e-01 -9.562907367944717407e-02 2.904407382011413574e-01 -5.332977324724197388e-02 -1.275981031358242035e-02 2.705271914601325989e-02 3.807436674833297729e-02 4.568684399127960205e-01 -2.097892761230468750e-01 1.184898242354393005e-01 -3.004857301712036133e-01 -1.499590426683425903e-01 9.314639866352081299e-02 -1.394444406032562256e-01 -1.144743487238883972e-01 2.464910224080085754e-02 -3.303613141179084778e-02 3.522307872772216797e-01 -2.303697615861892700e-01 1.204559579491615295e-01 -2.218441963195800781e-01 1.595838181674480438e-02 -1.852985769510269165e-01 -3.482798114418983459e-02
-3.985437750816345215e-02 -1.285932213068008423e-01 -2.401629239320755005e-01 1.609039306640625000e-01 -8.111471682786941528e-02 -1.066562533378601074e-01 -1.551899611949920654e-01 -7.320237904787063599e-02 4.488582536578178406e-02 1.729502975940704346e-01 5.560219287872314453e-01 3.680708259344100952e-02 -4.036204516887664795e-02 -5.030070990324020386e-02 7.446185499429702759e-02 -4.693834856152534485e-02 -4.053567722439765930e-02 1.354885250329971313e-01 -5.496788769960403442e-02 -1.345232129096984863e-01 -2.093644589185714722e-01 -3.787020593881607056e-02 -1.716207563877105713e-01 6.544123752973973751e-04 3.737921826541423798e-03 2.185547649860382080e-01 -1.680801659822463989e-01 5.396959558129310608e-02 -4.096567928791046143e-01 -7.960124313831329346e-02 1.871521472930908203e-01 -3.042959570884704590e-01
-1.323187537491321564e-02 -2.573202550411224365e-01 -1.614429950714111328e-01 1.434355676174163818e-01 -1.182697638869285583e-01 1.609457656741142273e-02 -1.785568147897720337e-02 6.819321960210800171e-02 1.972385495901107788e-01 5.099789425730705261e-02 2.156950086355209351e-01 -4.820965230464935303e-02 1.176685653626918793e-02 -2.323708385229110718e-01 -4.100023806095123291e-01 1.642987877130508423e-02 -4.510536491870880127e-01 1.182648390531539917e-01 2.379143610596656799e-02 -1.918707937002182007e-01 -1.940752416849136353e-01 -3.173921406269073486e-01 2.370601743459701538e-01 1.601421833038330078e-01 3.596247732639312744e-02 1.553879678249359131e-01 7.012276351451873779e-02 4.080957919359207153e-02 -3.943674266338348389e-02 -1.516432315111160278e-01 -1.272985246032476425e-02 1.519942134618759155e-01
-8.335587382316589355e-02 -1.789673417806625366e-01 -6.073200702667236328e-02 -5.890230834484100342e-02 -1.987987756729125977e-01 1.143896877765655518e-01 -1.043181717395782471e-01 -7.579924911260604858e-02 -1.745980978012084961e-01 -2.070255577564239502e-01 1.750732026994228363e-02 5.047923885285854340e-03 1.479416042566299438e-01 -4.955672323703765869e-01 7.651606202125549316e-02 1.648201793432235718e-01 -5.173343792557716370e-02 1.145876944065093994e-01 8.142270147800445557e-02 -4.270096719264984131e-01 -8.554709702730178833e-02 -1.391025334596633911e-01 -9.195876866579055786e-02 -4.919246956706047058e-02 -1.063969358801841736e-01 2.760618031024932861e-01 1.785368621349334717e-01 9.796714782714843750e-02 -2.941758930683135986e-01 2.024346739053726196e-01 6.392270326614379883e-02 -8.680065721273422241e-02
-8.626621961593627930e-02 -5.764878168702125549e-02 -1.123096868395805359e-01 -1.878624260425567627e-01 1.401711814105510712e-02 2.220062911510467529e-01 9.665385633707046509e-02 1.486106514930725098e-01 7.993093132972717285e-02 7.652518898248672485e-02 1.265531182289123535e-01 2.567720115184783936e-01 -5.724185612052679062e-03 -5.352932959794998169e-02 -9.006951004266738892e-02 4.109756946563720703e-01 -1.146330907940864563e-01 2.975901365280151367e-01 2.830767333507537842e-01 -8.216946572065353394e-02 -2.546007931232452393e-01 -5.974923819303512573e-02 7.033053785562515259e-02 5.746129527688026428e-02 1.870188303291797638e-02 -1.328342109918594360e-01 -8.475903421640396118e-02 -2.252120673656463623e-01 -3.404785394668579102e-01 9.215613454580307007e-02 -2.401192039251327515e-01 2.512264549732208252e-01
-4.788687452673912048e-02 2.334912270307540894e-01 -1.441825181245803833e-01 7.690166682004928589e-02 1.591840088367462158e-01 6.225647777318954468e-02 2.353227883577346802e-02 1.182257309556007385e-01 1.283849030733108521e-01 -2.601154744625091553e-01 3.287076950073242188e-01 8.561670035123825073e-02 2.770012319087982178e-01 8.500123769044876099e-02 -8.500257134437561035e-02 3.440601527690887451e-01 -3.458473384380340576e-01 7.559663057327270508e-02 9.233833104372024536e-02 1.283465046435594559e-02 -1.954222843050956726e-02 -3.160960376262664795e-01 -9.139792062342166901e-03 3.725110292434692383e-01 1.111390814185142517e-01 5.566796660423278809e-02 1.255572587251663208e-01 2.653837576508522034e-02 -1.353450417518615723e-01 -1.160857304930686951e-01 -3.370792046189308167e-02 -1.601479202508926392e-01
-1.997944414615631104e-01 5.468735471367835999e-02 5.023429170250892639e-03 1.014468371868133545e-01 -1.172122880816459656e-01 1.392114907503128052e-01 4.000194370746612549e-02 2.327707260847091675e-01 -8.064799010753631592e-02 -3.437783718109130859e-01 -9.482749551534652710e-02 1.149928346276283264e-01 -7.393118459731340408e-03 -1.306384056806564331e-01 -1.875663250684738159e-01 -1.969256065785884857e-02 -2.274948358535766602e-01 1.445021480321884155e-01 -5.086155980825424194e-02 -4.249018058180809021e-02 -9.296780824661254883e-02 1.777143180370330811e-01 -3.497526049613952637e-03 2.444173395633697510e-01 1.671184748411178589e-01 2.349532991647720337e-01 -5.805397406220436096e-02 -2.921963334083557129e-01 -5.040208697319030762e-01 -1.005647704005241394e-01 -8.082642406225204468e-02 -1.967544406652450562e-01
-1.473658531904220581e-01 -1.709485352039337158e-01 7.710569351911544800e-02 -2.073130905628204346e-01 -2.701155245304107666e-01 1.130035892128944397e-01 4.685429111123085022e-02 -1.224933490157127380e-01 1.821253448724746704e-01 -1.097475290298461914e-01 1.583433151245117188e-01 -5.205487459897994995e-02 1.166782602667808533e-01 -1.884804368019104004e-01 3.324270993471145630e-02 4.502185806632041931e-02 -1.045803725719451904e-01 3.310352265834808350e-01 1.795543581247329712e-01 -3.775430321693420410e-01 1.688016355037689209e-01 -8.557476103305816650e-02 1.159444227814674377e-01 2.012566775083541870e-01 1.487319637089967728e-02 7.515358924865722656e-02 7.692415267229080200e-02 3.431158512830734253e-02 -5.071950554847717285e-01 1.205698996782302856e-01 2.874624542891979218e-02 3.602808341383934021e-02
-1.034590303897857666e-01 4.620837420225143433e-02 -2.075581848621368408e-01 1.353254914283752441e-01 4.054526798427104950e-03 2.386661171913146973e-01 1.799228936433792114e-01 -1.337822526693344116e-01 3.498804569244384766e-01 -1.515749841928482056e-01 6.294718012213706970e-03 2.090276777744293213e-01 -8.942720293998718262e-02 -3.140633702278137207e-01 -8.990223705768585205e-02 -4.412432014942169189e-02 -2.062093093991279602e-02 1.030614301562309265e-01 -7.880003750324249268e-02 -9.798328578472137451e-02 4.203203693032264709e-02 -1.466331183910369873e-01 1.083427593111991882e-01 1.318467408418655396e-01 1.301170140504837036e-01 3.507107868790626526e-02 -2.184895873069763184e-01 -2.393526285886764526e-01 -3.626958131790161133e-01 1.117097362875938416e-01 -3.982857987284660339e-02 -4.058149158954620361e-01
-2.235290259122848511e-01 -2.095205932855606079e-01 -1.846231520175933838e-01 1.831792145967483521e-01 -1.330778747797012329e-01 1.135761141777038574e-01 -1.473956108093261719e-01 1.555588990449905396e-01 -8.852910250425338745e-02 1.151740029454231262e-01 1.044951677322387695e-01 2.752630114555358887e-01 8.696126192808151245e-02 3.248223103582859039e-03 -1.595004796981811523e-01 3.773512542247772217e-01 -9.344626218080520630e-02 -3.472635755315423012e-03 8.556506782770156860e-02 -7.728043943643569946e-02 7.835697382688522339e-02 -3.479154109954833984e-01 2.197594940662384033e-01 1.741140782833099365e-01 -2.368461936712265015e-01 3.202692046761512756e-02 -1.862328648567199707e-01 1.550248265266418457e-01 -2.272398173809051514e-01 1.636325120925903320e-01 2.331157028675079346e-01 4.834431409835815430e-02
-6.048802658915519714e-02 -4.248783886432647705e-01 -1.651988476514816284e-01 -3.473459184169769287e-02 -2.922998666763305664e-01 2.572264969348907471e-01 3.452270925045013428e-01 1.433502286672592163e-01 -1.251447200775146484e-01 -1.453615576028823853e-01 7.125418633222579956e-02 6.739584263414144516e-03 -1.063762381672859192e-01 -2.828195504844188690e-02 -2.682120725512504578e-02 1.140558198094367981e-01 -3.058649003505706787e-01 6.087791174650192261e-02 1.666131615638732910e-01 -6.148166954517364502e-02 -2.119014710187911987e-01 1.362906843423843384e-01 1.423852145671844482e-02 2.142690718173980713e-01 1.057159006595611572e-01 -2.538166195154190063e-02 8.878051489591598511e-02 1.354279965162277222e-01 -3.208401501178741455e-01 -7.328487932682037354e-02 -9.644057601690292358e-02 -1.848937124013900757e-01
-1.895697861909866333e-01 -2.827310264110565186e-01 9.454063139855861664e-03 2.716744877398014069e-02 -8.788794279098510742e-02 1.046939566731452942e-01 -1.517649441957473755e-01 2.298240214586257935e-01 1.619545072317123413e-01 -7.658644020557403564e-02 3.259356599301099777e-03 -1.286841034889221191e-01 2.509678304195404053e-01 -1.571566909551620483e-01 -1.508135199546813965e-01 2.900344431400299072e-01 -1.233094930648803711e-01 1.819536387920379639e-01 -1.708810776472091675e-01 -1.221855804324150085e-01 -8.385490626096725464e-02 -2.463977038860321045e-01 -3.248344063758850098e-01 -3.668631613254547119e-02 -1.832077503204345703e-01 1.288724243640899658e-01 -2.229806333780288696e-01 -3.418802469968795776e-02 -3.806578218936920166e-01 -1.437045484781265259e-01 -7.472448796033859253e-02 7.939201593399047852e-02
-2.108812332153320312e-01 -7.761713862419128418e-02 6.819668412208557129e-02 -1.773847192525863647e-01 1.205593794584274292e-01 4.122894257307052612e-02 -4.668158292770385742e-02 2.865189611911773682e-01 3.808276355266571045e-01 -1.798371821641921997e-01 1.960406005382537842e-01 6.338022649288177490e-02 1.022915244102478027e-01 -1.713062375783920288e-01 9.612473100423812866e-02 1.048540789633989334e-02 -3.528979718685150146e-01 6.197120063006877899e-03 -1.152174174785614014e-01 1.689865440130233765e-01 -1.544169932603836060e-01 -2.230183780193328857e-01 -1.709915846586227417e-01 1.528154760599136353e-01 -2.003201991319656372e-01 -1.042942032217979431e-01 1.254294216632843018e-01 -1.664283871650695801e-01 -1.669719517230987549e-01 1.567482650279998779e-01 -9.120129048824310303e-02 -3.100313544273376465e-01
-1.958592534065246582e-01 -3.631348609924316406e-01 -8.665342628955841064e-02 1.258833557367324829e-01 -8.983449637889862061e-02 9.227403998374938965e-02 -1.067684739828109741e-01 1.902626454830169678e-02 1.039579212665557861e-01 -2.848621010780334473e-01 1.418637931346893311e-01 2.764916419982910156e-01 1.389094889163970947e-01 -7.444765418767929077e-02 -1.692883968353271484e-01 3.131323158740997314e-01 1.883722096681594849e-01 2.189502865076065063e-02 -1.423373669385910034e-01 -2.745891511440277100e-01 1.477170921862125397e-02 -9.073228389024734497e-02 -2.593354582786560059e-01 3.470402657985687256e-01 8.735106140375137329e-02 -8.468320965766906738e-02 -8.480456471443176270e-02 -8.310092240571975708e-02 -1.993768513202667236e-01 -5.583056062459945679e-02 -1.925443261861801147e-01 -3.727840259671211243e-02
-1.271039396524429321e-01 4.457941651344299316e-02 -2.088388986885547638e-02 1.251670122146606445e-01 6.934965401887893677e-02 6.780940294265747070e-02 2.214863710105419159e-02 -1.325922906398773193e-01 1.154135018587112427e-01 -2.980031073093414307e-01 2.918726801872253418e-01 9.915466606616973877e-02 2.767349481582641602e-01 -7.658427581191062927e-03 -2.240048348903656006e-01 7.355587929487228394e-02 -2.083878368139266968e-01 1.322418004274368286e-01 6.184816733002662659e-02 -1.218927651643753052e-01 -5.813869461417198181e-02 -6.018977165222167969e-01 1.705075353384017944e-01 1.156659647822380066e-01 1.928453296422958374e-01 7.990688830614089966e-02 4.555783420801162720e-02 2.498894035816192627e-01 -8.620054274797439575e-02 3.812396153807640076e-02 6.289735436439514160e-02 1.597202755510807037e-02
1.692768931388854980e-02 -2.841165661811828613e-02 -2.338993847370147705e-01 9.961622208356857300e-02 1.080054193735122681e-01 1.052109524607658386e-01 1.422530859708786011e-01 -4.643000289797782898e-02 2.542060315608978271e-01 -2.163139432668685913e-01 -3.213406726717948914e-02 4.334373399615287781e-02 -6.141905114054679871e-02 -3.372880816459655762e-01 -1.739749312400817871e-01 1.971089281141757965e-02 1.098218485713005066e-01 1.299338191747665405e-01 5.660679657012224197e-03 -7.809105515480041504e-02 4.835453629493713379e-02 -3.206497728824615479e-01 -3.539636731147766113e-02 1.558083313284441829e-04 -1.715352982282638550e-01 1.964032202959060669e-01 -7.354786247014999390e-02 -8.165521919727325439e-02 -3.418626785278320312e-01 2.458841539919376373e-02 -1.067885607481002808e-01 -5.255450010299682617e-01
7.350599020719528198e-02 -1.283852159976959229e-01 -3.565000742673873901e-02 3.868420422077178955e-01 9.867280721664428711e-02 1.593844741582870483e-01 5.107922106981277466e-02 1.010190173983573914e-01 6.322698295116424561e-02 -4.246636293828487396e-03 9.895609319210052490e-02 3.003324382007122040e-02 -1.099677830934524536e-01 7.731447368860244751e-02 -3.196758329868316650e-01 6.040549278259277344e-02 1.879561990499496460e-01 1.063106954097747803e-02 -7.760270684957504272e-02 -3.300068676471710205e-01 -3.351971507072448730e-01 -2.395338714122772217e-01 -2.712623775005340576e-01 1.129591837525367737e-01 7.101873308420181274e-02 -3.351164981722831726e-02 7.475521415472030640e-02 -1.140666827559471130e-01 -3.528190553188323975e-01 2.874921075999736786e-02 5.261832475662231445e-02 -2.851913273334503174e-01
-3.899945318698883057e-02 4.522470757365226746e-02 -2.737971842288970947e-01 2.996262162923812866e-02 2.631655894219875336e-02 1.364959478378295898e-01 2.293619066476821899e-01 2.115077897906303406e-02 1.731811016798019409e-01 -9.677939116954803467e-02 4.271521791815757751e-02 -9.969767183065414429e-02 5.481214448809623718e-02 -2.959610223770141602e-01 -2.366714179515838623e-01 4.436452873051166534e-03 1.588528603315353394e-01 2.174420841038227081e-02 2.638120949268341064e-02 -8.393625169992446899e-02 -6.756607443094253540e-02 -3.064650595188140869e-01 -8.391566574573516846e-03 1.475148200988769531e-01 -3.333661332726478577e-02 1.243693903088569641e-01 -6.929060071706771851e-02 -2.252135872840881348e-01 -2.739812135696411133e-01 1.084800362586975098e-01 -2.477147877216339111e-01 -5.257163047790527344e-01
-1.091601997613906860e-01 -3.568225800991058350e-01 -1.081157997250556946e-01 -1.759318262338638306e-01 -8.642494678497314453e-02 3.236080110073089600e-01 1.168532520532608032e-01 -2.687423527240753174e-01 1.169824823737144470e-01 2.272473722696304321e-01 6.537381559610366821e-02 -1.062985956668853760e-01 1.210554018616676331e-01 -1.941035240888595581e-01 -1.659720838069915771e-01 9.448064118623733521e-02 -3.300997316837310791e-01 -1.165614500641822815e-01 -9.719262272119522095e-02 9.598594158887863159e-03 -2.181099029257893562e-03 -6.630747020244598389e-02 2.401418611407279968e-02 3.156752511858940125e-02 -5.513859540224075317e-02 5.805533006787300110e-02 -9.914293885231018066e-02 4.319890588521957397e-02 -4.963284134864807129e-01 1.252809315919876099e-01 1.131401658058166504e-01 -1.390650123357772827e-01
1.686246395111083984e-01 -2.116165459156036377e-01 -6.178147718310356140e-02 2.556950151920318604e-01 -6.210065633058547974e-02 5.882485955953598022e-02 8.386462926864624023e-02 2.160510122776031494e-01 -1.780702471733093262e-01 4.687806218862533569e-02 2.338791340589523315e-01 -9.755829721689224243e-02 -1.883016712963581085e-02 -8.445920795202255249e-02 -2.545088231563568115e-01 3.297546505928039551e-01 9.101273864507675171e-02 1.677647531032562256e-01 -1.855003386735916138e-01 -1.076788529753684998e-01 -1.889879405498504639e-01 -8.599545061588287354e-02 -2.694395780563354492e-01 7.157588005065917969e-02 1.179106384515762329e-01 4.742344468832015991e-02 4.466721042990684509e-02 -8.070806413888931274e-02 -2.769481837749481201e-01 1.486949026584625244e-01 -2.127065882086753845e-02 -4.361709356307983398e-01
-1.669647544622421265e-01 -3.336285352706909180e-01 -8.523091673851013184e-02 2.161144465208053589e-02 -6.830575410276651382e-03 -4.309778288006782532e-02 1.189832091331481934e-01 -3.679865971207618713e-02 -2.546883933246135712e-02 -1.292876154184341431e-01 1.056455969810485840e-01 9.216940402984619141e-02 -6.991942971944808960e-02 -9.567227959632873535e-02 -2.117649167776107788e-01 1.695536375045776367e-01 -1.109580099582672119e-01 -1.027484908699989319e-01 1.028087548911571503e-02 -3.655915856361389160e-01 2.963889241218566895e-01 -1.272803097963333130e-01 -1.542951762676239014e-01 3.159263730049133301e-01 8.430769294500350952e-02 2.004049867391586304e-01 4.344383254647254944e-02 -1.359585393220186234e-02 -2.454512715339660645e-01 -1.348638087511062622e-01 -3.315406441688537598e-01 -2.983663380146026611e-01
-2.028206586837768555e-01 -2.107863277196884155e-01 -1.356645077466964722e-01 2.929959297180175781e-01 2.058983407914638519e-02 -9.203961491584777832e-02 -8.326268196105957031e-02 1.293276250362396240e-02 1.512598395347595215e-01 -1.790071725845336914e-01 1.338935643434524536e-01 -1.975784450769424438e-01 -1.703550480306148529e-02 -4.040160179138183594e-01 -2.213051915168762207e-01 2.074523121118545532e-01 -3.166738897562026978e-02 1.297887880355119705e-03 7.842680811882019043e-02 -1.706564426422119141e-01 -2.341427356004714966e-01 -2.604541927576065063e-02 -2.623513042926788330e-01 1.358576714992523193e-01 2.894843816757202148e-01 4.121065884828567505e-02 1.688320785760879517e-01 1.351044140756130219e-02 -1.988473534584045410e-01 2.078635394573211670e-01 -1.479334570467472076e-02 -2.248299717903137207e-01
-1.470189392566680908e-01 8.521962910890579224e-02 -3.048889935016632080e-01 6.651180237531661987e-02 7.865196093916893005e-03 1.116604581475257874e-01 1.840365529060363770e-01 -1.706133969128131866e-02 2.512195892632007599e-02 8.631145954132080078e-02 3.199498355388641357e-01 -9.040013700723648071e-02 -4.824689030647277832e-02 -2.893135845661163330e-01 -2.011474817991256714e-01 6.991466134786605835e-02 1.106135398149490356e-01 -5.266485735774040222e-02 -6.651645898818969727e-02 -1.072109416127204895e-01 2.420075088739395142e-01 -2.381131947040557861e-01 -1.412048190832138062e-01 3.432661890983581543e-01 -1.310141533613204956e-01 1.505697965621948242e-01 -2.622911706566810608e-02 -7.342700660228729248e-02 -2.933467030525207520e-01 4.739648429676890373e-04 -3.550569415092468262e-01 -1.872309595346450806e-01
7.788350433111190796e-02 -2.541344761848449707e-01 -1.718855947256088257e-01 -2.204305678606033325e-02 -4.463887214660644531e-01 1.320441961288452148e-01 -4.541195183992385864e-02 6.988379172980785370e-03 -7.060118764638900757e-02 -1.459179371595382690e-01 1.458296328783035278e-01 2.595630288124084473e-01 1.380928307771682739e-01 -2.784838974475860596e-01 1.516366153955459595e-01 -7.050960510969161987e-02 -1.081157699227333069e-01 -5.074637383222579956e-02 -7.022750377655029297e-02 -3.951543867588043213e-01 -3.381935954093933105e-01 4.944558069109916687e-02 -5.213296413421630859e-02 -2.441941946744918823e-02 6.230958737432956696e-03 2.386102266609668732e-02 8.098153024911880493e-02 2.294723130762577057e-02 -3.220027685165405273e-01 6.765151023864746094e-02 -6.739052012562751770e-03 -1.718363314867019653e-01
5.013399943709373474e-02 -1.464757472276687622e-01 2.451850660145282745e-02 2.136592417955398560e-01 2.540910802781581879e-02 1.746558845043182373e-01 -1.658748686313629150e-01 6.183369830250740051e-02 3.132755458354949951e-01 1.444856077432632446e-01 2.618952691555023193e-01 1.476006358861923218e-01 -1.898315846920013428e-01 8.778354525566101074e-02 -1.360325813293457031e-01 1.618836820125579834e-01 -2.877967655658721924e-01 1.443648636341094971e-01 2.562554739415645599e-02 -1.936814934015274048e-02 -5.259080231189727783e-02 -3.096410632133483887e-01 1.808015555143356323e-01 6.777314096689224243e-02 2.231425046920776367e-01 3.497613072395324707e-01 -3.621073439717292786e-02 8.736030012369155884e-02 -3.261514306068420410e-01 -1.998352259397506714e-01 1.514950860291719437e-02 -3.483055531978607178e-02
-3.815558850765228271e-01 -3.000637292861938477e-01 -1.673738360404968262e-01 2.069862037897109985e-01 -5.252405069768428802e-03 1.228640135377645493e-02 9.687314927577972412e-02 -1.561739481985569000e-03 -4.817753564566373825e-03 9.883709996938705444e-02 3.612911105155944824e-01 1.192167475819587708e-01 -2.688243985176086426e-01 -1.634473800659179688e-01 1.365662813186645508e-01 -2.883684821426868439e-03 -5.522425845265388489e-02 1.583654433488845825e-02 1.674723774194717407e-01 -3.657812625169754028e-02 -2.606745362281799316e-01 3.962195944041013718e-03 -3.639486804604530334e-02 1.361809670925140381e-02 2.988339215517044067e-02 3.151820600032806396e-01 -5.456264689564704895e-02 -1.103035658597946167e-01 -4.003048539161682129e-01 3.364166989922523499e-02 1.761684864759445190e-01 -4.275247454643249512e-02
-1.933920532464981079e-01 -7.655037194490432739e-02 -1.258054822683334351e-01 -1.025946140289306641e-01 -1.694877594709396362e-01 1.417423933744430542e-01 2.975782193243503571e-02 2.170770019292831421e-01 7.342480868101119995e-02 3.345064818859100342e-02 1.367089897394180298e-01 2.428903803229331970e-02 7.617254741489887238e-03 -1.756289750337600708e-01 1.313757151365280151e-02 1.247438490390777588e-01 -1.816315203905105591e-01 3.618533909320831299e-01 3.231050968170166016e-01 -1.410051584243774414e-01 -2.582222819328308105e-01 9.235557168722152710e-03 -4.315992072224617004e-02 4.670147970318794250e-02 9.587106853723526001e-02 1.184163317084312439e-01 1.688835769891738892e-01 -3.138841092586517334e-01 -4.347400665283203125e-01 1.223602425307035446e-02 -1.992650479078292847e-01 1.516782492399215698e-01
-1.002911925315856934e-01 5.332178622484207153e-02 1.048063933849334717e-01 3.788753449916839600e-01 6.974216550588607788e-02 -5.908919870853424072e-02 1.207876279950141907e-01 -6.118289008736610413e-02 1.069445163011550903e-01 1.787519827485084534e-02 1.998300999402999878e-01 1.831253468990325928e-01 -8.243880420923233032e-02 -1.461091637611389160e-01 6.876435130834579468e-02 1.125256791710853577e-01 1.164924576878547668e-01 3.146778643131256104e-01 2.075614780187606812e-01 -1.848874390125274658e-01 -2.863280177116394043e-01 -4.776227474212646484e-02 -1.131551787257194519e-01 6.841126829385757446e-02 1.158511787652969360e-01 1.546791344881057739e-01 2.306285202503204346e-01 2.478229105472564697e-01 -3.356949985027313232e-01 -7.063265144824981689e-02 -5.861684307456016541e-02 -3.323327302932739258e-01
-2.816316783428192139e-01 -3.102793991565704346e-01 -1.540412008762359619e-02 -8.350958675146102905e-02 -1.653650403022766113e-01 3.392619192600250244e-01 1.263595968484878540e-01 -2.238699048757553101e-01 9.899731725454330444e-02 1.819052845239639282e-01 2.152007818222045898e-02 -1.139575541019439697e-01 2.012703716754913330e-01 -9.339528530836105347e-02 -1.208986192941665649e-01 2.356669902801513672e-01 -2.665399014949798584e-01 -2.023768126964569092e-01 -1.879973150789737701e-02 -8.480728417634963989e-02 -1.138823330402374268e-01 -1.476132776588201523e-02 -2.124695107340812683e-02 9.995298832654953003e-02 -1.304513365030288696e-01 1.761098057031631470e-01 1.954500563442707062e-02 -1.108722835779190063e-01 -4.318681061267852783e-01 6.149414554238319397e-02 1.963919252157211304e-01 -1.414795499294996262e-02
-3.617643937468528748e-02 -5.160058289766311646e-02 1.863034255802631378e-02 7.387020625174045563e-03 -4.121823608875274658e-01 1.294686347246170044e-01 1.021775007247924805e-01 -2.391998618841171265e-01 6.441420316696166992e-02 2.522779069840908051e-02 3.847822546958923340e-01 1.681393384933471680e-02 1.235238313674926758e-01 -4.111714959144592285e-01 -7.671644445508718491e-03 6.606287509202957153e-02 1.668638549745082855e-02 1.011953949928283691e-01 1.373914331197738647e-01 -3.712785542011260986e-01 -7.105456897988915443e-04 -2.205249154940247536e-03 -1.297003030776977539e-01 1.594536602497100830e-01 -4.860492423176765442e-02 1.974458545446395874e-01 4.632931202650070190e-02 7.215888053178787231e-02 -3.005221486091613770e-01 1.766731590032577515e-01 1.397791355848312378e-01 -1.352271437644958496e-02
1.983786933124065399e-02 -1.945471018552780151e-01 -1.726767122745513916e-01 2.536173211410641670e-03 1.004388555884361267e-01 2.469220459461212158e-01 7.033299654722213745e-02 -7.998503744602203369e-02 7.167132943868637085e-02 1.653315313160419464e-02 1.776762157678604126e-01 5.873045418411493301e-03 1.342151896096765995e-03 -2.889909446239471436e-01 -2.533629164099693298e-02 1.111945658922195435e-01 1.664788275957107544e-02 2.760429382324218750e-01 1.288132667541503906e-01 -2.231215387582778931e-01 -2.424756288528442383e-01 -5.102761462330818176e-02 -4.901470243930816650e-01 1.005408316850662231e-01 1.637174934148788452e-01 -1.196094788610935211e-02 2.427450120449066162e-01 2.353325039148330688e-01 -1.875844895839691162e-01 1.307719796895980835e-01 6.773603148758411407e-03 -2.603890895843505859e-01
-1.127076596021652222e-01 -7.971939444541931152e-02 -2.075221240520477295e-01 3.360252380371093750e-01 -3.825487941503524780e-02 7.196120172739028931e-02 1.354800164699554443e-02 -2.097975090146064758e-02 1.731974184513092041e-01 -8.996592462062835693e-02 1.601245254278182983e-01 2.072079628705978394e-01 -1.370868980884552002e-01 -1.049049273133277893e-01 -2.929660379886627197e-01 2.754072844982147217e-01 -2.480413578450679779e-02 -1.675396859645843506e-01 1.669075638055801392e-01 1.982731372117996216e-01 -4.249589517712593079e-02 -2.283984720706939697e-01 -1.737153083086013794e-01 3.499726951122283936e-01 -1.683879345655441284e-01 -6.734080612659454346e-02 -2.142308652400970459e-01 1.028653979301452637e-01 -4.941260442137718201e-02 -1.222886890172958374e-01 2.205529063940048218e-01 -2.483255863189697266e-01
-1.919232122600078583e-02 5.901009961962699890e-02 -3.107096552848815918e-01 8.614751696586608887e-02 7.668281346559524536e-02 6.828613579273223877e-02 3.870646655559539795e-01 -1.071321442723274231e-01 -7.747292402200400829e-04 -6.006290391087532043e-02 3.184464275836944580e-01 -1.650867611169815063e-01 2.255256287753582001e-02 -4.039563536643981934e-01 -1.205322220921516418e-01 1.136387810111045837e-01 -2.252774313092231750e-02 -5.358086526393890381e-02 -4.481226950883865356e-02 1.314145512878894806e-02 1.077964901924133301e-01 -2.576507031917572021e-01 -1.043846234679222107e-01 2.178780734539031982e-01 1.985397748649120331e-02 -1.866894029080867767e-02 -6.277084350585937500e-02 -7.785294950008392334e-02 -2.500964403152465820e-01 -9.837158024311065674e-02 -3.666799068450927734e-01 -1.938899606466293335e-01
2.334280312061309814e-01 -1.252951472997665405e-01 -7.965930551290512085e-02 1.787311732769012451e-01 -3.274134919047355652e-02 1.178619563579559326e-01 1.924760639667510986e-01 1.645186990499496460e-01 9.759207069873809814e-02 5.613260716199874878e-02 1.683978289365768433e-01 -1.573089361190795898e-01 1.934423670172691345e-02 -2.995364367961883545e-01 -4.120452105998992920e-01 2.236139625310897827e-01 -1.004327163100242615e-01 -9.461083263158798218e-02 1.853876262903213501e-01 -1.600747853517532349e-01 -1.020711287856101990e-02 -1.278347373008728027e-01 -1.238387078046798706e-01 3.531329333782196045e-01 -1.073142066597938538e-01 1.743581444025039673e-01 1.926376074552536011e-01 7.009349763393402100e-02 -2.388667315244674683e-01 1.229871530085802078e-02 -1.008652746677398682e-01 -2.234912365674972534e-01
-1.146544888615608215e-01 2.809754759073257446e-02 4.860950261354446411e-02 -8.348472416400909424e-02 9.914979338645935059e-02 -1.079159695655107498e-02 6.263573467731475830e-02 1.027899887412786484e-02 1.239112913608551025e-01 9.102238714694976807e-02 2.525091469287872314e-01 -4.301334545016288757e-02 3.165480121970176697e-02 1.519462931901216507e-02 -1.624622941017150879e-01 1.143267378211021423e-01 -4.970914125442504883e-01 -1.243439018726348877e-01 -4.227836430072784424e-01 -1.776952147483825684e-01 -4.831281676888465881e-02 -3.416856825351715088e-01 7.417850196361541748e-02 1.849737465381622314e-01 9.540526568889617920e-02 1.244202852249145508e-01 -4.157591983675956726e-02 -3.109085932374000549e-02 -2.801095843315124512e-01 4.800344631075859070e-02 2.206714004278182983e-01 -2.106786519289016724e-01
-7.356651872396469116e-02 -1.288665086030960083e-01 -2.659630179405212402e-01 8.530226349830627441e-02 9.683629870414733887e-02 1.955831944942474365e-01 3.882528096437454224e-02 1.908560469746589661e-02 2.619214653968811035e-01 -7.598352432250976562e-02 9.663308039307594299e-03 -2.549045346677303314e-02 -6.770168989896774292e-02 -1.763528436422348022e-01 -2.483786940574645996e-01 1.337041407823562622e-01 2.501720190048217773e-01 -5.566124618053436279e-02 -1.243844851851463318e-01 -1.370580941438674927e-01 1.173375695943832397e-01 -8.188693970441818237e-02 -2.581260353326797485e-02 2.983333766460418701e-01 -1.167610287666320801e-02 7.234032452106475830e-02 -2.002816647291183472e-01 -1.556296944618225098e-01 -3.314249515533447266e-01 4.097583889961242676e-02 -1.941391676664352417e-01 -4.807254970073699951e-01
-1.045547798275947571e-01 -3.956117331981658936e-01 -2.645760476589202881e-01 1.523802578449249268e-01 -4.100226331502199173e-03 1.444175839424133301e-01 1.330565214157104492e-01 1.264170557260513306e-01 1.600008159875869751e-01 -2.791407704353332520e-02 -1.197039615362882614e-02 2.220220118761062622e-01 3.135087192058563232e-01 -1.604027897119522095e-01 -4.206432998180389404e-01 9.565983712673187256e-02 -1.268352661281824112e-02 4.754724353551864624e-02 -1.561873555183410645e-01 -1.421984583139419556e-01 1.680889576673507690e-01 5.205527693033218384e-02 6.800039857625961304e-02 5.044211819767951965e-02 -9.035760164260864258e-02 7.652027904987335205e-02 2.523763477802276611e-01 8.139201998710632324e-02 -2.546496093273162842e-01 4.219724610447883606e-02 -2.086142450571060181e-01 -1.385710835456848145e-01
4.095914587378501892e-02 -1.930835992097854614e-01 -3.669848144054412842e-01 -6.664200127124786377e-02 1.754329912364482880e-02 1.523815095424652100e-01 4.026851803064346313e-02 -1.191828027367591858e-01 2.126073986291885376e-01 -3.246405348181724548e-02 4.966976866126060486e-02 3.977516591548919678e-01 4.568669572472572327e-02 -1.413254737854003906e-01 1.054086983203887939e-01 3.242863714694976807e-01 -9.304930269718170166e-02 2.133819758892059326e-01 1.102865859866142273e-01 -5.144986510276794434e-02 -1.314264088869094849e-01 1.233801990747451782e-01 7.063348591327667236e-02 1.372571587562561035e-01 2.634155750274658203e-02 2.926490902900695801e-01 -6.596219539642333984e-02 -1.618675738573074341e-01 -1.752735525369644165e-01 2.062557935714721680e-01 1.924430131912231445e-01 -2.911964952945709229e-01
1.548489183187484741e-01 -1.852470785379409790e-01 -1.161407306790351868e-01 1.290235966444015503e-01 -5.223168060183525085e-02 1.411344259977340698e-01 1.670857965946197510e-01 2.775181829929351807e-01 -7.745192945003509521e-02 -1.011416316032409668e-01 8.396647870540618896e-02 8.352572331205010414e-05 -7.317835930734872818e-03 2.380982972681522369e-03 -1.624908447265625000e-01 1.964508444070816040e-01 1.881529837846755981e-01 6.245038285851478577e-02 -2.444156110286712646e-01 -3.087064623832702637e-01 -2.844757437705993652e-01 -2.431622594594955444e-01 -2.345409989356994629e-01 4.053369909524917603e-02 6.902971118688583374e-02 4.377066716551780701e-02 -7.993663661181926727e-03 3.032468445599079132e-02 -4.062375426292419434e-01 -7.934218645095825195e-02 6.854585837572813034e-03 -3.543612658977508545e-01
-4.314274787902832031e-01 -2.636354602873325348e-02 -2.600773703306913376e-03 1.382238864898681641e-01 -3.696378087624907494e-03 2.016142308712005615e-01 -2.457558959722518921e-01 -4.720858111977577209e-02 9.065635502338409424e-02 -2.481027692556381226e-02 2.340206801891326904e-01 3.580618202686309814e-01 1.168885305523872375e-01 4.645037651062011719e-02 -1.074610874056816101e-01 3.176417648792266846e-01 -1.893737167119979858e-02 -1.699306219816207886e-01 -1.655248105525970459e-01 -1.060059890151023865e-01 -8.516149222850799561e-02 -2.809020876884460449e-01 1.861791908740997314e-01 7.483775913715362549e-02 -2.252969332039356232e-02 2.749605774879455566e-01 -6.610505282878875732e-02 -3.840116411447525024e-02 -2.272291928529739380e-01 1.701488941907882690e-01 3.184148669242858887e-02 1.133917942643165588e-01
-2.954556643962860107e-01 -1.963652968406677246e-01 8.171354979276657104e-02 2.067747116088867188e-01 -9.268528223037719727e-02 -4.791619628667831421e-02 -8.690088056027889252e-03 7.614262402057647705e-02 1.502676159143447876e-01 -1.485949754714965820e-01 2.878093719482421875e-01 1.261710226535797119e-01 1.273981034755706787e-01 -9.789291024208068848e-02 8.323933184146881104e-02 1.345343291759490967e-01 -1.986913383007049561e-01 1.180039569735527039e-01 1.654406189918518066e-01 -6.380014121532440186e-02 1.209416389465332031e-01 -4.255204200744628906e-01 5.872879922389984131e-02 2.213654369115829468e-01 -6.123602390289306641e-02 -1.190667077898979187e-01 2.483463734388351440e-01 1.197660937905311584e-01 -9.048105776309967041e-02 2.615479230880737305e-01 4.424199089407920837e-02 -3.289524912834167480e-01
-2.830954194068908691e-01 1.221572309732437134e-01 -3.096395432949066162e-01 3.239785134792327881e-02 -1.263203471899032593e-01 2.571644783020019531e-01 8.993360400199890137e-02 2.011635154485702515e-01 9.950642287731170654e-02 -1.908811032772064209e-01 -5.999195203185081482e-02 2.304590791463851929e-01 1.411886364221572876e-01 -3.736107349395751953e-01 -3.703066706657409668e-02 2.001669257879257202e-01 5.047894548624753952e-03 -9.336446225643157959e-02 -6.888963282108306885e-02 1.460912525653839111e-01 -2.557253092527389526e-02 -5.382218211889266968e-02 1.518720202147960663e-02 1.602876037359237671e-01 1.133553031831979752e-02 -8.004694245755672455e-03 1.648628562688827515e-01 -2.033314406871795654e-01 -3.020818829536437988e-01 -6.540773063898086548e-02 -6.642065197229385376e-02 -3.746925890445709229e-01
-1.778975129127502441e-02 -1.111500635743141174e-01 -1.658988744020462036e-01 -3.373197838664054871e-02 -1.390445381402969360e-01 1.439553350210189819e-01 5.397029221057891846e-02 -2.521739900112152100e-01 1.578935235738754272e-01 -5.160862207412719727e-02 -9.739252924919128418e-02 5.344749689102172852e-01 8.368378132581710815e-02 -2.142868191003799438e-01 1.009468212723731995e-01 9.503436088562011719e-02 -1.414180696010589600e-01 1.138955503702163696e-01 -2.155973613262176514e-01 -2.862494289875030518e-01 -2.618268430233001709e-01 1.384193748235702515e-01 1.483934670686721802e-01 2.483137324452400208e-02 1.352154556661844254e-02 2.208929695188999176e-02 1.280784159898757935e-01 -1.479623187333345413e-02 -4.014506340026855469e-01 3.627554327249526978e-02 -2.718590199947357178e-02 -7.048225402832031250e-02
1.311618536710739136e-01 -4.897903278470039368e-02 8.485544472932815552e-02 2.371161803603172302e-02 9.824938140809535980e-03 -3.668698249384760857e-03 9.308720380067825317e-02 -2.373239584267139435e-02 7.432541251182556152e-02 7.711698859930038452e-02 3.001435995101928711e-01 -2.196911722421646118e-02 -2.259718477725982666e-01 -1.013252213597297668e-01 -1.747622042894363403e-01 2.764500379562377930e-01 -4.034062922000885010e-01 1.462868303060531616e-01 -3.029046654701232910e-01 -2.892048358917236328e-01 -8.474326133728027344e-02 -3.259279429912567139e-01 1.609450429677963257e-01 1.426686495542526245e-01 9.920965880155563354e-03 -1.958371698856353760e-02 -2.204455584287643433e-01 1.340780258178710938e-01 -1.515842080116271973e-01 8.553435653448104858e-02 1.273026466369628906e-01 -2.453765869140625000e-01
-8.307237178087234497e-02 -1.276158820837736130e-02 -1.036861464381217957e-01 7.626336812973022461e-02 -2.326930463314056396e-01 1.637786328792572021e-01 5.738472566008567810e-02 1.437168568372726440e-01 -2.130600959062576294e-01 1.248782500624656677e-01 3.191770287230610847e-03 3.085960745811462402e-01 -5.337916687130928040e-02 -5.539978295564651489e-02 -1.759956628084182739e-01 3.621990978717803955e-02 -3.583315908908843994e-01 -4.239629954099655151e-02 2.571317553520202637e-01 -2.546931803226470947e-01 -2.553831636905670166e-01 -2.057156115770339966e-01 -8.480853587388992310e-02 3.108699619770050049e-01 1.568413898348808289e-02 -1.175285577774047852e-01 2.673268318176269531e-03 -9.632715582847595215e-02 -1.231534853577613831e-01 2.994226813316345215e-01 -1.725886166095733643e-01 -2.156560122966766357e-01
-1.890899389982223511e-01 -3.927001953125000000e-01 -1.917189508676528931e-01 1.219856664538383484e-01 -1.373671144247055054e-01 5.733748525381088257e-02 4.272773396223783493e-03 1.622493714094161987e-01 9.630123525857925415e-02 -1.130227819085121155e-01 1.150940284132957458e-01 2.703468203544616699e-01 1.056063622236251831e-01 -3.832273930311203003e-02 -7.626263052225112915e-02 2.018879950046539307e-01 2.529003620147705078e-01 4.657021723687648773e-03 -9.763643145561218262e-02 -2.985568046569824219e-01 -1.626714132726192474e-02 -2.187442332506179810e-01 -2.114388197660446167e-01 2.791475355625152588e-01 1.341672837734222412e-01 9.550169855356216431e-02 7.104863226413726807e-02 -5.547710880637168884e-02 -3.391365408897399902e-01 -1.542958170175552368e-01 -1.864608526229858398e-01 9.388593025505542755e-03
-1.030583158135414124e-01 -1.653361618518829346e-01 -1.745276749134063721e-01 -1.218275949358940125e-01 1.715592890977859497e-01 3.145675361156463623e-01 -1.040633097290992737e-01 8.403915166854858398e-02 6.220355629920959473e-02 -1.668369323015213013e-01 3.647649884223937988e-01 3.196965754032135010e-01 9.235741570591926575e-03 -2.123900055885314941e-01 2.379249781370162964e-01 1.889492422342300415e-01 -3.112816438078880310e-02 9.704376012086868286e-02 -1.683978922665119171e-02 -1.174992024898529053e-01 -3.855688869953155518e-01 -4.165650531649589539e-02 -8.352623879909515381e-02 1.391766220331192017e-01 -1.593727320432662964e-01 1.319457888603210449e-01 1.500100344419479370e-01 9.843719750642776489e-02 -9.384116530418395996e-02 1.376975774765014648e-01 2.201242186129093170e-02 -2.480337619781494141e-01
-2.339238673448562622e-02 -8.865065127611160278e-02 -1.553479582071304321e-01 6.010027974843978882e-02 -7.994453608989715576e-02 8.971517533063888550e-02 1.148490235209465027e-01 -7.567152380943298340e-02 -5.015376582741737366e-02 -9.060080349445343018e-02 2.577726542949676514e-01 1.833521723747253418e-01 2.225998938083648682e-01 -4.016785919666290283e-01 5.858237668871879578e-02 2.985358238220214844e-01 -4.478460177779197693e-02 1.094007492065429688e-01 1.763875782489776611e-01 -5.256277322769165039e-02 -1.970621794462203979e-01 1.648473739624023438e-02 -2.391507327556610107e-01 5.766087770462036133e-02 -7.494276762008666992e-02 8.912388980388641357e-02 -8.565319329500198364e-02 1.318401247262954712e-01 -1.653310954570770264e-01 -1.703342497348785400e-01 4.152710437774658203e-01 -3.189094662666320801e-01
-7.521208841353654861e-03 -2.286466807126998901e-01 -2.358652502298355103e-01 -2.071876227855682373e-01 -2.272860333323478699e-02 2.329873591661453247e-01 3.202295899391174316e-01 -3.805910348892211914e-01 6.787547469139099121e-02 -9.461996704339981079e-02 2.632911503314971924e-01 2.465936541557312012e-01 -7.010254263877868652e-02 -4.766134917736053467e-02 8.729209005832672119e-02 2.370458282530307770e-02 -1.904633194208145142e-01 1.749038100242614746e-01 -2.501686662435531616e-02 -1.900335699319839478e-01 -1.820851117372512817e-01 -2.711415290832519531e-01 1.119816675782203674e-01 -1.127394512295722961e-01 1.327000558376312256e-03 1.655063480138778687e-01 1.764266490936279297e-01 1.480037253350019455e-02 -1.498197317123413086e-01 -1.196090951561927795e-01 -5.769155547022819519e-02 -2.313032001256942749e-01
[truncated: 3,276,578 more chars]
