# Supplementary material for: The Language of Innovation
Source: PLoS One. 2020 Apr 30;15(4):e0230107. doi: 10.1371/journal.pone.0230107 (PMC7194493; doi:10.1371/journal.pone.0230107)
Supplement: S21 File — (GZ) [file pone.0230107.s021.tar.gz › 1999-2003/V2Run_19_VS_4500_embeddings1999-2003ED32.txt]

5.794499441981315613e-02 -2.564172744750976562e-01 3.057295083999633789e-02 2.070260792970657349e-02 -1.887584477663040161e-01 1.420425251126289368e-02 -2.911391556262969971e-01 -1.715256720781326294e-01 2.183452397584915161e-01 1.522634029388427734e-01 1.743296831846237183e-01 -8.638390898704528809e-02 -4.926532134413719177e-02 1.147175654768943787e-01 7.732526957988739014e-02 -3.081620931625366211e-01 1.324730273336172104e-02 2.855634130537509918e-02 2.233543843030929565e-01 1.209309920668601990e-01 1.151427254080772400e-01 1.078449785709381104e-01 -9.534066170454025269e-02 1.341455616056919098e-03 1.168853417038917542e-02 1.167716011404991150e-01 1.119616255164146423e-01 -1.239897236227989197e-01 6.379413008689880371e-01 -1.088928431272506714e-02 7.325069606304168701e-02 2.560332417488098145e-02
1.906364709138870239e-01 3.746111690998077393e-02 -2.639262974262237549e-01 -3.078566789627075195e-01 3.516648709774017334e-02 -2.208504527807235718e-01 -2.150272578001022339e-01 -5.831662565469741821e-02 1.235906332731246948e-01 3.147418051958084106e-02 -7.937820628285408020e-03 1.192397922277450562e-01 -2.047540098428726196e-01 -9.878496639430522919e-03 1.819139719009399414e-01 -2.094629257917404175e-01 -1.712311953306198120e-01 2.925406023859977722e-02 2.575624920427799225e-02 -4.576720297336578369e-03 9.918207675218582153e-02 1.912936754524707794e-02 3.620440065860748291e-01 1.120407730340957642e-01 3.146263360977172852e-01 -2.561100423336029053e-01 1.367624998092651367e-01 -1.721566319465637207e-01 7.516661286354064941e-02 -3.016200959682464600e-01 -2.461824379861354828e-02 2.319264560937881470e-01
2.904473543167114258e-01 2.435217145830392838e-03 -8.652681857347488403e-02 1.585281342267990112e-01 -2.131232172250747681e-01 -2.390298247337341309e-01 -2.444392889738082886e-01 -1.023112758994102478e-01 2.878693044185638428e-01 -1.883707344532012939e-01 6.609679013490676880e-02 9.166227281093597412e-02 8.851261436939239502e-02 -1.132143437862396240e-01 1.607013344764709473e-01 8.998950943350791931e-03 1.410885453224182129e-01 -2.127483673393726349e-02 2.684130668640136719e-01 2.951839938759803772e-02 1.596549898386001587e-01 -2.530408203601837158e-01 1.031858623027801514e-01 1.351108700037002563e-01 2.881690859794616699e-01 9.783102571964263916e-02 -7.969111949205398560e-02 -9.123033285140991211e-02 3.027218878269195557e-01 -6.992310751229524612e-03 -3.353544175624847412e-01 9.708317369222640991e-02
-9.353358298540115356e-02 1.214419528841972351e-01 -1.052036881446838379e-01 -4.179918393492698669e-02 -1.321494430303573608e-01 1.194965019822120667e-01 -2.429871708154678345e-01 3.133802860975265503e-02 2.222201786935329437e-02 1.690310090780258179e-01 1.571060568094253540e-01 1.098992154002189636e-01 -1.203187182545661926e-02 3.403248637914657593e-02 4.900047779083251953e-01 -3.862191438674926758e-01 -8.558029681444168091e-02 -1.299651861190795898e-01 3.411460518836975098e-01 -2.246852032840251923e-03 2.054602801799774170e-01 -2.387447059154510498e-01 -9.708904474973678589e-02 2.570227384567260742e-01 -4.650568217039108276e-02 -6.690935045480728149e-02 5.992762744426727295e-02 -1.307187825441360474e-01 2.036858499050140381e-01 1.686304807662963867e-02 2.000377885997295380e-02 1.753024011850357056e-01
-3.126397961750626564e-03 -8.382770232856273651e-03 6.808622926473617554e-02 3.611134737730026245e-02 7.118460536003112793e-02 -2.164161205291748047e-01 -2.655124366283416748e-01 4.709386453032493591e-02 4.247071146965026855e-01 -8.356638997793197632e-02 2.138382792472839355e-01 -3.497669100761413574e-02 7.597633451223373413e-02 3.039839863777160645e-01 8.761675655841827393e-02 -4.636255279183387756e-02 3.340414538979530334e-02 -9.958259016275405884e-02 2.233090102672576904e-01 -1.482990682125091553e-01 -2.410604655742645264e-01 -1.508452445268630981e-01 1.449132338166236877e-02 1.625040322542190552e-01 -2.604170516133308411e-02 -1.213692575693130493e-01 1.832529306411743164e-01 -2.199072856456041336e-03 2.798624932765960693e-01 -2.371811419725418091e-01 -1.350687146186828613e-01 3.672290146350860596e-01
2.219029366970062256e-01 -9.053516201674938202e-03 9.312368929386138916e-02 5.666875466704368591e-02 -1.516209449619054794e-02 -7.830843329429626465e-02 -2.417215704917907715e-01 -2.358066141605377197e-01 4.269742369651794434e-01 1.537606678903102875e-02 3.534284979104995728e-02 1.121451407670974731e-01 1.184924095869064331e-01 1.571433991193771362e-01 2.249718755483627319e-01 -1.834442466497421265e-01 4.543695598840713501e-02 -1.099974662065505981e-01 9.230541437864303589e-02 2.509113550186157227e-01 -2.097585350275039673e-01 -8.235234767198562622e-02 1.972773224115371704e-01 -3.358890488743782043e-02 2.446834295988082886e-01 -1.215533465147018433e-01 -6.029108911752700806e-02 -6.128523126244544983e-02 3.540829718112945557e-01 -9.614759683609008789e-02 -3.861817717552185059e-02 3.231340944766998291e-01
2.448570281267166138e-01 -1.542091071605682373e-01 -8.140905946493148804e-02 -1.614684760570526123e-01 -1.556643694639205933e-01 -8.439873158931732178e-02 -2.106415182352066040e-01 -4.359024763107299805e-02 3.343570530414581299e-01 2.292157523334026337e-02 4.933814331889152527e-02 -1.336206048727035522e-01 4.536735266447067261e-02 7.666214555501937866e-02 1.375964935868978500e-02 -1.160839721560478210e-01 5.734396725893020630e-02 -6.410991400480270386e-02 2.439686506986618042e-01 2.652490735054016113e-01 -8.590842783451080322e-02 -1.113042831420898438e-01 -1.274767220020294189e-01 1.113559827208518982e-01 -1.329337060451507568e-02 -6.171085312962532043e-02 4.343768954277038574e-02 9.027244150638580322e-02 3.675669729709625244e-01 -8.940031379461288452e-02 -2.943612933158874512e-01 4.714537262916564941e-01
3.443473279476165771e-01 -2.474291436374187469e-02 -3.691697120666503906e-02 -9.004854597151279449e-03 1.137693002820014954e-01 -1.193100810050964355e-01 -2.856855988502502441e-01 1.426364034414291382e-01 3.808921575546264648e-01 -8.316249586641788483e-03 8.611019700765609741e-02 -1.780926287174224854e-01 -1.358947306871414185e-01 1.772621124982833862e-01 4.997904598712921143e-02 -1.149158701300621033e-01 9.548023343086242676e-02 -1.836095005273818970e-01 3.019555211067199707e-01 1.283902823925018311e-01 -2.558596991002559662e-02 -1.181071028113365173e-01 1.644400209188461304e-01 -8.116021752357482910e-03 8.120273798704147339e-02 -1.324467957019805908e-01 -2.555993795394897461e-01 -2.277858108282089233e-01 2.365225106477737427e-01 -2.427835315465927124e-01 -8.316054940223693848e-02 2.121320962905883789e-01
1.485049724578857422e-02 6.625996530055999756e-02 -4.849227890372276306e-02 -9.690681844949722290e-02 -3.350772336125373840e-02 9.509328752756118774e-02 -3.303010761737823486e-01 -8.240672200918197632e-02 3.279731571674346924e-01 -1.356278359889984131e-01 2.096928209066390991e-01 -1.162521634250879288e-02 -1.011501764878630638e-03 1.737158000469207764e-01 7.822488993406295776e-02 -1.298292577266693115e-01 -1.355842351913452148e-01 -2.360396683216094971e-01 1.830942332744598389e-01 6.944483518600463867e-02 1.147337928414344788e-01 -2.338397204875946045e-01 5.791813135147094727e-02 1.816818118095397949e-01 3.876346647739410400e-01 2.585381269454956055e-02 -1.185972467064857483e-01 1.991746127605438232e-01 3.814862072467803955e-01 -1.647306606173515320e-02 -1.249269843101501465e-01 2.272548079490661621e-01
2.841514647006988525e-01 4.241813346743583679e-02 -3.010019063949584961e-01 -1.295384317636489868e-01 -2.068515270948410034e-01 -5.647275969386100769e-02 -1.703775823116302490e-01 -1.495197266340255737e-01 1.571951359510421753e-01 -6.837408244609832764e-02 8.083454519510269165e-02 -7.360061258077621460e-02 -2.823041565716266632e-02 -2.010089755058288574e-01 1.116497591137886047e-01 -1.758463531732559204e-01 -6.999257951974868774e-02 -2.951582968235015869e-01 3.946303576231002808e-02 -1.527748554944992065e-01 4.627684876322746277e-02 -2.945365905761718750e-01 2.792256772518157959e-01 1.294202506542205811e-01 -1.179183572530746460e-01 -1.483852118253707886e-01 -3.836649283766746521e-02 3.800476342439651489e-02 4.611645340919494629e-01 -1.350650936365127563e-01 6.460785865783691406e-03 1.283277273178100586e-01
3.259179065935313702e-04 1.059959754347801208e-01 -9.993688762187957764e-02 5.866756290197372437e-02 6.069909781217575073e-02 8.019659668207168579e-02 -4.035707712173461914e-01 -8.013875037431716919e-02 1.490266472101211548e-01 1.936394423246383667e-01 1.114115640521049500e-01 -1.767369955778121948e-01 -1.606150269508361816e-01 5.244036391377449036e-02 1.227760910987854004e-01 -2.683666348457336426e-01 3.096406459808349609e-01 -1.205392032861709595e-01 1.558296680450439453e-01 -2.635912783443927765e-02 1.557131111621856689e-01 1.848608069121837616e-02 -7.001501321792602539e-02 3.434527814388275146e-01 2.331725321710109711e-02 -1.388493031263351440e-01 2.877332270145416260e-01 -3.260556757450103760e-01 1.995684951543807983e-01 -5.252382531762123108e-02 -5.959294363856315613e-02 1.975710391998291016e-01
2.318023294210433960e-01 1.253724098205566406e-01 9.101463854312896729e-02 9.272644668817520142e-02 -4.599165171384811401e-02 -1.648255884647369385e-01 -1.195555031299591064e-01 -1.881398111581802368e-01 3.223060965538024902e-01 -2.326284348964691162e-01 1.748960912227630615e-01 -1.775352805852890015e-01 -2.440860494971275330e-02 1.794407069683074951e-01 1.535129547119140625e-01 -9.288474917411804199e-02 1.073150634765625000e-01 -1.662864834070205688e-01 2.355385571718215942e-01 2.660751640796661377e-01 1.225815266370773315e-01 -2.182791680097579956e-01 3.951086103916168213e-02 1.174198314547538757e-01 -3.278600797057151794e-02 -1.088556870818138123e-01 5.504147335886955261e-02 -1.263303607702255249e-01 3.405118286609649658e-01 -7.039159536361694336e-02 -6.167610734701156616e-02 3.866758346557617188e-01
3.139454722404479980e-01 4.061855003237724304e-02 -1.002732664346694946e-01 2.022987045347690582e-02 -7.030996680259704590e-02 -1.159763559699058533e-01 -1.941602230072021484e-01 -9.533553570508956909e-02 1.978469640016555786e-01 -8.184774965047836304e-02 2.000382691621780396e-01 -3.966443613171577454e-02 5.210097506642341614e-02 -1.029171720147132874e-01 1.750689446926116943e-01 8.656622841954231262e-03 -2.814258635044097900e-01 -1.349509656429290771e-01 4.001026451587677002e-01 2.817968130111694336e-01 -1.694163829088211060e-01 -2.206952571868896484e-01 9.408054500818252563e-02 1.788285672664642334e-01 1.207755282521247864e-01 -3.756697103381156921e-02 -1.828564703464508057e-02 -2.884825766086578369e-01 2.256804108619689941e-01 -1.631783694028854370e-01 -2.044250965118408203e-01 1.365136504173278809e-01
1.766749173402786255e-01 -1.926418393850326538e-01 -1.546033322811126709e-01 2.849338017404079437e-02 -1.601557284593582153e-01 -2.257210575044155121e-02 -3.487509116530418396e-02 -3.003274202346801758e-01 2.337993681430816650e-01 -2.797349728643894196e-02 -1.521715242415666580e-02 6.510577350854873657e-02 -2.571306526660919189e-01 -8.959978818893432617e-02 2.445920109748840332e-01 -9.537890553474426270e-02 -1.699563413858413696e-01 -2.664453387260437012e-01 3.552774339914321899e-02 2.400900274515151978e-01 2.088528871536254883e-01 -2.679674625396728516e-01 1.069869101047515869e-01 7.720559090375900269e-02 -6.020975112915039062e-02 -5.718521028757095337e-02 1.637643277645111084e-01 6.009019911289215088e-02 2.514006495475769043e-01 -3.191220164299011230e-01 -7.343839108943939209e-02 2.950105071067810059e-01
1.165841966867446899e-01 -1.907803490757942200e-02 -1.829479634761810303e-01 1.962950080633163452e-02 -1.294753998517990112e-01 2.419079691171646118e-01 -4.348210096359252930e-01 -1.175437867641448975e-02 6.168594583868980408e-02 5.092506855726242065e-02 -1.427016407251358032e-01 -1.473584026098251343e-01 7.895261049270629883e-02 2.210453152656555176e-01 5.387683864682912827e-03 -2.062290161848068237e-01 6.848980486392974854e-02 -9.064859151840209961e-02 2.542170882225036621e-01 -2.929135411977767944e-02 2.262253314256668091e-01 5.922052264213562012e-02 -1.349586993455886841e-01 2.866874635219573975e-01 -6.470555812120437622e-02 -3.126688003540039062e-01 1.928517520427703857e-01 -9.111455827951431274e-02 1.963038295507431030e-01 -1.680698692798614502e-01 -2.701680958271026611e-01 1.444670855998992920e-01
1.375753730535507202e-01 2.507915906608104706e-02 7.084134966135025024e-02 9.573057293891906738e-02 1.981268823146820068e-02 -9.230733662843704224e-02 -3.585778176784515381e-01 9.563968330621719360e-02 4.903474450111389160e-01 -2.301058918237686157e-01 -2.094026841223239899e-02 -2.603608071804046631e-01 -2.830204903148114681e-04 8.778819441795349121e-02 1.027221530675888062e-01 -2.124302983283996582e-01 -1.532987132668495178e-02 -2.032929658889770508e-02 1.796833574771881104e-01 1.533149480819702148e-01 -1.781331449747085571e-01 -3.048527240753173828e-02 -1.776088960468769073e-02 2.091600298881530762e-01 -9.679955430328845978e-03 3.956840932369232178e-02 1.819911152124404907e-01 2.032744511961936951e-02 4.041671156883239746e-01 -6.732321344316005707e-03 1.236759778112173080e-02 2.504303753376007080e-01
2.258695811033248901e-01 1.408612430095672607e-01 -1.884951442480087280e-01 -1.913438439369201660e-01 -2.628825902938842773e-01 -7.966722548007965088e-02 -8.829275146126747131e-03 -1.811533235013484955e-02 2.362060844898223877e-01 1.254452913999557495e-01 -2.357227802276611328e-01 1.153531670570373535e-01 -1.718479990959167480e-01 1.759518384933471680e-01 2.136828601360321045e-01 -1.466151028871536255e-01 -7.186288479715585709e-03 -5.507022514939308167e-02 2.529246499761939049e-03 -2.078046463429927826e-02 4.446678608655929565e-02 -1.260307282209396362e-01 2.517280876636505127e-01 7.648123800754547119e-02 4.786251112818717957e-02 1.905096322298049927e-01 2.461874186992645264e-01 2.238465696573257446e-01 3.606106638908386230e-01 -2.484258711338043213e-01 -2.189268767833709717e-01 1.830425113439559937e-01
3.425716608762741089e-02 -1.828621178865432739e-01 -3.125994652509689331e-02 1.876706779003143311e-01 6.908144801855087280e-02 -1.731337755918502808e-01 -1.120966002345085144e-01 -1.299376189708709717e-01 2.672386169433593750e-01 -2.181625217199325562e-01 8.219400048255920410e-02 -1.761021465063095093e-01 -1.961641479283571243e-03 2.681607306003570557e-01 1.021040696650743484e-02 -3.031051456928253174e-01 -4.597909282892942429e-03 -4.698285460472106934e-02 2.749915421009063721e-01 1.767943054437637329e-01 -2.300025820732116699e-01 -1.613040119409561157e-01 -7.158512622117996216e-02 2.709890007972717285e-01 1.282301843166351318e-01 -4.899993166327476501e-02 5.400587990880012512e-02 -1.810058765113353729e-02 3.417652547359466553e-01 -1.996009349822998047e-01 -3.678784938529133797e-03 3.146311640739440918e-01
3.093325495719909668e-01 -1.610187068581581116e-02 -4.612666741013526917e-02 -8.940665982663631439e-03 6.415379792451858521e-02 -4.146336764097213745e-02 -2.530701160430908203e-01 -2.495419085025787354e-01 4.359019398689270020e-01 1.414398290216922760e-02 2.159775421023368835e-02 -1.095176935195922852e-01 -7.869667559862136841e-02 2.473793476819992065e-01 1.509326994419097900e-01 -9.509868174791336060e-02 1.040177196264266968e-01 -2.273814827203750610e-01 1.415490508079528809e-01 2.262859046459197998e-01 -8.541607856750488281e-02 -2.830139994621276855e-01 4.026994109153747559e-02 2.394954264163970947e-01 7.784300297498703003e-02 2.449247986078262329e-02 5.727207288146018982e-02 1.361936423927545547e-02 1.575460135936737061e-01 -2.446352131664752960e-02 -5.516475811600685120e-02 3.861180841922760010e-01
2.011670321226119995e-01 1.247785314917564392e-01 -7.133041322231292725e-02 1.754677481949329376e-02 -1.172909289598464966e-01 -3.310063183307647705e-01 -3.748473525047302246e-01 -2.012968622148036957e-02 3.010279834270477295e-01 -1.693489402532577515e-02 1.674466729164123535e-01 -1.565536707639694214e-01 5.135460291057825089e-03 3.782991766929626465e-01 1.742938458919525146e-01 -1.527002304792404175e-01 -1.978578604757785797e-02 -1.267510354518890381e-01 2.018623799085617065e-01 2.028443217277526855e-01 -7.705806940793991089e-02 -2.404198646545410156e-01 -4.026290029287338257e-02 1.452584862709045410e-01 2.429596893489360809e-02 9.683508425951004028e-03 -1.141571775078773499e-01 -8.124413341283798218e-02 2.433131039142608643e-01 -1.751380264759063721e-01 4.710148088634014130e-03 1.975300461053848267e-01
1.820163242518901825e-02 3.852283582091331482e-02 -2.876836657524108887e-01 -1.189657580107450485e-02 7.867681980133056641e-02 -5.960186943411827087e-03 -2.526251971721649170e-01 -8.211232721805572510e-02 7.171059399843215942e-02 -1.047197654843330383e-01 -1.978744119405746460e-01 -1.366077065467834473e-01 2.806815207004547119e-01 3.374401628971099854e-01 5.915484577417373657e-02 -6.406091153621673584e-02 -2.226192802190780640e-01 9.375519305467605591e-02 1.898384243249893188e-01 -1.183809489011764526e-01 1.646746248006820679e-01 -3.047948181629180908e-01 4.842991828918457031e-01 -6.431308388710021973e-02 1.907177716493606567e-01 -6.448333710432052612e-02 1.286428514868021011e-02 -1.680948957800865173e-02 1.164352148771286011e-01 -4.004409909248352051e-02 -5.895590782165527344e-02 1.939091086387634277e-01
2.841704785823822021e-01 -1.574281603097915649e-01 1.879975385963916779e-02 1.698447912931442261e-01 8.895380795001983643e-02 -2.523663043975830078e-01 -2.634413726627826691e-02 1.049869358539581299e-01 4.002374410629272461e-01 1.002866588532924652e-02 2.104088068008422852e-01 -5.770345404744148254e-02 8.152146637439727783e-02 2.559143304824829102e-01 2.789616882801055908e-01 2.281759493052959442e-02 -2.314678393304347992e-02 -8.652146160602569580e-02 1.688774824142456055e-01 1.323911845684051514e-01 1.651102304458618164e-01 -2.882744073867797852e-01 5.775236338376998901e-02 8.143205195665359497e-02 2.425372302532196045e-01 -9.764204919338226318e-02 4.351847805082798004e-03 -7.610620558261871338e-02 3.963286876678466797e-01 3.257636353373527527e-02 4.507077857851982117e-02 -1.218090280890464783e-01
1.704477816820144653e-01 8.098468184471130371e-02 -8.555177599191665649e-02 -8.048124611377716064e-02 -1.122403740882873535e-01 -1.477085500955581665e-01 -9.057655185461044312e-02 -2.409376502037048340e-01 1.741984039545059204e-01 3.071632385253906250e-01 -5.873370170593261719e-02 1.688166409730911255e-01 -2.993362843990325928e-01 -1.133814603090286255e-01 9.664666652679443359e-02 -1.236625388264656067e-01 1.260198354721069336e-01 -7.149063795804977417e-02 2.332202643156051636e-01 1.307187527418136597e-01 3.291296660900115967e-01 -1.953147202730178833e-01 2.783724106848239899e-02 -1.037053987383842468e-01 -5.622169747948646545e-02 -1.515829563140869141e-01 1.146175414323806763e-01 1.013399064540863037e-01 2.881590127944946289e-01 -3.084823489189147949e-01 -1.249778494238853455e-01 2.689828276634216309e-01
-4.482785239815711975e-02 4.475472122430801392e-02 -2.339822985231876373e-02 -1.130884513258934021e-01 -9.182885289192199707e-02 -9.346155449748039246e-03 -5.748299360275268555e-01 -1.628470122814178467e-01 1.242729201912879944e-01 1.598487645387649536e-01 2.015482336282730103e-01 -1.300654560327529907e-01 -2.235762029886245728e-02 1.498910486698150635e-01 2.385118752717971802e-01 -2.945365309715270996e-01 1.967698335647583008e-01 -7.678055018186569214e-02 2.595264017581939697e-01 -5.581307783722877502e-02 1.455568335950374603e-02 -1.320127993822097778e-01 -2.299371957778930664e-01 3.351125493645668030e-02 6.068888586014509201e-03 -9.611919522285461426e-03 2.414292842149734497e-01 -1.503632664680480957e-01 1.549738794565200806e-01 -2.160273492336273193e-01 -4.608806967735290527e-02 1.071914657950401306e-01
6.088846921920776367e-02 -1.268818080425262451e-01 -9.284623712301254272e-02 -1.153673510998487473e-02 -1.632435321807861328e-01 2.299595326185226440e-01 -4.157450497150421143e-01 -1.381642222404479980e-01 1.396422237157821655e-01 3.736606538295745850e-01 2.456877678632736206e-01 -1.411222517490386963e-01 5.681026726961135864e-02 7.444398850202560425e-02 1.404316574335098267e-01 -3.650259673595428467e-01 1.114470958709716797e-01 -1.599866151809692383e-01 1.925060302019119263e-01 1.250006556510925293e-01 1.607874035835266113e-01 -7.868541777133941650e-02 -1.459100991487503052e-01 1.318476200103759766e-01 -1.269093155860900879e-01 -6.859186571091413498e-03 -2.800977323204278946e-03 -1.876205503940582275e-01 2.750192582607269287e-01 4.386502876877784729e-02 -1.433720532804727554e-02 9.109091758728027344e-02
1.510269343852996826e-01 1.818279325962066650e-01 -8.374498039484024048e-02 -1.819012463092803955e-01 -6.241487339138984680e-02 2.284398972988128662e-01 -3.368875980377197266e-01 -3.096691370010375977e-01 2.347158640623092651e-01 -7.272656075656414032e-03 -1.160234585404396057e-01 -6.287382543087005615e-02 1.548819541931152344e-01 -5.241589993238449097e-02 1.613432168960571289e-01 1.644150316715240479e-01 -1.822866499423980713e-01 -4.460182785987854004e-02 1.418475955724716187e-01 1.760925948619842529e-01 3.059389591217041016e-01 -1.097282096743583679e-01 1.917068362236022949e-01 1.323896646499633789e-01 1.915319710969924927e-01 5.021452158689498901e-02 6.355044245719909668e-02 -1.056925114244222641e-02 2.278376668691635132e-01 -1.335960179567337036e-01 1.687693744897842407e-01 3.135905265808105469e-01
9.049590677022933960e-02 7.266872376203536987e-02 -1.763216704130172729e-01 5.496342107653617859e-02 -1.558830402791500092e-02 -1.334689408540725708e-01 -2.534127533435821533e-01 -1.108467802405357361e-01 3.908799588680267334e-01 -1.658985158428549767e-03 -8.974929153919219971e-02 -2.422891855239868164e-01 -9.132113307714462280e-02 1.679863929748535156e-01 2.822873890399932861e-01 -9.842420369386672974e-02 2.280100248754024506e-03 1.234146486967802048e-02 1.359731703996658325e-01 1.915646344423294067e-01 -1.440496090799570084e-02 -3.483977019786834717e-01 6.168841570615768433e-02 2.399342656135559082e-01 4.268705844879150391e-02 -2.166903316974639893e-01 -1.024380773305892944e-01 -8.749085664749145508e-02 2.527706027030944824e-01 -2.040169760584831238e-02 -1.667347103357315063e-01 3.391691744327545166e-01
3.751878142356872559e-01 -2.106819003820419312e-01 1.330527067184448242e-01 5.777714028954505920e-02 -1.063800156116485596e-01 -2.045271843671798706e-01 -1.954461634159088135e-01 8.360473066568374634e-02 2.309009432792663574e-01 1.552239358425140381e-01 2.562694847583770752e-01 -8.634671568870544434e-02 -1.168503016233444214e-01 1.203316673636436462e-01 -6.088672950863838196e-02 -2.137269079685211182e-02 -2.546857297420501709e-02 -1.007543057203292847e-01 3.564431667327880859e-01 2.102294266223907471e-01 -3.527799993753433228e-02 -1.787334531545639038e-01 -1.041074376553297043e-02 2.958664000034332275e-01 3.426441550254821777e-02 1.088038235902786255e-01 -9.126242250204086304e-02 -1.990838646888732910e-01 2.946863770484924316e-01 -1.457467824220657349e-01 3.922341763973236084e-02 1.978679597377777100e-01
9.853307902812957764e-02 -1.589874774217605591e-01 -6.921897828578948975e-02 8.396688848733901978e-03 6.531581282615661621e-02 2.058709859848022461e-01 -5.621516704559326172e-01 -1.110252439975738525e-01 2.340416908264160156e-01 -5.968836136162281036e-03 9.548187255859375000e-02 -1.927595585584640503e-01 3.583249822258949280e-02 5.110054835677146912e-02 1.866032928228378296e-01 -3.200387656688690186e-01 -2.106786705553531647e-02 -1.786936372518539429e-01 1.361988037824630737e-01 -1.423499919474124908e-02 1.949662417173385620e-01 -4.517311230301856995e-02 -6.410355865955352783e-02 1.982149630784988403e-01 5.760743096470832825e-02 -1.735481470823287964e-01 3.133263289928436279e-01 -2.063035964965820312e-01 1.415233593434095383e-02 -9.289842844009399414e-02 -6.586405634880065918e-02 1.449749022722244263e-01
2.629248201847076416e-01 9.490582160651683807e-03 -6.994602084159851074e-02 2.071354240179061890e-01 -9.476035088300704956e-02 -1.865313351154327393e-01 -1.778094470500946045e-01 1.022968143224716187e-01 -5.855746567249298096e-02 8.095522224903106689e-02 3.703169897198677063e-02 7.326409965753555298e-02 -2.231427729129791260e-01 2.059821784496307373e-01 1.750537008047103882e-01 7.402736693620681763e-02 -6.629777699708938599e-02 -1.793539524078369141e-01 3.361302614212036133e-01 2.234062254428863525e-01 7.577764987945556641e-02 -2.897849678993225098e-01 1.442051231861114502e-01 2.909372746944427490e-01 -5.813143402338027954e-02 -5.202578380703926086e-02 -2.192558646202087402e-01 -9.573457762598991394e-03 3.881681561470031738e-01 -1.132250353693962097e-01 4.346133396029472351e-02 1.944565176963806152e-01
-1.710847914218902588e-01 -7.927049696445465088e-02 -2.943133115768432617e-01 -1.982604563236236572e-01 -1.131964921951293945e-01 1.972481459379196167e-01 -2.441746592521667480e-01 1.127196922898292542e-01 2.918182313442230225e-01 1.041605770587921143e-01 -1.426657754927873611e-02 -1.308457106351852417e-01 3.740812465548515320e-02 1.780663728713989258e-01 2.705749869346618652e-01 -2.127594500780105591e-01 5.044383928179740906e-02 -1.876486837863922119e-01 2.323875725269317627e-01 1.891628354787826538e-01 1.053417623043060303e-01 -1.702683717012405396e-01 4.795226082205772400e-02 3.389088213443756104e-01 -1.088518276810646057e-01 2.670331895351409912e-01 -1.534872949123382568e-01 1.305997557938098907e-02 5.969555303454399109e-02 -2.307876944541931152e-01 -1.240284927189350128e-02 3.001477755606174469e-02
3.220146596431732178e-01 6.935108453035354614e-02 -3.631418347358703613e-01 1.225948520004749298e-02 -3.223119070753455162e-03 1.372306421399116516e-02 -2.643147706985473633e-01 -1.200562790036201477e-01 8.938030898571014404e-02 1.152433454990386963e-01 -2.562186717987060547e-01 7.746959477663040161e-02 -1.776675730943679810e-01 1.568531990051269531e-01 1.924828975461423397e-03 -8.226429671049118042e-02 1.450867503881454468e-01 7.998947985470294952e-03 -8.625476621091365814e-03 -1.074427738785743713e-01 3.020307049155235291e-02 2.800192125141620636e-02 3.478673696517944336e-01 2.684620916843414307e-01 9.935528039932250977e-02 -3.906495124101638794e-02 8.889406453818082809e-04 6.259308010339736938e-02 2.280863225460052490e-01 -4.059398174285888672e-01 5.657125264406204224e-02 2.372790873050689697e-01
-2.758234739303588867e-01 -6.285516917705535889e-02 -3.597703874111175537e-01 -3.297346085309982300e-02 -1.582883857190608978e-02 2.669013738632202148e-01 -3.028805851936340332e-01 -6.804749369621276855e-02 2.685230374336242676e-01 9.182108193635940552e-02 1.131609231233596802e-01 -2.144001051783561707e-02 -2.401100844144821167e-02 4.281347990036010742e-02 2.123037129640579224e-01 -2.275497615337371826e-01 1.025617271661758423e-01 -1.729667782783508301e-01 2.567320466041564941e-01 -1.397022902965545654e-01 -1.019927859306335449e-02 -2.209432721138000488e-01 2.948080189526081085e-02 6.544547528028488159e-02 -1.752477139234542847e-01 7.465575635433197021e-02 9.255014359951019287e-03 -2.073734551668167114e-01 2.719964385032653809e-01 -2.638063766062259674e-02 -1.771500706672668457e-01 2.513188421726226807e-01
5.117335543036460876e-02 -1.217637658119201660e-01 -1.488139033317565918e-01 1.091343387961387634e-01 1.310281008481979370e-01 -1.193500235676765442e-01 -3.485412895679473877e-01 -2.402416318655014038e-01 3.537236452102661133e-01 -1.967467814683914185e-01 6.727042607963085175e-03 1.402609646320343018e-01 1.118519231677055359e-01 2.980332635343074799e-02 6.100800633430480957e-02 3.652745112776756287e-02 -1.060446947813034058e-01 -1.053050234913825989e-01 2.285201549530029297e-01 2.199565917253494263e-01 3.135893028229475021e-03 -7.544426620006561279e-02 -3.170843049883842468e-02 1.057311818003654480e-01 1.977769881486892700e-01 -9.323365241289138794e-02 9.770903736352920532e-02 5.458212643861770630e-02 4.068991839885711670e-01 -3.102403283119201660e-01 -2.168475836515426636e-01 1.609007865190505981e-01
1.264744549989700317e-01 -7.966113835573196411e-02 -3.283883333206176758e-01 -3.550411760807037354e-01 -1.138926669955253601e-01 -6.192459538578987122e-02 -2.153713852167129517e-01 -2.867265939712524414e-01 2.245600670576095581e-01 -7.654619216918945312e-02 1.644148491322994232e-02 -3.358525410294532776e-02 1.870381413027644157e-03 -1.318542063236236572e-01 9.388585574924945831e-03 -2.426553703844547272e-02 9.210350364446640015e-02 -8.806084096431732178e-02 1.169819459319114685e-01 -2.197873294353485107e-01 2.855074703693389893e-01 -9.286100417375564575e-02 -1.017787680029869080e-01 2.541158795356750488e-01 1.856402605772018433e-01 1.776023805141448975e-01 1.953463703393936157e-01 -1.375548243522644043e-01 2.277447581291198730e-01 -1.877837330102920532e-01 -9.213813394308090210e-02 2.461797297000885010e-01
3.251508176326751709e-01 -8.330372720956802368e-02 -2.457191199064254761e-01 9.825368970632553101e-02 8.205721154808998108e-03 -2.514667809009552002e-01 2.722105942666530609e-02 -2.439564615488052368e-01 3.955688774585723877e-01 -5.570033937692642212e-02 8.052495867013931274e-02 -6.796130537986755371e-02 -4.661650955677032471e-02 1.494418531656265259e-01 5.066086724400520325e-02 -6.567610800266265869e-02 5.300236120820045471e-02 2.721511125564575195e-01 1.089845374226570129e-01 2.149830013513565063e-01 4.558456689119338989e-02 -2.792600095272064209e-01 3.859602613374590874e-03 1.799050122499465942e-01 1.274851709604263306e-01 -6.796806305646896362e-02 -2.067876309156417847e-01 -8.632678538560867310e-02 4.007436037063598633e-01 -9.213257580995559692e-02 -3.324738889932632446e-02 5.468581244349479675e-02
2.840084433555603027e-01 7.418821007013320923e-02 -4.126978106796741486e-03 3.317302837967872620e-02 -6.397172808647155762e-02 -1.415490359067916870e-01 -1.601191461086273193e-01 -2.134136259555816650e-01 4.110116958618164062e-01 -1.342253200709819794e-02 6.949492730200290680e-03 -3.239792883396148682e-01 -1.157875061035156250e-01 2.435240894556045532e-01 1.463203579187393188e-01 -1.318239122629165649e-01 -2.051611989736557007e-02 -1.491766422986984253e-01 1.975724995136260986e-01 -1.427825074642896652e-02 -9.527158737182617188e-02 -1.629881411790847778e-01 -7.328642904758453369e-02 -7.414057850837707520e-02 1.579393893480300903e-01 -4.493484646081924438e-02 -1.723197475075721741e-02 -4.592213034629821777e-02 2.998746633529663086e-01 -1.192641109228134155e-01 -1.280690282583236694e-01 4.164651930332183838e-01
8.796704560518264771e-02 1.348185092210769653e-01 -2.451260983943939209e-01 1.910121925175189972e-02 -1.439446508884429932e-01 3.018709123134613037e-01 -1.657989025115966797e-01 -1.618832945823669434e-01 1.143877767026424408e-02 -8.243415504693984985e-03 2.151917666196823120e-02 -1.408288180828094482e-01 -1.160020381212234497e-02 2.456625998020172119e-01 3.470849096775054932e-01 -3.504884541034698486e-01 9.716136008501052856e-02 -4.697577282786369324e-02 1.052910163998603821e-01 3.593736886978149414e-02 -2.647679448127746582e-01 -9.490881115198135376e-02 2.757275998592376709e-01 1.144956275820732117e-01 -1.439763158559799194e-01 -3.256697207689285278e-02 3.536722064018249512e-02 -4.093432128429412842e-01 1.393822431564331055e-01 -1.401480585336685181e-01 3.701930108945816755e-04 4.315359145402908325e-02
3.128222227096557617e-01 4.742135852575302124e-02 -8.368742465972900391e-02 -2.022959589958190918e-01 1.006813347339630127e-01 4.458581656217575073e-02 -4.202324450016021729e-01 2.397887408733367920e-02 3.522028028964996338e-01 1.183124780654907227e-01 -3.117586486041545868e-03 1.318153808824717999e-03 -1.691493541002273560e-01 5.304817855358123779e-02 -5.617397651076316833e-02 1.769969798624515533e-02 8.559595048427581787e-02 -2.150834500789642334e-01 1.645854115486145020e-02 -1.341376006603240967e-01 3.266625404357910156e-01 -3.333436325192451477e-02 1.716251969337463379e-01 2.201602235436439514e-02 -1.033326685428619385e-01 -1.935532391071319580e-01 -1.178812384605407715e-01 -6.518079340457916260e-02 3.258520066738128662e-01 -3.058006465435028076e-01 -5.748885497450828552e-02 -1.040495634078979492e-01
-9.297187626361846924e-02 4.936816915869712830e-02 -1.791712939739227295e-01 -3.285050392150878906e-02 -1.143256854265928268e-02 2.772096991539001465e-01 -3.554885685443878174e-01 9.478411823511123657e-02 2.150658518075942993e-01 2.421866059303283691e-01 1.236282140016555786e-01 3.826471418142318726e-02 -1.987220160663127899e-02 6.794963777065277100e-02 4.185280203819274902e-01 -3.861095607280731201e-01 1.497333869338035583e-02 -6.782232969999313354e-02 1.438881456851959229e-01 2.917667385190725327e-03 2.010574936866760254e-01 -4.010166600346565247e-02 -9.107664227485656738e-02 4.372724145650863647e-02 -4.129312559962272644e-02 6.916313432157039642e-03 4.470974579453468323e-02 -2.098683118820190430e-01 3.022879362106323242e-01 -1.600314527750015259e-01 -1.520283669233322144e-01 1.637633591890335083e-01
3.664466738700866699e-02 -3.303282707929611206e-02 -2.073687501251697540e-02 -9.829182922840118408e-02 -2.573944628238677979e-01 -1.021065637469291687e-01 1.082790493965148926e-01 1.235994976013898849e-02 1.824374645948410034e-01 4.986410215497016907e-02 2.295349985361099243e-01 1.296862363815307617e-01 1.819139868021011353e-01 3.155913949012756348e-02 3.502785414457321167e-02 -3.958654105663299561e-01 4.604838043451309204e-02 -9.875434637069702148e-02 2.880521714687347412e-01 1.002912297844886780e-01 1.698050647974014282e-01 8.544969558715820312e-02 1.438085883855819702e-01 2.825894951820373535e-01 1.828992366790771484e-02 1.588419079780578613e-01 3.535479605197906494e-01 -3.936343789100646973e-01 1.485074171796441078e-04 -4.547382891178131104e-02 -1.153965294361114502e-01 1.978588551282882690e-01
2.505025565624237061e-01 -1.317861606366932392e-03 2.882778272032737732e-02 -3.490498065948486328e-01 -2.243891656398773193e-01 -1.388728022575378418e-01 -4.253411889076232910e-01 -1.875319480895996094e-01 1.775020658969879150e-01 -4.135346040129661560e-02 6.745791435241699219e-02 1.433968544006347656e-01 1.094480231404304504e-01 -2.659004554152488708e-02 1.471240818500518799e-01 -7.535533607006072998e-02 8.283668756484985352e-02 -7.061487436294555664e-02 1.223405897617340088e-01 -3.473503142595291138e-02 1.321713328361511230e-01 -1.216267496347427368e-01 3.379108011722564697e-01 1.630903780460357666e-01 5.808897316455841064e-02 -9.182727336883544922e-02 1.262660175561904907e-01 3.090712055563926697e-02 4.083440601825714111e-01 -7.693378627300262451e-02 -9.951622039079666138e-02 -1.348394602537155151e-01
6.900297850370407104e-02 -1.177405267953872681e-01 -2.391266673803329468e-01 1.147664338350296021e-01 1.104966104030609131e-01 9.958400577306747437e-02 -3.497440516948699951e-01 -1.408115774393081665e-01 2.196828126907348633e-01 -1.740673184394836426e-01 -4.321420565247535706e-02 -1.918702572584152222e-01 2.426005005836486816e-01 1.501592546701431274e-01 -8.983109891414642334e-02 2.736256085336208344e-02 -2.779045887291431427e-02 9.548056125640869141e-02 9.491262584924697876e-02 7.151749730110168457e-02 3.316969871520996094e-01 -3.136114776134490967e-01 3.087472915649414062e-01 1.904932409524917603e-01 1.188048571348190308e-01 1.201535612344741821e-01 -8.461528271436691284e-02 -8.548898249864578247e-02 2.269510030746459961e-01 -6.633348762989044189e-02 -9.111396968364715576e-02 2.608772218227386475e-01
1.880307868123054504e-02 -2.334619760513305664e-01 -2.304450869560241699e-01 -4.434069618582725525e-02 7.130983471870422363e-02 3.155042976140975952e-02 -2.837973833084106445e-01 -2.021134197711944580e-01 7.341719418764114380e-02 -4.622689913958311081e-03 -1.960334926843643188e-02 1.882748678326606750e-02 -1.684829443693161011e-01 6.805687397718429565e-02 4.949166178703308105e-01 -1.159077361226081848e-01 1.137443333864212036e-01 -2.410284876823425293e-01 5.814879387617111206e-02 -1.184545457363128662e-03 2.866218388080596924e-01 -6.724420189857482910e-02 3.872584700584411621e-01 1.376744359731674194e-01 -1.060876399278640747e-01 2.311169654130935669e-01 1.184834837913513184e-01 9.162801504135131836e-02 1.540728807449340820e-01 1.341517362743616104e-02 3.508200403302907944e-03 1.549427360296249390e-01
3.247341513633728027e-01 5.118338391184806824e-02 -2.711068093776702881e-02 2.345147579908370972e-01 -4.256324097514152527e-02 -1.884080022573471069e-01 -1.712738126516342163e-01 6.040155515074729919e-02 2.693905234336853027e-01 8.553298562765121460e-02 -2.035748958587646484e-02 -1.025330796837806702e-01 1.515838801860809326e-01 2.708104252815246582e-01 -1.523710880428552628e-02 -4.234958067536354065e-02 7.598480582237243652e-02 -1.953359991312026978e-01 2.833481132984161377e-01 2.827430963516235352e-01 -1.456375122070312500e-01 -2.036745250225067139e-01 1.726834475994110107e-01 1.073496863245964050e-01 -2.662700973451137543e-02 1.012028083205223083e-01 1.788070425391197205e-02 -1.704356223344802856e-01 3.496895432472229004e-01 -2.656820416450500488e-01 -1.335569173097610474e-01 1.323799341917037964e-01
-2.555057033896446228e-02 -2.158960998058319092e-01 -7.749494165182113647e-02 -8.408528566360473633e-02 -5.978642031550407410e-02 -1.003494411706924438e-01 -2.497065961360931396e-01 -2.401372045278549194e-02 2.971349060535430908e-01 7.045461982488632202e-02 -2.815233170986175537e-02 2.576723992824554443e-01 -8.201903104782104492e-02 1.165533065795898438e-01 4.474289417266845703e-01 5.653817579150199890e-02 -2.817258052527904510e-02 -2.408860251307487488e-02 8.853855729103088379e-02 -1.815822571516036987e-01 9.918802231550216675e-02 1.435850113630294800e-01 3.654541671276092529e-01 2.231570631265640259e-01 -7.854381948709487915e-02 -4.754489660263061523e-02 1.172743886709213257e-01 -4.071555659174919128e-02 3.801938295364379883e-01 1.586604267358779907e-01 1.365171819925308228e-01 1.036829277873039246e-01
2.162378430366516113e-01 -1.185214295983314514e-01 -1.253226548433303833e-01 -2.386459261178970337e-01 -1.239393055438995361e-01 1.730861067771911621e-01 -4.706403315067291260e-01 -1.472951024770736694e-01 2.348747253417968750e-01 1.499752551317214966e-01 7.786951959133148193e-02 8.462257683277130127e-02 5.704204738140106201e-02 -3.090435639023780823e-02 -2.199598401784896851e-01 -1.851292699575424194e-01 -3.535429015755653381e-02 -7.545236498117446899e-02 5.168674886226654053e-02 1.400571465492248535e-01 -1.496028527617454529e-02 3.606934845447540283e-02 1.685222610831260681e-02 2.614609897136688232e-01 1.437764912843704224e-01 -1.267010420560836792e-01 2.700868248939514160e-01 2.043879218399524689e-02 3.544831871986389160e-01 5.088150873780250549e-02 -2.463194131851196289e-01 4.312594234943389893e-02
-3.105146624147891998e-02 5.266122147440910339e-02 -1.759915947914123535e-01 -2.720283344388008118e-02 -4.688232019543647766e-02 1.139949262142181396e-01 -4.580338001251220703e-01 1.421084441244602203e-02 1.960944235324859619e-01 2.084094434976577759e-01 2.150412350893020630e-01 -1.116421893239021301e-01 5.319530516862869263e-02 3.613352030515670776e-02 3.834275901317596436e-01 -4.215711355209350586e-01 4.841153044253587723e-03 -1.097090318799018860e-01 2.476771324872970581e-01 -7.143002748489379883e-02 1.621274948120117188e-01 3.252992779016494751e-02 -1.452938765287399292e-01 1.973374933004379272e-01 -1.122785061597824097e-01 -4.552773013710975647e-02 2.619420550763607025e-02 -7.288739830255508423e-02 1.614894866943359375e-01 -6.331514567136764526e-02 -2.306613475084304810e-01 -4.404913634061813354e-03
1.859503537416458130e-01 1.222566962242126465e-01 -1.497018039226531982e-01 -8.666753768920898438e-02 -2.919519543647766113e-01 -1.616832017898559570e-01 -1.209047287702560425e-01 -1.478729397058486938e-01 4.236474037170410156e-01 -1.333067845553159714e-02 2.152228653430938721e-01 8.457013219594955444e-02 3.150206804275512695e-02 -8.030093461275100708e-02 1.743740737438201904e-01 -3.784860298037528992e-02 -7.110401056706905365e-03 -1.422244012355804443e-01 1.172910109162330627e-01 5.945167690515518188e-02 2.298781871795654297e-01 1.134835109114646912e-01 2.652748823165893555e-01 1.708685457706451416e-01 -1.772268861532211304e-02 -4.066789150238037109e-02 -1.068929657340049744e-01 3.618113398551940918e-01 3.726024925708770752e-01 -5.079843476414680481e-02 -4.342950507998466492e-02 9.912020713090896606e-02
1.255811154842376709e-01 -2.539657652378082275e-01 -2.261425256729125977e-01 3.214297816157341003e-02 4.819354042410850525e-02 7.142047584056854248e-02 -1.559945791959762573e-01 -1.578387059271335602e-02 3.049797117710113525e-01 8.751871436834335327e-02 -1.695098355412483215e-02 -2.134451866149902344e-01 -1.405289769172668457e-01 -7.323896884918212891e-02 2.764133512973785400e-01 -1.830339059233665466e-02 1.346033513545989990e-01 -1.811065673828125000e-01 2.370941452682018280e-02 -1.691338270902633667e-01 2.795953750610351562e-01 -2.821962721645832062e-02 4.224432706832885742e-01 2.219884544610977173e-01 -3.138145059347152710e-02 2.394937127828598022e-01 1.459897905588150024e-01 -1.490479409694671631e-01 2.759948968887329102e-01 -2.246329002082347870e-02 -2.996582910418510437e-02 1.447097361087799072e-01
1.785079836845397949e-01 2.450136467814445496e-02 2.416338585317134857e-02 6.592781096696853638e-02 -8.840322494506835938e-02 -3.715432062745094299e-02 -1.671145558357238770e-01 -9.536584466695785522e-02 3.583620190620422363e-01 -8.143711835145950317e-02 2.900465577840805054e-02 -3.597468435764312744e-01 -3.093404322862625122e-02 2.979476153850555420e-01 3.232795894145965576e-01 -2.248205477371811867e-03 2.828940935432910919e-02 -4.179179668426513672e-03 2.048571258783340454e-01 2.480596005916595459e-01 1.598297432065010071e-02 -3.045845590531826019e-02 9.744779020547866821e-02 2.448288947343826294e-01 1.193234100937843323e-01 -1.168699041008949280e-01 -6.270009279251098633e-02 8.530534058809280396e-02 2.024746984243392944e-01 -2.297317981719970703e-01 -2.543160021305084229e-01 2.904054224491119385e-01
4.211833328008651733e-02 -2.059746682643890381e-01 -1.246500164270401001e-01 5.365051701664924622e-02 1.183759197592735291e-01 -7.405354827642440796e-02 -1.216752901673316956e-01 -9.632787108421325684e-02 3.172369599342346191e-01 -1.740458011627197266e-01 -1.322449296712875366e-01 -1.625110208988189697e-01 3.837075084447860718e-02 2.789929807186126709e-01 6.344102323055267334e-02 2.211000770330429077e-03 -1.168076321482658386e-01 -1.354530155658721924e-01 2.755734920501708984e-01 5.823766067624092102e-02 1.387711018323898315e-01 -2.678678631782531738e-01 2.086781561374664307e-01 9.738989174365997314e-02 1.720713973045349121e-01 -3.784359246492385864e-02 -1.122191846370697021e-01 1.516922414302825928e-01 4.048630595207214355e-01 -6.512673199176788330e-02 1.378358751535415649e-01 3.556266427040100098e-01
8.540472388267517090e-02 -1.191651225090026855e-01 7.199176587164402008e-03 -1.127567738294601440e-01 -5.224665999412536621e-01 2.703952603042125702e-02 -1.281177848577499390e-01 -1.918642669916152954e-01 4.024112969636917114e-02 7.768899947404861450e-02 5.278762057423591614e-02 3.139993548393249512e-02 -1.612065881490707397e-01 1.967331320047378540e-01 1.852227300405502319e-01 -1.791475117206573486e-01 -4.312120843678712845e-03 3.110241889953613281e-02 4.170011579990386963e-01 1.718950420618057251e-01 -7.769064977765083313e-03 2.396852672100067139e-01 3.452787399291992188e-01 2.648297138512134552e-02 -5.216905847191810608e-02 7.326848059892654419e-02 2.415631413459777832e-01 6.822018418461084366e-03 -3.070183470845222473e-02 -4.530452936887741089e-02 -1.656437069177627563e-01 1.323517411947250366e-01
2.254393845796585083e-01 -1.660277545452117920e-01 -1.656666696071624756e-01 -1.681574881076812744e-01 -8.306071907281875610e-02 1.275117509067058563e-02 -3.537880480289459229e-01 -7.611874490976333618e-02 2.285057902336120605e-01 -3.792779520153999329e-03 8.665622770786285400e-02 1.201682724058628082e-02 -1.292164176702499390e-01 1.365150809288024902e-01 3.115490972995758057e-01 9.187876433134078979e-02 2.119065821170806885e-01 5.235717073082923889e-02 1.226611807942390442e-01 -3.066852986812591553e-01 2.804971337318420410e-01 1.155403032898902893e-01 3.733096122741699219e-01 2.060497738420963287e-02 -7.393307983875274658e-02 2.048596739768981934e-01 5.707161128520965576e-02 4.623969085514545441e-03 2.319166511297225952e-01 6.149572320282459259e-03 -6.241346523165702820e-02 1.736563742160797119e-01
2.523244321346282959e-01 2.052087523043155670e-02 -1.502197086811065674e-01 2.804800271987915039e-01 8.529581129550933838e-02 2.078146487474441528e-01 -7.353699952363967896e-02 -2.159102708101272583e-01 1.532045751810073853e-01 4.642987623810768127e-02 1.175213456153869629e-01 7.612782716751098633e-02 1.798093914985656738e-01 4.543540626764297485e-02 1.568607538938522339e-01 -1.881482079625129700e-02 -9.087788313627243042e-02 -3.352062106132507324e-01 1.912540197372436523e-01 7.694814354181289673e-02 6.673432886600494385e-02 -1.101666316390037537e-01 -5.993033200502395630e-02 2.072985768318176270e-01 3.123443759977817535e-02 -1.242114156484603882e-01 3.415429890155792236e-01 -2.575919032096862793e-01 2.589390873908996582e-01 7.435077428817749023e-02 -2.142508774995803833e-01 2.888495624065399170e-01
3.763414621353149414e-01 -2.101917937397956848e-02 -2.440317869186401367e-01 9.346503019332885742e-02 -1.225557252764701843e-01 -2.864054739475250244e-01 -4.617345333099365234e-02 -1.869283318519592285e-01 2.207975536584854126e-01 1.619156301021575928e-01 2.184695154428482056e-01 6.588713079690933228e-02 -1.377574056386947632e-01 2.805518507957458496e-01 6.703137606382369995e-02 -1.423927694559097290e-01 2.999287247657775879e-01 -1.460983455181121826e-01 -3.310634940862655640e-02 -5.960386618971824646e-02 1.520098447799682617e-01 -1.155030950903892517e-01 3.498538956046104431e-02 6.734409183263778687e-02 2.035880982875823975e-01 -1.314535439014434814e-01 2.034509330987930298e-01 -8.828779309988021851e-02 2.192116975784301758e-01 -3.974492475390434265e-02 -1.813433319330215454e-01 2.396465986967086792e-01
2.037080973386764526e-01 -2.575832903385162354e-01 -4.473611339926719666e-02 7.891845703125000000e-02 -3.226920664310455322e-01 8.822917193174362183e-02 -1.289340555667877197e-01 -1.025760471820831299e-01 -1.603215187788009644e-01 1.657850295305252075e-01 2.812535166740417480e-01 -1.331569552421569824e-01 3.033354692161083221e-02 2.120632529258728027e-01 2.021616101264953613e-01 -1.615614295005798340e-01 -1.428566873073577881e-01 1.698150187730789185e-01 -1.108312606811523438e-02 4.839252680540084839e-02 5.490206554532051086e-02 -2.200968712568283081e-01 2.721260488033294678e-01 1.702822148799896240e-01 9.775464981794357300e-02 2.938795089721679688e-01 -2.331804856657981873e-02 3.252262249588966370e-02 2.625344395637512207e-01 -1.812156885862350464e-01 -2.325684726238250732e-01 1.496339738368988037e-01
1.508812457323074341e-01 1.950384825468063354e-01 1.887946948409080505e-02 2.137396950274705887e-03 6.602581590414047241e-02 -9.503550082445144653e-02 -1.690602600574493408e-01 5.143244564533233643e-02 3.636334538459777832e-01 1.852796226739883423e-01 1.866126060485839844e-01 7.295312359929084778e-03 5.918223783373832703e-02 2.112896442413330078e-01 1.648683696985244751e-01 -1.148707941174507141e-01 2.431625276803970337e-01 -1.441306471824645996e-01 2.900287210941314697e-01 3.167055547237396240e-01 -4.790233820676803589e-02 -1.958641260862350464e-01 -9.158053249120712280e-02 7.168878614902496338e-02 7.288561016321182251e-02 8.775638043880462646e-02 -1.070077866315841675e-01 -2.037318795919418335e-01 3.858448863029479980e-01 -1.768064200878143311e-01 -2.385149337351322174e-02 1.976790428161621094e-01
4.723793864250183105e-01 -1.178332790732383728e-01 -1.853123903274536133e-01 -1.313035786151885986e-01 -1.516131758689880371e-01 -2.836522087454795837e-02 -6.926631182432174683e-02 -1.070011183619499207e-01 2.663532495498657227e-01 2.547996044158935547e-01 -2.053107619285583496e-01 6.371995061635971069e-02 -4.665251076221466064e-02 2.713011018931865692e-02 2.029584646224975586e-01 -1.671433299779891968e-01 -8.215152472257614136e-02 9.023594856262207031e-02 -1.012407764792442322e-01 -4.573624581098556519e-02 8.066652715206146240e-02 -1.139381304383277893e-01 2.060947865247726440e-01 2.399450242519378662e-01 2.323738634586334229e-01 1.747432202100753784e-01 8.684747666120529175e-02 8.865338563919067383e-02 3.417166471481323242e-01 -2.141073159873485565e-02 2.585649490356445312e-02 2.294122725725173950e-01
1.342036575078964233e-01 -1.037175059318542480e-01 8.167152106761932373e-02 -1.121226325631141663e-01 6.505211442708969116e-02 -3.171381354331970215e-01 -1.519066989421844482e-01 -3.076985478401184082e-01 9.026732295751571655e-02 -1.800819337368011475e-01 -2.631053701043128967e-02 -7.397332787513732910e-02 -9.042613208293914795e-02 1.956173479557037354e-01 2.426926791667938232e-01 -1.539239734411239624e-01 -1.444775164127349854e-01 -1.305696964263916016e-01 1.991890072822570801e-01 9.767692536115646362e-02 7.751279510557651520e-03 -1.759497821331024170e-01 1.739663928747177124e-01 2.719881236553192139e-01 -3.287494927644729614e-02 -1.466229110956192017e-01 -2.687897086143493652e-01 -7.693605870008468628e-02 2.700327932834625244e-01 6.504798680543899536e-02 -3.703964948654174805e-01 1.271315217018127441e-01
-1.128678247332572937e-01 1.894802972674369812e-02 -2.489436417818069458e-01 4.067881405353546143e-02 -4.666853323578834534e-02 2.274065613746643066e-01 -2.601242661476135254e-01 -1.430151909589767456e-01 1.471734195947647095e-01 9.605418145656585693e-02 1.819048523902893066e-01 -5.987148731946945190e-02 -1.426384318619966507e-02 1.468433439731597900e-01 3.796557784080505371e-01 -5.451171398162841797e-01 7.197471708059310913e-02 -7.245286554098129272e-02 1.413752585649490356e-01 -1.720552705228328705e-02 2.441515922546386719e-01 1.013943478465080261e-01 -1.704735755920410156e-01 1.449138075113296509e-01 -9.299344569444656372e-02 5.343392863869667053e-02 3.663835674524307251e-02 -9.952021390199661255e-02 1.315797865390777588e-01 -1.803225427865982056e-01 -1.584032773971557617e-01 4.807257279753684998e-02
2.663347125053405762e-01 5.073352530598640442e-02 -5.564484000205993652e-02 3.328015804290771484e-01 1.360794752836227417e-01 -1.144147068262100220e-01 -3.022448420524597168e-01 1.672800071537494659e-02 1.804494410753250122e-01 2.259759604930877686e-02 2.834039926528930664e-01 1.185606420040130615e-01 1.886322796344757080e-01 -1.253141313791275024e-01 1.603135168552398682e-01 -1.728602647781372070e-01 1.069613639265298843e-02 -1.888363063335418701e-01 2.606955468654632568e-01 5.296453088521957397e-02 2.432347461581230164e-02 5.105482041835784912e-02 -4.029484838247299194e-02 1.655266731977462769e-01 2.467347979545593262e-01 1.875450164079666138e-01 -9.014888666570186615e-03 1.308860331773757935e-01 2.159279584884643555e-01 -1.595978438854217529e-01 -3.177337720990180969e-02 3.604903221130371094e-01
-6.470081210136413574e-02 -1.459916383028030396e-01 -1.211613193154335022e-01 -5.169746652245521545e-02 -1.049957573413848877e-01 -3.774582594633102417e-02 -3.569522500038146973e-01 6.769496202468872070e-02 8.011379092931747437e-02 6.505543366074562073e-03 2.409098893404006958e-01 -2.376623600721359253e-01 -6.691224128007888794e-02 -5.454472079873085022e-02 -2.104072831571102142e-02 -4.604887962341308594e-01 2.313237935304641724e-01 -1.750586032867431641e-01 2.451564222574234009e-01 -1.060361415147781372e-01 4.152164235711097717e-02 -8.826902508735656738e-02 -3.656756877899169922e-02 2.177858799695968628e-01 -2.313985973596572876e-01 -4.286208376288414001e-02 1.911083906888961792e-01 -2.996846139430999756e-01 2.111120522022247314e-01 -1.291537135839462280e-01 -1.108827292919158936e-01 5.225029960274696350e-02
2.157416641712188721e-01 9.053052961826324463e-02 1.630851626396179199e-01 -2.448309510946273804e-01 -5.668652430176734924e-02 -9.814028441905975342e-02 -5.228142142295837402e-01 -2.368439137935638428e-01 -3.883081488311290741e-03 -8.615585416555404663e-02 -1.505765914916992188e-01 3.367595747113227844e-02 -1.635923385620117188e-01 -1.512429416179656982e-01 3.165203928947448730e-01 7.801996916532516479e-02 -1.570586264133453369e-01 -9.313636459410190582e-03 5.287418887019157410e-02 1.621076650917530060e-02 1.581608802080154419e-01 -6.598138809204101562e-02 1.354199796915054321e-01 1.484809070825576782e-01 1.735277473926544189e-02 -2.440284751355648041e-02 -9.564121253788471222e-03 -2.490714043378829956e-01 2.430499047040939331e-01 -5.467281118035316467e-02 -1.596356481313705444e-01 2.848771810531616211e-01
-8.704084903001785278e-02 -9.707829356193542480e-02 -7.482537184841930866e-04 -1.863563209772109985e-01 7.781663537025451660e-02 -3.927867859601974487e-02 -4.313815534114837646e-01 -1.860788911581039429e-01 1.367979943752288818e-01 2.241502106189727783e-01 1.306354403495788574e-01 -1.185374185442924500e-01 6.664220988750457764e-02 1.958984583616256714e-01 1.263764798641204834e-01 -3.754430711269378662e-01 9.132871776819229126e-02 -1.956330090761184692e-01 2.205850780010223389e-01 -5.527469143271446228e-02 3.864475712180137634e-02 -2.376240445300936699e-03 -1.704837381839752197e-01 2.012190818786621094e-01 -5.399845540523529053e-02 -1.394209563732147217e-01 7.167186122387647629e-03 -4.575915932655334473e-01 1.202608868479728699e-01 2.667525224387645721e-02 -1.585946232080459595e-02 5.947141349315643311e-02
3.778295814990997314e-01 -1.810509338974952698e-02 -1.562111079692840576e-01 -1.330306977033615112e-01 -1.414579898118972778e-01 -2.148748636245727539e-01 -1.610622555017471313e-01 -6.604976207017898560e-02 4.170407950878143311e-01 -7.268193177878856659e-03 1.363893896341323853e-01 -1.792870908975601196e-01 -3.591314703226089478e-02 2.111920118331909180e-01 6.803507357835769653e-02 -1.742955297231674194e-01 -1.100853905081748962e-01 2.445395663380622864e-02 6.094500049948692322e-02 2.417211085557937622e-01 1.297445893287658691e-01 -1.383030712604522705e-01 -3.246702952310442924e-03 1.895552873611450195e-01 1.022495329380035400e-01 -5.666856840252876282e-02 -5.488092824816703796e-02 -1.831845641136169434e-01 5.022838711738586426e-02 -3.921084105968475342e-03 -2.363116741180419922e-01 3.966507315635681152e-01
-6.254052370786666870e-02 1.644349843263626099e-02 -2.122840732336044312e-01 1.063485145568847656e-01 -2.058968693017959595e-02 1.496989876031875610e-01 -3.659521341323852539e-01 3.318162262439727783e-02 2.033726572990417480e-01 2.042773365974426270e-01 6.029963865876197815e-02 -4.104564711451530457e-02 -2.636941894888877869e-02 6.073003262281417847e-02 4.906223416328430176e-01 -4.466937780380249023e-01 1.851914264261722565e-02 -4.260657355189323425e-03 2.685888409614562988e-01 1.890330947935581207e-02 1.779095679521560669e-01 1.516515295952558517e-02 -7.435147464275360107e-02 1.525932550430297852e-01 -1.506589055061340332e-01 -8.332324028015136719e-02 9.823855012655258179e-03 -2.061947807669639587e-02 1.928615421056747437e-01 -2.926705591380596161e-02 -2.121212929487228394e-01 -4.225288704037666321e-02
-5.867527052760124207e-02 4.223890602588653564e-02 -2.989245951175689697e-01 7.817736268043518066e-02 -1.532023698091506958e-01 1.345334351062774658e-01 -3.448878526687622070e-01 4.162640497088432312e-02 1.367045193910598755e-01 2.631234526634216309e-01 1.955934315919876099e-01 -6.179153919219970703e-02 -6.206495221704244614e-03 3.493826091289520264e-02 5.071011781692504883e-01 -3.227563202381134033e-01 2.393655851483345032e-02 5.673574283719062805e-02 2.427865564823150635e-01 6.914502009749412537e-03 9.917168319225311279e-02 -4.999069496989250183e-02 -1.171434968709945679e-01 1.167166903614997864e-01 -1.264289617538452148e-01 -6.827469915151596069e-02 8.133457601070404053e-02 -2.102030068635940552e-01 2.220712453126907349e-01 -9.932897239923477173e-02 -9.097616374492645264e-02 -5.573318526148796082e-02
5.946177244186401367e-02 -1.527963578701019287e-01 -1.030882820487022400e-01 2.403241246938705444e-01 1.099643409252166748e-01 -1.913916617631912231e-01 -3.349676728248596191e-02 2.300735265016555786e-01 3.242209851741790771e-01 -2.100041955709457397e-01 -3.141505122184753418e-01 9.694296866655349731e-03 1.270635873079299927e-01 4.455490782856941223e-02 3.146833777427673340e-01 -2.068001776933670044e-01 -6.778168678283691406e-02 -5.662208050489425659e-02 3.131273984909057617e-01 -5.390374362468719482e-02 1.256835460662841797e-01 1.967947036027908325e-01 2.936408519744873047e-01 2.268187105655670166e-01 5.453110113739967346e-02 1.592909991741180420e-01 1.011655926704406738e-01 -1.386141330003738403e-01 1.431443244218826294e-01 4.741911962628364563e-02 -7.725934684276580811e-02 8.107835799455642700e-02
4.314315617084503174e-01 1.419187784194946289e-01 -1.901694983243942261e-01 3.649041429162025452e-02 7.147908210754394531e-02 1.173031777143478394e-01 -6.097639724612236023e-02 1.001408472657203674e-01 2.208769023418426514e-01 3.017426431179046631e-01 1.769744674675166607e-03 3.986065089702606201e-02 9.608044475317001343e-02 3.453274667263031006e-01 1.195674836635589600e-01 -1.235299259424209595e-01 -2.492228746414184570e-01 8.946746587753295898e-02 -8.951919525861740112e-02 -1.166523154824972153e-02 6.056661158800125122e-02 -1.947633922100067139e-01 1.446167379617691040e-01 1.865480840206146240e-01 1.515464335680007935e-01 1.324607878923416138e-01 1.545140892267227173e-01 -6.409744173288345337e-02 4.022001326084136963e-01 -4.816181585192680359e-02 -1.263740956783294678e-01 -4.093050025403499603e-03
2.595260441303253174e-01 -4.441217705607414246e-02 -2.483001677319407463e-03 -6.603543460369110107e-02 -4.130438864231109619e-01 -5.588249489665031433e-02 -1.974633485078811646e-01 -2.495130002498626709e-01 3.992848694324493408e-01 7.130569312721490860e-03 1.813201010227203369e-01 9.570094197988510132e-02 -1.050900220870971680e-01 -5.283800512552261353e-02 1.122752428054809570e-01 -9.921099990606307983e-02 -8.287423104047775269e-02 7.397850602865219116e-02 2.642927467823028564e-01 1.390951871871948242e-01 1.936256438493728638e-01 -2.305326759815216064e-01 1.131391301751136780e-01 2.022731602191925049e-01 -2.432066760957241058e-02 -1.516281962394714355e-01 -9.283851087093353271e-02 2.696167528629302979e-01 2.031715661287307739e-01 -1.108008921146392822e-01 -3.054003417491912842e-02 9.087377041578292847e-02
-2.176297083497047424e-02 -2.524261735379695892e-02 -3.434839546680450439e-01 -6.607873737812042236e-02 -2.837875299155712128e-02 1.889599859714508057e-01 -4.809323251247406006e-01 -5.448594316840171814e-02 1.090441942214965820e-01 2.026981562376022339e-01 2.080931514501571655e-01 8.112616837024688721e-02 1.079260781407356262e-01 1.913280785083770752e-01 3.209267556667327881e-01 -2.557187378406524658e-01 2.541586458683013916e-01 -1.021216511726379395e-01 2.649691998958587646e-01 2.341504395008087158e-02 2.015060186386108398e-01 4.513648897409439087e-02 -5.949961021542549133e-03 9.805036336183547974e-02 -7.815327495336532593e-02 -4.465154930949211121e-02 -3.367944434285163879e-02 -1.886797696352005005e-01 1.024394631385803223e-01 -1.437913030385971069e-01 3.714419901371002197e-02 1.039466857910156250e-01
1.045284345746040344e-01 -1.686577126383781433e-02 -7.683815062046051025e-02 1.319321393966674805e-01 -7.336360216140747070e-02 -9.433748573064804077e-02 -2.576792538166046143e-01 -9.803046286106109619e-02 2.996807694435119629e-01 1.256162673234939575e-01 6.553254276514053345e-02 -2.268600612878799438e-01 1.693233102560043335e-01 1.322332471609115601e-01 1.625758111476898193e-01 -1.355666816234588623e-01 1.587515324354171753e-02 -9.290105104446411133e-02 2.682126499712467194e-02 1.154244616627693176e-01 -1.944699734449386597e-01 -1.320942789316177368e-01 -1.919671744108200073e-01 1.366215050220489502e-01 -7.901368290185928345e-02 -1.908972412347793579e-01 3.461395800113677979e-01 -8.188538253307342529e-02 3.348177075386047363e-01 -1.430924832820892334e-01 -1.721976697444915771e-01 3.971565663814544678e-01
1.119850426912307739e-01 4.853458702564239502e-02 1.121425777673721313e-01 1.513961404561996460e-01 -4.335258528590202332e-02 -1.776514500379562378e-01 -2.009537518024444580e-01 -1.861614286899566650e-01 5.650423765182495117e-01 -2.278312854468822479e-02 5.481732636690139771e-02 3.911936655640602112e-02 -8.825966715812683105e-02 -1.570290699601173401e-02 1.386188566684722900e-01 -1.086532231420278549e-02 3.946562111377716064e-02 -1.679033488035202026e-01 3.319419622421264648e-01 1.262256950139999390e-01 1.935153901576995850e-01 -2.052725106477737427e-01 1.128579080104827881e-01 3.311835229396820068e-02 1.404049694538116455e-01 -2.085281163454055786e-01 -1.477360352873802185e-02 1.708600521087646484e-01 3.098782896995544434e-01 1.286070048809051514e-02 -1.284730620682239532e-02 2.262344658374786377e-01
9.426615200936794281e-03 -3.639100119471549988e-02 -1.785973459482192993e-01 -1.377247506752610207e-03 -8.011883497238159180e-02 1.303414534777402878e-02 -4.298288226127624512e-01 -1.188970059156417847e-01 2.003029920160770416e-02 2.290559858083724976e-01 1.567941457033157349e-01 -1.830862015485763550e-01 -1.120456010103225708e-01 1.712689250707626343e-01 1.357296556234359741e-01 -4.644559919834136963e-01 7.365848124027252197e-02 -1.374515444040298462e-01 1.999863833189010620e-01 -1.929006725549697876e-02 1.791602820158004761e-01 4.003502801060676575e-02 -2.531591951847076416e-01 2.278169058263301849e-02 -5.089109018445014954e-02 -5.703182518482208252e-02 2.686207890510559082e-01 -1.641511619091033936e-01 2.240706533193588257e-01 3.043319284915924072e-02 -7.034330815076828003e-02 2.240211367607116699e-01
2.299890071153640747e-01 -2.858189120888710022e-02 -1.914577931165695190e-01 -1.359799504280090332e-01 -5.924282222986221313e-02 -2.311583012342453003e-01 1.304647177457809448e-01 1.578888040967285633e-03 4.126420826651155949e-04 -7.838954031467437744e-02 8.073931932449340820e-02 9.142017364501953125e-02 1.005449369549751282e-01 -9.594096243381500244e-02 1.596730202436447144e-01 -7.359661906957626343e-02 -2.609912157058715820e-01 -1.059264242649078369e-01 1.068639680743217468e-01 1.497785151004791260e-01 2.488326132297515869e-01 -1.382206380367279053e-01 1.971528530120849609e-01 4.873730614781379700e-02 -7.119060028344392776e-03 -9.290546178817749023e-02 2.715857028961181641e-01 -1.976060122251510620e-02 5.621328353881835938e-01 -2.368052452802658081e-01 -2.357224673032760620e-01 1.582233817316591740e-03
-1.240573897957801819e-01 -3.142776712775230408e-02 -2.480180114507675171e-01 5.046147108078002930e-02 3.883628547191619873e-02 2.061501890420913696e-01 -3.666553795337677002e-01 2.591945417225360870e-02 1.759967207908630371e-01 2.908810973167419434e-01 2.600683867931365967e-01 1.185362264513969421e-01 5.318173673003911972e-03 6.089128553867340088e-03 3.041447699069976807e-01 -3.729901313781738281e-01 9.651701897382736206e-02 -1.804126650094985962e-01 2.638676762580871582e-01 4.134401679039001465e-02 6.314388662576675415e-02 -3.431485593318939209e-02 -8.672554790973663330e-02 1.662999987602233887e-01 -9.702936559915542603e-02 -5.806897953152656555e-02 1.679104268550872803e-01 -9.401585161685943604e-02 2.980526983737945557e-01 -1.184762865304946899e-01 -6.572187691926956177e-02 3.052941150963306427e-02
7.080535590648651123e-02 -2.860559225082397461e-01 -8.877874165773391724e-02 -2.366140186786651611e-01 -1.268766969442367554e-01 6.688794493675231934e-02 -2.522246837615966797e-01 -1.454672664403915405e-01 2.724392116069793701e-01 1.414564698934555054e-01 3.662891313433647156e-02 5.547771579585969448e-04 -1.766662001609802246e-01 7.676026970148086548e-02 3.401263058185577393e-01 -1.492235660552978516e-01 2.256818711757659912e-01 -8.824639022350311279e-02 7.235999405384063721e-02 -1.590067148208618164e-01 1.825641840696334839e-01 1.007705330848693848e-01 3.582286834716796875e-01 7.396693527698516846e-02 -6.354849785566329956e-02 2.709217667579650879e-01 7.348356395959854126e-02 -1.021923776715993881e-02 3.336174190044403076e-01 5.737438052892684937e-02 7.262177765369415283e-02 6.308347731828689575e-02
2.877818346023559570e-01 1.245275661349296570e-01 -3.376575559377670288e-02 -7.868727296590805054e-02 1.375251263380050659e-01 5.896625295281410217e-02 -2.255184799432754517e-01 -1.249708831310272217e-01 1.889470666646957397e-01 -1.749719679355621338e-01 2.750671841204166412e-02 -2.634479403495788574e-01 -5.645712837576866150e-02 2.589483559131622314e-01 2.712832987308502197e-01 -4.142295941710472107e-02 -3.420545533299446106e-02 -6.883466243743896484e-02 2.113172709941864014e-01 2.580856084823608398e-01 -1.293693929910659790e-01 -1.087986454367637634e-01 -1.022732034325599670e-01 1.855239272117614746e-01 4.854367673397064209e-02 2.509199257474392653e-04 -3.082788363099098206e-02 -1.364988833665847778e-01 4.105885624885559082e-01 -1.868687421083450317e-01 -1.847243160009384155e-01 2.706620395183563232e-01
-1.873423904180526733e-02 -5.749865993857383728e-02 -4.720358550548553467e-02 -1.925016045570373535e-01 -4.489833954721689224e-03 -2.998022176325321198e-02 -4.896435737609863281e-01 -2.315503172576427460e-02 1.029207557439804077e-01 1.746075041592121124e-02 7.928304374217987061e-03 -1.407569088041782379e-02 -1.992850452661514282e-01 1.424301266670227051e-01 2.132934778928756714e-01 -4.726755917072296143e-01 2.030001282691955566e-01 -2.171023935079574585e-01 9.182753413915634155e-02 1.153893172740936279e-01 -7.095495704561471939e-03 -9.149782359600067139e-02 -1.060500666499137878e-01 2.004913091659545898e-01 -1.307083219289779663e-01 2.977808378636837006e-02 2.376358509063720703e-01 -2.011334151029586792e-01 2.257701009511947632e-01 -1.933648437261581421e-01 -4.091711342334747314e-02 2.980118803679943085e-02
1.449028104543685913e-01 -9.338084608316421509e-02 -1.402035802602767944e-01 2.238017171621322632e-01 -7.242044061422348022e-02 -1.401676088571548462e-01 -1.852967739105224609e-01 -3.245060443878173828e-01 1.762692928314208984e-01 -3.365517780184745789e-02 1.849625073373317719e-02 -1.255473047494888306e-01 2.724021114408969879e-02 3.015540242195129395e-01 9.365185350179672241e-02 -3.367391228675842285e-01 -1.558072715997695923e-01 1.164879798889160156e-01 2.289738357067108154e-01 9.365677088499069214e-02 3.251449763774871826e-01 2.846085093915462494e-02 -1.096486672759056091e-01 3.497320786118507385e-02 -2.459843270480632782e-02 -3.453760221600532532e-02 1.611244529485702515e-01 1.491489857435226440e-01 -2.250408828258514404e-01 -3.308658897876739502e-01 6.219462305307388306e-02 2.026083618402481079e-01
-7.599653303623199463e-02 1.164754778146743774e-01 -2.658755481243133545e-01 2.172827906906604767e-02 -1.639972329139709473e-01 1.706067323684692383e-01 -3.550323247909545898e-01 3.594011440873146057e-02 3.138099610805511475e-01 2.473259568214416504e-01 1.270777583122253418e-01 -7.654766738414764404e-02 1.059911493211984634e-02 -9.987965971231460571e-02 3.769765496253967285e-01 -4.212320744991302490e-01 -1.337440311908721924e-02 -7.253036648035049438e-02 2.472366243600845337e-01 -5.859452486038208008e-02 1.293019652366638184e-01 -9.826836176216602325e-03 -3.011145442724227905e-02 1.096770316362380981e-01 -1.453479081392288208e-01 -9.936206787824630737e-02 -4.426319152116775513e-02 -2.212069332599639893e-01 1.429114490747451782e-01 -1.123173385858535767e-01 1.102903019636869431e-02 -7.899925112724304199e-03
-3.362650051712989807e-02 -1.939685642719268799e-01 5.891741439700126648e-02 -2.534524202346801758e-01 -4.641249403357505798e-02 6.478060036897659302e-03 -3.022335171699523926e-01 -1.150553748011589050e-01 -6.414922326803207397e-02 -1.878236383199691772e-01 -8.250723034143447876e-02 3.171939402818679810e-02 2.604098916053771973e-01 2.396558523178100586e-01 3.275131285190582275e-01 -1.261341422796249390e-01 1.295920312404632568e-01 1.809354312717914581e-02 1.308721899986267090e-01 -4.283684305846691132e-03 2.157882452011108398e-01 -2.831202372908592224e-02 1.194535270333290100e-01 3.046953678131103516e-01 6.528871506452560425e-02 -4.089135676622390747e-02 -1.402991414070129395e-01 1.111948043107986450e-01 4.245372414588928223e-01 -2.870228588581085205e-01 3.943287581205368042e-02 1.529833860695362091e-02
2.717397734522819519e-02 3.481713682413101196e-02 -1.335349977016448975e-01 -6.969152390956878662e-02 -1.807350069284439087e-01 1.847061812877655029e-01 -4.995333552360534668e-01 -2.345176637172698975e-01 1.459027677774429321e-01 1.711021810770034790e-01 7.291636615991592407e-02 -7.364792376756668091e-02 -1.218223720788955688e-01 -2.242830209434032440e-02 2.567926645278930664e-01 -3.066443204879760742e-01 6.097584962844848633e-02 -1.065217256546020508e-01 3.401735424995422363e-01 1.110977157950401306e-01 5.581244453787803650e-02 -1.318533089943230152e-03 -2.196758240461349487e-01 1.637421250343322754e-01 -1.072582975029945374e-01 8.051463216543197632e-02 9.142986685037612915e-02 -2.825941145420074463e-01 5.634305998682975769e-02 2.087906002998352051e-02 -9.718775749206542969e-02 1.638684421777725220e-01
-6.011279672384262085e-02 8.532545715570449829e-02 -2.062102258205413818e-01 -9.383046068251132965e-03 5.590642336755990982e-03 1.196456104516983032e-01 -3.526632189750671387e-01 1.094229817390441895e-01 1.629578322172164917e-01 3.203762173652648926e-01 1.174746751785278320e-01 -2.148811472579836845e-03 -2.727038972079753876e-02 8.781442046165466309e-02 4.832653999328613281e-01 -5.021563768386840820e-01 2.438244782388210297e-02 -8.418781682848930359e-03 2.166229784488677979e-01 -3.579898923635482788e-02 1.901272311806678772e-02 3.000569343566894531e-02 4.322686046361923218e-02 9.866496920585632324e-02 -1.107155755162239075e-01 -1.118859201669692993e-01 3.875764831900596619e-02 -8.668027073144912720e-02 1.920341253280639648e-01 -1.113017834722995758e-02 -1.591350734233856201e-01 2.805486135184764862e-02
-4.011940956115722656e-02 1.144265085458755493e-01 -2.104692012071609497e-01 -9.396743774414062500e-02 -6.960644572973251343e-02 2.860192358493804932e-01 -3.023852407932281494e-01 8.024452626705169678e-02 3.301647603511810303e-01 1.548056602478027344e-01 1.262756735086441040e-01 1.306657791137695312e-01 -1.181928068399429321e-01 4.922345653176307678e-02 3.506543338298797607e-01 -3.662225604057312012e-01 6.610564142465591431e-02 -2.614478766918182373e-01 2.739892601966857910e-01 3.812026605010032654e-02 2.297381758689880371e-01 -1.060640290379524231e-01 -4.488578438758850098e-02 6.691060215234756470e-02 2.643517451360821724e-03 5.534647405147552490e-02 4.427807033061981201e-02 -1.045733317732810974e-01 2.603332400321960449e-01 -1.756268925964832306e-02 -4.162020608782768250e-02 -5.127860233187675476e-02
3.201588392257690430e-01 1.428840160369873047e-01 -2.496385127305984497e-01 1.525930613279342651e-01 -1.595604233443737030e-02 -9.893734008073806763e-02 -3.611527010798454285e-02 5.159573629498481750e-02 4.911080896854400635e-01 1.478246450424194336e-01 -1.912705600261688232e-02 -6.611163169145584106e-02 -1.312173008918762207e-01 8.697322756052017212e-02 2.090185433626174927e-01 -1.911088638007640839e-02 -5.023785866796970367e-03 1.060897409915924072e-01 -9.168275445699691772e-02 2.508298754692077637e-01 1.202418431639671326e-01 2.869229391217231750e-02 4.018579721450805664e-01 -6.591642647981643677e-02 1.416016072034835815e-01 1.164878532290458679e-02 7.043863087892532349e-02 -1.403367891907691956e-02 3.848167359828948975e-01 -9.726224467158317566e-03 -3.378764912486076355e-02 4.973641037940979004e-02
5.816011503338813782e-02 -1.192666441202163696e-01 -3.918559551239013672e-01 1.496670302003622055e-02 -1.181430295109748840e-01 -2.411517500877380371e-02 -1.909738481044769287e-01 -1.276287883520126343e-01 2.526502907276153564e-01 1.470403969287872314e-01 -1.562208533287048340e-01 5.454344674944877625e-02 2.339704334735870361e-01 3.142134845256805420e-01 1.598750054836273193e-01 -1.973089389503002167e-02 -1.377519518136978149e-01 -3.307306766510009766e-01 2.227274626493453979e-01 -5.724553763866424561e-02 -1.362856943160295486e-02 -1.403828859329223633e-01 -2.643404006958007812e-01 1.619847565889358521e-01 -1.181629374623298645e-01 9.528215974569320679e-02 -3.170567750930786133e-02 -2.967516183853149414e-01 1.690728962421417236e-01 7.969018071889877319e-03 -1.744084209203720093e-01 2.524740435183048248e-02
-6.314706057310104370e-02 -6.159647181630134583e-02 -3.756207525730133057e-01 -1.106380447745323181e-01 -1.745464354753494263e-01 6.886029243469238281e-02 -2.079701721668243408e-01 2.430771142244338989e-01 1.120019033551216125e-01 1.007811427116394043e-01 1.942546367645263672e-01 -1.297165304422378540e-01 1.287380456924438477e-01 1.860136985778808594e-01 3.155972063541412354e-01 -3.066681921482086182e-01 4.767687618732452393e-02 -2.403520941734313965e-01 3.078820109367370605e-01 3.373913466930389404e-02 8.566571027040481567e-02 -6.480792909860610962e-02 1.734391599893569946e-01 5.476712062954902649e-02 1.403236836194992065e-01 2.420905381441116333e-01 -4.867731034755706787e-02 -2.320847809314727783e-01 1.850463151931762695e-01 -3.193024173378944397e-02 -1.499784551560878754e-02 9.299068897962570190e-02
1.874537169933319092e-01 8.399451524019241333e-02 -1.010675206780433655e-01 8.731711655855178833e-02 4.852510616183280945e-02 3.803242743015289307e-02 -4.423767030239105225e-01 -1.771480143070220947e-01 2.446305751800537109e-01 -5.993072688579559326e-02 -1.205686926841735840e-01 5.904202163219451904e-02 6.054852157831192017e-02 7.665302604436874390e-02 7.696418464183807373e-02 6.221271306276321411e-02 -4.243737086653709412e-02 -8.784655481576919556e-02 3.375491499900817871e-01 8.553690463304519653e-02 -7.011129707098007202e-02 -1.887159198522567749e-01 -6.830830872058868408e-02 1.861021816730499268e-01 1.403876394033432007e-01 -2.428120076656341553e-01 1.156014204025268555e-01 3.117912448942661285e-02 3.656170964241027832e-01 -2.540580332279205322e-01 -1.668399274349212646e-01 2.804114222526550293e-01
2.569427192211151123e-01 -1.653958112001419067e-02 8.633396029472351074e-02 9.075995534658432007e-03 -2.655450813472270966e-02 -1.484082937240600586e-01 -2.822749316692352295e-01 1.245237737894058228e-01 2.560586035251617432e-01 1.569035202264785767e-01 2.766291201114654541e-01 -2.321037054061889648e-01 8.262897282838821411e-02 1.132651343941688538e-01 1.537241786718368530e-01 -1.400130242109298706e-01 5.814865231513977051e-03 -1.519030928611755371e-01 2.196437865495681763e-01 3.114479184150695801e-01 -1.259459257125854492e-01 -1.275781244039535522e-01 1.436602324247360229e-01 2.006860822439193726e-01 8.442841470241546631e-02 6.235251575708389282e-02 -2.047165036201477051e-01 -6.488411128520965576e-02 3.790187239646911621e-01 -1.452371329069137573e-01 8.092159032821655273e-02 1.869445592164993286e-01
7.664944976568222046e-02 -6.047397106885910034e-02 -1.146748736500740051e-01 -1.100093778222799301e-02 -6.462258845567703247e-02 -2.632470130920410156e-01 -2.178321629762649536e-01 -2.139323055744171143e-01 -1.011125072836875916e-01 3.908758983016014099e-02 -2.720888853073120117e-01 -9.124089777469635010e-02 4.481617826968431473e-03 -3.676381707191467285e-02 2.220790386199951172e-01 7.461065798997879028e-02 -2.061627209186553955e-01 3.394923731684684753e-02 -1.428992720320820808e-03 1.044322550296783447e-02 1.732370257377624512e-01 -3.278667628765106201e-01 2.426829636096954346e-01 3.728074729442596436e-01 1.507965475320816040e-01 4.696995392441749573e-02 4.310496896505355835e-02 -3.042591810226440430e-01 1.625066995620727539e-01 -5.220038443803787231e-02 -2.394371032714843750e-01 2.741192579269409180e-01
-4.279500246047973633e-02 -2.692569978535175323e-02 -2.287243455648422241e-01 -9.770152717828750610e-02 -2.057504951953887939e-01 -2.355931103229522705e-01 -9.522007405757904053e-02 -2.140323668718338013e-01 -2.172921784222126007e-02 -7.649331539869308472e-02 5.311569571495056152e-02 1.572531014680862427e-01 4.644764214754104614e-02 -1.345145255327224731e-01 3.346880972385406494e-01 -3.213554620742797852e-01 1.385350972414016724e-01 -1.198222786188125610e-01 1.958135068416595459e-01 7.240366190671920776e-02 2.479008734226226807e-01 -3.065354824066162109e-01 2.686605155467987061e-01 6.341964006423950195e-02 -6.052230298519134521e-02 -1.728981137275695801e-01 -9.868793934583663940e-02 1.132496818900108337e-01 2.615967392921447754e-01 -2.476547509431838989e-01 -2.753329649567604065e-02 1.343862861394882202e-01
2.650142312049865723e-01 -5.581339076161384583e-02 -2.522726953029632568e-01 1.040129214525222778e-01 -1.316895037889480591e-01 -5.556450039148330688e-02 -4.959710240364074707e-01 -1.829375028610229492e-01 2.803086861968040466e-02 -3.632304072380065918e-02 1.166584668681025505e-03 -1.111347898840904236e-01 -3.614266589283943176e-02 -8.120450377464294434e-02 -1.015570685267448425e-01 -2.928052330389618874e-03 -8.759156614542007446e-02 -2.100712954998016357e-01 1.471564471721649170e-01 1.535657942295074463e-01 5.400425195693969727e-02 2.098791450262069702e-01 1.429202258586883545e-01 -3.369834646582603455e-02 9.169594943523406982e-02 -1.446400880813598633e-01 1.512519270181655884e-01 1.302693039178848267e-01 4.668673574924468994e-01 4.919186700135469437e-03 -1.714724004268646240e-01 1.936320364475250244e-01
-1.565327942371368408e-01 1.051696240901947021e-01 -1.364871710538864136e-01 -3.313738480210304260e-02 -1.065671220421791077e-01 1.431210339069366455e-01 -2.683163583278656006e-01 -4.100843891501426697e-02 2.466903477907180786e-01 2.773452103137969971e-01 1.089319065213203430e-01 -8.373569697141647339e-02 3.665512800216674805e-02 1.825444214046001434e-02 5.314800143241882324e-01 -3.579035103321075439e-01 1.399679458700120449e-03 -1.135297939181327820e-01 2.244542986154556274e-01 5.905818939208984375e-02 2.161428630352020264e-01 1.252550748176872730e-03 -1.381534636020660400e-01 5.560691282153129578e-02 -7.636242359876632690e-02 -1.144445035606622696e-02 2.873815037310123444e-02 -1.755569577217102051e-01 2.716193497180938721e-01 -5.253053084015846252e-02 -1.231474429368972778e-01 7.301122695207595825e-02
-1.048828288912773132e-01 1.305511742830276489e-01 -2.446257025003433228e-01 3.087492194026708603e-03 -5.292226746678352356e-02 1.511049717664718628e-01 -3.838550448417663574e-01 -2.607355266809463501e-02 1.014515683054924011e-01 1.257125288248062134e-01 1.037691384553909302e-01 -5.681642144918441772e-02 -1.533869095146656036e-02 1.121266745030879974e-02 3.359492421150207520e-01 -5.102633833885192871e-01 4.022950306534767151e-02 -2.119753696024417877e-02 1.876960247755050659e-01 -9.578840807080268860e-03 1.701725423336029053e-01 -1.164934039115905762e-01 -1.748622953891754150e-01 9.540975838899612427e-02 -8.963745832443237305e-02 3.795063495635986328e-02 1.178703308105468750e-01 -1.982403397560119629e-01 3.521183431148529053e-01 -1.026403382420539856e-01 -7.547859102487564087e-02 -4.772099107503890991e-02
3.356381356716156006e-01 -1.671493053436279297e-01 -3.037111274898052216e-02 -9.669598191976547241e-02 4.387661814689636230e-02 -1.620663255453109741e-01 -1.439242660999298096e-01 -3.783331438899040222e-02 2.152565419673919678e-01 3.816273435950279236e-02 8.676227182149887085e-02 -1.444770544767379761e-01 -2.418158762156963348e-02 1.400833725929260254e-01 1.733883023262023926e-01 1.391845792531967163e-01 5.719337612390518188e-03 1.892995238304138184e-01 7.112403959035873413e-02 1.219733655452728271e-01 -1.549544394947588444e-04 -5.488068237900733948e-02 1.089465543627738953e-01 4.178614914417266846e-01 1.978989392518997192e-01 -1.931009739637374878e-01 7.858175784349441528e-02 5.291990563273429871e-02 4.892207980155944824e-01 -5.057964846491813660e-02 -7.530161179602146149e-03 2.833553254604339600e-01
-5.907458811998367310e-02 -2.135615646839141846e-01 -3.822969496250152588e-01 -1.379819959402084351e-01 -3.234384655952453613e-01 -2.308177351951599121e-01 -1.400507092475891113e-01 -1.862146109342575073e-01 5.052125453948974609e-02 6.245955824851989746e-02 -4.724968224763870239e-02 6.744022667407989502e-02 -1.693547517061233521e-01 7.647204399108886719e-02 -8.043328300118446350e-03 -5.956464260816574097e-02 -1.555378586053848267e-01 6.725655496120452881e-02 1.035810410976409912e-01 -4.138321056962013245e-02 3.660990595817565918e-01 -2.091091871261596680e-02 1.505473852157592773e-01 1.238487064838409424e-01 -2.302536070346832275e-01 -8.149903267621994019e-02 6.301617622375488281e-02 -6.841744482517242432e-02 2.519669532775878906e-01 -3.870627880096435547e-01 -1.635262817144393921e-01 -1.318966411054134369e-02
1.539543867111206055e-01 1.176622360944747925e-01 -1.007508039474487305e-01 3.198466077446937561e-02 7.275974005460739136e-02 -1.535117179155349731e-01 -3.887311518192291260e-01 -2.633025944232940674e-01 1.183990910649299622e-01 -4.841399565339088440e-02 1.356213837862014771e-01 7.609713822603225708e-02 2.369762212038040161e-02 8.073346316814422607e-02 2.117794565856456757e-02 6.023136526346206665e-02 -1.586534082889556885e-02 -1.220883056521415710e-01 4.013972282409667969e-01 1.578719466924667358e-01 -5.199537612497806549e-03 -7.439810782670974731e-02 -9.251902997493743896e-02 3.144533559679985046e-02 2.245983630418777466e-01 -2.407494336366653442e-01 2.616305351257324219e-01 3.026648610830307007e-02 4.425904452800750732e-01 -5.738566815853118896e-02 -1.549051553010940552e-01 1.817152649164199829e-01
5.722992494702339172e-02 -2.430306226015090942e-01 -1.232087090611457825e-01 8.728032559156417847e-02 -2.701461613178253174e-01 -1.945382654666900635e-01 -1.020487397909164429e-02 -1.141438353806734085e-02 -8.798383176326751709e-02 3.324211537837982178e-01 1.422336995601654053e-01 -4.368072841316461563e-03 2.273227125406265259e-01 1.162528097629547119e-01 2.434923201799392700e-01 -1.187817081809043884e-01 1.173819229006767273e-01 2.034119218587875366e-01 2.449362874031066895e-01 -2.244126498699188232e-01 6.511630117893218994e-02 -1.876348108053207397e-01 2.659827470779418945e-01 8.023709058761596680e-02 1.280509233474731445e-01 7.374688982963562012e-02 7.160291820764541626e-02 -2.663438916206359863e-01 2.275139689445495605e-01 -2.480163127183914185e-01 -1.662025004625320435e-01 7.602991163730621338e-02
-2.131488919258117676e-01 1.301727294921875000e-01 -2.015259563922882080e-01 1.660631224513053894e-02 -1.685762032866477966e-02 2.145332098007202148e-01 -1.951388269662857056e-01 1.485601067543029785e-02 2.239068746566772461e-01 1.224576383829116821e-01 -5.328855291008949280e-02 6.265494227409362793e-02 -5.233332887291908264e-02 3.919915482401847839e-02 2.324446886777877808e-01 -4.524013102054595947e-01 1.637010425329208374e-01 -1.499495357275009155e-01 3.977198898792266846e-01 2.293168753385543823e-01 1.111718118190765381e-01 -1.549255996942520142e-01 1.479361802339553833e-01 -7.221077382564544678e-02 -1.019570007920265198e-01 -2.482920512557029724e-02 -3.310718759894371033e-02 -2.066968083381652832e-01 1.540306210517883301e-01 -7.765274494886398315e-02 7.897650450468063354e-02 2.508432567119598389e-01
-1.398611161857843399e-02 8.692856132984161377e-02 -2.747676074504852295e-01 -3.743082284927368164e-02 -3.522031307220458984e-01 -4.965096712112426758e-02 -2.232610732316970825e-01 -1.653955280780792236e-01 2.372189760208129883e-01 -7.791835814714431763e-02 1.468192785978317261e-01 1.070493161678314209e-01 -2.437613457441329956e-01 1.223442181944847107e-01 1.184325739741325378e-01 -1.630946062505245209e-02 2.189676910638809204e-01 1.466636806726455688e-01 1.403278261423110962e-01 1.047718822956085205e-01 -9.431522339582443237e-02 1.028305590152740479e-01 1.900360286235809326e-01 2.488635182380676270e-01 -1.090021058917045593e-01 8.670026808977127075e-02 4.631406441330909729e-02 -5.348326638340950012e-02 4.040559232234954834e-01 3.122503459453582764e-01 -5.996307358145713806e-02 1.455789953470230103e-01
1.004416299110744148e-05 1.233859658241271973e-01 -3.472857922315597534e-02 -1.744115948677062988e-01 -6.644061952829360962e-02 -3.053504042327404022e-02 -1.832337863743305206e-02 -2.535571455955505371e-01 1.391276121139526367e-01 1.223579049110412598e-01 2.251374572515487671e-01 2.103074789047241211e-01 9.145419299602508545e-02 -2.941207885742187500e-01 2.334964722394943237e-01 -2.405532002449035645e-01 -5.609176307916641235e-02 2.002625539898872375e-02 1.070580855011940002e-01 -3.879426419734954834e-02 2.244433909654617310e-01 -1.742706298828125000e-01 2.561797797679901123e-01 7.428228855133056641e-02 -2.580069936811923981e-02 -2.000132948160171509e-01 4.979264736175537109e-02 1.187271401286125183e-01 4.807627201080322266e-01 -2.097822576761245728e-01 3.314531221985816956e-02 2.116223126649856567e-01
2.238746881484985352e-01 -1.468672510236501694e-02 8.491340279579162598e-02 1.882972270250320435e-01 1.274732202291488647e-01 -1.197610348463058472e-01 -2.266707867383956909e-01 3.952368348836898804e-02 2.575611472129821777e-01 1.558119952678680420e-01 3.213527500629425049e-01 -2.738153934478759766e-01 -3.348125889897346497e-02 1.067420542240142822e-01 1.842736005783081055e-01 -1.526331007480621338e-01 2.990665286779403687e-02 -1.996452510356903076e-01 2.981012463569641113e-01 1.873137652873992920e-01 -1.819414794445037842e-01 -3.072706162929534912e-01 1.334322690963745117e-01 1.271107196807861328e-01 -7.947909086942672729e-02 6.508535146713256836e-02 -5.195701494812965393e-02 -1.144226714968681335e-01 2.988196611404418945e-01 -9.385935217142105103e-02 -2.803740277886390686e-02 1.828163564205169678e-01
1.044072434306144714e-01 1.066715270280838013e-01 -1.646891683340072632e-01 2.524874405935406685e-03 -4.456294700503349304e-02 1.863174438476562500e-01 -2.900478541851043701e-01 -3.243301436305046082e-02 2.207728624343872070e-01 2.407522499561309814e-01 1.308596730232238770e-01 6.554895639419555664e-02 1.703409552574157715e-01 4.364539310336112976e-02 2.104805260896682739e-01 -3.923020660877227783e-01 2.279139906167984009e-01 -1.138345822691917419e-01 3.563226461410522461e-01 9.243338368833065033e-03 7.885755598545074463e-02 -1.312159448862075806e-01 -1.478213369846343994e-01 1.424216851592063904e-02 -2.491217851638793945e-01 5.414538085460662842e-02 1.918750703334808350e-01 -2.128129750490188599e-01 1.707493811845779419e-01 -8.073148131370544434e-02 2.553756162524223328e-02 2.249354720115661621e-01
1.092772483825683594e-01 -1.261638402938842773e-01 -1.435775160789489746e-01 8.246552199125289917e-02 -2.646681070327758789e-01 -3.227257356047630310e-02 -4.857853353023529053e-01 -1.612531691789627075e-01 5.855840072035789490e-02 2.333849519491195679e-01 1.470762491226196289e-01 1.695700138807296753e-01 6.204313412308692932e-02 1.445185244083404541e-01 5.148215964436531067e-02 -2.278099209070205688e-01 7.359094172716140747e-02 5.932147428393363953e-02 -7.958418689668178558e-03 1.362551897764205933e-01 2.334544993937015533e-02 1.254000365734100342e-01 1.786647439002990723e-01 2.184562534093856812e-01 4.535164684057235718e-02 -2.287598699331283569e-01 2.779132723808288574e-01 -3.092422522604465485e-02 1.041517034173011780e-01 -1.640716753900051117e-02 -3.261468112468719482e-01 2.247962653636932373e-01
4.126249253749847412e-01 -1.657767295837402344e-01 9.499069303274154663e-02 1.903945654630661011e-01 1.679833978414535522e-01 6.941807270050048828e-02 -5.209817290306091309e-01 -2.025095075368881226e-01 -9.890176355838775635e-02 7.157833129167556763e-02 3.814145922660827637e-02 1.231764182448387146e-01 5.734306946396827698e-02 2.214462757110595703e-01 1.571382284164428711e-01 -5.433578416705131531e-02 -1.607567369937896729e-01 8.131962269544601440e-02 3.103770613670349121e-01 -1.166373416781425476e-01 -1.415719091892242432e-01 -6.239890679717063904e-02 1.344426572322845459e-01 -2.214798890054225922e-02 -1.856037974357604980e-02 1.015919372439384460e-01 1.061386242508888245e-01 2.015545517206192017e-01 1.219410598278045654e-01 -8.081547915935516357e-02 -1.101108193397521973e-01 1.379729658365249634e-01
4.026173055171966553e-02 1.705804280936717987e-02 -5.496525764465332031e-02 -3.543590307235717773e-01 7.129628956317901611e-02 -4.994670301675796509e-02 5.191725119948387146e-02 -1.249924376606941223e-01 1.140505671501159668e-01 1.644148975610733032e-01 9.386125952005386353e-02 -6.947876513004302979e-02 -5.800082162022590637e-02 -1.165039278566837311e-02 3.870552480220794678e-01 -2.737292945384979248e-01 -4.331640899181365967e-02 8.351791650056838989e-02 4.072445631027221680e-01 8.043445646762847900e-02 2.492065280675888062e-01 2.474652044475078583e-02 -4.800709430128335953e-03 3.487242460250854492e-01 -4.521408677101135254e-02 -7.612127065658569336e-02 3.063540458679199219e-01 -2.942778356373310089e-02 -1.592537388205528259e-02 -1.505120843648910522e-01 -2.340022772550582886e-01 1.262712925672531128e-01
4.286712035536766052e-02 -2.051253616809844971e-01 -5.024081841111183167e-02 1.844978183507919312e-01 -1.471185833215713501e-01 -8.133786730468273163e-03 -3.672243654727935791e-02 -1.635739207267761230e-02 -1.119248941540718079e-01 1.940238773822784424e-01 4.967273026704788208e-02 -1.048697456717491150e-01 8.955387771129608154e-02 2.111011147499084473e-01 2.827998101711273193e-01 -6.490620225667953491e-02 -9.080771356821060181e-02 2.366015166044235229e-01 2.761137858033180237e-02 2.579477429389953613e-01 2.433983236551284790e-01 -6.866930425167083740e-02 3.727295398712158203e-01 2.185223549604415894e-01 -9.729691594839096069e-02 1.730047315359115601e-01 3.208886384963989258e-01 4.006423521786928177e-03 1.194556131958961487e-01 -2.005660533905029297e-01 -1.647708266973495483e-01 2.993237376213073730e-01
2.664967477321624756e-01 4.254001379013061523e-02 -1.629653126001358032e-01 4.377609491348266602e-02 1.278732120990753174e-01 -2.162411361932754517e-01 -1.643214672803878784e-01 -4.224901199340820312e-01 3.426814079284667969e-01 3.523629903793334961e-02 -4.784573242068290710e-02 -7.226035743951797485e-02 1.252920776605606079e-01 1.945700496435165405e-01 1.061140820384025574e-01 1.523452699184417725e-01 7.063201069831848145e-02 -3.283117339015007019e-02 -1.249323785305023193e-02 -1.465947628021240234e-01 1.372575908899307251e-01 1.273350697010755539e-02 2.515069246292114258e-01 1.931682378053665161e-01 -2.113569527864456177e-01 1.795637458562850952e-01 2.546454966068267822e-01 -1.850122362375259399e-01 2.445373088121414185e-01 -5.367192625999450684e-02 -5.892377346754074097e-02 1.626426130533218384e-01
-6.583868712186813354e-02 -2.523491382598876953e-01 -2.729679942131042480e-01 -3.373113274574279785e-02 -1.217350736260414124e-02 2.576980367302894592e-02 -2.231158763170242310e-01 -2.072614729404449463e-01 2.226824462413787842e-01 1.118417307734489441e-01 -8.468012511730194092e-02 1.557822525501251221e-01 -1.534217968583106995e-02 -7.848954200744628906e-02 2.594286501407623291e-01 -6.958132144063711166e-04 1.574824452400207520e-01 -3.105959855020046234e-02 2.521101534366607666e-01 -2.727636508643627167e-02 1.241045296192169189e-01 2.903795242309570312e-01 2.681864202022552490e-01 3.889715671539306641e-01 1.072031185030937195e-01 1.683593690395355225e-01 -1.620233505964279175e-01 -1.734717488288879395e-01 2.086508423089981079e-01 -1.638264805078506470e-01 -1.203347593545913696e-01 -3.874112293124198914e-02
-2.269583195447921753e-02 -1.543157398700714111e-01 2.473002821207046509e-01 2.970876358449459076e-02 -1.519421786069869995e-01 1.332530081272125244e-01 5.215014889836311340e-02 -1.839414983987808228e-01 2.411906719207763672e-01 -2.936410531401634216e-02 1.000093519687652588e-01 -1.469337493181228638e-01 -8.350237458944320679e-02 1.261539459228515625e-01 7.109726965427398682e-02 -2.094126641750335693e-01 1.248319670557975769e-01 -2.831496596336364746e-01 2.272793054580688477e-01 -5.809623375535011292e-02 1.895693838596343994e-01 2.595737576484680176e-01 2.540647089481353760e-01 -1.927923969924449921e-02 -1.970464289188385010e-01 -6.127552315592765808e-02 2.810062170028686523e-01 -1.745937913656234741e-01 2.021206021308898926e-01 -1.468558609485626221e-01 -8.657979220151901245e-02 3.644773662090301514e-01
1.984321773052215576e-01 7.472851872444152832e-02 -8.077373728156089783e-03 7.870247587561607361e-03 -3.598596751689910889e-01 9.620323777198791504e-03 -3.285375833511352539e-01 -2.468481361865997314e-01 2.729938328266143799e-01 -1.399039179086685181e-01 -2.408056892454624176e-02 -5.014279484748840332e-02 -1.099606454372406006e-01 -1.608312427997589111e-01 1.634617149829864502e-01 3.421527147293090820e-02 3.675376763567328453e-03 -1.428819168359041214e-02 3.535777032375335693e-01 1.290519833564758301e-01 1.014782413840293884e-01 -1.868145465850830078e-01 2.033243179321289062e-01 1.308850245550274849e-03 1.230235695838928223e-01 -1.753200888633728027e-01 -1.619753688573837280e-01 -1.337825655937194824e-01 3.599713146686553955e-01 1.383384369546547532e-04 -2.086276412010192871e-01 4.323725402355194092e-02
8.143110573291778564e-02 -3.916615992784500122e-02 -3.909295052289962769e-02 2.706534042954444885e-02 -1.311284601688385010e-01 4.126599803566932678e-02 -4.952193498611450195e-01 -2.080107629299163818e-01 3.186494857072830200e-02 7.895992696285247803e-02 1.159440577030181885e-01 -1.863655447959899902e-01 1.871179416775703430e-02 5.025957152247428894e-02 2.107714265584945679e-01 -4.808443486690521240e-01 2.744178473949432373e-01 -1.579612195491790771e-01 1.690795868635177612e-01 6.617099046707153320e-02 1.345304846763610840e-01 -6.656652688980102539e-02 -1.204310506582260132e-01 1.850672662258148193e-01 -2.143319696187973022e-02 3.546030074357986450e-02 2.067812383174896240e-01 -2.271260023117065430e-01 1.540194451808929443e-01 -1.114967241883277893e-01 -7.252389192581176758e-02 7.904028892517089844e-02
5.702219009399414062e-01 2.056493610143661499e-01 -1.596287824213504791e-02 -6.396444141864776611e-02 -1.894014924764633179e-01 -1.108376234769821167e-01 -3.763723373413085938e-01 -4.798968322575092316e-03 1.004734262824058533e-01 2.291390113532543182e-02 1.204842552542686462e-01 5.852381233125925064e-03 1.817805692553520203e-02 1.217511519789695740e-01 1.941681951284408569e-01 -3.002140484750270844e-02 4.643438383936882019e-02 -2.525622844696044922e-01 7.625233381986618042e-02 1.241316646337509155e-01 3.163579702377319336e-01 -8.414240181446075439e-02 -7.135305553674697876e-02 2.005972266197204590e-01 2.951738983392715454e-02 6.653611082583665848e-03 -1.268248818814754486e-02 -8.749228715896606445e-02 1.947355419397354126e-01 -2.687097191810607910e-01 -6.353227421641349792e-03 -2.978006377816200256e-02
2.074258625507354736e-01 -3.542343899607658386e-02 -1.497260332107543945e-01 -7.166904956102371216e-02 1.327410154044628143e-02 -5.604144930839538574e-02 -1.451009958982467651e-01 -7.093319296836853027e-02 7.734248042106628418e-02 2.036869823932647705e-01 2.469789087772369385e-01 -3.383530676364898682e-02 -1.156673654913902283e-01 3.482943028211593628e-02 2.791569828987121582e-01 -3.121970035135746002e-02 1.680969148874282837e-01 -5.458411201834678650e-02 2.136731445789337158e-01 -1.728885574266314507e-03 3.465289175510406494e-01 1.137192472815513611e-01 3.671073913574218750e-01 2.601317465305328369e-01 -2.410775870084762573e-01 3.012073934078216553e-01 7.315755635499954224e-02 -4.210313037037849426e-02 2.267076522111892700e-01 1.984748244285583496e-01 1.469390243291854858e-01 1.223077997565269470e-01
-4.059864208102226257e-02 -2.376278042793273926e-01 -2.010684162378311157e-01 -5.409455671906471252e-02 -3.261790871620178223e-01 -3.919963538646697998e-01 -7.276099175214767456e-02 -1.798523962497711182e-01 1.546759009361267090e-01 9.938402473926544189e-02 -3.788058832287788391e-02 1.340513080358505249e-01 3.766006976366043091e-02 -1.325262524187564850e-02 1.585051566362380981e-01 -1.937752403318881989e-02 -1.724538654088973999e-01 7.860886305570602417e-02 4.344011098146438599e-02 -1.098777279257774353e-01 3.914992213249206543e-01 3.575779125094413757e-02 -2.933140844106674194e-02 3.061465024948120117e-01 -1.563070416450500488e-01 -1.238509714603424072e-01 7.120329886674880981e-02 -3.843191638588905334e-02 2.621682882308959961e-01 -2.955911457538604736e-01 -1.170352920889854431e-01 7.346842437982559204e-02
2.913703322410583496e-01 -7.954019308090209961e-02 2.118091657757759094e-02 2.214839309453964233e-01 7.284441590309143066e-02 -2.769103348255157471e-01 -1.690991073846817017e-01 -9.315880015492439270e-03 1.923884600400924683e-01 1.830786764621734619e-01 1.977529227733612061e-01 -7.891106605529785156e-02 6.578968465328216553e-02 -5.689756944775581360e-02 2.334663122892379761e-01 -8.500824868679046631e-02 -1.833694130182266235e-01 -6.104929000139236450e-02 4.732699990272521973e-01 1.850621551275253296e-01 -9.917348623275756836e-02 -1.038842648267745972e-01 -3.545414656400680542e-02 -1.523615121841430664e-01 7.365808635950088501e-02 -4.175996407866477966e-02 1.146643981337547302e-01 9.200108796358108521e-02 1.922504454851150513e-01 -2.601706385612487793e-01 2.555735222995281219e-02 2.977872788906097412e-01
2.190972119569778442e-02 -1.388425678014755249e-01 -3.078022897243499756e-01 -7.902535051107406616e-02 -3.019140660762786865e-01 8.017412573099136353e-02 -3.613473176956176758e-01 4.182258248329162598e-02 2.220492064952850342e-01 1.484757382422685623e-02 1.113456040620803833e-01 3.065224038437008858e-03 -9.188946336507797241e-02 3.724727332592010498e-01 1.491361111402511597e-01 9.267896413803100586e-02 2.636798843741416931e-02 1.248255074024200439e-01 1.444662064313888550e-01 4.198557883501052856e-02 -1.358584463596343994e-01 2.502107620239257812e-02 2.919970154762268066e-01 2.748088836669921875e-01 -1.607422977685928345e-01 -6.032044813036918640e-02 1.021381095051765442e-02 -1.652411669492721558e-01 3.181618452072143555e-01 6.339496374130249023e-02 1.555453538894653320e-01 -6.564220786094665527e-02
1.967028975486755371e-01 3.682458028197288513e-02 -1.519000995904207230e-02 6.926323473453521729e-02 -7.276476919651031494e-02 -1.158740371465682983e-01 -8.950248360633850098e-02 -8.856488019227981567e-02 1.959946602582931519e-01 -1.258045881986618042e-01 -3.581553697586059570e-02 -1.211124882102012634e-01 6.810255348682403564e-02 8.572849631309509277e-02 1.992492824792861938e-01 -2.237709425389766693e-02 1.764981299638748169e-01 -7.223023567348718643e-03 1.017166152596473694e-01 -1.138979047536849976e-01 4.296025633811950684e-02 4.914163798093795776e-02 1.078004911541938782e-01 5.895754694938659668e-01 2.491921931505203247e-01 -8.638495206832885742e-02 -3.676309250295162201e-03 -9.127595461905002594e-03 4.670267999172210693e-01 -2.574853412806987762e-02 1.139663606882095337e-01 2.802555561065673828e-01
2.071346044540405273e-01 -4.034891724586486816e-01 -2.006709724664688110e-01 7.131320983171463013e-02 -1.795150488615036011e-01 -2.019409649074077606e-02 -5.634935945272445679e-02 -1.712154746055603027e-01 2.462918311357498169e-01 4.232900440692901611e-01 -2.178857177495956421e-01 -2.239079773426055908e-01 -1.323831230401992798e-01 1.255517750978469849e-01 8.594447374343872070e-02 -6.761929392814636230e-02 -1.895476579666137695e-01 -1.668027937412261963e-01 3.434593603014945984e-02 -1.688533574342727661e-01 1.632268279790878296e-01 8.945196866989135742e-02 2.704253196716308594e-01 6.812359392642974854e-02 1.733648777008056641e-02 -4.310433939099311829e-02 6.642176955938339233e-02 -5.872857570648193359e-02 1.011445596814155579e-01 -2.718453109264373779e-01 2.735696034505963326e-03 -3.329441696405410767e-02
9.806826710700988770e-02 -1.302336994558572769e-02 2.837867140769958496e-01 3.556482866406440735e-02 -8.186605758965015411e-03 -1.732706874608993530e-01 -2.212669104337692261e-01 -2.671466767787933350e-01 3.586511313915252686e-01 -2.166688591241836548e-01 -1.185793951153755188e-01 -4.615947231650352478e-02 -7.826299406588077545e-03 1.301902085542678833e-01 3.024322986602783203e-01 -6.343630701303482056e-02 -1.561903804540634155e-01 -1.612999737262725830e-01 1.052735745906829834e-01 1.102219671010971069e-01 8.313287049531936646e-02 -1.280498411506414413e-02 2.682978473603725433e-02 2.335206717252731323e-01 -5.614219978451728821e-02 -1.301656216382980347e-01 -6.023549661040306091e-02 -1.955718696117401123e-01 3.236968517303466797e-01 -6.858594715595245361e-02 -3.343899250030517578e-01 1.857036948204040527e-01
-2.297087311744689941e-01 -3.363862037658691406e-01 -1.368674188852310181e-01 -2.288838773965835571e-01 -1.840351670980453491e-01 -7.266961503773927689e-03 -2.425146996974945068e-01 -1.074267998337745667e-01 3.292979598045349121e-01 1.867607980966567993e-01 2.195291034877300262e-02 -3.046595863997936249e-02 -2.387244068086147308e-02 1.776220649480819702e-01 6.052510812878608704e-02 -1.605304926633834839e-01 -1.573085598647594452e-02 1.880417764186859131e-02 1.115994304418563843e-01 -3.003698959946632385e-02 2.111227512359619141e-01 1.406396627426147461e-01 5.408535897731781006e-02 1.424544453620910645e-01 -6.306288391351699829e-02 -1.675421446561813354e-01 4.180929660797119141e-01 9.863117337226867676e-02 1.592297405004501343e-01 -2.760450839996337891e-01 -1.332067847251892090e-01 1.224646270275115967e-01
1.925191432237625122e-01 -1.914844810962677002e-01 1.683114767074584961e-01 9.628449380397796631e-02 1.370973885059356689e-01 -4.024568013846874237e-03 -2.151431739330291748e-01 -4.697463288903236389e-02 3.342753052711486816e-01 -7.753300666809082031e-02 3.783324733376502991e-02 -2.034817337989807129e-01 -1.120940819382667542e-01 1.112710461020469666e-01 3.665123879909515381e-02 -3.442506864666938782e-02 6.481058895587921143e-02 1.839104741811752319e-01 3.544099396094679832e-03 8.930130302906036377e-02 1.217369642108678818e-02 -8.352802693843841553e-02 2.141072750091552734e-01 4.115237295627593994e-01 6.397520005702972412e-02 -1.902518421411514282e-01 5.302660283632576466e-04 -9.801488369703292847e-03 4.521099627017974854e-01 -1.797502338886260986e-01 -3.126411139965057373e-02 2.947840988636016846e-01
-4.046931862831115723e-02 -1.577738523483276367e-01 -1.650484800338745117e-01 6.619593501091003418e-02 -8.608894795179367065e-02 1.000346522778272629e-02 -4.890342354774475098e-01 -1.345455199480056763e-01 -4.343021661043167114e-02 2.121495455503463745e-01 2.949876524507999420e-02 -8.968250453472137451e-02 -3.552532941102981567e-02 1.925915628671646118e-01 1.358851045370101929e-01 -4.301328361034393311e-01 1.297236233949661255e-01 -1.583664715290069580e-01 3.428225219249725342e-01 -7.774873077869415283e-02 1.377394795417785645e-01 -6.293992698192596436e-02 -1.867423653602600098e-01 6.768223643302917480e-02 -7.443700730800628662e-02 -5.806163325905799866e-02 1.519938707351684570e-01 -2.394510805606842041e-01 2.087016403675079346e-01 -5.735653638839721680e-02 -9.984135627746582031e-02 7.352635264396667480e-02
8.621447719633579254e-03 3.776215715333819389e-03 -6.677886098623275757e-02 -1.104562804102897644e-01 7.901287823915481567e-02 1.309069544076919556e-01 -4.904164671897888184e-01 -1.065849065780639648e-01 6.550759077072143555e-03 1.329011172056198120e-01 3.446265682578086853e-02 -1.905374377965927124e-01 -6.156541779637336731e-02 -3.453582152724266052e-02 1.409913599491119385e-01 -3.654259443283081055e-01 -6.363798677921295166e-02 -1.116160675883293152e-01 1.198550984263420105e-01 1.332982927560806274e-01 7.360108196735382080e-02 8.707439154386520386e-02 -1.524401009082794189e-01 3.261618018150329590e-01 -1.698203235864639282e-01 -8.031844347715377808e-02 1.836148649454116821e-01 -2.751821875572204590e-01 2.649648785591125488e-01 -2.952550053596496582e-01 -2.758056856691837311e-02 1.658204011619091034e-02
3.757557272911071777e-01 6.073775514960289001e-02 -2.240438312292098999e-01 1.552802473306655884e-01 -1.181852445006370544e-02 -1.833976209163665771e-01 -2.249589189887046814e-02 -2.238373905420303345e-01 2.894283533096313477e-01 -4.828603565692901611e-02 1.996189728379249573e-02 -1.014463603496551514e-01 6.581094861030578613e-02 1.035208255052566528e-01 -1.467638760805130005e-01 -1.956007033586502075e-01 9.564606472849845886e-03 -1.661029607057571411e-01 8.404293656349182129e-02 1.467805653810501099e-01 -2.494659833610057831e-02 1.717247217893600464e-01 5.910867452621459961e-02 1.402225047349929810e-01 8.606756478548049927e-02 -3.011827543377876282e-02 1.174318864941596985e-01 -1.781470924615859985e-01 2.665030956268310547e-01 6.139928102493286133e-02 -5.983588285744190216e-03 5.353149175643920898e-01
1.810751408338546753e-01 -6.733720749616622925e-02 -3.029040060937404633e-02 4.058217257261276245e-02 3.240341320633888245e-02 -5.958475545048713684e-02 -1.947727650403976440e-01 -1.742935366928577423e-02 2.189795523881912231e-01 -6.474442034959793091e-02 1.159870997071266174e-01 -4.166662096977233887e-01 1.976871937513351440e-01 2.425671517848968506e-01 9.695552289485931396e-02 -7.069915533065795898e-02 1.989054381847381592e-01 1.549191772937774658e-01 3.019085526466369629e-01 -6.743312813341617584e-03 -2.032931149005889893e-01 -3.297371789813041687e-02 1.015813741832971573e-02 2.838426232337951660e-01 1.123943403363227844e-01 1.251112073659896851e-01 1.009328141808509827e-01 -6.061953678727149963e-02 3.885147571563720703e-01 -9.282982349395751953e-02 -1.525211632251739502e-01 2.508647143840789795e-01
4.109956026077270508e-01 -1.797372549772262573e-01 3.646845370531082153e-02 8.294703438878059387e-03 -1.918715983629226685e-01 -6.198685616254806519e-02 -2.092669010162353516e-01 -4.554579034447669983e-02 8.906889706850051880e-02 -4.416342079639434814e-02 2.615397796034812927e-02 -1.797151565551757812e-01 -2.623494267463684082e-01 2.874412834644317627e-01 2.877825200557708740e-01 -2.101436704397201538e-01 -2.538397209718823433e-03 -3.079812824726104736e-01 2.291046828031539917e-01 2.031826525926589966e-01 -7.594734430313110352e-02 -1.714526414871215820e-01 -6.229519098997116089e-02 3.076066635549068451e-02 -2.891914360225200653e-02 1.202503032982349396e-02 -2.051359564065933228e-01 -1.300314962863922119e-01 2.448232471942901611e-01 -6.744185835123062134e-02 -1.225176155567169189e-01 1.465296447277069092e-01
9.887798130512237549e-02 -5.937720462679862976e-02 -1.863279938697814941e-01 8.014807105064392090e-02 -1.252295523881912231e-01 1.539193242788314819e-01 -2.968855798244476318e-01 -2.315284162759780884e-01 1.605249196290969849e-01 3.664190471172332764e-01 -1.924615055322647095e-01 6.818334758281707764e-02 1.320807784795761108e-01 2.326578497886657715e-01 1.636660695075988770e-01 5.797546356916427612e-02 2.977195568382740021e-02 -3.041687905788421631e-01 3.336687684059143066e-01 -2.462940812110900879e-01 3.309550136327743530e-02 8.084291219711303711e-02 -1.007937639951705933e-01 -2.175984345376491547e-02 -1.855864077806472778e-01 -2.260611765086650848e-02 -4.936820641160011292e-02 -2.015481442213058472e-01 2.233902364969253540e-01 7.777203805744647980e-03 2.854676730930805206e-02 2.203092128038406372e-01
1.467404812574386597e-01 -2.177759408950805664e-01 -1.513793021440505981e-01 -1.928139328956604004e-01 4.129776731133460999e-02 2.635303884744644165e-02 -1.856212764978408813e-01 -4.197874963283538818e-01 7.409588899463415146e-03 1.590720266103744507e-01 1.860987246036529541e-01 1.083783507347106934e-01 -2.272954769432544708e-02 1.342543363571166992e-01 2.761223018169403076e-01 -1.072982326149940491e-01 1.769572943449020386e-01 -2.294066697359085083e-01 2.056228518486022949e-01 -1.968330889940261841e-01 2.218800932168960571e-01 4.094306007027626038e-02 2.603094577789306641e-01 3.026697635650634766e-01 7.879717648029327393e-02 4.324191808700561523e-02 2.772101461887359619e-01 -5.054385215044021606e-02 1.068015247583389282e-01 -1.117962226271629333e-02 6.940298527479171753e-02 -2.769198454916477203e-02
2.713214159011840820e-01 -1.975126713514328003e-01 1.149309612810611725e-02 2.452323585748672485e-01 1.648803353309631348e-01 -1.048531103879213333e-02 -6.225766614079475403e-02 3.560350462794303894e-02 1.464650034904479980e-01 2.331726849079132080e-01 2.590922452509403229e-02 -5.407131090760231018e-02 -2.347948849201202393e-01 7.503493875265121460e-02 6.036402657628059387e-02 9.112268686294555664e-02 -7.794879376888275146e-02 -1.648148000240325928e-01 1.092763319611549377e-01 1.330015659332275391e-01 -3.385706245899200439e-02 7.612414658069610596e-02 8.748514205217361450e-02 3.197029531002044678e-01 9.398456662893295288e-02 1.896566599607467651e-01 -2.668377757072448730e-02 -3.943109139800071716e-02 6.278059482574462891e-01 -1.062152758240699768e-01 4.394249059259891510e-03 1.017568781971931458e-01
2.618064880371093750e-01 9.341218322515487671e-02 -1.050328314304351807e-01 -1.100880503654479980e-01 -2.236924022436141968e-01 -2.996504306793212891e-01 -3.875911533832550049e-01 -2.076164036989212036e-01 2.630489170551300049e-01 -5.896810069680213928e-02 -3.613512963056564331e-02 -2.481451630592346191e-02 2.557108551263809204e-02 -1.359670422971248627e-02 1.636198908090591431e-01 6.379687786102294922e-02 -1.317947655916213989e-01 -2.398704886436462402e-01 2.886087894439697266e-01 -1.060629412531852722e-01 4.858469590544700623e-02 -1.254681795835494995e-01 1.117060407996177673e-01 3.731414442881941795e-03 2.848788723349571228e-02 -1.104435250163078308e-01 4.324991628527641296e-02 2.391854375600814819e-01 3.967201113700866699e-01 -8.076209574937820435e-02 -3.100491315126419067e-02 -1.521165221929550171e-01
-1.616850048303604126e-01 -1.973185390233993530e-01 -3.431803584098815918e-01 -2.824361203238368034e-03 -8.804830908775329590e-02 -2.453849464654922485e-01 -2.959906756877899170e-01 -2.072265446186065674e-01 2.158590853214263916e-01 7.289912551641464233e-02 -1.411756277084350586e-01 2.064297497272491455e-01 1.789031624794006348e-01 -1.066858842968940735e-01 1.631456762552261353e-01 -2.844385057687759399e-02 1.069204136729240417e-02 -2.189749851822853088e-02 1.222886815667152405e-01 -4.303572326898574829e-02 6.429757177829742432e-02 1.247141882777214050e-01 2.229403406381607056e-01 4.112917780876159668e-01 -3.185438364744186401e-02 1.347505003213882446e-01 7.486763596534729004e-02 -1.536735892295837402e-01 2.649972438812255859e-01 -2.220151722431182861e-01 -8.645152673125267029e-03 9.706889092922210693e-02
2.968923747539520264e-01 7.929489016532897949e-02 -8.464320749044418335e-02 6.210153177380561829e-02 7.974852621555328369e-02 -1.822045147418975830e-01 -2.585012316703796387e-01 -1.984361708164215088e-01 3.676395118236541748e-01 -1.228023245930671692e-01 1.728821992874145508e-01 -1.942909089848399162e-03 -1.406014263629913330e-01 1.995083242654800415e-01 2.813085913658142090e-01 -1.707456260919570923e-01 -2.941178716719150543e-02 2.105032652616500854e-02 2.167431265115737915e-01 1.474443972110748291e-01 -4.641392454504966736e-02 -3.078598901629447937e-02 -1.571004837751388550e-01 1.327272355556488037e-01 1.697880178689956665e-01 -2.460072338581085205e-01 8.599662035703659058e-02 -7.643009070307016373e-03 1.076686158776283264e-01 -1.471655517816543579e-01 -7.865905761718750000e-02 3.861765861511230469e-01
1.295460462570190430e-01 -7.479836791753768921e-02 7.578710466623306274e-02 3.415048494935035706e-02 -7.468395680189132690e-02 -9.636776149272918701e-02 -2.085272967815399170e-01 -1.355317384004592896e-01 2.836708724498748779e-01 -9.799481928348541260e-02 8.545079827308654785e-02 1.022769883275032043e-01 -1.777476370334625244e-01 1.053080484271049500e-01 -6.418427452445030212e-03 1.719974726438522339e-01 -1.752164065837860107e-01 -3.930498380213975906e-03 2.611764967441558838e-01 -4.673216491937637329e-02 7.088400423526763916e-02 -2.667172849178314209e-01 1.802965700626373291e-01 -3.314912319183349609e-02 1.539904624223709106e-01 1.182926893234252930e-01 1.391368359327316284e-01 -3.113383427262306213e-02 6.265506744384765625e-01 8.300285041332244873e-02 -2.029948830604553223e-01 -6.538241356611251831e-02
2.659292221069335938e-01 -2.287748903036117554e-01 -6.100219488143920898e-02 -1.945841461420059204e-01 -8.717440068721771240e-02 -2.148915529251098633e-01 -9.004082530736923218e-02 -4.594228789210319519e-02 1.793361306190490723e-01 6.727857887744903564e-02 2.755926921963691711e-02 -9.207727760076522827e-02 1.729869693517684937e-01 3.539855405688285828e-02 1.200228407979011536e-01 -8.417828381061553955e-02 -1.008705422282218933e-01 -3.225075900554656982e-01 -2.231320552527904510e-02 6.795711815357208252e-02 3.564016819000244141e-01 -1.056826263666152954e-01 2.528892084956169128e-02 -2.585927955806255341e-03 3.234601765871047974e-02 -7.811860740184783936e-02 1.188908517360687256e-01 2.973427064716815948e-02 4.089354574680328369e-01 -4.608422517776489258e-01 -1.019302234053611755e-01 -4.968154057860374451e-02
2.006850540637969971e-01 -2.111570388078689575e-01 -1.364244669675827026e-01 4.018133878707885742e-02 -3.149698674678802490e-02 8.018378913402557373e-02 1.434638723731040955e-02 -1.441977918148040771e-01 7.516103982925415039e-02 2.946247160434722900e-01 2.389996945858001709e-01 6.160614639520645142e-02 -2.771742455661296844e-02 3.524560928344726562e-01 1.727111339569091797e-01 5.906629934906959534e-02 4.280925914645195007e-02 2.846390008926391602e-01 7.665391266345977783e-02 -1.222349107265472412e-01 -3.075544163584709167e-02 -7.436674833297729492e-02 3.991182744503021240e-01 -3.489686874672770500e-03 1.363280415534973145e-01 1.460134685039520264e-01 -1.132905259728431702e-01 -1.406123191118240356e-01 3.385042846202850342e-01 -2.235268056392669678e-01 -1.093510240316390991e-01 1.906283646821975708e-01
1.795924454927444458e-01 -4.240316748619079590e-01 -5.990571808069944382e-03 4.670326411724090576e-02 -1.132150515913963318e-01 -2.794162929058074951e-01 -1.631855070590972900e-01 -2.701653838157653809e-01 -8.007802814245223999e-02 9.553436934947967529e-02 3.063842654228210449e-02 -1.481861621141433716e-01 -1.756374165415763855e-02 1.884880661964416504e-01 2.325488440692424774e-02 -2.816576361656188965e-01 -2.268685251474380493e-01 2.033374905586242676e-01 3.528675734996795654e-01 1.954998821020126343e-01 7.554350048303604126e-02 6.337598711252212524e-02 2.153347432613372803e-01 1.656914949417114258e-01 8.676960319280624390e-02 9.777059406042098999e-02 1.597119867801666260e-01 -1.091018095612525940e-01 -1.578053086996078491e-01 -1.174519732594490051e-01 -3.427728265523910522e-02 8.719321340322494507e-02
-6.297947466373443604e-02 -1.626591011881828308e-02 -2.660254538059234619e-01 1.978186331689357758e-02 -3.361466154456138611e-02 7.336718589067459106e-02 -2.932474315166473389e-01 3.109436295926570892e-02 1.452430337667465210e-01 2.548583447933197021e-01 2.177363336086273193e-01 4.818394407629966736e-02 -2.097996324300765991e-02 6.082149222493171692e-02 3.840930759906768799e-01 -4.638231992721557617e-01 3.313889726996421814e-02 4.461359232664108276e-02 2.846281230449676514e-01 -1.544716488569974899e-02 1.902628839015960693e-01 -1.843936443328857422e-01 -1.038730666041374207e-01 9.093108773231506348e-02 -1.792805790901184082e-01 -3.042520023882389069e-02 5.510582588613033295e-03 -2.599771022796630859e-01 1.210592687129974365e-01 -1.146124750375747681e-01 -1.596369445323944092e-01 -3.156303614377975464e-02
1.162057667970657349e-01 1.849053055047988892e-02 -2.523783445358276367e-01 -6.904760748147964478e-02 -2.141777276992797852e-01 -1.796471923589706421e-01 -3.536076843738555908e-02 -3.559281527996063232e-01 1.658076643943786621e-01 9.532672166824340820e-02 1.350932121276855469e-01 4.757818300276994705e-03 -3.702019751071929932e-01 -1.442513987421989441e-02 1.545583009719848633e-01 -2.569446898996829987e-02 -7.790311425924301147e-02 3.156330063939094543e-02 2.191666960716247559e-01 1.532155647873878479e-02 3.691513463854789734e-02 -2.597350776195526123e-01 1.374019235372543335e-01 2.142779715359210968e-02 4.284778237342834473e-02 1.055112779140472412e-01 -1.309393793344497681e-01 -1.045286133885383606e-01 1.036269068717956543e-01 -1.837416887283325195e-01 -2.126331925392150879e-01 4.697912633419036865e-01
2.256204336881637573e-01 8.830983191728591919e-03 -8.209484815597534180e-02 -1.921751722693443298e-02 -1.149882599711418152e-01 -6.901275366544723511e-02 -2.622311711311340332e-01 -2.825014293193817139e-01 1.671656668186187744e-01 -1.347310747951269150e-02 3.626267425715923309e-03 -9.188646823167800903e-02 7.986962795257568359e-02 9.076490253210067749e-02 1.275418400764465332e-01 2.053145617246627808e-01 -2.259204685688018799e-01 -2.113206982612609863e-01 1.251187920570373535e-01 -1.095973551273345947e-01 -3.802362829446792603e-02 1.773808896541595459e-02 1.950325071811676025e-01 1.919673196971416473e-02 1.487398147583007812e-01 5.301510915160179138e-02 1.383256763219833374e-01 1.294224988669157028e-02 5.611005425453186035e-01 -1.556429862976074219e-01 -3.068239688873291016e-01 -1.573730260133743286e-01
2.984183430671691895e-01 -2.188454754650592804e-02 -7.791189849376678467e-02 1.108502596616744995e-02 -1.316720694303512573e-01 -1.575312465429306030e-01 -2.471951246261596680e-01 8.632454276084899902e-02 2.680966258049011230e-01 -8.175303041934967041e-02 1.542260348796844482e-01 -9.777410328388214111e-02 -2.271782308816909790e-01 2.531591057777404785e-01 2.053894251585006714e-01 -3.009928949177265167e-02 2.807558327913284302e-02 -2.687841951847076416e-01 1.754407435655593872e-01 3.168874084949493408e-01 1.200088113546371460e-01 -1.341239809989929199e-01 -1.304701119661331177e-01 -3.815698903053998947e-03 -1.857704967260360718e-01 5.485604703426361084e-02 -1.408850848674774170e-01 -1.692246645689010620e-01 3.614922165870666504e-01 -7.409035414457321167e-02 -1.573079228401184082e-01 1.493070572614669800e-01
-7.392833381891250610e-02 -2.363124787807464600e-01 -2.840369343757629395e-01 -1.211466789245605469e-01 -1.575758457183837891e-01 -6.636618077754974365e-02 -1.644333451986312866e-01 7.767127826809883118e-03 1.114461570978164673e-01 6.731095165014266968e-02 -2.897680178284645081e-02 -6.473454833030700684e-02 -7.987729460000991821e-02 -6.200585979968309402e-03 2.817144095897674561e-01 -1.843106150627136230e-01 1.174542382359504700e-01 -2.419496923685073853e-01 9.582173079252243042e-02 1.863858699798583984e-01 3.556145429611206055e-01 2.656226754188537598e-01 3.202747106552124023e-01 1.295439153909683228e-02 2.694585360586643219e-02 2.306849360466003418e-01 2.339544147253036499e-01 -1.012866944074630737e-01 3.278124928474426270e-01 4.689148813486099243e-02 -2.144697308540344238e-02 1.408085506409406662e-02
8.806841820478439331e-02 -1.821609959006309509e-02 9.183219075202941895e-02 -7.338054478168487549e-02 -1.023118942975997925e-01 -2.264228016138076782e-01 -5.033978223800659180e-01 -8.849094808101654053e-02 2.203054130077362061e-01 4.774194210767745972e-02 -5.650073662400245667e-02 1.425304710865020752e-01 1.535160690546035767e-01 1.291167736053466797e-01 -4.417078942060470581e-02 7.727582752704620361e-02 -1.208531409502029419e-01 -2.568775415420532227e-01 2.042193338274955750e-02 -5.368147790431976318e-02 2.328744083642959595e-01 -1.787349730730056763e-01 5.306997895240783691e-02 -1.047589853405952454e-01 9.294752031564712524e-02 -5.808369815349578857e-02 1.194438934326171875e-01 -6.351146847009658813e-02 5.214350223541259766e-01 -2.028413861989974976e-01 6.843926757574081421e-02 2.725522592663764954e-02
-4.385738074779510498e-02 1.297978460788726807e-01 -2.600533068180084229e-01 -3.838641941547393799e-02 -1.549475342035293579e-01 1.221695691347122192e-01 -3.916107416152954102e-01 -8.925503352656960487e-04 1.470214575529098511e-01 1.705852895975112915e-01 1.351926028728485107e-01 -2.641318179666996002e-02 5.729091167449951172e-02 -3.672038204967975616e-03 4.289724826812744141e-01 -3.400716781616210938e-01 -1.892105326987802982e-03 8.377322554588317871e-02 3.395014107227325439e-01 6.866590678691864014e-02 1.738449186086654663e-01 -2.246054634451866150e-02 -1.015119627118110657e-02 3.088107705116271973e-02 -2.031248211860656738e-01 -1.518917549401521683e-02 -7.381854206323623657e-02 -2.067593783140182495e-01 1.786653399467468262e-01 2.804845804348587990e-03 -2.318038940429687500e-01 1.142382770776748657e-01
-1.330713629722595215e-01 1.760084740817546844e-02 -4.019725620746612549e-01 -1.444370150566101074e-01 4.618676844984292984e-03 1.641254425048828125e-01 -1.919261366128921509e-01 2.588055431842803955e-01 1.859951466321945190e-01 -1.117867603898048401e-02 1.462038457393646240e-01 -8.016562461853027344e-02 6.670723855495452881e-02 9.974917769432067871e-02 2.196969091892242432e-01 -3.323436081409454346e-01 -1.517168134450912476e-01 -2.767947316169738770e-01 1.961910724639892578e-01 -2.734477259218692780e-02 2.604088783264160156e-01 -1.601472198963165283e-01 1.193730980157852173e-01 1.675723046064376831e-01 1.724825650453567505e-01 2.410649508237838745e-01 7.911762595176696777e-02 -2.843343466520309448e-02 2.380767166614532471e-01 -3.147193416953086853e-02 4.933282360434532166e-02 5.853372812271118164e-02
2.427832186222076416e-01 -1.051344722509384155e-01 -3.560894355177879333e-02 9.926476329565048218e-02 1.026678904891014099e-01 -6.466913968324661255e-02 -1.078649610280990601e-01 -3.029421567916870117e-01 2.087341845035552979e-01 1.076125800609588623e-01 8.937104791402816772e-02 -1.486272457987070084e-02 -1.440312154591083527e-02 3.672116100788116455e-01 -5.423343926668167114e-02 -4.121889472007751465e-01 -2.379275113344192505e-02 2.235556691884994507e-01 2.501344680786132812e-01 1.811483651399612427e-01 2.425561249256134033e-01 1.579512953758239746e-01 -6.436214596033096313e-02 1.264538317918777466e-01 2.179140746593475342e-01 -2.269155345857143402e-02 8.110936731100082397e-02 1.850845962762832642e-01 -3.583291172981262207e-02 -1.951170563697814941e-01 -1.404508054256439209e-01 1.781600564718246460e-01
1.614506393671035767e-01 4.010817967355251312e-03 -2.598185539245605469e-01 -1.143716275691986084e-01 -1.763105690479278564e-01 2.088603749871253967e-02 -1.747696846723556519e-01 -1.697317659854888916e-01 1.228283159434795380e-02 6.557365506887435913e-02 9.667172282934188843e-02 1.669297367334365845e-01 -5.169716849923133850e-02 -1.383428275585174561e-01 2.141421101987361908e-02 -1.219270452857017517e-01 -4.420295730233192444e-02 -1.189479157328605652e-01 1.115424260497093201e-01 1.429938971996307373e-01 1.085437163710594177e-01 -2.107159346342086792e-01 2.614338696002960205e-01 -4.439431428909301758e-02 -3.819100186228752136e-02 2.465324848890304565e-02 -4.494287818670272827e-02 1.155407875776290894e-01 5.478853583335876465e-01 -4.798386693000793457e-01 1.742171496152877808e-02 1.582515658810734749e-03
2.549481093883514404e-01 -8.649480342864990234e-02 -3.012228943407535553e-02 2.273622900247573853e-01 -1.257756650447845459e-01 3.461173176765441895e-02 -3.263092786073684692e-02 6.376061588525772095e-02 2.321117520332336426e-01 1.596977412700653076e-01 3.948633372783660889e-01 -7.758563011884689331e-02 -7.984513044357299805e-02 1.614482700824737549e-01 1.987700015306472778e-01 -1.589026600122451782e-01 3.436126559972763062e-02 1.789454072713851929e-01 1.093548089265823364e-01 5.759300291538238525e-02 2.149944156408309937e-01 -2.594756782054901123e-01 3.022404015064239502e-01 -1.235349178314208984e-01 2.084185779094696045e-01 9.099614620208740234e-02 -1.263209581375122070e-01 -3.140908107161521912e-02 2.369921952486038208e-01 -1.515745073556900024e-01 -1.881732940673828125e-01 2.498116493225097656e-01
3.002934753894805908e-01 3.768823295831680298e-02 8.557644486427307129e-02 7.808940019458532333e-03 -4.334541782736778259e-02 -1.392014026641845703e-01 -1.925011724233627319e-01 1.847614347934722900e-02 -7.718870043754577637e-02 -5.150886625051498413e-02 1.143481582403182983e-01 4.380277544260025024e-02 -4.567075967788696289e-01 2.600391507148742676e-01 1.289711743593215942e-01 -5.151199549436569214e-02 -3.286378085613250732e-02 -1.213198006153106689e-01 3.570376634597778320e-01 1.774125397205352783e-01 2.197385951876640320e-02 -8.625346422195434570e-02 -4.440505057573318481e-02 1.030053868889808655e-01 1.757100224494934082e-01 -8.339970558881759644e-02 -1.006661579012870789e-01 -3.273054957389831543e-01 4.005421102046966553e-01 3.657548502087593079e-02 -3.411738947033882141e-02 9.994377195835113525e-02
3.652321174740791321e-02 -3.251146525144577026e-02 6.696444749832153320e-02 -9.984280914068222046e-02 -1.262711584568023682e-01 1.250122785568237305e-01 -4.184290766716003418e-01 5.523136258125305176e-02 2.876084856688976288e-02 7.754832506179809570e-02 3.030297458171844482e-01 -1.258185952901840210e-01 -2.221506834030151367e-01 1.782642155885696411e-01 8.840212970972061157e-02 -3.918946683406829834e-01 1.878188401460647583e-01 -1.681598573923110962e-01 2.986406087875366211e-01 2.524274028837680817e-02 5.272578448057174683e-02 8.781244605779647827e-02 4.708491265773773193e-02 2.513526976108551025e-01 -2.244656383991241455e-01 -3.708444535732269287e-02 1.764152795076370239e-01 -1.930337250232696533e-01 1.891624927520751953e-01 -1.655395179986953735e-01 5.746767669916152954e-02 2.303840778768062592e-02
1.835035681724548340e-01 -3.817350566387176514e-01 -1.443568468093872070e-01 6.422144174575805664e-02 -1.646462380886077881e-01 -1.044097021222114563e-01 -1.801175475120544434e-01 -1.126837879419326782e-01 3.117913305759429932e-01 -8.193787187337875366e-02 -3.154079616069793701e-02 1.354606747627258301e-01 1.605857908725738525e-01 4.835648089647293091e-02 3.553760647773742676e-01 -7.148439437150955200e-02 -9.834030643105506897e-03 3.672632575035095215e-02 1.649774312973022461e-01 -9.981873631477355957e-02 1.576143503189086914e-01 2.485129833221435547e-01 1.882308572530746460e-01 1.845227628946304321e-01 -1.689463555812835693e-01 1.505453437566757202e-01 2.440633475780487061e-01 -2.878268994390964508e-02 2.036089748144149780e-01 4.332612827420234680e-02 2.043698281049728394e-01 1.956551074981689453e-01
-2.461766079068183899e-02 1.922763288021087646e-01 1.529357023537158966e-02 2.947091460227966309e-01 -5.189958214759826660e-02 -1.315636634826660156e-01 -3.170007169246673584e-01 -2.727036178112030029e-01 3.719811737537384033e-01 1.894763112068176270e-01 -1.928333044052124023e-01 2.454294562339782715e-01 -3.857699781656265259e-02 1.749138683080673218e-01 -2.309048734605312347e-02 -1.278859525918960571e-01 -1.582746021449565887e-02 1.830452829599380493e-01 2.330072820186614990e-01 1.744303852319717407e-02 1.109811142086982727e-01 -1.830146163702011108e-01 -1.090249698609113693e-02 8.271212130784988403e-02 -1.394204050302505493e-01 1.459615826606750488e-01 1.625336557626724243e-01 -2.027244716882705688e-01 -9.086826443672180176e-02 -1.129016727209091187e-01 8.579569868743419647e-03 2.989243865013122559e-01
4.067298173904418945e-01 -4.842411726713180542e-02 -8.319581300020217896e-02 3.341123163700103760e-01 1.179037168622016907e-01 -2.465552538633346558e-01 -2.087013125419616699e-01 2.667975425720214844e-02 2.820411324501037598e-01 8.389145135879516602e-02 2.398931831121444702e-01 1.247728019952774048e-01 2.745795994997024536e-02 2.156580537557601929e-01 1.332077682018280029e-01 -1.348364204168319702e-01 -5.297456867992877960e-03 8.285424858331680298e-02 6.737543642520904541e-02 6.168241798877716064e-02 2.006651461124420166e-01 -1.606983542442321777e-01 6.467911601066589355e-02 -1.545317843556404114e-02 -1.949456930160522461e-01 6.949381530284881592e-02 3.567134216427803040e-02 2.278769612312316895e-01 3.178253173828125000e-01 9.720985591411590576e-02 -1.456256657838821411e-01 1.958888769149780273e-01
-7.971296459436416626e-02 2.114549875259399414e-01 -6.736732320860028267e-04 1.176935061812400818e-01 -1.991588175296783447e-01 -1.293254345655441284e-01 -2.867179214954376221e-01 -1.855559647083282471e-01 4.276019334793090820e-02 2.846478223800659180e-01 -1.332876831293106079e-01 -2.137409001588821411e-01 1.333884596824645996e-01 -5.842304229736328125e-02 2.708289623260498047e-01 -1.808056384325027466e-01 -3.483150899410247803e-01 2.588103897869586945e-02 -5.627988651394844055e-02 7.819238305091857910e-02 9.569339454174041748e-02 -3.974254429340362549e-02 2.554754018783569336e-01 -5.522544030100107193e-03 5.694558471441268921e-02 3.062996864318847656e-01 1.878268867731094360e-01 -3.298936039209365845e-02 3.337265849113464355e-01 9.453609585762023926e-02 -8.179590106010437012e-02 1.440988928079605103e-01
1.124658342450857162e-02 -1.562325656414031982e-01 -1.380011141300201416e-01 -1.119078025221824646e-01 -1.061174646019935608e-01 1.749532818794250488e-01 6.233979761600494385e-02 -1.266863346099853516e-01 2.509939968585968018e-01 4.029449224472045898e-01 3.217425197362899780e-02 -1.656359583139419556e-01 -1.182160601019859314e-01 -1.227400265634059906e-03 1.009238585829734802e-01 -2.114751338958740234e-01 -8.175282180309295654e-02 2.313886284828186035e-01 5.206348299980163574e-01 -1.660398691892623901e-01 1.849417090415954590e-01 6.446779519319534302e-02 2.017177343368530273e-01 1.367261707782745361e-01 1.012817472219467163e-01 -8.804173022508621216e-02 2.224555909633636475e-01 9.316732734441757202e-02 6.444781273603439331e-02 -1.385303288698196411e-01 -1.524100825190544128e-02 5.500089377164840698e-02
1.110379174351692200e-01 4.130281135439872742e-02 -7.959868013858795166e-02 2.531219087541103363e-02 8.734969794750213623e-02 3.684297949075698853e-02 -1.600664854049682617e-01 -1.262627262622117996e-02 2.916658222675323486e-01 -1.796849258244037628e-02 7.786788791418075562e-02 -2.671364843845367432e-01 1.816485524177551270e-01 2.422629147768020630e-01 1.845072805881500244e-01 -2.329490184783935547e-01 8.719732612371444702e-02 2.515653148293495178e-03 3.109734952449798584e-01 4.838640242815017700e-02 -1.176156103610992432e-01 -1.216833293437957764e-01 -1.071306392550468445e-01 2.813664376735687256e-01 5.399175360798835754e-02 -1.350717097520828247e-01 1.058710739016532898e-01 1.590485423803329468e-01 3.264815211296081543e-01 -3.063490986824035645e-01 6.690301001071929932e-02 3.359863460063934326e-01
2.713972143828868866e-02 -3.212720155715942383e-02 -2.717190682888031006e-01 -4.869945347309112549e-02 -2.600592970848083496e-01 1.765466667711734772e-02 -4.309125244617462158e-01 -4.675395041704177856e-02 2.291492074728012085e-01 5.720558017492294312e-02 1.230802759528160095e-01 -7.311930507421493530e-02 3.759136656299233437e-03 1.915581524372100830e-01 -3.965076059103012085e-02 -7.051037997007369995e-02 -1.007211357355117798e-01 -1.247502267360687256e-01 1.328889429569244385e-01 1.449069082736968994e-01 2.074009552597999573e-02 1.760376244783401489e-01 7.878813147544860840e-02 1.141233220696449280e-01 -8.179997093975543976e-03 -2.146870195865631104e-01 5.268282890319824219e-01 -8.782012760639190674e-02 1.574342995882034302e-01 -4.293990135192871094e-02 -2.454559057950973511e-01 1.156424358487129211e-01
4.112665057182312012e-01 -1.030973531305789948e-02 9.477362036705017090e-02 6.069393455982208252e-02 -3.740895306691527367e-03 -2.098808884620666504e-01 -1.872577816247940063e-01 7.046991586685180664e-02 1.912489235401153564e-01 2.185877710580825806e-01 2.083948552608489990e-01 -1.073066741228103638e-01 -6.479679793119430542e-02 1.181436479091644287e-01 1.159340590238571167e-01 -1.359141021966934204e-01 8.471870422363281250e-02 -1.470908373594284058e-01 3.202838003635406494e-01 1.982995420694351196e-01 -6.518494337797164917e-02 -2.194733619689941406e-01 2.272211015224456787e-02 1.816241741180419922e-01 1.725154966115951538e-01 -1.649632700718939304e-03 -1.191975250840187073e-01 -3.170031681656837463e-02 4.143706560134887695e-01 -1.432946324348449707e-01 2.346923202276229858e-02 2.240971177816390991e-01
1.458215266466140747e-01 1.205233111977577209e-01 -3.406130895018577576e-02 3.002004921436309814e-01 9.692791849374771118e-02 -1.424588710069656372e-01 -4.903399199247360229e-02 3.780049830675125122e-02 5.416759252548217773e-01 -2.950620278716087341e-02 2.077425569295883179e-01 7.598231732845306396e-02 -1.022735238075256348e-01 1.680570691823959351e-01 -6.613530963659286499e-02 -1.715019494295120239e-01 -1.241468936204910278e-01 -1.242434531450271606e-01 1.563329398632049561e-01 3.010847270488739014e-01 -1.537680742330849171e-03 2.569508738815784454e-02 2.451599016785621643e-02 1.604956835508346558e-01 -8.432043343782424927e-02 -1.416237950325012207e-01 -9.189086407423019409e-02 -1.362601071596145630e-01 3.724539577960968018e-01 -1.107017025351524353e-01 -1.997140496969223022e-01 7.549427449703216553e-02
-5.250746756792068481e-02 -7.621841132640838623e-02 -2.153288424015045166e-01 -1.999906077980995178e-02 -3.108989596366882324e-01 -1.289520561695098877e-01 -2.800201177597045898e-01 -2.486098259687423706e-01 2.672474980354309082e-01 5.739058833569288254e-03 -1.553035527467727661e-01 -1.227258369326591492e-01 -1.644971519708633423e-01 -2.307209670543670654e-01 -2.554066479206085205e-02 -3.198050856590270996e-01 -2.109795361757278442e-01 2.999486634507775307e-03 -1.163970120251178741e-02 -5.248409509658813477e-02 1.174991950392723083e-01 -1.921913027763366699e-01 2.904994487762451172e-01 3.729322850704193115e-01 7.369601726531982422e-02 -4.816672578454017639e-02 -1.251701149158179760e-03 5.210768431425094604e-02 2.163315415382385254e-01 -9.234923869371414185e-02 9.035821259021759033e-02 -4.153007268905639648e-02
-2.085861004889011383e-02 2.260125800967216492e-02 -2.285040616989135742e-01 2.045998275279998779e-01 -2.066485136747360229e-01 -6.526394188404083252e-02 2.812261693179607391e-02 -2.372936159372329712e-01 2.878548502922058105e-01 2.032996565103530884e-01 -5.922229960560798645e-02 -1.054235473275184631e-01 -1.333041489124298096e-01 -1.670697331428527832e-02 5.736573413014411926e-02 -2.628130316734313965e-01 -1.932606101036071777e-01 1.347413659095764160e-01 -2.965112030506134033e-02 -2.418126761913299561e-01 2.092380076646804810e-01 1.909981518983840942e-01 4.067560285329818726e-02 3.658845722675323486e-01 -9.635629504919052124e-02 1.070948541164398193e-01 -4.772883281111717224e-02 -2.703122198581695557e-01 2.431210279464721680e-01 -1.452258378267288208e-01 -2.542868256568908691e-01 9.415615350008010864e-03
1.201826054602861404e-02 -1.217729300260543823e-01 -6.365205347537994385e-02 1.869337409734725952e-01 -1.293645352125167847e-01 -1.011402904987335205e-01 -3.396780192852020264e-01 -3.011959195137023926e-01 1.743457615375518799e-01 -1.751764118671417236e-01 -5.604945495724678040e-02 2.526277899742126465e-01 1.544832438230514526e-01 5.322316288948059082e-02 4.920282959938049316e-02 -2.258230559527873993e-02 -1.051425784826278687e-01 -1.621658056974411011e-01 3.611310422420501709e-01 1.920847147703170776e-01 1.349861174821853638e-02 -1.811187714338302612e-01 6.938139349222183228e-02 1.073372960090637207e-01 2.492589056491851807e-01 -7.931824773550033569e-02 1.307915747165679932e-01 6.655758619308471680e-02 3.975489139556884766e-01 -8.253123611211776733e-02 -6.258254498243331909e-02 2.063374370336532593e-01
1.246933937072753906e-01 -1.933080404996871948e-01 -1.803890615701675415e-01 -3.518116772174835205e-01 -5.074807628989219666e-02 2.032037228345870972e-01 -1.515710949897766113e-01 1.621809303760528564e-01 1.309783607721328735e-01 1.818743348121643066e-01 8.150764741003513336e-03 2.652351744472980499e-02 -1.426250115036964417e-02 2.602809369564056396e-01 1.855457574129104614e-01 -2.289654314517974854e-01 4.991031065583229065e-02 -1.595392823219299316e-01 2.025175690650939941e-01 5.700652301311492920e-02 1.207834705710411072e-01 -8.478184789419174194e-02 -4.689449816942214966e-02 1.660963296890258789e-01 2.180901169776916504e-01 2.206299304962158203e-01 1.904279142618179321e-01 -2.030566930770874023e-01 1.361948996782302856e-01 -2.851823270320892334e-01 2.294554710388183594e-01 2.044230252504348755e-01
3.752788528800010681e-02 -7.590284943580627441e-02 -1.630635261535644531e-01 -3.159454464912414551e-02 -2.064010798931121826e-01 -1.892773360013961792e-01 -1.123434305191040039e-01 -1.182032525539398193e-01 2.946311533451080322e-01 1.200978979468345642e-01 -2.795237302780151367e-01 1.689577847719192505e-01 1.089551369659602642e-03 -5.677041783928871155e-02 3.679968118667602539e-01 1.323207374662160873e-02 -4.676070436835289001e-02 2.097933441400527954e-01 3.108422271907329559e-02 -1.360953599214553833e-01 1.516290307044982910e-01 1.607636660337448120e-01 2.890823483467102051e-01 2.364191710948944092e-01 -1.091225147247314453e-01 1.546942442655563354e-01 1.058548539876937866e-01 -1.152840480208396912e-01 4.280409216880798340e-01 -3.615519404411315918e-02 -3.114443738013505936e-03 1.209696158766746521e-01
6.851225346326828003e-02 -1.284614503383636475e-01 -2.411050200462341309e-01 -1.005926355719566345e-01 -6.464586406946182251e-02 2.416360527276992798e-01 -7.544015347957611084e-02 -1.467068493366241455e-01 2.732259035110473633e-01 1.499637514352798462e-01 5.155710503458976746e-02 3.144242614507675171e-02 2.277259975671768188e-01 1.006335839629173279e-01 2.847771942615509033e-01 -1.662511080503463745e-01 -1.581040024757385254e-01 -1.141949519515037537e-01 2.030299603939056396e-01 -5.061370879411697388e-02 2.177934534847736359e-02 2.068059593439102173e-01 -1.277430448681116104e-02 2.837921977043151855e-01 -1.595041900873184204e-01 -3.915277123451232910e-02 -8.767580240964889526e-02 -1.845316588878631592e-01 2.567814886569976807e-01 2.995093166828155518e-01 1.736657321453094482e-01 2.982946932315826416e-01
-2.611838579177856445e-01 -2.438870519399642944e-01 -2.902879714965820312e-01 -1.482672393321990967e-01 -3.947403654456138611e-02 -2.034287601709365845e-01 -2.608832418918609619e-01 -3.231477141380310059e-01 3.148161768913269043e-01 1.022924780845642090e-01 9.864541701972484589e-03 1.823235750198364258e-01 1.065173372626304626e-01 -6.683813035488128662e-02 8.025515079498291016e-02 -3.961674124002456665e-02 2.102614380419254303e-02 9.775666519999504089e-03 5.138447880744934082e-02 -5.117286741733551025e-02 5.514960736036300659e-02 1.272290349006652832e-01 1.691147089004516602e-01 2.788122296333312988e-01 -1.041134167462587357e-02 4.767953604459762573e-02 1.175860222429037094e-02 -1.607804298400878906e-01 3.567678034305572510e-01 -2.965205013751983643e-01 9.458799660205841064e-02 -1.908703125081956387e-03
9.057335555553436279e-03 2.420177608728408813e-01 8.705750852823257446e-02 1.229313910007476807e-01 -4.920098930597305298e-02 -1.583366692066192627e-01 -1.779415458440780640e-01 -3.145840764045715332e-01 3.369798660278320312e-01 1.099843978881835938e-01 1.799979060888290405e-01 -2.140795141458511353e-01 1.165977399796247482e-02 2.669458389282226562e-01 1.172695681452751160e-01 -5.477884039282798767e-02 -1.974223703145980835e-01 -3.793269162997603416e-03 -3.791358694434165955e-02 5.251913517713546753e-02 2.970043122768402100e-01 3.716095909476280212e-02 1.370754987001419067e-01 -1.671390384435653687e-01 1.136118844151496887e-01 2.700319290161132812e-01 5.848255380988121033e-02 -8.703819662332534790e-02 3.702407479286193848e-01 -3.877773135900497437e-02 -2.297512888908386230e-01 -2.854784764349460602e-02
2.266661077737808228e-01 1.443824619054794312e-01 1.448441594839096069e-01 -1.244928240776062012e-01 -1.286758780479431152e-01 -1.337814778089523315e-01 -2.249476015567779541e-01 -4.640428423881530762e-01 4.330439865589141846e-01 -1.163370609283447266e-01 8.004944771528244019e-02 8.670045435428619385e-02 -1.313261389732360840e-01 -1.015943214297294617e-01 1.013949215412139893e-01 2.031973563134670258e-03 -7.229949533939361572e-02 -2.756370604038238525e-01 2.949480712413787842e-01 -6.295816600322723389e-02 1.797938793897628784e-01 -1.667301505804061890e-01 1.780142039060592651e-01 9.456340968608856201e-02 -4.071997478604316711e-02 7.060292642563581467e-03 7.348229736089706421e-02 6.337244808673858643e-02 2.155056148767471313e-01 -3.369090706110000610e-02 1.822754368185997009e-02 -7.820179313421249390e-02
1.386174112558364868e-01 -1.567416787147521973e-01 -8.755996823310852051e-02 1.392865180969238281e-01 -6.389568746089935303e-02 -1.454148292541503906e-01 -4.059863984584808350e-01 -2.506490647792816162e-01 1.335308104753494263e-01 -4.350341856479644775e-02 -1.537026613950729370e-01 -9.099557995796203613e-02 -1.561067849397659302e-01 3.000948727130889893e-01 2.183563113212585449e-01 1.038283780217170715e-01 1.427002251148223877e-01 -9.439443238079547882e-03 1.061981990933418274e-01 1.062881126999855042e-01 1.332355737686157227e-01 2.177638411521911621e-01 1.085797548294067383e-01 -2.620966732501983643e-01 1.018059700727462769e-01 3.236314058303833008e-01 2.621151320636272430e-02 -1.056829467415809631e-02 3.239355683326721191e-01 7.137490063905715942e-02 -8.755625784397125244e-02 -1.716916263103485107e-01
-7.327906787395477295e-03 -1.763315647840499878e-01 -1.617075055837631226e-01 -1.156305968761444092e-01 2.046879939734935760e-02 6.618312746286392212e-02 -2.801499366760253906e-01 -1.418640017509460449e-01 1.262612640857696533e-01 7.587794214487075806e-02 1.095679327845573425e-01 -3.187717497348785400e-02 8.010703325271606445e-02 1.544270813465118408e-01 3.282128870487213135e-01 -1.599605679512023926e-01 2.349063009023666382e-01 -2.802311480045318604e-01 8.492290973663330078e-02 -1.198940649628639221e-01 3.214373290538787842e-01 3.975449874997138977e-02 4.530371725559234619e-01 1.458924859762191772e-01 -1.088916435837745667e-01 2.029827833175659180e-01 1.387414932250976562e-01 -1.226720139384269714e-01 1.614080071449279785e-01 -2.186791040003299713e-02 -2.217058651149272919e-02 1.628576368093490601e-01
1.991598494350910187e-02 1.152626946568489075e-01 1.088379248976707458e-01 -1.860678642988204956e-01 1.040546223521232605e-01 -1.138114370405673981e-02 -1.117672994732856750e-01 -3.357834368944168091e-02 4.970457851886749268e-01 1.655615568161010742e-01 3.776733577251434326e-02 -5.302345007658004761e-02 -1.597679257392883301e-01 2.667196691036224365e-01 1.471621990203857422e-01 -3.382693044841289520e-03 -3.360424935817718506e-01 6.602925062179565430e-02 -1.958323642611503601e-02 1.558366715908050537e-01 7.319533079862594604e-02 7.101715356111526489e-02 2.862884700298309326e-01 -1.146838217973709106e-01 1.434739828109741211e-01 2.598388791084289551e-01 2.302966117858886719e-01 -1.747614741325378418e-01 1.383228302001953125e-01 -2.605673372745513916e-01 -1.468581520020961761e-02 -1.088455617427825928e-01
7.943331450223922729e-02 -3.751683533191680908e-01 -1.351876109838485718e-01 -8.635033853352069855e-03 -3.805052340030670166e-01 2.552475035190582275e-01 -1.757362484931945801e-01 -1.647734791040420532e-01 1.903864592313766479e-01 5.493802577257156372e-02 2.780977822840213776e-02 -1.729720383882522583e-01 7.753992080688476562e-02 1.424134224653244019e-01 2.095689922571182251e-01 -2.510296106338500977e-01 3.852107748389244080e-02 3.599667456001043320e-03 2.701475024223327637e-01 -1.203951612114906311e-01 6.182757392525672913e-02 1.128937527537345886e-01 9.543847292661666870e-02 1.668022572994232178e-01 -1.034072879701852798e-02 1.228081658482551575e-01 4.223235547542572021e-01 6.206569820642471313e-02 8.861745148897171021e-02 -6.176862493157386780e-02 -1.034784317016601562e-01 3.446461260318756104e-02
-1.119624599814414978e-01 -5.929226800799369812e-02 -1.948574781417846680e-01 1.518806964159011841e-01 5.956864356994628906e-02 1.578623950481414795e-01 -2.499808371067047119e-01 -4.221717640757560730e-02 -6.217665225267410278e-02 -1.637212187051773071e-02 1.015608385205268860e-01 -4.076563566923141479e-02 -7.643436640501022339e-02 -1.014492288231849670e-01 5.580937862396240234e-01 -2.759827077388763428e-01 7.072345912456512451e-02 8.516185730695724487e-02 3.744048178195953369e-01 4.451802745461463928e-02 1.627163439989089966e-01 -5.312689766287803650e-02 -7.453184225596487522e-04 1.722641140222549438e-01 6.720977276563644409e-02 -4.661508649587631226e-02 3.490380197763442993e-02 -7.091709971427917480e-02 3.872839808464050293e-01 -8.111152797937393188e-02 -1.653398573398590088e-01 -7.597938179969787598e-03
-7.493843138217926025e-02 -1.675417125225067139e-01 1.821603998541831970e-02 -8.050031960010528564e-02 -9.959183633327484131e-02 -5.342790856957435608e-03 -3.766055405139923096e-01 -6.983116269111633301e-02 -4.618710651993751526e-02 9.010032564401626587e-02 1.424707192927598953e-02 -2.968318201601505280e-02 1.391538232564926147e-01 6.863477081060409546e-02 1.846465170383453369e-01 -2.638837695121765137e-02 1.526182442903518677e-01 -1.083366796374320984e-01 2.849784195423126221e-01 -2.311485707759857178e-01 2.760917246341705322e-01 -7.188083603978157043e-03 1.447494924068450928e-01 2.828489840030670166e-01 3.350328505039215088e-01 1.382290124893188477e-01 -1.921903342008590698e-01 6.936628371477127075e-02 4.350436031818389893e-01 -3.222988173365592957e-02 1.192061901092529297e-01 9.014020115137100220e-02
4.949205219745635986e-01 7.744687050580978394e-02 -1.617155373096466064e-01 1.395406424999237061e-01 9.771854430437088013e-02 -3.120366036891937256e-01 -1.096732243895530701e-01 2.190728485584259033e-02 2.588643431663513184e-01 1.023830398917198181e-01 7.009321823716163635e-03 1.900874227285385132e-01 -1.843972951173782349e-01 2.772919535636901855e-01 1.338328868150711060e-01 -3.396934568881988525e-01 -1.411000192165374756e-01 -4.813650622963905334e-02 -8.110651746392250061e-03 -1.028509438037872314e-01 4.262013360857963562e-02 5.031568184494972229e-02 2.992172241210937500e-01 1.123666167259216309e-01 4.293268173933029175e-02 1.634055972099304199e-01 -1.560122147202491760e-02 -5.656205862760543823e-02 1.441958695650100708e-01 1.173366904258728027e-01 1.813444495201110840e-02 -1.410123854875564575e-01
-2.233823295682668686e-03 -2.366613745689392090e-01 -1.913661062717437744e-01 -2.722559571266174316e-01 2.766859531402587891e-01 -3.805761784315109253e-02 -1.642953008413314819e-01 -2.331871986389160156e-01 1.488938927650451660e-01 1.218510866165161133e-01 -1.263298541307449341e-01 1.704012006521224976e-01 1.526229828596115112e-01 3.750568255782127380e-02 3.786438703536987305e-01 -1.065622866153717041e-01 2.088679969310760498e-01 -9.328950196504592896e-02 3.077103793621063232e-01 -1.259935796260833740e-01 2.194120436906814575e-01 1.541637443006038666e-02 2.782062888145446777e-01 -9.331615269184112549e-02 -1.244886219501495361e-02 1.024355962872505188e-01 2.068609173875302076e-04 -2.295658141374588013e-01 2.244057208299636841e-01 -2.412750013172626495e-02 -9.081089869141578674e-03 2.614205889403820038e-02
-3.469160757958889008e-03 -1.555441766977310181e-01 5.388184916228055954e-03 -6.359992176294326782e-02 -4.388961568474769592e-02 2.348504960536956787e-02 -4.188997745513916016e-01 -5.543233826756477356e-03 1.938482969999313354e-01 7.051006704568862915e-02 1.581796631217002869e-02 -3.387174382805824280e-02 1.267013996839523315e-01 1.895936876535415649e-01 9.036058560013771057e-03 -2.889327704906463623e-01 1.501064151525497437e-01 -1.882648468017578125e-01 1.043993905186653137e-01 4.150073044002056122e-03 7.187928259372711182e-02 1.336920708417892456e-01 -1.530342642217874527e-02 2.320442497730255127e-01 -1.452448591589927673e-02 -2.802135646343231201e-01 5.235682129859924316e-01 -1.402906626462936401e-01 3.032876551151275635e-01 -5.663258209824562073e-02 -2.145701274275779724e-02 5.247296765446662903e-03
1.667994558811187744e-01 -2.512443959712982178e-01 -1.498562395572662354e-01 3.159178420901298523e-02 -2.393276840448379517e-01 -1.409596204757690430e-01 -2.779809534549713135e-01 -1.003038510680198669e-01 2.587298452854156494e-01 -4.236341640353202820e-02 -9.390614181756973267e-02 2.378189563751220703e-01 3.247698396444320679e-02 -4.504050314426422119e-02 3.805310130119323730e-01 1.583269089460372925e-01 -5.464449152350425720e-02 8.568610064685344696e-03 1.924256682395935059e-01 -8.395199477672576904e-02 1.899901479482650757e-01 1.129320263862609863e-01 2.566308081150054932e-01 2.002475559711456299e-01 -1.028665527701377869e-01 -4.338943585753440857e-02 8.153115957975387573e-02 -2.140327915549278259e-02 3.694899976253509521e-01 9.791195392608642578e-02 1.971498131752014160e-01 8.694978058338165283e-02
-2.585072442889213562e-02 -2.155354768037796021e-01 -9.934783726930618286e-02 1.180135272443294525e-02 -2.530922591686248779e-01 -2.084354609251022339e-01 -1.959630101919174194e-01 -3.550512194633483887e-01 2.488929964601993561e-02 3.579490259289741516e-02 -9.401640295982360840e-02 7.240177690982818604e-02 -2.823398113250732422e-01 9.050729125738143921e-02 7.028447929769754410e-03 -1.681894212961196899e-01 -1.512247323989868164e-01 -1.045498773455619812e-01 8.740662038326263428e-02 3.408919647336006165e-02 3.216286003589630127e-02 -1.562304794788360596e-01 1.486505866050720215e-01 8.972304314374923706e-02 1.224203109741210938e-01 -2.307068705558776855e-01 3.912848532199859619e-01 -6.584024429321289062e-02 3.513919711112976074e-01 -2.710716426372528076e-01 -4.422051832079887390e-03 1.336365193128585815e-01
1.925785541534423828e-01 -4.948418214917182922e-02 -3.731553554534912109e-01 1.682840138673782349e-01 1.399776935577392578e-01 -1.825308799743652344e-02 -9.275828301906585693e-02 -1.626913696527481079e-01 2.143580764532089233e-01 7.004212588071823120e-02 2.288403362035751343e-01 3.040917403995990753e-02 2.859334051609039307e-01 1.663705706596374512e-01 1.570097655057907104e-01 -1.281170248985290527e-01 -3.032817840576171875e-01 2.235749959945678711e-01 2.760545015335083008e-01 -5.857937037944793701e-03 2.450114674866199493e-02 9.792059659957885742e-02 1.935237497091293335e-01 -1.955572143197059631e-02 -1.786587536334991455e-01 1.072442829608917236e-01 -1.592856049537658691e-01 4.087929800152778625e-02 9.365855902433395386e-02 -1.474046707153320312e-01 -2.993634343147277832e-01 1.626018285751342773e-01
4.798327386379241943e-02 -6.074735522270202637e-02 -1.446235477924346924e-01 -1.661208420991897583e-01 -3.663853555917739868e-02 1.018412336707115173e-01 -1.997470706701278687e-01 -2.779785096645355225e-01 2.043356299400329590e-01 3.393721207976341248e-02 -1.116960272192955017e-01 -4.461262002587318420e-02 -1.300003528594970703e-01 8.506637811660766602e-02 3.086639642715454102e-01 -1.200711876153945923e-01 1.623043119907379150e-01 5.331731587648391724e-02 1.724470853805541992e-01 -3.143853247165679932e-01 1.568414270877838135e-01 -1.364891380071640015e-01 3.928859531879425049e-01 2.309853732585906982e-01 -1.669244021177291870e-01 2.319032847881317139e-01 -8.393521606922149658e-02 -1.242981255054473877e-01 2.622807323932647705e-01 1.434798836708068848e-01 5.799971055239439011e-03 1.521813422441482544e-01
1.952690929174423218e-01 1.815468370914459229e-01 -2.576725482940673828e-01 5.595814436674118042e-02 5.449332669377326965e-02 -1.686677783727645874e-01 -8.768731355667114258e-02 -1.210680305957794189e-01 2.102120220661163330e-01 1.743635721504688263e-02 2.720504701137542725e-01 1.722479462623596191e-01 9.411357343196868896e-02 -1.647008210420608521e-02 -7.380650192499160767e-02 -9.885725378990173340e-02 -4.624850675463676453e-02 -1.652375161647796631e-01 3.640439212322235107e-01 -1.354118734598159790e-01 2.200782299041748047e-01 -2.172632515430450439e-01 2.988544106483459473e-01 1.630542427301406860e-01 -2.613232098519802094e-02 2.319894731044769287e-01 5.638044700026512146e-02 6.768806278705596924e-02 2.630082964897155762e-01 -2.986859083175659180e-01 4.228493943810462952e-02 -1.371661871671676636e-01
-1.038506254553794861e-01 3.904944658279418945e-02 -1.293721646070480347e-01 5.001160129904747009e-02 2.453313581645488739e-02 1.619423478841781616e-01 -4.323892295360565186e-01 8.581439964473247528e-03 1.783985048532485962e-01 2.851206362247467041e-01 6.912836432456970215e-02 1.043769251555204391e-02 -6.716164946556091309e-02 2.482493408024311066e-03 4.479860067367553711e-01 -4.116945862770080566e-01 -5.218124389648437500e-02 -1.412619352340698242e-01 2.327038943767547607e-01 4.063137806951999664e-03 1.677500456571578979e-01 -1.695949397981166840e-02 -1.301381178200244904e-02 1.439214050769805908e-01 -2.458218485116958618e-01 -9.337200224399566650e-02 6.763311568647623062e-03 -1.217924728989601135e-01 1.527277827262878418e-01 -8.043891191482543945e-02 -1.470287889242172241e-01 1.694021932780742645e-02
2.049151360988616943e-01 -4.140674322843551636e-02 -1.008967980742454529e-01 -3.619719743728637695e-01 -1.414822190999984741e-01 -7.633573561906814575e-02 -2.149613946676254272e-01 -9.812371432781219482e-02 1.502982527017593384e-01 9.628266841173171997e-02 -6.482910364866256714e-02 8.823913335800170898e-02 8.300439268350601196e-02 -1.259840726852416992e-01 1.687730252742767334e-01 5.095930397510528564e-02 -1.162458956241607666e-01 -1.036869361996650696e-01 2.705452144145965576e-01 -2.676533460617065430e-01 2.695852220058441162e-01 -2.517693638801574707e-01 2.605794072151184082e-01 3.322815001010894775e-01 -6.504736095666885376e-02 -2.872238866984844208e-02 6.300599873065948486e-02 -1.532779783010482788e-01 3.264521956443786621e-01 -4.543927684426307678e-02 -2.518475241959095001e-02 -1.022484600543975830e-01
3.190888091921806335e-02 -5.992862582206726074e-02 -2.678159177303314209e-01 2.549522817134857178e-01 -1.552363634109497070e-01 -6.787075661122798920e-03 -2.012711316347122192e-01 -1.275180578231811523e-01 3.475888669490814209e-01 1.580153591930866241e-02 1.154564321041107178e-01 2.543267607688903809e-01 9.931553155183792114e-02 1.277341842651367188e-01 1.730286888778209686e-02 5.193656310439109802e-02 -1.250797510147094727e-01 -3.739627003669738770e-01 2.913098335266113281e-01 -1.470449119806289673e-01 -2.183059789240360260e-02 9.104019403457641602e-02 -8.365518599748611450e-02 1.730697005987167358e-01 2.269482798874378204e-02 -7.262944430112838745e-02 1.010635793209075928e-01 -2.236745059490203857e-01 2.753089666366577148e-01 1.988436728715896606e-01 -2.029672078788280487e-02 2.449894100427627563e-01
2.238823324441909790e-01 -1.630399189889431000e-02 -1.237658560276031494e-01 -8.275228738784790039e-02 -2.491735517978668213e-01 -1.623165011405944824e-01 -4.350205063819885254e-01 -9.562115371227264404e-02 2.581617832183837891e-01 6.397489458322525024e-02 -2.788403332233428955e-01 -3.291478753089904785e-02 2.056043893098831177e-01 -5.045256763696670532e-02 -3.916304185986518860e-02 -9.653584659099578857e-02 -7.881120592355728149e-02 -1.532257944345474243e-01 -8.691857010126113892e-02 2.657007239758968353e-02 1.631630808115005493e-01 2.396859973669052124e-01 -4.689099267125129700e-02 7.996243424713611603e-03 -2.082004025578498840e-02 2.286423370242118835e-02 -3.144676610827445984e-02 1.105258800089359283e-02 4.626435637474060059e-01 -2.620444595813751221e-01 2.902293205261230469e-02 1.596156060695648193e-01
3.951892852783203125e-01 1.064496561884880066e-01 -3.522389009594917297e-02 1.487223803997039795e-01 -1.211290061473846436e-01 -1.162278279662132263e-01 -4.227710887789726257e-02 -7.452487945556640625e-02 4.582172930240631104e-01 1.168488487601280212e-01 -8.157723397016525269e-02 3.516440093517303467e-02 -1.297000562772154808e-04 2.578499615192413330e-01 6.636121869087219238e-02 6.168020516633987427e-02 -7.315630465745925903e-02 1.868996918201446533e-01 6.126265600323677063e-02 1.961095035076141357e-01 1.338216215372085571e-01 -7.101908326148986816e-02 3.426932692527770996e-01 1.453693360090255737e-01 7.344005256891250610e-02 6.835792213678359985e-02 -8.740742504596710205e-02 -2.886361069977283478e-02 4.298156797885894775e-01 1.254811435937881470e-01 1.973753422498703003e-02 6.304830312728881836e-02
8.266700804233551025e-02 1.626273542642593384e-01 1.544018182903528214e-02 1.494679600000381470e-01 1.621355265378952026e-01 -3.106432855129241943e-01 -2.162964791059494019e-01 -2.220583856105804443e-01 2.159837782382965088e-01 2.070021778345108032e-01 2.836672961711883545e-01 -1.235158666968345642e-01 -1.596323102712631226e-01 7.636900991201400757e-02 2.765931002795696259e-02 -9.084779024124145508e-02 6.146140396595001221e-02 9.186766296625137329e-02 2.688524127006530762e-01 8.463703095912933350e-02 4.344594776630401611e-01 1.623768806457519531e-01 -1.727031767368316650e-01 1.523458808660507202e-01 5.149193108081817627e-02 1.020290777087211609e-01 -9.033309761434793472e-04 -1.021222323179244995e-01 2.623396366834640503e-02 7.232356816530227661e-02 3.415232524275779724e-02 3.306168019771575928e-01
2.766737341880798340e-01 1.041214913129806519e-01 -1.326554715633392334e-01 -2.280296683311462402e-01 -9.946867078542709351e-02 -1.219691932201385498e-01 -1.012317016720771790e-01 1.268820315599441528e-01 2.903807163238525391e-01 1.028784289956092834e-01 2.456660270690917969e-01 -2.145530581474304199e-01 -5.162308737635612488e-02 3.069228529930114746e-01 2.556632831692695618e-02 -1.813424080610275269e-01 5.400506034493446350e-02 -3.074758946895599365e-01 2.612910568714141846e-01 2.881661057472229004e-01 6.183295324444770813e-02 -2.619411647319793701e-01 3.611183166503906250e-02 1.067185252904891968e-01 2.916795946657657623e-02 4.027517884969711304e-02 -2.797441091388463974e-03 -2.107952348887920380e-02 2.897143661975860596e-01 -1.874286085367202759e-01 -6.567826122045516968e-02 2.651788236107677221e-05
2.622489631175994873e-02 -3.608184754848480225e-01 -2.869155704975128174e-01 -1.219279511133208871e-04 -1.153740957379341125e-01 2.969105541706085205e-01 -1.502011865377426147e-01 1.456618402153253555e-02 2.032386064529418945e-01 2.124539948999881744e-02 1.423056125640869141e-01 1.179282367229461670e-01 -4.828374087810516357e-02 1.046836450695991516e-01 -2.476228028535842896e-02 -2.775548994541168213e-01 -1.172640323638916016e-01 -2.445102296769618988e-02 4.759963154792785645e-01 1.557721048593521118e-01 -1.844957657158374786e-02 6.525194644927978516e-02 3.636788129806518555e-01 2.168322503566741943e-01 1.911024563014507294e-02 -7.132790982723236084e-02 1.070885732769966125e-01 -7.513214647769927979e-02 1.490992377512156963e-03 4.254172369837760925e-02 1.467865556478500366e-01 -2.683232352137565613e-02
2.214184254407882690e-01 1.474099513143301010e-02 1.029418110847473145e-01 3.583917394280433655e-02 8.964539505541324615e-03 -1.079615429043769836e-01 -7.994378358125686646e-02 -2.422619760036468506e-01 2.436021566390991211e-01 -1.232245862483978271e-01 -1.065696775913238525e-02 8.702028542757034302e-02 -7.515691220760345459e-02 6.467758119106292725e-02 6.921550631523132324e-02 2.253391966223716736e-02 -1.627707332372665405e-01 -1.337258219718933105e-01 4.063635766506195068e-01 -5.449773743748664856e-02 6.595666054636240005e-03 -2.570577859878540039e-01 2.219763696193695068e-01 5.913425236940383911e-02 3.541738390922546387e-01 5.436902400106191635e-03 5.799254402518272400e-02 -8.709730207920074463e-02 4.789796769618988037e-01 -9.209345281124114990e-02 -2.262927442789077759e-01 8.840068429708480835e-02
-5.772915855050086975e-02 -2.468022108078002930e-01 -9.244871139526367188e-02 -8.963766694068908691e-02 -2.080136388540267944e-01 1.409647800028324127e-02 -1.629711091518402100e-01 -1.861236840486526489e-01 2.125570178031921387e-01 2.049347385764122009e-03 -1.462571471929550171e-01 5.085008591413497925e-02 2.793459594249725342e-02 -6.038598343729972839e-02 2.634517848491668701e-01 -1.327845305204391479e-01 -9.729692339897155762e-02 1.594932377338409424e-01 5.245863199234008789e-01 -7.394570857286453247e-02 2.358593940734863281e-01 2.210535407066345215e-01 2.801345884799957275e-01 1.095300018787384033e-01 3.103402256965637207e-02 -2.041044458746910095e-02 2.647981047630310059e-01 1.837334409356117249e-02 -1.009562052786350250e-02 -2.460777312517166138e-01 -5.502501502633094788e-02 8.847710490226745605e-02
1.275544986128807068e-02 -1.227181628346443176e-01 -1.715193092823028564e-01 -3.082873225212097168e-01 -1.882831603288650513e-01 -8.093272894620895386e-02 -5.344918370246887207e-02 -1.883561164140701294e-01 3.518471717834472656e-01 -1.571726053953170776e-02 8.034905046224594116e-02 -6.230180338025093079e-02 2.788256108760833740e-02 2.043901532888412476e-01 -1.906929463148117065e-01 1.974490657448768616e-02 6.071438267827033997e-02 -2.830813527107238770e-01 1.651610881090164185e-01 2.152626812458038330e-01 1.650695353746414185e-01 1.300455033779144287e-01 5.998170934617519379e-03 1.080480664968490601e-01 2.572459913790225983e-02 1.692605465650558472e-01 2.406768500804901123e-01 -2.515296936035156250e-01 2.311607897281646729e-01 -3.078637421131134033e-01 1.617677509784698486e-01 1.676294654607772827e-01
-1.525302138179540634e-02 -2.392086982727050781e-01 -1.474194377660751343e-01 1.697684377431869507e-01 -3.833799157291650772e-03 6.804312765598297119e-02 2.815827913582324982e-02 -1.013753041625022888e-01 3.735076785087585449e-01 9.688841551542282104e-02 -1.061782911419868469e-01 2.258144319057464600e-01 5.580853670835494995e-02 1.480238735675811768e-01 -2.539562806487083435e-02 -1.467675119638442993e-01 -2.017316371202468872e-01 -2.108420729637145996e-01 -5.751328170299530029e-02 1.615612059831619263e-01 2.023428529500961304e-01 6.486587226390838623e-02 2.618550062179565430e-01 -9.548364207148551941e-03 -1.588359177112579346e-01 -2.962969942018389702e-03 3.109170198440551758e-01 2.132568955421447754e-01 3.828681707382202148e-01 -8.140134625136852264e-03 1.901870071887969971e-01 1.983066052198410034e-01
1.332789808511734009e-01 -2.081860974431037903e-02 -1.295537203550338745e-01 -1.657699421048164368e-02 -2.814624644815921783e-02 -1.659869253635406494e-01 -2.854532599449157715e-01 -1.517993211746215820e-01 1.366739720106124878e-01 -4.565062746405601501e-02 6.491198390722274780e-02 -3.298677504062652588e-02 1.246267706155776978e-01 1.628956943750381470e-01 2.110079377889633179e-01 -1.060684546828269958e-01 -3.023616038262844086e-02 -4.896387085318565369e-02 1.003530025482177734e-01 -2.712456285953521729e-01 2.704489827156066895e-01 3.567773476243019104e-02 4.211688041687011719e-01 1.310272812843322754e-01 -4.425853490829467773e-01 1.058829799294471741e-01 1.745982468128204346e-01 -9.398542344570159912e-02 2.060823738574981689e-01 8.670897781848907471e-02 6.631328165531158447e-02 2.263775616884231567e-01
2.683145999908447266e-01 -8.671443909406661987e-02 8.127297461032867432e-02 1.275007240474224091e-02 -1.887066215276718140e-01 -5.561454594135284424e-02 -2.207019329071044922e-01 -8.336502127349376678e-03 3.102588951587677002e-01 -2.261468954384326935e-02 1.489632278680801392e-01 1.234109848737716675e-01 -3.600599467754364014e-01 3.480529785156250000e-01 3.588177859783172607e-01 -3.600975731387734413e-03 5.716623738408088684e-02 -1.886323541402816772e-01 1.816981583833694458e-01 5.288583412766456604e-02 -5.565465986728668213e-02 -1.901352256536483765e-01 1.665817946195602417e-02 1.092752590775489807e-01 -4.531076550483703613e-02 -5.376205593347549438e-02 -1.838624924421310425e-01 -1.539761275053024292e-01 1.974304765462875366e-01 -2.162708789110183716e-01 -2.461746148765087128e-02 1.937897652387619019e-01
1.760580390691757202e-01 -1.431556344032287598e-01 -4.018981456756591797e-01 -5.860075354576110840e-02 -3.584101423621177673e-02 -8.171324431896209717e-02 -8.676298707723617554e-02 -7.613845169544219971e-02 -3.461332246661186218e-02 -7.948227226734161377e-02 -8.141946047544479370e-02 1.950138956308364868e-01 4.571294039487838745e-02 7.216450572013854980e-02 1.506572514772415161e-01 -1.174661144614219666e-01 1.231911703944206238e-01 6.771817058324813843e-02 2.903110980987548828e-01 -9.869995713233947754e-02 2.690328359603881836e-01 6.854616105556488037e-02 7.340861856937408447e-02 3.002911806106567383e-01 1.769482903182506561e-02 -2.042442746460437775e-02 4.455429315567016602e-02 7.802626490592956543e-02 5.484795570373535156e-01 2.030631601810455322e-01 1.576826423406600952e-01 6.436111032962799072e-02
9.403186291456222534e-02 5.188760161399841309e-02 7.576631009578704834e-02 -8.121675997972488403e-02 4.770747572183609009e-02 -3.295257389545440674e-01 -1.853518038988113403e-01 -2.401630282402038574e-01 3.484135568141937256e-01 1.550474297255277634e-02 2.626606635749340057e-02 -1.512940376996994019e-01 1.202444061636924744e-01 9.223895519971847534e-02 2.044497281312942505e-01 1.447362303733825684e-01 -2.852928638458251953e-01 1.042524501681327820e-01 2.931256312876939774e-03 1.213452517986297607e-01 2.447844594717025757e-01 -9.256817400455474854e-02 -4.191871359944343567e-02 7.432810962200164795e-02 7.877532392740249634e-03 3.466251119971275330e-02 -2.944079414010047913e-02 -2.797254323959350586e-01 3.430774807929992676e-01 -3.527748957276344299e-02 -3.957438468933105469e-01 6.003711745142936707e-02
1.760068684816360474e-01 -9.078551083803176880e-02 1.236859932541847229e-01 2.669689655303955078e-01 5.771198309957981110e-03 -1.425687074661254883e-01 -3.893466889858245850e-01 -3.821286559104919434e-02 2.157338708639144897e-01 1.451915502548217773e-02 2.354045510292053223e-01 5.059994384646415710e-02 1.042750291526317596e-02 -2.056816369295120239e-01 1.669860184192657471e-01 -1.694351881742477417e-01 -1.115473285317420959e-01 7.447566092014312744e-02 3.088898062705993652e-01 9.309443086385726929e-02 -1.456598639488220215e-01 -2.654827535152435303e-01 -5.177203938364982605e-02 2.683230862021446228e-02 1.021760422736406326e-02 -2.481479756534099579e-02 1.708433628082275391e-01 -6.749553978443145752e-02 3.058121204376220703e-01 -1.038706512190401554e-03 1.664529740810394287e-01 3.524286150932312012e-01
-1.860341131687164307e-01 5.358849465847015381e-02 -1.313329339027404785e-01 4.816667363047599792e-02 9.248345345258712769e-02 1.082683876156806946e-01 -2.892356514930725098e-01 -4.785151779651641846e-02 2.083805799484252930e-01 1.683300584554672241e-01 8.961693197488784790e-02 -1.220808085054159164e-02 7.674158364534378052e-02 2.272306755185127258e-02 4.553666114807128906e-01 -4.766279757022857666e-01 5.184027180075645447e-02 2.818107837811112404e-03 2.584048509597778320e-01 4.847013205289840698e-02 2.600703537464141846e-01 -5.182407051324844360e-02 -1.159472241997718811e-01 4.684746265411376953e-02 -1.843189001083374023e-01 -9.362070262432098389e-02 4.266354441642761230e-02 -1.108336672186851501e-01 2.416824549436569214e-01 -3.267492353916168213e-02 -1.740615218877792358e-01 1.070332005620002747e-01
1.265024989843368530e-01 1.571518629789352417e-01 -1.809177696704864502e-01 1.738668084144592285e-01 -5.752374231815338135e-02 1.844713538885116577e-01 -3.053333461284637451e-01 -1.725243404507637024e-02 2.941782474517822266e-01 -8.476122468709945679e-02 -1.338766664266586304e-01 2.769107520580291748e-01 -8.232048898935317993e-02 1.688020378351211548e-01 -3.400726243853569031e-02 3.021850623190402985e-02 -9.992819279432296753e-02 -4.786414802074432373e-01 2.940161824226379395e-01 -8.189508318901062012e-02 -1.356861437670886517e-03 1.058777421712875366e-02 -5.063730292022228241e-03 1.845065504312515259e-01 4.623371362686157227e-02 -5.290409550070762634e-02 9.954404830932617188e-02 -1.640990525484085083e-01 3.559340536594390869e-01 -1.730815321207046509e-02 -6.672821938991546631e-02 1.316784415394067764e-02
2.778997421264648438e-01 9.021857380867004395e-02 -3.359035551548004150e-01 8.744888007640838623e-02 -2.567427419126033783e-02 -1.952585875988006592e-01 -1.953048631548881531e-02 -9.632027149200439453e-02 2.140701413154602051e-01 2.183832600712776184e-02 7.263284176588058472e-02 1.481797993183135986e-01 -1.069727241992950439e-01 -8.628154546022415161e-02 1.681108027696609497e-01 -3.857530653476715088e-02 6.468713283538818359e-03 -6.564417481422424316e-02 -5.373040214180946350e-02 2.705810964107513428e-02 1.296999007463455200e-01 -6.935521960258483887e-02 5.584398657083511353e-02 -1.062111090868711472e-02 7.282751798629760742e-02 1.414165943861007690e-01 1.642697155475616455e-01 3.384135663509368896e-02 4.708621799945831299e-01 -5.284882187843322754e-01 -2.820862457156181335e-02 1.883201897144317627e-01
1.687440872192382812e-01 9.735568612813949585e-02 1.199969127774238586e-01 -6.114992778748273849e-03 4.523617029190063477e-02 -4.185949638485908508e-02 -8.442276716232299805e-02 -2.896474301815032959e-02 2.535490095615386963e-01 -1.267959624528884888e-01 3.244522726163268089e-03 -2.568474113941192627e-01 -8.899843692779541016e-02 3.931810855865478516e-01 7.707585394382476807e-02 -2.003212459385395050e-02 1.534313410520553589e-01 1.420135051012039185e-01 2.822873592376708984e-01 5.815612524747848511e-02 -1.929620094597339630e-02 -1.477086544036865234e-01 -6.747350841760635376e-02 3.835200369358062744e-01 8.272372186183929443e-02 -3.574207425117492676e-02 1.259158551692962646e-01 1.429360657930374146e-01 3.977494835853576660e-01 -2.489518672227859497e-01 -9.620775282382965088e-02 2.149296402931213379e-01
-3.995642066001892090e-01 6.218628585338592529e-02 -1.946509480476379395e-01 -8.731679618358612061e-02 -3.766928613185882568e-02 8.218471705913543701e-02 -3.210496902465820312e-01 -3.848988935351371765e-02 2.453855872154235840e-01 -6.876549869775772095e-02 2.316302657127380371e-01 6.545855104923248291e-02 -3.296069800853729248e-02 3.050680756568908691e-01 3.959659114480018616e-02 9.014676511287689209e-02 -9.421753138303756714e-02 5.030325148254632950e-03 1.691001355648040771e-01 2.182496637105941772e-01 -1.461499463766813278e-02 -1.159883756190538406e-02 2.465834766626358032e-01 3.620643913745880127e-01 1.239927392452955246e-02 1.580099910497665405e-01 -6.941027939319610596e-02 -1.633905917406082153e-01 3.175612390041351318e-01 6.469962745904922485e-02 8.454196155071258545e-02 7.298612594604492188e-02
1.922790110111236572e-01 -7.181403040885925293e-02 1.009864639490842819e-02 6.863610446453094482e-02 -1.655403971672058105e-01 -2.284568250179290771e-01 -1.084249541163444519e-01 -1.106847375631332397e-01 1.037358641624450684e-01 -2.742919623851776123e-01 -2.452745884656906128e-01 6.115502491593360901e-02 -1.541531831026077271e-01 3.010532259941101074e-01 1.828497201204299927e-01 -7.549661677330732346e-03 5.214076116681098938e-02 -2.087218314409255981e-01 4.949872493743896484e-01 2.423166632652282715e-01 1.203398331999778748e-01 -7.596230506896972656e-02 5.580442026257514954e-02 1.099395826458930969e-01 1.884478330612182617e-01 -1.162590980529785156e-01 -6.796336919069290161e-02 -1.347998082637786865e-01 2.045140117406845093e-01 1.360040437430143356e-02 -2.000883519649505615e-01 1.110863164067268372e-01
5.967899039387702942e-02 -1.614441424608230591e-01 -1.996774077415466309e-01 2.402158677577972412e-01 -2.417073547840118408e-01 3.701923042535781860e-02 -2.261756807565689087e-01 -1.289983838796615601e-01 2.045109272003173828e-01 3.411024510860443115e-01 -8.528612554073333740e-03 -9.095287322998046875e-02 -2.228212077170610428e-03 2.890339866280555725e-02 1.593231260776519775e-01 6.821867078542709351e-02 -2.375267595052719116e-01 2.904758416116237640e-02 5.322429165244102478e-02 2.579500200226902962e-03 1.514152437448501587e-01 -7.932229340076446533e-02 -4.930004850029945374e-02 1.334965974092483521e-01 1.219321601092815399e-02 -3.936755657196044922e-01 6.000582128763198853e-03 -1.328244209289550781e-01 3.466785252094268799e-01 8.952793478965759277e-02 -2.259238958358764648e-01 2.935793101787567139e-01
2.291304916143417358e-01 -4.790504463016986847e-03 -1.722767353057861328e-01 2.522444427013397217e-01 -1.087977811694145203e-01 -1.288673877716064453e-01 5.313519760966300964e-02 2.329835481941699982e-02 2.393857985734939575e-01 -1.563024371862411499e-01 1.710326969623565674e-01 3.758021816611289978e-02 -1.925499439239501953e-01 3.712861835956573486e-01 4.150844365358352661e-02 -7.169587165117263794e-02 -1.342104077339172363e-01 5.459935218095779419e-02 5.496145412325859070e-02 -8.417102694511413574e-02 4.279110431671142578e-01 -2.927695401012897491e-02 1.637991815805435181e-01 7.197228842414915562e-04 3.058561980724334717e-01 3.020907565951347351e-02 1.515512466430664062e-01 -9.599348157644271851e-02 2.339892834424972534e-01 -2.753075063228607178e-01 -4.125778749585151672e-02 1.654749065637588501e-01
-1.347190737724304199e-01 4.398465901613235474e-02 3.082822263240814209e-01 -5.213228240609169006e-02 -8.973006159067153931e-02 8.410249650478363037e-02 -1.566254496574401855e-01 4.286427050828933716e-02 2.501437962055206299e-01 -1.368932574987411499e-01 7.126840204000473022e-02 2.827797085046768188e-03 9.336970746517181396e-02 8.360698074102401733e-02 1.044439896941184998e-01 -2.921539843082427979e-01 9.794839471578598022e-02 -5.848170444369316101e-02 2.342976629734039307e-01 -2.389958128333091736e-02 3.104231655597686768e-01 1.692195832729339600e-01 1.196965202689170837e-01 2.496914714574813843e-01 -7.633575052022933960e-02 1.893601268529891968e-01 4.260674118995666504e-01 -2.473924309015274048e-01 1.009940579533576965e-01 -1.972579061985015869e-01 -9.100948274135589600e-02 1.741599440574645996e-01
-9.640517085790634155e-02 -2.298737913370132446e-01 -2.006285786628723145e-01 1.969136148691177368e-01 -6.564718484878540039e-02 1.052742078900337219e-01 -8.315413445234298706e-02 -3.728859499096870422e-02 3.635221421718597412e-01 -1.737511307001113892e-01 5.253617092967033386e-02 2.206445671617984772e-02 2.236747294664382935e-01 1.789109855890274048e-01 2.603336870670318604e-01 -8.436051756143569946e-02 -1.884466558694839478e-01 -2.282426506280899048e-01 1.964265555143356323e-01 -2.899680137634277344e-01 2.344904541969299316e-01 1.276339292526245117e-01 -1.311316490173339844e-01 1.452277898788452148e-01 -1.368899047374725342e-01 4.564571008086204529e-02 1.652735471725463867e-01 -8.627098798751831055e-02 2.961373925209045410e-01 1.592903733253479004e-01 2.872594445943832397e-02 1.526914387941360474e-01
1.797327548265457153e-01 -1.226039081811904907e-01 8.402343839406967163e-02 -2.314202673733234406e-02 4.073373973369598389e-02 -2.430309914052486420e-02 -1.992631852626800537e-01 -2.617838680744171143e-01 3.885142803192138672e-01 -1.071754470467567444e-01 -4.549102485179901123e-02 3.450762853026390076e-02 1.545985639095306396e-01 2.473084628582000732e-01 -2.006695792078971863e-02 -3.860381245613098145e-02 -1.227857172489166260e-01 1.030420884490013123e-02 3.696403503417968750e-01 -4.139091819524765015e-02 4.175615683197975159e-02 -1.955851018428802490e-01 1.308258771896362305e-01 1.490950733423233032e-01 2.416348308324813843e-01 -9.201440215110778809e-02 -1.293361932039260864e-01 -5.776044726371765137e-02 3.286092579364776611e-01 1.913757249712944031e-02 1.013128906488418579e-01 3.788574934005737305e-01
2.669382989406585693e-01 -5.871434882283210754e-02 -1.814153641462326050e-01 -2.479826807975769043e-01 -2.202828675508499146e-01 -1.986892670392990112e-01 -2.662453949451446533e-01 -6.439523398876190186e-02 1.130965426564216614e-01 3.514961898326873779e-02 1.791978441178798676e-02 1.296935137361288071e-02 -2.014227025210857391e-02 9.362726658582687378e-02 -4.967676103115081787e-02 -1.676191762089729309e-02 -1.918752491474151611e-01 -2.014630734920501709e-01 2.125560194253921509e-01 8.237418532371520996e-02 3.629819154739379883e-01 9.129374474287033081e-02 -1.257282048463821411e-01 -6.685010157525539398e-03 -1.281280815601348877e-02 -2.093824297189712524e-01 -1.171619072556495667e-01 -8.445115759968757629e-03 4.352515935897827148e-01 -2.511148154735565186e-01 8.091560751199722290e-02 -1.981243938207626343e-01
3.187009990215301514e-01 3.480087518692016602e-01 3.028146736323833466e-02 2.713004648685455322e-01 2.573271989822387695e-01 -7.216077297925949097e-02 -1.134119629859924316e-01 -2.232991755008697510e-01 4.841591045260429382e-02 -1.331167072057723999e-01 2.057093232870101929e-01 -2.026156634092330933e-01 -5.477216467261314392e-02 1.837995499372482300e-01 1.964605748653411865e-01 -1.249077096581459045e-01 -3.934665583074092865e-03 1.799864321947097778e-01 4.048588275909423828e-01 -8.076522499322891235e-02 2.952006459236145020e-02 1.774114184081554413e-02 2.382218241691589355e-01 2.082755267620086670e-01 -1.706813126802444458e-01 1.871061138808727264e-02 -1.992463320493698120e-02 -4.148191213607788086e-02 1.283777058124542236e-01 -7.895090430974960327e-02 -4.776587709784507751e-03 1.254557371139526367e-01
6.357640959322452545e-03 -7.262705266475677490e-02 1.547762453556060791e-01 1.748526394367218018e-01 -1.168112386949360371e-03 -1.164738535881042480e-01 -6.359061808325350285e-04 -2.087601274251937866e-01 5.147219300270080566e-01 4.917480424046516418e-02 2.016000635921955109e-02 -2.091975063085556030e-01 -4.194349423050880432e-02 4.707926511764526367e-02 2.069664001464843750e-01 -1.571640223264694214e-01 1.506186574697494507e-01 -2.619007229804992676e-02 2.949450016021728516e-01 -3.378011286258697510e-02 -6.296120584011077881e-02 -2.660406529903411865e-01 -5.081150680780410767e-02 1.092233657836914062e-01 1.244994550943374634e-01 -1.537535637617111206e-01 4.365450888872146606e-02 1.213926896452903748e-01 3.744599521160125732e-01 9.652439504861831665e-02 -2.555201947689056396e-01 1.691155284643173218e-01
-8.171577006578445435e-03 -2.653575241565704346e-01 -3.079596757888793945e-01 -1.120775267481803894e-01 -2.237141728401184082e-01 2.994450926780700684e-01 -1.848778575658798218e-01 -3.819521516561508179e-02 2.609516680240631104e-01 -2.137226760387420654e-01 2.085692137479782104e-01 2.074734866619110107e-01 3.983316943049430847e-03 2.584758102893829346e-01 -7.098883390426635742e-02 -1.869385540485382080e-01 3.482758253812789917e-02 -1.015374362468719482e-01 2.934035956859588623e-01 7.175745908170938492e-03 1.457085087895393372e-02 2.625980414450168610e-02 2.742047235369682312e-02 2.044172585010528564e-01 -6.906890776008367538e-03 -1.182257663458585739e-02 1.374361515045166016e-01 -3.672164976596832275e-01 1.194140687584877014e-01 -1.672039926052093506e-01 -3.458670526742935181e-02 -3.458059951663017273e-02
3.829860687255859375e-02 -3.032515048980712891e-01 -9.884636104106903076e-02 9.242212027311325073e-02 -3.720619529485702515e-02 -1.792380213737487793e-01 -8.185902982950210571e-02 -6.005406007170677185e-02 5.124669894576072693e-02 -2.134329080581665039e-02 -1.248889714479446411e-01 -1.520011574029922485e-01 -2.995930612087249756e-02 5.646834522485733032e-02 2.333924770355224609e-01 -2.703350186347961426e-01 -6.678303331136703491e-02 -4.106469452381134033e-01 3.547929227352142334e-01 -1.712199747562408447e-01 -5.086468160152435303e-02 3.439352288842201233e-02 3.093818128108978271e-01 1.537444591522216797e-01 -1.851842701435089111e-01 2.271877080202102661e-01 7.484100759029388428e-02 -4.223191365599632263e-02 8.482478559017181396e-02 -3.316119015216827393e-01 -4.011490941047668457e-02 -8.686594665050506592e-02
4.444729536771774292e-02 -6.127067655324935913e-02 -3.498051762580871582e-01 2.181849479675292969e-01 -1.004845798015594482e-01 5.954440683126449585e-02 -2.335789203643798828e-01 -1.140698865056037903e-01 2.376242876052856445e-01 4.972825944423675537e-02 -1.535227745771408081e-01 1.367899775505065918e-01 -6.941166520118713379e-02 3.359007881954312325e-03 1.544262915849685669e-01 2.712568826973438263e-02 -1.670199781656265259e-01 -6.249497458338737488e-02 3.635722398757934570e-01 1.264645308256149292e-01 1.186526659876108170e-02 -3.194054961204528809e-01 -7.202035048976540565e-04 -2.525685913860797882e-02 1.515221595764160156e-01 -2.756367921829223633e-01 2.815774381160736084e-01 -3.794339671730995178e-02 3.348369002342224121e-01 7.498376816511154175e-02 -1.559150964021682739e-01 8.927656710147857666e-02
-1.003392264246940613e-01 6.698879599571228027e-02 1.514427512884140015e-01 -1.033385396003723145e-01 -1.754669249057769775e-01 5.600461363792419434e-02 -1.462007313966751099e-02 -1.515640765428543091e-01 1.997954696416854858e-01 -1.707237064838409424e-01 2.112417221069335938e-01 -9.764003008604049683e-02 4.587067663669586182e-02 1.574138104915618896e-01 -1.169694811105728149e-01 -3.828453123569488525e-01 1.384790092706680298e-01 -1.346698552370071411e-01 2.551210820674896240e-01 -1.199368163943290710e-01 2.054527103900909424e-01 2.265445888042449951e-01 2.173719406127929688e-01 2.193671166896820068e-01 -1.917750388383865356e-01 8.021970093250274658e-02 2.163084596395492554e-01 -1.525330543518066406e-01 1.878328174352645874e-01 -2.347592413425445557e-01 -2.671163082122802734e-01 6.050365418195724487e-02
2.342649847269058228e-01 -1.460368186235427856e-01 1.433264315128326416e-01 1.743414811789989471e-02 2.252093106508255005e-01 -4.825162887573242188e-02 -1.670159399509429932e-01 -1.532959192991256714e-01 1.885266453027725220e-01 1.221851184964179993e-01 -3.211870044469833374e-02 1.108657941222190857e-01 1.388450115919113159e-01 2.750298567116260529e-02 2.383578717708587646e-01 -1.990108489990234375e-01 -2.243339717388153076e-01 1.913987845182418823e-01 1.002645418047904968e-01 3.238059878349304199e-01 1.632100194692611694e-01 1.781082749366760254e-01 9.608061611652374268e-02 1.145701110363006592e-01 -3.299156427383422852e-01 3.040539026260375977e-01 -7.757911086082458496e-02 1.125301793217658997e-01 2.775860726833343506e-01 -7.727820426225662231e-02 -2.569933049380779266e-02 1.789283305406570435e-01
3.688669204711914062e-01 1.500203739851713181e-02 -1.470838673412799835e-02 6.596858054399490356e-02 -1.393429487943649292e-01 -1.786243617534637451e-01 -5.861006304621696472e-02 9.956552833318710327e-02 2.207376360893249512e-01 9.331312961876392365e-03 5.328156799077987671e-02 5.395900085568428040e-02 -3.154039680957794189e-01 1.842207312583923340e-01 2.580896615982055664e-01 -1.915443837642669678e-01 -7.249621301889419556e-02 -2.279049605131149292e-01 2.111530452966690063e-01 -3.199373930692672729e-02 1.052697971463203430e-01 -1.747710555791854858e-01 -1.147395968437194824e-01 8.623883128166198730e-02 -1.342143304646015167e-02 -1.285150945186614990e-01 -2.184022367000579834e-01 -2.543739378452301025e-01 3.459630608558654785e-01 -3.878585621714591980e-02 -1.225890144705772400e-01 2.698773443698883057e-01
-1.748536527156829834e-02 -2.288440763950347900e-01 -1.502110809087753296e-01 -7.314974442124366760e-03 -2.238813089206814766e-03 1.770622283220291138e-01 -3.539208769798278809e-01 -2.391874557361006737e-03 1.222340092062950134e-01 -9.304847568273544312e-02 8.281359821557998657e-02 1.312991678714752197e-01 -1.885591745376586914e-01 3.508095815777778625e-02 1.412268429994583130e-01 -3.303277790546417236e-01 1.360213458538055420e-01 2.770867571234703064e-02 3.819318413734436035e-01 -1.325056236237287521e-02 1.340418010950088501e-01 1.666102856397628784e-01 1.188621371984481812e-01 3.368999361991882324e-01 5.153005942702293396e-02 2.611841857433319092e-01 -2.768404036760330200e-02 -3.061921000480651855e-01 -1.433599973097443581e-03 -1.202077567577362061e-01 1.498283743858337402e-01 1.165188550949096680e-01
-2.148065716028213501e-02 8.183433115482330322e-02 -2.401695400476455688e-01 2.025288902223110199e-02 -8.497022092342376709e-02 2.257087826728820801e-01 -2.793631255626678467e-01 -4.581926390528678894e-02 1.330092102289199829e-01 2.356899529695510864e-01 1.228423602879047394e-02 -7.699321210384368896e-02 -8.393902331590652466e-03 5.733305215835571289e-02 4.652130603790283203e-01 -3.790215551853179932e-01 -4.777012765407562256e-02 -3.539758175611495972e-02 3.624177575111389160e-01 -4.257609695196151733e-02 7.969732582569122314e-02 -2.714713476598262787e-02 -1.480802595615386963e-01 1.335824429988861084e-01 -1.283716410398483276e-01 -7.676470279693603516e-02 -1.568472534418106079e-01 -1.252150237560272217e-01 2.832993268966674805e-01 -2.240233682096004486e-02 -1.511806100606918335e-01 6.214191019535064697e-02
-1.415196806192398071e-02 9.208666533231735229e-02 -3.077912032604217529e-01 -1.044126823544502258e-01 -2.647296488285064697e-01 8.127852529287338257e-02 -2.389761656522750854e-01 2.653568424284458160e-02 1.811201870441436768e-01 -1.112589463591575623e-01 1.792794317007064819e-01 1.518381386995315552e-01 -1.439864635467529297e-01 3.836327791213989258e-01 2.284475117921829224e-01 -7.743414957076311111e-03 -4.671465232968330383e-02 2.325535416603088379e-01 1.280837804079055786e-01 -1.114296540617942810e-02 -8.960556983947753906e-02 6.551032513380050659e-02 1.126954108476638794e-01 4.161744713783264160e-01 -3.834824264049530029e-02 8.190440386533737183e-02 1.209569163620471954e-02 -1.968102902173995972e-01 3.111967444419860840e-01 2.879383042454719543e-02 8.457021415233612061e-02 8.802109956741333008e-02
5.717569589614868164e-02 -3.113345205783843994e-01 -1.264138221740722656e-01 -1.665465086698532104e-01 -2.191410958766937256e-01 -9.867931902408599854e-02 -4.543498456478118896e-01 -1.460727900266647339e-01 1.552705615758895874e-01 5.297641828656196594e-02 -5.611381959170103073e-03 2.784720659255981445e-01 2.547976560890674591e-03 1.729885488748550415e-02 2.059666514396667480e-01 -2.354295225813984871e-03 8.197876065969467163e-02 2.485633641481399536e-02 1.157167926430702209e-01 -1.266969591379165649e-01 2.770091891288757324e-01 2.642794698476791382e-02 3.084444701671600342e-01 2.406433671712875366e-01 -5.460637807846069336e-02 8.144421875476837158e-02 1.059668436646461487e-01 -1.824974268674850464e-01 2.694044113159179688e-01 4.140542075037956238e-02 -1.569553650915622711e-02 1.654556840658187866e-01
5.319912359118461609e-02 -1.027784720063209534e-01 -3.194375708699226379e-02 2.118635028600692749e-01 -5.595428496599197388e-02 -1.280456781387329102e-02 -3.224915564060211182e-01 -3.526394665241241455e-01 2.863793373107910156e-01 -1.375040709972381592e-01 -2.485305443406105042e-02 1.007100343704223633e-01 1.182637438178062439e-01 2.116149663925170898e-02 1.897858679294586182e-01 2.832677401602268219e-02 -2.993008680641651154e-02 -1.329600960016250610e-01 3.606663048267364502e-01 1.377728730440139771e-01 -2.273629978299140930e-02 -2.256692498922348022e-01 9.429077059030532837e-02 4.987288732081651688e-03 2.141175866127014160e-01 -1.100262030959129333e-01 9.436777979135513306e-02 1.135366410017013550e-01 3.985785543918609619e-01 -5.340515449643135071e-02 -1.319617778062820435e-01 2.433926463127136230e-01
3.111501336097717285e-01 8.312420547008514404e-02 -1.722813695669174194e-01 1.374744903296232224e-02 4.281408712267875671e-02 -1.208050549030303955e-01 -1.407664567232131958e-01 -1.838851422071456909e-01 4.473003149032592773e-01 1.269990503787994385e-01 2.264299243688583374e-01 1.815236508846282959e-01 -1.783023402094841003e-02 4.519109800457954407e-02 8.317264169454574585e-02 -8.517934381961822510e-02 -7.496144622564315796e-02 -2.365924566984176636e-01 2.735516130924224854e-01 -1.489608734846115112e-01 1.150283291935920715e-01 -1.488915532827377319e-01 2.427150011062622070e-01 7.201274484395980835e-02 2.968708798289299011e-02 -2.902122028172016144e-02 1.296045184135437012e-01 1.198063418269157410e-01 1.059405058622360229e-01 -3.278206586837768555e-01 1.683612912893295288e-01 -2.033909112215042114e-01
-1.205003485083580017e-01 -1.337879747152328491e-01 -6.478859484195709229e-02 -6.249355897307395935e-02 6.371285766363143921e-02 1.870112717151641846e-01 -3.411937355995178223e-01 7.402307540178298950e-02 4.846303164958953857e-02 -1.426551304757595062e-02 1.277296841144561768e-01 9.691772609949111938e-02 -7.925161719322204590e-02 3.988930210471153259e-02 3.725126981735229492e-01 -4.161694347858428955e-01 -8.189485222101211548e-02 8.121906965970993042e-02 2.583999931812286377e-01 -3.769507259130477905e-02 1.174598932266235352e-01 2.804224491119384766e-01 -6.065818667411804199e-02 3.291175365447998047e-01 1.122936829924583435e-01 1.419569998979568481e-01 -8.058891445398330688e-02 -1.635989993810653687e-01 1.170507818460464478e-01 -2.626312673091888428e-01 -1.142470315098762512e-01 5.274519696831703186e-02
-6.069481372833251953e-03 2.839383780956268311e-01 5.790628120303153992e-02 7.237509638071060181e-02 4.409080743789672852e-02 -1.795817762613296509e-01 -2.598371803760528564e-01 -2.887133955955505371e-01 4.009921848773956299e-01 5.968468263745307922e-02 1.298170387744903564e-01 7.205227017402648926e-02 -3.684360906481742859e-02 2.017637640237808228e-01 2.133181691169738770e-01 -2.466158866882324219e-01 -1.638391762971878052e-01 9.577427804470062256e-02 -2.184381783008575439e-01 2.511322498321533203e-02 2.287251949310302734e-01 -3.687722608447074890e-02 1.216828525066375732e-01 -1.202937513589859009e-01 1.447222530841827393e-01 1.592418551445007324e-01 4.519546404480934143e-02 -1.660059392452239990e-01 3.326941430568695068e-01 -9.484109282493591309e-02 -9.595932811498641968e-02 -1.370749473571777344e-01
2.135697603225708008e-01 -2.109896391630172729e-03 1.178989931941032410e-01 2.689101099967956543e-01 -4.042411968111991882e-02 -2.136638164520263672e-01 -1.614326238632202148e-01 -3.209078013896942139e-01 1.204552724957466125e-01 1.634816527366638184e-01 2.392476499080657959e-01 -4.950769990682601929e-02 -8.534390479326248169e-02 1.461871862411499023e-01 1.282072514295578003e-01 -2.362084239721298218e-01 2.049108967185020447e-02 8.600825816392898560e-02 2.373921573162078857e-01 2.606256306171417236e-01 2.742245793342590332e-01 2.054149061441421509e-01 -5.037389695644378662e-02 -2.564185857772827148e-02 -1.630641520023345947e-02 1.195208206772804260e-01 2.644396722316741943e-01 2.189972251653671265e-01 1.805487275123596191e-01 -2.279561012983322144e-02 -6.984494626522064209e-02 2.586648762226104736e-01
2.699740231037139893e-01 -1.509033739566802979e-01 -1.297804415225982666e-01 2.682409808039665222e-02 8.949883282184600830e-02 -1.012844443321228027e-01 -3.060287833213806152e-01 5.751575529575347900e-02 3.734569549560546875e-01 -1.897185444831848145e-01 1.591988094151020050e-02 1.288195103406906128e-01 -1.842575520277023315e-01 2.142165452241897583e-01 -1.339894980192184448e-01 -1.685621738433837891e-01 -3.551876917481422424e-02 1.640429496765136719e-01 2.266072630882263184e-01 2.092586606740951538e-01 4.688034579157829285e-02 1.444857865571975708e-01 3.149378597736358643e-01 5.665976181626319885e-02 -1.661334303207695484e-03 2.557119429111480713e-01 2.757842242717742920e-01 -8.087030053138732910e-02 6.809613853693008423e-02 -1.769853383302688599e-01 -3.055668249726295471e-02 -1.391681730747222900e-01
9.703283198177814484e-03 2.995066046714782715e-01 4.426603764295578003e-02 1.279893964529037476e-01 -1.803337335586547852e-01 -3.199413791298866272e-02 -2.517429888248443604e-01 -3.841541707515716553e-01 1.367814540863037109e-01 7.080153375864028931e-02 2.982709407806396484e-01 1.040343195199966431e-02 -1.146302893757820129e-01 1.642210781574249268e-01 1.418812870979309082e-01 -1.694318801164627075e-01 -2.359496802091598511e-02 1.616157889366149902e-01 -8.195513486862182617e-02 -3.650851547718048096e-02 2.768792510032653809e-01 7.903680950403213501e-02 2.250811755657196045e-01 -1.401921063661575317e-01 -4.984992556273937225e-03 1.067520231008529663e-01 3.409129753708839417e-02 -3.206777870655059814e-01 2.706231176853179932e-01 -1.257421374320983887e-01 -2.179967910051345825e-01 7.541787624359130859e-02
2.971327006816864014e-01 -4.196047782897949219e-03 1.117113605141639709e-02 1.457265466451644897e-01 3.115960629656910896e-03 -7.054604589939117432e-02 -2.988077998161315918e-01 -2.071236670017242432e-01 9.468649327754974365e-02 1.785879582166671753e-01 2.996228337287902832e-01 -1.142670288681983948e-01 -5.075474455952644348e-02 2.438210099935531616e-01 2.626400440931320190e-02 -1.535756886005401611e-01 7.048019766807556152e-02 1.954881995916366577e-01 2.730132639408111572e-01 5.223841592669487000e-02 3.330084085464477539e-01 8.967266231775283813e-02 -1.676371693611145020e-01 -8.275192230939865112e-02 -1.263269130140542984e-02 1.853036880493164062e-01 1.208762824535369873e-01 1.007701829075813293e-01 1.184844747185707092e-01 -1.458076089620590210e-01 -1.422992348670959473e-01 3.660962283611297607e-01
3.819817602634429932e-01 -8.973611891269683838e-02 -1.473351381719112396e-02 -2.545025050640106201e-01 5.582026392221450806e-02 -2.735501527786254883e-01 -3.437795042991638184e-01 -3.876588642597198486e-01 9.395240247249603271e-02 9.756387025117874146e-02 -9.124878048896789551e-02 -2.118298709392547607e-01 1.468377113342285156e-01 2.144743949174880981e-01 1.108067333698272705e-01 1.179500743746757507e-01 -2.086954936385154724e-02 1.127428933978080750e-02 6.741802394390106201e-02 -1.439274996519088745e-01 7.198047637939453125e-02 5.939299240708351135e-02 1.443554461002349854e-01 2.579085901379585266e-02 -1.140226498246192932e-01 1.765482723712921143e-01 2.334355115890502930e-01 -1.655298173427581787e-01 2.019698023796081543e-01 -1.654118448495864868e-01 5.676179379224777222e-02 1.259830892086029053e-01
2.651702463626861572e-01 -2.013300731778144836e-02 -7.677354663610458374e-02 2.844011485576629639e-01 1.261007040739059448e-01 -8.282687515020370483e-02 -1.460906267166137695e-01 -2.378396242856979370e-01 2.024028301239013672e-01 1.157535836100578308e-01 -3.090623021125793457e-02 1.500767767429351807e-01 -4.188245162367820740e-02 1.196788102388381958e-01 7.797055691480636597e-02 -1.400221586227416992e-01 3.537221997976303101e-02 2.587682902812957764e-01 2.746347486972808838e-01 3.034654259681701660e-01 8.093737065792083740e-02 -1.106638163328170776e-01 3.204211592674255371e-01 -1.882913708686828613e-01 -2.175862640142440796e-01 1.755025684833526611e-01 3.038463294506072998e-01 -5.599231272935867310e-02 1.120057627558708191e-01 3.119457885622978210e-02 -1.591790318489074707e-01 1.308252662420272827e-01
1.574712395668029785e-01 1.407351940870285034e-01 1.858765184879302979e-01 1.520570069551467896e-01 1.825039982795715332e-01 -3.462524116039276123e-01 -1.216096132993698120e-01 -8.144991099834442139e-02 2.025109082460403442e-01 9.980405867099761963e-02 -3.922781348228454590e-02 4.249698482453823090e-03 9.302794188261032104e-02 1.273151040077209473e-01 1.575489938259124756e-01 -1.358639448881149292e-01 -9.719883650541305542e-02 -2.532358169555664062e-01 4.260356426239013672e-01 1.771498322486877441e-01 1.863070763647556305e-02 -2.016536742448806763e-01 2.029443383216857910e-01 1.665515601634979248e-01 1.769257634878158569e-01 -3.336003748700022697e-03 1.338619440793991089e-01 -7.415479980409145355e-03 1.477340906858444214e-01 1.238107606768608093e-01 -1.290602385997772217e-01 3.208282887935638428e-01
1.162505075335502625e-01 2.441957890987396240e-01 3.289392963051795959e-02 -1.119442135095596313e-01 -3.423110023140907288e-02 -1.449109017848968506e-01 -2.302878797054290771e-01 9.686168283224105835e-02 3.520635962486267090e-01 -9.240504354238510132e-02 -5.206380970776081085e-03 2.550153732299804688e-01 -5.960562080144882202e-02 2.561004161834716797e-01 -9.538275748491287231e-02 -4.232647642493247986e-02 -1.019040942192077637e-01 1.089315302670001984e-02 4.361805915832519531e-01 -1.362935006618499756e-01 2.546314001083374023e-01 2.691186266019940376e-03 1.302500516176223755e-01 1.082467585802078247e-01 -1.830736398696899414e-01 9.521816670894622803e-02 2.279244363307952881e-01 -2.421644181013107300e-01 2.654746547341346741e-02 -1.947738975286483765e-01 1.816294044256210327e-01 -1.158107593655586243e-01
1.901189386844635010e-01 1.949942708015441895e-01 2.075392566621303558e-02 3.844340741634368896e-01 1.094150766730308533e-01 -8.521898835897445679e-02 -2.710396945476531982e-01 9.197577834129333496e-02 2.432617545127868652e-01 7.059478759765625000e-02 3.310805261135101318e-01 3.252646699547767639e-02 5.645170435309410095e-02 1.701383143663406372e-01 -1.662966422736644745e-02 -1.472910195589065552e-01 -2.319830842316150665e-02 2.494000829756259918e-02 3.500349819660186768e-01 1.255934238433837891e-01 -1.491463333368301392e-01 1.083055417984724045e-02 1.828388869762420654e-01 7.953421026468276978e-02 2.454288490116596222e-02 -2.308623790740966797e-01 -5.352761596441268921e-02 -1.700750589370727539e-01 3.509335517883300781e-01 -8.062684535980224609e-02 -1.607364416122436523e-01 6.899852305650711060e-02
-8.984997123479843140e-02 8.304008096456527710e-02 -2.420637458562850952e-01 1.434674486517906189e-02 -6.196070089936256409e-02 1.336685121059417725e-01 -3.345221579074859619e-01 -2.918608300387859344e-02 2.551498115062713623e-01 3.269737958908081055e-01 -1.680713519454002380e-02 6.133844703435897827e-02 7.100208848714828491e-02 2.535651624202728271e-02 3.812405169010162354e-01 -4.301511049270629883e-01 3.399438783526420593e-02 8.561684191226959229e-02 2.786651253700256348e-01 -2.933000959455966949e-02 1.380490511655807495e-01 3.052885876968502998e-03 -1.892864555120468140e-01 7.933390885591506958e-02 -1.006777659058570862e-01 -4.938232526183128357e-02 -9.218669496476650238e-03 -1.886690109968185425e-01 2.604647874832153320e-01 -2.173324674367904663e-02 -1.176989823579788208e-01 3.220738843083381653e-02
3.299238681793212891e-01 -3.154890611767768860e-02 5.383373051881790161e-02 1.108153015375137329e-01 2.038854919373989105e-02 1.429708767682313919e-02 -2.328158020973205566e-01 -1.302138715982437134e-01 1.665778011083602905e-01 -8.212203532457351685e-02 -2.759475447237491608e-02 -1.995148956775665283e-01 2.342069707810878754e-02 1.877121031284332275e-01 8.543057739734649658e-02 -2.598174661397933960e-02 -4.741691052913665771e-02 -5.914728716015815735e-02 2.023102715611457825e-02 -2.066499926149845123e-02 5.204917117953300476e-02 -1.115106344223022461e-01 1.983915716409683228e-01 4.148166179656982422e-01 2.438409328460693359e-01 -2.526842057704925537e-01 7.017453014850616455e-02 5.268955603241920471e-02 4.694522321224212646e-01 -1.547609120607376099e-01 -6.092873588204383850e-02 2.686344385147094727e-01
6.150114536285400391e-02 -2.814382500946521759e-02 -1.231730282306671143e-01 -1.951130181550979614e-01 -3.610237538814544678e-01 -1.391125284135341644e-02 -1.971209943294525146e-01 1.428220868110656738e-01 7.840656489133834839e-02 -1.534003764390945435e-01 5.329332500696182251e-02 4.469545930624008179e-02 -5.145799368619918823e-02 2.694701254367828369e-01 3.272974789142608643e-01 -6.549977511167526245e-02 -2.267351374030113220e-02 1.417000740766525269e-01 1.076065525412559509e-01 -1.078771948814392090e-01 1.262053698301315308e-01 1.455940455198287964e-01 2.801786363124847412e-01 4.202829599380493164e-01 -1.213309466838836670e-01 1.049568802118301392e-01 -2.869243919849395752e-02 -8.202721178531646729e-02 3.231865167617797852e-01 1.409329771995544434e-01 6.260999944061040878e-04 1.937308162450790405e-01
-1.723096668720245361e-01 7.553384453058242798e-02 -5.603402480483055115e-02 -6.935946643352508545e-02 2.661575078964233398e-01 4.604080319404602051e-02 -3.634376823902130127e-01 -3.006506524980068207e-02 2.787879705429077148e-01 -9.193439781665802002e-02 -1.443247944116592407e-01 -6.481926143169403076e-02 6.874477863311767578e-02 1.367270797491073608e-01 1.174748223274946213e-02 5.933434516191482544e-02 1.336932182312011719e-01 4.887255653738975525e-02 1.661219000816345215e-01 -1.246640458703041077e-01 1.102017909288406372e-01 -1.190382242202758789e-01 2.561098933219909668e-01 -1.070544719696044922e-01 1.756098717451095581e-01 6.458712369203567505e-02 8.005498349666595459e-02 -7.763557881116867065e-02 4.939958751201629639e-01 -1.500715166330337524e-01 2.320838533341884613e-02 3.620946705341339111e-01
-2.758987015113234520e-03 -3.771347925066947937e-02 -3.700627014040946960e-02 9.219899773597717285e-02 -3.098300397396087646e-01 -1.579133123159408569e-01 -2.038388997316360474e-01 -1.673826724290847778e-01 2.372267097234725952e-02 2.939602732658386230e-01 5.894017219543457031e-02 2.707444727420806885e-01 -8.442987501621246338e-02 3.438632786273956299e-01 5.389985628426074982e-03 4.341832362115383148e-03 -2.285120785236358643e-01 -1.622187793254852295e-01 1.944679170846939087e-01 -6.431706994771957397e-02 1.979768723249435425e-01 1.179345473647117615e-01 2.114191651344299316e-01 -3.756473213434219360e-02 2.843265831470489502e-01 4.597545601427555084e-03 -7.903333753347396851e-02 1.968725472688674927e-01 2.703366279602050781e-01 -2.421745210886001587e-01 -1.757845655083656311e-02 1.772685796022415161e-01
3.411466777324676514e-01 1.271817535161972046e-01 -1.390693038702011108e-01 1.855571568012237549e-01 -1.702325940132141113e-01 -1.635188609361648560e-01 9.368284046649932861e-02 -1.590771377086639404e-01 2.610302567481994629e-01 5.631013773381710052e-03 1.452216953039169312e-01 2.771698534488677979e-01 -1.428770422935485840e-01 1.852423548698425293e-01 -2.711867727339267731e-02 -1.824971884489059448e-01 -1.825044602155685425e-01 -1.469586789608001709e-01 1.653883457183837891e-01 1.447569429874420166e-01 2.264604717493057251e-01 1.658199541270732880e-02 9.305395185947418213e-02 5.743014439940452576e-02 6.857718527317047119e-02 -8.855595439672470093e-02 -1.068845689296722412e-01 -7.578056771308183670e-03 3.080711066722869873e-01 -2.119396775960922241e-01 -1.414547413587570190e-01 3.441376388072967529e-01
2.244762778282165527e-01 -2.044987082481384277e-01 -1.776407957077026367e-01 8.087981492280960083e-02 -1.184623017907142639e-01 -1.797914952039718628e-01 -1.198297664523124695e-01 5.538599565625190735e-02 1.943099796772003174e-01 -1.065742224454879761e-01 -6.113340333104133606e-02 2.993807755410671234e-02 1.493300050497055054e-01 3.151037730276584625e-03 2.853287458419799805e-01 -1.235582455992698669e-01 -8.804282546043395996e-02 -1.014363318681716919e-01 2.668199539184570312e-01 -5.523667857050895691e-02 -7.772397249937057495e-02 3.672028481960296631e-01 4.246971011161804199e-01 9.042894095182418823e-02 3.786252439022064209e-02 1.057429686188697815e-01 -7.033844292163848877e-02 -2.379071414470672607e-01 2.943235933780670166e-01 -1.621912270784378052e-01 1.388152688741683960e-01 -7.139961421489715576e-02
7.251933217048645020e-02 -2.545288018882274628e-02 -1.810429245233535767e-01 6.850142031908035278e-02 -2.994311042129993439e-02 -7.229200750589370728e-02 -2.383760213851928711e-01 -1.213918179273605347e-01 3.325087130069732666e-01 8.856958895921707153e-02 -1.190347447991371155e-01 -1.454388052225112915e-01 -3.889297544956207275e-01 1.462756246328353882e-01 -9.634625166654586792e-02 -1.031146422028541565e-01 -3.425844013690948486e-01 6.683521717786788940e-02 3.209176287055015564e-02 -8.113081008195877075e-02 2.763951718807220459e-01 1.051434874534606934e-02 2.324185967445373535e-01 1.333179026842117310e-01 -7.267110049724578857e-03 4.220153987407684326e-01 1.901497691869735718e-01 -5.837117880582809448e-02 1.661458164453506470e-01 6.936885416507720947e-02 -1.582481712102890015e-02 -6.719278544187545776e-02
1.622788310050964355e-01 8.301671594381332397e-02 -4.080381244421005249e-02 2.484873980283737183e-01 -3.057650849223136902e-02 -2.822357416152954102e-01 -5.069646053016185760e-03 -4.066870734095573425e-02 3.203713893890380859e-01 -6.758402287960052490e-02 -1.738217324018478394e-01 -3.121962584555149078e-02 -7.772494852542877197e-02 4.900247976183891296e-02 2.629908621311187744e-01 -7.861680537462234497e-02 9.162206202745437622e-02 -1.066092625260353088e-01 5.215451717376708984e-01 -1.409218907356262207e-01 8.286520838737487793e-02 3.037677705287933350e-01 3.026016056537628174e-01 -6.567583233118057251e-02 -1.857480704784393311e-01 6.355067715048789978e-03 -1.589643023908138275e-02 1.341015566140413284e-02 1.690844893455505371e-01 -1.002113148570060730e-01 1.188212782144546509e-01 -6.733088195323944092e-02
1.122185811400413513e-01 -2.794966474175453186e-02 -2.798728644847869873e-01 -2.342968434095382690e-01 9.831960313022136688e-03 1.100937873125076294e-01 -1.005139052867889404e-01 8.340341970324516296e-03 1.695660352706909180e-01 2.277876585721969604e-01 -1.659885235130786896e-02 1.530092805624008179e-01 3.164178133010864258e-02 1.076029427349567413e-02 3.053620457649230957e-01 -2.109830230474472046e-01 6.811238825321197510e-02 -2.846175432205200195e-01 1.260734349489212036e-01 9.046063572168350220e-02 3.459164500236511230e-01 -1.388198137283325195e-02 3.667512834072113037e-01 1.282278150320053101e-01 3.803015127778053284e-02 3.034323751926422119e-01 1.631261967122554779e-02 -1.582757756114006042e-02 2.504523694515228271e-01 7.787579298019409180e-02 3.959166631102561951e-02 2.071024328470230103e-01
7.806251198053359985e-02 -1.239754445850849152e-02 -2.022318989038467407e-01 -1.537444442510604858e-01 1.981300301849842072e-02 -1.059167757630348206e-01 7.951717823743820190e-02 -2.569832801818847656e-01 3.877434432506561279e-01 -2.208734303712844849e-02 6.036084517836570740e-02 5.152748152613639832e-02 -3.081097006797790527e-01 1.044702604413032532e-01 2.953240573406219482e-01 -1.908351778984069824e-01 4.870172217488288879e-02 -4.916781932115554810e-02 9.843340516090393066e-02 9.779793024063110352e-02 8.611937612295150757e-02 -1.328511536121368408e-01 -5.349942296743392944e-02 1.699594110250473022e-01 7.889409363269805908e-02 -1.228568796068429947e-02 -2.309748083353042603e-01 -1.472789142280817032e-02 2.609863281250000000e-01 -1.419184356927871704e-01 -2.803559601306915283e-01 3.885598778724670410e-01
7.430290430784225464e-02 6.620538234710693359e-02 -1.425323039293289185e-01 -6.724567618221044540e-03 4.037649184465408325e-02 -6.106177717447280884e-02 -2.330572009086608887e-01 -2.568579018115997314e-01 9.458587318658828735e-02 -2.289087623357772827e-01 -1.295901648700237274e-02 -1.009288802742958069e-01 -9.953177720308303833e-02 6.180520728230476379e-02 -6.186237931251525879e-02 8.067107200622558594e-02 3.872628137469291687e-02 -1.757073998451232910e-01 2.771512866020202637e-01 1.051453799009323120e-01 1.889956891536712646e-01 -2.338881939649581909e-01 2.756107151508331299e-01 4.121955484151840210e-02 3.654084801673889160e-01 9.690677374601364136e-02 2.380339056253433228e-01 1.169779449701309204e-01 4.526181817054748535e-01 -6.110565364360809326e-02 1.080133616924285889e-01 1.627154350280761719e-01
7.378250360488891602e-02 4.026317968964576721e-02 -6.694284081459045410e-02 1.572682335972785950e-02 -4.179456084966659546e-02 -3.829197585582733154e-01 -4.316930472850799561e-02 -2.272664308547973633e-01 2.281022667884826660e-01 -9.842304140329360962e-02 -7.491634786128997803e-02 -8.394530415534973145e-02 -7.857565581798553467e-02 2.718471288681030273e-01 4.441206157207489014e-01 1.762550473213195801e-01 -2.908753156661987305e-01 1.483864486217498779e-01 4.849841818213462830e-02 2.416710369288921356e-02 1.313185840845108032e-01 -1.393333822488784790e-01 2.236479520797729492e-01 1.633316725492477417e-01 8.365039527416229248e-02 3.204661607742309570e-02 -1.844342201948165894e-01 -3.242343291640281677e-02 3.458340764045715332e-01 4.266973212361335754e-02 -1.190107688307762146e-01 4.430625587701797485e-02
2.409437596797943115e-01 -1.013656109571456909e-01 8.698471821844577789e-03 -1.201294064521789551e-01 9.303536266088485718e-02 -1.643491685390472412e-01 -3.177675604820251465e-01 -2.213064432144165039e-01 2.437990903854370117e-01 9.219852089881896973e-02 3.906388208270072937e-02 -1.578456014394760132e-01 1.446056962013244629e-01 3.186978101730346680e-01 2.096322774887084961e-01 9.737980365753173828e-02 1.188676729798316956e-01 -9.974664077162742615e-03 7.663220167160034180e-02 -2.043427228927612305e-01 1.727577596902847290e-01 1.537775546312332153e-01 3.240586519241333008e-01 -7.653049379587173462e-02 -1.804403662681579590e-01 1.470628082752227783e-01 1.992280185222625732e-01 -9.322115778923034668e-02 2.630741894245147705e-01 3.789151832461357117e-02 1.009685471653938293e-01 2.272223681211471558e-01
1.295374780893325806e-01 -1.415912955999374390e-01 -3.114364445209503174e-01 -1.446901261806488037e-01 3.783557191491127014e-02 -1.822395920753479004e-01 6.277865171432495117e-02 -2.703264653682708740e-01 -1.239803135395050049e-01 1.562057137489318848e-01 -1.895821243524551392e-01 -5.145907402038574219e-02 -1.113835275173187256e-01 2.793418169021606445e-01 -1.780936494469642639e-02 -2.515771985054016113e-01 9.980121254920959473e-02 -3.406975269317626953e-01 1.995397061109542847e-01 1.091140061616897583e-01 2.905797362327575684e-01 1.019833609461784363e-01 1.130192354321479797e-01 2.490421533584594727e-01 9.350255131721496582e-02 -7.510171830654144287e-02 -7.156548649072647095e-02 -2.161219269037246704e-01 2.580330073833465576e-01 2.073033712804317474e-02 1.495566777884960175e-02 1.426154524087905884e-01
1.329346895217895508e-01 1.085141822695732117e-01 -1.936123520135879517e-01 -2.466630935668945312e-01 -2.142104655504226685e-01 -1.054363921284675598e-01 -3.071284592151641846e-01 -4.814672842621803284e-02 8.386987447738647461e-02 -5.820913240313529968e-02 -8.036383241415023804e-02 -7.130695134401321411e-02 -3.761079162359237671e-02 3.393233120441436768e-01 2.632271349430084229e-01 3.771569579839706421e-02 -8.381665498018264771e-02 4.647145047783851624e-02 2.139590978622436523e-01 -1.833140663802623749e-02 -6.874430179595947266e-02 8.415225893259048462e-02 3.236318528652191162e-01 4.527813792228698730e-01 -1.021784991025924683e-01 7.636453956365585327e-02 1.130229458212852478e-01 -1.502913087606430054e-01 1.504669934511184692e-01 1.981623470783233643e-01 3.000921756029129028e-02 1.343361437320709229e-01
1.983963996171951294e-01 -1.420194655656814575e-02 -2.762305438518524170e-01 -8.518011868000030518e-02 -5.061211064457893372e-02 -2.127458453178405762e-01 -3.942486047744750977e-01 4.979486111551523209e-03 2.666548490524291992e-01 -1.017767935991287231e-01 -6.319002807140350342e-02 6.651672720909118652e-02 1.768571287393569946e-01 1.695679873228073120e-01 8.064801245927810669e-02 1.541481632739305496e-02 -1.299875229597091675e-01 1.727519631385803223e-01 6.490997970104217529e-02 -1.354316771030426025e-01 2.202101498842239380e-01 2.457441091537475586e-01 2.222401648759841919e-01 3.370268270373344421e-02 -2.527605891227722168e-01 3.712131641805171967e-03 1.685234755277633667e-01 -9.432827681303024292e-02 3.676346838474273682e-01 1.496421545743942261e-01 2.286400832235813141e-02 1.702059209346771240e-01
2.841969132423400879e-01 1.019257530570030212e-01 -1.436159610748291016e-01 2.426060885190963745e-01 1.280285865068435669e-01 -1.375667452812194824e-01 -4.463404417037963867e-01 -3.273197710514068604e-01 1.306140869855880737e-01 1.421961337327957153e-01 8.592502027750015259e-02 1.040442660450935364e-01 -1.403554379940032959e-01 2.851714566349983215e-02 -4.616784397512674332e-03 -2.297564893960952759e-01 -3.555282354354858398e-01 -1.074473112821578979e-01 6.472189724445343018e-02 -1.168941333889961243e-01 1.159175634384155273e-01 -8.967510610818862915e-02 9.132146090269088745e-02 6.521523743867874146e-02 1.981991976499557495e-01 -9.863557666540145874e-02 -8.254462480545043945e-02 -1.551091969013214111e-01 9.568001329898834229e-02 -4.091735929250717163e-02 -2.551342248916625977e-01 1.148881167173385620e-01
3.532605171203613281e-01 7.442699372768402100e-02 -1.341073662042617798e-01 3.650283440947532654e-02 7.629524171352386475e-02 1.038346253335475922e-02 -6.309828162193298340e-02 7.254768162965774536e-02 3.848657906055450439e-01 2.596822679042816162e-01 -7.661156356334686279e-02 5.027223005890846252e-02 -3.515202179551124573e-02 2.248546481132507324e-01 8.527219295501708984e-03 -3.901786208152770996e-01 -2.364015206694602966e-02 7.273973524570465088e-02 -1.396336108446121216e-01 -1.720558665692806244e-02 3.300599455833435059e-01 -4.732715710997581482e-02 1.893325895071029663e-01 1.686085313558578491e-01 7.093239575624465942e-02 3.829884156584739685e-02 -6.807198375463485718e-02 2.549529634416103363e-02 4.008449614048004150e-01 1.618258096277713776e-02 -1.720745563507080078e-01 -6.072648242115974426e-02
1.692139059305191040e-01 -8.064345456659793854e-03 -2.075022906064987183e-01 -2.022941038012504578e-02 -4.158303141593933105e-03 -3.616075217723846436e-02 8.832062035799026489e-02 -8.734065294265747070e-02 3.826597034931182861e-01 7.962951809167861938e-02 2.865211367607116699e-01 9.397777169942855835e-02 3.688103854656219482e-01 1.769316047430038452e-01 2.642908692359924316e-01 -2.659837901592254639e-01 -3.656278550624847412e-01 9.550998359918594360e-02 9.384361654520034790e-02 5.980136618018150330e-02 -2.357486635446548462e-02 1.828925013542175293e-01 6.372852623462677002e-02 6.449987739324569702e-02 -2.730651572346687317e-02 2.048903107643127441e-01 6.704527884721755981e-02 1.757674664258956909e-02 2.057866007089614868e-01 1.485468298196792603e-01 -2.156554758548736572e-01 5.996664613485336304e-02
1.792528331279754639e-01 -2.386479377746582031e-01 -2.509281635284423828e-01 -2.326623201370239258e-01 5.333454534411430359e-02 -7.343327254056930542e-02 -4.563568532466888428e-02 -1.956735551357269287e-01 -8.613725751638412476e-02 3.437663195654749870e-03 3.440484404563903809e-01 -1.193003579974174500e-01 -6.107391417026519775e-02 2.218361049890518188e-01 3.230257928371429443e-01 -1.641930937767028809e-01 -8.898281306028366089e-02 -1.355513930320739746e-01 2.697548866271972656e-01 -5.790314078330993652e-02 3.092484772205352783e-01 -3.892044350504875183e-02 2.357546389102935791e-01 3.931410014629364014e-01 4.331701621413230896e-02 -3.554759919643402100e-02 -3.960089758038520813e-02 -2.368335053324699402e-02 -1.570190675556659698e-02 1.881871931254863739e-02 -7.303839176893234253e-02 -5.006260238587856293e-03
7.313188910484313965e-02 -6.420210003852844238e-02 -1.053094211965799332e-02 1.973516792058944702e-01 -6.808399409055709839e-02 -1.164246946573257446e-01 -2.320265322923660278e-01 -3.219552040100097656e-01 2.733063399791717529e-01 -5.812887847423553467e-02 5.471420288085937500e-02 6.085576489567756653e-03 2.053059488534927368e-01 -1.933753676712512970e-02 1.847999393939971924e-01 -9.592877328395843506e-02 -1.000301912426948547e-01 -1.947111040353775024e-01 3.354604840278625488e-01 3.716973960399627686e-02 -6.400861591100692749e-02 -2.527058422565460205e-01 -1.245342381298542023e-02 -3.312401100993156433e-02 1.518315523862838745e-01 -1.123157814145088196e-01 1.705846190452575684e-01 5.577658489346504211e-02 3.237584531307220459e-01 -1.624619960784912109e-01 -5.787587165832519531e-02 4.187142848968505859e-01
2.077516317367553711e-01 -1.293511092662811279e-01 9.811256080865859985e-03 -9.135186672210693359e-03 -1.217347234487533569e-01 -2.391390055418014526e-01 6.425897777080535889e-02 -7.434190809726715088e-02 1.171548068523406982e-01 7.725302875041961670e-02 5.833647027611732483e-02 2.261617928743362427e-01 -2.810075581073760986e-01 7.172903418540954590e-02 1.470169723033905029e-01 -2.008301019668579102e-01 -1.954434216022491455e-01 -2.054363489151000977e-01 1.304094344377517700e-01 2.547280490398406982e-01 3.066492080688476562e-01 -1.583741307258605957e-01 4.684497788548469543e-02 5.534429475665092468e-02 2.022061794996261597e-01 -1.233044043183326721e-01 -5.595397576689720154e-02 -2.802850008010864258e-01 4.052701890468597412e-01 -1.136677116155624390e-01 -1.099596638232469559e-02 1.903324872255325317e-01
2.503251135349273682e-01 -4.003955423831939697e-02 9.372140280902385712e-03 1.325944662094116211e-01 6.696576625108718872e-02 -1.285315006971359253e-01 -2.619589269161224365e-01 3.031713329255580902e-02 2.659001648426055908e-01 1.966073550283908844e-02 3.084363043308258057e-01 -1.958032548427581787e-01 -1.453302334994077682e-02 1.878446936607360840e-01 7.234296202659606934e-02 -1.261496394872665405e-01 9.400422126054763794e-02 -1.865799427032470703e-01 2.200793027877807617e-01 3.126032352447509766e-01 -1.008805558085441589e-01 -1.243820413947105408e-01 7.527884840965270996e-02 2.427573502063751221e-01 -4.817641526460647583e-02 5.679559335112571716e-02 -9.553088247776031494e-02 -1.753084659576416016e-01 3.850924372673034668e-01 -1.824720352888107300e-01 1.718891113996505737e-01 1.723918765783309937e-01
-5.321673303842544556e-02 -5.691993236541748047e-02 -1.523707956075668335e-01 -9.562695771455764771e-02 -1.928923577070236206e-01 -1.086125597357749939e-01 -1.584662497043609619e-01 -4.544007033109664917e-02 1.695951521396636963e-01 -1.298687607049942017e-01 2.013015151023864746e-01 -3.622520342469215393e-02 8.643719553947448730e-02 -2.627312839031219482e-01 2.092708200216293335e-01 -2.874938547611236572e-01 9.214065037667751312e-03 4.732516780495643616e-02 1.288960725069046021e-01 -2.888029627501964569e-02 4.847337901592254639e-01 -2.435150295495986938e-01 1.157210841774940491e-01 3.152508735656738281e-01 2.406948246061801910e-02 -4.225999116897583008e-02 1.164375618100166321e-01 2.162454724311828613e-01 2.106742113828659058e-01 -2.373609244823455811e-01 -4.180248454213142395e-02 5.483733862638473511e-02
-5.408256314694881439e-03 -3.095327615737915039e-01 4.702538996934890747e-02 -3.488133102655410767e-02 -2.849297225475311279e-01 -9.567741304636001587e-02 -6.954352557659149170e-02 -1.696770638227462769e-01 1.311793178319931030e-01 2.303219586610794067e-01 6.646436452865600586e-02 -2.274907231330871582e-01 -1.238141115754842758e-02 2.246647924184799194e-01 1.179784983396530151e-01 -5.488343909382820129e-02 7.397113740444183350e-02 2.736397981643676758e-01 3.221259117126464844e-01 -1.152534317225217819e-02 1.944661140441894531e-01 -9.549876302480697632e-02 2.352783232927322388e-01 2.003249824047088623e-01 -3.295308724045753479e-02 2.410269714891910553e-02 1.208884492516517639e-01 -1.679951250553131104e-01 -2.866362594068050385e-02 -3.483716845512390137e-01 -2.978323400020599365e-01 -2.680986933410167694e-02
2.832304835319519043e-01 -1.372198760509490967e-01 -6.198112852871417999e-03 2.145485579967498779e-01 1.223307698965072632e-01 -5.399745330214500427e-02 -3.777028918266296387e-01 2.410345152020454407e-02 1.591324508190155029e-01 2.537461817264556885e-01 1.453714538365602493e-02 1.041283681988716125e-01 1.460310164839029312e-02 -7.185532152652740479e-02 1.212815940380096436e-01 4.492448270320892334e-02 -3.225484192371368408e-01 -1.070013493299484253e-01 2.834889590740203857e-01 9.762339293956756592e-02 1.204878091812133789e-01 4.049513861536979675e-02 -2.429082803428173065e-02 2.168895900249481201e-01 3.799771666526794434e-01 -1.336346268653869629e-01 -4.604830965399742126e-02 -1.037505418062210083e-01 2.072926610708236694e-01 -2.863895297050476074e-01 7.312404923141002655e-03 -3.941150382161140442e-02
2.718321420252323151e-02 1.848838031291961670e-01 -1.794272661209106445e-01 -3.944234177470207214e-02 -3.114547431468963623e-01 -6.795616447925567627e-02 -2.923279106616973877e-01 -6.284376233816146851e-02 1.442033052444458008e-01 -2.396356910467147827e-01 -1.578675955533981323e-02 3.293158486485481262e-02 -2.248098105192184448e-01 2.625841796398162842e-01 3.021767437458038330e-01 -1.950432173907756805e-02 -1.364167965948581696e-02 2.453098148107528687e-01 2.831777632236480713e-01 3.067076439037919044e-03 -6.048084422945976257e-02 7.853846997022628784e-02 8.113444596529006958e-02 3.121748268604278564e-01 4.025598242878913879e-02 -5.373206734657287598e-02 1.292089074850082397e-01 -1.229380294680595398e-01 2.810790240764617920e-01 1.758134216070175171e-01 2.133527547121047974e-01 5.823677405714988708e-02
1.877617090940475464e-01 -2.153160050511360168e-02 -1.926239393651485443e-02 1.653780937194824219e-01 -9.363015741109848022e-02 8.046491071581840515e-03 -3.160743713378906250e-01 -1.163041070103645325e-01 1.901330053806304932e-01 -1.558664888143539429e-01 7.430638372898101807e-02 1.116035953164100647e-01 -1.813109964132308960e-02 1.746566295623779297e-01 1.953051686286926270e-01 1.732172444462776184e-02 2.324170470237731934e-01 9.044463187456130981e-02 1.123766303062438965e-01 -1.432699412107467651e-01 6.654605269432067871e-03 1.362375766038894653e-01 1.852472722530364990e-01 4.080050587654113770e-01 5.514160916209220886e-02 -2.101995497941970825e-01 4.568097367882728577e-02 1.033349856734275818e-01 4.341721534729003906e-01 1.157866641879081726e-01 2.291043400764465332e-01 1.935664862394332886e-01
9.107099473476409912e-02 -1.044465452432632446e-01 -8.314491808414459229e-02 2.109769880771636963e-01 -2.335232198238372803e-01 -1.149580255150794983e-01 1.630450040102005005e-01 -1.612885147333145142e-01 4.185918271541595459e-01 -1.454052422195672989e-02 1.816798895597457886e-01 1.409169286489486694e-01 -1.373344659805297852e-01 2.892416417598724365e-01 1.104452610015869141e-01 -9.454195201396942139e-02 -1.598004698753356934e-01 -8.543467149138450623e-03 3.493598476052284241e-02 2.090552123263478279e-03 3.334767818450927734e-01 -7.673610746860504150e-02 5.064898636192083359e-03 -4.114429652690887451e-02 2.674194872379302979e-01 9.521706961095333099e-03 7.333092857152223587e-03 3.838033229112625122e-02 3.617930114269256592e-01 -1.662690490484237671e-01 -6.865271180868148804e-02 2.739372849464416504e-01
-1.358044296503067017e-01 -2.125826478004455566e-01 -2.550691962242126465e-01 -1.210021004080772400e-01 -1.818986684083938599e-01 -1.685710400342941284e-01 -3.804506659507751465e-01 -3.994865119457244873e-01 1.521410346031188965e-01 4.948351532220840454e-02 -3.665086999535560608e-02 2.135755121707916260e-01 1.542134284973144531e-01 -2.585611306130886078e-03 3.842730820178985596e-02 -9.858878701925277710e-02 1.308142580091953278e-02 -3.539577871561050415e-02 6.833817064762115479e-02 3.250990808010101318e-02 5.400662869215011597e-02 1.846374124288558960e-01 2.472027093172073364e-01 3.146119117736816406e-01 -1.758486032485961914e-02 2.082444727420806885e-02 7.901522330939769745e-03 -2.245275378227233887e-01 2.387218326330184937e-01 -2.335092872381210327e-01 7.513689249753952026e-02 1.032653450965881348e-01
1.925658136606216431e-01 -4.528483841568231583e-03 1.143495067954063416e-01 9.949038922786712646e-02 1.475564495194703341e-04 -1.836248040199279785e-01 -2.987370491027832031e-01 4.125584289431571960e-02 2.320639938116073608e-01 -2.095079421997070312e-01 6.837475299835205078e-02 1.438453420996665955e-02 -7.617983222007751465e-02 6.577970087528228760e-02 1.442465782165527344e-01 -8.328405022621154785e-02 -1.011903956532478333e-01 -1.957020461559295654e-01 3.594238460063934326e-01 2.122446745634078979e-01 -2.110738754272460938e-01 -4.178849607706069946e-02 5.820587277412414551e-02 3.049007654190063477e-01 -2.694662101566791534e-02 9.897392243146896362e-02 -1.120835319161415100e-01 -1.986578851938247681e-01 3.910773396492004395e-01 -1.463503986597061157e-01 -2.578811347484588623e-01 7.695294916629791260e-02
1.262729708105325699e-02 2.287653833627700806e-02 -6.099012494087219238e-02 -1.461789906024932861e-01 -1.477321237325668335e-01 -5.925343371927738190e-03 -1.967460364103317261e-01 1.291513144969940186e-01 1.695053428411483765e-01 -4.904061555862426758e-02 2.131195515394210815e-01 6.404152512550354004e-02 -2.871403396129608154e-01 2.473813742399215698e-01 1.187794506549835205e-01 -6.195834279060363770e-01 1.821573823690414429e-01 1.287014782428741455e-01 1.309423744678497314e-01 -3.067612089216709137e-02 7.488113641738891602e-02 4.156880453228950500e-02 1.081443056464195251e-01 2.969094216823577881e-01 -8.798803389072418213e-02 -1.804135739803314209e-01 3.567146509885787964e-02 -1.960106045007705688e-01 6.966998428106307983e-02 -5.735167488455772400e-02 5.339698493480682373e-02 9.320238977670669556e-02
2.086078673601150513e-01 -1.002194732427597046e-01 -2.877588868141174316e-01 -2.218711525201797485e-01 1.390241533517837524e-01 -1.350468844175338745e-01 -1.124566048383712769e-01 -1.639417409896850586e-01 1.026566401124000549e-01 2.022416889667510986e-01 -1.595941781997680664e-01 -7.218757271766662598e-02 -9.031804651021957397e-02 -7.111809216439723969e-03 4.807775020599365234e-01 -9.739667177200317383e-02 2.508448362350463867e-01 1.655533164739608765e-02 9.542503952980041504e-02 -1.073101311922073364e-01 3.065806329250335693e-01 2.174661867320537567e-02 1.286710649728775024e-01 2.164352238178253174e-01 5.428974702954292297e-02 1.417880952358245850e-01 1.241183429956436157e-01 1.998401433229446411e-02 2.374026626348495483e-01 -2.519921064376831055e-01 5.449628829956054688e-02 -5.464515089988708496e-02
4.344385564327239990e-01 1.197276264429092407e-01 -5.013204365968704224e-02 -2.753907740116119385e-01 -1.961027644574642181e-02 -1.714320182800292969e-01 -1.552363485097885132e-01 -1.601642966270446777e-01 2.308661341667175293e-01 1.515106670558452606e-02 2.473861128091812134e-01 -3.093997016549110413e-03 1.167969871312379837e-02 3.595042824745178223e-01 1.765634417533874512e-01 -2.034693807363510132e-01 8.021867275238037109e-02 -4.093496203422546387e-01 1.797441095113754272e-01 1.333487927913665771e-01 8.450808236375451088e-04 -1.167293936014175415e-01 2.647531218826770782e-02 1.896717771887779236e-02 3.942288830876350403e-02 4.635957069694995880e-03 -8.211990445852279663e-02 -1.165321916341781616e-01 2.070661187171936035e-01 -1.241174489259719849e-01 1.372931431978940964e-02 -5.665746331214904785e-02
-2.329459637403488159e-01 -2.806725911796092987e-02 -2.274228185415267944e-01 4.823488369584083557e-02 -1.346336901187896729e-01 2.141570746898651123e-01 -2.879238724708557129e-01 -4.033469595015048981e-03 2.587980031967163086e-01 2.023743838071823120e-01 -3.842836990952491760e-02 6.702253967523574829e-02 2.159441709518432617e-01 1.641028672456741333e-01 2.979344129562377930e-01 -2.806795835494995117e-01 1.779466867446899414e-01 -2.251056209206581116e-02 4.715916216373443604e-01 -4.286797717213630676e-02 4.182043299078941345e-02 -1.036564260721206665e-01 -8.604900911450386047e-03 3.728376701474189758e-03 -1.691476255655288696e-02 5.945906043052673340e-02 1.463274122215807438e-03 -2.676833868026733398e-01 1.660867482423782349e-01 9.931710548698902130e-03 1.178963109850883484e-02 1.292150318622589111e-01
-6.826885044574737549e-02 5.076095461845397949e-02 -2.389301359653472900e-01 -4.204714670777320862e-02 -2.437481731176376343e-01 -9.668598324060440063e-02 -2.217973619699478149e-01 -9.890377521514892578e-02 3.195592761039733887e-01 -8.088786900043487549e-02 2.684532664716243744e-02 1.017737574875354767e-02 -4.177831858396530151e-02 4.623910784721374512e-01 1.292788982391357422e-01 1.163949817419052124e-01 3.481570631265640259e-02 1.308529525995254517e-01 2.015001624822616577e-01 -4.635507613420486450e-02 -6.330190598964691162e-02 1.207222640514373779e-01 1.601281017065048218e-01 4.574248194694519043e-01 -2.733788453042507172e-02 2.001904882490634918e-02 9.038344025611877441e-02 -2.373870275914669037e-02 3.263463079929351807e-01 8.259804546833038330e-02 1.100452244281768799e-01 3.181554004549980164e-02
5.118004977703094482e-03 -1.323705911636352539e-01 -1.428660750389099121e-01 -3.463516235351562500e-01 -1.376955397427082062e-02 1.861339211463928223e-01 -8.375586569309234619e-02 -1.467758864164352417e-01 1.669609993696212769e-01 8.073582500219345093e-02 -6.632504612207412720e-02 -7.743841409683227539e-02 -2.429869920015335083e-01 -7.385753840208053589e-02 4.274419248104095459e-01 -6.270489096641540527e-02 6.860598921775817871e-02 -1.183416321873664856e-01 4.758943319320678711e-01 -3.988425806164741516e-02 2.578540146350860596e-01 -9.580867737531661987e-02 7.126534357666969299e-03 6.878181546926498413e-02 -8.016881346702575684e-02 -5.876838415861129761e-02 2.283072024583816528e-01 -1.889857798814773560e-01 1.845975369215011597e-01 -1.344536691904067993e-01 -6.340155005455017090e-02 4.049901664257049561e-02
1.077009886503219604e-01 -3.871703445911407471e-01 -1.650086194276809692e-01 -9.687267243862152100e-02 5.946082621812820435e-02 -1.616992056369781494e-02 -1.410308033227920532e-01 -2.664166316390037537e-02 1.492166072130203247e-01 1.222945153713226318e-01 7.294366508722305298e-02 4.654507339000701904e-02 1.071155741810798645e-01 3.289147019386291504e-01 2.948436141014099121e-01 -1.090628909878432751e-03 1.537963300943374634e-01 -7.094715535640716553e-02 1.872316747903823853e-01 -1.635444611310958862e-01 2.520865201950073242e-01 2.041814178228378296e-01 3.523943722248077393e-01 8.825043588876724243e-02 -6.620325893163681030e-02 2.206892520189285278e-01 1.150116324424743652e-01 -1.344119459390640259e-01 2.264102399349212646e-01 4.291127622127532959e-02 -2.712685801088809967e-02 2.455056756734848022e-01
4.189466834068298340e-01 9.347141534090042114e-02 -1.862957030534744263e-01 -7.034165412187576294e-02 -1.842671185731887817e-01 -1.432640552520751953e-01 -2.904307544231414795e-01 -2.580035626888275146e-01 2.901635169982910156e-01 -1.503389980643987656e-02 2.439918816089630127e-01 2.112816870212554932e-01 1.423921585083007812e-01 1.752624474465847015e-02 2.158496342599391937e-02 -1.846400797367095947e-01 -2.365479804575443268e-02 -1.291057318449020386e-01 2.633511126041412354e-01 -1.287113577127456665e-01 2.547426819801330566e-01 -1.327923387289047241e-01 1.088079661130905151e-01 6.060979329049587250e-03 -9.086865186691284180e-02 2.287293411791324615e-02 4.193149134516716003e-02 6.926006078720092773e-02 1.866600215435028076e-01 -1.016622111201286316e-01 2.268484681844711304e-01 -1.320604085922241211e-01
1.649470329284667969e-01 6.109412014484405518e-02 2.601098120212554932e-01 3.775594010949134827e-02 1.423370242118835449e-01 6.484477967023849487e-02 2.509273774921894073e-02 -1.639909595251083374e-01 3.744486868381500244e-01 -1.488096266984939575e-01 3.270801901817321777e-02 -1.539132595062255859e-01 4.033119603991508484e-02 7.861888408660888672e-02 1.300135403871536255e-01 -2.015603035688400269e-01 3.260039957240223885e-03 2.081268131732940674e-01 3.490324914455413818e-01 -3.752627223730087280e-02 -2.435819804668426514e-01 -8.018925040960311890e-02 8.401297777891159058e-02 1.997714042663574219e-01 1.326267421245574951e-01 -1.277944594621658325e-01 1.074462532997131348e-01 -3.228486701846122742e-02 4.291154146194458008e-01 -2.361276894807815552e-01 -1.086438074707984924e-01 1.343147158622741699e-01
-2.222187817096710205e-01 -2.370459884405136108e-01 -8.537890762090682983e-02 -2.613351941108703613e-01 9.854304604232311249e-03 2.113699465990066528e-01 -3.105587065219879150e-01 -1.942484527826309204e-01 3.677677810192108154e-01 1.728835701942443848e-02 -3.401900408789515495e-03 -2.020520418882369995e-01 1.039903797209262848e-02 2.220821827650070190e-01 5.144782364368438721e-02 -1.000161021947860718e-01 8.048085123300552368e-02 -9.161329269409179688e-02 5.607226490974426270e-02 -1.079730130732059479e-02 2.582845091819763184e-01 -2.509403787553310394e-02 3.406020104885101318e-01 1.519500613212585449e-01 2.428776919841766357e-01 -2.808548323810100555e-02 -6.455574929714202881e-02 -1.040725633502006531e-01 2.571550607681274414e-01 1.086143478751182556e-01 -1.172863766551017761e-01 1.019445881247520447e-01
-1.376925855875015259e-01 -3.208149075508117676e-01 -2.134705483913421631e-01 3.798654302954673767e-02 -1.530966460704803467e-01 -1.578190326690673828e-01 -3.444705307483673096e-01 -2.608289718627929688e-01 1.089402213692665100e-01 1.145862713456153870e-01 3.137403354048728943e-02 2.628604173660278320e-01 1.708856076002120972e-01 -1.787967085838317871e-01 1.188767775893211365e-01 -4.894057288765907288e-02 6.206539273262023926e-02 1.259679496288299561e-01 1.823977977037429810e-01 -5.870635062456130981e-02 1.505630761384963989e-01 1.413445323705673218e-01 3.040424585342407227e-01 2.691326737403869629e-01 6.467069685459136963e-02 1.289631575345993042e-01 -3.917640447616577148e-02 -9.335509687662124634e-02 3.129576444625854492e-01 -1.299269348382949829e-01 -8.411605376750230789e-04 1.159688159823417664e-01
-7.400871813297271729e-02 -4.627944901585578918e-03 -2.046801149845123291e-01 5.625884607434272766e-02 -2.074268758296966553e-01 1.449621468782424927e-01 -3.169522285461425781e-01 -9.766931086778640747e-02 5.023168772459030151e-02 3.968648239970207214e-02 1.346760690212249756e-01 1.731003820896148682e-01 2.021622210741043091e-01 2.415164411067962646e-01 -2.718091383576393127e-02 -8.231580257415771484e-02 -3.286722674965858459e-02 -1.835075616836547852e-01 3.217417299747467041e-01 9.897343069314956665e-02 2.975371479988098145e-01 1.483285333961248398e-02 8.776518702507019043e-02 -1.055038720369338989e-01 -2.610074281692504883e-01 7.107654213905334473e-02 1.712307035923004150e-01 -3.193379640579223633e-01 1.600421816110610962e-01 1.989719867706298828e-01 -2.687495350837707520e-01 1.376091986894607544e-01
1.425655186176300049e-02 -2.686202228069305420e-01 -1.699355058372020721e-02 1.576905995607376099e-01 -1.892000734806060791e-01 1.509288698434829712e-01 2.543938532471656799e-02 -4.014407843351364136e-02 3.765450417995452881e-01 7.208899478428065777e-04 -8.532894402742385864e-02 8.679796010255813599e-03 -1.144038587808609009e-01 3.067610859870910645e-01 -4.678837954998016357e-02 -2.629860043525695801e-01 -1.308145523071289062e-01 -1.586602479219436646e-01 -2.189441770315170288e-01 1.912558525800704956e-01 1.521302461624145508e-01 2.283468842506408691e-01 2.233993560075759888e-01 1.011237204074859619e-01 -8.874836564064025879e-02 -1.287293341010808945e-02 7.507514953613281250e-02 -9.056871384382247925e-02 4.016864895820617676e-01 -1.144764758646488190e-02 1.894116997718811035e-01 1.802902966737747192e-01
9.043161571025848389e-02 -2.088479846715927124e-01 -2.257459983229637146e-02 1.936153173446655273e-01 -3.326034545898437500e-02 -2.716251015663146973e-01 -2.174227386713027954e-01 -2.598219178617000580e-02 2.722741067409515381e-01 2.336327582597732544e-01 3.347259759902954102e-01 -3.601498156785964966e-02 5.024645850062370300e-02 3.082255125045776367e-01 1.190818548202514648e-01 -1.392038613557815552e-01 5.157804116606712341e-02 3.841280043125152588e-01 -5.310713313519954681e-03 3.505637869238853455e-02 3.725569248199462891e-01 1.219502184540033340e-02 -1.128314808011054993e-01 -6.889591366052627563e-02 6.831212341785430908e-02 3.717174008488655090e-02 9.990354627370834351e-02 2.237172238528728485e-02 1.890425980091094971e-01 -1.296493113040924072e-01 -1.285928487777709961e-01 1.439570337533950806e-01
-6.044746190309524536e-02 -1.666631996631622314e-01 -1.597843468189239502e-01 5.095690488815307617e-02 -2.377758622169494629e-01 -1.414895206689834595e-01 -3.009923696517944336e-01 -1.070851534605026245e-01 9.290731698274612427e-02 3.097696900367736816e-01 -6.949010491371154785e-02 1.213536188006401062e-01 1.871125698089599609e-01 5.409520864486694336e-02 3.041276037693023682e-01 -1.621112674474716187e-01 8.785175532102584839e-02 -3.873305916786193848e-01 2.152720540761947632e-01 -2.651239931583404541e-01 1.690653115510940552e-01 2.693583443760871887e-02 -7.128348201513290405e-02 2.140082120895385742e-01 -2.066973894834518433e-01 9.421657025814056396e-02 7.395988702774047852e-02 -1.713336259126663208e-01 1.530642956495285034e-01 5.892871879041194916e-03 -9.044288098812103271e-02 9.127716720104217529e-02
-8.383821696043014526e-02 -1.984150260686874390e-01 -9.364577382802963257e-02 -6.824720650911331177e-02 -3.789886087179183960e-02 -2.347350679337978363e-02 -3.183786273002624512e-01 -1.517463326454162598e-01 1.471047103404998779e-01 1.581565290689468384e-01 -1.215314865112304688e-01 1.666384786367416382e-01 1.179013848304748535e-01 -9.786622971296310425e-02 2.111352980136871338e-01 -1.489843130111694336e-01 1.729775071144104004e-01 -1.347197741270065308e-01 1.782137900590896606e-01 -4.691419377923011780e-02 1.497831791639328003e-01 2.447960823774337769e-01 2.326338440179824829e-01 4.499976336956024170e-01 1.275182217359542847e-01 2.144690752029418945e-01 -6.781837344169616699e-02 -1.496577262878417969e-01 3.261001706123352051e-01 -8.770587295293807983e-02 -1.001853793859481812e-01 4.249617923051118851e-03
3.337570130825042725e-01 2.514236792922019958e-02 -5.500516388565301895e-03 8.789462596178054810e-02 2.440786212682723999e-01 -1.197435334324836731e-01 -1.225304007530212402e-01 -1.219214126467704773e-01 2.561950385570526123e-01 -2.614670693874359131e-01 -2.911006333306431770e-03 -3.144839406013488770e-02 3.886327147483825684e-02 -2.106830105185508728e-02 1.805040985345840454e-01 -1.761211305856704712e-01 -1.251038908958435059e-01 -1.424911916255950928e-01 2.613467574119567871e-01 1.337643563747406006e-01 2.000985443592071533e-01 3.517883718013763428e-01 3.291648626327514648e-01 1.940911710262298584e-01 -1.603143960237503052e-01 -9.286751598119735718e-02 2.098648808896541595e-02 -1.122248619794845581e-01 2.121781259775161743e-01 -3.018508478999137878e-02 1.782844066619873047e-01 -1.372335106134414673e-01
-5.335485562682151794e-02 -2.424511685967445374e-02 -2.407770305871963501e-01 1.416064947843551636e-01 -1.777303218841552734e-01 -1.956065185368061066e-02 -2.469466626644134521e-01 -6.295276433229446411e-02 2.242102026939392090e-01 1.469712555408477783e-01 2.275707013905048370e-02 2.198776155710220337e-01 -1.652645133435726166e-02 2.503911554813385010e-01 1.794824004173278809e-01 1.955824196338653564e-01 -5.242006853222846985e-02 -2.325105518102645874e-01 2.660486102104187012e-01 -1.460319161415100098e-01 9.378910809755325317e-02 7.510744780302047729e-02 -1.175965964794158936e-01 5.624613724648952484e-03 -2.770863473415374756e-01 2.982663176953792572e-02 2.174074016511440277e-02 -3.464692234992980957e-01 2.155207246541976929e-01 -8.940366655588150024e-02 -3.127729892730712891e-01 1.994734704494476318e-01
6.909892708063125610e-02 -2.567745447158813477e-01 -2.123852670192718506e-01 -1.804873049259185791e-01 -1.124925687909126282e-01 6.512249261140823364e-02 -2.981484867632389069e-02 -2.594445943832397461e-01 1.206483617424964905e-01 2.135591059923171997e-01 -3.430495038628578186e-02 -7.244700193405151367e-02 4.013190045952796936e-02 -4.469246789813041687e-02 2.412985116243362427e-01 -1.452827751636505127e-01 -1.275939941406250000e-01 1.712600737810134888e-01 4.958544373512268066e-01 -2.550216577947139740e-02 2.087415903806686401e-01 1.667419821023941040e-01 2.985222041606903076e-01 1.044721081852912903e-01 1.313640153966844082e-03 -8.622259646654129028e-02 1.292719095945358276e-01 -3.700013458728790283e-02 -2.002504281699657440e-02 -2.985610961914062500e-01 -9.536244720220565796e-02 1.711616069078445435e-01
-5.606551095843315125e-02 -1.123292148113250732e-01 -9.760819375514984131e-02 4.213904216885566711e-02 9.798641502857208252e-02 1.495736986398696899e-01 -2.161545008420944214e-01 -1.442699879407882690e-01 1.771623343229293823e-01 2.116071619093418121e-02 1.641372144222259521e-01 -9.820687770843505859e-02 -2.913371101021766663e-02 -1.755836457014083862e-01 6.558831334114074707e-01 -3.264782130718231201e-01 6.517796963453292847e-02 -3.232849016785621643e-02 2.912008166313171387e-01 9.159530699253082275e-02 1.388110816478729248e-01 -1.185421124100685120e-01 -4.724393039941787720e-02 5.171890184283256531e-02 5.378235504031181335e-02 -4.044621810317039490e-02 -1.750222407281398773e-02 -5.131974443793296814e-02 2.441684752702713013e-01 -1.627849489450454712e-01 -7.457428425550460815e-02 -2.647824957966804504e-02
3.820933401584625244e-03 2.175301313400268555e-02 5.308980587869882584e-03 1.039759144186973572e-01 1.482816189527511597e-01 -2.792047560214996338e-01 -3.209542930126190186e-01 -1.122102662920951843e-01 3.050099872052669525e-02 2.436503469944000244e-01 1.657975614070892334e-01 2.965135313570499420e-02 -2.062712423503398895e-02 1.655608713626861572e-01 1.717481613159179688e-01 -8.658363670110702515e-02 1.766795106232166290e-02 2.796908915042877197e-01 1.366913914680480957e-01 2.192935943603515625e-01 4.323245584964752197e-01 6.032004579901695251e-02 -1.909947097301483154e-01 2.453999221324920654e-02 -6.589137762784957886e-02 2.943141460418701172e-01 2.369938790798187256e-02 -1.608540713787078857e-01 2.960527241230010986e-01 3.765295259654521942e-03 -8.837555348873138428e-02 1.839194595813751221e-01
1.359518617391586304e-01 -1.253449320793151855e-01 -2.574358880519866943e-01 -7.676099985837936401e-02 -1.773831546306610107e-01 -2.810519039630889893e-01 -3.700751662254333496e-01 -3.166884481906890869e-01 4.470093175768852234e-02 -1.088600829243659973e-01 -2.067250013351440430e-01 6.177519261837005615e-02 -1.112728565931320190e-01 5.539711937308311462e-02 1.447286307811737061e-01 -4.217589274048805237e-02 -2.607579156756401062e-02 -2.067345082759857178e-01 1.529690474271774292e-01 1.813609339296817780e-02 6.704644858837127686e-02 -1.579743460752069950e-03 -6.531547755002975464e-02 1.362624764442443848e-01 2.153485417366027832e-01 -7.755081355571746826e-02 3.264135420322418213e-01 9.365814179182052612e-02 2.400932759046554565e-01 -1.920695900917053223e-01 1.299816370010375977e-01 2.715624272823333740e-01
1.216756850481033325e-01 -2.091810107231140137e-01 -1.559240520000457764e-01 7.669944316148757935e-03 -1.299174278974533081e-01 6.723560392856597900e-02 -1.947753429412841797e-01 -1.404493674635887146e-02 8.078313618898391724e-02 2.944807708263397217e-01 -7.725530862808227539e-02 1.183578893542289734e-01 6.044773757457733154e-02 8.084988594055175781e-02 1.922914087772369385e-01 -1.082495078444480896e-01 8.119279891252517700e-02 1.532529294490814209e-01 1.759045943617820740e-02 -3.012039065361022949e-01 4.014694690704345703e-01 -9.449406713247299194e-02 3.286281228065490723e-01 1.392636597156524658e-01 1.198937073349952698e-01 1.290691941976547241e-01 1.247249394655227661e-01 7.908836752176284790e-02 3.499408662319183350e-01 -1.616845279932022095e-01 -2.206776887178421021e-01 1.291254609823226929e-01
-7.012603431940078735e-02 9.049340337514877319e-02 -3.476566672325134277e-01 -1.667612046003341675e-01 -3.881611302495002747e-02 2.081615328788757324e-01 -2.798664271831512451e-01 1.978415697813034058e-01 1.009310185909271240e-01 2.006794363260269165e-01 6.799034029245376587e-02 -7.324676215648651123e-02 1.941854953765869141e-01 1.523125767707824707e-01 2.071463614702224731e-01 -2.740339338779449463e-01 -4.090863279998302460e-03 -2.334387600421905518e-01 2.972520887851715088e-01 -1.415549218654632568e-02 5.065521225333213806e-02 -1.424011439085006714e-01 2.947008013725280762e-01 2.496940642595291138e-01 1.491993069648742676e-01 2.096035033464431763e-01 1.556742656975984573e-02 5.185039713978767395e-02 1.637291461229324341e-01 -1.234604269266128540e-01 1.338888984173536301e-02 1.004628986120223999e-01
-5.099820438772439957e-03 -1.117587611079216003e-01 -1.340836137533187866e-01 -2.659495733678340912e-02 -3.102647364139556885e-01 3.412047028541564941e-01 -2.448868751525878906e-01 1.148965023458003998e-02 2.389149516820907593e-01 -9.794679284095764160e-02 1.273613572120666504e-01 8.915317058563232422e-02 -2.272088080644607544e-01 2.017381787300109863e-01 1.205200701951980591e-01 -3.137250542640686035e-01 1.235391497611999512e-01 1.106261536478996277e-01 1.734088212251663208e-01 9.524704515933990479e-02 2.014326117932796478e-02 -1.703499257564544678e-01 3.312619328498840332e-01 1.490495353937149048e-01 -1.453764289617538452e-01 -1.036212220788002014e-01 5.837528035044670105e-02 -2.508535981178283691e-01 1.894415318965911865e-01 -9.401122480630874634e-02 1.545253098011016846e-01 7.119747251272201538e-02
2.761066257953643799e-01 1.401958018541336060e-01 -9.893356263637542725e-02 4.997412487864494324e-02 1.465004533529281616e-01 -7.425758242607116699e-02 -2.267351001501083374e-01 5.149542912840843201e-02 2.424256503582000732e-01 1.952581107616424561e-01 -1.294933408498764038e-01 1.693790405988693237e-01 -9.219291806221008301e-02 1.435173600912094116e-01 5.474278330802917480e-02 -1.464181691408157349e-01 1.150910556316375732e-01 1.868368238210678101e-01 -9.359915554523468018e-02 -4.781346768140792847e-02 2.098859250545501709e-01 -2.700029313564300537e-01 9.467424452304840088e-02 2.943388521671295166e-01 1.574921607971191406e-01 1.754783391952514648e-01 1.082549765706062317e-01 -5.137239769101142883e-02 4.911742210388183594e-01 -8.870051056146621704e-02 -1.068928018212318420e-01 1.124654561281204224e-01
2.366901189088821411e-01 -8.433690667152404785e-02 8.487865328788757324e-02 -3.019487485289573669e-03 1.575988978147506714e-01 -1.595760434865951538e-01 -2.284749150276184082e-01 -1.551355235278606415e-02 2.900972366333007812e-01 1.174810230731964111e-01 3.701311349868774414e-01 -2.630280554294586182e-01 7.314722985029220581e-02 1.565447896718978882e-01 1.363832205533981323e-01 -1.526447683572769165e-01 1.022974997758865356e-01 -1.738311648368835449e-01 1.879912763833999634e-01 3.315321207046508789e-01 -6.993043422698974609e-02 -1.556714028120040894e-01 1.115504726767539978e-01 1.686623692512512207e-01 2.816825360059738159e-02 6.232555210590362549e-02 -7.965534180402755737e-02 -1.614510267972946167e-01 3.070954382419586182e-01 -2.199048399925231934e-01 7.524618506431579590e-02 9.820282459259033203e-02
2.802679538726806641e-01 -2.859968543052673340e-01 -1.276367157697677612e-01 1.657185256481170654e-01 -1.042743772268295288e-01 -2.526525855064392090e-01 -1.934563368558883667e-01 5.912599712610244751e-02 1.849200576543807983e-01 -1.294662058353424072e-01 -2.770484238862991333e-02 2.015954107046127319e-01 2.618476450443267822e-01 1.772546768188476562e-02 2.334883809089660645e-01 -2.534851133823394775e-01 8.348430693149566650e-02 4.514801874756813049e-02 3.002458512783050537e-01 -1.077231317758560181e-01 7.057029008865356445e-02 1.894539445638656616e-01 3.089386522769927979e-01 -7.336203753948211670e-02 5.567891523241996765e-02 9.199207276105880737e-02 6.265453994274139404e-02 -3.065491616725921631e-01 1.472539305686950684e-01 -2.713675796985626221e-02 1.259962469339370728e-01 -6.740230135619640350e-03
3.182896077632904053e-01 -1.572092473506927490e-01 -2.088941074907779694e-02 1.980352401733398438e-01 1.579536795616149902e-01 -5.858774855732917786e-02 -1.070915535092353821e-02 1.157732959836721420e-02 2.922785580158233643e-01 -7.928995043039321899e-02 8.318644016981124878e-02 1.686009317636489868e-01 -1.650241762399673462e-01 2.101130336523056030e-01 -2.075924873352050781e-01 -2.890539467334747314e-01 3.965015336871147156e-02 3.917890787124633789e-02 2.855481207370758057e-01 2.583868503570556641e-01 -6.334722274914383888e-04 -1.371906548738479614e-01 2.795080244541168213e-01 -2.476529218256473541e-02 5.931745842099189758e-02 -1.568547636270523071e-02 3.495756983757019043e-01 -2.341368943452835083e-01 1.792172044515609741e-01 -4.737284034490585327e-02 -4.956329986453056335e-02 1.184454560279846191e-01
5.560663715004920959e-02 -2.333593368530273438e-01 -9.851823002099990845e-02 1.645919233560562134e-01 -1.007269024848937988e-01 -1.639132201671600342e-01 -3.303693532943725586e-01 -2.942229807376861572e-01 2.041205316781997681e-01 2.413156777620315552e-01 -1.131317317485809326e-01 -1.263622641563415527e-01 -1.114634424448013306e-01 4.013871550559997559e-01 -1.500023342669010162e-02 -2.900487780570983887e-01 1.875400841236114502e-01 2.120053917169570923e-01 2.693028748035430908e-01 2.240745574235916138e-01 6.075159460306167603e-02 1.524042338132858276e-01 5.586836487054824829e-02 1.161895394325256348e-01 -4.681211430579423904e-03 1.779580675065517426e-02 1.475774645805358887e-01 -1.107436139136552811e-02 -4.483741521835327148e-02 -6.775958836078643799e-02 6.640753149986267090e-02 -8.206504583358764648e-02
3.481121659278869629e-01 -4.685470834374427795e-02 6.110975146293640137e-02 1.875146776437759399e-01 -1.427703350782394409e-02 -3.595010936260223389e-02 -4.080254435539245605e-01 7.067987322807312012e-02 -4.857642203569412231e-02 2.840987145900726318e-01 2.255182564258575439e-01 -2.270752191543579102e-02 -6.627608835697174072e-02 3.202954307198524475e-02 1.294313818216323853e-01 1.519772112369537354e-01 -2.112414985895156860e-01 1.936985179781913757e-02 2.997995316982269287e-01 1.193533688783645630e-01 2.184183709323406219e-02 1.315838992595672607e-01 -7.950185984373092651e-02 2.336363047361373901e-01 1.099637299776077271e-01 -2.796790935099124908e-02 1.043263748288154602e-01 2.069341018795967102e-02 3.411622345447540283e-01 -2.797359824180603027e-01 -1.236485242843627930e-01 1.519727408885955811e-01
2.349971532821655273e-01 -1.485029608011245728e-01 -1.017331704497337341e-01 -1.282344199717044830e-02 -2.272299975156784058e-01 -1.972886547446250916e-02 -1.198473796248435974e-01 -7.039874792098999023e-03 2.157571166753768921e-01 3.123936988413333893e-02 7.684685289859771729e-02 -1.607930511236190796e-01 -1.911488026380538940e-01 1.527781486511230469e-01 -2.214525640010833740e-01 -2.110360264778137207e-01 -1.989207416772842407e-01 1.963506266474723816e-02 3.837426602840423584e-01 1.378858685493469238e-01 1.691435724496841431e-01 1.762219816446304321e-01 3.350310325622558594e-01 7.787740789353847504e-03 -1.326059699058532715e-01 1.195095479488372803e-01 2.852232456207275391e-01 1.494108885526657104e-01 -2.147659845650196075e-02 7.710509002208709717e-02 6.835225224494934082e-02 2.970060706138610840e-01
1.575094610452651978e-01 -2.727496922016143799e-01 -1.019414663314819336e-01 1.874573975801467896e-01 -9.079094231128692627e-02 1.019123345613479614e-01 -1.505946964025497437e-01 -6.667152047157287598e-02 3.587456643581390381e-01 -4.864982888102531433e-02 -1.458445787429809570e-01 1.055510118603706360e-01 -2.193940132856369019e-01 2.060339227318763733e-02 -1.094603165984153748e-01 -1.250642091035842896e-01 4.720345139503479004e-03 1.143657788634300232e-01 3.073389232158660889e-01 3.608334660530090332e-01 1.003830786794424057e-02 2.962283045053482056e-02 3.547583520412445068e-01 -6.515359133481979370e-02 -8.587760478258132935e-02 1.987483054399490356e-01 1.767265945672988892e-01 -2.776611149311065674e-01 1.641148477792739868e-01 3.928036987781524658e-02 -7.114804536104202271e-02 1.107982844114303589e-01
2.790113985538482666e-01 1.425425149500370026e-02 -3.468485176563262939e-02 3.439018428325653076e-01 1.374371349811553955e-01 -7.136399857699871063e-03 -3.095875084400177002e-01 -2.981444895267486572e-01 2.884382307529449463e-01 8.019494265317916870e-02 2.257277518510818481e-01 1.247544363141059875e-01 -4.070559144020080566e-02 -6.446110084652900696e-03 1.151949465274810791e-01 -8.392492681741714478e-02 -1.756820380687713623e-01 -7.822456210851669312e-02 1.993640810251235962e-01 -8.586487174034118652e-02 6.492203567177057266e-03 -2.333130240440368652e-01 2.014392167329788208e-01 1.290488094091415405e-01 -8.132220059633255005e-02 1.951629072427749634e-01 2.621473744511604309e-02 2.877141833305358887e-01 9.570232778787612915e-02 -2.875303626060485840e-01 3.622200712561607361e-02 5.936055257916450500e-02
4.520580768585205078e-01 4.259125143289566040e-02 7.323880493640899658e-02 -1.654870808124542236e-01 -1.780267059803009033e-01 -1.922407299280166626e-01 -3.500694036483764648e-01 -9.273499995470046997e-02 1.960488706827163696e-01 1.753986924886703491e-01 1.319732367992401123e-01 -3.817104920744895935e-02 -1.168904379010200500e-01 1.913098692893981934e-01 1.950978636741638184e-01 -1.593368351459503174e-01 -7.673049718141555786e-02 -3.701346218585968018e-01 1.506778746843338013e-01 -2.875490486621856689e-02 2.108515948057174683e-01 -8.901866525411605835e-02 -1.272913664579391479e-01 -3.987326845526695251e-02 -3.687116503715515137e-02 -7.348028570413589478e-02 -1.484742909669876099e-01 -1.234139725565910339e-01 2.413710951805114746e-01 -1.038689315319061279e-01 3.695061057806015015e-02 -9.193001687526702881e-02
-5.901528522372245789e-02 -1.542887836694717407e-01 -1.670930832624435425e-01 -6.834769994020462036e-02 -2.655411697924137115e-02 5.204845592379570007e-02 -3.143436312675476074e-01 -1.228487938642501831e-01 1.645564883947372437e-01 1.009480282664299011e-01 -1.854257881641387939e-01 7.898294925689697266e-02 1.480448096990585327e-01 -1.293234825134277344e-01 2.137358635663986206e-01 -1.001867577433586121e-01 7.723399251699447632e-02 -1.134949922561645508e-01 2.463847249746322632e-01 -8.977684378623962402e-02 2.084598094224929810e-01 1.230444014072418213e-01 3.160532712936401367e-01 4.579560756683349609e-01 2.020837515592575073e-01 1.793768703937530518e-01 -1.408521644771099091e-02 -1.287484765052795410e-01 2.944359183311462402e-01 -1.138938516378402710e-01 -5.606608837842941284e-02 -4.618984833359718323e-02
1.762056350708007812e-01 -3.233112096786499023e-01 -1.765263676643371582e-01 -2.406926155090332031e-01 3.377424180507659912e-02 7.511710375547409058e-02 -2.472358644008636475e-01 -2.076730728149414062e-01 7.597485929727554321e-02 4.115973412990570068e-02 2.231318876147270203e-02 1.022998169064521790e-01 -1.228432208299636841e-01 1.549220234155654907e-01 2.749887108802795410e-01 -1.400142610073089600e-01 1.648683249950408936e-01 -2.779955267906188965e-01 1.647998541593551636e-01 -1.061978340148925781e-01 1.334048658609390259e-01 -5.930869281291961670e-02 3.653641939163208008e-01 2.267566174268722534e-01 1.111996360123157501e-03 2.525610327720642090e-01 7.130672782659530640e-02 -9.412596374750137329e-02 2.810909152030944824e-01 4.365023598074913025e-02 2.248858101665973663e-02 -5.715492367744445801e-02
2.187706977128982544e-01 -1.418154388666152954e-01 -2.988074421882629395e-01 -1.222323924303054810e-01 1.006694212555885315e-01 -1.377420425415039062e-01 -2.363011986017227173e-01 -9.027272462844848633e-02 1.596710681915283203e-01 1.555433571338653564e-01 -1.631101965904235840e-01 6.512632220983505249e-02 -2.520017325878143311e-01 -1.072366014122962952e-01 3.974322676658630371e-01 -8.352753520011901855e-02 2.673408985137939453e-01 5.280893668532371521e-02 1.597330719232559204e-01 -4.523663222789764404e-02 1.479564160108566284e-01 -2.348062954843044281e-02 3.590770363807678223e-01 1.228808611631393433e-01 3.820241242647171021e-02 1.798352152109146118e-01 1.409769207239151001e-01 8.173886686563491821e-02 2.322766780853271484e-01 -7.200962398201227188e-03 -4.530893638730049133e-02 1.718297302722930908e-01
1.713510304689407349e-01 5.581209436058998108e-02 -5.270214751362800598e-02 2.463380396366119385e-01 2.518176287412643433e-02 2.647759951651096344e-02 -1.945188194513320923e-01 -2.865581810474395752e-01 2.206368297338485718e-01 -1.031127199530601501e-01 1.099257916212081909e-01 1.883691921830177307e-02 -1.869247257709503174e-01 1.859175972640514374e-02 -7.680432498455047607e-02 1.448986232280731201e-01 -4.943043738603591919e-02 -1.167372763156890869e-01 3.821381628513336182e-01 -1.136626899242401123e-01 1.037881374359130859e-01 -2.234864383935928345e-01 2.825573980808258057e-01 1.265121996402740479e-01 1.760945916175842285e-01 5.411834642291069031e-02 1.124462112784385681e-01 1.006210967898368835e-01 4.182787835597991943e-01 -7.883366197347640991e-02 -2.799119353294372559e-01 -3.212320059537887573e-02
3.334648311138153076e-01 -1.510784924030303955e-01 3.096382319927215576e-02 2.186441123485565186e-01 1.687645912170410156e-01 -2.333343178033828735e-01 -2.439871877431869507e-01 -2.255713045597076416e-01 1.527411490678787231e-01 4.726805910468101501e-02 7.077512145042419434e-02 1.247282251715660095e-01 1.612010151147842407e-01 7.130542397499084473e-02 2.023618668317794800e-01 9.185080975294113159e-02 -1.259108036756515503e-01 1.037956923246383667e-01 2.252960056066513062e-01 1.246338710188865662e-02 1.231190562248229980e-01 8.400787413120269775e-02 2.782472968101501465e-01 1.577149033546447754e-01 -1.783595681190490723e-01 3.140542209148406982e-01 -7.060528546571731567e-02 1.034318283200263977e-02 1.692977547645568848e-01 -7.640011608600616455e-02 2.612007260322570801e-01 2.386959940195083618e-01
-1.076632067561149597e-01 4.942951723933219910e-02 -9.404855966567993164e-02 2.317794859409332275e-01 3.681360781192779541e-01 -2.448501586914062500e-01 -3.453560471534729004e-01 -2.583208084106445312e-01 -4.956018552184104919e-02 1.618442833423614502e-01 2.808894515037536621e-01 7.307650893926620483e-02 -1.030760407447814941e-01 1.636831164360046387e-01 -4.152993485331535339e-02 -2.830741107463836670e-01 -3.033823370933532715e-01 -6.948634516447782516e-03 1.241805553436279297e-01 -1.067383680492639542e-02 2.138350307941436768e-01 -7.231912761926651001e-02 1.127710863947868347e-01 -1.239389926195144653e-01 -3.246124088764190674e-02 2.323766611516475677e-02 -1.225395277142524719e-01 -1.190458610653877258e-01 2.347495853900909424e-01 -2.635164186358451843e-02 -4.682168364524841309e-02 1.852776557207107544e-01
6.221051141619682312e-02 -8.314047008752822876e-02 -3.394903242588043213e-01 -2.951709628105163574e-01 -1.355388909578323364e-01 1.644259989261627197e-01 -5.815003067255020142e-03 -2.932859957218170166e-02 -6.512847542762756348e-02 -3.577237203717231750e-02 1.210303083062171936e-01 -1.158878877758979797e-01 -9.521317481994628906e-02 1.944699436426162720e-01 1.568972319364547729e-01 -2.528495192527770996e-01 5.535775423049926758e-02 -1.306760162115097046e-01 2.689289450645446777e-01 2.484665811061859131e-01 1.864097416400909424e-01 3.769659437239170074e-03 3.615930443629622459e-03 1.471638232469558716e-01 1.716606765985488892e-01 2.923952341079711914e-01 1.748198121786117554e-01 -7.873819023370742798e-02 2.809394299983978271e-01 -2.695325314998626709e-01 2.366472482681274414e-01 3.963546082377433777e-02
3.978042900562286377e-01 1.974709182977676392e-01 2.875598892569541931e-02 2.398759126663208008e-01 1.264232248067855835e-01 -6.384018808603286743e-02 -2.605207264423370361e-01 1.979297026991844177e-02 1.236648187041282654e-01 2.249864302575588226e-02 1.621346026659011841e-01 5.925535038113594055e-02 -3.362390398979187012e-02 1.577981859445571899e-01 2.968514524400234222e-02 8.549197763204574585e-02 1.479186769574880600e-02 1.161496117711067200e-01 3.665466904640197754e-01 5.552530661225318909e-02 -2.505443617701530457e-02 7.272842526435852051e-02 1.753191798925399780e-01 2.982231378555297852e-01 -8.906436152756214142e-03 -3.064123094081878662e-01 -7.946912199258804321e-03 -9.216152131557464600e-02 4.158634245395660400e-01 -7.612205296754837036e-02 -1.222173199057579041e-01 5.753919109702110291e-02
1.485885214060544968e-02 9.907782077789306641e-03 -2.248035371303558350e-01 3.117514252662658691e-01 2.671848237514495850e-01 -1.602112203836441040e-01 -5.043414235115051270e-01 -1.329775750637054443e-01 1.358285695314407349e-01 2.329709827899932861e-01 2.251296639442443848e-01 4.024180397391319275e-02 -1.657725870609283447e-01 1.729310899972915649e-01 -6.900441832840442657e-03 -5.110076442360877991e-02 -1.121031716465950012e-01 -1.982949674129486084e-02 1.865895092487335205e-01 1.376304179430007935e-01 2.359870821237564087e-01 -5.128379538655281067e-02 4.088997840881347656e-02 -4.152258858084678650e-03 -2.461950108408927917e-02 9.426999837160110474e-02 -9.673674404621124268e-02 8.572687953710556030e-02 4.014214500784873962e-02 -3.198610246181488037e-01 -9.749356657266616821e-02 1.772840768098831177e-01
-2.932963147759437561e-02 -1.729845255613327026e-01 -1.610218286514282227e-01 -1.093547418713569641e-01 7.590238004922866821e-02 1.751679182052612305e-01 -1.571649461984634399e-01 -3.057528845965862274e-02 4.080248996615409851e-03 1.039098650217056274e-01 2.206477671861648560e-01 1.944837160408496857e-02 -6.014383956789970398e-02 -1.751336455345153809e-01 5.346504449844360352e-01 -3.086178004741668701e-01 4.257534444332122803e-02 7.493341807276010513e-03 4.005576372146606445e-01 1.247665733098983765e-01 1.776866614818572998e-01 2.368474379181861877e-02 -2.394280582666397095e-02 1.473568379878997803e-01 -2.792852185666561127e-02 -5.020920559763908386e-02 3.052794933319091797e-02 9.981695329770445824e-04 3.476798236370086670e-01 -1.443703472614288330e-01 -1.200998499989509583e-01 3.607704862952232361e-02
-6.534673273563385010e-02 -1.333915721625089645e-02 -3.893945217132568359e-01 -2.266009449958801270e-01 2.494243234395980835e-01 -3.644198551774024963e-02 -2.764428257942199707e-01 -1.426374018192291260e-01 2.383460253477096558e-01 -9.967156499624252319e-02 1.521689742803573608e-01 -1.096621155738830566e-01 -1.263525336980819702e-01 1.611826270818710327e-01 -1.480946987867355347e-01 -1.982448399066925049e-01 1.059092860668897629e-02 1.096885874867439270e-01 1.294159330427646637e-02 -3.342474810779094696e-03 -8.508504927158355713e-02 2.272469997406005859e-01 8.159317076206207275e-02 7.905410975217819214e-02 -1.708555817604064941e-01 -1.962450146675109863e-01 5.158380419015884399e-02 6.867165863513946533e-02 4.521730244159698486e-01 -1.652994751930236816e-01 -7.157773524522781372e-02 1.762629151344299316e-01
1.775472015142440796e-01 1.290218830108642578e-01 -3.358235061168670654e-01 -9.992159903049468994e-02 -1.051955521106719971e-01 -2.391310930252075195e-01 3.209742903709411621e-02 -3.005934655666351318e-01 1.963920891284942627e-01 -6.836529821157455444e-02 6.860848516225814819e-02 -9.897349029779434204e-02 -7.336296141147613525e-02 1.509362757205963135e-01 2.147193551063537598e-01 -1.206106096506118774e-01 -5.102223530411720276e-02 -6.703294068574905396e-02 8.150552213191986084e-02 3.501870669424533844e-03 1.504044085741043091e-01 -1.631437391042709351e-01 7.554119825363159180e-02 2.287890948355197906e-02 -2.754676342010498047e-02 1.037294119596481323e-01 -1.251599192619323730e-01 -2.331190742552280426e-02 1.187990829348564148e-01 -3.227904438972473145e-01 -2.816016077995300293e-01 4.778258800506591797e-01
2.217712104320526123e-01 -2.906686998903751373e-02 2.141962200403213501e-01 2.396084070205688477e-01 1.036681011319160461e-01 -1.744215041399002075e-01 -3.323576152324676514e-01 8.853176981210708618e-02 1.950120180845260620e-01 2.852325141429901123e-01 2.122566401958465576e-01 -1.170441582798957825e-01 -7.341796904802322388e-02 -1.265352219343185425e-01 1.404647976160049438e-01 -8.677942305803298950e-02 -1.825799047946929932e-01 -1.859778910875320435e-01 2.825049161911010742e-01 8.763845264911651611e-02 -1.137100681662559509e-01 -6.765405088663101196e-02 -8.305285125970840454e-02 9.059500694274902344e-02 4.096346348524093628e-02 1.695531047880649567e-02 9.567018598318099976e-02 -8.136196434497833252e-02 3.407253026962280273e-01 -2.435081750154495239e-01 -4.989289212971925735e-03 2.814808189868927002e-01
2.329156249761581421e-01 7.083774544298648834e-03 -2.774618752300739288e-02 2.271846681833267212e-01 -1.121690347790718079e-01 -3.957354649901390076e-02 -1.997906714677810669e-02 4.647292569279670715e-02 1.981825232505798340e-01 5.846150219440460205e-02 1.567951962351799011e-02 1.186342164874076843e-01 3.487302064895629883e-01 2.730914950370788574e-01 -7.085338234901428223e-02 -2.613589465618133545e-01 1.227448657155036926e-01 1.420013904571533203e-01 2.288601398468017578e-01 2.273663729429244995e-01 1.223664265125989914e-02 -4.206002131104469299e-02 1.637519150972366333e-01 -2.981485985219478607e-02 -2.887032460421323776e-04 -3.174449130892753601e-02 2.179027646780014038e-01 -3.971986174583435059e-01 2.455011308193206787e-01 -3.023675680160522461e-01 -5.433872342109680176e-02 -1.422847360372543335e-01
8.422723039984703064e-03 1.417596489191055298e-01 -3.428295552730560303e-01 1.366156339645385742e-01 -5.843365564942359924e-03 1.307343393564224243e-01 -2.958118319511413574e-01 -5.311186891049146652e-03 1.201073378324508667e-01 2.124668061733245850e-01 2.600306570529937744e-01 2.213690876960754395e-01 3.481901064515113831e-02 4.086803495883941650e-01 2.996330522000789642e-02 1.997659541666507721e-02 -9.461437165737152100e-02 -1.989770978689193726e-01 2.986134588718414307e-01 -7.825557887554168701e-02 -3.912423178553581238e-02 5.162680894136428833e-02 5.020818859338760376e-02 1.152421608567237854e-01 -1.702058613300323486e-01 -1.346087604761123657e-01 1.534354388713836670e-01 -3.015302717685699463e-01 1.932708919048309326e-01 1.985387317836284637e-02 -9.579081088304519653e-02 1.447424441576004028e-01
3.049973249435424805e-01 1.624317616224288940e-01 -1.262743175029754639e-01 -9.795671701431274414e-02 -1.683968454599380493e-01 -1.367958188056945801e-01 -4.755533859133720398e-02 -1.513257771730422974e-01 2.617195844650268555e-01 5.021265149116516113e-02 -5.474269390106201172e-02 1.554517894983291626e-01 -3.436422944068908691e-01 2.110882550477981567e-01 -2.837979979813098907e-02 -1.704322695732116699e-01 -5.529521778225898743e-02 -9.268396347761154175e-02 1.794916689395904541e-01 8.546110242605209351e-03 2.042597681283950806e-01 -2.055729329586029053e-01 -6.419979035854339600e-02 1.140958443284034729e-01 3.185949847102165222e-02 -1.041479706764221191e-01 -4.712685570120811462e-02 -9.674957394599914551e-02 2.542926073074340820e-01 -2.471693754196166992e-01 -9.194721281528472900e-02 4.352287948131561279e-01
1.510617434978485107e-01 -1.018763110041618347e-01 4.297607764601707458e-02 -1.157454475760459900e-01 -2.420620759949088097e-03 -2.001867592334747314e-01 -2.946807444095611572e-01 -3.825973868370056152e-01 1.937678605318069458e-01 1.101477146148681641e-01 -4.018731787800788879e-02 -5.259838327765464783e-02 1.216379404067993164e-01 1.373523920774459839e-01 2.330039292573928833e-01 1.312917377799749374e-02 -2.612082064151763916e-01 1.237558275461196899e-01 -5.901240184903144836e-02 -5.552483722567558289e-02 1.056827083230018616e-01 1.250418871641159058e-01 3.020499367266893387e-03 8.986456692218780518e-02 8.755049109458923340e-02 -2.012030454352498055e-03 -2.302685379981994629e-01 -2.522769868373870850e-01 3.110781013965606689e-01 -8.694989979267120361e-02 -3.819879591464996338e-01 1.910337656736373901e-01
3.938988745212554932e-01 -2.500501871109008789e-01 1.702696271240711212e-02 1.720587909221649170e-01 -1.245354861021041870e-01 -1.166390255093574524e-01 -4.550105333328247070e-02 -8.804590255022048950e-02 2.621186971664428711e-01 9.903797507286071777e-02 -1.971562653779983521e-01 1.130124330520629883e-01 -1.858912706375122070e-01 6.740082055330276489e-02 2.775187492370605469e-01 -3.546934574842453003e-02 -1.026166975498199463e-01 -6.418016552925109863e-02 -2.247842773795127869e-02 -4.392752051353454590e-02 -4.142505116760730743e-03 -8.267112076282501221e-02 4.137682914733886719e-01 1.041793748736381531e-01 7.040303200483322144e-02 1.160318031907081604e-01 -4.911120235919952393e-02 -3.619105741381645203e-02 4.801534414291381836e-01 -4.579170420765876770e-02 7.138440012931823730e-02 9.114161133766174316e-03
3.145676851272583008e-01 -1.719364374876022339e-01 -1.158596277236938477e-01 1.866823732852935791e-01 -9.145002067089080811e-02 -1.702420562505722046e-01 -1.116400808095932007e-01 6.393337249755859375e-02 1.834654808044433594e-01 -1.230626106262207031e-01 -1.006671488285064697e-01 -8.720987476408481598e-03 9.689201414585113525e-02 1.908037997782230377e-02 3.556678295135498047e-01 -1.298869848251342773e-01 -9.633605182170867920e-02 3.191084414720535278e-02 3.060872256755828857e-01 -1.853751242160797119e-01 -3.850124403834342957e-02 3.246299624443054199e-01 3.849746882915496826e-01 6.956522166728973389e-02 -1.078505963087081909e-01 3.114229440689086914e-02 7.026147842407226562e-02 -2.007789164781570435e-01 2.342582792043685913e-01 -1.901547610759735107e-01 8.773450553417205811e-02 -4.827990382909774780e-02
9.228227287530899048e-02 -3.495705127716064453e-01 -1.125006526708602905e-01 4.440373927354812622e-02 -1.987458616495132446e-01 -8.583348244428634644e-02 -9.119194000959396362e-02 -1.006293967366218567e-01 3.130610883235931396e-01 -2.154601514339447021e-01 3.147484501823782921e-03 1.794857382774353027e-01 -1.273905336856842041e-01 1.495721489191055298e-01 -2.444460242986679077e-01 -1.524998694658279419e-01 -4.634977877140045166e-02 1.601962558925151825e-02 4.095835685729980469e-01 2.535494863986968994e-01 3.153491765260696411e-02 1.498683243989944458e-01 3.196062147617340088e-01 -7.457259297370910645e-02 -7.453730702400207520e-02 1.201087310910224915e-01 1.680378317832946777e-01 -1.054409444332122803e-01 2.559453547000885010e-01 -1.190252508968114853e-02 -2.170477248728275299e-02 -2.958873054012656212e-03
1.232954785227775574e-01 5.196749418973922729e-02 1.720399223268032074e-02 4.556982591748237610e-02 -2.461135759949684143e-02 -3.228391110897064209e-01 -2.350573688745498657e-01 5.732460319995880127e-02 2.275687009096145630e-01 -2.598129808902740479e-01 1.096704080700874329e-01 -2.830135449767112732e-02 -1.600179821252822876e-01 -9.305206686258316040e-02 8.518757671117782593e-02 -1.081545427441596985e-01 -4.675545543432235718e-02 -9.857909381389617920e-02 4.131345450878143311e-01 3.085367381572723389e-01 -5.243751034140586853e-02 -5.396035686135292053e-02 3.845532983541488647e-02 3.156733810901641846e-01 -8.432789705693721771e-03 9.714521467685699463e-02 -1.112791299819946289e-01 -1.070207133889198303e-01 3.923982977867126465e-01 -4.374774545431137085e-02 -2.038774043321609497e-01 1.250942647457122803e-01
6.956781446933746338e-02 5.351546034216880798e-02 -5.315330252051353455e-02 2.237635701894760132e-01 -2.350175082683563232e-01 -4.150957241654396057e-02 -1.316856741905212402e-01 -2.763591110706329346e-01 1.625087708234786987e-01 3.700053691864013672e-01 -2.983344718813896179e-02 4.531352221965789795e-02 -2.727940976619720459e-01 -1.512642297893762589e-02 1.820733398199081421e-01 -4.669700190424919128e-02 -4.038358479738235474e-02 6.257126480340957642e-02 -9.222404658794403076e-02 -1.937040984630584717e-01 2.076583653688430786e-01 6.899026036262512207e-02 1.685552448034286499e-01 1.275873482227325439e-01 -1.947442255914211273e-02 -2.080720663070678711e-01 -9.736290201544761658e-03 -2.997117042541503906e-01 3.647397160530090332e-01 -6.427577137947082520e-02 -4.961148649454116821e-02 3.084309697151184082e-01
-1.818194687366485596e-01 2.551743946969509125e-02 -8.361370861530303955e-02 1.250964701175689697e-01 5.263705737888813019e-03 2.301438897848129272e-01 -2.522223889827728271e-01 7.116105407476425171e-02 3.133238255977630615e-01 8.736888319253921509e-02 3.400833904743194580e-02 3.225947916507720947e-02 6.294614076614379883e-02 2.081549167633056641e-01 3.286125063896179199e-01 -3.569095730781555176e-01 1.745952665805816650e-01 1.402129768393933773e-03 2.064423412084579468e-01 7.022177428007125854e-02 -1.213283389806747437e-01 -1.490067392587661743e-01 3.172150850296020508e-01 1.755973547697067261e-01 -1.744452863931655884e-01 -8.515592664480209351e-02 2.556489408016204834e-01 -1.822661310434341431e-01 8.952805399894714355e-02 -1.339908689260482788e-01 1.428294926881790161e-01 4.759269207715988159e-02
-1.381591111421585083e-01 -3.010886907577514648e-01 -1.467238962650299072e-01 1.924405992031097412e-02 -2.549755871295928955e-01 8.770076930522918701e-02 -5.552385747432708740e-02 -1.426700502634048462e-01 1.475362479686737061e-01 2.516064345836639404e-01 1.224952787160873413e-01 -9.794201701879501343e-03 -1.387868672609329224e-01 -1.755377799272537231e-01 6.404364109039306641e-02 -1.308042407035827637e-01 3.748484328389167786e-02 1.001274809241294861e-01 2.607394754886627197e-01 -1.010119616985321045e-01 2.532323598861694336e-01 1.479141041636466980e-02 4.559477269649505615e-01 -9.352475404739379883e-02 -7.123624533414840698e-02 -1.460448801517486572e-01 3.702980652451515198e-02 -1.486853063106536865e-01 1.939442902803421021e-01 -1.810484379529953003e-01 -5.239121243357658386e-02 3.273189365863800049e-01
2.200062423944473267e-01 8.362163789570331573e-03 -1.923665255308151245e-01 -2.310057282447814941e-01 -3.467453643679618835e-02 3.546187654137611389e-02 -1.113770306110382080e-01 -2.353603392839431763e-01 8.510211855173110962e-02 3.861923143267631531e-02 1.275461912155151367e-01 -1.203436329960823059e-01 -3.145814836025238037e-01 1.421691179275512695e-01 1.960223913192749023e-01 -1.359419375658035278e-01 5.145673453807830811e-02 5.496157705783843994e-02 9.408978372812271118e-02 1.104812026023864746e-01 1.639344692230224609e-01 -1.990538537502288818e-01 9.312853217124938965e-02 -4.008034616708755493e-02 -7.241686433553695679e-02 -1.120051443576812744e-01 -1.238774284720420837e-01 -1.037705689668655396e-01 2.488001585006713867e-01 -2.048964351415634155e-01 -2.373476624488830566e-01 5.174084305763244629e-01
2.036690115928649902e-01 -2.949237264692783356e-02 -3.076973743736743927e-02 -2.479854077100753784e-01 -1.454077214002609253e-01 -3.257807493209838867e-01 -4.618669450283050537e-01 -1.959647983312606812e-01 2.229840755462646484e-01 1.074504181742668152e-01 7.139421999454498291e-03 -6.441852450370788574e-02 7.191480696201324463e-02 -3.153186663985252380e-02 2.090689912438392639e-02 1.825181841850280762e-01 -6.015252321958541870e-02 -1.308511048555374146e-01 1.397245973348617554e-01 -2.088698595762252808e-01 2.524076029658317566e-02 -1.292164772748947144e-01 3.123154938220977783e-01 8.642508834600448608e-02 -4.847424104809761047e-02 -2.182200364768505096e-02 3.534036502242088318e-02 -5.661264806985855103e-02 3.349369466304779053e-01 -2.417446076869964600e-01 -1.232974156737327576e-01 -1.071552634239196777e-01
-1.010444574058055878e-02 -3.252223432064056396e-01 -3.002350926399230957e-01 2.273476272821426392e-01 2.748968638479709625e-02 7.128449529409408569e-02 -1.642489619553089142e-02 2.020093202590942383e-01 3.177536129951477051e-01 2.445220649242401123e-01 2.465795911848545074e-02 3.068190813064575195e-01 1.399445533752441406e-01 1.929561048746109009e-01 1.657263189554214478e-01 -1.465443968772888184e-01 -1.487200111150741577e-01 -1.874451935291290283e-01 2.086126059293746948e-01 -1.709793508052825928e-02 7.538940408267080784e-04 -1.531680077314376831e-01 -3.134202212095260620e-02 1.073420345783233643e-01 -2.748101763427257538e-02 -1.483229398727416992e-01 2.770580723881721497e-02 -9.602600336074829102e-02 2.981250584125518799e-01 2.758817560970783234e-02 -1.511619091033935547e-01 2.487175166606903076e-01
-4.712650179862976074e-02 -1.650314591825008392e-02 -2.788076400756835938e-01 -2.566384673118591309e-01 -2.013173699378967285e-01 9.711142629384994507e-02 -7.573588937520980835e-02 9.662648290395736694e-02 1.010140869766473770e-02 -8.818072080612182617e-02 1.849712282419204712e-01 -4.503049701452255249e-02 -1.450385004281997681e-01 2.856781482696533203e-01 1.617278754711151123e-01 -1.832720190286636353e-01 -9.311743080615997314e-02 -1.635103970766067505e-01 1.297566592693328857e-01 1.626238673925399780e-01 1.324166059494018555e-01 1.566204577684402466e-01 3.635017573833465576e-02 2.536481320858001709e-01 1.294986903667449951e-01 2.889320254325866699e-01 1.260791718959808350e-01 -7.517498731613159180e-02 1.830345094203948975e-01 -2.926739752292633057e-01 2.490200698375701904e-01 3.049310743808746338e-01
-4.232131317257881165e-02 1.019620988517999649e-02 3.503541275858879089e-02 2.423001676797866821e-01 -2.840498089790344238e-01 -1.314652264118194580e-01 -1.711568385362625122e-01 -2.608084380626678467e-01 4.139212369918823242e-01 -1.390880998224020004e-02 -2.494664639234542847e-01 6.810337305068969727e-02 2.087178267538547516e-02 -2.848317027091979980e-01 2.521509490907192230e-02 -1.679364591836929321e-01 -7.087638974189758301e-02 -1.359720379114151001e-01 4.448235034942626953e-02 8.473144471645355225e-02 2.798428833484649658e-01 -7.193439453840255737e-02 2.310366332530975342e-01 3.575912117958068848e-01 2.901360392570495605e-03 1.615448296070098877e-02 4.460168629884719849e-02 -2.493493817746639252e-02 2.513667941093444824e-01 -1.510074436664581299e-01 -8.829773962497711182e-02 3.823021426796913147e-03
2.183525860309600830e-01 1.688613444566726685e-01 1.769013404846191406e-01 -8.175962418317794800e-02 -2.437261678278446198e-02 -2.765397429466247559e-01 -1.500093936920166016e-01 -3.335944190621376038e-02 1.459730863571166992e-01 -1.832391833886504173e-03 -9.373225271701812744e-02 3.421697020530700684e-02 -1.585862413048744202e-02 1.475220322608947754e-01 3.678457140922546387e-01 -1.420403420925140381e-01 -6.636939197778701782e-02 -1.794428378343582153e-01 4.366176724433898926e-01 2.182457298040390015e-01 5.553435534238815308e-02 -2.704878747463226318e-01 2.683779224753379822e-02 1.194206029176712036e-01 6.902842223644256592e-02 1.415403280407190323e-02 -5.245647951960563660e-02 -1.266756504774093628e-01 2.142269313335418701e-01 5.273786932229995728e-02 -2.490938603878021240e-01 2.753020823001861572e-01
-1.915163844823837280e-01 1.260214596986770630e-01 -3.434831649065017700e-02 2.081036120653152466e-01 2.785677649080753326e-02 7.576385885477066040e-02 -2.167809754610061646e-02 -2.154055088758468628e-01 2.000401169061660767e-01 1.049585193395614624e-01 -4.306931793689727783e-01 -4.812629520893096924e-02 -1.882952898740768433e-01 1.223096176981925964e-01 3.185433894395828247e-02 -2.277951389551162720e-01 -2.318384647369384766e-01 5.401929467916488647e-02 1.117332503199577332e-01 -2.651624009013175964e-02 2.024757862091064453e-01 1.235411018133163452e-01 2.348530888557434082e-01 1.465700566768646240e-01 7.980918139219284058e-02 3.166707977652549744e-02 -1.020069941878318787e-01 -2.569117248058319092e-01 4.280270040035247803e-01 -1.662879288196563721e-01 -7.394631206989288330e-02 -6.739358603954315186e-02
-7.563384622335433960e-02 -6.038856506347656250e-02 -2.061044871807098389e-01 1.231237128376960754e-01 1.955603361129760742e-01 1.335046887397766113e-01 -3.057631254196166992e-01 -1.328869611024856567e-01 6.428403407335281372e-02 -8.282041549682617188e-02 1.648228168487548828e-01 -1.115282028913497925e-01 -8.186758309602737427e-02 -1.496794223785400391e-01 5.753242373466491699e-01 -3.307889997959136963e-01 2.083602920174598694e-02 -6.585761159658432007e-02 2.343935221433639526e-01 4.390385001897811890e-03 1.116338819265365601e-01 -2.458333969116210938e-02 2.789066173136234283e-02 1.269039958715438843e-01 1.324894130229949951e-01 -1.418218016624450684e-01 -1.073496118187904358e-01 -1.830008774995803833e-01 2.027913480997085571e-01 -1.777793169021606445e-01 -2.158324047923088074e-02 -9.939364157617092133e-03
2.535425126552581787e-01 -6.719772517681121826e-02 9.515529125928878784e-02 7.803258299827575684e-02 3.229095935821533203e-01 -2.705783843994140625e-01 -1.905773282051086426e-01 -9.646879136562347412e-02 2.716161012649536133e-01 2.615276873111724854e-01 7.328928261995315552e-02 -1.898671090602874756e-01 -5.902609601616859436e-02 1.693043261766433716e-01 3.490896150469779968e-02 -2.268203198909759521e-01 -2.789301276206970215e-01 1.891263872385025024e-01 2.334214746952056885e-01 1.619569212198257446e-02 -8.528447896242141724e-02 2.002441324293613434e-02 -3.744232282042503357e-02 1.075935065746307373e-01 -7.733108103275299072e-02 2.862841486930847168e-01 2.283796072006225586e-01 -8.133713155984878540e-02 8.077240735292434692e-02 1.753096096217632294e-02 -2.428742051124572754e-01 1.517849713563919067e-01
1.258725970983505249e-01 1.784972660243511200e-02 -1.460739672183990479e-01 5.905689299106597900e-02 -5.270987004041671753e-02 -1.072643175721168518e-01 -1.578447222709655762e-01 2.856791252270340919e-03 3.267569243907928467e-01 -4.288724809885025024e-02 6.667476892471313477e-02 8.364623785018920898e-02 -4.971300065517425537e-01 1.256480813026428223e-01 2.568537890911102295e-01 1.437922120094299316e-01 -1.568786799907684326e-01 -2.025077193975448608e-01 1.390843987464904785e-01 -4.206905886530876160e-02 1.101796552538871765e-01 -8.550338447093963623e-02 -1.694215834140777588e-02 6.070122122764587402e-02 1.167073547840118408e-01 9.072503447532653809e-02 -1.965234726667404175e-01 -2.575279176235198975e-01 2.565612792968750000e-01 -1.325180232524871826e-01 -1.240170523524284363e-01 3.383229970932006836e-01
1.755915731191635132e-01 2.404823713004589081e-02 1.507937461137771606e-01 6.517877429723739624e-02 2.074304968118667603e-02 -1.171201765537261963e-01 -7.280096411705017090e-03 -9.641350060701370239e-02 3.464687466621398926e-01 3.273065090179443359e-01 3.066430613398551941e-02 2.123324424028396606e-01 9.595258533954620361e-02 1.952932327985763550e-01 2.894147634506225586e-01 1.641315668821334839e-01 -7.081852108240127563e-02 -1.394271701574325562e-01 2.970108985900878906e-01 2.684532403945922852e-01 1.695440709590911865e-01 -4.107264429330825806e-02 1.772367805242538452e-01 1.915849745273590088e-01 1.851751208305358887e-01 4.546048119664192200e-02 -2.603383921086788177e-02 -1.448402530513703823e-03 3.434662818908691406e-01 -5.234044790267944336e-02 -2.099141776561737061e-01 -4.204445332288742065e-02
1.676722764968872070e-01 3.368204832077026367e-02 -2.196911573410034180e-01 3.970543146133422852e-01 -2.456745803356170654e-01 -1.179942190647125244e-01 -4.518366232514381409e-02 -2.981433831155300140e-02 2.487124949693679810e-01 2.495641857385635376e-01 -1.763383895158767700e-01 -5.739216133952140808e-02 -1.511126905679702759e-01 2.228581607341766357e-01 2.329137623310089111e-01 -1.208512559533119202e-01 -5.480192601680755615e-02 -3.856927528977394104e-02 -7.166019827127456665e-02 -2.263986766338348389e-01 3.257839977741241455e-01 -1.708704680204391479e-01 6.192836910486221313e-02 3.550728410482406616e-02 1.098123341798782349e-01 -9.703387320041656494e-02 4.489257186651229858e-02 -1.487641781568527222e-01 2.382709383964538574e-01 -1.064518019556999207e-01 7.351178675889968872e-02 2.594273090362548828e-01
6.579738855361938477e-02 -4.018617793917655945e-03 -4.964758642017841339e-03 1.522774994373321533e-01 1.272697281092405319e-02 -8.780565112829208374e-02 -5.191984400153160095e-02 -4.296164959669113159e-02 2.795751094818115234e-01 -9.409675002098083496e-02 6.170235201716423035e-02 -2.708443701267242432e-01 2.373595982789993286e-01 2.132562547922134399e-01 4.212278500199317932e-02 -7.918874919414520264e-02 3.203563019633293152e-02 2.210400439798831940e-02 2.544851005077362061e-01 1.113612111657857895e-02 -9.995622932910919189e-02 -1.246442794799804688e-01 8.890375494956970215e-02 3.781018853187561035e-01 3.531410917639732361e-02 -8.084449917078018188e-02 7.594326138496398926e-02 -2.031905343756079674e-03 4.371438920497894287e-01 -2.980032563209533691e-01 1.646028086543083191e-02 3.866069018840789795e-01
7.287201937288045883e-03 -4.156379997730255127e-01 -1.599570512771606445e-01 1.029273611493408680e-03 -1.665653437376022339e-01 3.597505856305360794e-03 -7.514206320047378540e-02 -1.317123621702194214e-01 2.965133488178253174e-01 1.149648874998092651e-01 5.372372269630432129e-02 -7.961723953485488892e-03 1.184290423989295959e-01 1.017197594046592712e-01 2.960854172706604004e-01 -1.264878064393997192e-01 -1.619789898395538330e-01 3.454312682151794434e-02 2.540823221206665039e-01 -1.630032807588577271e-01 1.371234655380249023e-01 1.663671731948852539e-01 1.620980650186538696e-01 -2.334991656243801117e-02 -5.528147518634796143e-02 2.426570057868957520e-01 8.666200935840606689e-02 -6.799129396677017212e-02 1.181114464998245239e-01 5.680035799741744995e-02 3.979154229164123535e-01 2.779988050460815430e-01
1.138059943914413452e-01 -1.020566225051879883e-01 -1.336748898029327393e-01 2.487294971942901611e-01 -2.705073915421962738e-02 -2.552757561206817627e-01 -2.108057737350463867e-01 -1.134630963206291199e-01 1.812729537487030029e-01 1.705450862646102905e-01 3.169887363910675049e-01 -5.585860460996627808e-02 6.366342306137084961e-02 2.676966190338134766e-01 1.078826785087585449e-01 -2.328880578279495239e-01 1.299608051776885986e-01 2.146225124597549438e-01 6.610396504402160645e-02 2.546618282794952393e-01 3.862860500812530518e-01 1.641764491796493530e-01 -1.033244505524635315e-01 -6.853272020816802979e-02 7.283201068639755249e-02 2.379518300294876099e-01 2.490105852484703064e-02 -7.617435604333877563e-02 2.364645153284072876e-01 -1.178649161010980606e-02 -1.012654900550842285e-01 9.040915220975875854e-02
1.937018893659114838e-02 2.304455265402793884e-03 2.054439187049865723e-01 1.571811139583587646e-01 1.208039894700050354e-01 -2.393581420183181763e-01 -8.009726554155349731e-02 -3.884874284267425537e-02 3.288260102272033691e-01 -2.393214032053947449e-02 1.817666552960872650e-02 5.073570832610130310e-02 1.263351589441299438e-01 1.411890089511871338e-01 2.469499409198760986e-01 -2.129620164632797241e-01 -1.814978010952472687e-02 -6.202612072229385376e-02 2.925256192684173584e-01 2.676504254341125488e-01 -9.547768533229827881e-02 -1.492877006530761719e-01 1.811629682779312134e-01 3.131307959556579590e-01 1.534043401479721069e-01 -5.597548186779022217e-02 -1.529582738876342773e-01 -1.752181947231292725e-01 2.560476362705230713e-01 -2.156066894531250000e-02 -2.689316272735595703e-01 2.372517287731170654e-01
2.817512154579162598e-01 2.630699984729290009e-02 7.030379772186279297e-02 -1.580330543220043182e-02 -6.545072048902511597e-02 -2.027714103460311890e-01 1.116475015878677368e-01 -2.673480845987796783e-02 -3.871484845876693726e-02 -8.690287917852401733e-02 1.233436763286590576e-01 1.398605108261108398e-01 -2.687066793441772461e-01 1.010651215910911560e-01 1.828902959823608398e-01 -3.100756108760833740e-01 -1.123598292469978333e-01 -2.233333289623260498e-01 1.248929873108863831e-01 -4.378628451377153397e-03 2.885479331016540527e-01 -6.049426272511482239e-02 -9.536270797252655029e-02 2.582796216011047363e-01 2.219942510128021240e-01 3.685352206230163574e-02 -9.958137758076190948e-03 -1.434146761894226074e-01 4.337128698825836182e-01 -2.272673100233078003e-01 -1.392799913883209229e-01 1.703192740678787231e-01
8.741100900806486607e-04 -3.160854429006576538e-02 -1.476451307535171509e-01 -1.624434143304824829e-01 -2.850519716739654541e-01 -1.387134194374084473e-01 -1.596455834805965424e-02 -1.565139591693878174e-01 2.912065573036670685e-02 3.052428364753723145e-01 -4.139802604913711548e-02 -6.701222062110900879e-02 -1.410722732543945312e-01 -2.010292932391166687e-02 4.714228212833404541e-02 -1.245001107454299927e-01 -1.775235235691070557e-01 -2.837694585323333740e-01 2.603856623172760010e-01 1.302709132432937622e-01 4.262794852256774902e-01 -8.698179572820663452e-02 2.258185446262359619e-01 6.290930788964033127e-03 -1.020679324865341187e-01 -6.864826381206512451e-02 1.915687508881092072e-02 1.163867488503456116e-01 2.761022746562957764e-01 -3.755072057247161865e-01 -6.153276935219764709e-02 1.093180291354656219e-02
2.325802575796842575e-03 2.473125932738184929e-03 -3.329476807266473770e-03 4.761903360486030579e-02 -1.497701276093721390e-03 -2.931421995162963867e-01 -4.468145966529846191e-02 -2.479431480169296265e-01 1.377221345901489258e-01 1.814500242471694946e-01 -1.277200430631637573e-01 -1.251832991838455200e-01 -1.637728810310363770e-01 4.747829735279083252e-01 2.292566746473312378e-01 -3.847903907299041748e-01 -9.363035857677459717e-02 1.725292652845382690e-01 3.174080848693847656e-01 -4.482877627015113831e-02 1.531500816345214844e-01 -2.335172332823276520e-02 -1.193167716264724731e-01 9.262531250715255737e-02 2.668687403202056885e-01 6.574382632970809937e-02 1.210628822445869446e-01 4.145555198192596436e-02 6.459821015596389771e-02 2.989410795271396637e-02 7.129219919443130493e-02 -1.462658643722534180e-01
-1.108812019228935242e-01 -3.649890422821044922e-01 -2.273617498576641083e-02 -5.410695448517799377e-02 -3.232218325138092041e-01 -2.888345420360565186e-01 -5.153637379407882690e-02 -1.608607620000839233e-01 2.705899477005004883e-01 1.186923012137413025e-01 -1.880602389574050903e-01 2.437930740416049957e-02 -8.241745829582214355e-02 1.393680870532989502e-01 8.828895539045333862e-02 -1.277898699045181274e-01 -2.491868734359741211e-01 -1.733088940382003784e-01 4.444925859570503235e-02 1.055934876203536987e-01 2.526173591613769531e-01 -4.667302221059799194e-02 2.244245260953903198e-02 8.423386514186859131e-02 -2.514873631298542023e-02 -1.029558703303337097e-01 3.912711441516876221e-01 -1.349135302007198334e-02 1.851505041122436523e-01 -2.283883243799209595e-01 4.180930927395820618e-02 1.716356277465820312e-01
1.956119984388351440e-01 1.114637479186058044e-01 -1.100907623767852783e-01 3.330927789211273193e-01 -5.584146082401275635e-02 -3.034688532352447510e-01 -1.081036776304244995e-01 -6.401950120925903320e-02 3.756971657276153564e-01 2.594638988375663757e-02 1.222130060195922852e-01 -1.490044891834259033e-01 -6.214277446269989014e-02 2.312321662902832031e-01 -2.179567813873291016e-01 -2.553415000438690186e-01 9.820573776960372925e-02 -1.679447144269943237e-01 1.183217316865921021e-01 1.320289969444274902e-01 6.618861854076385498e-02 -3.352132439613342285e-02 6.525982171297073364e-02 1.140607055276632309e-02 -8.882781863212585449e-02 -1.248504295945167542e-01 1.049550920724868774e-01 -9.381656348705291748e-02 2.046347558498382568e-01 2.591546438634395599e-02 -1.704465448856353760e-01 4.149467647075653076e-01
2.320907264947891235e-01 1.893677413463592529e-01 1.932770200073719025e-02 2.063905633985996246e-02 1.119400262832641602e-01 -3.173384070396423340e-02 7.655373960733413696e-02 -3.455175459384918213e-01 3.136831521987915039e-01 -9.092731401324272156e-03 -8.700800687074661255e-02 -1.709812283515930176e-01 1.785929799079895020e-01 7.010341156274080276e-03 1.155977472662925720e-01 -1.956293582916259766e-01 2.906866744160652161e-02 1.624196022748947144e-01 2.236676365137100220e-01 9.835007041692733765e-02 -1.685136854648590088e-01 -9.147864580154418945e-02 3.022869862616062164e-02 5.418192967772483826e-02 1.369554549455642700e-01 -1.121528223156929016e-01 2.260802835226058960e-01 -3.351556882262229919e-02 5.673167705535888672e-01 -8.939829468727111816e-02 4.563311114907264709e-03 1.042069271206855774e-01
3.626393973827362061e-01 -1.979179680347442627e-01 4.843873903155326843e-03 1.462685316801071167e-01 -1.322309225797653198e-01 -2.219276279211044312e-01 -1.355805248022079468e-01 4.661360010504722595e-02 7.517622411251068115e-02 -1.937477733008563519e-03 2.032208442687988281e-01 -1.350810378789901733e-01 -2.868486046791076660e-01 2.807147800922393799e-01 2.656003534793853760e-01 -9.240467846393585205e-02 7.011505961418151855e-02 -2.284244894981384277e-01 3.114449381828308105e-01 1.772373914718627930e-01 8.047691732645034790e-02 1.366178784519433975e-02 -3.599252179265022278e-02 1.688238680362701416e-01 7.048127055168151855e-02 4.761918261647224426e-02 -2.258393764495849609e-01 -1.910153180360794067e-01 2.460122257471084595e-01 -1.889677345752716064e-01 3.605005890130996704e-02 3.200894966721534729e-02
3.883061110973358154e-01 2.086103111505508423e-01 5.971287563443183899e-02 2.507700324058532715e-01 2.044720798730850220e-01 -2.573577165603637695e-01 -1.217537820339202881e-01 -1.819431632757186890e-01 9.889242798089981079e-02 1.337166428565979004e-01 3.059277832508087158e-01 -9.909173846244812012e-02 3.706656768918037415e-02 2.494405955076217651e-01 1.146947890520095825e-01 -1.405532509088516235e-01 -1.143981665372848511e-01 1.359388139098882675e-02 2.273953109979629517e-01 1.859602704644203186e-02 -5.546393990516662598e-02 1.936610937118530273e-01 5.940031260251998901e-02 2.700349092483520508e-01 3.753500431776046753e-02 2.576247975230216980e-02 -1.041010953485965729e-02 1.825595796108245850e-01 2.748819887638092041e-01 -1.674958169460296631e-01 -1.703684628009796143e-01 7.211541384458541870e-02
1.085449233651161194e-01 -7.793547958135604858e-02 -2.470771521329879761e-01 7.455738633871078491e-02 4.209330677986145020e-02 -3.248663842678070068e-01 1.212093457579612732e-01 6.227939855307340622e-03 2.404592931270599365e-01 -7.499857991933822632e-02 1.833809316158294678e-01 -6.291902810335159302e-02 4.993365705013275146e-02 1.275153160095214844e-01 -1.435167491436004639e-01 -1.762629449367523193e-01 -8.823290467262268066e-02 2.219335138797760010e-01 2.187140434980392456e-01 1.270977705717086792e-01 -1.188293769955635071e-01 1.409523785114288330e-01 8.429078385233879089e-03 2.495711445808410645e-01 -2.323499321937561035e-01 -1.326311677694320679e-01 1.280093938112258911e-01 8.596768230199813843e-02 4.275173246860504150e-01 -7.528327405452728271e-02 3.286794573068618774e-02 3.461190462112426758e-01
7.647481560707092285e-02 -3.330338597297668457e-01 -1.659449040889739990e-01 -1.757724136114120483e-01 -1.369061917066574097e-01 6.740414351224899292e-02 -2.856035828590393066e-01 -3.151627182960510254e-01 2.234022133052349091e-02 1.303824931383132935e-01 2.008695602416992188e-01 -6.881040334701538086e-02 -1.443299502134323120e-01 1.954346746206283569e-01 2.336231917142868042e-01 -9.166136384010314941e-02 1.821509748697280884e-01 -2.349428981542587280e-01 1.807609796524047852e-01 -1.599086634814739227e-02 2.844634652137756348e-01 5.708367004990577698e-02 2.108576595783233643e-01 2.802835702896118164e-01 8.832007646560668945e-02 1.555162519216537476e-01 1.529384255409240723e-01 4.271702840924263000e-02 1.851247251033782959e-01 8.403290808200836182e-02 -8.538434654474258423e-02 -4.128245636820793152e-02
1.548413187265396118e-02 -2.901305072009563446e-02 -1.809121966361999512e-01 7.428824156522750854e-02 1.998559236526489258e-01 4.160693287849426270e-02 -1.567288190126419067e-01 -3.627817705273628235e-02 -1.035072188824415207e-02 5.244586244225502014e-02 9.268476814031600952e-02 -5.064255557954311371e-03 8.371450006961822510e-03 -1.136759072542190552e-01 5.381446480751037598e-01 -4.202613532543182373e-01 7.518468052148818970e-02 -4.565299302339553833e-02 4.046156406402587891e-01 4.130816087126731873e-02 2.232324779033660889e-01 -5.036855861544609070e-02 -1.120574995875358582e-01 6.184476986527442932e-02 1.553121805191040039e-01 -5.356305092573165894e-02 8.414317667484283447e-02 -1.324295848608016968e-01 2.956593930721282959e-01 -9.842935204505920410e-02 -5.667688697576522827e-02 -9.273276478052139282e-02
1.751999408006668091e-01 -1.945570260286331177e-01 -3.004800900816917419e-02 -1.099368482828140259e-01 -3.309803605079650879e-01 1.419707685708999634e-01 -1.158900707960128784e-01 -1.234647780656814575e-01 2.164036631584167480e-01 1.547608077526092529e-01 -8.148808777332305908e-02 1.222252752631902695e-02 1.079826354980468750e-01 6.918509304523468018e-02 2.307804115116596222e-02 -3.262284696102142334e-01 -3.238372206687927246e-01 4.690419882535934448e-02 3.128581941127777100e-01 -8.473905175924301147e-02 2.313876897096633911e-02 1.791102141141891479e-01 2.281259894371032715e-01 1.434286087751388550e-01 -1.016390845179557800e-01 1.982712000608444214e-01 2.684724330902099609e-01 -6.183178722858428955e-02 -7.613488286733627319e-02 1.405939459800720215e-01 7.681707851588726044e-03 3.009730279445648193e-01
-1.438142806291580200e-01 -2.340460754930973053e-02 -1.207216382026672363e-01 1.251170635223388672e-01 -3.428482115268707275e-01 1.514106802642345428e-02 -2.959564626216888428e-01 -3.800075128674507141e-02 5.758960545063018799e-02 1.445991992950439453e-01 -3.770197555422782898e-02 1.357933282852172852e-01 -5.459512770175933838e-02 -4.007471725344657898e-02 1.616647541522979736e-01 -2.555551938712596893e-02 -6.685274094343185425e-02 -1.693262159824371338e-01 2.398423850536346436e-01 1.354181915521621704e-01 -2.316525019705295563e-02 -3.416185379028320312e-01 2.362688183784484863e-01 -6.881514936685562134e-02 1.507255136966705322e-01 -1.812267154455184937e-01 1.613246500492095947e-01 -1.015683859586715698e-01 3.196778297424316406e-01 -3.376812934875488281e-01 -2.409317642450332642e-01 1.153087168931961060e-01
2.863254249095916748e-01 -6.499449908733367920e-02 -1.803057789802551270e-01 2.592213451862335205e-01 -3.561463207006454468e-02 1.857299916446208954e-02 -3.268306255340576172e-01 -3.772737085819244385e-01 3.073498792946338654e-02 1.425791829824447632e-01 -1.116986945271492004e-01 -9.937276691198348999e-02 -1.446107327938079834e-01 1.182144433259963989e-01 -6.019932404160499573e-02 -1.793275028467178345e-01 -3.796518445014953613e-01 -1.016068160533905029e-01 1.051891595125198364e-01 -6.632933020591735840e-02 1.295898407697677612e-01 3.474605269730091095e-03 -2.495517395436763763e-02 2.972454577684402466e-02 3.427574783563613892e-02 -1.504381746053695679e-01 1.308053433895111084e-01 7.539184391498565674e-02 2.771434485912322998e-01 1.156765669584274292e-01 -2.269234061241149902e-01 2.692700326442718506e-01
2.535861171782016754e-02 1.022548750042915344e-01 -3.347967937588691711e-02 2.513970732688903809e-01 -3.455351293087005615e-01 1.026120409369468689e-01 1.905978098511695862e-02 -1.706257015466690063e-01 1.784078180789947510e-01 3.537404239177703857e-01 -1.606225520372390747e-01 -8.740936219692230225e-02 -4.551599919795989990e-02 8.940754085779190063e-02 2.210115790367126465e-01 1.000402048230171204e-01 -8.128071576356887817e-02 -8.513983339071273804e-02 6.840673834085464478e-02 -1.677691787481307983e-01 2.755035459995269775e-01 1.071300636976957321e-02 2.723106741905212402e-01 3.075243830680847168e-01 -3.553254529833793640e-03 8.802367374300956726e-03 -8.593064546585083008e-02 -2.336715310811996460e-01 2.725237905979156494e-01 -5.623908340930938721e-02 -1.109198182821273804e-01 2.502472400665283203e-01
-3.646798804402351379e-02 2.561083436012268066e-01 -7.182542234659194946e-02 8.600006997585296631e-02 -3.917215466499328613e-01 2.641695737838745117e-02 -9.837333858013153076e-02 5.621111392974853516e-02 1.432034075260162354e-01 7.298351731151342392e-03 9.764185547828674316e-02 -4.524045065045356750e-02 -8.524041622877120972e-02 2.459719330072402954e-01 3.352971076965332031e-01 1.550139039754867554e-01 -5.567566677927970886e-02 1.693839728832244873e-01 3.058789372444152832e-01 -1.439448595046997070e-01 -3.146422328427433968e-03 3.426015377044677734e-02 1.223237067461013794e-01 1.011550053954124451e-01 -1.453673541545867920e-01 4.939517751336097717e-02 9.015139192342758179e-02 -2.255277782678604126e-01 3.679766356945037842e-01 9.633555263280868530e-02 1.996446102857589722e-01 2.786064445972442627e-01
-1.273933053016662598e-01 -1.115992851555347443e-02 -1.580969095230102539e-01 -1.155214384198188782e-01 -1.195564791560173035e-01 -9.560807049274444580e-02 -4.660332202911376953e-01 4.718908166978508234e-04 2.029180526733398438e-01 1.092156916856765747e-01 -4.887538030743598938e-03 -1.083498224616050720e-01 1.750126779079437256e-01 2.925228476524353027e-01 3.869612887501716614e-02 2.980459108948707581e-02 -1.540480703115463257e-01 -7.344908267259597778e-02 6.579603999853134155e-02 1.072789262980222702e-02 1.933797597885131836e-01 1.194654032588005066e-01 2.067944593727588654e-02 3.779941201210021973e-01 -3.308477997779846191e-02 -1.768762469291687012e-01 4.559954702854156494e-01 -5.778938159346580505e-02 1.167383193969726562e-01 -8.851148188114166260e-02 -5.953581631183624268e-02 1.550165563821792603e-01
-3.727193549275398254e-02 -1.483706235885620117e-01 -4.168187379837036133e-01 1.031973138451576233e-01 -8.719000965356826782e-02 1.147283017635345459e-01 -1.408192366361618042e-01 -3.767501562833786011e-02 3.962072134017944336e-01 1.901713013648986816e-01 9.613879024982452393e-02 1.989422738552093506e-01 9.735788404941558838e-02 4.343720152974128723e-02 7.730361074209213257e-02 -1.542452424764633179e-01 -2.151760309934616089e-01 -3.125748038291931152e-01 2.461333274841308594e-01 -3.095540963113307953e-02 1.207887530326843262e-01 -2.939287722110748291e-01 -1.369116306304931641e-01 -2.457879018038511276e-03 1.056755259633064270e-01 -8.013013750314712524e-02 1.098444461822509766e-01 -1.707038283348083496e-01 2.836127281188964844e-01 3.162388503551483154e-02 -2.263269387185573578e-02 -3.279927745461463928e-02
1.143817305564880371e-01 -4.670523703098297119e-01 -2.008107155561447144e-01 -2.174061238765716553e-01 7.630732655525207520e-02 1.252246201038360596e-01 -1.561327576637268066e-01 -8.334355801343917847e-02 2.759050726890563965e-01 -1.084243059158325195e-01 9.541729092597961426e-02 9.496314078569412231e-02 6.880161911249160767e-02 -7.854439318180084229e-03 3.876357376575469971e-01 -2.043636292219161987e-01 -1.654778122901916504e-01 -1.288143396377563477e-01 7.878173142671585083e-02 1.906382665038108826e-02 1.387347131967544556e-01 3.437708318233489990e-02 1.374519169330596924e-01 5.397449433803558350e-02 2.813254296779632568e-02 3.015933632850646973e-01 -3.299548989161849022e-04 -1.657075881958007812e-01 1.552189290523529053e-01 -1.643573492765426636e-01 1.887814551591873169e-01 1.637149155139923096e-01
5.262948870658874512e-01 -2.385823428630828857e-02 -1.870596557855606079e-01 3.243820741772651672e-02 2.733434550464153290e-02 -2.180628180503845215e-01 -2.600591778755187988e-01 1.172897815704345703e-01 1.368548274040222168e-01 1.457054316997528076e-01 -9.109616279602050781e-03 -2.227999456226825714e-02 -5.066366121172904968e-02 1.286744028329849243e-01 -3.858117759227752686e-02 -3.678054213523864746e-01 -7.490457594394683838e-02 -9.467280656099319458e-02 -9.114233776926994324e-03 -2.141096889972686768e-01 1.605813354253768921e-01 -9.805978834629058838e-02 1.289353519678115845e-01 1.076822131872177124e-01 -2.472410947084426880e-01 2.359548024833202362e-02 1.695973798632621765e-02 -7.561922818422317505e-02 3.216591179370880127e-01 1.301898509263992310e-01 -1.544613689184188843e-01 -1.555574983358383179e-01
1.169922202825546265e-01 -2.776856534183025360e-02 9.848164021968841553e-02 -2.122740298509597778e-01 -1.925010420382022858e-02 -9.062570333480834961e-02 -2.158976346254348755e-01 -3.438786789774894714e-02 1.946620494127273560e-01 -2.542735040187835693e-01 2.367126569151878357e-02 1.008420065045356750e-01 -3.153018951416015625e-01 -1.083803847432136536e-01 2.335046231746673584e-01 -2.338640093803405762e-01 -3.874949365854263306e-02 1.167256161570549011e-01 3.122916221618652344e-01 -1.106313318014144897e-01 -1.678000688552856445e-01 1.171462684869766235e-01 4.008758068084716797e-01 7.036104053258895874e-02 -5.439253896474838257e-02 1.904878318309783936e-01 1.092157606035470963e-02 -3.231777548789978027e-01 1.929149329662322998e-01 2.548166364431381226e-02 -9.144393354654312134e-02 1.352400630712509155e-01
-2.132491022348403931e-01 2.719066338613629341e-03 -1.927020996809005737e-01 -5.498477071523666382e-02 1.415436267852783203e-01 -5.276197195053100586e-02 -2.800673842430114746e-01 -2.163144946098327637e-01 3.542470335960388184e-01 -3.056125715374946594e-03 -6.992705911397933960e-02 -1.732684969902038574e-01 1.414462029933929443e-01 1.807748228311538696e-01 1.083730533719062805e-01 -2.238997071981430054e-01 -2.236348241567611694e-01 1.224721781909465790e-03 -2.303622514009475708e-01 -3.684155642986297607e-02 2.335243076086044312e-01 3.167157247662544250e-02 3.354535996913909912e-01 9.248887747526168823e-02 3.676777705550193787e-02 2.214229255914688110e-01 -4.243627563118934631e-02 -4.518886655569076538e-02 3.035901188850402832e-01 1.235084459185600281e-01 7.032791525125503540e-02 2.090193778276443481e-01
1.787060648202896118e-01 -1.240691617131233215e-01 -2.424315363168716431e-01 1.260809153318405151e-01 2.984545938670635223e-02 -1.470028907060623169e-01 -4.604610204696655273e-01 -3.703898489475250244e-01 2.661938033998012543e-02 4.055378213524818420e-02 -1.712658256292343140e-02 -1.574307829141616821e-01 5.934922955930233002e-03 -3.937608003616333008e-02 -1.668379604816436768e-01 -2.108458876609802246e-01 -2.531241774559020996e-01 -2.147507518529891968e-01 6.106153503060340881e-02 -8.247427642345428467e-02 3.460542857646942139e-02 9.473911672830581665e-02 5.624018982052803040e-02 6.149155646562576294e-02 1.177077740430831909e-01 6.662229448556900024e-02 1.485807001590728760e-01 7.687659002840518951e-03 2.735212147235870361e-01 -3.931874036788940430e-02 -2.556275725364685059e-01 2.915626466274261475e-01
-1.096435487270355225e-01 -4.081015140400268137e-05 -1.153095439076423645e-01 -1.056951060891151428e-01 -8.994921296834945679e-02 -9.607932716608047485e-02 -4.894485771656036377e-01 -1.325034797191619873e-01 7.348035275936126709e-02 -2.982421591877937317e-02 -1.563522964715957642e-02 -1.769621223211288452e-01 1.384910196065902710e-01 3.259054422378540039e-01 -1.675947941839694977e-02 -1.167882084846496582e-01 -1.658909767866134644e-01 -7.126878201961517334e-02 1.027010381221771240e-01 1.192157864570617676e-01 1.235019713640213013e-01 4.552311822772026062e-02 4.082528129220008850e-02 3.103254437446594238e-01 3.591349348425865173e-03 -2.701070904731750488e-01 4.361951053142547607e-01 -1.257338821887969971e-01 1.724298000335693359e-01 1.155141647905111313e-02 -9.858840703964233398e-02 1.436121165752410889e-01
8.754903078079223633e-02 3.612288832664489746e-02 -2.816889584064483643e-01 1.701511144638061523e-01 -2.830580472946166992e-01 -1.843360513448715210e-01 -3.572175800800323486e-01 3.985413908958435059e-02 3.268881142139434814e-01 1.999938189983367920e-01 1.796890944242477417e-01 3.777750954031944275e-02 7.395752519369125366e-02 2.119934409856796265e-01 -6.077037006616592407e-02 -1.282959729433059692e-01 -8.229101449251174927e-02 -9.906245023012161255e-02 1.627056449651718140e-01 2.694444358348846436e-01 1.347260624170303345e-01 1.412621289491653442e-01 1.332486122846603394e-01 2.573727369308471680e-01 1.355731934309005737e-01 -3.442404046654701233e-02 5.273463949561119080e-02 -1.459736227989196777e-01 -1.266639083623886108e-01 -5.559075251221656799e-02 -2.960864305496215820e-01 9.341490454971790314e-03
2.756475508213043213e-01 8.807404339313507080e-02 -9.342908114194869995e-02 -1.000816896557807922e-01 2.080523520708084106e-01 7.557595614343881607e-03 -2.734076678752899170e-01 -2.148950472474098206e-02 2.145267128944396973e-01 2.054197192192077637e-01 -1.059600114822387695e-01 6.866807490587234497e-02 -1.417938619852066040e-01 2.329234927892684937e-01 -7.415603846311569214e-02 -3.720397651195526123e-01 -4.321600869297981262e-02 6.770081818103790283e-02 -2.980433404445648193e-01 -9.787511080503463745e-02 2.141276895999908447e-01 -6.094092503190040588e-02 9.497212618589401245e-02 1.936304718255996704e-01 -2.447436004877090454e-02 1.163253486156463623e-01 2.934816479682922363e-02 -7.631536573171615601e-02 4.423355162143707275e-01 -1.691627949476242065e-01 -5.586225539445877075e-03 1.022990867495536804e-01
2.506611347198486328e-01 -2.235141023993492126e-02 6.700966507196426392e-02 9.814741462469100952e-02 4.180606901645660400e-01 -1.284981369972229004e-01 -1.634303480386734009e-01 -2.141322642564773560e-01 1.417110562324523926e-01 1.604514382779598236e-02 1.199378594756126404e-01 1.490950584411621094e-03 -1.123241521418094635e-02 1.627050191164016724e-01 2.621491551399230957e-01 -1.686594635248184204e-01 -3.380763828754425049e-01 5.233888328075408936e-02 2.815577201545238495e-02 1.759168654680252075e-01 1.212742030620574951e-01 2.054015249013900757e-01 3.218465745449066162e-01 1.840227395296096802e-01 -1.843170672655105591e-01 5.412670597434043884e-02 -1.595192253589630127e-01 7.653644680976867676e-02 2.570985853672027588e-01 -1.365808844566345215e-01 4.111520946025848389e-02 4.930687323212623596e-02
8.660962432622909546e-02 -3.599696233868598938e-02 -5.839840695261955261e-02 2.514913082122802734e-01 1.080123335123062134e-01 -4.224047809839248657e-02 -1.006864234805107117e-01 -1.123129799962043762e-01 1.630411595106124878e-01 -4.172191396355628967e-02 -1.857173070311546326e-02 2.156265079975128174e-03 -3.173973262310028076e-01 6.003846228122711182e-02 1.465103179216384888e-01 -1.168461367487907410e-01 1.098916679620742798e-01 1.905568391084671021e-01 1.957481354475021362e-01 3.318133354187011719e-01 1.624699980020523071e-01 -1.696241945028305054e-01 1.766074150800704956e-01 -7.306706160306930542e-02 -1.916109621524810791e-01 1.376029849052429199e-01 4.366577565670013428e-01 -2.392660081386566162e-01 2.661256492137908936e-01 -1.751385182142257690e-01 -1.623663753271102905e-01 -1.658686250448226929e-02
-5.714968219399452209e-02 -2.643868327140808105e-01 2.816962301731109619e-01 7.400315999984741211e-02 -8.832957595586776733e-02 6.515081971883773804e-02 -1.423382759094238281e-01 2.536193840205669403e-02 9.757871180772781372e-02 -8.816305547952651978e-02 1.583091169595718384e-01 -2.815166711807250977e-01 -9.741909801959991455e-02 1.822040230035781860e-01 -7.812255620956420898e-02 -3.988376259803771973e-01 -8.509200997650623322e-03 -8.167251199483871460e-02 2.454918026924133301e-01 1.579238474369049072e-01 2.426304817199707031e-01 1.428502649068832397e-01 3.677391409873962402e-01 1.867340318858623505e-02 -6.876961141824722290e-02 -1.728216856718063354e-01 8.187559992074966431e-02 -9.164393995888531208e-04 2.746551334857940674e-01 -2.193586230278015137e-01 -7.182374596595764160e-02 -5.257502570748329163e-02
6.256745010614395142e-02 -7.838313281536102295e-02 1.765769161283969879e-02 -2.154480852186679840e-02 6.211756542325019836e-02 1.071728691458702087e-01 -3.537682592868804932e-01 -2.937598228454589844e-01 3.265457227826118469e-02 -8.230003714561462402e-02 6.810117512941360474e-02 -1.728917658329010010e-01 5.755920335650444031e-02 1.646131873130798340e-01 -1.289125531911849976e-01 -1.235089898109436035e-01 -1.089664846658706665e-01 1.156156510114669800e-01 1.807941794395446777e-01 -6.073821336030960083e-02 9.721305221319198608e-02 -6.499297171831130981e-02 1.499933302402496338e-01 -2.991692349314689636e-02 2.052178829908370972e-01 6.283855531364679337e-03 -1.717693656682968140e-01 -1.672437414526939392e-02 4.863803684711456299e-01 -1.901332139968872070e-01 2.992002665996551514e-01 3.533585667610168457e-01
3.950147330760955811e-01 -1.025803163647651672e-01 -2.718887627124786377e-01 -1.265398859977722168e-01 1.397282257676124573e-02 4.055881500244140625e-02 -2.145868092775344849e-01 -1.164417564868927002e-01 2.166926115751266479e-01 1.438671648502349854e-01 5.472922325134277344e-02 1.392092704772949219e-01 -1.680330634117126465e-01 2.158802598714828491e-01 1.925426907837390900e-02 -3.023737967014312744e-01 1.156743168830871582e-01 7.024857401847839355e-02 -1.277645230293273926e-01 -1.202749740332365036e-02 1.816089749336242676e-01 -2.592102289199829102e-01 -8.896300941705703735e-02 1.151600927114486694e-01 1.834503561258316040e-02 7.066003978252410889e-02 1.979745775461196899e-01 -3.466351889073848724e-03 2.911537289619445801e-01 -1.099936291575431824e-01 -2.622364163398742676e-01 2.430765330791473389e-01
3.102757632732391357e-01 3.949148580431938171e-03 2.851272001862525940e-02 1.431059688329696655e-01 1.258302181959152222e-01 -2.929151356220245361e-01 -3.221762478351593018e-01 -5.891568586230278015e-02 1.907873749732971191e-01 1.755084097385406494e-01 2.168435901403427124e-01 3.314833641052246094e-01 6.232696771621704102e-02 5.960243195295333862e-02 2.714606821537017822e-01 -2.433571778237819672e-02 -1.301924586296081543e-01 1.149238348007202148e-01 2.317641377449035645e-01 1.872839629650115967e-01 -1.174685582518577576e-01 -5.921054631471633911e-02 2.719976007938385010e-01 1.015115603804588318e-01 5.256224423646926880e-02 8.308190852403640747e-02 -9.310454130172729492e-02 1.689975857734680176e-01 2.868109047412872314e-01 7.190320640802383423e-02 -7.357431203126907349e-02 8.612291514873504639e-02
1.385969221591949463e-01 8.577818423509597778e-02 -2.343548238277435303e-01 -7.847780734300613403e-02 -1.204962655901908875e-01 1.517300456762313843e-01 -4.225853383541107178e-01 -1.565729230642318726e-01 7.402677088975906372e-02 3.361839354038238525e-01 6.892988085746765137e-02 -2.050716876983642578e-01 -3.234090283513069153e-02 -3.079755604267120361e-02 1.401776820421218872e-01 -4.410763382911682129e-01 7.851570099592208862e-02 -1.010587662458419800e-01 2.224691510200500488e-01 -9.642290323972702026e-02 1.791179776191711426e-01 2.218879060819745064e-03 6.049418821930885315e-02 1.404465585947036743e-01 -3.501249104738235474e-02 -1.887625455856323242e-01 2.371626794338226318e-01 -1.406410038471221924e-01 -4.536935593932867050e-04 -8.634487539529800415e-02 -1.038475483655929565e-01 1.686885803937911987e-01
7.948454469442367554e-02 1.221804916858673096e-01 6.458336114883422852e-02 -7.500920444726943970e-02 -5.021523684263229370e-02 -9.233282506465911865e-02 -2.580276131629943848e-01 -3.434902429580688477e-02 1.234328374266624451e-02 -2.301065996289253235e-02 3.268650546669960022e-02 9.312056936323642731e-03 2.554769217967987061e-01 1.977812051773071289e-01 -9.296599030494689941e-02 -4.229477047920227051e-01 -7.812809199094772339e-02 1.068675220012664795e-01 3.129478096961975098e-01 -5.633093416690826416e-02 2.357788830995559692e-01 1.308591756969690323e-02 3.571628034114837646e-01 6.194360181689262390e-02 -7.306636124849319458e-02 1.469350755214691162e-01 4.108212292194366455e-01 -2.376190721988677979e-01 4.664966464042663574e-02 1.040384918451309204e-01 4.827751591801643372e-02 1.520051956176757812e-01
1.706862002611160278e-01 -3.270144164562225342e-01 -1.322302669286727905e-01 -4.145750030875205994e-02 -3.028958141803741455e-01 -2.147881090641021729e-01 -1.828278601169586182e-01 -1.254709362983703613e-01 3.005443811416625977e-01 -1.154723018407821655e-01 -1.158050820231437683e-01 7.857416570186614990e-02 1.735895425081253052e-01 9.826410561800003052e-02 3.135747015476226807e-01 -4.624972119927406311e-02 -9.485337138175964355e-02 1.002027019858360291e-01 1.274718940258026123e-01 -9.219191968441009521e-02 4.534775391221046448e-02 3.073587715625762939e-01 1.520052850246429443e-01 1.195692121982574463e-01 -1.535689979791641235e-01 -3.182034939527511597e-02 1.195773929357528687e-01 4.730573389679193497e-03 3.732880055904388428e-01 5.423418805003166199e-02 1.580152362585067749e-01 1.014255583286285400e-01
3.052274463698267937e-03 -1.641096025705337524e-01 -2.392159998416900635e-01 1.536125093698501587e-01 -9.242445230484008789e-03 1.565469950437545776e-01 -2.742562890052795410e-01 -3.329479321837425232e-02 -4.679543431848287582e-03 4.053900390863418579e-02 1.843710690736770630e-01 -2.200899086892604828e-02 -9.597598761320114136e-02 -1.802317947149276733e-01 5.386747121810913086e-01 -2.417718917131423950e-01 -2.331734448671340942e-02 -4.403585568070411682e-02 2.863000035285949707e-01 1.195001676678657532e-01 1.341943293809890747e-01 -3.288519382476806641e-02 -6.730367988348007202e-02 1.901717782020568848e-01 -1.652831584215164185e-02 -4.409165680408477783e-02 -8.452741056680679321e-02 2.218717150390148163e-02 3.975265622138977051e-01 -1.736043691635131836e-01 -8.338866382837295532e-02 -3.700633347034454346e-02
-5.914575606584548950e-02 -4.669130221009254456e-02 -1.900897920131683350e-01 9.067721664905548096e-02 -4.050346016883850098e-01 -2.644805423915386200e-02 -3.076639473438262939e-01 -1.251923441886901855e-01 1.106334701180458069e-01 1.070565506815910339e-01 -7.857926934957504272e-02 -3.200121596455574036e-02 -9.760817885398864746e-02 5.770018324255943298e-02 2.534976601600646973e-02 -9.340721368789672852e-02 -1.310821324586868286e-01 -1.893542855978012085e-01 1.687515228986740112e-01 4.091856628656387329e-02 1.561118960380554199e-01 -2.161277681589126587e-01 -2.672175690531730652e-02 1.320903003215789795e-01 3.031044602394104004e-01 -1.363522410392761230e-01 3.941075503826141357e-01 -5.934164300560951233e-02 2.783432006835937500e-01 -2.761327661573886871e-02 -1.996868997812271118e-01 2.488109171390533447e-01
-9.020227193832397461e-02 -1.494858711957931519e-01 -2.249276787042617798e-01 -2.725780010223388672e-01 -6.705625355243682861e-02 5.347716435790061951e-02 -2.146617919206619263e-01 -3.600213825702667236e-01 1.970261633396148682e-01 -5.226593464612960815e-02 -1.653808355331420898e-01 -8.846313506364822388e-02 -1.071878448128700256e-01 1.270755678415298462e-01 3.892034888267517090e-01 -1.307415664196014404e-01 7.967408746480941772e-02 -7.106072455644607544e-02 1.199747323989868164e-01 -2.807557284832000732e-01 3.171006143093109131e-01 -9.918960928916931152e-02 1.347269564867019653e-01 1.343682259321212769e-01 -1.826503723859786987e-01 6.859907507896423340e-02 1.368636488914489746e-01 -1.749730557203292847e-01 1.632156819105148315e-01 1.207590550184249878e-01 1.935118064284324646e-02 9.172579646110534668e-02
1.789532303810119629e-01 -4.994231835007667542e-02 -1.727204620838165283e-01 1.344818472862243652e-01 -2.172174155712127686e-01 2.178408205509185791e-01 -2.241492271423339844e-01 -1.186329051852226257e-01 2.559669911861419678e-01 1.698060035705566406e-01 2.422882802784442902e-02 1.259637624025344849e-01 1.378814578056335449e-01 2.277555465698242188e-01 1.754410862922668457e-01 4.743595421314239502e-02 -9.128674119710922241e-02 -4.330656230449676514e-01 3.705414831638336182e-01 -5.334771797060966492e-02 2.035381495952606201e-01 -6.208163127303123474e-02 -3.611452132463455200e-02 -2.101007550954818726e-01 -8.075405657291412354e-02 -1.215661615133285522e-01 4.258377850055694580e-02 -1.342025697231292725e-01 2.538974285125732422e-01 -3.494901955127716064e-02 -9.477715939283370972e-02 3.664075955748558044e-02
1.549330353736877441e-01 -1.621593981981277466e-01 -1.695657670497894287e-01 2.702314257621765137e-01 -1.329105049371719360e-01 1.521502286195755005e-01 -2.816369533538818359e-01 -2.246286422014236450e-01 1.507133543491363525e-01 2.750421464443206787e-01 5.402951315045356750e-02 4.102507233619689941e-02 1.597913950681686401e-01 2.223154604434967041e-01 2.152520269155502319e-01 8.417104184627532959e-02 -3.575183078646659851e-02 -2.701984047889709473e-01 3.048054277896881104e-01 1.368636339902877808e-01 9.940911829471588135e-02 -2.184395492076873779e-02 -8.047744631767272949e-02 5.660871788859367371e-02 2.967012226581573486e-01 -1.302844882011413574e-01 8.470270782709121704e-03 -4.222674667835235596e-02 2.204505950212478638e-01 1.742828404530882835e-03 -2.838288545608520508e-01 6.328519433736801147e-02
-1.248016580939292908e-01 1.677321046590805054e-01 7.752617448568344116e-02 1.908671557903289795e-01 3.775526583194732666e-02 -1.376799643039703369e-01 -1.346321254968643188e-01 -4.256141781806945801e-01 3.348052799701690674e-01 4.153830185532569885e-02 1.875724643468856812e-01 -5.253129452466964722e-02 1.299068145453929901e-02 1.493989825248718262e-01 2.651458978652954102e-01 -2.217430025339126587e-01 -1.968799680471420288e-01 8.347862213850021362e-02 -5.916289985179901123e-02 -2.833001315593719482e-02 2.167440652847290039e-01 -9.266856312751770020e-02 7.144222408533096313e-02 -2.901913821697235107e-01 -3.488529846072196960e-02 3.604432567954063416e-03 3.321423009037971497e-02 -1.624198108911514282e-01 3.374373912811279297e-01 -1.496147513389587402e-01 -1.950887292623519897e-01 -5.035869032144546509e-02
2.342482954263687134e-01 1.154369413852691650e-01 1.805873960256576538e-02 -4.772020503878593445e-02 -2.315948344767093658e-02 -1.276997178792953491e-01 -3.007017672061920166e-01 -1.462710797786712646e-01 2.710140347480773926e-01 -1.943132132291793823e-01 -5.648257210850715637e-02 -2.967717945575714111e-01 -1.410668939352035522e-01 1.862824261188507080e-01 1.203672364354133606e-01 -2.713560126721858978e-02 -4.829321429133415222e-02 1.328119337558746338e-01 2.898459732532501221e-01 2.974542379379272461e-01 -6.740788370370864868e-02 -6.256905198097229004e-02 -2.740683220326900482e-02 4.026821851730346680e-01 1.277467310428619385e-01 2.426898293197154999e-02 -5.325631424784660339e-02 -4.504835233092308044e-02 2.136840075254440308e-01 -1.968566328287124634e-01 -9.738671034574508667e-02 2.207884788513183594e-01
-2.566075511276721954e-02 -1.062724888324737549e-01 -3.438207879662513733e-02 -1.557595282793045044e-01 -8.978532254695892334e-02 3.837700933218002319e-02 -2.725570797920227051e-01 -2.007316425442695618e-02 7.345169782638549805e-02 8.942801505327224731e-02 1.497436761856079102e-01 -2.765417098999023438e-01 -7.535593211650848389e-02 2.618619799613952637e-01 2.373344600200653076e-01 -4.384537339210510254e-01 1.546477973461151123e-01 -2.208188772201538086e-01 7.957419753074645996e-02 1.496702581644058228e-01 6.100259721279144287e-02 7.315388321876525879e-02 -1.475820392370223999e-01 3.379940986633300781e-01 -1.449623256921768188e-01 5.364638194441795349e-02 3.009893000125885010e-01 -3.542882855981588364e-03 2.077889740467071533e-01 -3.113466128706932068e-02 2.783928252756595612e-02 1.932523995637893677e-01
-4.644327461719512939e-01 8.751937001943588257e-02 -8.374800533056259155e-02 -6.581819802522659302e-02 -1.808518171310424805e-01 -6.764358282089233398e-02 -7.951597869396209717e-02 -1.605124920606613159e-01 3.093690574169158936e-01 2.884792350232601166e-02 -3.041184879839420319e-02 -5.936779454350471497e-02 1.954017877578735352e-01 9.624318033456802368e-02 1.060428693890571594e-01 -1.578046828508377075e-01 1.578039675951004028e-01 -1.758814454078674316e-01 2.368608564138412476e-01 2.561541274189949036e-02 1.421313732862472534e-01 1.086531504988670349e-01 2.457365840673446655e-01 1.613101512193679810e-01 -2.144198715686798096e-01 6.602016091346740723e-02 3.328337669372558594e-01 -2.801778726279735565e-02 1.979604959487915039e-01 -2.385657131671905518e-01 3.102336637675762177e-02 1.461913734674453735e-01
-6.063829362392425537e-02 -1.190513446927070618e-01 -1.966949701309204102e-01 -2.057572603225708008e-01 -7.919229567050933838e-02 -2.336515337228775024e-01 -5.403987169265747070e-01 -1.933575719594955444e-01 -8.101706393063068390e-03 -1.317522525787353516e-01 1.810281872749328613e-01 -1.237267628312110901e-01 5.055826157331466675e-02 -7.728557288646697998e-02 2.746930420398712158e-01 3.388076787814497948e-03 1.619668751955032349e-01 6.948827952146530151e-02 1.197641268372535706e-01 -2.200538874603807926e-04 1.620536595582962036e-01 -1.641363948583602905e-01 1.638871580362319946e-01 2.591038644313812256e-01 2.192761003971099854e-01 6.523568183183670044e-02 1.853802055120468140e-01 2.656948054209351540e-03 2.798743247985839844e-01 -1.337300613522529602e-02 5.909288674592971802e-02 -5.400035995990037918e-03
1.910785026848316193e-02 -2.365701049566268921e-01 -2.319233417510986328e-01 -2.462594807147979736e-01 6.639735400676727295e-02 4.999947175383567810e-02 4.249849542975425720e-02 -1.150307431817054749e-01 7.658033072948455811e-02 1.847828775644302368e-01 2.242750227451324463e-01 -1.339362263679504395e-01 -1.983331590890884399e-01 -4.608090594410896301e-02 3.537828326225280762e-01 -1.635535955429077148e-01 -1.938525140285491943e-01 2.259131520986557007e-02 4.585506618022918701e-01 -1.502791643142700195e-01 2.601326704025268555e-01 5.135905742645263672e-02 1.152556613087654114e-01 2.180034071207046509e-01 1.059769652783870697e-02 -6.228178739547729492e-03 2.588989734649658203e-01 4.437416419386863708e-02 7.001218199729919434e-02 -1.088754087686538696e-01 -7.026971876621246338e-02 1.130105406045913696e-01
2.680886089801788330e-01 4.346342757344245911e-02 -6.651988625526428223e-02 3.234705328941345215e-01 1.415396928787231445e-01 3.824067488312721252e-02 -2.479991763830184937e-01 1.205610856413841248e-01 1.805455088615417480e-01 9.163075685501098633e-02 4.128523468971252441e-01 1.129601448774337769e-01 1.602637814357876778e-03 1.525607556104660034e-01 -3.366639092564582825e-02 6.191010773181915283e-02 -7.608763128519058228e-02 -2.250766381621360779e-02 3.615560829639434814e-01 1.791789978742599487e-01 6.989467889070510864e-02 -1.045311093330383301e-01 5.255421996116638184e-02 2.135712206363677979e-01 -8.426761627197265625e-02 -2.118467390537261963e-01 1.587824523448944092e-01 -8.798959106206893921e-02 2.572603821754455566e-01 -1.766202896833419800e-01 -2.016728520393371582e-01 1.044474244117736816e-01
3.745539486408233643e-01 1.009258702397346497e-01 -1.383507996797561646e-02 6.902668625116348267e-02 -1.365521103143692017e-01 -1.580880135297775269e-01 -1.072223111987113953e-01 1.331733763217926025e-01 1.310684084892272949e-01 9.691341966390609741e-02 1.506953779608011246e-02 1.997477710247039795e-01 -4.902659356594085693e-02 3.841592371463775635e-01 4.562164843082427979e-02 -2.630491554737091064e-01 -7.135209441184997559e-02 -2.472613006830215454e-01 1.948119103908538818e-01 1.983513385057449341e-01 -2.954423055052757263e-02 -1.295634061098098755e-01 5.454551428556442261e-02 1.167735680937767029e-01 9.778080880641937256e-02 -1.378694362938404083e-02 -1.822236031293869019e-01 -2.038948684930801392e-01 3.924721777439117432e-01 -1.639154255390167236e-01 -1.619461029767990112e-01 1.195317134261131287e-01
8.845782279968261719e-02 -2.953746914863586426e-01 -1.450818032026290894e-01 2.273925812914967537e-03 -1.801963597536087036e-01 -1.521257758140563965e-01 -1.033306941390037537e-01 -1.449611037969589233e-01 1.164898350834846497e-01 3.155077397823333740e-01 -2.681023776531219482e-01 1.224580183625221252e-01 3.387321904301643372e-02 -1.237968876957893372e-01 1.246735528111457825e-01 -1.925824284553527832e-01 -5.879252403974533081e-02 -2.368381619453430176e-01 2.324968278408050537e-01 -1.326479464769363403e-01 1.734256148338317871e-01 3.358870446681976318e-01 2.325023710727691650e-01 1.423576325178146362e-01 -3.473903634585440159e-04 5.974207445979118347e-02 1.818845719099044800e-01 -1.821187324821949005e-02 1.854098737239837646e-01 -2.839086055755615234e-01 6.892956793308258057e-02 1.494758278131484985e-01
-2.060862183570861816e-01 1.670152246952056885e-01 -3.629812300205230713e-01 -1.072619762271642685e-02 -7.392964512109756470e-02 -6.918170303106307983e-02 -2.847371995449066162e-01 -1.567509621381759644e-01 1.722454428672790527e-01 -7.981742918491363525e-02 1.853304803371429443e-01 -1.049423366785049438e-01 4.037447273731231689e-02 2.602039277553558350e-01 5.489304661750793457e-02 -5.886089056730270386e-02 -1.393909454345703125e-01 1.298002451658248901e-01 3.294306993484497070e-01 -8.670981042087078094e-03 -1.062459275126457214e-01 -2.048151940107345581e-01 2.434693127870559692e-01 3.695580959320068359e-01 -6.027178093791007996e-02 8.784141391515731812e-02 5.379341542720794678e-02 -2.260391712188720703e-01 8.312892913818359375e-02 2.392295002937316895e-01 3.184439986944198608e-02 -1.398261636495590210e-02
4.441865682601928711e-01 -1.712274849414825439e-01 -8.998494595289230347e-02 1.256998535245656967e-02 -4.244289174675941467e-02 -1.347294747829437256e-01 -2.017792016267776489e-01 2.724795602262020111e-02 3.038054332137107849e-02 1.457248032093048096e-01 2.016871273517608643e-01 -1.453104317188262939e-01 -1.882252991199493408e-01 2.337104231119155884e-01 1.405500918626785278e-01 -1.683946698904037476e-01 -2.865774370729923248e-02 -3.455482125282287598e-01 1.327989846467971802e-01 9.251707792282104492e-02 -4.282234609127044678e-02 -1.379482448101043701e-01 -2.776110731065273285e-02 1.515159010887145996e-01 1.643313169479370117e-01 -8.695892244577407837e-02 -1.098738759756088257e-01 -2.356240600347518921e-01 4.088450074195861816e-01 -9.333021193742752075e-02 -7.184497267007827759e-02 8.606112748384475708e-02
1.994108259677886963e-01 -4.537293314933776855e-02 -4.749571159482002258e-02 -4.884793609380722046e-02 1.011899933218955994e-01 -2.599575519561767578e-01 -3.143656849861145020e-01 -2.314147502183914185e-01 1.998871266841888428e-01 1.585367023944854736e-01 -6.466946797445416451e-04 6.497425585985183716e-02 1.030873358249664307e-01 2.771563231945037842e-01 1.962677985429763794e-01 1.423079371452331543e-01 4.340047948062419891e-03 3.362601995468139648e-02 -1.280548423528671265e-02 -1.558718234300613403e-01 1.430835425853729248e-01 8.946511149406433105e-02 2.695960104465484619e-01 -1.068386211991310120e-01 -2.031612098217010498e-01 2.272704392671585083e-01 2.820283174514770508e-01 -8.095652610063552856e-02 3.515355885028839111e-01 -2.694683894515037537e-02 7.917399704456329346e-02 2.450259476900100708e-01
1.483037769794464111e-01 -1.873254626989364624e-01 -1.748669743537902832e-01 -4.346945136785507202e-02 3.330477746203541756e-03 -5.897539854049682617e-02 -1.856088936328887939e-01 -1.187105253338813782e-01 1.295286864042282104e-01 4.946387931704521179e-02 -1.168284118175506592e-01 -1.673961728811264038e-01 -1.478196233510971069e-01 1.082261800765991211e-01 3.144371509552001953e-01 1.177710655611008406e-04 1.087685599923133850e-01 -9.146406501531600952e-02 8.755273371934890747e-02 -7.828319817781448364e-02 3.629727661609649658e-01 -2.139284834265708923e-02 4.954327344894409180e-01 1.350927799940109253e-01 -4.419992119073867798e-02 3.495864272117614746e-01 4.706193134188652039e-02 -2.075426839292049408e-02 2.228642553091049194e-01 -3.869155421853065491e-02 4.276729747653007507e-02 2.353321760892868042e-01
6.948851794004440308e-02 -5.517092719674110413e-02 -2.239050716161727905e-01 8.048893511295318604e-02 -2.064676024019718170e-02 1.812154352664947510e-01 -2.418203651905059814e-01 -1.159636601805686951e-01 2.319788187742233276e-02 -6.414951384067535400e-02 1.284594833850860596e-01 -3.106224164366722107e-02 3.076437674462795258e-02 -1.404803693294525146e-01 5.814303159713745117e-01 -2.778202891349792480e-01 4.104819521307945251e-02 -7.217213511466979980e-02 3.688974976539611816e-01 3.426016122102737427e-02 1.053623259067535400e-01 -7.494882494211196899e-02 -8.816324174404144287e-02 1.496843844652175903e-01 1.911604963243007660e-02 -5.679725110530853271e-02 -5.660090595483779907e-03 -1.595221906900405884e-01 2.817032039165496826e-01 -2.048272639513015747e-01 -1.580374240875244141e-01 -7.662908732891082764e-02
-2.247955203056335449e-01 -2.799011953175067902e-02 -9.993693977594375610e-02 -2.680779434740543365e-02 2.450082078576087952e-02 -7.346122711896896362e-02 -1.652141362428665161e-01 -1.587153822183609009e-01 2.723325490951538086e-01 1.601154208183288574e-01 5.367196351289749146e-02 2.031669765710830688e-01 1.029146537184715271e-01 8.827815204858779907e-02 -1.819955259561538696e-01 -3.033498674631118774e-02 -2.427776157855987549e-01 1.218599826097488403e-01 2.622495591640472412e-01 4.221649374812841415e-03 2.010193765163421631e-01 -8.766701072454452515e-02 2.575609982013702393e-01 3.519696295261383057e-01 -6.589183956384658813e-02 -3.046453371644020081e-02 -9.196776151657104492e-02 -3.190543949604034424e-01 1.103024780750274658e-01 -3.641257286071777344e-01 1.829416751861572266e-01 9.200179576873779297e-02
-1.606678515672683716e-01 -1.184674724936485291e-01 -2.152921110391616821e-01 4.454712942242622375e-02 -2.102669700980186462e-02 1.331531554460525513e-01 -3.585903942584991455e-01 -3.043061681091785431e-02 1.009119898080825806e-01 -5.227067321538925171e-02 1.932781487703323364e-01 -1.670154035091400146e-01 -4.552386701107025146e-02 -1.416163444519042969e-01 5.344540476799011230e-01 -2.538896501064300537e-01 2.583112195134162903e-02 -1.087319292128086090e-02 2.374230772256851196e-01 9.368483722209930420e-02 2.038718909025192261e-01 -2.652215026319026947e-02 -4.130241647362709045e-02 7.361553609371185303e-02 -2.861433662474155426e-02 -1.467091143131256104e-01 -1.646632142364978790e-02 4.680867120623588562e-02 4.088030159473419189e-01 1.613583229482173920e-02 -7.891350984573364258e-02 4.436818198882974684e-05
2.651109397411346436e-01 -7.615495473146438599e-02 5.341298878192901611e-02 -1.325550526380538940e-01 -1.420311629772186279e-01 -2.351967990398406982e-01 -3.537025153636932373e-01 -1.909702830016613007e-02 7.935462892055511475e-02 -3.774323314428329468e-02 1.856245845556259155e-02 -3.408031538128852844e-02 -1.864843964576721191e-01 3.274267017841339111e-01 3.898441791534423828e-01 -2.205291762948036194e-02 1.990146934986114502e-02 -2.513729035854339600e-01 1.438153684139251709e-01 5.805350840091705322e-02 -2.715644240379333496e-02 3.529183939099311829e-02 -1.766340434551239014e-02 1.454022992402315140e-02 -5.508656427264213562e-02 -1.032079905271530151e-01 -1.231658756732940674e-01 -2.312144786119461060e-01 1.985060870647430420e-01 4.032406210899353027e-02 -1.959945410490036011e-01 3.833409547805786133e-01
2.868452854454517365e-02 -1.814518123865127563e-01 -9.793171286582946777e-02 -1.443734467029571533e-01 -6.169876828789710999e-02 -3.233492746949195862e-02 -5.316284894943237305e-01 -1.524441987276077271e-01 2.166608348488807678e-02 2.870057709515094757e-02 -3.053464740514755249e-02 -1.547536253929138184e-01 9.632083773612976074e-02 6.198497116565704346e-02 4.367082566022872925e-02 -1.984813809394836426e-01 -2.059086710214614868e-01 -1.593903899192810059e-01 8.775565028190612793e-02 1.924305409193038940e-01 1.433426439762115479e-01 -9.520481526851654053e-02 4.424687474966049194e-03 2.915668785572052002e-01 -4.576496034860610962e-02 -1.579858809709548950e-01 3.729712665081024170e-01 -7.736852020025253296e-02 1.479784399271011353e-01 -9.842567890882492065e-02 -2.675906717777252197e-01 2.049103975296020508e-01
1.473992317914962769e-01 -3.251260519027709961e-01 -2.261842340230941772e-01 -2.480776906013488770e-01 -1.474415659904479980e-01 1.683532744646072388e-01 -2.234717160463333130e-01 -3.072994649410247803e-01 -1.955321244895458221e-02 5.694001913070678711e-02 7.178337126970291138e-02 1.453097611665725708e-01 -1.573926508426666260e-01 1.551242619752883911e-01 2.040305584669113159e-01 -1.031885072588920593e-01 1.828293502330780029e-01 -3.461987674236297607e-01 2.752878069877624512e-01 -1.074267551302909851e-01 9.768479317426681519e-02 -4.005700349807739258e-03 1.195735037326812744e-01 1.474119573831558228e-01 1.087537705898284912e-01 1.925626695156097412e-01 1.269275397062301636e-01 -3.398152813315391541e-02 2.613030672073364258e-01 -8.569134771823883057e-02 7.924764067865908146e-04 -8.011982589960098267e-02
4.950628876686096191e-01 1.265978068113327026e-01 -6.222412455826997757e-03 5.532841756939888000e-02 1.348971277475357056e-01 2.432139590382575989e-02 4.714553058147430420e-02 -2.829233705997467041e-01 2.662157118320465088e-01 1.628797948360443115e-01 -9.052186459302902222e-02 7.442805916070938110e-02 2.060555815696716309e-01 1.414564102888107300e-01 2.679890953004360199e-03 -8.787526190280914307e-02 -4.809367237612605095e-04 -1.064370945096015930e-02 2.923929691314697266e-01 -1.517710648477077484e-02 2.185261249542236328e-01 -1.816972643136978149e-01 1.992607414722442627e-01 -4.073666036128997803e-02 -1.013639494776725769e-01 -4.208409786224365234e-02 -1.612849235534667969e-01 -5.624612048268318176e-02 3.624862432479858398e-01 2.535367012023925781e-02 -5.631272494792938232e-02 2.626677751541137695e-01
8.014523237943649292e-02 -7.301922887563705444e-02 -6.083353236317634583e-02 1.221114322543144226e-01 -1.668058335781097412e-01 4.926532134413719177e-02 -5.370292663574218750e-01 6.833174824714660645e-02 7.440035790205001831e-02 1.876299828290939331e-01 1.000305339694023132e-01 7.966370321810245514e-03 -5.052046850323677063e-02 -1.116720214486122131e-01 3.575164079666137695e-02 -3.915193080902099609e-01 1.144285500049591064e-01 -6.834348291158676147e-02 3.315914869308471680e-01 -4.009677562862634659e-03 -2.095303833484649658e-01 1.102775484323501587e-01 -1.538634002208709717e-01 1.645473241806030273e-01 -1.941466331481933594e-02 3.532203286886215210e-02 1.536286026239395142e-01 -2.828747034072875977e-01 2.122671157121658325e-01 -1.388708800077438354e-01 -1.124741211533546448e-01 9.554387629032135010e-02
-9.107632189989089966e-02 -4.723883047699928284e-02 -2.416275143623352051e-01 -8.784949034452438354e-02 7.610663771629333496e-02 3.197010457515716553e-01 -2.861202657222747803e-01 1.408406198024749756e-01 2.264887392520904541e-01 2.517590820789337158e-01 1.380006074905395508e-01 -1.075255200266838074e-01 1.271566934883594513e-02 -1.259008422493934631e-02 2.672911882400512695e-01 -3.164074718952178955e-01 -5.825702100992202759e-02 -2.513631880283355713e-01 2.629717886447906494e-01 8.692900091409683228e-02 2.071969658136367798e-01 -8.248396962881088257e-02 2.304831594228744507e-01 1.339686661958694458e-01 1.176724880933761597e-01 2.455627024173736572e-01 -9.921721182763576508e-03 -1.132169812917709351e-01 1.152717769145965576e-01 -1.252847611904144287e-01 1.098600700497627258e-01 6.554547697305679321e-02
2.063895314931869507e-01 8.329731971025466919e-02 -1.373394876718521118e-01 2.264948561787605286e-02 -1.527610719203948975e-01 -4.840567335486412048e-02 -2.522859908640384674e-02 -2.452738210558891296e-02 1.751347631216049194e-01 -9.583869576454162598e-02 3.047190792858600616e-02 1.835267841815948486e-01 -4.129317700862884521e-01 3.821738660335540771e-01 1.989173740148544312e-01 -9.671977022662758827e-05 -1.557619124650955200e-01 -2.035440206527709961e-01 1.768899559974670410e-01 -1.213870570063591003e-02 1.687365621328353882e-01 -1.219166889786720276e-01 3.380455449223518372e-02 6.130472570657730103e-02 4.022510349750518799e-02 2.098715305328369141e-02 -1.380936950445175171e-01 -7.184778898954391479e-02 2.759584486484527588e-01 -1.525384634733200073e-01 -1.827262490987777710e-01 4.112183451652526855e-01
2.425616085529327393e-01 -1.860167235136032104e-01 -1.705991625785827637e-01 9.464488178491592407e-02 -1.551356073468923569e-02 -4.549419134855270386e-02 -3.763035833835601807e-01 -2.161745131015777588e-01 2.797677516937255859e-01 -7.805182039737701416e-02 4.616786260157823563e-03 8.470761775970458984e-02 -8.075632899999618530e-02 1.350065618753433228e-01 1.899384777061641216e-03 5.158530175685882568e-02 -1.275547742843627930e-01 -3.693989813327789307e-01 3.757418394088745117e-01 -1.410168558359146118e-01 3.201441839337348938e-02 -1.653322875499725342e-01 1.575769782066345215e-01 -6.957545131444931030e-02 -7.628931850194931030e-02 -4.914639517664909363e-02 4.576433822512626648e-02 -3.019236214458942413e-02 1.465825885534286499e-01 -3.808703273534774780e-02 -3.413120210170745850e-01 -1.907489895820617676e-01
-9.620831348001956940e-03 1.907097846269607544e-01 1.556439511477947235e-02 1.883518099784851074e-01 -5.623975023627281189e-02 -7.339487224817276001e-02 -2.405080050230026245e-01 -4.750224351882934570e-01 2.298416048288345337e-01 2.720984220504760742e-01 6.334923952817916870e-02 3.448173403739929199e-02 -3.793827071785926819e-02 1.072139367461204529e-01 1.245722994208335876e-01 -2.571949660778045654e-01 -6.806696206331253052e-02 7.772571593523025513e-02 -2.170557230710983276e-01 -1.810786128044128418e-01 8.038744330406188965e-02 9.602820500731468201e-03 2.092075794935226440e-01 -1.417071223258972168e-01 8.638591505587100983e-03 3.123259358108043671e-02 3.095912188291549683e-02 -2.674030065536499023e-01 3.666690886020660400e-01 -1.575855165719985962e-01 -8.667635917663574219e-02 8.845663815736770630e-02
-1.961814314126968384e-01 5.413156747817993164e-02 -2.728671729564666748e-01 -3.738874197006225586e-02 1.283266097307205200e-01 8.238501101732254028e-02 -3.315860033035278320e-01 -1.530912816524505615e-01 2.975283265113830566e-01 -9.450161457061767578e-02 -8.252278715372085571e-02 -4.320573806762695312e-02 1.291648745536804199e-01 1.086832210421562195e-01 -8.934874832630157471e-02 -7.656279206275939941e-02 1.455103009939193726e-01 1.034771874547004700e-01 2.397533953189849854e-01 6.366620212793350220e-02 -3.375647217035293579e-02 -2.616073749959468842e-02 9.963474422693252563e-02 -6.677796691656112671e-02 1.887756399810314178e-02 1.166457459330558777e-01 -6.731639057397842407e-02 1.072260737419128418e-01 5.652593970298767090e-01 -7.338129729032516479e-02 1.179439947009086609e-01 3.149357438087463379e-01
1.849637329578399658e-01 -8.343652635812759399e-02 -1.508119255304336548e-01 -1.999161392450332642e-02 -8.184377849102020264e-02 1.399280596524477005e-02 -2.227645367383956909e-01 -2.420129999518394470e-02 7.097359746694564819e-02 4.748276770114898682e-01 -9.133334271609783173e-03 1.258701980113983154e-01 2.936015278100967407e-02 6.536407768726348877e-02 1.754428818821907043e-02 -5.895525589585304260e-02 -3.193072602152824402e-02 8.816751837730407715e-02 -1.953118247911334038e-03 -2.317872643470764160e-01 3.926009833812713623e-01 -5.900325998663902283e-02 3.066073656082153320e-01 2.551255226135253906e-01 -1.238790750503540039e-01 -1.146637871861457825e-01 3.907638043165206909e-02 -1.120419707149267197e-03 4.480473697185516357e-01 -7.227866351604461670e-02 -3.567908331751823425e-02 -8.205876499414443970e-02
5.978339165449142456e-02 -2.717153131961822510e-01 -1.543476581573486328e-01 3.832339867949485779e-02 -6.868168711662292480e-02 7.740706950426101685e-02 5.524380505084991455e-02 -1.426878850907087326e-02 -1.813927143812179565e-01 2.329210340976715088e-01 2.845093905925750732e-01 5.062787327915430069e-03 7.082165777683258057e-02 1.744824051856994629e-01 1.665618121623992920e-01 -8.763804286718368530e-02 -1.070705801248550415e-01 2.345584183931350708e-01 1.281041651964187622e-01 -2.024289034307003021e-02 1.833674311637878418e-01 -2.068407088518142700e-01 3.814660310745239258e-01 1.474593579769134521e-01 8.084435015916824341e-02 1.399257630109786987e-01 -3.673433139920234680e-02 -1.727867424488067627e-01 4.088808894157409668e-01 -2.039258629083633423e-01 -1.551328897476196289e-01 1.649420559406280518e-01
-2.957590520381927490e-01 -1.710799187421798706e-01 -3.569272458553314209e-01 -4.289317876100540161e-02 2.030708128586411476e-03 -2.587794959545135498e-01 -2.983862459659576416e-01 -4.402574300765991211e-01 2.046853452920913696e-01 6.985756754875183105e-02 5.375663284212350845e-03 8.108107745647430420e-02 1.429226808249950409e-02 7.398074120283126831e-02 -8.123179525136947632e-02 5.198835209012031555e-02 -3.555506095290184021e-02 -5.258292332291603088e-02 6.303019821643829346e-02 8.081914484500885010e-02 6.513675302267074585e-02 4.453196376562118530e-02 1.357418149709701538e-01 3.155302703380584717e-01 -4.992999136447906494e-02 -8.519695699214935303e-02 4.711815714836120605e-02 -3.943252936005592346e-02 2.634027600288391113e-01 -2.116407006978988647e-01 2.616395950317382812e-01 3.053428605198860168e-02
-2.261690981686115265e-02 4.854903742671012878e-02 -1.199166327714920044e-01 -7.401195913553237915e-02 -3.384277522563934326e-01 2.185267657041549683e-01 -1.964184641838073730e-01 2.936009317636489868e-02 1.056705415248870850e-01 1.516612768173217773e-01 4.911798611283302307e-02 -9.079392254352569580e-02 9.617980569601058960e-02 7.257442176342010498e-02 1.516647730022668839e-02 -9.256681799888610840e-02 7.775439880788326263e-04 2.297982387244701385e-02 2.768511474132537842e-01 -2.723700925707817078e-02 2.931834161281585693e-01 1.482577770948410034e-01 1.494423002004623413e-01 1.508273184299468994e-01 -1.532170921564102173e-01 2.376430630683898926e-01 4.579415023326873779e-01 -2.402706295251846313e-01 1.924699842929840088e-01 -1.009763777256011963e-01 -2.010251134634017944e-01 2.035347521305084229e-01
2.828611433506011963e-01 1.609104722738265991e-01 -9.416574239730834961e-02 2.096744626760482788e-01 1.370961368083953857e-01 -3.846558183431625366e-02 1.781065575778484344e-02 -1.700133085250854492e-01 2.507826983928680420e-01 9.942039847373962402e-02 -9.740853309631347656e-02 2.158397883176803589e-01 1.522748619318008423e-01 3.472031056880950928e-01 4.389169067144393921e-02 -2.761344909667968750e-01 -1.001845300197601318e-01 -2.285214699804782867e-02 9.760285168886184692e-02 1.482744663953781128e-01 1.609774827957153320e-01 -2.758572697639465332e-01 1.356968879699707031e-01 -3.695698454976081848e-02 -1.625746190547943115e-01 -1.223139241337776184e-01 -1.552456915378570557e-01 6.838420033454895020e-02 3.788231611251831055e-01 -2.072253525257110596e-01 6.213879957795143127e-02 1.290882825851440430e-01
-8.517836034297943115e-02 2.913080342113971710e-02 -7.917845249176025391e-02 -8.798129856586456299e-03 -2.293425202369689941e-01 -1.243386119604110718e-01 -1.679163426160812378e-01 5.982967466115951538e-02 -2.921142731793224812e-04 -1.039275228977203369e-01 -2.973790280520915985e-02 -2.090069055557250977e-01 1.942081376910209656e-02 3.690755367279052734e-01 4.686941578984260559e-02 -2.950108349323272705e-01 -3.713639378547668457e-01 -2.359503209590911865e-01 2.287990897893905640e-01 9.278655052185058594e-02 1.575529277324676514e-01 -1.033005416393280029e-01 1.651220619678497314e-01 -1.177437789738178253e-02 2.525903098285198212e-02 9.073194861412048340e-02 2.524189054965972900e-01 -2.764154970645904541e-01 1.947661936283111572e-01 5.205602850764989853e-03 -1.881126165390014648e-01 -2.544529139995574951e-01
2.121777832508087158e-01 -7.772985845804214478e-02 1.435676962137222290e-01 1.490423530340194702e-01 1.535190790891647339e-01 -1.798186749219894409e-01 -2.419145405292510986e-01 -3.061400167644023895e-02 2.693105041980743408e-01 7.687936723232269287e-02 1.885474920272827148e-01 -1.207582727074623108e-01 1.558417547494173050e-02 2.453281879425048828e-01 9.223220497369766235e-02 -1.482158154249191284e-01 2.067404799163341522e-02 -1.759676635265350342e-01 3.383788764476776123e-01 2.723305523395538330e-01 -1.552608609199523926e-01 -1.905460804700851440e-01 8.319454640150070190e-02 1.259837001562118530e-01 -5.028704181313514709e-02 1.700579188764095306e-02 -1.965227723121643066e-01 -2.104866057634353638e-01 3.435934484004974365e-01 -1.617967486381530762e-01 1.687783598899841309e-01 9.771465510129928589e-02
-2.078297138214111328e-01 -2.013984918594360352e-01 -2.370175570249557495e-01 6.147409975528717041e-02 7.189445197582244873e-02 1.662037521600723267e-01 -3.375086784362792969e-01 -7.865222543478012085e-02 6.789667904376983643e-02 4.782283678650856018e-02 1.885263174772262573e-01 -1.432655304670333862e-01 -6.720554083585739136e-02 -1.982580870389938354e-01 3.124972581863403320e-01 -2.105393707752227783e-01 1.819324791431427002e-01 2.788043022155761719e-02 2.424242645502090454e-01 1.163624003529548645e-01 3.707629442214965820e-01 -6.751081347465515137e-02 5.107171833515167236e-02 4.436210915446281433e-02 3.294656798243522644e-02 -1.440476477146148682e-01 1.631218940019607544e-02 2.239362522959709167e-02 4.139515459537506104e-01 3.577305760700255632e-04 -4.990822821855545044e-02 7.344809919595718384e-02
1.320260465145111084e-01 1.054129153490066528e-01 -2.125060930848121643e-02 1.819611340761184692e-01 1.207545399665832520e-01 -2.453599274158477783e-01 -8.867388218641281128e-02 -1.006578374654054642e-02 4.282988011837005615e-01 1.452398896217346191e-01 -1.341906338930130005e-01 2.456265687942504883e-01 -1.140840575098991394e-01 1.401962190866470337e-01 2.378654778003692627e-01 -1.519652605056762695e-01 -1.772972792387008667e-01 1.925671994686126709e-01 2.584627568721771240e-01 -8.961531519889831543e-02 2.308949455618858337e-02 1.847694516181945801e-01 1.926376819610595703e-01 1.733846776187419891e-02 -1.210221946239471436e-01 1.761393845081329346e-01 -1.021688953042030334e-01 5.366459116339683533e-02 4.095182716846466064e-01 1.153488233685493469e-01 5.537791550159454346e-02 -3.782165795564651489e-02
2.485181838274002075e-01 -1.480351388454437256e-01 -1.652445644140243530e-02 -4.676708951592445374e-02 -1.588511765003204346e-01 -3.091772459447383881e-02 -1.370764523744583130e-01 2.491108924150466919e-01 2.711163461208343506e-01 -1.537619382143020630e-01 -3.733185306191444397e-02 7.499442249536514282e-02 9.842819999903440475e-04 -2.313621044158935547e-01 6.620486080646514893e-02 -2.521127760410308838e-01 -8.627723157405853271e-02 -6.513680517673492432e-02 2.887426614761352539e-01 1.367630511522293091e-01 1.167151704430580139e-01 1.465574204921722412e-01 3.669065833091735840e-01 -8.787472546100616455e-02 -1.372466236352920532e-01 1.314727067947387695e-01 -2.166418880224227905e-01 -3.268608450889587402e-01 2.506199181079864502e-01 -1.278466433286666870e-01 -1.443918645381927490e-01 9.277450852096080780e-03
3.368110656738281250e-01 5.482395365834236145e-02 1.031410042196512222e-02 -6.901503354310989380e-02 -3.335198387503623962e-03 -5.088118463754653931e-02 -1.014100909233093262e-01 1.641432046890258789e-01 3.150476217269897461e-01 8.170112222433090210e-02 1.550521999597549438e-01 -8.486829698085784912e-02 1.093599870800971985e-01 2.158205658197402954e-01 1.529266089200973511e-01 -2.055162042379379272e-01 1.740569770336151123e-01 -2.460427284240722656e-01 3.207881450653076172e-01 2.984182238578796387e-01 1.696682870388031006e-01 -3.487553298473358154e-01 5.734803527593612671e-02 1.297253817319869995e-01 -7.772359251976013184e-02 1.551051735877990723e-01 -4.322399036027491093e-04 -1.429035514593124390e-01 1.649091392755508423e-01 -1.368119567632675171e-01 -1.437639445066452026e-01 8.422359824180603027e-02
3.007037639617919922e-01 -1.512279212474822998e-01 -5.336406081914901733e-02 3.501995652914047241e-02 2.400052361190319061e-02 -1.830245926976203918e-02 -4.659223929047584534e-02 -9.967975318431854248e-02 3.381288051605224609e-01 -2.750314474105834961e-01 -1.245333719998598099e-02 -1.307844966650009155e-01 -9.336306154727935791e-02 1.969853937625885010e-01 2.325247824192047119e-01 -2.443965226411819458e-01 -3.365605697035789490e-02 9.484699368476867676e-02 1.679328978061676025e-01 2.638539671897888184e-01 -5.499505624175071716e-02 -3.281460329890251160e-02 3.200097680091857910e-01 1.769441813230514526e-01 -3.770518302917480469e-01 -1.299719959497451782e-01 2.095451354980468750e-01 -1.377230696380138397e-02 1.926370561122894287e-01 -1.814373955130577087e-02 7.105410099029541016e-02 -9.824790805578231812e-02
-1.191435605287551880e-01 -4.360524937510490417e-02 1.641504019498825073e-01 1.539445817470550537e-01 -1.560281664133071899e-01 -1.023779138922691345e-01 -1.734064966440200806e-01 -3.879263624548912048e-02 3.699517548084259033e-01 3.045112788677215576e-01 -3.685370460152626038e-02 -7.598933577537536621e-02 -6.636420637369155884e-02 5.953504890203475952e-02 1.551452577114105225e-01 -2.681294083595275879e-01 -1.013815179467201233e-01 1.223370805382728577e-01 -3.531426563858985901e-02 1.689221560955047607e-01 6.379669648595154285e-04 2.076170295476913452e-01 1.193069294095039368e-01 2.096480503678321838e-02 2.140022367238998413e-01 3.130276799201965332e-01 2.088452130556106567e-01 -8.155162632465362549e-02 1.593120247125625610e-01 -4.053784906864166260e-01 9.109453111886978149e-02 1.461389064788818359e-01
-9.546074271202087402e-02 1.472695320844650269e-01 -2.182589620351791382e-01 1.779396235942840576e-01 -5.282849818468093872e-02 -2.106461077928543091e-01 -2.569609880447387695e-01 -1.645863801240921021e-01 1.855533719062805176e-01 3.785096704959869385e-01 7.926359027624130249e-02 -2.901821732521057129e-01 -1.267532408237457275e-01 1.905400492250919342e-02 9.862264245748519897e-02 -1.993322819471359253e-01 -4.056314826011657715e-01 1.258279383182525635e-01 4.849473759531974792e-02 -1.093139350414276123e-01 8.020676672458648682e-02 -1.446835845708847046e-01 -1.327752042561769485e-02 -2.029023319482803345e-02 8.464489132165908813e-02 1.999559402465820312e-01 -8.416773378849029541e-02 -1.038194969296455383e-01 3.444071710109710693e-01 3.571454063057899475e-02 -8.429093658924102783e-02 -3.016896359622478485e-02
3.163202702999114990e-01 -1.674052178859710693e-01 -8.456921577453613281e-02 3.404965251684188843e-02 7.779765129089355469e-02 -2.257432490587234497e-01 -1.665603220462799072e-01 -3.351662680506706238e-02 1.748251467943191528e-01 6.194000598043203354e-03 2.428474277257919312e-01 -1.086256653070449829e-01 1.956802047789096832e-02 1.281039863824844360e-01 1.926944553852081299e-01 -2.169372290372848511e-01 1.258075796067714691e-02 -3.048895895481109619e-01 2.632637619972229004e-01 3.414059877395629883e-01 -8.954665064811706543e-02 -8.047485351562500000e-02 -2.403547056019306183e-02 1.133683472871780396e-01 5.972957611083984375e-02 1.651247590780258179e-01 -1.636328846216201782e-01 -3.367992937564849854e-01 2.480476349592208862e-01 -2.934065461158752441e-02 1.365557014942169189e-01 1.279785931110382080e-01
1.098816171288490295e-01 3.130088746547698975e-02 -4.315089806914329529e-02 1.000863015651702881e-01 -1.419784426689147949e-01 -1.323440968990325928e-01 -9.460779279470443726e-02 -3.085444271564483643e-01 7.028806209564208984e-02 4.609652757644653320e-01 -2.137843370437622070e-01 -2.273873537778854370e-01 4.173710569739341736e-02 3.776774927973747253e-02 8.690522611141204834e-02 -1.434193551540374756e-01 -1.217373684048652649e-01 1.016132086515426636e-01 1.264190077781677246e-01 -3.589177131652832031e-01 6.831476092338562012e-02 1.995762437582015991e-02 2.889418005943298340e-01 1.369451731443405151e-01 -1.867022812366485596e-01 3.957440704107284546e-02 4.615211114287376404e-02 -1.452650874853134155e-01 1.976823061704635620e-01 -2.961339652538299561e-01 -1.209423691034317017e-01 9.382865577936172485e-02
2.661153078079223633e-01 -1.842520236968994141e-01 -1.641305088996887207e-01 -8.379908651113510132e-02 -3.174091503024101257e-02 -1.996815502643585205e-01 -2.142236679792404175e-01 -2.831206321716308594e-01 1.828328967094421387e-01 1.036828905344009399e-01 -1.989848352968692780e-02 -1.556822210550308228e-01 1.455220580101013184e-01 9.239292889833450317e-02 1.191503033041954041e-01 8.551929146051406860e-02 -1.616340503096580505e-02 2.145804837346076965e-02 6.497295945882797241e-02 -3.529599905014038086e-01 2.530649863183498383e-02 3.144594654440879822e-02 3.052445054054260254e-01 1.093969866633415222e-01 -2.405759543180465698e-01 2.007433325052261353e-01 1.902642250061035156e-01 -1.076954454183578491e-01 3.560681045055389404e-01 -1.177307292819023132e-01 1.024143025279045105e-01 2.022539824247360229e-01
1.188671290874481201e-01 -1.091551482677459717e-01 -2.403058856725692749e-01 2.595419622957706451e-02 -2.647780478000640869e-01 -1.619058251380920410e-01 -1.028702631592750549e-01 3.184342011809349060e-02 1.311969906091690063e-01 3.918711245059967041e-01 -9.877027571201324463e-02 5.422559380531311035e-02 -1.220611259341239929e-01 1.079261079430580139e-01 2.373204976320266724e-01 -8.511871844530105591e-02 -2.876239456236362457e-02 -1.194708701223134995e-02 4.567335546016693115e-02 -2.832966148853302002e-01 2.146543264389038086e-01 -1.965809985995292664e-02 1.849563121795654297e-01 1.273743212223052979e-01 6.560532748699188232e-02 3.448878601193428040e-02 -1.246111840009689331e-01 1.178362444043159485e-01 2.578519284725189209e-01 -1.999146193265914917e-01 3.938386589288711548e-02 4.592523276805877686e-01
8.598487079143524170e-02 -6.776897609233856201e-02 -2.510765939950942993e-02 1.822518706321716309e-01 8.522433042526245117e-02 -1.666532903909683228e-01 -1.880667358636856079e-01 7.978252321481704712e-02 8.530577644705772400e-03 2.729736566543579102e-01 2.473790943622589111e-02 2.938714344054460526e-03 -3.434693217277526855e-01 -1.824228651821613312e-02 1.864247024059295654e-01 2.304335311055183411e-02 2.771862782537937164e-02 7.318094372749328613e-03 2.315853387117385864e-01 4.976167157292366028e-02 6.287851184606552124e-02 -1.933479756116867065e-01 4.032541066408157349e-02 2.403304129838943481e-01 2.827571034431457520e-01 2.253209203481674194e-01 5.045580863952636719e-02 1.049762666225433350e-01 5.435908436775207520e-01 -2.053011506795883179e-01 8.518780767917633057e-02 4.200559481978416443e-02
1.658793687820434570e-01 1.986396461725234985e-01 1.013621091842651367e-01 -9.475074708461761475e-02 1.681876927614212036e-02 -1.587991118431091309e-01 -3.176494538784027100e-01 1.855740994215011597e-01 3.999235928058624268e-01 9.701499342918395996e-02 1.032304987311363220e-01 -3.044776022434234619e-01 -4.191879928112030029e-02 4.376724734902381897e-02 1.077727749943733215e-01 -6.839861720800399780e-02 -1.127791926264762878e-01 -3.329595923423767090e-02 3.543775677680969238e-01 -2.920853197574615479e-01 -7.806345820426940918e-02 3.027666211128234863e-01 1.887267976999282837e-01 9.916169196367263794e-02 -1.218538582324981689e-01 1.939004063606262207e-01 4.236295819282531738e-02 -5.656151846051216125e-02 9.272241592407226562e-02 -4.099283367395401001e-02 -1.229013204574584961e-01 -9.744627028703689575e-02
3.147069513797760010e-01 -2.780862525105476379e-02 -1.070099025964736938e-01 1.552820801734924316e-01 -8.861550688743591309e-02 -2.071266770362854004e-01 -9.421900659799575806e-02 5.029835924506187439e-02 1.160104274749755859e-01 -6.362046301364898682e-02 6.905599683523178101e-02 -5.454187095165252686e-02 -1.169067546725273132e-01 4.532328844070434570e-01 1.265657395124435425e-01 -3.065659403800964355e-01 -6.689549982547760010e-02 7.657377421855926514e-02 4.201387986540794373e-02 -3.707615833263844252e-04 2.646224200725555420e-01 -2.663460075855255127e-01 1.564435362815856934e-01 -9.088163822889328003e-02 7.168231066316366196e-03 -1.975549459457397461e-01 -8.424930274486541748e-02 -1.425422076135873795e-02 2.360046505928039551e-01 -2.850687876343727112e-02 -1.284217536449432373e-01 3.780693411827087402e-01
-2.930894196033477783e-01 -8.777410537004470825e-02 -2.063472121953964233e-01 -2.968187928199768066e-01 -5.321761593222618103e-02 4.880054295063018799e-02 -3.153855502605438232e-01 -1.160872057080268860e-01 2.378469258546829224e-01 1.536463797092437744e-01 -9.824681282043457031e-02 -3.343467414379119873e-02 6.035952642560005188e-02 9.538634121417999268e-02 1.402188986539840698e-01 -1.200199946761131287e-01 -3.728382289409637451e-02 -5.848949775099754333e-03 1.064942330121994019e-01 4.954411089420318604e-02 3.351657092571258545e-01 -1.398387998342514038e-01 2.978842854499816895e-01 1.088256165385246277e-01 9.541407972574234009e-02 -2.243142277002334595e-01 1.805920898914337158e-02 1.190652549266815186e-01 2.700192332267761230e-01 1.698037236928939819e-01 -5.529772490262985229e-02 3.055899143218994141e-01
1.594851016998291016e-01 -1.548139601945877075e-01 -1.155129969120025635e-01 1.444171555340290070e-02 -5.662539228796958923e-02 1.423254460096359253e-01 -2.456964701414108276e-01 2.018532017245888710e-03 8.091282844543457031e-02 1.365116387605667114e-01 -9.061998873949050903e-02 -2.259509265422821045e-01 4.513761959969997406e-04 2.598810009658336639e-02 3.414249718189239502e-01 -6.692547351121902466e-02 3.700028732419013977e-02 -1.396747529506683350e-01 1.086634621024131775e-01 -9.049126505851745605e-02 3.453367054462432861e-01 1.337433466687798500e-03 5.110647082328796387e-01 2.644529342651367188e-01 2.432231791317462921e-02 3.005536198616027832e-01 3.418390080332756042e-02 2.211590856313705444e-02 1.712488979101181030e-01 -3.935752436518669128e-02 -6.021600216627120972e-02 1.694066673517227173e-01
3.696603178977966309e-01 -9.599583595991134644e-02 1.106360405683517456e-01 3.273925483226776123e-01 8.843662589788436890e-02 -1.329544931650161743e-01 -2.873327136039733887e-01 1.498328521847724915e-02 9.464557468891143799e-02 2.571627199649810791e-01 1.422424465417861938e-01 -1.231138780713081360e-01 5.753420293331146240e-02 -4.509433731436729431e-02 7.733605802059173584e-02 -1.112639531493186951e-01 -8.544315397739410400e-02 -1.952342838048934937e-01 3.335743248462677002e-01 1.313126385211944580e-01 -5.356916040182113647e-02 -1.150624006986618042e-01 -1.407026946544647217e-01 9.868442267179489136e-02 1.403347402811050415e-01 -1.684541814029216766e-02 8.942365646362304688e-02 -2.113922983407974243e-01 3.158741295337677002e-01 -2.611876726150512695e-01 2.493514120578765869e-02 1.771669685840606689e-01
8.462256751954555511e-03 1.275924295186996460e-01 -1.366306692361831665e-01 -9.331355988979339600e-02 -7.793471217155456543e-02 -3.083382546901702881e-01 -2.505778968334197998e-01 -2.480727583169937134e-01 4.729048907756805420e-02 -1.174724996089935303e-01 -1.239328905940055847e-01 -9.834054857492446899e-02 1.400431394577026367e-01 2.938153147697448730e-01 4.077061116695404053e-01 1.301084011793136597e-01 -2.588508725166320801e-01 1.382091939449310303e-01 3.926740586757659912e-02 -2.549459924921393394e-03 -2.548107504844665527e-02 -1.042143478989601135e-01 1.125828996300697327e-01 3.040873706340789795e-01 -2.029064297676086426e-02 -1.638286560773849487e-01 -2.113044261932373047e-01 -1.321125626564025879e-01 2.767944633960723877e-01 -1.311090886592864990e-01 -4.352106153964996338e-02 1.061951592564582825e-01
5.913772061467170715e-02 7.582516223192214966e-02 -1.871530115604400635e-01 6.712505221366882324e-02 1.252626478672027588e-01 2.795911766588687897e-02 -1.252205222845077515e-01 8.429387211799621582e-02 3.056023120880126953e-01 -9.328833222389221191e-02 -4.316639900207519531e-02 9.946215897798538208e-02 3.154595494270324707e-01 -2.935561351478099823e-02 -2.967909537255764008e-02 -8.275840431451797485e-03 -3.609299659729003906e-01 -2.455968968570232391e-02 4.474090337753295898e-01 1.457520127296447754e-01 1.581419110298156738e-01 3.106014616787433624e-02 1.072511747479438782e-01 1.634791344404220581e-01 -1.044847369194030762e-01 1.811734139919281006e-01 3.457870483398437500e-01 -1.330771446228027344e-01 2.380186766386032104e-01 -4.531237483024597168e-02 1.892387568950653076e-01 -6.895693391561508179e-02
-1.214070767164230347e-01 9.619391709566116333e-02 -1.380860656499862671e-01 1.671382971107959747e-02 -7.672204077243804932e-02 -1.094824969768524170e-01 -2.607091367244720459e-01 -1.014507859945297241e-01 5.157832503318786621e-01 8.759991824626922607e-02 -2.165676802396774292e-01 -3.062217123806476593e-02 -3.437680751085281372e-02 -2.687390148639678955e-01 2.684072591364383698e-02 -1.846827417612075806e-01 1.642259769141674042e-02 -1.755613535642623901e-01 3.854849934577941895e-02 1.194743346422910690e-02 1.642417907714843750e-01 2.670494839549064636e-02 4.028595983982086182e-01 1.864106655120849609e-01 -1.909106783568859100e-02 -2.008998095989227295e-01 6.739116460084915161e-02 3.087520785629749298e-02 3.095672726631164551e-01 -1.141677349805831909e-01 1.347301155328750610e-01 -7.614621426910161972e-03
4.504536688327789307e-01 1.830683350563049316e-01 -8.050465025007724762e-03 6.211228296160697937e-02 1.406397521495819092e-01 -1.310735642910003662e-01 -1.756766140460968018e-01 -4.856666922569274902e-02 6.239781901240348816e-02 2.733773365616798401e-02 1.079947501420974731e-01 -2.218221426010131836e-01 1.303539574146270752e-01 1.740803271532058716e-01 1.622900962829589844e-01 -1.908519566059112549e-01 -5.648310855031013489e-02 1.829760074615478516e-01 3.074638247489929199e-01 5.231639370322227478e-02 -3.338773921132087708e-02 1.091103032231330872e-01 5.582262948155403137e-02 3.265881836414337158e-01 1.306883245706558228e-01 -2.120731323957443237e-01 -6.585163623094558716e-02 7.592920958995819092e-02 3.169787228107452393e-01 -2.006969600915908813e-01 -1.039154976606369019e-01 1.829203367233276367e-01
1.312288492918014526e-01 -4.149484634399414062e-02 -8.884579688310623169e-02 1.868686378002166748e-01 -2.547106444835662842e-01 -2.366531491279602051e-01 1.423558741807937622e-01 -5.934684351086616516e-02 2.722939848899841309e-01 -1.736173182725906372e-01 1.724322885274887085e-01 9.344165027141571045e-02 -1.832467317581176758e-01 3.671944439411163330e-01 7.568283006548881531e-03 -1.278966665267944336e-01 -1.128520593047142029e-01 -5.033833533525466919e-02 8.808259665966033936e-02 4.240623116493225098e-02 3.982584774494171143e-01 -1.064474806189537048e-01 1.982070654630661011e-01 2.795927226543426514e-02 1.830499619245529175e-01 -3.015038184821605682e-02 1.007875334471464157e-02 -7.311342656612396240e-02 2.551518380641937256e-01 -1.575195044279098511e-01 -1.348599791526794434e-01 2.884379923343658447e-01
6.525201257318258286e-03 1.677554696798324585e-01 3.742782771587371826e-02 6.461226940155029297e-02 -8.196426928043365479e-02 -8.682015468366444111e-04 -1.981435418128967285e-01 -3.182390332221984863e-01 3.488109707832336426e-01 1.129969954490661621e-01 1.233736351132392883e-01 1.361692249774932861e-01 -1.905540823936462402e-01 3.158856332302093506e-01 2.526521980762481689e-01 -2.015302479267120361e-01 -1.144118830561637878e-01 3.949042037129402161e-02 -2.644154727458953857e-01 -7.220825552940368652e-02 2.918404340744018555e-01 8.607389405369758606e-03 8.928283303976058960e-02 -1.278266012668609619e-01 -7.389204204082489014e-02 7.049565762281417847e-02 1.373836696147918701e-01 -1.788477450609207153e-01 2.870110273361206055e-01 -8.520486950874328613e-02 -2.427129894495010376e-01 3.272526711225509644e-02
1.562127321958541870e-01 2.923412621021270752e-02 -5.323481746017932892e-03 -2.343332022428512573e-01 -1.140070557594299316e-01 -1.091909185051918030e-01 -2.870149016380310059e-01 -2.790480852127075195e-01 2.858213186264038086e-01 -1.020802184939384460e-01 -1.689546853303909302e-01 -1.034195870161056519e-01 1.460004150867462158e-01 6.582672894001007080e-02 3.496948257088661194e-02 5.860536545515060425e-02 -2.282050624489784241e-02 -3.708092868328094482e-01 2.169435024261474609e-01 -1.332511901855468750e-01 6.734128296375274658e-02 2.636963268741965294e-03 2.296075224876403809e-01 5.397918820381164551e-02 9.994644671678543091e-02 7.858472317457199097e-02 1.637411713600158691e-01 3.474530950188636780e-02 3.920724689960479736e-01 -1.453253030776977539e-01 -2.935348451137542725e-01 -6.908503174781799316e-02
1.156935542821884155e-01 -3.709995746612548828e-01 -1.609104424715042114e-01 -4.709609970450401306e-02 -1.463283002376556396e-01 -2.415315806865692139e-01 -6.817939132452011108e-02 -1.887324005365371704e-01 1.758804321289062500e-01 2.333167046308517456e-01 -7.930209487676620483e-02 4.116090387105941772e-02 -1.598541140556335449e-01 2.709274291992187500e-01 1.818997412919998169e-02 -3.987238109111785889e-01 -1.924371272325515747e-01 1.789147406816482544e-01 3.339865803718566895e-01 1.183157563209533691e-01 1.303790509700775146e-01 1.631108224391937256e-01 9.563445299863815308e-02 -1.295430362224578857e-01 -1.932644993066787720e-01 1.595512330532073975e-01 -4.243852570652961731e-02 -8.747585117816925049e-02 -6.406494230031967163e-02 2.512313798069953918e-02 -7.966310530900955200e-02 4.200145229697227478e-02
2.367281913757324219e-01 8.952308446168899536e-02 -1.798042841255664825e-02 7.750456780195236206e-02 -8.861327171325683594e-02 -2.625235021114349365e-01 -1.192648783326148987e-01 -1.829901039600372314e-01 3.214809894561767578e-01 -9.717819280922412872e-03 2.244668602943420410e-01 2.241959273815155029e-01 1.294661462306976318e-01 -7.790076732635498047e-02 1.267545223236083984e-01 -1.825268268585205078e-01 2.456532046198844910e-02 -1.251942217350006104e-01 2.464102357625961304e-01 -2.433230914175510406e-02 6.330783665180206299e-02 -6.417480856180191040e-02 2.703112363815307617e-01 1.842570304870605469e-01 -4.406809806823730469e-02 4.380965977907180786e-02 4.437383264303207397e-02 3.385839164257049561e-01 2.701279520988464355e-01 -1.781070530414581299e-01 3.143261373043060303e-01 1.101577952504158020e-01
2.173908948898315430e-01 2.613478004932403564e-01 1.384523361921310425e-01 1.989485174417495728e-01 2.857626378536224365e-01 -1.991315335035324097e-01 -1.804351508617401123e-01 -1.345999091863632202e-01 1.080364286899566650e-01 -1.632423698902130127e-01 1.881178021430969238e-01 5.038161948323249817e-02 1.101382076740264893e-01 1.264124959707260132e-01 3.130007907748222351e-02 -2.196590602397918701e-01 -2.699257433414459229e-01 -8.612918108701705933e-02 1.575574576854705811e-01 1.206958964467048645e-01 3.156297802925109863e-01 1.836815029382705688e-01 2.975991964340209961e-01 4.331025108695030212e-02 -1.819675415754318237e-01 -4.379644617438316345e-02 -2.309932745993137360e-02 -9.768633544445037842e-02 2.897940576076507568e-01 3.639280796051025391e-02 -1.565991044044494629e-01 4.132137447595596313e-02
-3.920648619532585144e-02 1.634246110916137695e-01 2.150082401931285858e-02 -2.946877665817737579e-02 -5.563465133309364319e-02 1.744108507409691811e-03 -2.362501770257949829e-01 1.045052055269479752e-02 2.498603165149688721e-01 3.404058143496513367e-02 1.028133109211921692e-01 7.603403180837631226e-03 1.257603466510772705e-01 1.580906510353088379e-01 -2.036607265472412109e-01 -3.361469507217407227e-01 -1.071445420384407043e-01 8.109842240810394287e-02 2.391583472490310669e-01 -2.036438323557376862e-02 3.829490542411804199e-01 1.195897683501243591e-01 2.186668366193771362e-01 2.562940716743469238e-01 -1.541813164949417114e-01 2.462855130434036255e-01 3.953431844711303711e-01 -1.421089023351669312e-01 1.034088507294654846e-01 1.265097856521606445e-01 1.003455463796854019e-02 -6.375165283679962158e-02
-5.137316137552261353e-02 -3.527675196528434753e-02 2.295613139867782593e-01 -1.651973426342010498e-01 2.450500987470149994e-02 -1.540438532829284668e-01 -1.845962405204772949e-01 5.079596862196922302e-02 2.461144477128982544e-01 -1.013158112764358521e-01 1.439775526523590088e-01 3.631882742047309875e-02 -2.575517296791076660e-01 -1.017225831747055054e-01 2.326482832431793213e-01 -3.955746591091156006e-01 6.249144300818443298e-02 -3.309813514351844788e-02 2.233040034770965576e-01 -2.202019244432449341e-01 -7.860516011714935303e-02 2.306904196739196777e-01 1.194749623537063599e-01 7.151747494935989380e-02 -1.820669509470462799e-02 1.123253256082534790e-01 1.824733614921569824e-01 -3.634233176708221436e-01 1.639963686466217041e-01 -7.111185044050216675e-02 -5.687987431883811951e-02 2.816425263881683350e-01
2.492386996746063232e-01 2.194833755493164062e-01 -2.333246320486068726e-01 6.641550362110137939e-02 4.274630919098854065e-02 2.627628296613693237e-02 -6.285881251096725464e-02 -8.831243216991424561e-02 4.652734696865081787e-01 1.422149091958999634e-01 1.868494749069213867e-01 2.618310749530792236e-01 2.707678824663162231e-02 7.653152197599411011e-02 9.207932278513908386e-03 -3.484962284564971924e-01 3.430388495326042175e-02 -3.949460014700889587e-02 2.146426588296890259e-01 -1.657235324382781982e-01 -7.144665718078613281e-02 -4.950633272528648376e-02 1.221997961401939392e-01 7.313877344131469727e-02 1.351305004209280014e-02 2.596683800220489502e-01 -3.333019837737083435e-02 7.297280430793762207e-02 3.079766631126403809e-01 -1.781065315008163452e-01 2.625257009640336037e-03 -2.087006717920303345e-01
-1.670371592044830322e-01 -1.510599534958600998e-02 -2.220872789621353149e-01 1.968933939933776855e-01 -3.484786301851272583e-02 1.776795089244842529e-01 -3.962834179401397705e-01 7.303188741207122803e-02 6.213197857141494751e-02 1.843683272600173950e-01 -3.160887211561203003e-02 1.594601571559906006e-02 -7.739613205194473267e-02 1.503004599362611771e-02 3.919523656368255615e-01 -3.562250733375549316e-01 2.933268435299396515e-02 -3.059807792305946350e-02 2.700065672397613525e-01 5.852205678820610046e-02 1.845489293336868286e-01 -1.960248351097106934e-01 -4.034932330250740051e-02 4.895937070250511169e-02 -1.748540997505187988e-01 1.901569776237010956e-02 1.426519602537155151e-01 -1.647861748933792114e-01 3.013820350170135498e-01 -1.490624397993087769e-01 -1.281192898750305176e-01 1.544937863945960999e-02
1.852086782455444336e-01 7.756320387125015259e-02 -4.529618471860885620e-02 2.507316768169403076e-01 1.694295704364776611e-01 2.537596737965941429e-04 -4.926507771015167236e-01 -1.358845382928848267e-01 2.505407035350799561e-01 1.262508034706115723e-01 2.038586735725402832e-01 -2.733306027948856354e-02 -4.018175601959228516e-02 -2.254728227853775024e-02 -2.864781022071838379e-02 -1.936400383710861206e-01 3.244665637612342834e-02 1.913895457983016968e-01 3.272231817245483398e-01 6.164843961596488953e-02 1.261258572340011597e-01 1.133672669529914856e-01 -6.658815592527389526e-02 -7.928715646266937256e-02 -1.667581051588058472e-01 1.676865667104721069e-01 -9.893830865621566772e-02 2.431668937206268311e-01 1.332878023386001587e-01 -2.121258378028869629e-01 -1.137809082865715027e-01 2.341763526201248169e-01
6.674335151910781860e-02 -1.668840944766998291e-01 -1.166248619556427002e-01 2.897730767726898193e-01 4.969001188874244690e-02 -2.495667189359664917e-01 -1.064667254686355591e-01 4.280247539281845093e-02 4.330122470855712891e-01 -1.425381600856781006e-01 -1.304065585136413574e-01 -2.659227848052978516e-01 4.105573520064353943e-02 -7.424584031105041504e-02 1.949575692415237427e-01 -3.541054204106330872e-02 -1.014747098088264465e-01 -5.003106966614723206e-02 2.941188812255859375e-01 -1.308120191097259521e-01 -1.739307641983032227e-01 2.878595590591430664e-01 3.944628313183784485e-02 -9.929942339658737183e-02 7.803646475076675415e-02 -6.315835565328598022e-02 7.130420207977294922e-02 -2.242373079061508179e-01 3.300879299640655518e-01 -1.121633127331733704e-01 -5.125911440700292587e-03 1.491568535566329956e-01
4.189761281013488770e-01 3.693987429141998291e-02 -4.740480706095695496e-02 1.601302623748779297e-01 -5.860725417733192444e-02 7.311493903398513794e-02 -3.264869153499603271e-01 5.150944739580154419e-02 1.272660046815872192e-01 2.969242334365844727e-01 -5.846600979566574097e-02 1.736340373754501343e-01 -8.520908653736114502e-02 2.515003383159637451e-01 1.900267004966735840e-01 -9.175553172826766968e-02 -4.210622981190681458e-02 -8.949761092662811279e-02 -4.929802566766738892e-02 -1.224127039313316345e-01 3.929120004177093506e-01 -5.928707867860794067e-02 2.808253169059753418e-01 2.352237999439239502e-01 4.131114482879638672e-02 2.231630235910415649e-01 -4.631917178630828857e-02 -6.876081228256225586e-02 2.033609300851821899e-01 6.329961121082305908e-02 1.775257848203182220e-02 -2.937798574566841125e-02
-6.022610887885093689e-02 7.181617617607116699e-02 -1.231093928217887878e-01 1.103487089276313782e-01 -1.901629120111465454e-01 1.832988262176513672e-01 -1.940308511257171631e-01 3.614605590701103210e-02 3.040812909603118896e-01 2.737743780016899109e-02 -4.162745550274848938e-02 1.771760731935501099e-01 -4.258500412106513977e-02 3.987046778202056885e-01 -2.981459535658359528e-02 -3.482392430305480957e-01 -2.478880137205123901e-01 6.571760028600692749e-02 -5.403830483555793762e-02 1.242315098643302917e-01 -1.604143530130386353e-01 -7.141514867544174194e-02 2.889468967914581299e-01 1.245167180895805359e-01 -1.764567196369171143e-01 -2.164956182241439819e-02 5.805145576596260071e-02 -1.753514856100082397e-01 3.517680168151855469e-01 -9.178100526332855225e-02 1.789935231208801270e-01 4.488292336463928223e-02
1.398079693317413330e-01 -1.346695870161056519e-01 -1.407623142004013062e-01 -2.104523330926895142e-01 7.215684652328491211e-02 -3.194307675585150719e-03 -7.962332665920257568e-02 -2.943775951862335205e-01 1.506393700838088989e-01 1.430629640817642212e-01 1.263605058193206787e-01 -8.451437577605247498e-03 -1.907894015312194824e-01 1.782765537500381470e-01 2.811099290847778320e-01 -1.368226855993270874e-01 1.539931148290634155e-01 -1.665333360433578491e-01 1.531244069337844849e-01 -1.251922994852066040e-01 1.476550251245498657e-01 -1.071762293577194214e-02 3.731620013713836670e-01 3.777415454387664795e-01 -1.130526810884475708e-01 3.048024177551269531e-01 7.294541597366333008e-02 5.385010316967964172e-02 1.788949966430664062e-01 1.375592648983001709e-01 -4.203637316823005676e-02 1.176969632506370544e-01
-6.379912048578262329e-02 1.777925640344619751e-01 -6.088637281209230423e-03 1.927695423364639282e-01 -1.031990274786949158e-01 -2.241282612085342407e-01 -2.646327316761016846e-01 -1.901205033063888550e-01 1.126415096223354340e-02 2.080058306455612183e-01 7.384005934000015259e-02 5.455257371068000793e-02 9.022498130798339844e-02 4.189433157444000244e-01 -2.626618929207324982e-02 -2.464546710252761841e-01 -7.621170580387115479e-02 1.131748780608177185e-01 3.152546286582946777e-01 1.256335377693176270e-01 1.805123686790466309e-01 -1.030452996492385864e-01 3.025635480880737305e-01 1.914678215980529785e-01 -1.163910999894142151e-01 1.892089396715164185e-01 2.551881372928619385e-01 1.416537016630172729e-01 5.179570056498050690e-03 1.764352992177009583e-02 1.491221338510513306e-01 2.922436408698558807e-02
-1.235022619366645813e-01 -1.046309247612953186e-01 -2.185767292976379395e-01 -4.435906559228897095e-02 2.824708446860313416e-02 2.068776488304138184e-01 -2.925236225128173828e-01 -1.464876718819141388e-02 9.255716204643249512e-02 9.440077841281890869e-02 5.503908172249794006e-02 -2.052357494831085205e-01 -1.584168374538421631e-01 -8.251611888408660889e-02 5.481828451156616211e-01 -1.828730702400207520e-01 3.050939738750457764e-02 4.650301113724708557e-02 2.770259678363800049e-01 8.961349725723266602e-02 1.753747761249542236e-01 -1.295678466558456421e-01 9.020988643169403076e-02 2.624294161796569824e-01 1.277189105749130249e-01 -1.779347807168960571e-01 -3.645742312073707581e-02 1.692497543990612030e-02 2.596381902694702148e-01 -1.301974356174468994e-01 -1.407918930053710938e-01 1.021950389258563519e-03
2.577456645667552948e-02 -1.961643546819686890e-01 -2.298849076032638550e-01 -1.749243438243865967e-01 1.470870971679687500e-01 -3.143562376499176025e-02 -2.769516706466674805e-01 -1.982348412275314331e-01 2.135810106992721558e-01 1.289380639791488647e-01 -1.238154470920562744e-01 9.698247164487838745e-02 1.610849201679229736e-01 6.074969656765460968e-03 3.196116685867309570e-01 1.983770169317722321e-02 -1.134065259248018265e-02 -8.796298503875732422e-02 1.531585305929183960e-01 -5.998343974351882935e-02 9.606106579303741455e-02 2.754787206649780273e-01 2.012208402156829834e-01 2.592212259769439697e-01 1.671969443559646606e-01 2.150062620639801025e-01 4.007734730839729309e-02 -3.291171193122863770e-01 3.072252571582794189e-01 2.497502602636814117e-02 -5.860828608274459839e-02 -1.140318736433982849e-01
-7.566106319427490234e-02 -9.038596600294113159e-02 -1.257693618535995483e-01 -2.517810165882110596e-01 6.449846923351287842e-02 1.341051906347274780e-01 -1.865692138671875000e-01 -3.498418629169464111e-02 -4.045781865715980530e-02 5.727257207036018372e-02 1.372088640928268433e-01 -6.351085752248764038e-02 -9.374239295721054077e-02 1.025323718786239624e-01 4.912847876548767090e-01 -3.578852415084838867e-01 -5.848942324519157410e-03 -1.622089068405330181e-03 4.417526125907897949e-01 1.237842664122581482e-01 1.949308812618255615e-01 -6.405915319919586182e-02 6.629417091608047485e-02 4.660710692405700684e-02 -2.338406629860401154e-02 -1.359777897596359253e-01 1.185425668954849243e-01 -1.175708845257759094e-01 2.812334597110748291e-01 -1.631620079278945923e-01 -9.352297335863113403e-02 -1.079429909586906433e-01
2.054902464151382446e-01 -1.612154990434646606e-01 -4.940651357173919678e-02 1.673246622085571289e-01 1.423005610704421997e-01 -8.848115801811218262e-02 -2.019693553447723389e-01 2.041486501693725586e-01 4.553068429231643677e-02 2.734822928905487061e-01 4.013231396675109863e-02 -3.438114374876022339e-02 -2.472054213285446167e-01 6.455005705356597900e-02 1.437285542488098145e-01 -8.562094531953334808e-03 -6.622286140918731689e-02 -1.433882713317871094e-01 2.569289505481719971e-01 2.324726581573486328e-01 9.214458614587783813e-02 5.992586258798837662e-03 4.266281798481941223e-02 3.510659933090209961e-01 1.728382855653762817e-01 7.339584990404546261e-04 -2.069393172860145569e-02 7.748065888881683350e-02 5.423761010169982910e-01 -6.430374085903167725e-02 9.562016278505325317e-02 5.273033306002616882e-02
-1.512229070067405701e-02 -2.458239048719406128e-01 -3.839877247810363770e-01 -1.922682076692581177e-01 -4.781742393970489502e-02 -7.755673676729202271e-02 -2.024592906236648560e-01 -4.174027219414710999e-02 2.634760737419128418e-01 2.178023606538772583e-01 -6.875251978635787964e-02 2.237247079610824585e-01 2.832883037626743317e-02 -9.724181890487670898e-02 1.973949223756790161e-01 -2.705974318087100983e-02 5.238289013504981995e-02 -1.488302350044250488e-01 2.828582823276519775e-01 5.388512462377548218e-02 1.305927783250808716e-01 1.865243017673492432e-01 2.297964841127395630e-01 3.434170484542846680e-01 1.754934154450893402e-02 2.646091878414154053e-01 2.600471489131450653e-02 -4.011964425444602966e-03 2.504369020462036133e-01 -1.100945249199867249e-01 -7.118627429008483887e-02 -3.134260699152946472e-02
3.212296962738037109e-02 -1.773802042007446289e-01 -5.500967055559158325e-02 -2.160524427890777588e-01 -8.489269763231277466e-02 -2.776329929474741220e-04 -2.174335904419422150e-02 -2.919252514839172363e-01 -2.406472340226173401e-02 1.011340916156768799e-01 4.037343263626098633e-01 -1.930980756878852844e-02 -2.126595824956893921e-01 1.322007030248641968e-01 3.392623960971832275e-01 -1.194615513086318970e-01 -3.004507720470428467e-01 -3.270361572504043579e-02 2.330519855022430420e-01 -9.789578616619110107e-02 3.407666385173797607e-01 3.171470481902360916e-03 2.288797944784164429e-01 2.240889370441436768e-01 -1.464269608259201050e-01 1.283081620931625366e-01 6.935191899538040161e-02 -1.149248927831649780e-01 8.700051903724670410e-02 -1.438941247761249542e-02 -1.157453879714012146e-01 -8.707316964864730835e-02
1.255493424832820892e-02 -1.336894482374191284e-01 -1.545052230358123779e-01 -8.015563338994979858e-02 -4.001934230327606201e-01 -1.080343201756477356e-01 -1.512490063905715942e-01 -9.901401400566101074e-02 1.961835324764251709e-01 1.209186911582946777e-01 -9.864238649606704712e-02 3.080211579799652100e-01 -7.256434764713048935e-03 -8.097448199987411499e-02 3.514975011348724365e-01 6.239824369549751282e-02 -7.125044614076614380e-02 1.255178302526473999e-01 2.736856639385223389e-01 -1.063752993941307068e-01 1.481877416372299194e-01 7.432330399751663208e-02 3.834210634231567383e-01 2.024661302566528320e-01 -1.730838865041732788e-01 2.134871669113636017e-03 1.541563868522644043e-01 -2.116750180721282959e-02 2.497740983963012695e-01 -6.345795094966888428e-02 8.509516716003417969e-02 7.090570777654647827e-02
4.373768344521522522e-02 -1.281809955835342407e-01 -1.860150247812271118e-01 -3.621306121349334717e-01 8.169969916343688965e-02 1.599553070263937116e-04 1.691430993378162384e-02 -1.305289417505264282e-01 -3.239135444164276123e-02 1.584605872631072998e-01 2.742176875472068787e-02 -8.783522993326187134e-02 -1.288327276706695557e-01 1.143696159124374390e-01 4.391653537750244141e-01 -2.301381379365921021e-01 9.278820455074310303e-02 -3.648101165890693665e-02 4.517926573753356934e-01 -6.932469457387924194e-02 -5.660317838191986084e-02 -4.036700353026390076e-02 1.276618093252182007e-01 1.967217773199081421e-01 -1.298563629388809204e-01 -8.953417837619781494e-02 2.643697857856750488e-01 -5.697394162416458130e-02 2.469284385442733765e-01 -2.058518677949905396e-01 -2.926051430404186249e-02 -2.947839535772800446e-02
1.672447174787521362e-01 -5.817639641463756561e-03 -1.425742357969284058e-01 1.313338577747344971e-01 -9.302493184804916382e-02 -2.898545265197753906e-01 -1.414087321609258652e-02 -2.148122154176235199e-02 4.029875397682189941e-01 -1.540847718715667725e-01 8.179396390914916992e-02 -7.898138463497161865e-02 2.693261802196502686e-01 -6.183103099465370178e-02 1.295826137065887451e-01 -1.596856713294982910e-01 5.633183941245079041e-02 -1.199091821908950806e-01 2.683097720146179199e-01 -2.818487398326396942e-02 -2.400486469268798828e-01 -1.668424457311630249e-01 1.707803010940551758e-01 2.930885553359985352e-01 -2.641815692186355591e-02 5.213437974452972412e-02 5.727088823914527893e-02 1.867275834083557129e-01 3.228085041046142578e-01 -1.757740080356597900e-01 1.274475455284118652e-01 1.989927589893341064e-01
1.401740610599517822e-01 8.500862121582031250e-02 -1.726800054311752319e-01 1.514731347560882568e-01 -8.878205716609954834e-02 -2.709469497203826904e-01 -3.147807121276855469e-01 -1.941827386617660522e-01 1.225505918264389038e-01 7.444918900728225708e-02 -3.219657540321350098e-01 -1.178985759615898132e-01 -5.422183871269226074e-02 2.793565988540649414e-01 -2.080146595835685730e-02 -5.023802518844604492e-01 -1.140787452459335327e-01 1.481967270374298096e-01 2.085347473621368408e-01 -2.962421998381614685e-02 1.660318076610565186e-01 2.958626300096511841e-02 -8.236047625541687012e-02 9.141211211681365967e-02 1.698454916477203369e-01 2.203749418258666992e-01 2.644148841500282288e-02 -5.962819606065750122e-02 8.958183228969573975e-02 1.232960373163223267e-01 3.678985685110092163e-02 3.438900411128997803e-02
2.102091014385223389e-01 3.136258805170655251e-03 1.270199380815029144e-02 -3.346684575080871582e-02 -1.581888459622859955e-02 9.284452535212039948e-03 -2.449566870927810669e-01 -1.778384149074554443e-01 3.134261369705200195e-01 -5.105579644441604614e-02 7.367848604917526245e-02 -5.486880242824554443e-02 -1.427885740995407104e-01 -1.662752926349639893e-01 1.525024510920047760e-02 4.797428473830223083e-02 -2.299067527055740356e-01 -2.289978414773941040e-01 4.039421081542968750e-01 -1.332519110292196274e-03 5.879507586359977722e-02 4.064552485942840576e-02 3.136544227600097656e-01 4.290420562028884888e-02 2.857167720794677734e-01 2.110904008150100708e-01 1.249012574553489685e-01 -8.244311064481735229e-02 3.102869689464569092e-01 -7.136648637242615223e-04 -2.898753583431243896e-01 -2.970297355204820633e-03
3.038749396800994873e-01 2.350173890590667725e-01 2.040621787309646606e-01 1.023249626159667969e-01 4.265224561095237732e-02 -2.081151492893695831e-02 -2.636339962482452393e-01 -2.485346980392932892e-02 2.137215137481689453e-01 -1.747645437717437744e-01 1.118654310703277588e-01 6.116313859820365906e-03 -1.192781422287225723e-02 7.644692435860633850e-03 1.326167583465576172e-01 -4.089927300810813904e-02 -1.429508328437805176e-01 -2.709368709474802017e-03 2.968748807907104492e-01 -2.941343933343887329e-02 2.549100816249847412e-01 3.033758401870727539e-01 4.490971565246582031e-01 -9.066835977137088776e-03 -1.658724434673786163e-02 -1.938382349908351898e-02 -1.513279974460601807e-01 -1.488980054855346680e-01 3.039624094963073730e-01 -9.653806686401367188e-02 6.331554055213928223e-02 -6.226510740816593170e-03
-2.725775539875030518e-01 -9.383224695920944214e-02 -3.434103131294250488e-01 -1.258335560560226440e-01 -1.591845601797103882e-01 -2.877815365791320801e-01 -3.239003121852874756e-01 -2.650722861289978027e-01 2.462954223155975342e-01 1.081462875008583069e-01 1.599324643611907959e-01 1.565902680158615112e-01 9.440000355243682861e-02 1.139799878001213074e-02 -9.015446156263351440e-02 1.025201305747032166e-01 5.814977455884218216e-03 3.250630199909210205e-02 1.651735752820968628e-01 -3.507372364401817322e-02 1.797592341899871826e-01 1.110819578170776367e-01 1.103652939200401306e-01 2.610436379909515381e-01 7.485988736152648926e-02 -1.086850240826606750e-01 -5.742885172367095947e-02 -3.897213935852050781e-02 2.999582588672637939e-01 -1.520158648490905762e-01 2.089627534151077271e-01 1.268929988145828247e-01
2.966509461402893066e-01 -1.417439877986907959e-01 -1.441185027360916138e-01 2.491583228111267090e-01 -1.929611898958683014e-02 -2.368848770856857300e-01 -2.822696566581726074e-01 6.002110987901687622e-02 -7.981468737125396729e-02 1.727566272020339966e-01 9.826619178056716919e-02 -9.028077125549316406e-02 -2.753672599792480469e-01 8.383346349000930786e-02 1.061674505472183228e-01 -9.042222797870635986e-02 2.205965295433998108e-02 -2.979645729064941406e-01 1.959481239318847656e-01 1.259273588657379150e-01 -3.162138536572456360e-02 1.670746877789497375e-02 5.396865308284759521e-02 3.150234520435333252e-01 1.545869857072830200e-01 1.072035282850265503e-01 -5.011036992073059082e-02 8.744851499795913696e-02 4.391140937805175781e-01 -1.522888988256454468e-01 3.063192777335643768e-02 -5.926835536956787109e-02
2.394656836986541748e-01 1.378846913576126099e-01 -2.109043598175048828e-01 -2.970753004774451256e-03 -9.165137261152267456e-02 -1.886146813631057739e-01 -1.367750912904739380e-01 -1.133957579731941223e-01 4.090767502784729004e-01 -2.699969336390495300e-02 3.426754474639892578e-01 8.071596175432205200e-02 8.956281840801239014e-02 -7.413582876324653625e-03 -1.223632413893938065e-02 -2.261607497930526733e-01 -1.020184811204671860e-02 -2.541486620903015137e-01 2.047796398401260376e-01 -1.525144129991531372e-01 1.925035268068313599e-01 -5.351509898900985718e-02 2.397330403327941895e-01 6.114630401134490967e-02 8.653437346220016479e-02 4.767168685793876648e-02 5.758897215127944946e-02 1.648432314395904541e-01 2.277620881795883179e-01 -2.263686805963516235e-01 3.661224618554115295e-02 -2.765708267688751221e-01
2.655490636825561523e-01 -1.298069804906845093e-01 2.289589121937751770e-02 -1.422199457883834839e-01 -1.624887138605117798e-01 -1.807256191968917847e-01 -1.785959303379058838e-01 -2.578058242797851562e-01 8.058456331491470337e-02 2.503078058362007141e-02 -1.565834432840347290e-01 1.212936788797378540e-01 2.088281363248825073e-01 3.092075698077678680e-02 9.975545853376388550e-02 -6.971801072359085083e-02 -2.407050691545009613e-02 -1.098988875746726990e-01 2.452737838029861450e-01 -1.495213210582733154e-01 -6.438267976045608521e-02 2.148306518793106079e-01 1.287008970975875854e-01 2.846618592739105225e-01 1.727061718702316284e-01 -1.642153970897197723e-02 7.657539099454879761e-02 -1.237250491976737976e-01 4.340506494045257568e-01 -4.817701131105422974e-02 3.322493731975555420e-01 1.824405342340469360e-01
7.411405444145202637e-02 -7.442816346883773804e-02 -2.374197989702224731e-01 -8.142279833555221558e-02 -3.134573698043823242e-01 2.635130286216735840e-01 -3.225479125976562500e-01 -1.445634961128234863e-01 1.523938328027725220e-01 9.242254495620727539e-02 1.313248872756958008e-01 -2.106899321079254150e-01 -1.284324936568737030e-02 5.492358654737472534e-02 9.054525941610336304e-02 -1.466130763292312622e-01 -6.651242822408676147e-02 -7.010318338871002197e-02 1.078766733407974243e-01 2.654292583465576172e-01 2.270507216453552246e-01 1.473271399736404419e-01 1.862228810787200928e-01 1.988997012376785278e-01 -8.596061728894710541e-03 -2.080822885036468506e-01 2.952717840671539307e-01 -2.242902815341949463e-01 1.032790318131446838e-01 4.473712295293807983e-02 -2.715076506137847900e-01 2.979943156242370605e-02
8.094389736652374268e-02 -1.400780864059925079e-03 -6.045693531632423401e-02 -2.577506005764007568e-01 -1.418527681380510330e-03 2.460981905460357666e-01 7.170250266790390015e-02 -1.616191118955612183e-01 2.414530515670776367e-02 1.866541057825088501e-01 6.891851127147674561e-02 -2.324797809123992920e-01 -1.646770834922790527e-01 1.619563065469264984e-02 3.164944648742675781e-01 -1.607569456100463867e-01 -1.209035143256187439e-01 1.010712385177612305e-01 4.667929410934448242e-01 -1.864207163453102112e-02 7.997009158134460449e-02 -4.374609515070915222e-02 5.180156230926513672e-02 2.734953761100769043e-01 -2.151471525430679321e-01 -1.479110866785049438e-01 2.119477391242980957e-01 -2.938132286071777344e-01 1.235725581645965576e-01 -1.809532642364501953e-01 2.739542536437511444e-02 8.287721872329711914e-02
3.797795623540878296e-02 -2.109462618827819824e-01 -1.305380612611770630e-01 -1.614343225955963135e-01 -1.575729548931121826e-01 8.190810680389404297e-02 7.569085806608200073e-03 -8.739637583494186401e-02 1.767579764127731323e-01 1.033768504858016968e-01 -3.115554712712764740e-02 -9.066401422023773193e-02 -1.101148221641778946e-02 -6.848004460334777832e-02 2.448138445615768433e-01 -1.172937601804733276e-01 -1.404239386320114136e-01 1.762241423130035400e-01 5.602654218673706055e-01 -9.681030362844467163e-02 2.329799681901931763e-01 1.114255338907241821e-01 2.833118438720703125e-01 2.656536102294921875e-01 1.091380193829536438e-01 -2.349749952554702759e-02 1.364428699016571045e-01 -1.244868803769350052e-02 -1.532883383333683014e-03 -3.011579215526580811e-01 -1.120136082172393799e-01 1.266684681177139282e-01
-1.632596701383590698e-01 1.370934695005416870e-01 -1.658255159854888916e-01 1.827055364847183228e-01 -3.395994007587432861e-02 -2.421788126230239868e-02 -1.581622064113616943e-01 -9.296789020299911499e-02 1.569878309965133667e-02 1.013795435428619385e-01 1.133323647081851959e-02 -2.602194845676422119e-01 -3.516517281532287598e-01 1.737670302391052246e-01 8.715858310461044312e-02 -1.605672985315322876e-01 -1.354162842035293579e-01 1.968947649002075195e-01 5.766722187399864197e-02 8.692885190248489380e-02 1.740418933331966400e-02 -2.058745920658111572e-01 1.514534801244735718e-01 -1.601077616214752197e-02 -1.153285130858421326e-01 1.984730511903762817e-01 2.751423418521881104e-01 -3.072652406990528107e-02 4.651279449462890625e-01 -3.090099394321441650e-01 -1.689993962645530701e-02 -1.317173242568969727e-01
-1.040409356355667114e-01 -2.861400544643402100e-01 -2.318542301654815674e-01 -1.317645609378814697e-01 4.634609445929527283e-02 6.341079622507095337e-02 -1.627674549818038940e-01 3.825663030147552490e-02 -3.146772831678390503e-02 2.655010521411895752e-01 1.602940708398818970e-01 -5.558911338448524475e-02 -1.421419382095336914e-01 -8.887706696987152100e-02 3.727399110794067383e-01 -2.720532715320587158e-01 1.182829216122627258e-01 -1.763678193092346191e-01 2.194457650184631348e-01 -7.871834561228752136e-03 3.121711313724517822e-01 1.555940508842468262e-02 9.069424867630004883e-02 1.932799518108367920e-01 -6.964907795190811157e-02 -1.118284836411476135e-02 1.824392229318618774e-01 -1.295135170221328735e-01 3.427653312683105469e-01 -4.227004200220108032e-02 -1.666248142719268799e-01 1.485787332057952881e-01
1.059509962797164917e-01 -2.501959502696990967e-01 9.575856849551200867e-03 -1.880853325128555298e-01 -9.472549706697463989e-02 1.687130033969879150e-01 -1.075980812311172485e-01 -1.975689977407455444e-01 2.945035398006439209e-01 -4.219982773065567017e-02 5.918915849179029465e-03 -1.502399146556854248e-01 -1.925330422818660736e-02 2.994456887245178223e-01 4.012642800807952881e-01 -1.776183694601058960e-01 -1.769815385341644287e-01 -4.557101428508758545e-02 9.700742363929748535e-02 -2.428444623947143555e-01 3.321469426155090332e-01 4.459239169955253601e-02 3.704939037561416626e-02 9.896092861890792847e-02 -4.642840847373008728e-02 3.005841672420501709e-01 4.355534911155700684e-03 -8.992238342761993408e-02 -1.482059992849826813e-02 -3.371054679155349731e-02 1.058165207505226135e-01 2.655506730079650879e-01
8.845922350883483887e-02 1.122579947113990784e-01 1.618788577616214752e-02 1.148492470383644104e-01 -1.642609238624572754e-01 -8.685185015201568604e-02 -1.965218931436538696e-01 -3.652152717113494873e-01 3.205232024192810059e-01 4.640917107462882996e-02 3.335421532392501831e-02 8.378504216670989990e-02 3.115047886967658997e-02 -2.235012874007225037e-02 2.251968085765838623e-01 -6.259216368198394775e-02 5.149634927511215210e-02 -4.458868131041526794e-02 4.862070083618164062e-01 4.391600564122200012e-02 -1.445217579603195190e-01 -8.638981729745864868e-02 -1.224151253700256348e-01 -9.687453508377075195e-02 1.203003823757171631e-01 -2.647974491119384766e-01 1.071969792246818542e-01 6.693255156278610229e-02 3.337307870388031006e-01 -6.246076151728630066e-02 -1.125745549798011780e-01 2.574351131916046143e-01
-5.080662667751312256e-03 -9.447991102933883667e-02 -1.415188610553741455e-01 -1.535729765892028809e-01 1.020631641149520874e-01 -3.955700993537902832e-02 -2.032691538333892822e-01 -2.333332151174545288e-01 2.074481993913650513e-01 1.487010717391967773e-01 -5.457631498575210571e-02 2.643169760704040527e-01 1.568872295320034027e-02 -6.123110651969909668e-02 2.938141524791717529e-01 -3.362625837326049805e-02 1.668374091386795044e-01 -2.217492610216140747e-01 2.207252532243728638e-01 -2.657858841121196747e-02 6.728583574295043945e-02 1.974699646234512329e-01 2.077168822288513184e-01 4.391260743141174316e-01 1.013364493846893311e-01 2.812213003635406494e-01 7.545707374811172485e-02 -1.857609301805496216e-01 2.572417259216308594e-01 -3.831084072589874268e-02 -7.383027672767639160e-02 -4.084975272417068481e-02
1.695487350225448608e-01 1.843876987695693970e-01 -8.436828851699829102e-03 1.908543258905410767e-01 1.418108195066452026e-01 -2.296144515275955200e-01 -2.463542222976684570e-01 -1.679836064577102661e-01 2.195117622613906860e-01 1.447304189205169678e-01 4.292651265859603882e-02 -4.052500799298286438e-02 -8.873843401670455933e-02 1.655780524015426636e-01 5.964952707290649414e-02 -8.081630617380142212e-02 1.293640583753585815e-01 1.404277682304382324e-01 4.036235809326171875e-01 3.214525058865547180e-02 3.409970402717590332e-01 1.910999119281768799e-01 -2.178877294063568115e-01 -1.037104427814483643e-01 -2.806414477527141571e-02 5.523418635129928589e-02 1.237473189830780029e-01 4.697655141353607178e-02 2.017348706722259521e-01 7.612648420035839081e-03 -1.023654714226722717e-01 3.701311051845550537e-01
-6.066886708140373230e-02 2.146972417831420898e-01 -3.350703418254852295e-01 2.633631601929664612e-02 -1.991636306047439575e-01 -5.495638400316238403e-02 -2.432004362344741821e-01 -7.840357720851898193e-03 2.801460325717926025e-01 3.734381124377250671e-02 1.302148550748825073e-01 1.794117875397205353e-02 -2.514858730137348175e-03 3.593776822090148926e-01 1.393587440252304077e-01 -7.735743187367916107e-03 -1.592436581850051880e-01 1.529761254787445068e-01 1.553810387849807739e-01 2.411860227584838867e-02 -6.080622225999832153e-02 1.267557591199874878e-02 1.707379668951034546e-01 4.225193262100219727e-01 1.016924344003200531e-02 1.487264037132263184e-01 2.135993093252182007e-01 -1.075488701462745667e-01 1.613109558820724487e-01 2.761228084564208984e-01 3.551706299185752869e-02 1.470130383968353271e-01
-2.697796747088432312e-02 3.677586093544960022e-02 -3.527991846203804016e-02 -1.225557178258895874e-01 -5.579927191138267517e-02 2.178584337234497070e-01 -2.389710843563079834e-01 -3.567945957183837891e-02 9.907201677560806274e-02 2.701091207563877106e-02 2.669611573219299316e-01 1.628393307328224182e-02 -2.084397338330745697e-02 2.237641364336013794e-01 1.936790347099304199e-01 -5.233265757560729980e-01 2.447268515825271606e-01 -1.419669389724731445e-01 3.839204907417297363e-01 -2.874452620744705200e-03 -8.836039900779724121e-02 -6.563224643468856812e-02 1.243132874369621277e-01 5.215409398078918457e-02 -1.353734880685806274e-01 -9.239271283149719238e-02 9.605428576469421387e-02 -2.414315491914749146e-01 1.724981516599655151e-01 -1.813879460096359253e-01 1.066718474030494690e-01 5.081015825271606445e-02
9.600431658327579498e-03 3.997515887022018433e-03 2.385998666286468506e-01 5.978418141603469849e-02 6.995693594217300415e-02 -1.089388951659202576e-01 1.045511476695537567e-02 -2.998561561107635498e-01 3.364626467227935791e-01 3.882525255903601646e-03 -3.171224147081375122e-02 -1.294499784708023071e-01 5.468867719173431396e-02 1.250600665807723999e-01 1.767398267984390259e-01 -3.581258654594421387e-01 4.378730058670043945e-02 1.292023807764053345e-01 3.574776351451873779e-01 -1.301732063293457031e-01 -1.915075778961181641e-01 -1.860085129737854004e-01 -1.037663146853446960e-01 2.225504964590072632e-01 1.265976577997207642e-01 -1.610978394746780396e-01 6.375901401042938232e-02 9.628137946128845215e-02 4.132993221282958984e-01 7.148657459765672684e-03 -3.359563276171684265e-02 3.562187775969505310e-02
-1.363675743341445923e-01 4.088676720857620239e-02 -1.094684936106204987e-02 2.716788947582244873e-01 1.325263381004333496e-01 -2.323537021875381470e-01 -1.347234696149826050e-01 -2.454849630594253540e-01 9.834799915552139282e-02 2.074732184410095215e-01 -8.521065115928649902e-02 -1.518047694116830826e-02 -2.994324862957000732e-01 2.505494058132171631e-01 1.479844599962234497e-01 -1.789699345827102661e-01 -6.781758368015289307e-02 1.270028650760650635e-01 4.815322533249855042e-02 3.598233684897422791e-02 1.260433942079544067e-01 -2.237491160631179810e-01 3.130982816219329834e-01 -7.771966606378555298e-02 -2.897249348461627960e-02 1.589609533548355103e-01 3.761930763721466064e-01 -2.270913124084472656e-01 2.297240197658538818e-01 -7.530083507299423218e-02 -3.654095344245433807e-03 -1.313191652297973633e-01
-8.430761098861694336e-02 -1.415513008832931519e-01 9.573812037706375122e-02 8.308060467243194580e-02 1.035043597221374512e-01 -1.832958012819290161e-01 -2.719626724720001221e-01 -7.166657596826553345e-02 2.810763716697692871e-01 -7.377120107412338257e-02 3.145753443241119385e-01 6.768516451120376587e-02 -9.086219966411590576e-02 2.240753620862960815e-01 9.769879281520843506e-02 -2.880015596747398376e-02 -1.265192478895187378e-01 2.110231369733810425e-01 3.076081573963165283e-01 8.538155257701873779e-02 -1.150038614869117737e-01 1.046183332800865173e-01 1.628163456916809082e-01 3.822171315550804138e-02 -4.459778368473052979e-01 -6.834574975073337555e-03 1.239060908555984497e-01 3.480291366577148438e-02 2.923220098018646240e-01 -1.851057708263397217e-01 -1.631703227758407593e-01 -1.061026938259601593e-02
1.384007334709167480e-01 -3.713669627904891968e-02 -5.136709287762641907e-02 -2.407798767089843750e-01 2.036571502685546875e-01 -3.269664477556943893e-03 -1.151927858591079712e-01 -1.792446523904800415e-01 1.477012634277343750e-01 1.398669332265853882e-01 1.226428523659706116e-01 1.015510931611061096e-01 -1.510785222053527832e-01 2.540299594402313232e-01 1.630561351776123047e-01 -8.919486403465270996e-02 1.579635739326477051e-01 -7.948939502239227295e-02 1.602407246828079224e-01 -2.270302474498748779e-01 2.442899793386459351e-01 -4.753740504384040833e-02 3.343533575534820557e-01 4.915864169597625732e-01 -2.518047951161861420e-02 2.858273983001708984e-01 7.883309386670589447e-03 8.171006105840206146e-03 1.627469062805175781e-01 2.016442082822322845e-02 7.157438993453979492e-02 7.058592885732650757e-02
-2.599626220762729645e-02 -4.066995158791542053e-02 1.633490994572639465e-02 7.434227317571640015e-02 -4.358551278710365295e-02 -4.709269478917121887e-02 -3.103819787502288818e-01 -1.834632009267807007e-01 3.231792151927947998e-01 -2.103946506977081299e-01 -6.575563549995422363e-02 5.127570405602455139e-02 8.395372331142425537e-02 1.727977991104125977e-01 -4.682183638215065002e-02 -7.289297133684158325e-02 -2.098117917776107788e-01 5.962113291025161743e-02 3.560479283332824707e-01 2.553695067763328552e-02 2.040931023657321930e-02 -2.948480546474456787e-01 1.226007267832756042e-01 1.098977401852607727e-01 1.039001122117042542e-01 -9.600953012704849243e-02 -8.827229030430316925e-03 3.237004950642585754e-02 3.871022760868072510e-01 6.294479966163635254e-02 1.403970867395401001e-01 4.166150391101837158e-01
1.671166419982910156e-01 -2.920141816139221191e-02 -1.876253485679626465e-01 -2.183582819998264313e-02 -8.464381098747253418e-02 -4.477208852767944336e-02 -5.810187458992004395e-01 -4.108053073287010193e-02 1.375952214002609253e-01 -1.902666836977005005e-01 1.053822785615921021e-01 1.091543659567832947e-01 1.940080523490905762e-01 4.276001080870628357e-02 -1.520833745598793030e-02 -1.223180666565895081e-01 -1.026509702205657959e-01 -3.055441081523895264e-01 5.916333198547363281e-02 1.306080073118209839e-01 1.876494139432907104e-01 2.504063025116920471e-02 1.568028330802917480e-01 1.243225559592247009e-01 9.861398488283157349e-02 -2.996430695056915283e-01 1.741570830345153809e-01 -4.166140221059322357e-03 3.220926523208618164e-01 -1.421805173158645630e-01 -4.561887588351964951e-03 1.052607037127017975e-02
-6.098236516118049622e-02 1.635802537202835083e-01 -5.414210725575685501e-03 4.077334702014923096e-02 2.313809692859649658e-01 -2.118219994008541107e-02 -1.827393472194671631e-01 9.803318418562412262e-03 3.330121934413909912e-01 -1.811468303203582764e-01 -1.250177472829818726e-01 -1.370521783828735352e-01 1.131289750337600708e-01 1.970138698816299438e-01 -5.185737088322639465e-02 -1.180413458496332169e-02 1.463926136493682861e-01 1.730646491050720215e-01 2.608215212821960449e-01 -6.073414906859397888e-02 -6.388830393552780151e-02 7.985436171293258667e-02 -9.806024283170700073e-02 2.181403636932373047e-01 2.177951484918594360e-01 8.258629590272903442e-02 1.156851500272750854e-01 -9.247995913028717041e-02 5.579280853271484375e-01 -2.037551403045654297e-01 5.075524747371673584e-02 1.595776379108428955e-01
-4.265258833765983582e-02 2.108565419912338257e-01 9.246544912457466125e-03 7.149197906255722046e-02 3.528118133544921875e-02 -1.129041835665702820e-01 -2.633667290210723877e-01 -2.623547241091728210e-02 2.733404561877250671e-02 3.374974131584167480e-01 -5.670583248138427734e-02 -7.799995690584182739e-02 -7.244917750358581543e-02 1.133770123124122620e-01 2.323686629533767700e-01 -5.506208911538124084e-02 -1.665671020746231079e-01 -1.433806587010622025e-02 1.914107203483581543e-01 1.240271627902984619e-01 3.703574538230895996e-01 -6.756325252354145050e-03 1.149938479065895081e-01 -1.952496021986007690e-01 -3.006046414375305176e-01 2.162016034126281738e-01 -2.116067111492156982e-01 4.765965044498443604e-02 2.039723247289657593e-01 -2.817530035972595215e-01 -6.362507492303848267e-02 2.961076796054840088e-01
[truncated: 3,267,883 more chars]
