# Supplementary material for: The Language of Innovation
Source: PLoS One. 2020 Apr 30;15(4):e0230107. doi: 10.1371/journal.pone.0230107 (PMC7194493; doi:10.1371/journal.pone.0230107)
Supplement: S21 File — (GZ) [file pone.0230107.s021.tar.gz › 1999-2003/V2Run_7_VS_4500_embeddings1999-2003ED32.txt]

-4.438673853874206543e-01 1.343942135572433472e-01 1.254122108221054077e-01 -2.070775479078292847e-01 -1.918413341045379639e-01 1.311072111129760742e-01 -2.881747856736183167e-02 8.911184966564178467e-02 4.362044855952262878e-03 -8.444058895111083984e-02 -1.052820757031440735e-01 -2.927379310131072998e-02 -1.059471294283866882e-01 1.123966127634048462e-01 -2.982315421104431152e-02 -2.805342674255371094e-01 3.062538504600524902e-01 -1.120492583140730858e-03 -6.104206293821334839e-02 -4.870296120643615723e-01 1.407062560319900513e-01 1.935202628374099731e-01 2.737506926059722900e-01 -8.308374136686325073e-02 7.919796556234359741e-02 4.037288576364517212e-02 1.221695691347122192e-01 5.004632845520973206e-02 1.158306896686553955e-01 1.506720632314682007e-01 -1.540010911412537098e-03 -7.582246512174606323e-02
-1.379020959138870239e-01 4.866275563836097717e-02 -5.144809186458587646e-02 2.054431475698947906e-02 -1.488368958234786987e-03 1.409511864185333252e-01 -7.719826698303222656e-02 7.568408548831939697e-02 1.238270699977874756e-01 3.572708368301391602e-01 -5.497728288173675537e-02 3.377704322338104248e-01 -7.889655232429504395e-02 -2.546977251768112183e-02 -1.991462260484695435e-01 7.319853454828262329e-02 4.495779518038034439e-03 1.001565456390380859e-01 -2.576574981212615967e-01 -3.590147793292999268e-01 -8.058933913707733154e-02 3.618575930595397949e-01 2.537140548229217529e-01 8.671140670776367188e-02 -1.222699210047721863e-01 3.895448893308639526e-02 -6.058781594038009644e-02 4.061537981033325195e-02 3.149652183055877686e-01 5.414699763059616089e-02 -2.798485755920410156e-01 1.229536160826683044e-01
-2.079857587814331055e-01 8.729857951402664185e-02 2.505344152450561523e-01 -2.639074437320232391e-02 -3.805396333336830139e-02 -1.220355853438377380e-01 1.717143356800079346e-01 2.114686965942382812e-01 1.416333168745040894e-01 4.665850847959518433e-02 -1.858464479446411133e-01 -1.402621418237686157e-01 -1.249474808573722839e-01 1.256817579269409180e-01 -6.034820154309272766e-02 3.012964725494384766e-01 2.225291579961776733e-01 2.105160802602767944e-02 -1.476229280233383179e-01 -5.155103206634521484e-01 1.987519562244415283e-01 2.386147379875183105e-01 8.612501621246337891e-02 -6.178053840994834900e-02 -5.978064611554145813e-02 -7.527645677328109741e-02 2.669760584831237793e-01 -2.139286883175373077e-02 1.864183098077774048e-01 8.654980920255184174e-03 -1.406842321157455444e-01 1.098199039697647095e-01
5.778985843062400818e-02 3.360714316368103027e-01 -8.209038525819778442e-02 -9.895265847444534302e-02 3.373456373810768127e-02 5.001559853553771973e-02 3.882820308208465576e-01 -1.096818875521421432e-02 5.250315368175506592e-02 7.876478880643844604e-02 8.554189652204513550e-02 1.005509048700332642e-01 1.109776124358177185e-01 -7.384411245584487915e-02 5.218169465661048889e-02 -1.215194538235664368e-01 1.908704042434692383e-01 1.290966570377349854e-01 1.113013401627540588e-01 -2.738506793975830078e-01 -5.025674030184745789e-02 2.983519434928894043e-01 2.907125949859619141e-01 -1.887573897838592529e-01 2.897810935974121094e-01 -8.627534657716751099e-02 1.350691169500350952e-01 -2.455150932073593140e-01 2.769454121589660645e-01 1.510783284902572632e-01 -1.243556290864944458e-01 1.180163025856018066e-01
-1.317321956157684326e-01 2.096399515867233276e-01 2.103508822619915009e-02 -1.002035196870565414e-02 -7.298059761524200439e-02 1.274477988481521606e-01 -7.046818500384688377e-04 2.599804699420928955e-01 -1.356594115495681763e-01 5.756054539233446121e-03 4.647834599018096924e-02 1.439904794096946716e-02 -2.172864228487014771e-01 -2.852716445922851562e-01 -1.658069342374801636e-01 9.002806246280670166e-02 3.768855333328247070e-01 2.227058112621307373e-01 -1.694399863481521606e-02 -3.103505074977874756e-01 1.359187811613082886e-01 1.588209867477416992e-01 -5.380286648869514465e-02 5.943172425031661987e-02 1.658558249473571777e-01 6.784369796514511108e-02 -5.950135737657546997e-02 -2.570998296141624451e-02 3.526434004306793213e-01 2.967307567596435547e-01 2.568414509296417236e-01 -1.046160608530044556e-01
-2.513983547687530518e-01 -1.100212614983320236e-02 -1.653432287275791168e-02 7.425978779792785645e-02 -1.512028276920318604e-01 6.256785243749618530e-02 1.325589716434478760e-01 5.711113288998603821e-02 8.551745116710662842e-02 1.059197634458541870e-01 2.244326621294021606e-01 -6.364654749631881714e-02 -2.625586390495300293e-01 -1.091368347406387329e-01 -1.083844453096389771e-01 1.307070255279541016e-01 2.238117605447769165e-01 1.692279726266860962e-01 -1.197165027260780334e-01 -3.980769813060760498e-01 -7.447863370180130005e-02 4.146659076213836670e-01 -1.711198091506958008e-01 -1.484727114439010620e-01 4.898334667086601257e-02 5.677414685487747192e-02 2.130659818649291992e-01 2.283458560705184937e-01 2.873380780220031738e-01 9.458592534065246582e-02 -7.637509703636169434e-02 1.406922638416290283e-01
-3.875544071197509766e-01 -2.599119395017623901e-02 -4.527805000543594360e-02 4.755111783742904663e-02 -1.469417195767164230e-02 4.005219414830207825e-02 1.513666007667779922e-02 1.820372790098190308e-02 -9.950453788042068481e-02 -1.305453032255172729e-01 1.540403813123703003e-02 1.926814615726470947e-01 -5.835479870438575745e-02 -7.601343840360641479e-02 -9.618938714265823364e-02 -1.058686058968305588e-02 4.904381632804870605e-01 1.870510727167129517e-01 2.201352454721927643e-02 -1.982216238975524902e-01 1.704865694046020508e-01 3.401719033718109131e-01 8.779325336217880249e-02 -3.541316092014312744e-02 -1.000913903117179871e-01 -1.414307802915573120e-01 1.974546313285827637e-01 6.956217437982559204e-02 4.337452054023742676e-01 9.459082782268524170e-02 1.263059675693511963e-01 -6.047964096069335938e-02
-1.558955311775207520e-01 1.245443969964981079e-01 -3.514701128005981445e-02 1.150691136717796326e-01 1.574725806713104248e-01 1.195733472704887390e-01 2.701668441295623779e-01 1.484186202287673950e-01 1.402538269758224487e-01 -1.109142415225505829e-02 4.853846132755279541e-02 -4.753338918089866638e-02 -3.399325013160705566e-01 -1.760413199663162231e-01 -2.206075787544250488e-01 4.133349657058715820e-02 2.115793824195861816e-01 1.570729762315750122e-01 -1.204310432076454163e-01 -2.264293879270553589e-01 -7.125555723905563354e-02 3.213889598846435547e-01 1.469864547252655029e-01 -3.964402526617050171e-02 -3.323439881205558777e-02 -9.537176787853240967e-02 2.052519917488098145e-01 -6.098985299468040466e-02 4.462211728096008301e-01 -5.629594996571540833e-02 1.387995630502700806e-01 -2.142713814973831177e-01
-2.094780057668685913e-01 1.380788236856460571e-01 2.115541845560073853e-01 -3.743139095604419708e-03 -2.867482006549835205e-01 -5.620865151286125183e-02 1.267528384923934937e-01 1.060368418693542480e-01 -1.278806626796722412e-01 -3.563620522618293762e-02 1.839099377393722534e-01 4.443494603037834167e-02 -2.199701517820358276e-01 -1.954078227281570435e-01 6.103076413273811340e-02 8.672617375850677490e-02 1.650761812925338745e-01 -5.978750437498092651e-02 -2.308539599180221558e-01 -3.354414701461791992e-01 -2.483995817601680756e-02 4.618586003780364990e-01 2.654368281364440918e-01 1.509775668382644653e-01 -1.296950429677963257e-01 -1.497848927974700928e-01 2.090906500816345215e-01 1.529940683394670486e-02 9.618742018938064575e-02 2.555361948907375336e-03 -1.080793067812919617e-01 1.427671611309051514e-01
-3.597369492053985596e-01 1.059289798140525818e-01 -3.428779914975166321e-02 -6.752129644155502319e-02 1.327532231807708740e-01 8.855479955673217773e-02 -7.360689342021942139e-02 3.400216698646545410e-01 1.452671587467193604e-01 3.823402570560574532e-03 4.402641579508781433e-02 1.487423032522201538e-01 -1.451424062252044678e-01 1.696436665952205658e-02 1.142065823078155518e-01 -5.916638299822807312e-02 1.076845750212669373e-01 1.580667495727539062e-02 -2.298587560653686523e-01 -2.007165402173995972e-01 -1.262211352586746216e-01 3.156441152095794678e-01 -7.708400487899780273e-02 -1.078832428902387619e-02 -1.783710569143295288e-01 -7.658299058675765991e-02 3.046582043170928955e-01 -3.097230792045593262e-01 4.029414355754852295e-01 3.840725496411323547e-02 -5.649577453732490540e-02 -6.335263699293136597e-02
1.725085377693176270e-01 1.994520984590053558e-02 1.130923926830291748e-01 -1.127218008041381836e-01 -1.160667464137077332e-01 1.543582230806350708e-01 1.549606025218963623e-01 -1.228422075510025024e-01 1.046137064695358276e-01 1.661562733352184296e-02 2.906619943678379059e-02 1.598596423864364624e-01 4.571200534701347351e-02 -4.931741580367088318e-02 -8.638176321983337402e-02 -7.365651894360780716e-03 2.192955017089843750e-01 1.651912480592727661e-01 -7.638490200042724609e-02 -3.184220194816589355e-01 2.960961461067199707e-01 5.426018312573432922e-02 2.957842648029327393e-01 1.565613783895969391e-02 1.096938028931617737e-01 4.879606515169143677e-02 2.403385937213897705e-01 -1.191662400960922241e-01 3.740005195140838623e-01 4.026005268096923828e-01 6.336072832345962524e-02 2.549050450325012207e-01
-2.600045800209045410e-01 1.601082682609558105e-01 4.633197933435440063e-02 2.634572982788085938e-01 -2.413220405578613281e-01 7.818008959293365479e-02 9.796994179487228394e-02 1.637178659439086914e-02 2.827825210988521576e-02 -9.530679881572723389e-02 -2.384944260120391846e-02 4.529949277639389038e-02 -2.021313905715942383e-01 -1.429404467344284058e-01 -2.720049023628234863e-01 1.111761406064033508e-01 3.574543893337249756e-01 -2.411293610930442810e-02 -1.396572496742010117e-02 -4.613870680332183838e-01 3.139398619532585144e-02 2.742409408092498779e-01 5.267000198364257812e-02 5.202501639723777771e-02 6.836204975843429565e-02 8.575479686260223389e-02 1.161439642310142517e-01 9.667242877185344696e-03 3.674064874649047852e-01 -1.155881285667419434e-01 3.011242300271987915e-02 -5.370983481407165527e-02
-3.585725650191307068e-02 3.694174289703369141e-01 7.323301862925291061e-03 1.487556286156177521e-02 3.781896084547042847e-02 -1.217705756425857544e-01 7.749938964843750000e-02 2.747494578361511230e-01 1.664902083575725555e-02 -7.840164005756378174e-02 5.577077344059944153e-02 1.407196819782257080e-01 -1.607480049133300781e-01 -8.053085207939147949e-02 4.387184977531433105e-02 1.228092387318611145e-01 2.959438264369964600e-01 1.380795836448669434e-01 -1.124947890639305115e-01 -3.380916416645050049e-01 1.420025229454040527e-01 4.792329072952270508e-01 -9.153416752815246582e-02 -1.591118723154067993e-01 1.391655057668685913e-01 -1.219675466418266296e-01 2.064663916826248169e-01 6.816452741622924805e-02 1.814899146556854248e-01 -1.657312065362930298e-01 -1.447068303823471069e-01 -7.451666891574859619e-02
5.116460472345352173e-02 3.286166191101074219e-01 7.827282696962356567e-02 3.446903452277183533e-02 3.226488828659057617e-02 -1.557399705052375793e-02 -2.414460629224777222e-01 1.662106066942214966e-01 3.163390234112739563e-02 -9.291435033082962036e-02 -1.014468222856521606e-01 9.277062863111495972e-02 -1.181993409991264343e-01 1.565712243318557739e-01 -9.811616688966751099e-02 1.512095890939235687e-02 2.010132521390914917e-01 2.539568543434143066e-01 -1.146049946546554565e-01 -2.819727957248687744e-01 -1.601230949163436890e-01 2.866962552070617676e-01 -3.081179223954677582e-02 -1.565992385149002075e-01 -2.570936977863311768e-01 1.130109187215566635e-03 1.148602552711963654e-02 -1.328159272670745850e-01 5.020356774330139160e-01 -6.331814080476760864e-02 -1.536888331174850464e-01 1.536570042371749878e-01
1.625959724187850952e-01 1.054025739431381226e-01 3.819618374109268188e-02 -2.010291665792465210e-01 1.132181733846664429e-01 1.927583664655685425e-01 2.052959986031055450e-02 8.117260783910751343e-02 2.152585983276367188e-02 -5.878437682986259460e-02 2.182456105947494507e-01 2.410613745450973511e-01 -2.073434293270111084e-01 5.854393821209669113e-03 2.896273322403430939e-02 -1.830841302871704102e-01 3.130836188793182373e-01 7.044062018394470215e-02 5.633618682622909546e-02 -3.100340664386749268e-01 1.331264823675155640e-01 1.141803041100502014e-01 2.155276685953140259e-01 1.866566389799118042e-01 4.427640885114669800e-02 -2.020469754934310913e-01 1.096838638186454773e-01 6.866554915904998779e-02 3.377692997455596924e-01 3.114237189292907715e-01 -3.978934511542320251e-02 3.000599145889282227e-01
-7.447309792041778564e-02 2.482143193483352661e-01 -3.693260950967669487e-03 3.431318327784538269e-02 -3.774864226579666138e-02 -9.343428164720535278e-02 5.008827522397041321e-02 -1.050982475280761719e-01 -2.742126770317554474e-02 7.655969262123107910e-02 -7.471188902854919434e-02 -7.136791199445724487e-02 -3.973783552646636963e-01 -1.550645828247070312e-01 -1.617958098649978638e-01 1.783089488744735718e-01 4.872038066387176514e-01 -1.948017813265323639e-02 4.304750636219978333e-02 -2.477908134460449219e-01 4.851502180099487305e-02 2.788181006908416748e-01 1.158759221434593201e-01 1.280370652675628662e-01 2.588433772325515747e-02 1.087485924363136292e-01 1.852219104766845703e-01 3.769514337182044983e-02 3.482212722301483154e-01 2.454502284526824951e-01 9.589908272027969360e-02 -2.980971150100231171e-02
-1.630692780017852783e-01 4.339189827442169189e-02 1.555223464965820312e-01 6.994710117578506470e-02 -3.058774210512638092e-02 3.174062073230743408e-01 -7.720083743333816528e-02 8.642432838678359985e-02 -8.705136179924011230e-02 -2.970870584249496460e-02 -8.192166686058044434e-02 4.335443973541259766e-01 5.081504583358764648e-02 3.580550476908683777e-02 -1.520102471113204956e-01 -1.551139354705810547e-01 2.292835712432861328e-01 2.913388907909393311e-01 -1.555715352296829224e-01 -2.691678404808044434e-01 -2.661422789096832275e-01 1.149673759937286377e-01 1.067798957228660583e-01 3.912967443466186523e-02 4.714008048176765442e-02 -2.169092930853366852e-02 3.335932195186614990e-01 -3.961756359785795212e-03 1.654842793941497803e-01 -1.228505820035934448e-01 -2.714603841304779053e-01 1.091970205307006836e-01
-1.498615951277315617e-03 1.574133932590484619e-01 1.491004526615142822e-01 9.945828467607498169e-03 -2.507874071598052979e-01 1.292512863874435425e-01 1.519595682621002197e-01 -2.336320653557777405e-02 -9.643860161304473877e-02 -1.089132204651832581e-01 4.252160713076591492e-02 -1.563722454011440277e-02 -3.975980281829833984e-01 2.735220082104206085e-02 -1.356269512325525284e-02 7.619045674800872803e-02 4.384593367576599121e-01 1.083146035671234131e-02 -1.501890923827886581e-02 -3.051616549491882324e-01 1.475761979818344116e-01 3.563663065433502197e-01 2.945960685610771179e-02 -1.659333333373069763e-02 3.168676793575286865e-02 6.430600769817829132e-03 -1.386055909097194672e-02 -9.540701285004615784e-03 3.822224438190460205e-01 1.834376305341720581e-01 1.850506514310836792e-01 -1.032819077372550964e-01
-2.602288126945495605e-01 1.996660381555557251e-01 7.042826712131500244e-02 1.464995145797729492e-01 -1.457680463790893555e-01 -8.487444370985031128e-02 7.502345368266105652e-03 -8.907034248113632202e-02 -7.757896184921264648e-02 -4.703576490283012390e-02 -1.915386505424976349e-02 -3.827578574419021606e-02 -2.505927681922912598e-01 -1.568683087825775146e-01 -2.019240409135818481e-01 6.187749654054641724e-02 1.605516076087951660e-01 1.343487352132797241e-01 -1.120277494192123413e-01 -3.069294095039367676e-01 -5.464180838316679001e-03 4.147902429103851318e-01 9.832955896854400635e-02 -1.464252769947052002e-01 7.719201594591140747e-02 -4.574475437402725220e-02 1.150665879249572754e-01 2.949570417404174805e-01 4.693396091461181641e-01 3.394487872719764709e-02 5.883777141571044922e-02 -2.289183810353279114e-02
-3.416137024760246277e-02 2.909825742244720459e-01 1.097676306962966919e-01 4.303635563701391220e-03 -9.365059435367584229e-02 2.291157394647598267e-01 1.211227625608444214e-01 1.765527278184890747e-01 6.099107116460800171e-02 -1.049143746495246887e-01 1.095478311181068420e-01 -3.502383455634117126e-02 -1.140029057860374451e-01 -1.945222467184066772e-01 -1.503191441297531128e-01 1.039442047476768494e-01 2.213206291198730469e-01 3.636071830987930298e-02 -5.303659290075302124e-02 -3.074106574058532715e-01 -1.638524606823921204e-02 3.392421901226043701e-01 9.358441084623336792e-02 7.688115537166595459e-02 -4.785775765776634216e-02 1.386996656656265259e-01 2.263129055500030518e-01 2.058629244565963745e-01 4.698099792003631592e-01 -1.314614564180374146e-01 2.244911044836044312e-01 4.039740562438964844e-02
-1.741310507059097290e-01 -6.324879825115203857e-02 2.473412305116653442e-01 1.765284091234207153e-01 3.189699351787567139e-02 1.121563687920570374e-01 -1.077952310442924500e-01 7.575207948684692383e-02 3.440539836883544922e-01 9.626819938421249390e-02 1.550714671611785889e-01 -5.492770299315452576e-02 7.321525365114212036e-02 -3.239464461803436279e-01 4.471582919359207153e-02 -1.792410761117935181e-01 2.562677860260009766e-01 -1.903669685125350952e-01 -2.225089669227600098e-01 -2.289811074733734131e-01 -1.966085880994796753e-01 1.090223863720893860e-01 9.406554698944091797e-02 1.492495834827423096e-01 -5.028778314590454102e-02 -2.521710991859436035e-01 3.371199071407318115e-01 7.363271713256835938e-02 1.866065710783004761e-01 -2.374493889510631561e-02 -3.419773280620574951e-02 1.896941810846328735e-01
-1.324847191572189331e-01 2.191079258918762207e-01 -1.748122088611125946e-02 1.162840873003005981e-01 -9.688858687877655029e-02 1.181721538305282593e-01 8.854533731937408447e-02 1.550313085317611694e-01 1.011133566498756409e-01 -2.948261797428131104e-01 -1.779551059007644653e-01 -4.355690255761146545e-02 -4.120364785194396973e-01 -7.243216782808303833e-02 -2.551499605178833008e-01 2.673799991607666016e-01 -4.328632261604070663e-03 5.580997094511985779e-02 -8.330860733985900879e-02 -1.836049705743789673e-01 7.885943353176116943e-02 1.612911522388458252e-01 5.826908722519874573e-02 -1.196250552311539650e-03 7.043515145778656006e-02 -6.408144533634185791e-02 4.111070632934570312e-01 9.137801826000213623e-03 3.146353960037231445e-01 1.165358126163482666e-01 -5.618640780448913574e-02 2.230499386787414551e-01
-1.138817667961120605e-01 -4.031737335026264191e-03 8.031819015741348267e-02 2.400028109550476074e-01 -4.317644611001014709e-02 1.141961440443992615e-01 -8.301286399364471436e-02 1.031289324164390564e-01 1.919021643698215485e-02 2.232196740806102753e-03 -1.435117889195680618e-02 -1.317484118044376373e-02 1.098980680108070374e-01 3.081744313240051270e-01 -1.182972639799118042e-01 -9.759095311164855957e-02 1.492778062820434570e-01 1.871167868375778198e-01 -2.018856108188629150e-01 -3.456475734710693359e-01 -1.640794426202774048e-01 1.498724371194839478e-01 1.931397616863250732e-01 -2.835988700389862061e-01 -1.966653615236282349e-01 1.983255706727504730e-02 1.195988208055496216e-01 1.125741098076105118e-02 4.793471395969390869e-01 1.718403249979019165e-01 -1.577561646699905396e-01 1.920362114906311035e-01
-3.106422023847699165e-03 9.773395210504531860e-02 1.582698673009872437e-01 -1.478112637996673584e-01 9.019153192639350891e-03 2.208382636308670044e-01 1.635502427816390991e-01 -1.280397325754165649e-01 8.927079290151596069e-02 2.622053325176239014e-01 6.512075196951627731e-03 -1.537713408470153809e-01 -1.843595877289772034e-02 4.055032879114151001e-02 5.270374566316604614e-02 -5.054512247443199158e-02 2.932086586952209473e-01 1.888752169907093048e-02 7.065232098102569580e-02 -4.605948626995086670e-01 1.326601356267929077e-01 1.004148796200752258e-01 2.651857137680053711e-01 -1.589883267879486084e-01 1.864053755998611450e-01 -1.480067223310470581e-01 1.255746632814407349e-01 -8.553797006607055664e-02 2.714327871799468994e-01 3.331879079341888428e-01 8.241980336606502533e-03 2.292922884225845337e-01
-3.111213073134422302e-02 1.319914907217025757e-01 -2.797931432723999023e-01 -2.423181384801864624e-01 -8.661477267742156982e-02 8.251345902681350708e-02 8.794604986906051636e-02 -2.153959870338439941e-02 -4.829123988747596741e-02 4.587325453758239746e-02 2.703575044870376587e-02 -5.447822064161300659e-02 8.714538812637329102e-02 -1.831780374050140381e-01 -3.707854193635284901e-04 -1.060500070452690125e-01 3.384570777416229248e-01 8.210243284702301025e-02 1.127112936228513718e-02 -3.013646602630615234e-01 1.390804201364517212e-01 1.070293188095092773e-01 3.429821431636810303e-01 -1.383493095636367798e-01 1.687954068183898926e-01 -9.610278159379959106e-02 6.276646256446838379e-02 -1.285746097564697266e-01 3.594534695148468018e-01 3.781746625900268555e-01 -1.098729074001312256e-01 1.981346309185028076e-01
-2.913689911365509033e-01 1.373660713434219360e-01 2.459990084171295166e-01 6.317107379436492920e-02 -2.615566849708557129e-01 -4.097217693924903870e-02 -8.634903468191623688e-03 2.078222781419754028e-01 2.546132504940032959e-01 1.286711692810058594e-01 2.947158217430114746e-01 2.352673560380935669e-01 -1.664114147424697876e-01 -1.250051259994506836e-01 -1.604416817426681519e-01 -2.654545567929744720e-02 2.175109982490539551e-01 -1.609866619110107422e-01 -3.302477598190307617e-01 -3.355018198490142822e-01 4.182634875178337097e-02 -5.052594467997550964e-02 2.521403431892395020e-01 -5.308416113257408142e-02 5.539827421307563782e-02 -5.721000209450721741e-02 1.074263975024223328e-01 -7.787660509347915649e-02 1.844581961631774902e-01 4.204564262181520462e-03 -2.660638280212879181e-02 -2.775749936699867249e-02
-1.901304572820663452e-01 2.576957643032073975e-01 2.106213718652725220e-01 5.287332460284233093e-02 -9.489882737398147583e-02 7.527184486389160156e-02 9.563223272562026978e-02 1.586969569325447083e-02 5.852393805980682373e-02 -1.109357997775077820e-01 3.196123987436294556e-02 -8.302108198404312134e-02 -1.932158470153808594e-01 -4.597562924027442932e-02 -1.488872766494750977e-01 6.653399765491485596e-02 3.527771234512329102e-01 2.801540195941925049e-01 -1.405436992645263672e-01 -1.878122687339782715e-01 1.641518063843250275e-02 2.738842964172363281e-01 1.254230737686157227e-01 9.954205155372619629e-02 1.422185357660055161e-02 -1.822231523692607880e-02 7.242487370967864990e-02 2.127433419227600098e-01 5.391835570335388184e-01 -6.474431604146957397e-02 -1.761112958192825317e-01 -2.608360722661018372e-02
-7.868142426013946533e-02 3.526207804679870605e-01 -1.782432645559310913e-01 3.947995975613594055e-02 -1.014092937111854553e-02 5.952749773859977722e-02 1.591729372739791870e-01 1.708905249834060669e-01 -1.273308396339416504e-01 -3.865221142768859863e-02 1.771102426573634148e-03 2.829710952937602997e-02 -1.964496076107025146e-01 1.557655036449432373e-01 -2.401474714279174805e-01 9.299656003713607788e-02 1.532002985477447510e-01 -1.041209045797586441e-02 3.656421601772308350e-02 -3.394674658775329590e-01 -1.007234007120132446e-01 2.752465009689331055e-01 1.195865720510482788e-01 -1.591016799211502075e-01 1.410683542490005493e-01 -1.648678258061408997e-02 2.881003022193908691e-01 -4.995528608560562134e-03 4.280852675437927246e-01 -1.792524755001068115e-01 2.140491902828216553e-01 -1.373924594372510910e-02
1.407963484525680542e-01 -3.289349377155303955e-02 -2.872203662991523743e-02 -1.083365362137556076e-02 1.443766057491302490e-01 -5.855270475149154663e-02 7.943502068519592285e-02 2.981702797114849091e-02 1.646732389926910400e-01 9.236320108175277710e-02 9.205350279808044434e-02 -2.901229262351989746e-02 -4.115037992596626282e-02 1.067952439188957214e-01 7.801395654678344727e-02 -7.700902968645095825e-02 2.676933109760284424e-01 1.384386569261550903e-01 1.619044691324234009e-03 -3.025442063808441162e-01 2.010550349950790405e-01 2.166912704706192017e-01 3.745718300342559814e-01 -1.952117532491683960e-01 -9.755159169435501099e-02 -1.020230278372764587e-01 1.344698518514633179e-01 1.472372189164161682e-02 4.949436783790588379e-01 3.176200389862060547e-01 7.188966125249862671e-02 1.980073302984237671e-01
7.156553864479064941e-02 6.210274621844291687e-02 -1.362383365631103516e-01 7.532440125942230225e-02 -1.791138947010040283e-01 -1.450225412845611572e-01 1.018568649888038635e-01 1.968262791633605957e-01 3.666194528341293335e-02 -1.880314499139785767e-01 -1.191382631659507751e-01 8.417940884828567505e-02 -2.730716466903686523e-01 1.482771486043930054e-01 -3.318248987197875977e-01 9.491633623838424683e-02 1.720539331436157227e-01 5.487009510397911072e-02 -2.690805122256278992e-02 -2.905220985412597656e-01 -1.959593147039413452e-01 3.569421470165252686e-01 1.534583270549774170e-01 4.844510927796363831e-02 4.859158396720886230e-02 -1.333621591329574585e-01 2.753066122531890869e-01 9.000794589519500732e-02 3.133741915225982666e-01 -2.266866415739059448e-01 1.055853217840194702e-01 1.291607916355133057e-01
-4.561680927872657776e-02 1.910639852285385132e-01 -2.699788212776184082e-01 6.014332175254821777e-02 3.670334815979003906e-02 6.458960473537445068e-02 1.676622405648231506e-02 1.065608635544776917e-01 3.546478450298309326e-01 2.523297257721424103e-02 -8.437205851078033447e-02 4.099040478467941284e-02 -2.528122961521148682e-01 -2.723179459571838379e-01 -8.219837397336959839e-02 -7.712339609861373901e-02 -1.948292180895805359e-02 9.127688407897949219e-02 1.763260811567306519e-01 -1.068673729896545410e-01 -3.750992566347122192e-02 3.362423926591873169e-02 3.191882669925689697e-01 -1.164369434118270874e-01 2.390544563531875610e-01 -1.223932802677154541e-01 2.308525741100311279e-01 -2.583420574665069580e-01 4.249621629714965820e-01 1.239011585712432861e-01 -9.176804870367050171e-02 1.266530454158782959e-01
-3.600014001131057739e-02 -1.105968207120895386e-01 -2.018658630549907684e-02 -1.630130410194396973e-02 4.666616395115852356e-02 -1.336617916822433472e-01 -2.492866218090057373e-01 3.673425409942865372e-03 7.529079169034957886e-02 -1.322958618402481079e-01 -1.788995563983917236e-01 3.517306149005889893e-01 -6.245829164981842041e-02 -2.915815636515617371e-02 -2.002573162317276001e-01 -1.886522918939590454e-01 1.559209078550338745e-01 7.246658205986022949e-02 -2.951868474483489990e-01 -2.223101407289505005e-01 -2.591733932495117188e-01 3.360180556774139404e-01 3.464275598526000977e-01 -8.719621226191520691e-03 1.019176244735717773e-01 2.006593942642211914e-01 1.268829554319381714e-01 -9.531764313578605652e-03 2.965159118175506592e-01 -8.989148586988449097e-02 -1.230142787098884583e-01 1.128169940784573555e-03
-1.385877877473831177e-01 2.808754444122314453e-01 -2.852130681276321411e-02 -7.791739702224731445e-02 4.789346829056739807e-03 9.690883755683898926e-02 1.051216796040534973e-01 1.726622879505157471e-01 4.004049599170684814e-01 6.802792102098464966e-02 3.862273693084716797e-02 1.237307582050561905e-02 1.098170578479766846e-01 -2.565963864326477051e-01 1.228819862008094788e-01 -3.022063374519348145e-01 2.496574819087982178e-01 -1.083896961063146591e-02 1.924904137849807739e-01 -2.190462201833724976e-01 1.116065159440040588e-01 1.476881951093673706e-01 1.731431931257247925e-01 4.515372589230537415e-02 1.874557435512542725e-01 -1.513097286224365234e-01 6.108024716377258301e-02 -1.161991730332374573e-01 3.375782072544097900e-01 4.844401031732559204e-03 5.664172023534774780e-02 2.959566116333007812e-01
-2.462328039109706879e-02 1.221751868724822998e-01 7.419183105230331421e-02 6.033542100340127945e-03 2.685029059648513794e-02 -2.445345968008041382e-01 -6.757678091526031494e-02 1.769816726446151733e-01 2.243077568709850311e-02 -1.434297859668731689e-01 2.549744769930839539e-02 -3.752525523304939270e-02 -3.096556663513183594e-01 -9.751295298337936401e-02 6.367506086826324463e-02 1.117279846221208572e-02 2.729339003562927246e-01 -1.481411457061767578e-01 1.668209675699472427e-03 -4.419284164905548096e-01 6.275576353073120117e-02 4.360138177871704102e-01 -1.111816838383674622e-01 -9.547913074493408203e-02 -8.478864282369613647e-02 -1.824186742305755615e-01 7.424572110176086426e-02 1.472982168197631836e-01 3.407371938228607178e-01 2.124123573303222656e-01 -7.680756598711013794e-02 8.803082257509231567e-02
-3.513187170028686523e-01 2.586318850517272949e-01 1.092005670070648193e-01 -7.890880852937698364e-02 -1.291352417320013046e-02 1.294495314359664917e-01 -9.902756661176681519e-02 8.642498403787612915e-03 2.252345681190490723e-01 -7.034744322299957275e-02 9.501942992210388184e-02 4.994627535343170166e-01 1.561312749981880188e-02 1.471745967864990234e-01 1.294610649347305298e-01 -2.326243072748184204e-01 2.182247340679168701e-01 -1.063098385930061340e-01 -9.349031746387481689e-02 -2.913879752159118652e-01 3.062791377305984497e-02 2.509120106697082520e-01 3.454777970910072327e-02 -1.682515293359756470e-01 -6.838644295930862427e-02 5.320493131875991821e-02 1.287608891725540161e-01 9.794925898313522339e-02 1.118628531694412231e-01 -4.691155627369880676e-03 -2.127431184053421021e-01 1.425994783639907837e-01
-1.562399268150329590e-01 5.546393617987632751e-02 7.043716311454772949e-02 5.266061052680015564e-02 -1.574950814247131348e-01 3.740071505308151245e-02 2.956080622971057892e-02 -5.065150186419487000e-02 -8.177720755338668823e-02 -2.657519578933715820e-01 -7.796781510114669800e-02 -1.819890290498733521e-01 -1.911056190729141235e-01 3.987016156315803528e-03 -3.223703801631927490e-01 2.699248194694519043e-01 3.226650059223175049e-01 1.220033317804336548e-01 -2.200080901384353638e-01 -2.270427048206329346e-01 -1.542781740427017212e-01 3.721563816070556641e-01 1.574572026729583740e-01 -4.119062051177024841e-02 -1.189111396670341492e-01 1.201544478535652161e-01 1.963447928428649902e-01 -1.325487531721591949e-02 3.226784467697143555e-01 1.704690791666507721e-02 -1.279899179935455322e-01 9.729932993650436401e-02
-1.640431731939315796e-01 1.945496648550033569e-01 6.428392231464385986e-02 1.713881827890872955e-02 -1.040285155177116394e-01 1.684795618057250977e-01 7.148853689432144165e-02 -3.666676208376884460e-02 -1.594647765159606934e-01 4.794014617800712585e-02 -3.039380535483360291e-02 1.083255466073751450e-02 -2.969714105129241943e-01 -2.907454967498779297e-01 -7.333262264728546143e-02 -1.704494655132293701e-02 3.762537539005279541e-01 6.613107770681381226e-02 -1.017019990831613541e-02 -3.952647745609283447e-01 -4.999484866857528687e-02 1.867717951536178589e-01 -7.357492111623287201e-03 -4.392121359705924988e-02 -1.780577152967453003e-01 -7.054825872182846069e-02 1.992970705032348633e-01 1.546267420053482056e-01 4.837843477725982666e-01 1.913159526884555817e-02 -4.016251489520072937e-02 -3.057944821193814278e-03
8.652163296937942505e-02 1.684740632772445679e-01 -5.264758318662643433e-02 -3.518699854612350464e-02 -2.780131101608276367e-01 -1.402507275342941284e-01 -4.567979276180267334e-02 -3.095305152237415314e-02 1.573323160409927368e-01 1.018871143460273743e-01 -2.003920674324035645e-01 1.357807368040084839e-01 1.240464001893997192e-01 -1.091220825910568237e-01 9.353988803923130035e-03 -4.707676172256469727e-02 4.484587907791137695e-01 1.020813509821891785e-01 2.873502969741821289e-01 -1.059460118412971497e-01 6.809831410646438599e-02 2.682651951909065247e-02 3.798441588878631592e-01 1.536978334188461304e-01 8.260186016559600830e-02 -1.711365729570388794e-01 3.179296851158142090e-01 -1.937014162540435791e-01 2.886399030685424805e-01 -8.938077371567487717e-04 -1.238193828612565994e-02 -4.228406585752964020e-03
-1.170662194490432739e-01 9.530591778457164764e-03 1.240815594792366028e-01 -2.918856590986251831e-02 1.272580772638320923e-01 -2.449859678745269775e-02 1.236777231097221375e-01 3.694405555725097656e-01 1.397442221641540527e-01 -1.013087630271911621e-01 -8.177818357944488525e-02 1.092367172241210938e-01 -1.804276555776596069e-01 -2.520480565726757050e-02 -1.467905342578887939e-01 -1.780037581920623779e-01 -1.242929026484489441e-01 1.518561691045761108e-01 -4.345538020133972168e-01 -4.250700175762176514e-01 7.886574417352676392e-02 1.317399144172668457e-01 1.449654996395111084e-01 3.286219760775566101e-02 2.160877734422683716e-02 2.442377209663391113e-01 3.403992354869842529e-01 -4.820390790700912476e-02 8.025973290205001831e-02 3.002398088574409485e-02 -1.519359201192855835e-01 6.404878199100494385e-02
-6.960217654705047607e-02 4.135732948780059814e-01 -3.074232954531908035e-03 -1.579121649265289307e-01 -4.275238886475563049e-02 -5.581703968346118927e-03 1.714890301227569580e-01 -1.205948516726493835e-01 9.636993706226348877e-02 -4.456108435988426208e-02 1.150135919451713562e-01 -3.846457973122596741e-02 4.260220751166343689e-02 -1.115130782127380371e-01 -3.702792525291442871e-02 -1.435070931911468506e-01 2.252393364906311035e-01 1.948974430561065674e-01 1.217670440673828125e-01 -2.711010277271270752e-01 5.999460443854331970e-02 1.404615044593811035e-01 2.018588483333587646e-01 -2.551949024200439453e-01 1.799756586551666260e-01 -4.858618602156639099e-02 1.993876546621322632e-01 -9.994373470544815063e-02 4.140564501285552979e-01 2.007695436477661133e-01 -4.219166561961174011e-02 2.947749495506286621e-01
2.657115161418914795e-01 3.023882508277893066e-01 -1.830863952636718750e-01 5.547833070158958435e-02 1.661667376756668091e-01 -1.241570189595222473e-01 3.952853754162788391e-02 -7.096951454877853394e-02 3.404255211353302002e-01 3.020113892853260040e-02 -1.897381693124771118e-01 -2.382659167051315308e-02 -2.135754227638244629e-01 -3.913089260458946228e-02 8.174542337656021118e-02 -1.334814727306365967e-02 6.662268191576004028e-02 2.745725810527801514e-01 -4.047142714262008667e-02 -2.780707776546478271e-01 8.750154078006744385e-02 2.375487089157104492e-01 4.059865474700927734e-01 6.078963354229927063e-02 -2.224837392568588257e-01 1.948032975196838379e-01 1.778990626335144043e-01 1.081117540597915649e-01 1.092417389154434204e-01 2.187504246830940247e-02 -5.877265334129333496e-02 7.945010811090469360e-02
-2.796525657176971436e-01 1.152239143848419189e-01 1.981261931359767914e-02 1.699304282665252686e-01 -9.413433820009231567e-02 -7.984525291249155998e-04 1.965935975313186646e-01 4.374918937683105469e-01 2.084262222051620483e-01 -1.362530440092086792e-01 1.280849706381559372e-02 3.182375431060791016e-01 1.036015450954437256e-01 8.346301317214965820e-02 -4.065726324915885925e-02 7.855413109064102173e-02 -2.175472304224967957e-02 5.407567694783210754e-02 -1.447459757328033447e-01 -2.510488033294677734e-01 -1.694227010011672974e-01 2.180588841438293457e-01 7.312674075365066528e-02 -4.140945151448249817e-02 -1.610409119166433811e-03 -6.848190445452928543e-03 2.335458397865295410e-01 -1.805055439472198486e-01 2.553566396236419678e-01 3.329355418682098389e-01 -1.310034394264221191e-01 1.701728068292140961e-02
-9.890646487474441528e-02 -9.418395906686782837e-02 1.964836269617080688e-01 2.418781518936157227e-01 -2.471917569637298584e-01 -2.218012930825352669e-03 -2.101275920867919922e-01 9.916703402996063232e-02 2.691163122653961182e-01 -1.559995710849761963e-01 1.076149493455886841e-01 4.273089766502380371e-02 -1.400080472230911255e-01 -2.679001092910766602e-01 -9.949348121881484985e-02 5.444082617759704590e-02 3.438410758972167969e-01 -7.496294379234313965e-02 -2.333474457263946533e-01 -1.411757916212081909e-01 -3.315736725926399231e-02 1.916985213756561279e-01 3.308599591255187988e-01 4.406025260686874390e-02 -2.017163932323455811e-01 -2.880906462669372559e-01 1.776293218135833740e-01 2.452029846608638763e-02 1.898512393236160278e-01 8.593358099460601807e-02 8.722650259733200073e-02 -1.941642910242080688e-02
-2.819356322288513184e-01 9.170070290565490723e-02 -1.396628469228744507e-01 -1.355000585317611694e-01 -4.960172250866889954e-02 1.034731790423393250e-01 -1.045325174927711487e-01 8.767528086900711060e-02 3.145925402641296387e-01 3.685854747891426086e-02 -1.421182751655578613e-01 7.333014905452728271e-02 1.117871105670928955e-01 -1.855236887931823730e-01 6.140937283635139465e-02 6.144244223833084106e-02 9.955908358097076416e-02 2.913618981838226318e-01 -2.693738937377929688e-01 -1.251318901777267456e-01 -2.341303378343582153e-01 1.968507319688796997e-01 2.928968667984008789e-01 -1.951060593128204346e-01 1.642867177724838257e-01 1.199524756520986557e-02 2.614556550979614258e-01 -7.662243396043777466e-02 8.873331546783447266e-02 2.774359285831451416e-01 -1.232883110642433167e-01 2.454345822334289551e-01
-3.675037622451782227e-02 2.041611224412918091e-01 -1.682302827248349786e-04 1.785593926906585693e-01 -1.555534452199935913e-02 -7.360056787729263306e-02 1.361124515533447266e-01 1.578841805458068848e-01 1.209202632308006287e-01 -4.018840193748474121e-02 1.117481961846351624e-01 -1.405812054872512817e-01 -3.339764773845672607e-01 4.432432353496551514e-03 -3.034276962280273438e-01 -2.879854105412960052e-02 3.350479304790496826e-01 8.658100664615631104e-02 -6.872978061437606812e-02 -2.006674110889434814e-01 1.192477941513061523e-01 3.377834260463714600e-01 -2.833109535276889801e-02 -1.723162680864334106e-01 5.596027895808219910e-02 5.249742045998573303e-02 3.209550678730010986e-01 1.837150007486343384e-01 3.210069537162780762e-01 -2.227337844669818878e-02 2.293327301740646362e-01 2.611785754561424255e-02
-2.637271881103515625e-01 2.364566922187805176e-02 1.051099523901939392e-01 -1.390806585550308228e-01 -1.300487369298934937e-01 -4.754212498664855957e-02 -1.715659946203231812e-01 1.264311075210571289e-01 1.543447375297546387e-01 1.266137510538101196e-01 -1.328598707914352417e-01 -1.052020266652107239e-01 5.302556604146957397e-02 1.635721921920776367e-01 1.124856770038604736e-01 -1.355540100485086441e-02 2.813650369644165039e-01 7.767441868782043457e-02 -2.728563249111175537e-01 -9.696682542562484741e-02 -2.442144900560379028e-01 2.461159974336624146e-01 4.108738303184509277e-01 7.334783673286437988e-02 1.801443397998809814e-01 1.421097964048385620e-01 1.799817830324172974e-01 -4.343871399760246277e-02 2.106290608644485474e-01 2.797671258449554443e-01 -2.180465161800384521e-01 -5.794681608676910400e-02
-1.440417468547821045e-01 4.840327426791191101e-02 1.581020057201385498e-01 -7.999584078788757324e-02 1.280755847692489624e-01 -2.509737610816955566e-01 1.399673987179994583e-02 3.292462825775146484e-01 -9.227523952722549438e-02 1.245709136128425598e-01 1.479805111885070801e-01 2.103832960128784180e-01 -7.568535208702087402e-02 -2.473080530762672424e-02 -2.259481512010097504e-02 -3.327358067035675049e-01 1.846209913492202759e-01 1.171842068433761597e-01 -1.162467449903488159e-01 -3.331896066665649414e-01 2.871172428131103516e-01 1.118965670466423035e-01 1.186956763267517090e-01 -7.113782316446304321e-02 -9.802757762372493744e-03 7.907304167747497559e-02 2.372060716152191162e-01 1.463661640882492065e-01 2.036802470684051514e-01 3.528171777725219727e-01 -1.009997278451919556e-01 5.577488616108894348e-02
1.685651019215583801e-02 4.596417546272277832e-01 -5.248462781310081482e-02 -2.471467852592468262e-01 -2.432679943740367889e-02 9.338065236806869507e-02 1.459310501813888550e-01 1.403245725668966770e-03 1.604324430227279663e-01 2.897371351718902588e-02 2.799277938902378082e-02 -4.421120882034301758e-02 2.551390323787927628e-03 -2.032451145350933075e-02 3.900317475199699402e-02 -7.028944790363311768e-02 1.362065523862838745e-01 1.504414826631546021e-01 -2.217296138405799866e-02 -2.844623029232025146e-01 1.450061053037643433e-01 4.491657391190528870e-02 2.321075648069381714e-01 -1.810661703348159790e-01 1.231172531843185425e-01 -1.067737489938735962e-01 1.717810481786727905e-01 -2.102624028921127319e-01 5.013290047645568848e-01 1.752275526523590088e-01 -9.957621991634368896e-02 1.824147105216979980e-01
-3.449481725692749023e-01 1.109598428010940552e-01 6.224713101983070374e-02 -1.507075279951095581e-01 -3.220536410808563232e-01 -1.432254612445831299e-01 -9.803322702646255493e-02 1.953042894601821899e-01 -8.956522494554519653e-02 6.866914033889770508e-02 -1.084801480174064636e-01 2.311104685068130493e-01 -8.320283889770507812e-02 4.556164890527725220e-02 -5.198132991790771484e-02 4.251756519079208374e-02 6.122265011072158813e-02 2.529845237731933594e-01 -2.224395573139190674e-01 -2.515574693679809570e-01 -7.202780991792678833e-02 1.629595011472702026e-01 1.674235984683036804e-02 -7.251617312431335449e-02 -1.079450100660324097e-01 2.086690068244934082e-02 4.171010553836822510e-01 -1.414862871170043945e-01 2.406825423240661621e-01 2.597427964210510254e-01 -8.904190361499786377e-02 -1.466432809829711914e-01
-3.009243309497833252e-01 1.213157400488853455e-01 -7.762310653924942017e-02 -2.907562814652919769e-02 7.578516006469726562e-02 1.707095801830291748e-01 -1.614055931568145752e-01 9.097510576248168945e-02 1.874848455190658569e-01 2.146957069635391235e-02 -1.166665256023406982e-01 8.544182777404785156e-02 -2.278516627848148346e-02 -1.768842339515686035e-01 -3.444504365324974060e-02 1.222531050443649292e-01 8.255202323198318481e-02 2.283804118633270264e-01 -1.932228505611419678e-01 -2.844295799732208252e-01 -2.263642251491546631e-01 1.899620145559310913e-01 4.035698473453521729e-01 -2.448430508375167847e-01 2.287018299102783203e-01 4.447595216333866119e-03 1.213704794645309448e-01 1.046623066067695618e-01 6.676869839429855347e-02 3.617264032363891602e-01 -1.159757673740386963e-01 -8.144428953528404236e-03
-2.554944157600402832e-01 8.778391778469085693e-02 4.306081682443618774e-02 7.972530275583267212e-02 -8.565276861190795898e-02 2.074636965990066528e-01 -1.358755975961685181e-01 1.273384988307952881e-01 8.208029717206954956e-02 -4.742411151528358459e-02 -4.892282560467720032e-02 -2.700630389153957367e-02 -3.519997596740722656e-01 -7.893940061330795288e-02 7.997021079063415527e-03 3.728358820080757141e-02 4.379965364933013916e-01 2.874722704291343689e-03 4.502281919121742249e-02 -3.114369511604309082e-01 -2.788618765771389008e-02 2.311834543943405151e-01 1.681550443172454834e-01 9.514993056654930115e-03 1.050939261913299561e-01 -1.074120700359344482e-01 1.761240214109420776e-01 3.345620036125183105e-01 3.449441790580749512e-01 -5.978659912943840027e-02 -1.967812702059745789e-02 -1.676661521196365356e-01
-2.613354325294494629e-01 6.150298193097114563e-02 2.181414961814880371e-01 -8.298794925212860107e-02 -2.120695561170578003e-01 -1.235974282026290894e-01 -5.016772076487541199e-02 -7.869166880846023560e-02 1.918688863515853882e-01 -2.254955470561981201e-01 1.403730064630508423e-01 -1.432182826101779938e-02 -3.552786409854888916e-01 -3.344980776309967041e-01 -8.592409640550613403e-02 -9.953835606575012207e-02 2.338169664144515991e-01 3.050068020820617676e-02 -2.159522771835327148e-01 -1.444572508335113525e-01 9.598901122808456421e-02 2.558061778545379639e-01 5.221686512231826782e-02 7.790303975343704224e-02 8.558042347431182861e-02 -1.033158898353576660e-01 3.313165903091430664e-01 6.742899119853973389e-02 2.750878632068634033e-01 7.967267185449600220e-02 -1.389390826225280762e-01 -3.639303147792816162e-02
2.798155248165130615e-01 5.879451707005500793e-02 -7.751330733299255371e-02 8.064532279968261719e-02 5.014565214514732361e-02 1.272540539503097534e-01 -2.262640744447708130e-01 -2.483837306499481201e-01 1.341924816370010376e-01 1.255035102367401123e-01 -1.199111491441726685e-01 1.147491261363029480e-01 -2.059215456247329712e-01 7.861188054084777832e-02 8.792480826377868652e-02 -1.369710117578506470e-01 3.044167459011077881e-01 1.634552925825119019e-01 -2.272594869136810303e-01 -4.469366669654846191e-01 -1.078551262617111206e-01 8.298217505216598511e-02 2.026973366737365723e-01 2.091549932956695557e-01 1.190085485577583313e-01 1.355507373809814453e-01 2.194842100143432617e-01 -1.494274735450744629e-01 -1.392434388399124146e-01 9.415984898805618286e-02 -1.687578111886978149e-02 1.789985746145248413e-01
-3.278106153011322021e-01 1.898621022701263428e-01 5.258901976048946381e-03 -2.416257113218307495e-01 1.849502883851528168e-02 1.450269967317581177e-01 -1.808584928512573242e-01 1.344741433858871460e-01 3.949418365955352783e-01 -4.706831648945808411e-02 -7.550511509180068970e-02 -2.754745446145534515e-02 2.509120851755142212e-02 2.087503485381603241e-02 4.885940626263618469e-02 -7.637310773134231567e-02 9.926481544971466064e-02 1.596161723136901855e-01 -2.803108692169189453e-01 -2.308813780546188354e-01 -7.049646973609924316e-02 1.181040406227111816e-01 2.865117788314819336e-01 -1.039171218872070312e-01 1.810217052698135376e-01 1.913485676050186157e-01 2.532091736793518066e-01 1.235706135630607605e-01 2.946900203824043274e-02 3.052442967891693115e-01 -1.735755205154418945e-01 4.244337789714336395e-03
1.740487515926361084e-01 -1.273407787084579468e-01 5.324764642864465714e-03 2.219374477863311768e-02 -1.154396310448646545e-02 -1.950526088476181030e-01 -8.772821165621280670e-03 -1.672654412686824799e-02 1.202121302485466003e-01 -1.622294038534164429e-01 1.706867106258869171e-02 4.314600955694913864e-03 -1.033762246370315552e-01 -1.934663951396942139e-01 1.139240637421607971e-01 8.681749552488327026e-02 1.435025036334991455e-01 1.319922804832458496e-01 -2.863781526684761047e-02 -5.526302456855773926e-01 1.029927209019660950e-01 1.622228026390075684e-01 1.359821259975433350e-01 1.375667005777359009e-01 2.769397795200347900e-01 4.985540360212326050e-02 1.994634717702865601e-01 -8.998576551675796509e-03 4.463790655136108398e-01 -5.203314125537872314e-02 -2.551262080669403076e-01 7.095520384609699249e-03
-1.542589813470840454e-01 -4.753135144710540771e-02 2.065382748842239380e-01 -5.710444226861000061e-02 1.414633244276046753e-01 1.799869686365127563e-01 -5.010818317532539368e-02 -9.500806033611297607e-02 2.507168240845203400e-02 -2.051825970411300659e-01 -1.434248685836791992e-01 4.294661805033683777e-02 -1.095518469810485840e-01 7.401057332754135132e-02 -2.467406094074249268e-01 -1.079430654644966125e-01 -1.513857208192348480e-02 1.479768902063369751e-01 -1.266884654760360718e-01 -5.439627170562744141e-01 1.127853170037269592e-01 1.960793435573577881e-01 7.460044324398040771e-02 -1.485064327716827393e-01 -3.871895745396614075e-02 7.244727015495300293e-02 1.770621240139007568e-01 2.679586410522460938e-01 3.560941517353057861e-01 -5.220068246126174927e-02 7.183476351201534271e-03 2.378805279731750488e-01
-7.310335338115692139e-02 -1.482065469026565552e-01 9.722738526761531830e-03 -1.114009991288185120e-01 -2.270091697573661804e-02 1.263570487499237061e-01 -6.679997593164443970e-02 -3.585603833198547363e-02 3.639687299728393555e-01 5.216239020228385925e-02 6.970808841288089752e-03 3.651791065931320190e-02 4.306076839566230774e-02 2.370939552783966064e-01 -3.526075780391693115e-01 9.752593189477920532e-02 7.681974023580551147e-02 2.285810708999633789e-01 -8.451148867607116699e-02 -2.800629734992980957e-01 -8.818495273590087891e-02 1.268880255520343781e-02 2.594230473041534424e-01 2.204783856868743896e-01 6.984468549489974976e-02 -9.731480479240417480e-02 3.857405781745910645e-01 -1.306963860988616943e-01 3.593003749847412109e-01 3.020598739385604858e-02 1.529357880353927612e-01 -9.092874079942703247e-02
-2.381560355424880981e-01 1.834840327501296997e-01 4.165024310350418091e-02 1.293181329965591431e-01 -3.530764952301979065e-02 4.844909533858299255e-02 5.178174376487731934e-02 8.278233557939529419e-02 9.897397458553314209e-02 6.002470850944519043e-02 9.465124458074569702e-02 -3.751606494188308716e-02 -3.137584924697875977e-01 -1.102722529321908951e-02 -1.046350076794624329e-01 -1.105077937245368958e-01 1.114358752965927124e-01 4.726258665323257446e-02 -5.933893099427223206e-02 -2.500319480895996094e-01 1.744339913129806519e-01 3.144598603248596191e-01 1.343800723552703857e-01 5.820897966623306274e-02 1.520882099866867065e-01 -3.051357530057430267e-02 3.352480828762054443e-01 3.248101472854614258e-02 4.395941495895385742e-01 -1.876825839281082153e-01 3.510413765907287598e-01 1.090150699019432068e-01
-2.011171728372573853e-01 -5.361850932240486145e-02 1.230186969041824341e-01 -1.805595010519027710e-01 6.814588606357574463e-02 2.515757083892822266e-01 -1.079458463937044144e-02 1.194432899355888367e-01 1.121673136949539185e-01 -9.143830090761184692e-02 -2.174182087182998657e-01 2.574276626110076904e-01 -1.429677009582519531e-01 6.021922826766967773e-02 -2.647130191326141357e-01 1.642475835978984833e-02 1.460295915603637695e-01 1.755390316247940063e-01 -3.008794784545898438e-01 -1.567326933145523071e-01 -2.509009242057800293e-01 4.389029443264007568e-01 8.952645957469940186e-02 -9.144549816846847534e-02 3.713142126798629761e-03 -1.720928847789764404e-01 2.319866567850112915e-01 -7.427836209535598755e-02 1.590917706489562988e-01 6.554699689149856567e-02 -7.991829514503479004e-02 1.832440793514251709e-01
-3.593685626983642578e-01 3.224434852600097656e-01 -2.246392816305160522e-01 -1.218553166836500168e-02 -1.168076321482658386e-01 -1.355804502964019775e-01 7.730219513177871704e-02 1.848285943269729614e-01 4.616795107722282410e-02 -1.549393236637115479e-01 -7.911172509193420410e-02 -1.155978664755821228e-01 -9.882237762212753296e-02 -8.137719333171844482e-02 -1.066719815135002136e-01 1.070472002029418945e-01 3.574346303939819336e-01 4.150558635592460632e-02 1.608935766853392124e-03 -2.961894869804382324e-01 -1.949151605367660522e-01 2.451101541519165039e-01 1.029823943972587585e-01 4.779207706451416016e-02 9.250132739543914795e-02 -1.650544703006744385e-01 -6.171349808573722839e-02 9.153290838003158569e-02 3.387874662876129150e-01 -1.797969937324523926e-01 -1.497059762477874756e-01 1.159699335694313049e-01
1.055386736989021301e-01 4.551647007465362549e-01 -5.258325859904289246e-02 -1.393100768327713013e-01 -2.606937102973461151e-02 6.690610945224761963e-02 9.191405028104782104e-02 -6.222168728709220886e-02 1.492444276809692383e-01 -4.634054377675056458e-02 5.580720677971839905e-02 -1.944503635168075562e-01 3.929153829813003540e-02 -9.712476283311843872e-02 8.801361918449401855e-02 2.004201896488666534e-02 2.325266599655151367e-01 1.821011900901794434e-01 -3.764797747135162354e-02 -2.673375904560089111e-01 6.300169229507446289e-02 6.492909044027328491e-02 3.208381831645965576e-01 -1.902774274349212646e-01 1.005548611283302307e-01 -5.636324360966682434e-02 1.205106303095817566e-01 -1.498103588819503784e-01 4.304849207401275635e-01 2.223230600357055664e-01 -3.743289038538932800e-02 2.524338364601135254e-01
1.503377407789230347e-02 1.253895014524459839e-01 -2.124167382717132568e-01 7.232920825481414795e-02 7.028338033705949783e-03 1.315630525350570679e-01 -4.876754246652126312e-03 6.341398507356643677e-02 -1.059891358017921448e-01 5.054069682955741882e-02 1.041677780449390411e-02 2.004052251577377319e-01 -9.207303076982498169e-02 -8.190477965399622917e-04 -1.879836320877075195e-01 2.928858101367950439e-01 1.476680636405944824e-01 -1.114581748843193054e-01 -2.122897803783416748e-01 -5.316191315650939941e-01 1.850677579641342163e-01 4.136065244674682617e-01 4.214270040392875671e-02 1.305050849914550781e-01 2.276200503110885620e-01 -1.888102144002914429e-01 1.238873675465583801e-01 7.709582895040512085e-02 7.248193770647048950e-02 6.311704218387603760e-02 1.263666599988937378e-01 9.294117987155914307e-02
7.589421421289443970e-02 2.766492068767547607e-01 1.820200122892856598e-02 -2.006769329309463501e-01 -9.591331332921981812e-02 2.655678391456604004e-01 -1.144202351570129395e-01 -1.331863105297088623e-01 1.927931606769561768e-02 2.839407324790954590e-01 -2.301133796572685242e-02 1.328294873237609863e-01 4.438022151589393616e-02 -7.544294744729995728e-02 8.740578591823577881e-02 -8.992484956979751587e-02 1.752935945987701416e-01 2.583156526088714600e-01 2.562921121716499329e-02 -2.531487047672271729e-01 3.425052762031555176e-01 2.459659427404403687e-01 3.850234746932983398e-01 -4.160291701555252075e-02 1.679200679063796997e-02 -1.357396841049194336e-01 1.254238784313201904e-01 3.263565897941589355e-02 2.375412434339523315e-01 2.386627495288848877e-01 5.884215235710144043e-02 4.075932502746582031e-02
-1.033938601613044739e-01 -6.748799979686737061e-02 1.296656858175992966e-02 -1.864832043647766113e-01 -2.992931306362152100e-01 -1.941278169397264719e-04 6.678499281406402588e-02 2.480431497097015381e-01 3.300221562385559082e-01 -8.913755416870117188e-02 4.795752465724945068e-02 2.058009654283523560e-01 4.186795651912689209e-02 7.555675506591796875e-02 6.409525126218795776e-02 1.739610135555267334e-01 3.685705959796905518e-01 1.866908818483352661e-01 -2.352498471736907959e-01 -4.362111389636993408e-01 -1.238306835293769836e-01 1.151879951357841492e-01 4.661791771650314331e-02 2.125582657754421234e-02 7.759582996368408203e-02 -3.057308495044708252e-02 1.700543612241744995e-02 6.739319860935211182e-02 1.804806292057037354e-01 -2.672261893749237061e-01 -1.312865316867828369e-01 1.017278879880905151e-01
1.913768425583839417e-02 -6.959148496389389038e-02 -1.452248357236385345e-02 -1.568462401628494263e-01 -7.453122735023498535e-02 1.744927614927291870e-01 1.983764767646789551e-01 9.039898961782455444e-02 -1.676160283386707306e-02 2.441702336072921753e-01 -3.414328023791313171e-02 -9.718919545412063599e-02 2.217361470684409142e-03 -1.392887085676193237e-01 1.272881925106048584e-01 -1.064137741923332214e-02 2.724843919277191162e-01 2.958776354789733887e-01 -7.654872536659240723e-02 -2.863786220550537109e-01 2.923765480518341064e-01 1.571040004491806030e-01 3.129678666591644287e-01 -1.390794664621353149e-01 1.841357201337814331e-01 -3.459887206554412842e-02 2.647289633750915527e-01 -4.783205315470695496e-02 2.496787160634994507e-01 2.103983908891677856e-01 -8.123899251222610474e-02 2.870844900608062744e-01
-8.744724839925765991e-02 1.393591761589050293e-01 9.982918947935104370e-02 1.886746287345886230e-02 -5.575040355324745178e-02 2.364651411771774292e-01 -5.348093062639236450e-02 -2.003321237862110138e-02 7.851833105087280273e-02 -2.623635530471801758e-02 -1.297050118446350098e-01 1.388760507106781006e-01 -3.930355608463287354e-02 -8.103205263614654541e-02 -5.944289267063140869e-02 9.322503954172134399e-02 2.638700604438781738e-01 1.905688196420669556e-01 -2.270469218492507935e-01 -3.177480697631835938e-01 4.393418878316879272e-02 3.091045320034027100e-01 -5.504079745151102543e-04 -4.444201663136482239e-02 -6.965082883834838867e-02 -7.848159223794937134e-02 1.491485685110092163e-01 1.946601122617721558e-01 5.553010702133178711e-01 -2.271665632724761963e-01 9.557370096445083618e-03 -2.188901454210281372e-01
1.810517162084579468e-02 4.438614845275878906e-01 1.336214598268270493e-03 -2.215643972158432007e-01 -1.015020087361335754e-01 8.325120806694030762e-02 2.254608571529388428e-01 -4.646641016006469727e-02 1.108981445431709290e-01 -8.363248407840728760e-02 5.463264510035514832e-02 -7.641261816024780273e-02 2.097869105637073517e-02 -2.564765699207782745e-02 4.200023040175437927e-02 -2.085986435413360596e-01 1.853521466255187988e-01 1.973033249378204346e-01 4.566323943436145782e-03 -2.117059826850891113e-01 6.188888847827911377e-02 2.874075435101985931e-02 3.101553022861480713e-01 -1.791792064905166626e-01 7.294788956642150879e-02 -1.216313242912292480e-01 1.938211172819137573e-01 -7.459743320941925049e-02 5.075972676277160645e-01 8.203618228435516357e-02 -9.446047991514205933e-02 1.456463485956192017e-01
7.162279635667800903e-02 4.379529654979705811e-01 -1.285826712846755981e-01 -1.208762824535369873e-01 -8.038854598999023438e-02 2.325078472495079041e-02 2.252997308969497681e-01 1.418528985232114792e-02 1.175393685698509216e-01 -5.913725495338439941e-02 2.214387245476245880e-02 -1.053226217627525330e-01 2.480519190430641174e-02 1.716928742825984955e-02 -3.097757697105407715e-03 -1.468265354633331299e-01 2.660266757011413574e-01 2.249849289655685425e-01 5.798165872693061829e-02 -2.552964389324188232e-01 -9.130237624049186707e-03 -3.148233518004417419e-02 1.609062701463699341e-01 -1.849823147058486938e-01 2.507787942886352539e-01 -4.558358713984489441e-02 1.842908561229705811e-01 -1.643365174531936646e-01 4.268215894699096680e-01 1.345590502023696899e-01 -1.209746003150939941e-01 2.657434940338134766e-01
5.412193015217781067e-02 3.604067862033843994e-02 -2.579325251281261444e-02 1.726166903972625732e-01 1.328757107257843018e-01 7.207441329956054688e-02 1.556792408227920532e-01 9.436890482902526855e-02 -8.305012434720993042e-02 -7.088210433721542358e-02 -3.095013201236724854e-01 -7.843444496393203735e-02 -1.282365471124649048e-01 1.107510179281234741e-01 -1.037524566054344177e-01 -1.348518282175064087e-01 1.801321208477020264e-01 1.310492902994155884e-01 -5.116248875856399536e-02 -2.376143336296081543e-01 -1.941852420568466187e-01 4.625914990901947021e-01 4.120484590530395508e-01 2.930127978324890137e-01 4.463752731680870056e-02 4.300353582948446274e-03 4.132326319813728333e-02 1.290093213319778442e-01 -1.033438220620155334e-01 2.912875115871429443e-01 -6.959745287895202637e-02 -3.194007277488708496e-02
3.918124362826347351e-02 4.332712292671203613e-02 2.635876536369323730e-01 -3.436154723167419434e-01 -1.290345788002014160e-01 8.304756879806518555e-02 -1.226248368620872498e-01 1.060317158699035645e-01 -1.676738709211349487e-01 -1.478996966034173965e-02 -1.017708182334899902e-01 -1.514641940593719482e-02 1.483889576047658920e-02 -1.695856153964996338e-01 -4.073306024074554443e-01 2.138256095349788666e-02 1.244419142603874207e-01 3.854460641741752625e-02 -1.722680330276489258e-01 -2.039360105991363525e-01 -1.108438521623611450e-01 3.607263565063476562e-01 1.094838157296180725e-01 -2.091921493411064148e-02 1.050498709082603455e-01 1.131455320864915848e-02 4.038338959217071533e-01 -7.794572412967681885e-02 2.768856287002563477e-01 7.938434183597564697e-02 -5.353257060050964355e-03 1.361888498067855835e-01
-1.494678109884262085e-01 1.676811724901199341e-01 2.885222062468528748e-02 1.338873803615570068e-01 -4.327621459960937500e-01 -1.009683236479759216e-01 -1.580280810594558716e-01 2.125865072011947632e-01 2.429157495498657227e-02 1.199281439185142517e-01 -5.556856095790863037e-02 6.182090565562248230e-02 3.872153162956237793e-02 4.124500975012779236e-02 -1.385411173105239868e-01 1.363783776760101318e-01 -2.336486056447029114e-02 9.843031316995620728e-02 -7.844365388154983521e-02 -3.679274916648864746e-01 -9.264549612998962402e-02 1.795610487461090088e-01 -9.709325432777404785e-02 -3.118880093097686768e-02 -1.914240866899490356e-01 -2.949201501905918121e-02 3.117457032203674316e-01 -1.085666716098785400e-01 4.467934668064117432e-01 7.085556536912918091e-02 9.885872155427932739e-02 1.907303333282470703e-01
-7.809829711914062500e-02 2.677206695079803467e-01 -2.989926189184188843e-02 1.243684962391853333e-01 -3.543759882450103760e-02 2.249881029129028320e-01 6.755641102790832520e-02 7.569809257984161377e-02 1.712969541549682617e-01 -4.442938789725303650e-02 9.367925673723220825e-02 2.413864620029926300e-02 7.771570980548858643e-02 -6.897225975990295410e-02 1.209328249096870422e-01 -5.467355251312255859e-02 2.654685378074645996e-01 2.247578054666519165e-01 1.006599217653274536e-01 -2.136467844247817993e-01 4.918849095702171326e-02 1.263038516044616699e-01 3.976555466651916504e-01 4.506533592939376831e-02 2.278148084878921509e-01 -1.560794562101364136e-01 -1.705474033951759338e-02 -1.175695955753326416e-01 3.803406953811645508e-01 1.981212943792343140e-01 -2.337996065616607666e-01 3.006031215190887451e-01
-1.959952414035797119e-01 1.341820955276489258e-01 3.606189787387847900e-02 -1.151308193802833557e-01 1.207794807851314545e-02 -2.639082446694374084e-02 -1.941829361021518707e-02 -8.790568262338638306e-02 -1.919066607952117920e-01 1.006223633885383606e-01 8.012218028306961060e-02 7.581671327352523804e-02 -1.976174414157867432e-01 -4.651018604636192322e-02 -7.739789783954620361e-02 -1.665318757295608521e-02 4.162546694278717041e-01 1.660423576831817627e-01 3.341056033968925476e-02 -4.385081827640533447e-01 2.473259568214416504e-01 1.418891549110412598e-01 -9.128978475928306580e-03 -3.743927180767059326e-02 2.051843702793121338e-01 8.735083043575286865e-02 8.257014304399490356e-02 1.340901404619216919e-01 4.694453477859497070e-01 1.680024713277816772e-01 -7.720180600881576538e-02 -8.573356270790100098e-02
-3.485065102577209473e-01 3.531951606273651123e-01 1.424439847469329834e-01 1.953687220811843872e-01 -2.071055173873901367e-01 -1.617381572723388672e-01 -6.127605680376291275e-03 7.734795659780502319e-02 -1.251307874917984009e-01 -4.341299086809158325e-02 -1.953710988163948059e-02 -3.352016210556030273e-02 -1.405600905418395996e-01 3.795110061764717102e-02 -5.233919247984886169e-02 3.349456563591957092e-02 1.611687690019607544e-01 8.040311187505722046e-02 -2.370477020740509033e-01 -3.492014408111572266e-01 7.801886647939682007e-02 2.186453193426132202e-01 -7.702471315860748291e-02 1.227024570107460022e-02 -1.085177958011627197e-01 3.828818351030349731e-02 2.588521838188171387e-01 1.475451290607452393e-01 3.787604868412017822e-01 2.246539741754531860e-01 -9.392717480659484863e-02 -2.901679091155529022e-02
1.161443963646888733e-01 1.768385767936706543e-01 1.048501357436180115e-01 -2.046642899513244629e-01 2.821779251098632812e-02 1.699681431055068970e-01 7.192849367856979370e-02 8.087737858295440674e-02 -1.081326529383659363e-01 1.496940553188323975e-01 4.643188416957855225e-02 -1.049350798130035400e-01 1.204444542527198792e-01 -3.713248297572135925e-02 1.065122634172439575e-01 -1.143292561173439026e-01 3.262056410312652588e-01 4.539597034454345703e-02 -4.445884749293327332e-02 -3.035619258880615234e-01 1.096467524766921997e-01 1.377510130405426025e-01 2.716072499752044678e-01 -1.366502642631530762e-01 9.320980310440063477e-02 -1.673251017928123474e-02 2.208103537559509277e-01 -2.380846291780471802e-01 3.984060883522033691e-01 3.570468425750732422e-01 3.987094387412071228e-02 2.124600410461425781e-01
-1.242471635341644287e-01 2.428053133189678192e-02 8.723863214254379272e-02 9.543890506029129028e-02 -5.869213491678237915e-04 1.640369445085525513e-01 -1.501917392015457153e-01 4.466046392917633057e-01 -5.242192372679710388e-02 -1.122874245047569275e-01 -1.206621341407299042e-02 1.492085754871368408e-01 -5.463234707713127136e-02 3.072849661111831665e-02 -2.431633472442626953e-01 1.822196133434772491e-02 2.472693175077438354e-01 2.488594055175781250e-01 -7.660587131977081299e-02 -3.078373968601226807e-01 -6.232581287622451782e-02 1.175022870302200317e-02 1.936237365007400513e-01 -7.862517610192298889e-03 -2.855219244956970215e-01 -1.345279216766357422e-01 2.069930732250213623e-01 -2.613138556480407715e-01 2.370663732290267944e-01 2.774231731891632080e-01 -7.322661578655242920e-02 -5.118317157030105591e-02
-5.088219884783029556e-03 3.718298673629760742e-01 -8.599743247032165527e-03 -1.966125816106796265e-01 4.299885779619216919e-02 5.491834506392478943e-02 1.481876969337463379e-01 -2.669090032577514648e-02 8.258384466171264648e-02 -4.446118697524070740e-02 6.118976697325706482e-02 -9.696143865585327148e-02 5.322638433426618576e-03 -3.727509826421737671e-02 5.930482596158981323e-02 -1.911291778087615967e-01 2.682326138019561768e-01 7.793952524662017822e-02 -2.917819097638130188e-02 -3.161660134792327881e-01 2.037964165210723877e-01 5.421958863735198975e-02 3.394003808498382568e-01 -1.214599162340164185e-01 3.254278302192687988e-01 -2.147158980369567871e-02 1.237571239471435547e-01 -1.847686320543289185e-01 3.688265085220336914e-01 1.895630955696105957e-01 -1.127492710947990417e-01 1.956757009029388428e-01
-2.553659379482269287e-01 1.338021755218505859e-01 5.644997209310531616e-02 -1.579706072807312012e-01 -2.633740194141864777e-02 1.126506701111793518e-01 -2.559386789798736572e-01 1.135997846722602844e-01 3.155641555786132812e-01 -1.067394092679023743e-01 -1.976910680532455444e-01 5.984945222735404968e-02 3.525277227163314819e-02 -8.031311631202697754e-02 8.712063729763031006e-02 8.834561705589294434e-02 1.700483858585357666e-01 2.235467731952667236e-01 -1.807875037193298340e-01 -2.373071461915969849e-01 -3.148754686117172241e-02 1.447757333517074585e-01 4.155865609645843506e-01 -2.295880112797021866e-03 1.999167501926422119e-01 -6.825281679630279541e-02 1.982552558183670044e-01 -3.514383360743522644e-02 9.652154147624969482e-02 3.384175002574920654e-01 -2.205855697393417358e-01 1.174820936284959316e-03
-7.608121633529663086e-02 9.916918352246284485e-03 2.221458777785301208e-02 1.922355592250823975e-01 -1.036913469433784485e-01 9.252375364303588867e-02 1.229479238390922546e-01 1.779484897851943970e-01 -1.538855303078889847e-02 3.832216188311576843e-02 -1.037690266966819763e-01 -4.811389744281768799e-02 -1.261115521192550659e-01 -2.254574894905090332e-01 -7.584016025066375732e-02 4.160737618803977966e-02 4.713782370090484619e-01 -1.879296824336051941e-02 1.169567555189132690e-01 -1.564520150423049927e-01 -5.764373764395713806e-02 3.709814846515655518e-01 1.776589602231979370e-01 -1.393168568611145020e-01 2.007484734058380127e-01 -5.877010524272918701e-02 2.845889925956726074e-01 1.256290376186370850e-01 4.252518117427825928e-01 -1.085055619478225708e-01 -9.421606361865997314e-02 -8.318124711513519287e-02
2.120395004749298096e-01 1.407050937414169312e-01 5.581111833453178406e-02 -1.620470285415649414e-01 -3.533656522631645203e-02 1.501974463462829590e-01 -4.937468841671943665e-02 -9.336443990468978882e-02 3.008498065173625946e-02 2.290131449699401855e-01 -1.605290025472640991e-01 6.286716461181640625e-02 -8.173057436943054199e-02 -1.742743700742721558e-02 5.611489992588758469e-03 -8.055417239665985107e-02 1.048940122127532959e-01 8.999658375978469849e-02 9.287031739950180054e-02 -4.147099852561950684e-01 1.321514695882797241e-01 8.534091711044311523e-02 3.951105177402496338e-01 -1.473047584295272827e-01 2.319464385509490967e-01 -1.804434508085250854e-01 2.235945612192153931e-01 4.420615732669830322e-02 2.575862705707550049e-01 2.642877995967864990e-01 -5.186952278017997742e-02 3.079937696456909180e-01
1.789147257804870605e-01 3.043490350246429443e-01 -1.099606789648532867e-02 1.838375329971313477e-01 8.371891826391220093e-02 2.191304862499237061e-01 -2.046878933906555176e-01 -1.996542811393737793e-01 1.112225800752639771e-01 2.424555271863937378e-02 1.927153468132019043e-01 -2.443205751478672028e-02 -6.306208670139312744e-03 1.780137419700622559e-01 -2.858020737767219543e-02 -1.403307318687438965e-01 3.318113386631011963e-01 -9.718881547451019287e-02 -3.385847806930541992e-01 -2.620165348052978516e-01 -1.406482607126235962e-01 7.272451370954513550e-02 2.541121840476989746e-02 -2.001349478960037231e-01 -1.460245251655578613e-01 -7.564301043748855591e-02 1.901309788227081299e-01 -2.140925452113151550e-02 3.412723243236541748e-01 2.850549854338169098e-02 2.063535302877426147e-01 -9.799978882074356079e-02
-3.296653181314468384e-02 4.294252395629882812e-01 -1.276064068078994751e-01 -2.094818055629730225e-01 -1.345690190792083740e-01 1.031814515590667725e-01 1.909307837486267090e-01 -2.188114821910858154e-02 1.155531555414199829e-01 1.461084634065628052e-01 1.225281693041324615e-02 -6.642888765782117844e-03 3.932838514447212219e-02 -6.926313042640686035e-03 -6.876961886882781982e-02 -1.683145761489868164e-01 2.790531516075134277e-01 1.876689642667770386e-01 5.487981811165809631e-02 -2.497848570346832275e-01 1.286596357822418213e-01 7.254303991794586182e-02 2.161396294832229614e-01 -1.210703551769256592e-01 1.805468052625656128e-01 -5.233728513121604919e-02 1.049795448780059814e-01 -2.499504536390304565e-01 3.881507515907287598e-01 -4.168248176574707031e-02 -1.894929409027099609e-01 2.455226480960845947e-01
-1.909863650798797607e-01 2.130863666534423828e-01 1.194079220294952393e-01 9.010453522205352783e-02 -8.396894484758377075e-02 3.918591886758804321e-02 1.564864069223403931e-01 1.625325828790664673e-01 2.092330902814865112e-01 -1.960821449756622314e-01 3.492123633623123169e-02 1.972606480121612549e-01 -2.297245264053344727e-01 -4.251408204436302185e-02 1.207211911678314209e-01 -1.950109004974365234e-02 1.820208430290222168e-01 -6.698779016733169556e-02 -3.195503354072570801e-01 -1.192423626780509949e-01 -3.715486824512481689e-01 2.339350990951061249e-02 1.287045180797576904e-01 -5.953047890216112137e-03 2.295196503400802612e-01 -1.786926388740539551e-01 9.519504010677337646e-02 -9.127791225910186768e-02 2.619594931602478027e-01 2.584443092346191406e-01 -2.328581362962722778e-01 2.087299823760986328e-01
1.160882934927940369e-01 1.973270475864410400e-01 -4.501130059361457825e-02 -1.256622672080993652e-01 -5.410418659448623657e-02 4.591409862041473389e-02 1.665976643562316895e-01 -7.401359081268310547e-02 1.136778593063354492e-01 1.766729205846786499e-01 -6.191799789667129517e-02 -5.987676978111267090e-02 1.770001798868179321e-01 -5.741290003061294556e-02 1.365582495927810669e-01 -3.506264463067054749e-02 2.376699596643447876e-01 5.357135087251663208e-02 2.186495251953601837e-02 -3.856348097324371338e-01 1.542908251285552979e-01 1.674605906009674072e-01 1.590195894241333008e-01 -1.432473864406347275e-02 4.296010360121726990e-02 -1.336959451436996460e-01 1.782997250556945801e-01 -4.664958640933036804e-02 3.269170224666595459e-01 4.407499730587005615e-01 -2.171415835618972778e-01 3.123773336410522461e-01
-2.901464886963367462e-02 4.340550005435943604e-01 -3.799693286418914795e-02 -1.734433621168136597e-01 -1.768018305301666260e-01 7.092011719942092896e-02 2.213164120912551880e-01 -5.906134098768234253e-02 8.976364135742187500e-02 1.317475587129592896e-01 7.481274753808975220e-02 -4.834758117794990540e-02 2.728076279163360596e-02 -6.057444959878921509e-03 5.172761157155036926e-02 -1.908960491418838501e-01 1.933215409517288208e-01 1.419437825679779053e-01 8.195305615663528442e-02 -2.370379120111465454e-01 6.949450820684432983e-02 1.789336837828159332e-02 3.384984731674194336e-01 -1.209936663508415222e-01 1.468550264835357666e-01 -8.160491287708282471e-02 2.852733433246612549e-01 -1.047968938946723938e-01 4.548059701919555664e-01 1.080566272139549255e-01 -4.197028651833534241e-02 1.468090116977691650e-01
-2.041415721178054810e-01 4.282135069370269775e-01 -7.752383500337600708e-02 1.783630996942520142e-02 6.807879358530044556e-02 2.752870693802833557e-02 2.533755600452423096e-01 -1.051042377948760986e-01 1.078157350420951843e-01 2.426603622734546661e-02 -1.736639440059661865e-01 -3.664490208029747009e-02 -8.030847646296024323e-03 -1.038219928741455078e-01 2.426398545503616333e-02 -1.697218120098114014e-01 1.751859486103057861e-01 1.075140386819839478e-02 2.338989451527595520e-02 -1.404398083686828613e-01 1.340574026107788086e-01 1.145795509219169617e-01 3.861515820026397705e-01 -1.553702205419540405e-01 2.223015129566192627e-01 -8.951675146818161011e-02 1.439129561185836792e-01 -1.432012617588043213e-01 4.170197844505310059e-01 1.597035676240921021e-01 -1.051234528422355652e-01 1.987475305795669556e-01
-7.958393543958663940e-02 1.794341951608657837e-01 1.067911237478256226e-01 -1.149978563189506531e-01 -1.550759524106979370e-01 1.893939971923828125e-01 -1.405034661293029785e-01 6.007632240653038025e-02 3.450793772935867310e-02 7.555031031370162964e-02 -2.067056298255920410e-01 5.752188339829444885e-02 -3.061297237873077393e-01 -7.444667071104049683e-02 -3.238245248794555664e-01 6.391210854053497314e-02 1.047881767153739929e-01 1.111402958631515503e-01 -3.101456761360168457e-01 -2.326998114585876465e-01 -2.114316821098327637e-01 1.766327619552612305e-01 4.896488785743713379e-02 -9.031444787979125977e-02 -2.186950594186782837e-01 2.066254317760467529e-01 4.285269081592559814e-01 2.016555666923522949e-01 -1.450552884489297867e-02 5.998767539858818054e-02 -1.093653440475463867e-01 -4.137376323342323303e-02
-6.316266953945159912e-02 -1.628610342741012573e-01 9.592637419700622559e-02 -2.900020964443683624e-02 -1.503703594207763672e-01 6.020806729793548584e-03 2.396152913570404053e-01 1.778083145618438721e-01 1.821295469999313354e-01 -2.120973020792007446e-01 -5.663760378956794739e-02 -1.790346801280975342e-01 2.488544955849647522e-02 -9.842365980148315430e-02 -1.170151308178901672e-01 -2.645829319953918457e-01 2.016505599021911621e-01 1.575138717889785767e-01 7.589393109083175659e-02 -4.921708405017852783e-01 2.247869819402694702e-01 1.806790679693222046e-01 4.875334352254867554e-02 1.680128872394561768e-01 3.075608909130096436e-01 5.965870618820190430e-02 -6.074802950024604797e-02 -2.031342536211013794e-01 1.867225766181945801e-01 1.268013119697570801e-01 -1.009512394666671753e-01 9.411463141441345215e-02
-3.043930232524871826e-02 4.243569672107696533e-01 -1.100277155637741089e-01 6.377005577087402344e-02 -4.437334090471267700e-02 7.686620950698852539e-02 -9.207855910062789917e-02 3.110114485025405884e-02 2.217571884393692017e-01 1.533962190151214600e-01 -1.787634342908859253e-01 -1.191927678883075714e-02 6.067646667361259460e-02 -1.307975798845291138e-01 1.268865354359149933e-02 -2.037576287984848022e-01 -1.522040814161300659e-01 -2.144156210124492645e-02 1.898225583136081696e-02 -2.109043002128601074e-01 3.956606984138488770e-02 1.556513607501983643e-01 3.959534168243408203e-01 -2.292264439165592194e-02 2.473913729190826416e-01 -2.067983001470565796e-01 2.128625363111495972e-01 -1.924066692590713501e-01 2.832301557064056396e-01 1.136916950345039368e-01 -2.738717496395111084e-01 1.105079352855682373e-01
-3.660790249705314636e-02 1.584412455558776855e-01 1.765538007020950317e-01 3.981358557939529419e-02 8.968291431665420532e-02 -1.113181784749031067e-01 -9.577307850122451782e-02 2.220485210418701172e-01 -4.684808850288391113e-02 -7.765866070985794067e-02 -4.948100075125694275e-02 3.487019240856170654e-02 -1.750527173280715942e-01 -1.331348121166229248e-01 4.567761346697807312e-02 -1.771282055415213108e-03 2.485833615064620972e-01 -9.641729295253753662e-02 -1.913545653223991394e-02 -4.093827009201049805e-01 3.630371391773223877e-02 3.405173122882843018e-01 -8.076349645853042603e-02 1.551746018230915070e-02 9.488531947135925293e-02 -2.492333501577377319e-01 1.647344976663589478e-01 3.030497729778289795e-01 4.677217304706573486e-01 1.293009817600250244e-01 -5.348652601242065430e-02 8.952610194683074951e-02
-1.562887430191040039e-01 2.944124341011047363e-01 -1.687868088483810425e-01 3.405700251460075378e-02 -6.814106553792953491e-02 1.206636279821395874e-01 2.354129105806350708e-01 9.268514811992645264e-02 -6.633639335632324219e-02 -1.155569106340408325e-01 1.873649656772613525e-01 1.847451552748680115e-02 -2.712506651878356934e-01 1.037177592515945435e-01 -2.584826350212097168e-01 7.714974880218505859e-02 1.865699291229248047e-01 -5.830885469913482666e-02 -1.101621463894844055e-01 -1.191028878092765808e-01 1.075350269675254822e-01 4.228247106075286865e-01 1.911053806543350220e-01 5.275085568428039551e-03 1.216065213084220886e-01 -1.777976192533969879e-02 3.198140561580657959e-01 3.235588967800140381e-02 3.844006359577178955e-01 2.302383072674274445e-02 8.665084838867187500e-02 -8.696729317307472229e-03
-6.892033666372299194e-02 -5.123027041554450989e-02 -1.057045087218284607e-01 -1.012298986315727234e-01 -1.742259413003921509e-01 7.519510388374328613e-02 1.685898303985595703e-01 2.021511793136596680e-01 3.936578929424285889e-01 -1.864614933729171753e-01 -1.217973008751869202e-01 3.157724440097808838e-01 -1.376853883266448975e-01 1.075411364436149597e-01 -9.804739058017730713e-02 1.553371995687484741e-01 2.584424018859863281e-01 1.589552909135818481e-01 -6.497335433959960938e-02 -2.811584770679473877e-01 -2.611510753631591797e-01 1.318257749080657959e-01 7.793581485748291016e-02 1.932371966540813446e-02 -1.259603649377822876e-01 -2.115726470947265625e-01 -6.595370918512344360e-02 1.498464196920394897e-01 3.126580417156219482e-01 -2.075267583131790161e-02 -2.102727442979812622e-01 -1.312002167105674744e-02
-2.570402324199676514e-01 2.301274240016937256e-01 6.029520556330680847e-02 3.313689026981592178e-03 -2.799051813781261444e-02 -4.334257543087005615e-02 -9.494077414274215698e-02 1.023897752165794373e-01 1.435837745666503906e-01 4.546086490154266357e-02 2.541624307632446289e-01 2.089395672082901001e-01 -1.963952556252479553e-03 3.609461784362792969e-01 3.604717925190925598e-02 -6.411960721015930176e-02 4.284859821200370789e-02 3.635209426283836365e-02 -6.319545209407806396e-02 -2.220993191003799438e-01 -2.164978832006454468e-01 3.337897956371307373e-01 1.993916332721710205e-01 -2.641702592372894287e-01 -1.522883027791976929e-01 -1.900662779808044434e-01 1.861674040555953979e-01 -1.863526701927185059e-01 3.619765341281890869e-01 6.688275933265686035e-02 1.813074224628508091e-03 -4.018816631287336349e-03
1.959644071757793427e-02 -1.139650717377662659e-01 7.656085491180419922e-02 9.317409992218017578e-02 6.856692582368850708e-02 -1.108504310250282288e-01 1.277369558811187744e-01 3.485676348209381104e-01 -7.331034541130065918e-02 -1.530526578426361084e-01 -4.726175963878631592e-02 2.867597639560699463e-01 7.981056720018386841e-02 -3.083189763128757477e-02 1.762518286705017090e-02 -1.917262524366378784e-01 3.864464461803436279e-01 -1.725276000797748566e-02 -2.438814043998718262e-01 -3.724916577339172363e-01 -1.443754136562347412e-02 2.137628495693206787e-01 -1.598821431398391724e-01 2.500526979565620422e-02 -4.205683618783950806e-02 -1.952325999736785889e-01 1.860211789608001709e-01 2.327170036733150482e-02 2.869333028793334961e-01 2.249851673841476440e-01 -9.486748278141021729e-02 1.506292670965194702e-01
-4.496969655156135559e-02 3.776993751525878906e-01 -1.717496067285537720e-01 -1.768933683633804321e-01 -7.388479262590408325e-02 5.917064845561981201e-02 2.651518881320953369e-01 -1.002285331487655640e-01 8.919425308704376221e-02 -3.825538733508437872e-04 9.038902074098587036e-02 -6.970690935850143433e-02 1.012964397668838501e-01 3.187401965260505676e-02 4.049103334546089172e-02 -1.332197338342666626e-01 1.815261244773864746e-01 8.312466740608215332e-02 4.903318732976913452e-02 -3.521964251995086670e-01 -1.133722625672817230e-02 1.277269124984741211e-01 2.908006012439727783e-01 -7.551101595163345337e-02 1.193882822990417480e-01 -9.652257710695266724e-02 1.256077885627746582e-01 -1.562180370092391968e-01 4.596421420574188232e-01 1.081061661243438721e-01 -4.891910031437873840e-02 3.024090230464935303e-01
9.576816111803054810e-03 3.795266449451446533e-01 -8.559666574001312256e-02 -1.828313320875167847e-01 4.868157953023910522e-02 1.790637969970703125e-01 2.065794467926025391e-01 -1.026710048317909241e-01 1.493794620037078857e-01 5.994795635342597961e-02 7.526909559965133667e-02 -1.222407445311546326e-01 3.805724531412124634e-02 -8.014690876007080078e-02 -5.255153775215148926e-02 -2.270820736885070801e-01 2.596193253993988037e-01 1.737806946039199829e-01 6.456858664751052856e-02 -2.153529822826385498e-01 9.124222397804260254e-02 1.396459937095642090e-01 2.806133627891540527e-01 -1.790173798799514771e-01 1.389347314834594727e-01 -1.040079295635223389e-01 2.265177667140960693e-01 -1.763856261968612671e-01 3.650054037570953369e-01 2.124475538730621338e-01 -8.321433514356613159e-02 1.848038285970687866e-01
-1.804727017879486084e-01 -3.706062212586402893e-02 4.144043475389480591e-02 -1.209431216120719910e-01 -8.972091227769851685e-02 -6.005316507071256638e-03 -1.617076396942138672e-01 1.899738162755966187e-01 5.151595547795295715e-02 -9.234312176704406738e-02 -8.767877519130706787e-02 1.409910470247268677e-01 -3.167895674705505371e-01 1.608478426933288574e-01 -3.022099733352661133e-01 1.649708300828933716e-01 4.272849559783935547e-01 -3.380417078733444214e-02 -5.946700274944305420e-02 -1.569592654705047607e-01 -1.175581593997776508e-03 2.330893725156784058e-01 1.533171832561492920e-01 -1.455390602350234985e-01 1.517978906631469727e-01 -4.009080305695533752e-02 9.736581891775131226e-02 1.487902551889419556e-01 4.384885728359222412e-01 1.745210438966751099e-01 -7.583413273096084595e-02 1.444652583450078964e-02
-2.462327182292938232e-01 7.063695788383483887e-02 -6.982620805501937866e-02 1.349142640829086304e-01 3.951707482337951660e-02 -2.202926203608512878e-02 -2.571446597576141357e-01 1.876034587621688843e-01 8.387591689825057983e-02 2.507025599479675293e-01 1.100805308669805527e-02 1.187554076313972473e-01 9.920051321387290955e-03 2.543347477912902832e-01 5.756469815969467163e-02 -3.586905598640441895e-01 2.539663612842559814e-01 2.023265361785888672e-01 -1.253100335597991943e-01 -4.145542681217193604e-01 -1.680439710617065430e-01 1.242901980876922607e-01 2.037217020988464355e-01 -2.769377827644348145e-01 -1.029267162084579468e-01 -4.925008863210678101e-02 -9.624288976192474365e-02 -6.886583566665649414e-02 1.370645314455032349e-01 8.396615833044052124e-02 -1.381352394819259644e-01 1.578427106142044067e-02
-5.671085789799690247e-03 1.393484473228454590e-01 1.002848595380783081e-01 1.615094989538192749e-01 -2.575551159679889679e-02 -1.511457115411758423e-01 -5.296063795685768127e-02 3.610382974147796631e-01 -3.139890357851982117e-02 -1.115453541278839111e-01 1.136327236890792847e-01 6.659264862537384033e-02 -8.738657832145690918e-02 -2.290937490761280060e-02 7.286250591278076172e-02 7.158453110605478287e-03 3.027141988277435303e-01 -1.124710869044065475e-02 -1.914092153310775757e-01 -4.422755539417266846e-01 1.279069781303405762e-01 2.832955121994018555e-01 -4.898317158222198486e-02 5.589122325181961060e-02 2.453146502375602722e-02 -1.729400604963302612e-01 7.182324305176734924e-03 2.601811885833740234e-01 4.258978664875030518e-01 1.910204589366912842e-01 -1.198264397680759430e-02 3.200926631689071655e-02
-4.104784876108169556e-02 1.618690043687820435e-01 6.133028119802474976e-02 1.564603596925735474e-01 1.905152052640914917e-01 -1.507482826709747314e-01 -1.338017582893371582e-01 -7.755143102258443832e-03 4.362196326255798340e-01 3.632613457739353180e-03 -1.842980384826660156e-01 -1.103642769157886505e-02 8.918688446283340454e-02 9.263385087251663208e-03 -4.043974280357360840e-01 -8.660952001810073853e-02 -2.416032925248146057e-02 2.857737243175506592e-01 -9.956393390893936157e-02 -3.742017447948455811e-01 -6.274154037237167358e-02 5.652433261275291443e-02 1.195632666349411011e-01 2.030690461397171021e-01 8.789084106683731079e-02 -1.643716841936111450e-01 1.374729871749877930e-01 -1.608158275485038757e-02 1.740142256021499634e-01 2.434726953506469727e-01 1.398339271545410156e-01 7.451953738927841187e-02
-8.606699854135513306e-02 2.798199653625488281e-01 -2.025988698005676270e-01 1.374305635690689087e-01 -6.706579774618148804e-02 1.423211097717285156e-01 1.547044962644577026e-01 -1.274487674236297607e-01 2.153752297163009644e-01 5.749957635998725891e-02 -4.709842428565025330e-02 -1.360863447189331055e-01 1.849408000707626343e-01 -4.721816256642341614e-02 -7.951963692903518677e-03 -1.420813798904418945e-01 3.431832194328308105e-01 5.843880027532577515e-02 2.412706315517425537e-01 -2.157898545265197754e-01 2.281960546970367432e-01 2.066877931356430054e-01 3.339487612247467041e-01 -1.968343555927276611e-01 2.753165960311889648e-01 -6.667131185531616211e-02 2.512401938438415527e-01 -8.983123302459716797e-02 1.563797444105148315e-01 5.596148315817117691e-03 -9.463952481746673584e-02 8.008103817701339722e-02
3.289892524480819702e-02 9.494742751121520996e-02 -1.764559559524059296e-02 -4.269402474164962769e-02 -3.076071739196777344e-01 6.689987331628799438e-02 -1.653438657522201538e-01 -2.883267356082797050e-03 3.032986819744110107e-01 1.679063290357589722e-01 -1.279357075691223145e-01 9.906239062547683716e-02 4.811648651957511902e-02 8.210419118404388428e-02 8.808576315641403198e-02 -1.786358654499053955e-03 4.811534881591796875e-01 1.777314245700836182e-01 -9.985657036304473877e-02 1.262710243463516235e-01 -7.760381698608398438e-02 1.842184215784072876e-01 -4.389161989092826843e-02 -1.214103400707244873e-01 1.517409682273864746e-01 7.256533205509185791e-02 3.418343961238861084e-01 1.628769934177398682e-01 2.555887699127197266e-01 1.417453885078430176e-01 -2.854336202144622803e-01 1.180796176195144653e-01
-2.932724058628082275e-01 3.944170102477073669e-02 3.157147020101547241e-02 7.216241955757141113e-02 -4.422348737716674805e-02 -2.371342629194259644e-01 4.630392417311668396e-03 1.827015355229377747e-02 1.173169612884521484e-01 2.418655604124069214e-01 1.432505100965499878e-01 -2.579335682094097137e-02 9.355489909648895264e-02 7.774686813354492188e-02 1.756677962839603424e-02 -4.343087598681449890e-02 1.924013644456863403e-01 1.858304888010025024e-01 -1.907473802566528320e-01 -2.444886416196823120e-01 -2.723574638366699219e-01 1.612144708633422852e-01 1.303501129150390625e-01 -2.064832001924514771e-01 -1.502415686845779419e-01 5.431443452835083008e-02 3.659019172191619873e-01 -3.740585446357727051e-01 3.122479021549224854e-01 2.659056149423122406e-02 -4.427863284945487976e-02 1.012376472353935242e-01
-1.059440895915031433e-03 1.724563986063003540e-01 -2.020727545022964478e-01 8.673713356256484985e-02 -6.698083877563476562e-02 1.287450045347213745e-01 1.734818965196609497e-01 1.730272024869918823e-01 -7.484165579080581665e-02 6.905461102724075317e-02 -2.558824140578508377e-03 1.025578826665878296e-01 -2.720650732517242432e-01 -6.643871963024139404e-02 -9.789537638425827026e-02 1.397697627544403076e-01 2.295957505702972412e-01 -2.654131967574357986e-03 -2.211698740720748901e-01 -1.641131341457366943e-01 8.917527645826339722e-02 4.352361559867858887e-01 8.118490874767303467e-02 -3.527082130312919617e-02 7.569766044616699219e-02 4.719508439302444458e-02 3.495274782180786133e-01 2.333165757590904832e-04 3.433357477188110352e-01 -1.531960256397724152e-02 3.507699668407440186e-01 -8.537365496158599854e-02
3.528169542551040649e-02 2.977829575538635254e-01 -1.140050739049911499e-01 -5.102087929844856262e-02 8.585360646247863770e-02 3.568941727280616760e-02 9.589491784572601318e-02 5.789066478610038757e-02 4.612566530704498291e-02 1.132672503590583801e-01 1.100405380129814148e-01 -9.707186371088027954e-02 1.830017119646072388e-01 -1.574651151895523071e-01 -8.858230710029602051e-02 -1.670197248458862305e-01 2.549082636833190918e-01 1.430373489856719971e-01 1.754523217678070068e-01 -4.338553547859191895e-01 1.781357675790786743e-01 1.279116123914718628e-01 3.855985403060913086e-01 5.285378545522689819e-02 2.395752221345901489e-01 9.044575691223144531e-02 1.023033037781715393e-01 -6.636200100183486938e-02 1.909467875957489014e-01 1.585121601819992065e-01 2.747750282287597656e-02 3.097716867923736572e-01
2.668433822691440582e-02 -1.381403058767318726e-01 -8.623681962490081787e-03 -2.666234374046325684e-01 1.929852068424224854e-01 -7.954896986484527588e-02 3.717835992574691772e-02 -1.130434423685073853e-01 6.904328614473342896e-02 4.775860533118247986e-02 1.290026903152465820e-01 7.694157212972640991e-02 -9.594505280256271362e-02 5.990882590413093567e-02 -2.701978757977485657e-02 -3.120014071464538574e-01 2.323129028081893921e-01 1.940196007490158081e-01 -7.879727636463940144e-04 -5.183038115501403809e-01 1.982851698994636536e-02 2.361271344125270844e-02 6.099851056933403015e-02 8.302448689937591553e-02 -2.797061018645763397e-02 6.323000043630599976e-02 3.720870018005371094e-01 1.007378175854682922e-01 2.463738322257995605e-01 2.859696745872497559e-01 -2.076571583747863770e-01 -6.088190246373414993e-03
-2.711569331586360931e-02 -1.579665839672088623e-01 -2.914981245994567871e-01 1.943700760602951050e-01 3.501056507229804993e-02 -5.724542960524559021e-02 -2.025282979011535645e-01 3.346127569675445557e-01 -5.519884079694747925e-02 4.676605761051177979e-02 1.554730981588363647e-01 -1.635861247777938843e-01 1.142550483345985413e-01 -2.766796015202999115e-02 -7.178293075412511826e-03 -7.582735270261764526e-02 2.489168494939804077e-01 -1.999619156122207642e-01 -2.497351020574569702e-01 -4.229385852813720703e-01 -1.440593898296356201e-01 2.694431543350219727e-01 1.190525218844413757e-01 -1.055370736867189407e-02 1.495677232742309570e-01 -1.192818954586982727e-01 2.535797953605651855e-01 1.782769858837127686e-01 8.149026334285736084e-02 3.863095119595527649e-02 1.583120673894882202e-01 -3.975695371627807617e-02
1.020046696066856384e-02 3.609168231487274170e-01 -8.876500278711318970e-02 5.399435013532638550e-02 7.701835781335830688e-02 9.764958173036575317e-02 8.710061758756637573e-02 -1.522583365440368652e-01 1.591215878725051880e-01 3.685246780514717102e-02 1.479024440050125122e-01 1.998724788427352905e-01 -1.131447553634643555e-01 1.494131535291671753e-01 2.252766042947769165e-01 4.680412262678146362e-02 1.618845015764236450e-01 2.544183731079101562e-01 -3.523113727569580078e-01 -2.836844921112060547e-01 -9.666045755147933960e-02 -1.049225917086005211e-03 1.364359557628631592e-01 -2.587938904762268066e-01 2.104330807924270630e-01 -1.123847812414169312e-01 2.423594594001770020e-01 -1.223288327455520630e-01 2.477616965770721436e-01 1.614785343408584595e-01 4.514596238732337952e-02 1.595389246940612793e-01
-6.969834864139556885e-02 6.140994653105735779e-02 -1.024504229426383972e-01 -4.663222283124923706e-02 -8.760223165154457092e-03 1.248789392411708832e-02 -3.053833544254302979e-01 -1.989826001226902008e-02 2.348611652851104736e-01 -9.822956472635269165e-02 1.964488625526428223e-01 1.179186925292015076e-01 1.784001849591732025e-02 2.736882269382476807e-01 -2.909694612026214600e-01 -4.192212224006652832e-02 2.614449262619018555e-01 2.587693035602569580e-01 -1.121697425842285156e-01 -3.314314782619476318e-01 -1.240870729088783264e-01 7.213796023279428482e-03 3.676702082157135010e-01 2.876383960247039795e-01 -1.172675713896751404e-01 6.944805383682250977e-03 1.800654083490371704e-01 4.332913458347320557e-02 1.177550181746482849e-01 5.395375192165374756e-02 1.782507598400115967e-01 -1.345380842685699463e-01
-1.742053180932998657e-01 2.236744165420532227e-01 -1.302419044077396393e-02 1.242183521389961243e-01 -6.492643803358078003e-02 1.162637844681739807e-01 -2.863115668296813965e-01 2.939815521240234375e-01 2.525357902050018311e-01 -2.949919998645782471e-01 -3.532182425260543823e-02 -2.874785801395773888e-03 1.851488649845123291e-01 3.178799152374267578e-02 -1.049621403217315674e-01 -7.601651549339294434e-02 3.873164653778076172e-01 -1.729192957282066345e-02 -2.170069962739944458e-01 -2.045940160751342773e-01 -1.728561222553253174e-01 1.845809817314147949e-01 -1.305780559778213501e-02 -2.736098170280456543e-01 1.845934689044952393e-01 1.896657943725585938e-01 1.795521937310695648e-02 1.428850442171096802e-01 6.143991276621818542e-02 2.627524547278881073e-02 -1.990613192319869995e-01 2.510945312678813934e-02
-4.103918671607971191e-01 3.086958825588226318e-01 -1.282722800970077515e-01 -1.129357889294624329e-01 -1.193687096238136292e-01 -1.071636602282524109e-01 -9.356257319450378418e-02 1.184206157922744751e-01 5.666518211364746094e-02 -3.467574715614318848e-02 -1.106494851410388947e-02 1.261542439460754395e-01 -4.816104099154472351e-02 1.324866712093353271e-01 -5.481042433530092239e-03 -1.636799424886703491e-01 1.235590651631355286e-01 1.057078242301940918e-01 -2.664170227944850922e-02 -7.162932306528091431e-02 -4.091851413249969482e-01 2.198968231678009033e-01 3.938035368919372559e-01 7.617849111557006836e-02 8.621018379926681519e-03 -7.691504806280136108e-02 9.713454544544219971e-02 4.172017797827720642e-02 2.123057097196578979e-01 3.208177983760833740e-01 8.561238646507263184e-02 9.988278150558471680e-02
8.426284790039062500e-02 2.223119139671325684e-01 -1.202065721154212952e-01 1.681628674268722534e-01 -1.233145073056221008e-01 1.347686499357223511e-01 1.041847020387649536e-01 2.580779194831848145e-01 2.099431604146957397e-01 1.241490542888641357e-01 -2.183001041412353516e-01 2.001418471336364746e-01 -5.123286321759223938e-02 1.982610672712326050e-01 6.547954678535461426e-02 -1.065348275005817413e-02 2.825299799442291260e-01 3.011444211006164551e-01 -1.019156817346811295e-02 -3.653244674205780029e-01 2.014082670211791992e-01 7.066116482019424438e-02 3.040416836738586426e-01 2.269485741853713989e-01 -1.033605039119720459e-01 -6.776834279298782349e-02 -3.066794015467166901e-02 1.322499215602874756e-01 -1.775300502777099609e-02 1.335569471120834351e-01 2.071552425622940063e-01 8.962251991033554077e-02
-2.758281528949737549e-01 2.024335414171218872e-01 1.292340308427810669e-01 2.373562566936016083e-02 -7.460019737482070923e-02 -9.504944831132888794e-02 1.160454973578453064e-01 3.160294294357299805e-01 1.197504624724388123e-01 -4.278609156608581543e-02 1.839126576669514179e-03 1.016191840171813965e-01 2.188871949911117554e-01 5.915041267871856689e-02 1.971410587430000305e-02 1.944383829832077026e-01 2.786935567855834961e-01 7.748540490865707397e-02 6.618967279791831970e-03 -4.017284214496612549e-01 3.391612553969025612e-03 2.979189753532409668e-01 -2.061616256833076477e-02 -5.830771476030349731e-02 -1.209941655397415161e-01 -1.401237696409225464e-01 3.903344869613647461e-01 7.625639438629150391e-02 2.707700431346893311e-01 8.427363634109497070e-02 -7.263494282960891724e-02 7.607573270797729492e-02
1.686885654926300049e-01 2.175110429525375366e-01 -2.515942417085170746e-02 -1.553970426321029663e-01 2.255535870790481567e-02 8.900151401758193970e-02 4.891251400113105774e-02 -1.069199368357658386e-01 5.986589565873146057e-02 2.104876339435577393e-01 -7.410577684640884399e-02 -5.731341242790222168e-02 3.373920917510986328e-02 -2.511848323047161102e-02 -1.628018021583557129e-01 -7.185240834951400757e-02 3.581449091434478760e-01 4.844984412193298340e-02 -3.618945926427841187e-02 -2.683537900447845459e-01 1.904277354478836060e-01 5.120975151658058167e-02 3.669166266918182373e-01 -8.597664535045623779e-02 1.597398668527603149e-01 -1.429600864648818970e-01 1.376754790544509888e-01 2.274095453321933746e-02 3.391596972942352295e-01 4.128734171390533447e-01 -2.740466967225074768e-02 2.249029278755187988e-01
1.039636284112930298e-01 1.090772226452827454e-01 2.355148494243621826e-01 -4.223744198679924011e-02 -2.198194414377212524e-01 1.319311410188674927e-01 4.799118265509605408e-02 4.085908830165863037e-01 3.066454315558075905e-03 -2.445911765098571777e-01 -1.192869246006011963e-01 5.455751344561576843e-02 -1.484231054782867432e-01 1.010658591985702515e-01 2.474414743483066559e-02 1.102909073233604431e-02 -1.034657508134841919e-01 6.264741718769073486e-02 -2.337194234132766724e-01 -3.824732303619384766e-01 1.069429367780685425e-01 2.513379454612731934e-01 1.800576895475387573e-01 -7.527635246515274048e-02 -1.071312949061393738e-01 1.396680027246475220e-01 2.045393586158752441e-01 -2.910970337688922882e-02 3.610820472240447998e-01 -1.576479971408843994e-01 1.281899064779281616e-01 -3.846668079495429993e-02
-1.590369492769241333e-01 1.283111125230789185e-01 -1.949415355920791626e-01 -2.046573013067245483e-01 1.247488409280776978e-01 6.637787073850631714e-02 -8.924265950918197632e-02 1.688070446252822876e-01 4.329499900341033936e-01 -2.144389897584915161e-01 -1.968799158930778503e-03 1.753508928231894970e-03 1.340365558862686157e-01 -1.508889645338058472e-01 2.804065123200416565e-02 9.585016965866088867e-02 2.912699580192565918e-01 3.451883420348167419e-02 -3.052267991006374359e-02 -1.866376549005508423e-01 -2.435860186815261841e-01 2.959106266498565674e-01 3.248198032379150391e-01 1.135594546794891357e-01 2.205222398042678833e-01 -1.637367904186248779e-02 2.527374625205993652e-01 1.356639117002487183e-01 -2.606796100735664368e-02 1.204826459288597107e-01 -1.682277955114841461e-02 6.349183619022369385e-02
-3.146314024925231934e-01 1.959719955921173096e-01 2.191641777753829956e-01 -1.625719070434570312e-01 -1.738931983709335327e-01 -1.917699910700321198e-02 -2.027827352285385132e-01 4.076708108186721802e-02 8.855243027210235596e-02 2.115077897906303406e-02 -6.300996989011764526e-02 5.110033228993415833e-02 3.516228124499320984e-02 2.548846304416656494e-01 -3.340369323268532753e-03 -2.506921887397766113e-01 1.603957116603851318e-01 2.886190712451934814e-01 -2.322983741760253906e-01 -3.908892869949340820e-01 -1.752866804599761963e-01 7.456417381763458252e-02 1.327819377183914185e-01 -8.391793072223663330e-02 -8.438931405544281006e-02 -1.106753870844841003e-01 -1.526203006505966187e-01 -1.309965252876281738e-01 2.043171226978302002e-01 1.601203978061676025e-01 -2.436925172805786133e-01 -8.650218695402145386e-02
-7.094407826662063599e-02 2.746662795543670654e-01 -2.721873521804809570e-01 -4.021721705794334412e-02 -2.501059882342815399e-02 6.018894165754318237e-02 4.767815023660659790e-02 3.120620734989643097e-02 -8.021265268325805664e-02 -5.446728318929672241e-02 -1.365214213728904724e-02 -4.031268879771232605e-03 -3.634589910507202148e-01 3.131408616900444031e-02 -3.012330830097198486e-02 1.370778530836105347e-01 8.887188881635665894e-02 -7.175181806087493896e-02 -2.815442979335784912e-01 -3.585449159145355225e-01 1.536110341548919678e-01 3.109272122383117676e-01 -7.769373804330825806e-02 1.013421639800071716e-01 -1.878146082162857056e-02 -2.752461135387420654e-01 1.017076522111892700e-01 5.630857869982719421e-02 3.635850548744201660e-01 2.546377182006835938e-01 1.519181132316589355e-01 -8.218239247798919678e-02
-9.058169671334326267e-04 2.903294861316680908e-01 -4.010363295674324036e-02 1.037622541189193726e-01 -1.613105535507202148e-01 -4.893949255347251892e-02 -3.347804397344589233e-02 2.956825196743011475e-01 3.147076964378356934e-01 2.976821064949035645e-01 5.606512352824211121e-02 2.579059917479753494e-03 2.027127332985401154e-02 8.153443038463592529e-02 -9.205501526594161987e-02 -1.851336359977722168e-01 3.023382425308227539e-01 1.412549614906311035e-01 3.794822841882705688e-02 -2.592032030224800110e-02 -1.571398526430130005e-01 2.132908254861831665e-01 2.029785066843032837e-01 1.427100449800491333e-01 3.390293419361114502e-01 9.424602240324020386e-02 1.280954778194427490e-01 7.459966093301773071e-02 1.456474959850311279e-01 2.197258025407791138e-01 -2.919581532478332520e-01 -5.732518620789051056e-04
-1.838355064392089844e-01 -1.805122792720794678e-01 -3.674957156181335449e-02 -3.017828240990638733e-02 -1.057369187474250793e-01 4.743230342864990234e-02 -5.404596775770187378e-02 1.579009443521499634e-01 1.482772976160049438e-01 -4.085909575223922729e-03 -6.355362385511398315e-02 1.702559739351272583e-01 -5.270711779594421387e-01 -6.177077814936637878e-02 -1.278645731508731842e-02 1.934147030115127563e-01 4.254432916641235352e-01 4.634132608771324158e-02 -1.981233209371566772e-01 -1.715025305747985840e-01 -7.409700751304626465e-02 1.383535563945770264e-01 1.194711700081825256e-01 -7.330900058150291443e-03 2.747448384761810303e-01 8.384834229946136475e-02 1.647825390100479126e-01 -9.118186682462692261e-02 2.360146194696426392e-01 1.248178854584693909e-01 -1.441070139408111572e-01 1.226658299565315247e-01
-1.646765470504760742e-01 9.819734096527099609e-02 2.725011669099330902e-02 -1.295715570449829102e-01 1.835457384586334229e-01 2.104177027940750122e-01 -1.195867881178855896e-01 1.579243391752243042e-01 2.024129033088684082e-01 1.572627723217010498e-01 -1.439481973648071289e-01 -2.329121343791484833e-02 -2.449837625026702881e-01 3.370727598667144775e-02 1.014167219400405884e-01 -3.518332839012145996e-01 4.090740159153938293e-02 1.039686799049377441e-01 -9.448025375604629517e-02 -5.166908502578735352e-01 -3.818537294864654541e-01 -4.178203269839286804e-02 1.704359054565429688e-01 -2.369657456874847412e-01 -7.218497991561889648e-02 -5.446790531277656555e-02 1.214794293045997620e-01 3.726540133357048035e-02 -1.031308993697166443e-02 -8.904737420380115509e-03 9.473273530602455139e-03 -2.394909039139747620e-02
-1.573250740766525269e-01 2.788515985012054443e-01 -8.456821739673614502e-02 -4.216057248413562775e-03 -2.806817293167114258e-01 -4.517740383744239807e-02 1.374109685420989990e-01 2.317195385694503784e-01 3.682601824402809143e-02 -1.546512395143508911e-01 -1.754998862743377686e-01 -1.962481141090393066e-01 -1.304475963115692139e-01 -6.022318452596664429e-02 -5.692606791853904724e-02 3.761541098356246948e-02 4.500549435615539551e-01 -6.376192905008792877e-03 5.797355622053146362e-02 -3.745467066764831543e-01 -1.481807529926300049e-01 2.558236122131347656e-01 -1.511683017015457153e-01 8.123177103698253632e-03 8.576921187341213226e-03 -1.460090279579162598e-01 -3.404076769948005676e-02 1.572871655225753784e-01 2.420017421245574951e-01 -7.197014521807432175e-03 -2.328486293554306030e-01 -1.880649290978908539e-02
-8.294428884983062744e-02 5.715836957097053528e-02 3.935294691473245621e-03 -6.459494680166244507e-02 8.266597241163253784e-02 3.300225734710693359e-02 -1.728662550449371338e-01 -2.277558669447898865e-02 2.805985212326049805e-01 1.422687619924545288e-01 1.689196974039077759e-01 1.900945454835891724e-01 -2.320777475833892822e-01 2.131459563970565796e-01 7.116866856813430786e-02 -2.609696984291076660e-01 4.164200127124786377e-01 2.066051661968231201e-01 -1.675100252032279968e-02 -4.264785647392272949e-01 8.908709138631820679e-02 6.181038543581962585e-02 1.148290336132049561e-01 -8.028037846088409424e-02 -8.164524286985397339e-02 4.312059655785560608e-02 5.493512749671936035e-02 -2.762961387634277344e-01 8.584808558225631714e-03 2.592392265796661377e-01 -1.149338111281394958e-02 1.621626466512680054e-01
7.774889934808015823e-03 -7.938237488269805908e-02 1.072204485535621643e-02 -2.428642213344573975e-01 -1.374959349632263184e-01 4.238827899098396301e-02 -1.058176383376121521e-01 1.582044214010238647e-01 7.378455251455307007e-02 -1.244225054979324341e-01 5.307626724243164062e-02 3.620146587491035461e-02 -3.688796460628509521e-01 -2.349582687020301819e-02 -2.542405426502227783e-01 9.296406805515289307e-02 4.566602408885955811e-01 -1.535852253437042236e-01 2.821355871856212616e-02 -2.807763814926147461e-01 -1.483962237834930420e-01 2.047744095325469971e-01 -6.272917240858078003e-02 -4.014868661761283875e-02 2.178139835596084595e-01 9.710456430912017822e-02 2.294002920389175415e-01 1.733897328376770020e-01 3.255852758884429932e-01 1.200677379965782166e-01 -2.204447053372859955e-02 -3.043834120035171509e-02
1.048676073551177979e-01 2.148514986038208008e-01 4.185649380087852478e-02 -2.001506835222244263e-01 9.055905975401401520e-04 1.760020703077316284e-01 3.937595337629318237e-02 -9.415664710104465485e-03 9.985295683145523071e-02 2.070381306111812592e-02 -7.481556385755538940e-02 -4.866310954093933105e-02 1.390684247016906738e-01 -1.647155359387397766e-02 1.650567799806594849e-01 -5.710998550057411194e-02 4.144117236137390137e-01 1.706156432628631592e-01 -2.109409682452678680e-02 -2.532616257667541504e-01 2.101570069789886475e-01 1.802838593721389771e-01 3.137183487415313721e-01 -7.623825967311859131e-02 1.892912387847900391e-01 -1.572098881006240845e-01 9.644443541765213013e-02 -7.044944912195205688e-02 3.960585594177246094e-01 2.838896512985229492e-01 -3.411437571048736572e-02 2.004199475049972534e-01
1.039466559886932373e-01 1.393392384052276611e-01 -1.506483927369117737e-02 -3.620927631855010986e-01 5.122795701026916504e-02 5.886818096041679382e-02 -1.924558542668819427e-02 -1.744555234909057617e-01 1.662444174289703369e-01 -2.769927307963371277e-02 -4.725240170955657959e-02 1.025291755795478821e-01 -6.592007726430892944e-02 9.189025498926639557e-03 9.427198767662048340e-02 4.893223196268081665e-02 2.755599617958068848e-01 1.223520189523696899e-01 1.373133435845375061e-02 -3.453401029109954834e-01 2.155926674604415894e-01 1.403126567602157593e-01 2.107433676719665527e-01 -1.497268825769424438e-01 1.360088307410478592e-02 -2.065204083919525146e-02 3.344055116176605225e-01 3.025409020483493805e-02 2.691043317317962646e-01 3.451327681541442871e-01 -1.246816664934158325e-01 2.844332456588745117e-01
9.802752174437046051e-03 -1.224277615547180176e-01 -1.285621328861452639e-05 1.540321707725524902e-01 -1.081862077116966248e-01 5.845772475004196167e-02 -2.080978602170944214e-01 -3.705145418643951416e-02 4.996256902813911438e-02 -1.956686824560165405e-01 -4.629008844494819641e-02 1.006114333868026733e-01 -2.374520152807235718e-01 -8.477656543254852295e-02 -2.121336013078689575e-01 -9.383742511272430420e-02 4.074406623840332031e-01 1.504878103733062744e-01 -2.326432913541793823e-01 -3.546767830848693848e-01 2.385348230600357056e-01 4.044569134712219238e-01 -3.323207795619964600e-02 -7.738388143479824066e-03 3.647045418620109558e-02 1.015742421150207520e-01 -1.838663406670093536e-02 1.737757474184036255e-01 2.778739929199218750e-01 -1.338170468807220459e-01 -3.438769280910491943e-02 -4.751322045922279358e-02
-1.675493270158767700e-02 6.296106427907943726e-02 1.264616549015045166e-01 3.624901175498962402e-02 -1.029582098126411438e-01 -9.341888874769210815e-02 -6.457683444023132324e-02 -5.786753818392753601e-02 -6.923983991146087646e-02 5.947161465883255005e-03 3.876796737313270569e-02 4.764936864376068115e-02 -3.184495866298675537e-01 -6.992245465517044067e-02 -5.781300738453865051e-02 6.702107191085815430e-02 5.325942635536193848e-01 9.194894134998321533e-02 5.280875042080879211e-02 -2.734144926071166992e-01 -1.180663034319877625e-01 2.136959582567214966e-01 1.889677941799163818e-01 -1.082083210349082947e-01 3.415800631046295166e-01 -7.730146497488021851e-02 1.881417483091354370e-01 -3.734652185812592506e-03 2.873315215110778809e-01 1.601991988718509674e-02 3.243272006511688232e-01 -7.822439819574356079e-02
-1.665769517421722412e-01 1.145125105977058411e-01 -1.591301411390304565e-01 7.767783850431442261e-02 -1.575844548642635345e-02 1.497349590063095093e-01 2.843627929687500000e-01 2.073860466480255127e-01 2.198393084108829498e-02 -2.483024150133132935e-01 -1.277242749929428101e-01 4.062663298100233078e-03 -1.236965879797935486e-01 1.889961399137973785e-02 -2.003003507852554321e-01 -7.605311274528503418e-02 1.443160176277160645e-01 2.507260441780090332e-01 1.545721739530563354e-01 -3.143107891082763672e-01 4.658965859562158585e-03 3.612822592258453369e-01 2.653284072875976562e-01 -9.548079222440719604e-02 2.014829218387603760e-02 2.595149166882038116e-02 1.475117653608322144e-01 2.375110238790512085e-01 3.498903512954711914e-01 -1.513404697179794312e-01 3.297379473224282265e-03 -1.369228865951299667e-02
5.110488459467887878e-02 1.410486698150634766e-01 6.022684648633003235e-02 -2.597658634185791016e-01 8.201532065868377686e-03 2.545926570892333984e-01 1.183219105005264282e-01 2.439124286174774170e-01 1.013621240854263306e-01 -1.321929395198822021e-01 -5.726940184831619263e-02 3.610693675000220537e-04 1.093792468309402466e-01 -8.380319178104400635e-02 7.494890689849853516e-02 -1.928873509168624878e-01 7.999890297651290894e-02 3.698486685752868652e-01 3.809212148189544678e-02 -3.904792070388793945e-01 1.664959825575351715e-02 3.428434729576110840e-01 -9.294751100242137909e-03 1.691846847534179688e-01 2.563895881175994873e-01 9.351246058940887451e-02 -1.223362386226654053e-01 -8.435258269309997559e-02 2.188923209905624390e-01 7.675641030073165894e-02 -1.862143874168395996e-01 2.156073600053787231e-01
-2.938675284385681152e-01 1.825874596834182739e-01 -1.470661908388137817e-01 -1.196372136473655701e-02 1.858125030994415283e-01 -4.273557662963867188e-02 -5.061218142509460449e-02 1.862840652465820312e-01 3.185754120349884033e-01 -8.698383718729019165e-02 -6.259068101644515991e-02 3.456085920333862305e-01 -2.936793304979801178e-02 -1.500377990305423737e-02 1.696175634860992432e-01 1.975910924375057220e-02 1.993137300014495850e-01 6.931281089782714844e-02 -1.549891382455825806e-01 -3.139690756797790527e-01 -6.867510080337524414e-02 9.535409510135650635e-02 1.499017775058746338e-01 4.611276835203170776e-02 1.658329814672470093e-01 4.907327517867088318e-02 2.614505589008331299e-01 6.431493908166885376e-02 2.114028185606002808e-01 2.455693036317825317e-01 1.219837889075279236e-01 3.073070943355560303e-01
4.908256232738494873e-02 -7.459222525358200073e-02 1.049928367137908936e-03 -2.116673290729522705e-01 -2.068239450454711914e-01 3.187814354896545410e-02 2.198566943407058716e-01 2.938505411148071289e-01 -5.242304410785436630e-03 6.697700172662734985e-02 -1.988422572612762451e-01 1.174632534384727478e-01 -2.184234857559204102e-01 1.873377859592437744e-01 -3.752183914184570312e-01 -3.457014635205268860e-02 1.531270891427993774e-01 5.267510563135147095e-02 -1.904915124177932739e-01 -2.902421951293945312e-01 -6.289057433605194092e-02 3.513114154338836670e-02 5.982854217290878296e-02 -1.032670959830284119e-01 2.548781037330627441e-01 -8.844947069883346558e-02 4.068644940853118896e-01 -1.161711290478706360e-02 1.982007771730422974e-01 6.311558932065963745e-02 9.201358258724212646e-02 -1.724276244640350342e-01
-9.462743997573852539e-02 1.819798648357391357e-01 -2.753940597176551819e-02 3.608919307589530945e-02 -1.708335727453231812e-01 -5.091724917292594910e-02 6.926558911800384521e-02 4.142413735389709473e-01 1.241792738437652588e-01 -7.190881669521331787e-02 3.024158813059329987e-02 1.178350150585174561e-01 -4.156290367245674133e-02 2.845692506525665522e-04 7.816681265830993652e-02 1.389761865139007568e-01 1.701019108295440674e-01 -1.183047425001859665e-02 -3.277900218963623047e-01 -3.952243030071258545e-01 -3.948102891445159912e-02 2.061277329921722412e-01 -1.812302321195602417e-01 -5.738760903477668762e-02 -1.316454112529754639e-01 1.609691828489303589e-01 1.733116209506988525e-01 -2.236503362655639648e-01 3.290243744850158691e-01 2.037569433450698853e-01 -1.976802349090576172e-01 -9.845097549259662628e-03
-3.235416710376739502e-01 2.095719128847122192e-01 -4.019693285226821899e-02 -2.934239804744720459e-02 -2.138846218585968018e-01 -2.486459016799926758e-01 5.374727305024862289e-03 2.454424500465393066e-01 1.798077821731567383e-01 -5.116691812872886658e-02 -7.832105457782745361e-02 7.578614354133605957e-02 6.859160214662551880e-02 1.128839924931526184e-01 3.791108354926109314e-02 -2.547555267810821533e-01 2.753547430038452148e-01 1.122528314590454102e-01 -2.624249756336212158e-01 -6.214181333780288696e-02 -3.476161956787109375e-01 2.512088119983673096e-01 2.549455165863037109e-01 6.274226307868957520e-02 -2.346483990550041199e-02 8.684990555047988892e-02 -6.032933667302131653e-02 -1.182964742183685303e-01 2.107401192188262939e-01 1.657694876194000244e-01 1.302037388086318970e-01 1.478934586048126221e-01
-2.444657832384109497e-01 9.775417298078536987e-02 7.182029634714126587e-02 1.260104179382324219e-01 6.128390133380889893e-02 2.127780020236968994e-01 -1.206632144749164581e-02 1.603059656918048859e-02 -1.113651618361473083e-01 1.173356622457504272e-01 -1.027163788676261902e-01 -9.641586989164352417e-02 -1.817034482955932617e-01 -6.890293955802917480e-02 -7.905911654233932495e-03 6.393645703792572021e-02 3.418442308902740479e-01 7.051952928304672241e-02 -2.274643033742904663e-01 -4.855632185935974121e-01 4.211139399558305740e-03 2.219762951135635376e-01 8.319216221570968628e-02 -5.518184974789619446e-02 5.627232417464256287e-02 9.654991328716278076e-02 -2.131428569555282593e-03 2.508653700351715088e-01 4.629229605197906494e-01 -1.095981448888778687e-01 -9.563459898345172405e-04 -4.409348964691162109e-02
3.324710205197334290e-02 2.144667357206344604e-01 7.954650558531284332e-03 1.033767499029636383e-02 -6.754399091005325317e-02 -6.202141195535659790e-02 -4.898073524236679077e-02 2.174325734376907349e-01 1.804777532815933228e-01 -1.218745578080415726e-02 2.287799119949340820e-01 -4.051994904875755310e-02 7.863657176494598389e-02 2.130940742790699005e-02 -2.004157453775405884e-01 2.705206274986267090e-01 3.234814703464508057e-01 -1.060592234134674072e-01 -9.300737828016281128e-02 -2.715459465980529785e-01 -7.786464691162109375e-02 3.303262591361999512e-01 -2.348264865577220917e-02 1.892289221286773682e-01 -3.658533841371536255e-02 2.895366959273815155e-02 4.168908894062042236e-01 1.670493371784687042e-02 1.684822142124176025e-01 1.188195198774337769e-01 -2.883155643939971924e-01 1.904131323099136353e-01
-1.610779464244842529e-01 2.013245224952697754e-01 2.497691214084625244e-01 3.390597179532051086e-02 -5.779851227998733521e-02 2.215858548879623413e-01 -3.441285341978073120e-03 3.553962409496307373e-01 -6.021390110254287720e-02 -2.511891126632690430e-01 1.084327772259712219e-01 1.076758056879043579e-01 -1.872819364070892334e-01 1.178377866744995117e-01 -1.388562619686126709e-01 -1.399575024843215942e-01 -3.106458345428109169e-03 2.572494000196456909e-02 -4.516986012458801270e-02 -4.059509634971618652e-01 -5.380917713046073914e-02 2.219825237989425659e-01 1.388428062200546265e-01 -1.853301972150802612e-01 -1.499889492988586426e-01 8.927972614765167236e-02 5.324080958962440491e-02 -2.817073464393615723e-01 1.862820982933044434e-01 9.996024519205093384e-02 -1.839166730642318726e-01 2.210027873516082764e-01
-2.374492585659027100e-01 1.529352390207350254e-03 1.287774443626403809e-01 -1.236749067902565002e-01 7.669628411531448364e-02 1.086644977331161499e-01 -1.334367841482162476e-01 1.084176674485206604e-01 4.166319966316223145e-01 2.695923298597335815e-02 9.647777676582336426e-02 -7.879707217216491699e-02 8.827812038362026215e-03 1.918095350265502930e-01 -4.109671711921691895e-01 -1.301378905773162842e-01 1.177575364708900452e-01 2.226961702108383179e-01 -1.441714167594909668e-01 -2.743671238422393799e-01 -8.072390407323837280e-02 1.557420939207077026e-01 -6.975458469241857529e-03 3.307477533817291260e-01 2.656480967998504639e-01 -9.145758301019668579e-02 2.359576523303985596e-01 1.048097684979438782e-01 6.213430315256118774e-02 -2.913664653897285461e-02 1.010955777019262314e-02 4.263180121779441833e-02
2.370118647813796997e-01 3.414065539836883545e-01 -1.718918830156326294e-01 1.031282544136047363e-01 2.997219860553741455e-01 2.386611551046371460e-01 9.160313755273818970e-03 -9.171993285417556763e-02 1.740234196186065674e-01 1.042336747050285339e-01 7.283826917409896851e-02 1.448394507169723511e-01 7.743489742279052734e-02 1.808259189128875732e-01 -6.442116945981979370e-02 -2.287375479936599731e-01 8.363063633441925049e-02 6.502727419137954712e-02 -2.522135674953460693e-01 -4.393069148063659668e-01 -2.323935776948928833e-01 2.280251532793045044e-01 -4.154380410909652710e-03 2.121114283800125122e-01 4.007736593484878540e-02 7.195093482732772827e-02 3.915585950016975403e-02 -1.541191637516021729e-01 4.908429086208343506e-02 4.207180812954902649e-02 1.136637032032012939e-01 3.456220775842666626e-02
3.809306398034095764e-02 3.841325640678405762e-01 -3.805767372250556946e-02 -1.575926095247268677e-01 1.236191764473915100e-02 1.749964356422424316e-01 2.190343886613845825e-01 2.532692626118659973e-02 1.085098087787628174e-01 1.298259943723678589e-02 6.907350849360227585e-03 -6.401632726192474365e-02 1.114881560206413269e-01 -1.276599019765853882e-01 9.124725311994552612e-02 -2.250306904315948486e-01 3.125912249088287354e-01 2.354538589715957642e-01 -4.903392866253852844e-02 -2.190162390470504761e-01 1.119294762611389160e-01 2.552528493106365204e-02 2.223811745643615723e-01 -1.787590831518173218e-01 2.128165811300277710e-01 -9.656496345996856689e-02 2.436693906784057617e-01 -1.147424280643463135e-01 3.635163307189941406e-01 4.065586999058723450e-02 -1.905363053083419800e-01 2.148564904928207397e-01
-1.888306438922882080e-01 1.626824215054512024e-02 1.073175668716430664e-02 -1.119355112314224243e-01 -2.961821258068084717e-01 2.052343785762786865e-01 -2.279840558767318726e-01 3.595839068293571472e-02 2.463922463357448578e-02 1.814977973699569702e-01 -5.596731975674629211e-02 -7.802406698465347290e-02 1.420113444328308105e-02 1.338145136833190918e-01 7.636599242687225342e-02 -5.961039289832115173e-02 2.356369495391845703e-01 2.435740232467651367e-01 8.545492775738239288e-03 -3.038247525691986084e-01 -1.674583405256271362e-01 3.464910686016082764e-01 8.378178626298904419e-02 -1.524793803691864014e-01 -1.715315729379653931e-01 -7.929655723273754120e-03 8.379516005516052246e-02 3.455261513590812683e-02 4.971598684787750244e-01 -1.348873376846313477e-01 -9.690086543560028076e-02 -2.062926942016929388e-04
-8.517872542142868042e-02 1.545993238687515259e-01 4.196775332093238831e-02 -7.525030523538589478e-02 -5.742770433425903320e-02 -9.003131091594696045e-02 3.034341149032115936e-02 4.611355960369110107e-01 1.856048554182052612e-01 -1.573670357465744019e-01 6.849575042724609375e-02 4.681158065795898438e-02 2.036806195974349976e-02 7.906837761402130127e-02 -1.882789731025695801e-01 -5.529436096549034119e-02 1.936793625354766846e-01 -4.479892959352582693e-05 -2.638970017433166504e-01 -2.356453537940979004e-01 5.136545374989509583e-02 3.098693788051605225e-01 -9.575320035219192505e-02 9.344499558210372925e-02 -1.599848717451095581e-01 -2.551065981388092041e-01 9.011367708444595337e-02 -1.917985528707504272e-01 2.497507929801940918e-01 2.682248950004577637e-01 -2.726911902427673340e-01 4.096003249287605286e-02
-1.989426463842391968e-01 2.419685870409011841e-01 -9.742122143507003784e-02 1.592018008232116699e-01 -1.619081795215606689e-01 6.451983749866485596e-02 2.150489985942840576e-01 3.197388052940368652e-01 6.736180931329727173e-02 -1.006727442145347595e-01 -1.247496306896209717e-01 3.281812369823455811e-02 -1.598657667636871338e-01 -9.338907897472381592e-02 -3.057429790496826172e-01 -1.121890917420387268e-01 1.277821660041809082e-01 -4.172867536544799805e-02 2.334200963377952576e-02 -2.741127908229827881e-01 6.844966858625411987e-02 3.100550472736358643e-01 3.007411956787109375e-01 5.494551360607147217e-02 -1.249583363533020020e-01 3.873803839087486267e-02 1.799959838390350342e-01 8.357657492160797119e-02 3.195091784000396729e-01 -1.873288601636886597e-01 5.565714091062545776e-02 -1.780848801136016846e-01
-3.762833178043365479e-01 1.512472778558731079e-01 -1.547334343194961548e-01 -3.115660510957241058e-02 -2.580668218433856964e-02 1.657619327306747437e-01 -7.709360867738723755e-02 -1.025444548577070236e-02 1.777531802654266357e-01 5.698584020137786865e-02 -2.927517294883728027e-01 9.230276942253112793e-02 -1.285826861858367920e-01 4.231676924973726273e-03 1.888112723827362061e-01 -2.075890749692916870e-01 1.446546912193298340e-01 1.585296392440795898e-01 -1.988317370414733887e-01 -1.077834367752075195e-01 -1.956728249788284302e-01 7.463711779564619064e-03 3.008012771606445312e-01 -5.840319767594337463e-02 -1.884676143527030945e-02 -7.201507687568664551e-02 1.907277703285217285e-01 -3.363954275846481323e-02 6.978184729814529419e-02 4.322834908962249756e-01 -2.386770546436309814e-01 1.756984293460845947e-01
-5.251368135213851929e-02 7.397050410509109497e-02 4.930473864078521729e-02 1.599788293242454529e-02 -1.051490828394889832e-01 -2.688434533774852753e-02 1.887589506804943085e-02 3.128510117530822754e-01 2.711925804615020752e-01 -3.019565641880035400e-01 1.808628737926483154e-01 -5.017435178160667419e-02 -2.696058154106140137e-01 -2.230646088719367981e-02 -5.432032421231269836e-02 4.423991777002811432e-03 -1.882037334144115448e-02 -1.394468098878860474e-01 -2.428767532110214233e-01 -4.814488589763641357e-01 -7.727719098329544067e-02 1.271522939205169678e-01 -6.161972135305404663e-02 -2.519828677177429199e-01 -1.585060060024261475e-01 7.211017608642578125e-02 3.822430595755577087e-02 -1.503126770257949829e-01 2.255319207906723022e-01 2.192507982254028320e-01 -1.982041001319885254e-01 1.017481982707977295e-01
-4.047748818993568420e-02 3.771523833274841309e-01 -9.374421089887619019e-02 -1.326925158500671387e-01 -3.450749814510345459e-02 8.101601153612136841e-02 2.865521013736724854e-01 -4.444101825356483459e-03 1.701718717813491821e-01 3.160773590207099915e-02 1.578320711851119995e-01 -1.164292097091674805e-01 2.658957615494728088e-02 -2.377689070999622345e-02 -5.201665312051773071e-02 -1.957755237817764282e-01 2.579759955406188965e-01 1.224388033151626587e-01 4.258941859006881714e-03 -3.153641223907470703e-01 5.918815359473228455e-02 6.754107307642698288e-04 2.960764467716217041e-01 -3.011687286198139191e-02 2.831156924366950989e-02 -1.013308465480804443e-01 1.333585381507873535e-01 -2.180459052324295044e-01 3.865119814872741699e-01 9.332801401615142822e-02 -2.167172878980636597e-01 2.730427086353302002e-01
-6.663315743207931519e-02 3.374729752540588379e-01 -1.244565472006797791e-01 3.971401229500770569e-02 7.872074842453002930e-03 5.321988090872764587e-02 -1.526758968830108643e-01 -6.986588239669799805e-02 1.694691181182861328e-01 6.393466889858245850e-02 -5.737193673849105835e-02 6.843892484903335571e-02 -1.513123065233230591e-01 -2.077005803585052490e-01 1.085549369454383850e-01 -1.863980144262313843e-01 1.330716814845800400e-02 -1.278131753206253052e-01 -8.275017887353897095e-02 -1.233868449926376343e-01 -5.917775630950927734e-02 2.500895559787750244e-01 4.608357548713684082e-01 -1.414284557104110718e-01 2.896984219551086426e-01 -2.253492921590805054e-01 2.003854811191558838e-01 -3.989685699343681335e-02 3.097935914993286133e-01 -5.053944513201713562e-02 -1.708126962184906006e-01 1.975176185369491577e-01
1.780640780925750732e-01 1.774424910545349121e-01 4.960526898503303528e-02 3.572970256209373474e-02 -2.330698817968368530e-02 3.050945103168487549e-01 -1.026297211647033691e-01 -1.510004252195358276e-01 4.099921882152557373e-02 8.489812910556793213e-02 1.456045806407928467e-01 -1.631170958280563354e-01 -1.411253213882446289e-01 2.401569485664367676e-01 -1.531981229782104492e-01 -1.253883838653564453e-01 2.830182909965515137e-01 -4.886182770133018494e-02 -3.561687469482421875e-01 -4.743130505084991455e-01 9.125454351305961609e-03 3.515579551458358765e-02 -8.204485476016998291e-02 -1.604907959699630737e-01 -1.529293954372406006e-01 2.676342986524105072e-02 1.224474981427192688e-01 1.183881536126136780e-01 2.650790512561798096e-01 8.407557755708694458e-02 1.448853164911270142e-01 -1.143080368638038635e-01
-5.561842699535191059e-04 1.841279864311218262e-02 2.963436581194400787e-02 2.722960710525512695e-01 8.821689337491989136e-02 -4.025095701217651367e-02 -1.626955568790435791e-01 1.630381494760513306e-01 -4.756603389978408813e-02 -1.082583740353584290e-01 -3.319453075528144836e-02 1.189618110656738281e-01 -1.096843779087066650e-01 -5.996717140078544617e-02 9.873117506504058838e-02 3.275472298264503479e-02 7.523833215236663818e-02 1.546940058469772339e-01 -2.177726328372955322e-01 -4.000450074672698975e-01 -3.137260973453521729e-01 2.735102474689483643e-01 1.300276070833206177e-01 -2.908733189105987549e-01 -1.868431717157363892e-01 5.753307417035102844e-02 2.724767327308654785e-01 -3.461568057537078857e-01 1.740321069955825806e-01 1.021637916564941406e-01 -8.485404402017593384e-02 1.203674674034118652e-01
-3.819101303815841675e-02 1.444973200559616089e-01 -8.945714682340621948e-03 -7.004877924919128418e-02 -7.326769828796386719e-02 1.508776545524597168e-01 -1.562730073928833008e-01 -7.855883985757827759e-02 2.248792499303817749e-01 1.465166807174682617e-01 -1.505674980580806732e-02 -1.120169181376695633e-02 -6.081195920705795288e-02 1.349479556083679199e-01 -5.000354051589965820e-01 6.659775972366333008e-02 2.199932932853698730e-02 1.899080127477645874e-01 -8.020395785570144653e-02 -4.094006121158599854e-01 4.300976917147636414e-02 2.510576248168945312e-01 -9.474209696054458618e-02 1.653646230697631836e-01 -8.986199647188186646e-02 -1.536421030759811401e-01 4.128555953502655029e-01 9.745339304208755493e-02 1.024376899003982544e-01 -8.910860121250152588e-02 8.233343064785003662e-02 1.286399662494659424e-01
2.638949640095233917e-02 1.533515304327011108e-01 -1.109106466174125671e-01 6.690605729818344116e-02 -1.680555939674377441e-01 1.469858586788177490e-01 2.514602541923522949e-01 3.092715442180633545e-01 1.639565080404281616e-02 -1.842149160802364349e-02 -1.799048334360122681e-01 -1.241289526224136353e-01 -1.904263794422149658e-01 2.477404475212097168e-02 -1.617004871368408203e-01 7.629302330315113068e-03 1.245550066232681274e-01 2.374909073114395142e-02 -4.134225845336914062e-02 -4.075191915035247803e-01 -5.044436454772949219e-02 4.354170858860015869e-01 1.761189252138137817e-01 1.548824924975633621e-02 1.153884455561637878e-01 -1.120698451995849609e-02 8.206244558095932007e-02 -1.417534351348876953e-01 2.721269428730010986e-01 -3.233672976493835449e-01 -1.125766560435295105e-01 -2.595907077193260193e-03
1.320005804300308228e-01 1.282855421304702759e-01 -1.581484377384185791e-01 -3.282799720764160156e-01 -1.609028875827789307e-01 1.605893969535827637e-01 -2.023028768599033356e-02 -8.022344112396240234e-02 1.800071820616722107e-02 9.333425760269165039e-02 -1.951366215944290161e-01 1.127674207091331482e-01 -3.894092515110969543e-02 1.012710109353065491e-01 7.619649916887283325e-02 2.770167961716651917e-02 2.112458944320678711e-01 2.320123612880706787e-01 1.893767565488815308e-01 -3.668647706508636475e-01 2.353912889957427979e-01 1.241872087121009827e-01 2.964946031570434570e-01 -1.043118387460708618e-01 1.746565252542495728e-01 -4.472887143492698669e-02 2.471615225076675415e-01 -1.273137629032135010e-01 2.210716009140014648e-01 2.644103467464447021e-01 1.473774909973144531e-01 8.833107352256774902e-02
-1.573793888092041016e-01 -2.037763409316539764e-02 6.577098369598388672e-02 -4.855717066675424576e-03 6.672751158475875854e-02 1.498168855905532837e-01 -1.704934537410736084e-01 2.227039337158203125e-01 2.119085043668746948e-01 -4.765949398279190063e-02 -1.162016317248344421e-01 -2.660974562168121338e-01 -9.879287332296371460e-02 1.349397152662277222e-01 1.213920116424560547e-01 -2.690827846527099609e-01 2.502444088459014893e-01 2.281025238335132599e-02 -2.137120664119720459e-01 -1.343686133623123169e-01 -1.754926294088363647e-01 3.154095709323883057e-01 2.571746110916137695e-01 7.775468379259109497e-02 3.632641136646270752e-01 1.160647198557853699e-01 1.276674419641494751e-01 -1.602803319692611694e-01 6.463403999805450439e-02 2.797118723392486572e-01 -1.202629953622817993e-01 -6.834516674280166626e-02
1.555572748184204102e-01 3.832897245883941650e-01 -2.428964525461196899e-01 3.506056219339370728e-02 -7.475169748067855835e-02 2.484768778085708618e-01 -2.860929965972900391e-01 1.435732245445251465e-01 2.414948791265487671e-01 -1.352657824754714966e-01 1.228740811347961426e-01 -2.671341039240360260e-02 1.997089572250843048e-02 -1.536857932806015015e-01 -1.674897968769073486e-01 -1.811923980712890625e-01 2.372428625822067261e-01 -8.773114532232284546e-02 -1.120090782642364502e-01 -2.029259800910949707e-01 -3.966554254293441772e-02 -2.869436144828796387e-02 -5.619699135422706604e-02 1.879248619079589844e-01 -1.906406432390213013e-01 -1.560155004262924194e-01 6.830818951129913330e-02 -1.219365298748016357e-01 2.775661945343017578e-01 1.713868081569671631e-01 -2.062356323003768921e-01 -1.838384866714477539e-01
-3.737983107566833496e-02 4.195607081055641174e-02 -2.282732576131820679e-01 6.057593971490859985e-02 4.215539991855621338e-02 1.112388744950294495e-01 -2.992272078990936279e-01 1.299864500761032104e-01 -4.025237634778022766e-02 -2.529821693897247314e-01 -1.734788343310356140e-02 -9.503470361232757568e-02 5.930793285369873047e-02 -1.046513319015502930e-01 -3.296349346637725830e-01 1.038093119859695435e-01 1.983594894409179688e-01 -1.417206507176160812e-02 -3.481066823005676270e-01 -3.413205742835998535e-01 -1.035985536873340607e-02 3.064106106758117676e-01 2.520238608121871948e-02 3.860086575150489807e-02 -1.371912565082311630e-02 2.887642011046409607e-02 3.693750202655792236e-01 2.367273569107055664e-01 1.646669209003448486e-01 -2.134819701313972473e-02 1.073749661445617676e-01 7.534372061491012573e-02
-2.041667401790618896e-01 1.508549135178327560e-02 1.463803637307137251e-04 -1.159901916980743408e-01 -3.159509897232055664e-01 2.848495841026306152e-01 1.860284805297851562e-01 -3.026581555604934692e-02 3.406235873699188232e-01 -5.047832056879997253e-02 -8.682236075401306152e-02 7.718212157487869263e-02 1.322186440229415894e-01 -7.569503039121627808e-02 -2.951851487159729004e-01 -1.384368836879730225e-01 1.698618680238723755e-01 -1.079699024558067322e-01 -1.851561516523361206e-01 -3.333426415920257568e-01 -1.562744230031967163e-01 -6.277082115411758423e-02 1.386469453573226929e-01 9.934576600790023804e-02 -8.132087439298629761e-02 -3.129430413246154785e-01 -6.656266050413250923e-04 9.062271565198898315e-02 9.784241765737533569e-02 2.628028988838195801e-01 -1.238392516970634460e-01 -1.283367872238159180e-01
-6.610041856765747070e-02 3.320638537406921387e-01 1.302864775061607361e-02 -1.055833250284194946e-01 5.964197590947151184e-02 1.089724674820899963e-01 2.320857718586921692e-02 -1.232718154788017273e-01 3.192481696605682373e-01 3.073591738939285278e-02 -6.738543510437011719e-02 1.078213378787040710e-01 -2.295284867286682129e-01 2.896343171596527100e-01 3.899877145886421204e-02 -3.116533458232879639e-01 1.120516881346702576e-01 3.758018612861633301e-01 -2.452134191989898682e-01 -2.632255256175994873e-01 -1.274676900357007980e-02 -1.520727295428514481e-02 6.868417561054229736e-02 1.286486908793449402e-02 7.385465502738952637e-02 -5.878892540931701660e-02 2.795735299587249756e-01 -3.040051162242889404e-01 5.636624619364738464e-02 4.679901525378227234e-02 9.803782403469085693e-02 -7.538543641567230225e-02
-1.703158766031265259e-01 1.172215491533279419e-01 9.914135932922363281e-02 1.515386393293738365e-03 2.812277339398860931e-02 1.061725243926048279e-01 -3.645459562540054321e-02 -3.585724532604217529e-02 -1.859131008386611938e-01 -9.543917328119277954e-02 1.846270561218261719e-01 -4.845436289906501770e-02 -2.603839039802551270e-01 -4.775592684745788574e-02 -1.059004068374633789e-01 2.460836060345172882e-02 5.741358399391174316e-01 -1.239619404077529907e-01 -6.301850825548171997e-02 -2.606923580169677734e-01 7.323451340198516846e-02 3.212793469429016113e-01 2.483781129121780396e-01 3.349890466779470444e-04 2.667384147644042969e-01 1.118444055318832397e-01 1.276185642927885056e-02 -6.095777451992034912e-02 2.666619420051574707e-01 1.055312454700469971e-01 1.171825379133224487e-01 -3.710713703185319901e-03
8.997245132923126221e-02 -5.933690071105957031e-02 -5.221642553806304932e-02 -1.765425503253936768e-01 2.050036191940307617e-01 -1.616647541522979736e-01 1.286641210317611694e-01 4.727116227149963379e-02 8.688092231750488281e-02 3.649629279971122742e-02 2.168081700801849365e-01 1.934909969568252563e-01 -1.611966639757156372e-01 1.223553717136383057e-01 1.314422041177749634e-01 -2.835781276226043701e-01 3.247040510177612305e-01 2.626021504402160645e-01 -9.586927294731140137e-02 -4.144552648067474365e-01 5.383297055959701538e-02 2.152019143104553223e-01 1.255943477153778076e-01 -5.995325744152069092e-02 5.712564662098884583e-02 3.567546978592872620e-02 1.571637578308582306e-02 9.415505081415176392e-02 1.666683554649353027e-01 3.629497587680816650e-01 -1.876066774129867554e-01 -5.723249912261962891e-02
-1.386704295873641968e-01 1.379470825195312500e-01 -1.795997098088264465e-02 3.190480917692184448e-02 -1.127290129661560059e-01 1.053029671311378479e-01 2.597601711750030518e-01 1.559936255216598511e-01 -9.445368498563766479e-02 -9.982661157846450806e-02 -3.024957375600934029e-03 -2.617009915411472321e-03 -2.802218794822692871e-01 9.319223463535308838e-02 -2.600682675838470459e-01 1.168458908796310425e-01 2.139092832803726196e-01 -1.076136250048875809e-02 -2.085431665182113647e-01 -3.165439963340759277e-01 5.538302287459373474e-02 3.810015618801116943e-01 9.438893944025039673e-02 -8.578418940305709839e-02 9.656928479671478271e-02 -7.557166367769241333e-02 3.261778354644775391e-01 4.074689373373985291e-02 4.014138579368591309e-01 -7.853609323501586914e-02 1.137593090534210205e-01 1.489246031269431114e-03
3.544975817203521729e-02 1.862043142318725586e-01 -1.471226513385772705e-01 2.191887944936752319e-01 -1.924740225076675415e-01 -2.833466976881027222e-03 -9.609951823949813843e-02 2.299077659845352173e-01 -3.379940241575241089e-02 -1.717459410429000854e-01 4.313722625374794006e-02 -9.700426459312438965e-02 -2.896796166896820068e-01 -1.190128326416015625e-01 -3.668389320373535156e-01 8.643047511577606201e-02 1.640904396772384644e-01 3.074692189693450928e-01 -1.545695960521697998e-01 -2.055956572294235229e-01 2.712081670761108398e-01 2.561081945896148682e-01 7.897484302520751953e-02 4.201623611152172089e-03 -7.707510143518447876e-02 5.304965376853942871e-02 3.039858937263488770e-01 5.490603297948837280e-02 2.549721300601959229e-01 -2.768628532066941261e-03 -8.261565864086151123e-02 -6.450822204351425171e-02
-1.873530745506286621e-01 2.766497135162353516e-01 1.985796988010406494e-01 -4.669739864766597748e-03 -8.629439026117324829e-02 -9.061702340841293335e-02 -1.371043771505355835e-01 1.096438616514205933e-01 1.281599849462509155e-01 2.299568355083465576e-01 -2.528640031814575195e-01 1.003725528717041016e-01 1.131547018885612488e-01 6.272333860397338867e-02 -1.834627799689769745e-02 -1.274640262126922607e-01 8.050855994224548340e-02 -1.431803107261657715e-01 -1.132880076766014099e-01 -4.246673285961151123e-01 -2.099353075027465820e-01 1.296578049659729004e-01 3.375466540455818176e-02 2.615303695201873779e-01 -2.580282390117645264e-01 -4.094713926315307617e-02 1.468290537595748901e-01 -9.388479590415954590e-02 2.986925244331359863e-01 2.262849658727645874e-01 9.192255884408950806e-02 1.664582490921020508e-01
-1.106278225779533386e-01 7.186388224363327026e-02 1.288095712661743164e-01 4.691779986023902893e-02 4.386888816952705383e-02 -4.753377288579940796e-02 1.332776546478271484e-01 -1.760787218809127808e-01 1.184037327766418457e-01 -1.452901214361190796e-01 -2.669692635536193848e-01 6.519436091184616089e-02 1.592164337635040283e-01 -5.981471389532089233e-02 -9.818959236145019531e-02 -3.179198503494262695e-01 2.645094990730285645e-01 -2.345564216375350952e-02 7.542002946138381958e-02 -5.019760131835937500e-01 -3.537603914737701416e-01 1.117013841867446899e-01 1.492760479450225830e-01 -1.897438764572143555e-01 -1.258714944124221802e-01 -1.353800147771835327e-01 1.385684907436370850e-01 -1.146572381258010864e-01 1.302826851606369019e-01 4.738804697990417480e-02 4.894157499074935913e-02 -2.198480218648910522e-01
-6.559065729379653931e-02 1.374814361333847046e-01 1.241253539919853210e-01 2.597858011722564697e-01 -2.026632614433765411e-02 -2.690729796886444092e-01 2.600369043648242950e-02 1.171454414725303650e-01 4.606048762798309326e-02 -2.448977828025817871e-01 1.068205460906028748e-01 4.187850747257471085e-03 -2.275843620300292969e-01 -8.795299381017684937e-02 1.230215206742286682e-01 -3.180318325757980347e-02 2.208329439163208008e-01 4.373584687709808350e-02 -8.634287863969802856e-02 -4.512761533260345459e-01 1.019390299916267395e-02 3.755095899105072021e-01 5.515034310519695282e-03 -8.092164248228073120e-02 -6.739940494298934937e-02 -2.579033672809600830e-01 1.235800832509994507e-01 1.012053638696670532e-01 2.087174355983734131e-01 2.238386720418930054e-01 -2.331238090991973877e-01 5.856361240148544312e-02
-5.170315038412809372e-03 1.593441218137741089e-01 -1.884081214666366577e-01 1.163588464260101318e-01 -6.772542372345924377e-03 1.057737171649932861e-01 -9.853728115558624268e-02 -1.458924449980258942e-02 1.608556807041168213e-01 -7.117527723312377930e-02 -3.217363730072975159e-02 3.001486063003540039e-01 -2.696177661418914795e-01 -5.330458283424377441e-02 -9.848646074533462524e-02 -1.138990521430969238e-01 1.313666552305221558e-01 -1.161321103572845459e-01 -4.737533256411552429e-02 -9.923248738050460815e-02 2.181164622306823730e-01 2.339610010385513306e-01 5.766414999961853027e-01 -7.233130186796188354e-02 3.403158485889434814e-02 -1.449572443962097168e-01 1.183253601193428040e-01 -2.148557305335998535e-01 1.028717905282974243e-01 1.560761779546737671e-01 -2.670321464538574219e-01 1.124210357666015625e-01
-2.250772416591644287e-01 9.382774680852890015e-02 1.094895824790000916e-01 -1.186342909932136536e-01 -3.830675734207034111e-03 4.121662303805351257e-02 -8.671076595783233643e-02 1.284500360488891602e-01 1.771648079156875610e-01 -5.472129676491022110e-03 -1.462060958147048950e-01 1.223817840218544006e-01 9.895939379930496216e-02 2.695642113685607910e-01 -2.833748459815979004e-01 -2.269744277000427246e-01 3.670489788055419922e-01 -6.969605572521686554e-03 -1.968031823635101318e-01 -1.246917918324470520e-01 -4.498054385185241699e-01 1.980169862508773804e-01 3.090249001979827881e-01 -3.326591104269027710e-02 1.033164858818054199e-01 6.028164923191070557e-02 6.316126137971878052e-02 -1.515641808509826660e-02 1.115283891558647156e-01 2.001699656248092651e-01 -7.561307400465011597e-02 -5.246486514806747437e-02
-2.412037551403045654e-01 6.986520439386367798e-02 1.443496793508529663e-01 -4.312402009963989258e-02 -1.007956266403198242e-01 2.191818505525588989e-01 2.820816934108734131e-01 7.405594736337661743e-02 1.737808734178543091e-01 4.779527336359024048e-02 1.103565618395805359e-01 -1.568584293127059937e-01 -2.623955905437469482e-02 5.102716013789176941e-02 1.575538516044616699e-01 -2.171396017074584961e-01 8.415839821100234985e-02 -1.078151399269700050e-03 -3.328225016593933105e-02 -1.897279471158981323e-01 8.096016943454742432e-02 3.495128750801086426e-01 3.402023613452911377e-01 1.320217251777648926e-01 3.055195808410644531e-01 1.882967054843902588e-01 -1.752778515219688416e-02 -2.336374074220657349e-01 2.019848823547363281e-01 2.698448002338409424e-01 -1.484100073575973511e-01 -3.248765319585800171e-02
-2.757091522216796875e-01 2.118889987468719482e-01 2.628980949521064758e-02 3.572008013725280762e-02 -2.026161402463912964e-01 -3.102478384971618652e-01 -4.752239212393760681e-02 8.651603758335113525e-02 2.032595574855804443e-01 -5.718688666820526123e-02 -1.272882968187332153e-01 9.372954815626144409e-02 3.176582232117652893e-02 1.035309806466102600e-01 8.391222357749938965e-02 -3.450578153133392334e-01 1.967822164297103882e-01 5.356098711490631104e-02 -3.117254972457885742e-01 -7.133378833532333374e-02 -2.084408551454544067e-01 1.456791758537292480e-01 1.773130148649215698e-01 4.840647429227828979e-02 -6.351052224636077881e-02 3.534347563982009888e-02 -1.131783723831176758e-01 -1.016778051853179932e-01 3.855938315391540527e-01 2.738817334175109863e-01 1.104612946510314941e-01 1.266165226697921753e-01
-1.618897169828414917e-01 2.068147361278533936e-01 -5.485856160521507263e-02 -3.456734493374824524e-02 -3.898600935935974121e-01 1.912820786237716675e-01 9.625338762998580933e-02 -2.163301110267639160e-01 2.050102353096008301e-01 -1.915124654769897461e-01 4.085756093263626099e-02 -1.050800755620002747e-01 1.436243057250976562e-01 -8.554756641387939453e-04 -2.979204058647155762e-01 -1.302086096256971359e-02 1.260426342487335205e-01 -1.995671689510345459e-01 -2.153355330228805542e-01 -4.000184834003448486e-01 -4.064613580703735352e-02 2.352261692285537720e-01 5.903895944356918335e-02 -9.267009049654006958e-02 -1.446266621351242065e-01 2.176016755402088165e-02 2.080899029970169067e-01 1.041665598750114441e-01 4.198590293526649475e-02 3.459822759032249451e-02 -2.578659057617187500e-01 7.104652374982833862e-02
-1.862535774707794189e-01 2.995186448097229004e-01 1.206258833408355713e-01 7.422096282243728638e-02 -3.206349015235900879e-01 -1.643505841493606567e-01 -1.557476632297039032e-02 2.856985628604888916e-01 5.740182846784591675e-02 -1.103682518005371094e-01 -7.850743085145950317e-02 3.749490529298782349e-02 4.843945428729057312e-02 4.264078661799430847e-02 1.335637867450714111e-01 7.025567442178726196e-02 1.089840456843376160e-01 6.468420475721359253e-02 -1.704045385122299194e-01 -3.949964344501495361e-01 -5.253854766488075256e-02 2.979027926921844482e-01 -1.083158254623413086e-01 8.648648113012313843e-02 -5.845992267131805420e-02 1.839886009693145752e-01 4.334062039852142334e-01 -1.358844339847564697e-01 1.049809977412223816e-01 1.348004327155649662e-03 -1.640100181102752686e-01 2.307831309735774994e-02
-2.673740088939666748e-01 2.663242863491177559e-03 -2.002424448728561401e-01 3.408697620034217834e-02 7.315555214881896973e-02 2.237119823694229126e-01 5.844771862030029297e-02 -6.912473589181900024e-02 -2.818932943046092987e-02 -2.246958911418914795e-01 -1.670002937316894531e-01 -2.427530586719512939e-01 2.443557977676391602e-01 -1.638198941946029663e-01 -5.460423603653907776e-02 -1.747789606451988220e-02 5.230919122695922852e-01 -6.053159758448600769e-02 -1.715384721755981445e-01 -2.551454901695251465e-01 -2.574623525142669678e-01 2.244195938110351562e-01 9.719387441873550415e-02 1.051159854978322983e-02 -1.180351600050926208e-01 -1.398615241050720215e-01 7.282610982656478882e-02 -3.529204695951193571e-04 5.381423979997634888e-02 1.987077295780181885e-01 -1.237693354487419128e-01 3.461342677474021912e-02
-3.404665589332580566e-01 2.220881432294845581e-01 -1.817848160862922668e-02 -6.031334027647972107e-02 4.174406453967094421e-02 1.325739771127700806e-01 -4.479240253567695618e-02 1.254781484603881836e-01 4.005949199199676514e-01 -2.347378060221672058e-02 -5.108072981238365173e-02 5.078561976552009583e-02 1.330867409706115723e-01 -1.275167912244796753e-01 1.745323985815048218e-01 2.798562124371528625e-02 1.373878419399261475e-01 1.931105256080627441e-01 -1.531350016593933105e-01 -2.912755012512207031e-01 -1.067663207650184631e-01 1.705197244882583618e-01 5.103821158409118652e-01 -6.160144880414009094e-02 1.298874169588088989e-01 5.049459636211395264e-02 4.988331720232963562e-02 7.042996119707822800e-03 2.010135203599929810e-01 1.751658320426940918e-01 -4.588282201439142227e-03 1.455711608286947012e-04
-2.837074734270572662e-02 2.830424904823303223e-02 -1.391931176185607910e-01 1.091129332780838013e-01 -2.972503602504730225e-01 1.334113478660583496e-01 2.838902473449707031e-01 -2.635855376720428467e-01 1.893398016691207886e-01 -1.767689287662506104e-01 -3.123995848000049591e-02 -9.652192145586013794e-02 -2.534240484237670898e-01 -8.452099747955799103e-03 -3.103851675987243652e-01 -1.481253057718276978e-01 1.729813814163208008e-01 1.841064542531967163e-01 -3.272486031055450439e-01 -2.554228603839874268e-01 -1.084177270531654358e-01 6.730750203132629395e-02 7.865603268146514893e-02 -2.294604927301406860e-01 6.368338316679000854e-02 2.616749703884124756e-01 4.780019447207450867e-02 -5.468482524156570435e-02 -6.564886122941970825e-02 1.651687026023864746e-01 -1.683841049671173096e-01 4.358407109975814819e-02
6.108304485678672791e-02 4.253157973289489746e-02 -7.158404588699340820e-02 7.306275423616170883e-03 4.631942138075828552e-02 1.447803080081939697e-01 1.602353714406490326e-02 -2.789025753736495972e-02 3.358270823955535889e-01 1.546153277158737183e-01 -5.876220762729644775e-02 2.507157437503337860e-02 -5.860562995076179504e-02 8.500795811414718628e-02 2.136548161506652832e-01 -2.806632816791534424e-01 1.174482852220535278e-01 2.546083033084869385e-01 -3.991631418466567993e-02 -2.274457514286041260e-01 -5.321276560425758362e-02 -6.557551771402359009e-02 2.136585563421249390e-01 2.667545378208160400e-01 -1.785859465599060059e-02 -4.872243106365203857e-02 3.441374301910400391e-01 -2.749955952167510986e-01 1.917013227939605713e-01 4.270779192447662354e-01 1.088241711258888245e-01 7.533016800880432129e-02
-1.141170226037502289e-02 2.862541973590850830e-01 2.654497325420379639e-02 6.926725618541240692e-03 -2.349827587604522705e-01 -9.777212888002395630e-02 2.667290270328521729e-01 1.668351143598556519e-01 6.713381409645080566e-02 -1.739863753318786621e-01 3.216702491044998169e-03 -6.278233975172042847e-02 1.399486213922500610e-01 1.093541234731674194e-01 2.600873121991753578e-04 -2.164262682199478149e-01 2.374050319194793701e-01 1.479883939027786255e-01 -1.329404711723327637e-01 -1.643231809139251709e-01 -8.553434163331985474e-02 1.671903207898139954e-02 2.226269543170928955e-01 -2.496385723352432251e-01 1.434701383113861084e-01 -1.992006003856658936e-01 3.172275424003601074e-01 -1.253193318843841553e-01 2.498195916414260864e-01 1.585972607135772705e-01 -7.310443371534347534e-02 3.526779413223266602e-01
-1.700921356678009033e-01 1.645136326551437378e-01 6.326150894165039062e-02 -6.605235487222671509e-02 -3.673410415649414062e-01 -1.591314747929573059e-02 -6.945092976093292236e-02 -5.829591676592826843e-02 8.978436142206192017e-02 -1.038513034582138062e-01 2.171320766210556030e-01 2.751774191856384277e-01 -1.531563997268676758e-01 -1.723483577370643616e-02 2.294181287288665771e-01 -9.594515897333621979e-03 -2.526710741221904755e-02 1.034002080559730530e-01 -1.311540305614471436e-01 -2.669163942337036133e-01 -4.019068181514739990e-01 1.252934336662292480e-01 2.724493443965911865e-01 5.664472281932830811e-02 2.900924980640411377e-01 -9.000792354345321655e-02 1.623059809207916260e-01 1.098739877343177795e-01 2.259729802608489990e-01 1.027179062366485596e-01 -1.028038412332534790e-01 1.293674409389495850e-01
5.631330981850624084e-02 3.997071646153926849e-03 1.153143495321273804e-01 -2.463611960411071777e-01 -1.031478773802518845e-02 2.102473527193069458e-01 -4.440119862556457520e-02 2.578509040176868439e-02 7.419355958700180054e-02 -2.405453622341156006e-01 -1.446384787559509277e-01 -7.207969576120376587e-02 -1.632671207189559937e-01 -1.868638396263122559e-01 -1.865310966968536377e-01 -7.721696794033050537e-02 1.622489094734191895e-01 -8.380969054996967316e-03 -4.278022646903991699e-01 -1.595911681652069092e-01 -2.557342350482940674e-01 3.683576881885528564e-01 -1.225022785365581512e-02 1.139331534504890442e-01 -2.206121012568473816e-02 1.448631566017866135e-02 4.324789643287658691e-01 -8.574979007244110107e-02 3.547848761081695557e-02 9.312956780195236206e-02 -8.244939148426055908e-03 -1.728496253490447998e-01
-2.873434424400329590e-01 1.163472235202789307e-01 -7.329423725605010986e-02 -1.955600082874298096e-01 1.152988821268081665e-01 6.966439634561538696e-02 -2.022719532251358032e-01 1.479133963584899902e-01 5.813314020633697510e-02 -1.817866116762161255e-01 -5.398793146014213562e-02 7.135386019945144653e-02 -1.753907278180122375e-02 -1.749059110879898071e-01 1.944059580564498901e-01 -1.403480768203735352e-01 3.182533383369445801e-01 5.361791327595710754e-02 -2.095371037721633911e-01 -1.673409938812255859e-01 -2.054471969604492188e-01 1.874615401029586792e-01 1.871104389429092407e-01 1.447879709303379059e-02 3.474693298339843750e-01 -2.334683522349223495e-04 3.573632985353469849e-02 -1.115283817052841187e-01 1.032737866044044495e-01 3.327320516109466553e-01 1.231444925069808960e-01 2.947689592838287354e-01
2.209353148937225342e-01 5.275126546621322632e-02 -4.269466549158096313e-02 -1.431636959314346313e-01 1.264585852622985840e-01 5.758846551179885864e-02 -9.794116020202636719e-02 1.532674487680196762e-02 1.189756989479064941e-01 1.807719916105270386e-01 1.403814414516091347e-03 1.905738115310668945e-01 -2.767170071601867676e-01 3.501821681857109070e-02 8.860401809215545654e-02 -9.356207400560379028e-02 2.429653108119964600e-01 1.844926774501800537e-01 -3.347653523087501526e-02 -4.949932396411895752e-01 2.539223134517669678e-01 7.091368734836578369e-02 3.225371837615966797e-01 -4.589582607150077820e-02 2.030863612890243530e-01 1.151443719863891602e-01 6.528286635875701904e-02 2.888775430619716644e-02 2.028401196002960205e-01 3.090083003044128418e-01 -1.923771388828754425e-02 8.912767469882965088e-02
-2.940984070301055908e-01 9.685392491519451141e-03 1.334546804428100586e-01 -1.603187471628189087e-01 -1.155418753623962402e-01 -2.590480819344520569e-02 -6.211969628930091858e-02 3.453357815742492676e-01 1.597153693437576294e-01 3.003339748829603195e-03 -7.690476626157760620e-02 -1.341367214918136597e-01 -2.098719961941242218e-02 2.557190060615539551e-01 6.016251444816589355e-02 -8.185498416423797607e-02 1.263766139745712280e-01 6.407190859317779541e-02 -1.791959851980209351e-01 -7.392267137765884399e-02 -2.633043527603149414e-01 3.263194262981414795e-01 2.827049493789672852e-01 5.856131203472614288e-03 1.194000169634819031e-01 1.387764364480972290e-01 2.317400872707366943e-01 -1.885302960872650146e-01 2.271921783685684204e-01 2.960620522499084473e-01 -1.780914962291717529e-01 -4.011207260191440582e-03
-6.961724907159805298e-02 -4.662715643644332886e-02 6.088877562433481216e-03 1.574965268373489380e-01 -1.439618598669767380e-02 -1.173733398318290710e-01 -2.380290776491165161e-01 3.477663919329643250e-02 6.674508005380630493e-02 4.439577087759971619e-02 -7.393594831228256226e-02 2.761913239955902100e-01 1.804034709930419922e-01 1.710124313831329346e-01 -2.386582493782043457e-01 -1.757812649011611938e-01 3.676508069038391113e-01 5.604152753949165344e-02 3.264422714710235596e-02 -5.116058588027954102e-01 3.552804887294769287e-02 1.499452292919158936e-01 5.420070514082908630e-02 1.605530381202697754e-01 -9.234444797039031982e-02 1.562485098838806152e-02 -9.972472488880157471e-02 -9.152328222990036011e-02 2.043686658143997192e-01 2.924355566501617432e-01 -6.919334083795547485e-02 2.138309925794601440e-01
2.398789823055267334e-01 1.117876991629600525e-01 -8.440318703651428223e-02 9.140919148921966553e-02 -8.814783394336700439e-02 1.897882111370563507e-02 -1.606747806072235107e-01 3.292790949344635010e-01 1.168392822146415710e-01 1.896041780710220337e-01 -6.318774539977312088e-03 -3.403410315513610840e-01 1.032623201608657837e-01 -2.320950478315353394e-01 -1.949158757925033569e-01 -1.272769570350646973e-01 2.339556440711021423e-02 -3.322197869420051575e-02 -2.053577303886413574e-01 -4.482383430004119873e-01 -5.343450233340263367e-02 1.404468417167663574e-01 -1.591390930116176605e-02 2.397442935034632683e-03 3.677148818969726562e-01 -1.533666551113128662e-01 2.268527597188949585e-01 4.736263304948806763e-02 3.073342330753803253e-02 4.737342707812786102e-03 2.937419340014457703e-02 7.787074893712997437e-02
-1.565447151660919189e-01 2.652579545974731445e-01 -9.657396376132965088e-02 -2.775979638099670410e-01 -5.105515569448471069e-02 2.104746997356414795e-01 -2.558080554008483887e-01 1.542914807796478271e-01 3.826434612274169922e-01 -5.875078961253166199e-02 3.298992756754159927e-03 1.231855899095535278e-01 6.585403531789779663e-02 -6.398980319499969482e-02 1.180937662720680237e-01 1.509098857641220093e-01 1.457953304052352905e-01 1.121147945523262024e-01 -2.118317782878875732e-01 -1.603982150554656982e-01 -1.840853989124298096e-01 3.424102962017059326e-01 1.933431029319763184e-01 -8.017753064632415771e-02 2.925688326358795166e-01 -1.372458506375551224e-02 1.620452105998992920e-02 8.135107904672622681e-02 6.370081007480621338e-02 2.712748646736145020e-01 -3.205252811312675476e-02 -4.100199043750762939e-02
-7.983025163412094116e-02 2.565517425537109375e-01 4.793426953256130219e-03 4.118733853101730347e-02 -8.734363131225109100e-03 -5.990692228078842163e-02 -7.020269334316253662e-02 1.029617264866828918e-01 -4.333516955375671387e-02 -4.277639463543891907e-02 -2.930061519145965576e-01 1.265425384044647217e-01 7.564084231853485107e-02 -1.693987473845481873e-02 -1.640290915966033936e-01 2.957720495760440826e-02 2.055211067199707031e-01 -3.701515868306159973e-02 -2.946379184722900391e-01 -2.350535243749618530e-01 1.371490508317947388e-01 3.424229621887207031e-01 2.622459270060062408e-02 6.004008650779724121e-02 5.408260598778724670e-02 5.253882706165313721e-02 3.864423334598541260e-01 -4.983556568622589111e-01 9.402611851692199707e-02 1.427663564682006836e-01 4.152839258313179016e-02 -8.471392095088958740e-02
-3.008168935775756836e-02 3.973777890205383301e-01 -5.473357066512107849e-02 -2.061271220445632935e-01 -3.133371844887733459e-02 1.422540396451950073e-01 2.681887447834014893e-01 -2.211372926831245422e-02 7.965517044067382812e-02 -8.975695818662643433e-03 1.051294356584548950e-01 -6.732997298240661621e-02 9.609699994325637817e-02 7.729981839656829834e-02 1.115683168172836304e-01 -2.317034751176834106e-01 2.134204059839248657e-01 1.677189320325851440e-01 -2.422082424163818359e-02 -2.064585536718368530e-01 1.066216528415679932e-01 1.622644960880279541e-01 2.404308617115020752e-01 -1.153153628110885620e-01 1.036276146769523621e-01 -3.704690560698509216e-02 2.334239035844802856e-01 -6.840381026268005371e-02 4.622277021408081055e-01 1.044288426637649536e-01 -9.409664571285247803e-02 2.614026665687561035e-01
-2.808718979358673096e-01 1.922032088041305542e-01 -5.556148290634155273e-02 -1.048179492354393005e-01 -2.748874016106128693e-02 9.881217032670974731e-02 2.541260048747062683e-02 4.059268236160278320e-01 3.320949673652648926e-01 -6.500862538814544678e-02 -1.921984739601612091e-02 2.519118189811706543e-01 1.081295777112245560e-02 1.814843416213989258e-01 3.339275345206260681e-02 2.011838182806968689e-02 7.071691751480102539e-02 1.512925922870635986e-01 -7.394742965698242188e-02 -3.574241697788238525e-01 -1.562977731227874756e-01 1.976910084486007690e-01 8.950097113847732544e-02 -3.064787946641445160e-02 -4.248060658574104309e-02 1.427807062864303589e-01 1.316485404968261719e-01 -3.326832652091979980e-01 1.528661996126174927e-01 2.527997493743896484e-01 -6.622242182493209839e-02 7.619081437587738037e-02
3.537178412079811096e-02 -1.268320530652999878e-01 -1.688958704471588135e-01 9.196967631578445435e-02 -1.561961024999618530e-01 -1.138914152979850769e-01 1.440494805574417114e-01 1.943984180688858032e-01 9.191004559397697449e-03 -4.598976671695709229e-02 -1.951302587985992432e-02 -1.184441894292831421e-01 -1.048244833946228027e-01 -1.600659936666488647e-01 1.374362260103225708e-01 -7.139554619789123535e-02 1.398782879114151001e-01 2.222302854061126709e-01 -5.153254047036170959e-02 -3.608592748641967773e-01 1.467961817979812622e-01 4.520681500434875488e-01 1.072108224034309387e-01 6.936101615428924561e-02 2.350633591413497925e-01 1.157189980149269104e-01 4.104442521929740906e-02 -1.192120388150215149e-01 2.025994211435317993e-01 1.604160666465759277e-01 -4.193132221698760986e-01 3.703520819544792175e-02
-1.352276951074600220e-01 -5.842555314302444458e-02 2.915684580802917480e-01 -1.261504441499710083e-01 -2.809362411499023438e-01 1.055864617228507996e-01 3.834547847509384155e-02 1.861073374748229980e-01 5.270107835531234741e-02 3.508033975958824158e-02 -2.976903691887855530e-02 7.307529449462890625e-02 5.108762159943580627e-02 -1.114131696522235870e-02 -2.106609940528869629e-02 -4.334746003150939941e-01 1.186769530177116394e-01 2.584505826234817505e-02 -3.185176253318786621e-01 -3.951271474361419678e-01 -1.840106993913650513e-01 3.475772738456726074e-01 -7.052074372768402100e-02 2.044928027316927910e-03 -7.881502807140350342e-02 1.066595911979675293e-01 -1.491295918822288513e-02 -1.290002465248107910e-01 1.930688172578811646e-01 1.157975010573863983e-02 -1.576420515775680542e-01 1.455709487199783325e-01
-1.504237353801727295e-01 6.123726814985275269e-02 1.912365555763244629e-01 -1.219081040471792221e-02 -2.199014723300933838e-01 3.903929516673088074e-02 3.267528489232063293e-02 1.907130330801010132e-01 1.426425762474536896e-02 -7.976385205984115601e-02 -8.532556891441345215e-02 -1.923511326313018799e-01 -2.189830988645553589e-01 1.843069307506084442e-02 -4.830471873283386230e-01 8.051802963018417358e-02 2.043363302946090698e-01 1.789494305849075317e-01 -2.984476089477539062e-01 -1.095355078577995300e-01 -2.211477607488632202e-01 1.745254248380661011e-01 3.392340242862701416e-02 -5.325937271118164062e-02 -1.756255631335079670e-03 7.738340646028518677e-02 3.701582252979278564e-01 1.410161703824996948e-01 8.527479320764541626e-02 2.378926575183868408e-01 -1.416049748659133911e-01 7.495187968015670776e-02
1.163741201162338257e-01 2.575854957103729248e-01 -3.899482190608978271e-01 -1.682130396366119385e-01 4.824811592698097229e-02 1.141606047749519348e-01 -1.023049876093864441e-01 -1.499552726745605469e-01 1.151592209935188293e-01 -1.041896492242813110e-01 3.758193552494049072e-02 -1.282695680856704712e-01 9.644078090786933899e-03 -1.421180218458175659e-01 -8.153015375137329102e-02 1.220899149775505066e-01 3.473421931266784668e-01 -1.883905529975891113e-01 -3.540780246257781982e-01 -3.910239934921264648e-01 9.093774855136871338e-02 2.833481729030609131e-01 7.357203960418701172e-02 -1.287402957677841187e-01 -1.205372586846351624e-01 -7.464535534381866455e-02 5.143442377448081970e-02 -7.500945776700973511e-02 6.125495210289955139e-02 2.325118705630302429e-02 -1.089883819222450256e-01 1.345959752798080444e-01
-2.067335098981857300e-01 8.634344488382339478e-02 -8.488105237483978271e-02 8.091910928487777710e-02 -1.569951623678207397e-01 -4.652919620275497437e-02 3.419372737407684326e-01 3.327050432562828064e-02 1.296106632798910141e-02 -1.930669248104095459e-01 8.302622288465499878e-02 -1.742788776755332947e-02 -2.749376296997070312e-01 -1.738137155771255493e-01 -1.444997936487197876e-01 -9.735333919525146484e-02 2.050090432167053223e-01 5.618593469262123108e-02 -1.976545602083206177e-01 -2.203919440507888794e-01 6.473794579505920410e-02 3.329641520977020264e-01 1.317808628082275391e-01 -2.071478366851806641e-01 -2.259929291903972626e-02 2.001086920499801636e-01 3.014356493949890137e-01 -1.665846854448318481e-01 2.750355303287506104e-01 -1.540541648864746094e-01 1.870337575674057007e-01 9.342422336339950562e-02
6.743289064615964890e-03 2.612673640251159668e-01 -8.059149980545043945e-02 2.477934360504150391e-01 9.637548774480819702e-02 1.045603081583976746e-01 1.417649537324905396e-01 7.488450407981872559e-02 3.040196299552917480e-01 2.824149429798126221e-01 -6.332951039075851440e-02 4.413866624236106873e-02 -2.376207113265991211e-01 1.761017590761184692e-01 -1.042938232421875000e-01 -2.673024833202362061e-01 -1.602410711348056793e-02 1.443873494863510132e-01 8.201745897531509399e-02 -1.632546186447143555e-01 3.473505750298500061e-02 2.329780608415603638e-01 1.432966589927673340e-01 2.591720819473266602e-01 1.930809170007705688e-01 1.248065978288650513e-01 2.241651713848114014e-01 -2.087821960449218750e-01 2.336496021598577499e-03 2.785820662975311279e-01 -1.784799546003341675e-01 1.268257796764373779e-01
-8.217120170593261719e-02 2.194624841213226318e-01 -1.804145425558090210e-02 1.438728123903274536e-01 -1.615157872438430786e-01 -5.505590513348579407e-02 3.481919318437576294e-02 2.771075963973999023e-01 1.909840255975723267e-01 1.957208365201950073e-01 5.102096870541572571e-02 4.436251148581504822e-02 -2.581330239772796631e-01 -5.682193115353584290e-02 -1.540445238351821899e-01 1.636958271265029907e-01 2.847473025321960449e-01 -4.020098224282264709e-02 -1.057274565100669861e-01 -2.797498404979705811e-01 9.021842479705810547e-02 2.931155860424041748e-01 -1.681909780018031597e-03 1.221431493759155273e-01 -1.185794472694396973e-01 -2.634187340736389160e-01 3.430635631084442139e-01 -8.810707926750183105e-02 1.805167198181152344e-01 5.279903486371040344e-02 -2.943747937679290771e-01 7.176131755113601685e-02
4.625607281923294067e-02 2.919088602066040039e-01 4.268556460738182068e-02 3.192814067006111145e-02 1.584484707564115524e-03 -6.844407878816127777e-03 -2.911542356014251709e-02 1.964823156595230103e-02 2.690485417842864990e-01 9.740985184907913208e-02 -2.333212457597255707e-02 6.138883531093597412e-02 -1.553205847740173340e-01 2.195231169462203979e-01 1.004332453012466431e-01 -3.453521430492401123e-01 1.402405649423599243e-01 2.816938757896423340e-01 -2.956761121749877930e-01 -2.061158120632171631e-01 -2.381657660007476807e-01 1.230049785226583481e-02 1.150829643011093140e-01 8.697519451379776001e-02 6.556791067123413086e-02 3.265420347452163696e-02 2.898910045623779297e-01 -3.160337209701538086e-01 -3.902447596192359924e-02 3.026345074176788330e-01 9.538841247558593750e-02 1.502242386341094971e-01
-1.272999197244644165e-01 -7.468578964471817017e-02 -7.766655087471008301e-02 1.881272494792938232e-01 -2.695979773998260498e-01 -1.487389504909515381e-01 -7.133165746927261353e-02 -2.079151012003421783e-02 2.692673802375793457e-01 -1.125316619873046875e-01 -2.973657846450805664e-01 1.801813542842864990e-01 -1.491363346576690674e-01 -1.379244215786457062e-02 2.101606078213080764e-04 -3.307770490646362305e-01 1.601235121488571167e-01 2.140406072139739990e-01 -1.724651902914047241e-01 -8.020740002393722534e-02 3.225124180316925049e-01 2.065635770559310913e-01 2.162699848413467407e-01 3.409608453512191772e-02 -2.831118106842041016e-01 2.936900407075881958e-02 1.149006932973861694e-01 -4.691956937313079834e-02 2.258495837450027466e-01 1.298447698354721069e-01 -1.165397092700004578e-02 1.785782575607299805e-01
-2.103959619998931885e-01 1.245514899492263794e-01 1.803538501262664795e-01 1.861709542572498322e-02 -1.681958287954330444e-01 -1.119175478816032410e-01 -4.567660689353942871e-01 2.023158669471740723e-01 -7.343055307865142822e-02 3.949885256588459015e-03 3.319254145026206970e-02 -4.894736409187316895e-02 -1.490230262279510498e-01 -1.763122677803039551e-01 -2.812118642032146454e-02 -4.773691594600677490e-01 6.498484313488006592e-02 2.568086087703704834e-01 2.733750268816947937e-02 -2.602749168872833252e-01 -1.012042164802551270e-01 2.553934156894683838e-01 9.107166528701782227e-02 -1.012394204735755920e-01 -6.006441544741392136e-03 1.291489508002996445e-02 2.048337757587432861e-01 -5.723074823617935181e-02 -9.205303341150283813e-02 1.923750191926956177e-01 -4.127630591392517090e-02 2.822229079902172089e-02
-5.262101069092750549e-02 3.542201220989227295e-02 -9.973938018083572388e-02 -3.312477096915245056e-02 -9.425844065845012665e-03 9.045048058032989502e-02 -3.930158168077468872e-02 3.991096615791320801e-01 5.274280905723571777e-01 -1.860232949256896973e-01 -1.410986632108688354e-01 2.361358888447284698e-02 1.644700914621353149e-01 -6.725481152534484863e-02 6.489802151918411255e-02 -6.060944870114326477e-02 2.546332180500030518e-01 1.190594509243965149e-01 -1.742727458477020264e-01 -2.681907713413238525e-01 -1.415284872055053711e-01 2.105375677347183228e-01 2.096582055091857910e-01 -1.565912961959838867e-01 7.538914680480957031e-02 2.182220667600631714e-01 5.727912113070487976e-02 1.042446345090866089e-01 4.857023805379867554e-02 1.792408823966979980e-01 7.315163314342498779e-02 -1.472526490688323975e-01
-2.239031046628952026e-01 1.464824378490447998e-01 -4.083661735057830811e-02 2.983388490974903107e-02 -3.607573211193084717e-01 8.210475742816925049e-02 3.595536649227142334e-01 2.480642050504684448e-01 -2.600765088573098183e-03 1.618984714150428772e-02 -1.178202331066131592e-01 -1.299303174018859863e-01 -1.756034493446350098e-01 -5.924095958471298218e-02 -2.075358331203460693e-01 -1.786369364708662033e-03 -4.076572880148887634e-02 1.750408113002777100e-01 4.626304656267166138e-02 -3.638862073421478271e-01 -1.513794809579849243e-01 3.638181090354919434e-01 1.628174632787704468e-01 -1.278636902570724487e-01 -1.417075991630554199e-01 -2.313141338527202606e-02 1.332022696733474731e-01 7.678826898336410522e-02 2.674306929111480713e-01 -7.631821185350418091e-02 2.898449636995792389e-02 -4.760838672518730164e-02
-2.517349123954772949e-01 -5.167927220463752747e-02 1.064799726009368896e-01 -5.967151001095771790e-02 -3.795028850436210632e-02 3.129110634326934814e-01 4.277470335364341736e-02 1.597224175930023193e-01 2.853128314018249512e-01 -5.500882491469383240e-02 -6.151536945253610611e-03 1.213913857936859131e-01 -1.178114563226699829e-01 1.106571555137634277e-01 1.137671396136283875e-01 1.148957945406436920e-02 3.958687484264373779e-01 -2.733157388865947723e-02 -1.033918038010597229e-01 5.098969489336013794e-02 -2.653804421424865723e-01 2.677432596683502197e-01 1.736244261264801025e-01 -2.043340355157852173e-02 -2.436754852533340454e-02 1.814067065715789795e-01 2.354514896869659424e-01 -7.556921243667602539e-02 3.389509022235870361e-01 2.511048316955566406e-01 -3.312386572360992432e-02 1.919615119695663452e-01
-2.984660863876342773e-01 2.457666695117950439e-01 -7.813853770494461060e-02 -1.017711758613586426e-01 -3.846471309661865234e-01 -1.218734309077262878e-02 2.305665165185928345e-01 1.143735647201538086e-01 -5.026303231716156006e-03 -2.098179310560226440e-01 -6.837701052427291870e-02 -2.582505345344543457e-02 -1.484017521142959595e-01 -1.094190925359725952e-01 -2.766451835632324219e-01 9.856229275465011597e-02 2.650131583213806152e-01 1.974003314971923828e-01 -1.197820529341697693e-01 -4.198154807090759277e-01 -1.019823700189590454e-01 -3.932647407054901123e-02 -1.469597406685352325e-02 -5.944740399718284607e-02 -7.170116901397705078e-02 -2.117150723934173584e-01 2.407088130712509155e-02 1.814300864934921265e-01 6.638504564762115479e-02 3.374287858605384827e-02 -2.134649753570556641e-01 3.679152810946106911e-03
-1.334931701421737671e-01 2.682701945304870605e-01 -1.504054367542266846e-01 6.525884848088026047e-03 8.719446137547492981e-03 9.938057512044906616e-02 2.855565845966339111e-01 4.325157403945922852e-02 -1.172362565994262695e-01 1.299801748245954514e-02 1.881477534770965576e-01 6.275980919599533081e-02 -1.510251313447952271e-01 4.267209023237228394e-02 -1.666664518415927887e-02 1.992996484041213989e-01 3.140895962715148926e-01 -1.200500056147575378e-01 -2.683918476104736328e-01 -4.598842263221740723e-01 8.499930799007415771e-02 1.528642475605010986e-01 -1.308188289403915405e-01 1.166457161307334900e-01 9.171582758426666260e-02 -1.192267090082168579e-01 1.650930047035217285e-01 2.407129481434822083e-02 2.417822480201721191e-01 3.109937906265258789e-01 9.456194937229156494e-02 -6.178646162152290344e-02
-2.944001927971839905e-02 4.106896519660949707e-01 -4.002849385142326355e-02 -1.592741161584854126e-01 -5.441029369831085205e-02 1.243634298443794250e-01 2.965502738952636719e-01 3.751339763402938843e-02 4.959686473011970520e-02 -5.292454361915588379e-02 8.930561691522598267e-02 -1.246099025011062622e-01 9.318506717681884766e-02 -1.134271994233131409e-01 2.946908958256244659e-02 -2.254681587219238281e-01 2.617167532444000244e-01 2.235447019338607788e-01 6.971438881009817123e-03 -2.599562108516693115e-01 8.247482031583786011e-02 3.151557222008705139e-02 2.764451503753662109e-01 -1.933706551790237427e-01 1.437422484159469604e-01 -1.504414528608322144e-01 1.735013425350189209e-01 -1.195648089051246643e-01 3.762784898281097412e-01 1.341239511966705322e-01 -7.045764476060867310e-03 1.966794282197952271e-01
1.988727301359176636e-01 -1.533692777156829834e-01 -1.079483479261398315e-01 3.424233524128794670e-03 -1.023194193840026855e-01 -2.408693879842758179e-01 3.815255314111709595e-02 4.299446344375610352e-01 1.316125541925430298e-01 5.813610553741455078e-02 2.414310351014137268e-02 -9.165374934673309326e-02 -5.080678686499595642e-02 -1.668291985988616943e-01 1.075487583875656128e-01 -7.393681257963180542e-02 1.828906089067459106e-01 1.267443448305130005e-01 3.787236660718917847e-02 -3.786989748477935791e-01 7.434164639562368393e-03 4.603787362575531006e-01 2.499366737902164459e-02 1.614955216646194458e-01 8.024448901414871216e-02 -3.435188531875610352e-02 6.777518987655639648e-02 -2.238342761993408203e-01 2.677744328975677490e-01 -1.352139189839363098e-02 -1.173896193504333496e-01 1.108392700552940369e-01
-1.476011127233505249e-01 1.941857114434242249e-02 1.860455423593521118e-01 -7.456120103597640991e-02 -6.476496905088424683e-02 1.667455881834030151e-01 -1.838684976100921631e-01 1.000416874885559082e-01 -1.730569154024124146e-01 1.662374415900558233e-04 -2.254002839326858521e-01 8.754599094390869141e-02 -2.307492047548294067e-01 1.131684929132461548e-01 -2.481531202793121338e-01 -3.432965651154518127e-02 3.327390253543853760e-01 1.293675750494003296e-01 -3.077281713485717773e-01 -3.115338981151580811e-01 -5.825316160917282104e-02 2.414616793394088745e-01 2.058376073837280273e-01 -2.119889408349990845e-01 -1.695317327976226807e-01 4.035082086920738220e-02 1.946361809968948364e-01 -2.190927416086196899e-01 1.674049049615859985e-01 1.562615297734737396e-02 -1.540327817201614380e-01 9.036175906658172607e-02
6.574030965566635132e-03 3.714874014258384705e-02 5.596048384904861450e-02 -5.869464203715324402e-02 -3.276706933975219727e-01 1.110649034380912781e-01 -9.457220882177352905e-02 1.480874568223953247e-01 -8.363323658704757690e-02 4.224770516157150269e-02 1.259574294090270996e-01 1.636857539415359497e-02 -3.421919345855712891e-01 -7.929307967424392700e-02 -1.030700430274009705e-01 1.972850561141967773e-01 5.003439188003540039e-01 -3.006120957434177399e-02 -7.655370235443115234e-02 -2.167604565620422363e-01 -6.675482541322708130e-02 1.314273327589035034e-01 2.413873374462127686e-01 -3.904376924037933350e-02 1.451186686754226685e-01 1.290938407182693481e-01 1.950198560953140259e-01 1.385396122932434082e-01 3.437623381614685059e-01 1.082755178213119507e-01 1.674391776323318481e-01 -7.131075114011764526e-02
-7.138217985630035400e-02 3.097434937953948975e-01 -1.466281265020370483e-01 2.821774780750274658e-02 -3.146432042121887207e-01 -1.180189400911331177e-01 -7.646028697490692139e-02 7.167479395866394043e-02 3.886514306068420410e-01 1.552961617708206177e-01 9.986117482185363770e-02 -8.861886709928512573e-02 -1.874998509883880615e-01 -3.084307909011840820e-01 -1.168469116091728210e-01 -1.572574377059936523e-01 2.531015574932098389e-01 2.358577214181423187e-02 -1.424144208431243896e-01 8.987718820571899414e-02 -1.021759361028671265e-01 2.187777906656265259e-01 1.244981959462165833e-01 7.388230878859758377e-03 1.785861849784851074e-01 4.981457442045211792e-02 -1.117241010069847107e-01 4.604028910398483276e-02 2.076776325702667236e-01 2.408530563116073608e-01 -1.584087461233139038e-01 2.214715778827667236e-01
-1.443721354007720947e-01 2.105406224727630615e-01 5.835865810513496399e-02 4.293978214263916016e-01 2.133823372423648834e-02 6.606459617614746094e-02 1.681895554065704346e-01 2.969040274620056152e-01 2.092499658465385437e-02 -3.970353305339813232e-02 -7.638863474130630493e-02 -1.488219499588012695e-01 7.398594915866851807e-02 1.296928338706493378e-02 -1.606280356645584106e-02 2.298463135957717896e-02 3.485711216926574707e-01 -3.687133267521858215e-02 7.143589109182357788e-02 -2.663327157497406006e-01 -1.128784418106079102e-01 3.571344912052154541e-01 6.770664453506469727e-02 -6.006839871406555176e-02 3.054631128907203674e-02 -2.949114143848419189e-01 6.875014305114746094e-02 1.190402731299400330e-01 3.108345568180084229e-01 -1.081634089350700378e-01 -3.189167752861976624e-02 1.607538014650344849e-01
-6.662302464246749878e-02 -3.124120831489562988e-02 -2.254979498684406281e-02 -1.613490730524063110e-01 -9.959045052528381348e-02 -1.341948062181472778e-01 -2.120567858219146729e-01 1.168354824185371399e-01 -2.512015998363494873e-01 8.432328701019287109e-03 1.511334558017551899e-04 -1.059553921222686768e-01 -3.588323667645454407e-02 -1.377784907817840576e-01 1.411356683820486069e-02 -1.983869224786758423e-01 1.920493543148040771e-01 1.753812432289123535e-01 8.583096414804458618e-02 -4.712409675121307373e-01 -2.042559087276458740e-01 1.810798794031143188e-01 4.063814878463745117e-02 -5.847742408514022827e-02 9.419846534729003906e-02 -3.495028614997863770e-01 -1.920725218951702118e-02 1.605626195669174194e-02 3.893666863441467285e-01 1.445885896682739258e-01 -2.279458194971084595e-01 -1.203709915280342102e-01
-1.076765917241573334e-02 7.995767891407012939e-02 6.986249238252639771e-02 -3.688821569085121155e-02 -1.736567914485931396e-01 2.743102014064788818e-01 -4.197228550910949707e-01 -1.026795897632837296e-02 -8.108777552843093872e-02 -1.192935928702354431e-01 5.601025000214576721e-02 -1.449323594570159912e-01 -6.206788122653961182e-02 3.927475586533546448e-02 -1.871330291032791138e-01 -5.481211096048355103e-02 2.217951118946075439e-01 1.331529952585697174e-02 1.201791465282440186e-01 -5.106571316719055176e-01 -7.771306484937667847e-02 3.107152879238128662e-01 1.642368733882904053e-01 -2.146301418542861938e-02 -1.480522304773330688e-01 -2.849009074270725250e-02 2.623473107814788818e-01 -5.539182573556900024e-02 -1.225118245929479599e-02 -1.688731014728546143e-01 -1.162349656224250793e-01 1.606270670890808105e-01
2.060611248016357422e-01 1.881446093320846558e-01 -3.189158141613006592e-01 -1.959749311208724976e-01 -1.810212619602680206e-03 1.047185882925987244e-01 -4.730057716369628906e-02 1.776191741228103638e-01 3.865932524204254150e-01 1.146283000707626343e-01 7.016541063785552979e-02 6.375348661094903946e-03 -3.002984821796417236e-01 -8.593399822711944580e-02 7.854728400707244873e-02 5.094056576490402222e-02 1.659138798713684082e-01 1.119376793503761292e-01 -1.067562215030193329e-02 -3.007673621177673340e-01 2.118580788373947144e-01 1.195206567645072937e-01 2.362831681966781616e-01 1.972424536943435669e-01 -1.119934916496276855e-01 -3.678034991025924683e-02 1.253527551889419556e-01 4.869299009442329407e-02 6.500343233346939087e-02 3.020812869071960449e-01 1.945927888154983521e-01 1.162983179092407227e-01
-4.563983902335166931e-02 4.451430216431617737e-02 8.583657443523406982e-02 -3.675430268049240112e-02 -8.871603012084960938e-02 3.777105733752250671e-02 7.962457090616226196e-02 1.563690751791000366e-01 2.976604998111724854e-01 -1.547336727380752563e-01 -9.725356101989746094e-02 -1.866585314273834229e-01 -1.234655678272247314e-01 -8.475775271654129028e-02 3.423790335655212402e-01 -1.852934211492538452e-01 -6.636834144592285156e-02 1.947292536497116089e-01 5.253195017576217651e-02 -2.475130259990692139e-01 9.169968962669372559e-02 3.433458209037780762e-01 1.553387194871902466e-01 1.003805622458457947e-01 4.249339103698730469e-01 -2.034739218652248383e-02 2.226930409669876099e-01 6.029909849166870117e-02 2.766717374324798584e-01 7.683447748422622681e-02 -1.507882475852966309e-01 -1.002617850899696350e-01
-2.552904188632965088e-01 2.776507139205932617e-01 2.350850999355316162e-01 8.934137225151062012e-02 -2.343132346868515015e-01 6.173372641205787659e-02 -3.865811228752136230e-02 4.040807485580444336e-02 6.204869225621223450e-02 -6.509093940258026123e-02 1.568511575460433960e-01 5.464876815676689148e-02 -2.555323541164398193e-01 -2.613477110862731934e-01 -9.615306556224822998e-02 3.340965881943702698e-02 3.329420685768127441e-01 -2.491845935583114624e-02 -2.737177610397338867e-01 -1.842967420816421509e-01 -5.376350507140159607e-02 2.379259914159774780e-01 -4.897827655076980591e-02 1.260526180267333984e-01 1.436159946024417877e-02 -2.439573407173156738e-01 1.406054347753524780e-01 4.769659414887428284e-02 3.457172214984893799e-01 2.177294045686721802e-01 -3.113264590501785278e-02 7.214375585317611694e-02
-8.856753259897232056e-02 -7.815542072057723999e-02 -1.420200336724519730e-02 1.009709388017654419e-01 -9.751721471548080444e-02 -4.371149837970733643e-02 2.075252085924148560e-01 4.606458544731140137e-01 6.083559244871139526e-02 -1.355774402618408203e-01 -7.872577756643295288e-02 3.431008756160736084e-02 -1.414802819490432739e-01 -7.584501057863235474e-03 -1.129622012376785278e-01 -1.827544718980789185e-01 2.579598873853683472e-02 8.058475703001022339e-02 -2.356877475976943970e-01 -4.544193148612976074e-01 4.315734375268220901e-03 1.361315697431564331e-01 1.463456749916076660e-01 -1.859602183103561401e-01 -2.141590863466262817e-01 2.411594688892364502e-01 8.854018151760101318e-02 -2.516916394233703613e-01 2.361597120761871338e-01 1.700996756553649902e-01 -4.764920100569725037e-03 9.791052341461181641e-02
1.889259517192840576e-01 1.056845486164093018e-01 5.377388745546340942e-02 1.983234435319900513e-01 -3.874553740024566650e-01 9.329725056886672974e-02 -1.186781376600265503e-01 1.246809288859367371e-01 1.200717501342296600e-02 -5.354177206754684448e-02 -9.224521368741989136e-02 1.324861403554677963e-02 1.756462827324867249e-02 -1.272264122962951660e-02 -2.507368028163909912e-01 1.587152332067489624e-01 2.314294576644897461e-01 2.139353454113006592e-01 -3.885347545146942139e-01 -1.273390799760818481e-01 -5.363128706812858582e-02 3.159947320818901062e-02 9.736707806587219238e-02 -1.667269766330718994e-01 2.542781233787536621e-01 -1.764740943908691406e-01 2.112782895565032959e-01 1.139380037784576416e-01 2.037829309701919556e-01 1.641159504652023315e-01 1.702530533075332642e-01 -2.524058222770690918e-01
-1.998387575149536133e-01 1.990570724010467529e-01 6.018631160259246826e-02 7.038479298353195190e-02 -2.918231487274169922e-01 5.733307078480720520e-02 -9.329178184270858765e-02 3.715071082115173340e-02 -1.982879489660263062e-01 -7.906356453895568848e-02 -5.353832989931106567e-02 -1.371826082468032837e-01 -1.906234472990036011e-01 3.088542632758617401e-02 2.136292308568954468e-01 8.315174281597137451e-02 4.281246662139892578e-01 1.219820827245712280e-01 -7.097808271646499634e-02 -3.399954736232757568e-01 1.886571347713470459e-01 1.701387166976928711e-01 -9.841415286064147949e-02 7.818427681922912598e-02 -1.831020042300224304e-02 9.900100529193878174e-02 3.098260164260864258e-01 1.808835119009017944e-01 3.068870306015014648e-01 1.322810053825378418e-01 8.020146936178207397e-02 1.165345404297113419e-02
9.601707756519317627e-02 1.290201544761657715e-01 -2.038037218153476715e-02 -2.808348834514617920e-02 -2.062580436468124390e-01 -9.010985493659973145e-02 1.579641550779342651e-02 1.216918304562568665e-01 2.611127197742462158e-01 1.143642961978912354e-01 -1.118381470441818237e-01 1.047604605555534363e-01 -2.417806535959243774e-01 -1.214061230421066284e-01 1.138776689767837524e-01 -1.771800518035888672e-01 1.925604045391082764e-01 2.035385519266128540e-01 2.152478247880935669e-01 -2.450470030307769775e-01 1.532154232263565063e-01 2.855675816535949707e-01 2.153962105512619019e-01 2.880999147891998291e-01 3.335515782237052917e-02 5.643243715167045593e-02 3.540441393852233887e-02 -3.554165065288543701e-01 8.407782763242721558e-02 2.571016550064086914e-01 -1.999259144067764282e-01 1.434923857450485229e-01
-5.573965609073638916e-02 2.850696146488189697e-01 -1.034271493554115295e-01 -6.194006709847599268e-05 2.325702924281358719e-03 7.934046536684036255e-02 1.175687760114669800e-01 2.344278544187545776e-01 -2.316357009112834930e-02 1.988469809293746948e-01 -4.031708240509033203e-01 -2.206840738654136658e-02 -1.972602456808090210e-01 -2.062381803989410400e-01 2.780655026435852051e-01 -9.748693555593490601e-02 8.206985890865325928e-02 2.472850829362869263e-01 -1.383674442768096924e-01 -2.775003910064697266e-01 -2.868979871273040771e-01 1.950870305299758911e-01 2.923850417137145996e-01 -9.969879873096942902e-03 -3.860202431678771973e-02 -4.458747059106826782e-02 1.706414669752120972e-01 -5.863073468208312988e-02 -3.479034826159477234e-02 2.043884843587875366e-01 9.415595233440399170e-02 2.433305419981479645e-02
1.172937974333763123e-01 1.335388720035552979e-01 1.763200908899307251e-01 1.660639643669128418e-01 -9.971934556961059570e-02 -1.194926276803016663e-01 -1.488186866044998169e-01 1.108637675642967224e-01 -1.047132611274719238e-01 -1.608219146728515625e-01 1.849391758441925049e-01 2.466055005788803101e-02 1.606318652629852295e-01 -9.366725385189056396e-02 4.983853176236152649e-02 4.123913124203681946e-02 2.769491374492645264e-01 6.930921226739883423e-02 2.603034973144531250e-01 -5.470184087753295898e-01 2.058586105704307556e-02 3.816137015819549561e-01 1.197413057088851929e-01 5.705945566296577454e-02 2.453083544969558716e-02 -1.951901800930500031e-02 4.807443544268608093e-02 4.262528847903013229e-03 1.734986156225204468e-01 1.518996655941009521e-01 -2.683115303516387939e-01 8.179739117622375488e-03
1.983386427164077759e-01 6.098812445998191833e-02 -1.564427465200424194e-01 -3.543628752231597900e-02 -1.911238133907318115e-01 1.618929356336593628e-01 -8.031293004751205444e-02 1.799752563238143921e-02 3.354336321353912354e-01 5.901886895298957825e-02 -1.571719050407409668e-01 9.740131348371505737e-02 -1.103180944919586182e-01 -8.072408288717269897e-02 1.753524392843246460e-01 -3.736251592636108398e-02 2.649239003658294678e-01 2.868714928627014160e-01 -1.019374430179595947e-01 -2.981671988964080811e-01 2.137056589126586914e-01 1.555159687995910645e-01 3.734695315361022949e-01 1.482304632663726807e-01 -2.402714937925338745e-01 -9.537385404109954834e-02 9.731548279523849487e-02 7.268956396728754044e-03 5.733365565538406372e-02 1.026275828480720520e-01 2.944427728652954102e-01 2.707196027040481567e-02
-8.033745735883712769e-02 1.228948980569839478e-01 -4.977796226739883423e-02 4.570559784770011902e-02 -6.234097108244895935e-02 -4.465966299176216125e-02 -9.665890783071517944e-02 1.092575415968894958e-01 -1.037169694900512695e-01 5.051219090819358826e-02 2.768062055110931396e-02 -4.862504601478576660e-01 9.190657734870910645e-02 3.234596922993659973e-03 -2.553091347217559814e-01 -1.240464523434638977e-01 1.977991908788681030e-01 1.379500329494476318e-01 -4.274888038635253906e-01 -3.439181745052337646e-01 -1.162078902125358582e-01 3.034428060054779053e-01 1.192341372370719910e-01 -5.155735462903976440e-02 1.859618425369262695e-01 -1.576776951551437378e-01 -9.102490544319152832e-02 -1.284125000238418579e-01 -6.851062923669815063e-02 1.826866269111633301e-01 3.053409233689308167e-02 4.811624810099601746e-02
-1.734718084335327148e-01 1.725249737501144409e-01 -4.625090397894382477e-03 7.391269505023956299e-02 -1.778536289930343628e-01 2.060347199440002441e-01 1.805466115474700928e-01 3.496329188346862793e-01 -4.317997768521308899e-02 5.431826692074537277e-03 -1.540552824735641479e-01 -4.415424913167953491e-02 -1.908346861600875854e-01 6.818189471960067749e-02 -2.334252595901489258e-01 -1.940796077251434326e-01 1.264621019363403320e-01 1.296247094869613647e-01 -6.289931386709213257e-02 -3.029180765151977539e-01 5.602642893791198730e-02 3.465611040592193604e-01 1.848887801170349121e-01 -9.686037898063659668e-02 -1.578783839941024780e-01 -1.668120771646499634e-01 9.391564130783081055e-02 6.668574362993240356e-02 3.214002251625061035e-01 -2.789795696735382080e-01 -4.861830547451972961e-02 -1.036076527088880539e-02
5.771879479289054871e-02 2.828367352485656738e-01 -2.110896259546279907e-02 -1.321962922811508179e-01 -9.314386546611785889e-02 -1.606613397598266602e-01 1.670398414134979248e-01 1.498340517282485962e-01 3.103103041648864746e-01 3.651450201869010925e-02 -1.551267951726913452e-01 9.385885205119848251e-04 -9.999982267618179321e-02 -6.198901310563087463e-02 2.367427013814449310e-02 -4.940477013587951660e-02 9.488765895366668701e-02 9.182259440422058105e-02 9.653309732675552368e-02 -1.554908603429794312e-01 4.120237007737159729e-02 2.673420906066894531e-01 4.771611094474792480e-01 2.161001320928335190e-03 1.440616548061370850e-01 -1.000424996018409729e-01 2.416380941867828369e-01 -1.640609055757522583e-01 -9.143804758787155151e-02 3.962180018424987793e-01 -8.904141187667846680e-02 1.850461512804031372e-01
-4.533234611153602600e-02 4.284899532794952393e-01 -1.045834198594093323e-01 -1.017221584916114807e-01 -2.593829296529293060e-02 7.563441991806030273e-02 2.424731105566024780e-01 2.343939058482646942e-02 1.963186562061309814e-01 -2.973273769021034241e-02 1.173881366848945618e-01 -1.365356706082820892e-02 1.178365647792816162e-01 -5.769249796867370605e-02 -7.596259471029043198e-03 -2.098053842782974243e-01 2.188750207424163818e-01 1.750472337007522583e-01 2.860090322792530060e-02 -2.216179668903350830e-01 1.107779145240783691e-01 1.038254573941230774e-01 1.975385397672653198e-01 -8.468782156705856323e-02 1.984629333019256592e-01 -1.799149364233016968e-01 1.417783349752426147e-01 -1.918090283870697021e-01 4.082553684711456299e-01 8.832686394453048706e-02 -1.649294793605804443e-01 2.908418774604797363e-01
8.060735464096069336e-02 2.506263852119445801e-01 3.899205103516578674e-02 1.463547069579362869e-02 -2.328199148178100586e-01 1.014717966318130493e-01 -9.776724129915237427e-02 1.849086284637451172e-01 4.751892685890197754e-01 3.281002342700958252e-01 -2.316406928002834320e-02 3.336477279663085938e-02 -9.305127710103988647e-02 -5.195823684334754944e-02 -1.594440788030624390e-01 -3.984149545431137085e-02 2.509405910968780518e-01 9.998797625303268433e-02 5.748221650719642639e-02 5.404989793896675110e-02 -1.331584453582763672e-01 2.400591969490051270e-01 1.017541959881782532e-01 9.539394080638885498e-02 1.912108361721038818e-01 1.377832293510437012e-01 1.329064071178436279e-01 3.172189369797706604e-02 3.159619569778442383e-01 2.567670941352844238e-01 -1.802130639553070068e-01 -2.772405371069908142e-02
-4.214294552803039551e-01 1.147488504648208618e-01 -8.683143556118011475e-02 -1.265039145946502686e-01 -6.572243757545948029e-03 -4.750892147421836853e-02 -1.073532178997993469e-01 3.336567580699920654e-01 3.268372118473052979e-01 4.883150383830070496e-02 1.568264327943325043e-02 1.401270627975463867e-01 3.493991214781999588e-03 8.820033073425292969e-02 -4.487634077668190002e-02 -1.831824481487274170e-01 1.242889985442161560e-01 2.489195913076400757e-01 -9.493025392293930054e-02 -2.053133249282836914e-01 -1.846710145473480225e-01 2.480068802833557129e-01 2.405823022127151489e-01 4.667119309306144714e-02 1.098070442676544189e-01 1.390918344259262085e-01 6.945871561765670776e-02 -6.404621154069900513e-02 1.246470808982849121e-01 3.510852158069610596e-01 -1.290334314107894897e-01 8.980262279510498047e-02
-1.159466430544853210e-01 1.790619343519210815e-01 8.793553709983825684e-02 2.097315639257431030e-01 -8.754263073205947876e-02 -1.534181982278823853e-01 -1.101118251681327820e-01 1.819899678230285645e-01 6.227382272481918335e-02 -1.532485932111740112e-01 1.120799854397773743e-01 1.426617335528135300e-02 -1.844750791788101196e-01 -2.328217923641204834e-01 8.259560167789459229e-02 1.519392430782318115e-01 1.909111142158508301e-01 -1.229192130267620087e-02 -9.019923955202102661e-02 -4.912274479866027832e-01 6.700659543275833130e-02 3.270581066608428955e-01 -2.110821194946765900e-02 3.558693826198577881e-02 -3.272730484604835510e-02 -2.257458567619323730e-01 1.931736171245574951e-01 6.363063305616378784e-02 2.921423316001892090e-01 2.760938405990600586e-01 -1.090779751539230347e-01 4.445917904376983643e-02
-1.001114305108785629e-02 1.004362404346466064e-01 4.239092767238616943e-02 -1.417283061891794205e-02 -1.760065853595733643e-01 8.910975884646177292e-04 4.555241763591766357e-02 1.496435403823852539e-01 6.494502723217010498e-02 3.763185068964958191e-02 -1.852330416440963745e-01 1.987912654876708984e-01 1.901019737124443054e-02 7.501953840255737305e-02 -1.023316979408264160e-01 3.467995673418045044e-02 -3.333111479878425598e-02 -5.562119558453559875e-02 -1.802579164505004883e-01 -3.968504071235656738e-01 2.469732984900474548e-02 3.816290795803070068e-01 -4.320415854454040527e-02 -8.504971116781234741e-02 9.114600718021392822e-02 1.217730939388275146e-01 4.423198699951171875e-01 -4.841544628143310547e-01 8.148973435163497925e-02 1.329145133495330811e-01 2.062563039362430573e-02 -8.820762485265731812e-02
7.204940915107727051e-02 4.133966267108917236e-01 2.944308519363403320e-02 -2.339841872453689575e-01 -2.065138816833496094e-01 -1.831016503274440765e-02 2.257910519838333130e-01 5.177870765328407288e-02 2.190811187028884888e-01 -1.124839410185813904e-01 3.841036558151245117e-02 3.388736769556999207e-02 -2.145213186740875244e-01 4.878679662942886353e-02 -9.615505486726760864e-02 -6.597555708140134811e-03 6.197778508067131042e-02 2.755114138126373291e-01 -5.823996663093566895e-02 -7.980486750602722168e-02 4.219986125826835632e-02 1.621322780847549438e-01 3.986240625381469727e-01 -2.473746389150619507e-01 1.359032094478607178e-01 -6.406248360872268677e-02 5.279519036412239075e-02 -4.114023596048355103e-02 1.101386845111846924e-01 2.707141935825347900e-01 -6.072657927870750427e-02 3.112225234508514404e-01
-2.591923475265502930e-01 1.075285747647285461e-01 -9.541831165552139282e-02 -9.002151340246200562e-02 -3.140501677989959717e-01 1.765900850296020508e-01 1.436731368303298950e-01 -2.287600338459014893e-01 1.722809970378875732e-01 -1.831882596015930176e-01 4.313122481107711792e-02 -1.842613145709037781e-02 9.478355944156646729e-02 -1.741414330899715424e-02 -2.681887447834014893e-01 -1.903872787952423096e-01 9.860663115978240967e-02 -8.501282334327697754e-02 -2.888633310794830322e-01 -3.121500909328460693e-01 -1.178678497672080994e-01 1.851550787687301636e-01 5.445931106805801392e-02 -1.275157779455184937e-01 -1.721613109111785889e-02 5.618320778012275696e-02 3.289885520935058594e-01 5.634152144193649292e-02 4.710920527577400208e-02 -3.510959818959236145e-02 -3.671790361404418945e-01 -1.027374761179089546e-03
-2.175378147512674332e-03 3.450196981430053711e-01 -2.439731657505035400e-01 -5.570860207080841064e-02 3.448505653068423271e-03 2.056706249713897705e-01 -1.999314278364181519e-01 -1.226171031594276428e-01 -2.991045825183391571e-02 1.738595962524414062e-02 1.973807960748672485e-01 -9.037429094314575195e-02 -1.175032705068588257e-01 1.383141577243804932e-01 -2.933326363563537598e-01 -6.723486632108688354e-02 2.943969070911407471e-01 -7.186958938837051392e-02 -3.120770454406738281e-01 -4.205611646175384521e-01 1.678400486707687378e-01 6.926189363002777100e-02 -5.407797917723655701e-02 -1.278372257947921753e-01 7.255426794290542603e-02 -1.508123129606246948e-01 2.023950070142745972e-01 6.306508928537368774e-02 8.552493155002593994e-02 1.789955347776412964e-01 8.473456650972366333e-02 -1.066223829984664917e-01
1.079130321741104126e-01 1.555737257003784180e-01 -1.190079897642135620e-01 2.509194612503051758e-01 -5.426507070660591125e-02 3.931375443935394287e-01 1.568521410226821899e-01 6.363505870103836060e-02 4.582177102565765381e-02 1.042616963386535645e-01 -4.446221888065338135e-02 -2.201038599014282227e-02 -6.246155127882957458e-02 6.830091774463653564e-02 -1.613834798336029053e-01 -3.269982933998107910e-01 2.033135890960693359e-01 1.634553521871566772e-01 -1.423438042402267456e-01 -6.363580375909805298e-02 -8.715330064296722412e-02 2.135197967290878296e-01 8.844012022018432617e-02 9.821277111768722534e-02 -9.978468716144561768e-02 1.279205679893493652e-01 4.273032546043395996e-01 -1.585033535957336426e-01 -9.453888982534408569e-03 1.690951734781265259e-01 -3.184360861778259277e-01 -1.294930130243301392e-01
-1.436471492052078247e-01 2.073043286800384521e-01 3.185208141803741455e-02 -2.050570994615554810e-01 -3.307986259460449219e-01 2.239987999200820923e-01 7.335704565048217773e-02 -2.383340746164321899e-01 2.371564656496047974e-01 -1.053245663642883301e-01 2.262489497661590576e-01 4.531544167548418045e-03 8.293789625167846680e-02 -1.094190999865531921e-01 -2.036709338426589966e-01 -6.993600726127624512e-02 2.193941324949264526e-01 -2.193873003125190735e-02 1.390767842531204224e-02 -3.143585026264190674e-01 -2.783970832824707031e-01 1.791217476129531860e-01 7.249631732702255249e-02 -2.921858727931976318e-01 -4.812915623188018799e-02 -3.620965871959924698e-03 2.196973711252212524e-01 -8.860633522272109985e-02 1.251513063907623291e-01 -3.543737530708312988e-02 -2.084783613681793213e-01 -1.452352553606033325e-01
-3.169623762369155884e-02 2.129282504320144653e-01 -2.633490264415740967e-01 -8.160026371479034424e-02 1.417447440326213837e-02 2.157968878746032715e-01 -2.503285408020019531e-01 -1.992163658142089844e-01 8.786115050315856934e-02 1.595732173882424831e-03 9.633118659257888794e-02 -1.410248875617980957e-01 -4.683747887611389160e-02 1.905186176300048828e-01 -1.916345059871673584e-01 1.482548844069242477e-02 3.894315958023071289e-01 -8.746515959501266479e-02 -2.916006147861480713e-01 -4.002163112163543701e-01 1.875828504562377930e-01 1.506306827068328857e-01 5.677636712789535522e-02 -6.992467492818832397e-02 1.882282644510269165e-02 -1.625384241342544556e-01 2.942241728305816650e-01 1.324369907379150391e-01 3.823798522353172302e-02 1.079458966851234436e-01 -1.991407945752143860e-03 -4.123456403613090515e-02
-2.301870584487915039e-01 2.410302758216857910e-01 8.413887768983840942e-02 7.968720048666000366e-02 1.848511397838592529e-02 3.213314339518547058e-02 -1.472592502832412720e-01 3.405109643936157227e-01 2.711925506591796875e-01 -6.509457528591156006e-02 -3.494057655334472656e-01 -2.797500789165496826e-02 1.151701435446739197e-01 -2.697237432003021240e-01 -1.205549761652946472e-01 -1.269117742776870728e-01 1.793013215065002441e-01 -1.894366927444934845e-02 -1.150824576616287231e-01 -4.296588301658630371e-01 -4.745573177933692932e-02 2.871373109519481659e-02 1.424768939614295959e-02 -1.209774613380432129e-01 1.245417296886444092e-01 2.843946516513824463e-01 -8.800626546144485474e-02 2.490877406671643257e-03 1.241800263524055481e-01 1.930691301822662354e-01 -5.626226961612701416e-02 -1.043987199664115906e-01
3.066450124606490135e-03 1.515943109989166260e-01 -2.396039962768554688e-01 2.357865720987319946e-01 -6.866037100553512573e-02 1.918704062700271606e-01 -2.085339277982711792e-01 5.276825278997421265e-02 8.098369091749191284e-02 -6.942010950297117233e-03 2.952761352062225342e-01 -2.063090056180953979e-01 -1.714203506708145142e-01 -1.239454150199890137e-01 -2.035975605249404907e-01 -1.857916265726089478e-01 1.575742363929748535e-01 2.343003600835800171e-01 -3.095085620880126953e-01 -3.080907166004180908e-01 -2.471390962600708008e-01 2.372638732194900513e-01 -1.429065763950347900e-01 -1.383346766233444214e-01 -1.178856659680604935e-02 4.575831815600395203e-02 2.216931730508804321e-01 -1.929689757525920868e-02 -1.451643854379653931e-01 1.247780099511146545e-01 4.600373655557632446e-02 -3.528631851077079773e-02
-1.077215522527694702e-01 2.733679711818695068e-01 -6.306172907352447510e-02 2.571297883987426758e-01 -7.694274187088012695e-02 -5.325906351208686829e-02 2.522794604301452637e-01 -6.230254657566547394e-03 -1.518241465091705322e-01 -1.048335656523704529e-01 -1.798121444880962372e-02 -1.236863285303115845e-01 -2.652863860130310059e-01 -6.894104927778244019e-02 -1.388482004404067993e-01 -8.745222538709640503e-02 3.513686954975128174e-01 6.848333775997161865e-02 -2.281000465154647827e-01 -3.269721567630767822e-01 2.123950049281120300e-02 2.467162311077117920e-01 -2.303441017866134644e-01 1.492251753807067871e-01 1.457112580537796021e-01 -1.253452301025390625e-01 1.489582955837249756e-01 1.026906222105026245e-01 2.446404397487640381e-01 -5.002989247441291809e-02 1.214000582695007324e-02 2.519939243793487549e-01
1.701255589723587036e-01 2.357479482889175415e-01 -1.944808512926101685e-01 3.043459057807922363e-01 1.585569977760314941e-02 -5.023528635501861572e-02 -2.054822891950607300e-01 6.738911569118499756e-02 1.130858436226844788e-01 -6.628181785345077515e-02 -2.204592525959014893e-01 3.868194296956062317e-02 -2.346017509698867798e-01 -3.984229862689971924e-01 -4.137161001563072205e-02 -9.705520421266555786e-02 2.303168177604675293e-01 -1.223675999790430069e-02 -2.790736854076385498e-01 -2.967626415193080902e-02 4.765433073043823242e-02 2.434680424630641937e-02 2.540477216243743896e-01 1.117179766297340393e-01 -1.156053170561790466e-01 6.032419577240943909e-02 1.976126581430435181e-01 6.212812848389148712e-03 1.184933334589004517e-01 3.370780646800994873e-01 -7.080116122961044312e-02 -2.066154479980468750e-01
2.238869369029998779e-01 1.919733285903930664e-01 -4.661202058196067810e-02 2.866788506507873535e-01 -1.244151499122381210e-02 -4.654274508357048035e-02 4.867333546280860901e-02 2.163331657648086548e-01 -6.142110377550125122e-02 -7.281719148159027100e-02 2.058595418930053711e-01 -3.743752092123031616e-02 -1.448455899953842163e-01 1.370366364717483521e-01 -2.183509767055511475e-01 1.093678995966911316e-01 1.296752244234085083e-01 2.962387800216674805e-01 -1.827080547809600830e-01 -2.995112836360931396e-01 1.626937240362167358e-01 2.697433233261108398e-01 1.138010993599891663e-01 1.015215814113616943e-01 1.786134093999862671e-01 -1.234027743339538574e-01 2.882688343524932861e-01 1.270677000284194946e-01 3.057205379009246826e-01 8.967483788728713989e-02 1.523605585098266602e-01 -6.061410158872604370e-02
-4.708724562078714371e-03 4.060133397579193115e-01 8.189707063138484955e-03 -1.096382737159729004e-01 -3.609154000878334045e-02 1.539219915866851807e-01 2.450340092182159424e-01 -9.484324604272842407e-03 7.440628856420516968e-02 -2.649006992578506470e-02 9.784785658121109009e-02 -6.253472715616226196e-02 5.049292743206024170e-02 -5.255459807813167572e-03 2.159814909100532532e-02 -2.611886262893676758e-01 2.720296382904052734e-01 2.156030833721160889e-01 2.268630079925060272e-02 -2.382986843585968018e-01 1.111683771014213562e-01 8.854785561561584473e-02 2.915748655796051025e-01 -7.559852302074432373e-02 8.981314301490783691e-02 -1.851484328508377075e-01 1.503491103649139404e-01 -8.523350954055786133e-02 4.149575829505920410e-01 5.953591689467430115e-02 -2.313860058784484863e-01 2.381711453199386597e-01
-5.916201695799827576e-02 -8.674795925617218018e-02 1.105133071541786194e-01 -1.658818125724792480e-01 -1.606073379516601562e-01 7.265330851078033447e-02 -3.298033401370048523e-02 2.207111269235610962e-01 3.903429955244064331e-02 -7.973495125770568848e-02 8.291940391063690186e-02 2.707914710044860840e-01 -3.729763031005859375e-01 2.393154241144657135e-02 -2.064955979585647583e-01 9.511965513229370117e-02 3.853104114532470703e-01 -9.101460129022598267e-02 -1.218767464160919189e-01 -3.367429375648498535e-01 6.371930241584777832e-02 2.071544975042343140e-01 2.988968975841999054e-02 -2.235986664891242981e-02 2.373876869678497314e-01 6.648484617471694946e-02 2.696383893489837646e-01 1.364779770374298096e-01 2.717944979667663574e-01 -4.535317886620759964e-03 -1.572418361902236938e-01 6.947815418243408203e-02
-3.343924507498741150e-02 1.268607825040817261e-01 -4.743755236268043518e-02 -1.390034705400466919e-01 -1.320176720619201660e-01 1.662271469831466675e-01 2.143195271492004395e-02 2.253923565149307251e-01 4.905998706817626953e-01 1.452730447053909302e-01 6.966364569962024689e-03 1.967388093471527100e-01 2.527851425111293793e-02 1.730833947658538818e-01 -5.132402107119560242e-02 -7.834230549633502960e-03 2.189165800809860229e-01 1.015562936663627625e-01 -3.568297252058982849e-04 -1.473217853344976902e-04 -2.138611078262329102e-01 3.022609651088714600e-01 2.819431424140930176e-01 3.360421210527420044e-02 2.888031303882598877e-01 1.617745310068130493e-01 1.877731978893280029e-01 -6.406332552433013916e-02 1.361406743526458740e-01 1.122956201434135437e-01 -1.811882704496383667e-01 -2.053833007812500000e-01
-8.328879624605178833e-02 -1.052091270685195923e-02 2.625166773796081543e-01 1.882236450910568237e-01 -1.568254679441452026e-01 5.717117339372634888e-02 7.046102732419967651e-02 8.690032362937927246e-02 1.730993241071701050e-01 -1.516442149877548218e-01 1.874847710132598877e-01 1.194615215063095093e-01 -1.884956806898117065e-01 -3.111593723297119141e-01 -2.979220449924468994e-02 -1.487860679626464844e-01 2.481633126735687256e-01 -1.898948848247528076e-01 -2.538505196571350098e-01 -1.739646643400192261e-01 6.106519140303134918e-03 2.159039825201034546e-01 1.355524063110351562e-01 -1.096539869904518127e-01 6.545508652925491333e-02 -1.835741475224494934e-02 2.223906219005584717e-01 1.693870276212692261e-01 5.945167317986488342e-02 4.166324436664581299e-01 1.981563866138458252e-03 2.473506927490234375e-01
1.886295387521386147e-03 3.772560879588127136e-02 2.259943261742591858e-02 -1.292374879121780396e-01 -1.869813501834869385e-01 -5.505928769707679749e-02 -1.126402318477630615e-01 -9.105947613716125488e-02 -6.138159334659576416e-02 -1.568708419799804688e-01 -1.160726696252822876e-01 -2.559507451951503754e-02 -2.049267590045928955e-01 3.329673707485198975e-01 -1.132982447743415833e-01 -2.971238493919372559e-01 -3.501444682478904724e-02 -1.318047791719436646e-01 -2.316187918186187744e-01 -3.475471436977386475e-01 -2.175187319517135620e-01 1.987379640340805054e-01 1.710256934165954590e-01 1.074070557951927185e-01 -1.234001442790031433e-01 -2.236209958791732788e-01 7.096032798290252686e-02 -1.342196464538574219e-01 2.878688275814056396e-01 8.731906116008758545e-02 -3.555397093296051025e-01 -9.157748892903327942e-03
-4.155067354440689087e-02 1.721394434571266174e-02 2.591541223227977753e-02 1.217906847596168518e-01 -2.156917005777359009e-01 8.168763481080532074e-03 -1.893408298492431641e-01 1.214366480708122253e-01 -1.698805838823318481e-01 -8.634412661194801331e-03 -1.778673231601715088e-01 -2.163756191730499268e-01 -1.512499302625656128e-01 2.707941690459847450e-03 -1.838914752006530762e-01 -1.102279201149940491e-01 1.370300054550170898e-01 2.000045180320739746e-01 -1.106503158807754517e-01 -3.733706474304199219e-01 -1.263544522225856781e-02 1.534718126058578491e-01 3.132868930697441101e-02 -2.338712513446807861e-01 -2.564697563648223877e-01 -2.251430042088031769e-02 3.910968005657196045e-01 -3.151702508330345154e-02 3.898040354251861572e-01 -1.073936223983764648e-01 -1.761023700237274170e-01 6.709616631269454956e-02
-5.845708772540092468e-02 2.581224143505096436e-01 1.067595332860946655e-01 9.660091251134872437e-02 -5.250507593154907227e-02 9.857355058193206787e-02 8.856227993965148926e-02 1.592212468385696411e-01 1.097673997282981873e-01 -1.815722137689590454e-01 -4.911019206047058105e-01 6.955344974994659424e-02 -1.196467578411102295e-01 1.796566247940063477e-01 1.124598607420921326e-01 -7.941919565200805664e-02 2.433765530586242676e-01 1.040052622556686401e-01 -2.516027390956878662e-01 -1.051494851708412170e-01 -3.174832761287689209e-01 2.688769698143005371e-01 1.258895695209503174e-01 2.655385732650756836e-01 7.077628374099731445e-02 6.859714537858963013e-02 1.147214621305465698e-01 -2.940152585506439209e-02 8.935587108135223389e-02 2.423849105834960938e-01 -1.558081246912479401e-02 -1.113489568233489990e-01
-8.464835584163665771e-02 5.607228353619575500e-02 -2.383386492729187012e-01 1.038269922137260437e-01 -1.687020063400268555e-01 3.576598465442657471e-01 -1.049539744853973389e-01 -7.484106719493865967e-02 1.546420454978942871e-01 -1.625146865844726562e-01 -2.216100841760635376e-01 -4.756142199039459229e-02 7.848195731639862061e-02 -1.423296779394149780e-01 -2.027978897094726562e-01 -2.247496992349624634e-01 1.765884310007095337e-01 -4.324077442288398743e-02 -3.959863483905792236e-01 -2.068011164665222168e-01 -2.097525596618652344e-01 3.647578880190849304e-02 3.173770010471343994e-01 1.617332398891448975e-01 -1.441598683595657349e-01 -1.581382751464843750e-02 8.307503908872604370e-02 1.986524164676666260e-01 1.241665929555892944e-01 1.681875884532928467e-01 -7.917669415473937988e-02 -8.453238755464553833e-02
3.904069587588310242e-02 2.683646678924560547e-01 1.008009538054466248e-01 1.241616010665893555e-01 8.586904406547546387e-02 1.471036821603775024e-01 -6.317663937807083130e-02 1.453507840633392334e-01 2.121319994330406189e-02 7.210174109786748886e-03 -4.099504053592681885e-01 -1.141905337572097778e-01 -1.233759149909019470e-01 5.740913748741149902e-02 3.374979272484779358e-02 -1.203980296850204468e-01 2.999944984912872314e-01 5.363045632839202881e-02 -1.030536442995071411e-01 -4.979136213660240173e-02 -1.638864427804946899e-01 4.992344081401824951e-01 1.923081651329994202e-02 7.390567660331726074e-02 -1.249918900430202484e-02 -2.026715129613876343e-01 2.078377455472946167e-01 3.940694406628608704e-02 -7.825774699449539185e-02 3.695282340049743652e-01 2.393574640154838562e-02 -1.177608221769332886e-01
-4.146398305892944336e-01 2.047413438558578491e-01 -1.127571016550064087e-01 3.526728227734565735e-02 1.155210360884666443e-01 5.727135390043258667e-02 -1.638884693384170532e-01 6.680573336780071259e-03 1.695792376995086670e-01 -5.166772007942199707e-02 -9.519657492637634277e-02 9.505201876163482666e-02 1.231016516685485840e-01 -2.912856936454772949e-01 -1.277158707380294800e-01 -1.658347547054290771e-01 8.663327433168888092e-03 7.224852591753005981e-02 -1.016725674271583557e-01 -2.239317744970321655e-01 -1.286561340093612671e-01 2.882497906684875488e-01 4.191685616970062256e-01 -1.290913820266723633e-01 1.930902451276779175e-01 2.048837952315807343e-02 9.255131334066390991e-02 -2.475743293762207031e-01 1.245065107941627502e-01 1.863225251436233521e-01 -1.019520536065101624e-01 9.680145233869552612e-02
-2.331532537937164307e-01 1.058147847652435303e-01 1.863861829042434692e-01 4.849844053387641907e-02 -2.069489806890487671e-01 1.750329881906509399e-01 -1.130065768957138062e-01 1.954353451728820801e-01 1.057004928588867188e-01 1.176345199346542358e-01 -2.305955588817596436e-01 -1.016606390476226807e-01 -3.246131911873817444e-02 -3.878772258758544922e-02 -1.545867621898651123e-01 4.157165996730327606e-03 2.475065737962722778e-01 2.138652801513671875e-01 -1.844322122633457184e-02 -2.067653089761734009e-01 -4.035691171884536743e-02 3.168054521083831787e-01 1.243241950869560242e-01 -1.986163109540939331e-02 -2.058457136154174805e-01 -1.952315568923950195e-01 -2.747636660933494568e-02 -1.385889109224081039e-02 5.337051749229431152e-01 -9.255822747945785522e-02 -2.350942231714725494e-02 1.208212226629257202e-01
-1.630206257104873657e-01 1.508145243860781193e-03 2.307270020246505737e-01 1.389138698577880859e-01 -6.198352202773094177e-02 -2.116761356592178345e-01 -5.461006611585617065e-02 8.631971478462219238e-02 2.367759943008422852e-01 -1.237287595868110657e-01 2.320067882537841797e-01 1.984932273626327515e-01 6.101194769144058228e-02 -1.592727750539779663e-01 -8.961044996976852417e-02 -5.403821915388107300e-02 3.759398460388183594e-01 1.272785514593124390e-01 -3.406771719455718994e-01 -2.819722592830657959e-01 9.377542883157730103e-02 3.433192074298858643e-01 -2.266291342675685883e-02 3.392578661441802979e-02 -4.797418415546417236e-02 -5.396704748272895813e-02 2.325154393911361694e-01 -6.947274506092071533e-02 1.103011742234230042e-01 1.748495548963546753e-01 -2.003816664218902588e-01 9.352802485227584839e-02
-2.355373203754425049e-01 2.164462655782699585e-01 -3.826341778039932251e-02 -5.139933153986930847e-02 -2.107032984495162964e-01 -3.957795724272727966e-02 3.157984837889671326e-02 6.040454283356666565e-02 1.242245137691497803e-01 -2.829382009804248810e-02 -2.406800538301467896e-01 5.632083490490913391e-02 -1.222059950232505798e-01 -4.207951948046684265e-02 -4.100083112716674805e-01 6.942750513553619385e-02 3.311028480529785156e-01 6.407980620861053467e-02 -1.569746285676956177e-01 -1.810484379529953003e-01 -1.789043843746185303e-01 1.323437243700027466e-01 2.143443934619426727e-02 1.338417828083038330e-01 1.767887771129608154e-01 -2.007466405630111694e-01 1.917460858821868896e-01 2.973545789718627930e-01 1.839762739837169647e-02 -1.227114908397197723e-02 -3.736007809638977051e-01 1.181943248957395554e-02
-1.787772625684738159e-01 9.301093220710754395e-02 4.701912030577659607e-02 2.080690674483776093e-02 7.365974783897399902e-02 -6.484201876446604729e-04 -1.643932163715362549e-01 2.311784327030181885e-01 4.779581427574157715e-01 -8.550440520048141479e-02 -3.126838803291320801e-01 -1.388446539640426636e-01 5.854991823434829712e-02 -1.991907358169555664e-01 4.864183440804481506e-02 -5.939994007349014282e-02 2.955208718776702881e-01 2.444818057119846344e-02 -2.831622362136840820e-01 -2.694970071315765381e-01 -1.873856969177722931e-02 1.565627008676528931e-01 1.110682189464569092e-01 -1.810599267482757568e-01 1.942815333604812622e-01 2.111610919237136841e-01 1.208115890622138977e-01 1.173331961035728455e-01 2.659685350954532623e-02 1.784720122814178467e-01 -2.787884138524532318e-02 -1.195419579744338989e-01
-2.990276217460632324e-01 3.085458092391490936e-02 -1.657751798629760742e-01 1.319978237152099609e-01 5.658842250704765320e-02 3.239359557628631592e-01 -2.411940246820449829e-01 2.569352090358734131e-01 1.115845069289207458e-01 1.776373982429504395e-01 -2.497752457857131958e-01 1.076176092028617859e-01 -9.046968072652816772e-02 5.314525589346885681e-02 2.813719585537910461e-02 -3.405290544033050537e-01 1.359600573778152466e-01 -3.186353668570518494e-02 -2.315628230571746826e-01 -1.550842821598052979e-01 9.975783526897430420e-02 3.743562847375869751e-02 1.017165556550025940e-01 -8.750560879707336426e-02 2.840401045978069305e-02 -2.979435324668884277e-01 -2.250219695270061493e-03 8.098091185092926025e-02 2.754402756690979004e-01 2.089298963546752930e-01 -1.279647797346115112e-01 1.676266491413116455e-01
-6.448569148778915405e-02 3.281985521316528320e-01 -1.193336918950080872e-01 7.039079815149307251e-02 -1.001788973808288574e-01 1.991875469684600830e-02 2.124158665537834167e-02 1.201853752136230469e-01 4.290009737014770508e-01 1.658113896846771240e-01 -1.124382019042968750e-01 1.732653826475143433e-01 9.654729068279266357e-02 1.097100153565406799e-01 -1.819969266653060913e-01 7.332258671522140503e-02 3.153791427612304688e-01 4.997913539409637451e-02 -2.158591896295547485e-01 -1.520534744486212730e-03 -6.833420693874359131e-02 2.764314115047454834e-01 2.454954683780670166e-01 4.142268002033233643e-02 2.621736824512481689e-01 3.258712887763977051e-01 -6.728804111480712891e-02 -2.171092294156551361e-02 1.316731125116348267e-01 6.309927254915237427e-02 -1.609948873519897461e-01 -1.037133634090423584e-01
-1.800325065851211548e-01 -2.139329351484775543e-02 1.627015024423599243e-01 -6.020924821496009827e-02 -2.011840930208563805e-03 1.144768297672271729e-01 6.907834857702255249e-02 3.399758934974670410e-01 3.380479216575622559e-01 1.079610735177993774e-02 8.705218881368637085e-02 -1.995662152767181396e-01 5.638217926025390625e-02 3.819996118545532227e-02 -3.129521384835243225e-03 -3.048351407051086426e-01 3.029508590698242188e-01 1.566977351903915405e-01 -3.072801828384399414e-01 -1.336173713207244873e-01 -1.557306498289108276e-01 2.292245328426361084e-01 5.461088567972183228e-02 -1.061144396662712097e-01 9.326943010091781616e-02 3.015431165695190430e-01 1.042069047689437866e-01 2.092031538486480713e-01 9.791136533021926880e-02 1.643066257238388062e-01 -1.807203739881515503e-01 -3.250924870371818542e-02
1.500747352838516235e-01 5.912761669605970383e-03 -3.094991855323314667e-02 -8.879826962947845459e-02 -1.628249883651733398e-01 3.518757969141006470e-02 8.546889573335647583e-02 1.104101464152336121e-01 -8.252635016106069088e-04 -8.718887716531753540e-02 3.445481136441230774e-02 5.382134392857551575e-02 2.808552980422973633e-02 -1.556055694818496704e-01 -1.548107434064149857e-02 -1.147775202989578247e-01 5.177392438054084778e-02 -4.985659196972846985e-02 -1.954191476106643677e-01 -6.421278119087219238e-01 -8.581650257110595703e-02 1.327769458293914795e-01 -1.558133065700531006e-01 -2.797313332557678223e-01 -3.445322066545486450e-02 -1.019624024629592896e-01 2.581927478313446045e-01 1.526285558938980103e-01 3.221760094165802002e-01 -7.490669935941696167e-02 -2.624833881855010986e-01 -9.055079519748687744e-02
-6.168719753623008728e-02 -2.708316966891288757e-02 1.125342845916748047e-01 -3.273652195930480957e-01 1.474416106939315796e-01 8.984147571027278900e-03 -4.757511243224143982e-02 1.484964974224567413e-02 7.494434714317321777e-02 -5.787264183163642883e-02 -1.433388441801071167e-01 -3.881083428859710693e-02 -3.378342464566230774e-02 -1.011651679873466492e-01 -3.375576138496398926e-01 -2.610744237899780273e-01 1.678828895092010498e-01 -2.395591884851455688e-02 -1.895470172166824341e-01 -2.875826358795166016e-01 -1.872264593839645386e-01 3.732857406139373779e-01 -2.168334834277629852e-02 -9.588254988193511963e-02 9.002583473920822144e-02 1.251483410596847534e-01 4.742321670055389404e-01 1.028893366456031799e-01 1.180014982819557190e-01 1.310340128839015961e-02 -7.769243326038122177e-03 1.482262909412384033e-01
4.220669344067573547e-02 1.400084495544433594e-01 -5.678241327404975891e-02 8.077633380889892578e-02 2.736379764974117279e-02 -4.381280392408370972e-02 -7.348665595054626465e-02 1.491322517395019531e-01 1.217904388904571533e-01 2.226335108280181885e-01 5.591152608394622803e-02 -3.280667960643768311e-01 -3.836166113615036011e-02 -3.267556428909301758e-01 -7.504918426275253296e-02 -8.681684732437133789e-02 -7.632775697857141495e-03 -1.231778189539909363e-01 -7.782321423292160034e-02 -3.885949552059173584e-01 -2.408723235130310059e-01 4.414675831794738770e-01 -4.643604531884193420e-02 7.821767032146453857e-02 3.239089846611022949e-01 1.504740025848150253e-02 1.672435253858566284e-01 -7.235632836818695068e-02 1.057652756571769714e-01 1.749910116195678711e-01 1.297793239355087280e-01 -1.073039099574089050e-01
-1.229596287012100220e-01 1.356089860200881958e-01 -1.792290955781936646e-01 6.205072253942489624e-02 2.081493139266967773e-01 -2.943700924515724182e-02 1.441210955381393433e-01 1.343940943479537964e-01 2.816123664379119873e-01 -1.366548892110586166e-02 7.633937150239944458e-02 2.952631413936614990e-01 1.696387976408004761e-01 -2.771739102900028229e-02 2.322098314762115479e-01 -1.298661250621080399e-02 1.893139779567718506e-01 5.503442510962486267e-02 -1.649456918239593506e-01 -3.384460508823394775e-01 -2.123511284589767456e-01 2.037263475358486176e-02 1.686022877693176270e-01 -1.468731760978698730e-01 1.293515115976333618e-01 4.455624893307685852e-02 4.479637444019317627e-01 7.084316760301589966e-02 1.470742523670196533e-01 9.927996993064880371e-02 2.181751728057861328e-01 1.083221286535263062e-01
-1.906612366437911987e-01 2.395222336053848267e-01 4.480881989002227783e-02 2.052364796400070190e-01 -1.532201468944549561e-01 -5.890719220042228699e-02 -7.768562436103820801e-02 6.124865263700485229e-02 -3.179652243852615356e-02 -5.141839757561683655e-02 4.326866194605827332e-02 7.146696746349334717e-02 -2.880537807941436768e-01 -1.408500522375106812e-01 3.118930570781230927e-02 1.170507818460464478e-01 1.876260489225387573e-01 -2.889696508646011353e-02 -1.254367679357528687e-01 -5.676851272583007812e-01 1.922397911548614502e-01 2.105022966861724854e-01 -1.335654556751251221e-01 4.665866494178771973e-02 -1.702672429382801056e-02 -1.894136220216751099e-01 1.060123927891254425e-02 3.661442920565605164e-02 3.226519525051116943e-01 2.711670398712158203e-01 -1.764656230807304382e-02 8.000902086496353149e-02
-7.031437009572982788e-02 -6.211166083812713623e-02 -1.573563218116760254e-01 -1.299599744379520416e-02 6.285916268825531006e-02 3.541678190231323242e-02 3.835428133606910706e-02 2.829979658126831055e-01 1.210170164704322815e-01 4.102269187569618225e-03 -1.476015299558639526e-01 -2.732205092906951904e-01 -9.299266338348388672e-02 1.751164346933364868e-01 -1.459953933954238892e-01 -1.449806690216064453e-01 2.288632988929748535e-01 1.759165972471237183e-01 -5.781443417072296143e-02 -2.301650941371917725e-01 -2.428717538714408875e-02 1.867397278547286987e-01 1.553420871496200562e-01 -1.653336286544799805e-01 -1.449073553085327148e-01 -1.634953618049621582e-01 2.679564058780670166e-01 -1.244646459817886353e-01 4.518790841102600098e-01 -2.344604134559631348e-01 -2.082528769969940186e-01 1.504347920417785645e-01
-6.453384459018707275e-02 1.867050528526306152e-01 -1.999372839927673340e-01 8.108015358448028564e-02 -4.508423805236816406e-02 1.588701307773590088e-01 1.204461976885795593e-01 1.285788416862487793e-01 4.333665966987609863e-02 9.732968173921108246e-03 1.292573660612106323e-01 4.467809572815895081e-02 -2.799134254455566406e-01 -6.873022019863128662e-02 -1.819533109664916992e-01 7.868583500385284424e-02 2.168775647878646851e-01 -1.337369382381439209e-01 -1.813936606049537659e-02 -2.340485900640487671e-01 1.565759256482124329e-02 4.381143152713775635e-01 1.936363279819488525e-01 -7.912308722734451294e-02 1.243569701910018921e-01 -2.348855324089527130e-02 3.679767847061157227e-01 9.923684597015380859e-02 3.169618546962738037e-01 -1.432342231273651123e-01 2.722220420837402344e-01 -2.710080705583095551e-02
-1.448295265436172485e-01 2.936944365501403809e-01 1.556831896305084229e-01 -1.061878353357315063e-01 -1.214928701519966125e-01 -2.331739068031311035e-01 -1.018131151795387268e-01 1.563133597373962402e-01 4.726732615381479263e-03 4.725325480103492737e-02 -2.984679117798805237e-02 2.543588578701019287e-01 -2.465968951582908630e-02 1.039630919694900513e-01 -6.366658210754394531e-02 1.348559707403182983e-01 1.588353961706161499e-01 3.778656199574470520e-02 -2.000265419483184814e-01 -3.787884116172790527e-01 -8.337856829166412354e-02 -1.446219161152839661e-02 3.510821163654327393e-01 -9.684675186872482300e-02 -1.273345649242401123e-01 -1.907063573598861694e-01 2.731584906578063965e-01 -3.290486037731170654e-01 1.418126374483108521e-01 1.690484732389450073e-01 8.712046593427658081e-02 1.006353646516799927e-01
-6.689395010471343994e-02 2.289033383131027222e-01 3.377173468470573425e-02 1.851187050342559814e-01 1.538418680429458618e-01 -9.090582281351089478e-02 -8.125699125230312347e-03 -9.428691118955612183e-02 3.018297553062438965e-01 1.009823083877563477e-01 1.005496680736541748e-01 -1.329514384269714355e-01 -3.150299191474914551e-02 1.469967663288116455e-01 -1.467197239398956299e-01 -8.243345469236373901e-02 2.147836834192276001e-01 1.763663738965988159e-01 -2.321050614118576050e-01 -5.539438128471374512e-01 -8.284716308116912842e-02 -1.198365315794944763e-01 1.609959155321121216e-01 2.814145386219024658e-01 4.938124865293502808e-02 -1.515288800001144409e-01 2.324157953262329102e-02 -2.319614738225936890e-01 -4.157538339495658875e-02 1.844904720783233643e-01 8.365627378225326538e-02 -3.606085898354649544e-03
1.221057474613189697e-01 1.882977485656738281e-01 -9.367446601390838623e-02 -8.569611236453056335e-03 -1.582738906145095825e-01 -7.985721528530120850e-02 -1.308445702306926250e-03 3.178985714912414551e-01 -2.893034517765045166e-01 -2.387290894985198975e-01 -7.874169945716857910e-02 2.025336213409900665e-02 -1.696018874645233154e-01 1.662934869527816772e-01 -9.140827506780624390e-02 -1.736079454421997070e-01 5.631281808018684387e-02 -2.787307798862457275e-01 -4.922674968838691711e-02 -5.289305448532104492e-01 6.199439987540245056e-02 9.370118379592895508e-02 1.822760999202728271e-01 5.114410445094108582e-02 9.632194042205810547e-02 -1.144241243600845337e-01 2.443439364433288574e-01 7.428824156522750854e-02 1.707959920167922974e-01 1.278049196116626263e-03 -1.657350175082683563e-02 1.937197595834732056e-01
2.488061599433422089e-02 2.731657028198242188e-01 7.760162651538848877e-02 -9.421121329069137573e-02 -3.474065661430358887e-01 3.649482503533363342e-02 -2.809188887476921082e-02 4.919876344501972198e-03 3.490623831748962402e-01 1.950642019510269165e-01 -1.056558787822723389e-01 1.415513902902603149e-01 -2.071867510676383972e-02 4.700974747538566589e-02 -7.089317589998245239e-02 -5.184252560138702393e-02 3.244100511074066162e-01 -1.422536224126815796e-01 -7.053258270025253296e-02 1.173119992017745972e-01 -5.630624666810035706e-02 3.346846103668212891e-01 1.422868967056274414e-01 1.807491034269332886e-01 1.753690540790557861e-01 1.600240916013717651e-01 3.154065907001495361e-01 5.022812634706497192e-03 2.780168652534484863e-01 3.355015441775321960e-02 -1.269765347242355347e-01 -1.511777639389038086e-01
-1.680866628885269165e-01 -1.735294163227081299e-01 -8.883859962224960327e-03 5.917994678020477295e-02 -1.164762005209922791e-01 7.627012580633163452e-02 1.237351894378662109e-01 1.969496160745620728e-01 2.284513413906097412e-01 1.050147414207458496e-01 -6.549921818077564240e-03 7.993777096271514893e-02 -3.120991289615631104e-01 6.773320585489273071e-02 -8.109012991189956665e-02 1.939777880907058716e-01 2.821483612060546875e-01 -1.615295559167861938e-02 -1.426196992397308350e-01 -1.811669617891311646e-01 -1.882489174604415894e-01 1.251619160175323486e-01 8.834069967269897461e-02 -4.085218533873558044e-02 3.741597235202789307e-01 1.707953214645385742e-01 1.918769925832748413e-01 -2.248351089656352997e-02 2.619022130966186523e-01 3.598250746726989746e-01 -1.977054178714752197e-01 -1.071094647049903870e-01
-2.200829982757568359e-01 1.275379657745361328e-01 1.911544948816299438e-01 3.293088823556900024e-02 -1.795042306184768677e-01 7.954278588294982910e-02 -4.107987582683563232e-01 -4.548388533294200897e-03 3.494394570589065552e-02 -7.306897081434726715e-03 8.825473487377166748e-03 -2.922173142433166504e-01 -2.723033428192138672e-01 1.517075598239898682e-01 -2.677392065525054932e-01 -1.793340742588043213e-01 1.057834401726722717e-01 3.120641037821769714e-02 5.600517615675926208e-04 -4.067302942276000977e-01 -1.261441316455602646e-02 2.111941725015640259e-01 1.132157966494560242e-01 -9.987435489892959595e-02 -1.075530499219894409e-01 -1.749791353940963745e-01 1.738356947898864746e-01 -1.163737624883651733e-01 1.682752519845962524e-01 -1.148250848054885864e-01 -1.315924376249313354e-01 1.126130670309066772e-01
-2.784777879714965820e-01 1.549449115991592407e-01 4.903617873787879944e-02 3.632514178752899170e-02 -1.456848829984664917e-01 -2.751754522323608398e-01 -5.790407955646514893e-02 1.779106855392456055e-01 2.110403627157211304e-01 -6.221659108996391296e-02 -8.483772166073322296e-03 1.901222467422485352e-01 9.002862125635147095e-02 1.643724739551544189e-01 1.285432130098342896e-01 -3.718096315860748291e-01 2.265593856573104858e-01 1.519776433706283569e-01 -1.509681642055511475e-01 -1.614425778388977051e-01 -2.372997999191284180e-01 2.565702199935913086e-01 2.081599235534667969e-01 1.683759540319442749e-01 -7.991030067205429077e-02 6.312120705842971802e-02 -6.990178674459457397e-02 3.770472481846809387e-02 2.889516055583953857e-01 1.939034610986709595e-01 6.611230224370956421e-02 1.703189760446548462e-01
-8.934204280376434326e-02 3.145577013492584229e-01 -2.127855122089385986e-01 -1.239225342869758606e-01 -2.016375213861465454e-02 -2.188697606325149536e-01 2.678508758544921875e-01 3.089652359485626221e-01 1.480160164646804333e-03 2.241311781108379364e-02 9.135131724178791046e-03 -1.690594851970672607e-01 -1.124532073736190796e-01 -1.042478904128074646e-01 -2.028657346963882446e-01 1.392992734909057617e-01 2.888440787792205811e-01 1.147249191999435425e-01 8.166188001632690430e-02 -3.486494719982147217e-01 -3.980471286922693253e-03 3.728004097938537598e-01 8.384809643030166626e-02 -1.767694763839244843e-02 1.090358048677444458e-01 1.295817457139492035e-02 2.043751925230026245e-01 5.641228705644607544e-02 2.380257397890090942e-01 -8.943279832601547241e-02 5.193161964416503906e-02 -9.036139398813247681e-02
2.742126584053039551e-01 3.539657890796661377e-01 -1.464941650629043579e-01 -1.653334349393844604e-01 -2.397710680961608887e-01 2.141697853803634644e-01 -1.806866675615310669e-01 1.375750005245208740e-01 9.335446357727050781e-02 1.325102001428604126e-01 1.104662492871284485e-01 1.126631945371627808e-01 8.880154043436050415e-02 4.778929799795150757e-02 1.101600751280784607e-01 5.719674006104469299e-02 1.882884949445724487e-01 1.216032132506370544e-01 2.459552884101867676e-01 -2.990077733993530273e-01 1.608939655125141144e-02 1.023735404014587402e-01 1.949488222599029541e-01 -8.507501333951950073e-03 2.832083404064178467e-01 7.803843170404434204e-02 3.399919569492340088e-01 3.332300111651420593e-02 1.308530420064926147e-01 1.334259957075119019e-01 1.747829616069793701e-01 4.010336846113204956e-02
-2.715055346488952637e-01 2.801481485366821289e-01 3.395809233188629150e-02 -2.129584550857543945e-01 6.177731230854988098e-02 2.394015341997146606e-01 -1.658008247613906860e-01 9.199081920087337494e-03 8.473612368106842041e-02 -8.855924010276794434e-02 -1.188501417636871338e-01 2.694349288940429688e-01 3.968992084264755249e-02 -9.183547645807266235e-02 -1.694362051784992218e-02 1.035052612423896790e-01 3.130370378494262695e-01 6.599516421556472778e-02 -3.609912693500518799e-01 -1.521342396736145020e-01 -2.012456655502319336e-01 1.814964413642883301e-01 3.645904958248138428e-01 -1.378016769886016846e-01 1.963656023144721985e-02 4.877000674605369568e-02 7.613189518451690674e-02 -1.852445453405380249e-01 5.297354236245155334e-02 1.614516377449035645e-01 -3.580634668469429016e-02 1.888020932674407959e-01
-2.304398715496063232e-01 1.819077283143997192e-01 1.998239308595657349e-01 1.078529506921768188e-01 -1.966794878244400024e-01 2.003012299537658691e-01 2.285155802965164185e-01 2.474187314510345459e-01 -1.207487881183624268e-01 -2.312935739755630493e-01 -3.024900145828723907e-02 1.045069247484207153e-01 -5.050711333751678467e-02 -1.020443439483642578e-01 -5.538923293352127075e-02 -1.059481725096702576e-01 2.459388412535190582e-02 4.645994922611862421e-04 -6.137033924460411072e-03 -2.989183664321899414e-01 -2.879107929766178131e-02 3.896229565143585205e-01 2.136047780513763428e-01 -2.237713336944580078e-01 -1.279021054506301880e-01 3.571151942014694214e-02 3.104676604270935059e-01 -9.274882078170776367e-02 2.122384905815124512e-01 -9.563814103603363037e-02 2.103110998868942261e-01 -5.878605693578720093e-02
-5.849584937095642090e-02 2.589030265808105469e-01 -1.197632253170013428e-01 5.889724474400281906e-03 -1.174402534961700439e-01 7.049163430929183960e-02 1.814728826284408569e-01 -2.289769984781742096e-02 2.297215014696121216e-01 3.280639648437500000e-02 -2.927895262837409973e-02 -9.496632963418960571e-02 2.751277573406696320e-02 -1.548359841108322144e-01 3.056135028600692749e-02 -2.973431050777435303e-01 1.056690067052841187e-01 2.812535464763641357e-01 3.331104516983032227e-01 -2.784630060195922852e-01 1.718660630285739899e-02 1.711690872907638550e-01 3.521775901317596436e-01 7.030796259641647339e-02 1.829289197921752930e-01 -1.663198322057723999e-01 2.188759595155715942e-01 -6.543072313070297241e-02 2.032924145460128784e-01 5.360892415046691895e-02 -1.492936760187149048e-01 2.607792913913726807e-01
3.224913030862808228e-02 1.647616326808929443e-01 -1.287598907947540283e-01 2.490088716149330139e-02 -3.307316303253173828e-01 -1.349312067031860352e-01 -8.141527324914932251e-02 1.094943955540657043e-01 2.895222008228302002e-01 2.483115643262863159e-01 -3.328774124383926392e-02 3.464150428771972656e-02 -1.165055409073829651e-01 -7.830744609236717224e-03 -8.215951174497604370e-02 -1.135458145290613174e-02 2.902036011219024658e-01 7.924888283014297485e-02 -2.282986938953399658e-01 -2.458422258496284485e-02 -1.758881658315658569e-01 2.499127537012100220e-01 3.139315173029899597e-02 1.314471065998077393e-01 2.308596670627593994e-01 3.246183395385742188e-01 1.372827589511871338e-01 1.120713725686073303e-01 3.166387379169464111e-01 2.683697640895843506e-01 -1.388531029224395752e-01 5.983940139412879944e-02
-1.432293653488159180e-01 2.028705626726150513e-01 -1.282616704702377319e-01 5.040108412504196167e-02 -1.247031986713409424e-01 1.578686386346817017e-02 -7.668536156415939331e-02 2.364225685596466064e-02 2.449322044849395752e-01 2.100319229066371918e-02 -8.163833059370517731e-03 2.301653772592544556e-01 1.247175112366676331e-01 2.163646966218948364e-01 1.919608116149902344e-01 8.498523384332656860e-02 8.763455599546432495e-02 2.340966910123825073e-01 -7.131759077310562134e-03 -2.090639472007751465e-01 -7.437936961650848389e-02 3.061421513557434082e-01 1.076876074075698853e-01 -1.027866601943969727e-01 2.776539325714111328e-01 -2.365769743919372559e-01 1.763136386871337891e-01 -2.474234253168106079e-01 2.076727151870727539e-01 1.416763067245483398e-01 3.144195675849914551e-01 2.492001354694366455e-01
-2.736190259456634521e-01 1.550014317035675049e-01 3.611535578966140747e-02 -1.946075819432735443e-02 1.410896480083465576e-01 9.537277370691299438e-02 -4.098389744758605957e-01 1.603882163763046265e-01 2.850104868412017822e-01 9.144460409879684448e-02 -9.474702179431915283e-02 -2.139497995376586914e-01 2.082297801971435547e-01 -4.521564766764640808e-02 6.228082999587059021e-02 -3.634527698159217834e-02 2.112696170806884766e-01 1.993617266416549683e-01 -9.473875910043716431e-02 -2.060249149799346924e-01 -5.710671842098236084e-02 1.865866333246231079e-01 3.807484209537506104e-01 2.680893614888191223e-02 1.397735178470611572e-01 1.748546063899993896e-01 2.310844063758850098e-01 5.222895741462707520e-02 7.696708291769027710e-02 2.031349241733551025e-01 5.638504400849342346e-02 7.489861547946929932e-02
-2.432901598513126373e-02 2.006934732198715210e-01 1.352893561124801636e-01 1.152710989117622375e-01 -1.514617204666137695e-01 -5.795532464981079102e-02 -8.613841235637664795e-02 2.701023817062377930e-01 6.512766331434249878e-02 -2.089806050062179565e-01 -1.169075295329093933e-01 1.159174516797065735e-01 5.236377194523811340e-02 1.578016392886638641e-02 1.929130777716636658e-02 1.207036897540092468e-01 5.786838475614786148e-03 -8.311861008405685425e-02 -2.087372243404388428e-01 -2.764606177806854248e-01 -1.068712696433067322e-01 2.573676705360412598e-01 5.614977702498435974e-02 -7.302071154117584229e-02 -3.926849365234375000e-02 2.779794931411743164e-01 4.452787041664123535e-01 -2.906469106674194336e-01 2.522050440311431885e-01 2.815098464488983154e-01 4.704545810818672180e-02 -9.051835536956787109e-02
2.456659264862537384e-02 2.440258115530014038e-01 4.450220987200737000e-02 5.216204375028610229e-02 -2.158962339162826538e-01 1.119081526994705200e-01 -1.722369641065597534e-01 1.332058310508728027e-01 4.151643812656402588e-02 -2.456610649824142456e-01 1.144649609923362732e-01 -7.577759027481079102e-02 -2.807334363460540771e-01 -1.188141759485006332e-02 1.181324385106563568e-02 3.423244953155517578e-01 5.269240140914916992e-01 4.360672086477279663e-02 -7.286008447408676147e-03 -2.325409948825836182e-01 -7.336426526308059692e-03 2.675289511680603027e-01 -1.723595336079597473e-02 7.367855310440063477e-02 1.830452978610992432e-01 4.576589912176132202e-02 4.452250152826309204e-02 1.206904426217079163e-01 1.525476872920989990e-01 1.842262744903564453e-01 6.788617372512817383e-02 1.625115275382995605e-01
-2.858098745346069336e-01 -9.128779172897338867e-02 -6.471619708463549614e-04 6.920094788074493408e-02 -2.739096879959106445e-01 -3.509621322154998779e-02 -7.757970690727233887e-02 2.269002944231033325e-01 1.950378566980361938e-01 4.301318898797035217e-02 1.238382011651992798e-01 3.269525617361068726e-02 -1.962242871522903442e-01 -2.064041793346405029e-01 8.620554953813552856e-02 -7.238437235355377197e-02 2.722545266151428223e-01 1.857565343379974365e-01 -1.634532362222671509e-01 -3.066073060035705566e-01 -6.536988168954849243e-02 -2.565669640898704529e-02 3.758995831012725830e-01 -1.767603009939193726e-01 6.766103953123092651e-02 -2.913915514945983887e-01 1.151698157191276550e-01 1.755697578191757202e-01 -6.605749577283859253e-02 1.252227425575256348e-01 -1.230773422867059708e-02 2.464880049228668213e-01
-4.108866453170776367e-01 2.114404290914535522e-01 1.113755032420158386e-01 -6.257309764623641968e-02 -1.830243766307830811e-01 -2.194858342409133911e-01 -1.209344938397407532e-01 1.171348094940185547e-01 2.823904156684875488e-01 -8.009026199579238892e-02 -2.997152693569660187e-02 2.127959020435810089e-02 -1.125771775841712952e-01 2.358186393976211548e-01 -3.986144810914993286e-02 -2.792535424232482910e-01 1.410417258739471436e-01 1.629216969013214111e-01 -1.575013995170593262e-01 -1.394210755825042725e-01 -2.996591031551361084e-01 2.455955296754837036e-01 1.730699539184570312e-01 1.987281143665313721e-01 -1.809498481452465057e-02 -1.154076308012008667e-02 -7.982525974512100220e-03 -2.961743250489234924e-02 1.754881590604782104e-01 2.534106075763702393e-01 1.031396389007568359e-01 8.642747253179550171e-02
3.117785416543483734e-02 5.674905329942703247e-02 -2.502089142799377441e-01 -1.734281778335571289e-01 2.936407178640365601e-02 -4.710009787231683731e-03 7.459060102701187134e-02 -3.737457469105720520e-02 3.135995566844940186e-01 -1.515912562608718872e-01 2.271689921617507935e-01 -1.380073279142379761e-01 8.117689937353134155e-02 -5.165593698620796204e-03 1.702287234365940094e-02 -2.572509050369262695e-01 6.174298003315925598e-02 2.280298769474029541e-01 3.814990445971488953e-02 -3.798849880695343018e-01 2.070281654596328735e-01 3.437925279140472412e-01 2.178503274917602539e-01 2.075609415769577026e-01 1.806338429450988770e-01 5.691913515329360962e-02 -1.083148866891860962e-01 8.417429774999618530e-02 2.193241119384765625e-01 9.103883057832717896e-02 -2.280322164297103882e-01 1.182049959897994995e-01
-1.899990886449813843e-01 1.571686267852783203e-01 1.106120198965072632e-01 6.809411197900772095e-02 -3.811012804508209229e-01 -1.478322297334671021e-01 -2.595570087432861328e-01 2.132812738418579102e-01 -4.603217542171478271e-02 7.681986689567565918e-02 -3.532416746020317078e-02 -1.804200001060962677e-02 -2.127159982919692993e-01 -2.187297195196151733e-01 -1.087886914610862732e-01 -3.711641430854797363e-01 1.306579262018203735e-01 1.692817956209182739e-01 1.951077431440353394e-01 -3.284958600997924805e-01 -1.241071373224258423e-01 2.726036906242370605e-01 1.841695308685302734e-01 -2.055240720510482788e-01 -5.832537636160850525e-02 3.654899075627326965e-02 2.951825410127639771e-02 -8.985739201307296753e-02 -1.294411569833755493e-01 1.238231081515550613e-03 4.497462138533592224e-02 7.223100867122411728e-03
-3.548318520188331604e-02 1.460672765970230103e-01 -1.901154071092605591e-01 -7.552620023488998413e-02 3.625917062163352966e-02 1.001607552170753479e-01 -2.474761307239532471e-01 -2.313743382692337036e-01 2.370896041393280029e-01 -1.351830214262008667e-01 8.195769041776657104e-02 -2.003240138292312622e-01 -4.394885152578353882e-02 7.653848081827163696e-02 -2.967349588871002197e-01 5.479851365089416504e-02 1.228966042399406433e-01 9.912152588367462158e-02 -1.583987176418304443e-01 -5.387927889823913574e-01 5.901903286576271057e-02 2.235939800739288330e-01 1.316129602491855621e-02 3.722276911139488220e-02 -1.354852914810180664e-01 -2.007926851511001587e-01 2.706736624240875244e-01 -2.110679633915424347e-02 8.542965352535247803e-02 1.521161645650863647e-01 1.433264017105102539e-01 -1.026576384902000427e-01
-2.207716181874275208e-02 2.951542101800441742e-02 -8.073201030492782593e-02 -8.758906275033950806e-02 2.038237825036048889e-02 2.517384588718414307e-01 7.406735420227050781e-02 2.308113276958465576e-01 1.864974051713943481e-01 -4.889819771051406860e-02 -3.114507496356964111e-01 1.201301142573356628e-01 2.793878912925720215e-01 1.413973979651927948e-02 1.233007907867431641e-01 -2.014794349670410156e-01 1.530346740037202835e-02 2.437203377485275269e-01 5.622763931751251221e-02 -3.841033875942230225e-01 8.070736378431320190e-02 1.714476943016052246e-01 2.199770808219909668e-01 6.371430307626724243e-02 2.791534960269927979e-01 -5.062666162848472595e-02 -1.628427058458328247e-01 -2.906716056168079376e-02 3.367351889610290527e-01 1.424005180597305298e-01 2.998177334666252136e-02 1.952862590551376343e-01
-3.504329621791839600e-01 3.700942099094390869e-01 7.070527877658605576e-03 -1.861819475889205933e-01 -8.068909496068954468e-02 -1.721244752407073975e-01 -4.150826483964920044e-02 2.227003425359725952e-01 1.778068542480468750e-01 -2.450762875378131866e-02 -4.791260883212089539e-02 1.319391578435897827e-01 -1.506619006395339966e-01 -1.510679349303245544e-02 -2.127750590443611145e-02 -1.398913711309432983e-01 1.678572148084640503e-01 2.193982601165771484e-01 -8.880754560232162476e-02 -9.799829125404357910e-02 -3.821139931678771973e-01 1.631285399198532104e-01 3.464845120906829834e-01 1.758224368095397949e-01 8.836636692285537720e-02 -6.524449586868286133e-02 7.869800180196762085e-02 -3.287860378623008728e-02 9.826926887035369873e-02 2.172145098447799683e-01 7.569940388202667236e-02 1.545638144016265869e-01
1.469032168388366699e-01 -9.015643037855625153e-03 2.194485515356063843e-01 2.293103188276290894e-01 -2.682733833789825439e-01 7.440078258514404297e-02 -1.685197353363037109e-01 1.048806458711624146e-01 7.007779926061630249e-02 8.468993753194808960e-02 -2.936331033706665039e-01 -4.705088585615158081e-02 6.052273511886596680e-02 1.324482411146163940e-01 -1.862081000581383705e-03 3.504349663853645325e-02 1.440718770027160645e-01 -1.875651627779006958e-02 -2.306453585624694824e-01 -1.022529304027557373e-01 -2.466188818216323853e-01 4.068081676959991455e-01 2.316679954528808594e-01 1.986738853156566620e-02 -1.343196928501129150e-01 -1.292537599802017212e-01 1.906114667654037476e-01 -1.455124001950025558e-02 1.549746841192245483e-01 3.816286027431488037e-01 2.988821640610694885e-02 -1.753691136837005615e-01
6.710403412580490112e-02 -7.337164878845214844e-02 -9.811029303818941116e-04 2.253370173275470734e-02 -1.371665000915527344e-01 4.543309658765792847e-02 1.651573628187179565e-01 3.032572269439697266e-01 1.325666159391403198e-01 -3.376375138759613037e-01 9.054230153560638428e-02 -2.946031466126441956e-02 1.222045868635177612e-01 -1.948021650314331055e-01 6.578009575605392456e-03 -3.368776738643646240e-01 1.628529578447341919e-01 2.758136391639709473e-01 -4.070936888456344604e-02 -2.618209719657897949e-01 1.217939779162406921e-01 3.045198321342468262e-01 2.410585582256317139e-01 1.467394530773162842e-01 2.466962635517120361e-01 2.854616567492485046e-02 -1.029807776212692261e-01 -2.782442048192024231e-02 2.094940394163131714e-01 1.173798739910125732e-02 -2.546203732490539551e-01 -2.267349511384963989e-02
7.291268557310104370e-02 2.937031686305999756e-01 -4.346995055675506592e-02 1.193232461810112000e-01 -5.699023976922035217e-02 3.670737147331237793e-02 -4.172783717513084412e-02 2.888999879360198975e-02 3.024973571300506592e-01 -1.022075675427913666e-02 6.041214242577552795e-02 2.219741940498352051e-01 -1.419365853071212769e-01 3.096019029617309570e-01 9.800466708838939667e-03 -2.655686140060424805e-01 3.403444960713386536e-02 3.713411986827850342e-01 -3.430551886558532715e-01 -2.408059686422348022e-01 -1.543698161840438843e-01 -4.229272529482841492e-02 1.827105134725570679e-01 7.793706841766834259e-03 2.037005275487899780e-01 -6.168056279420852661e-02 2.970271110534667969e-01 -1.321639418601989746e-01 1.452980469912290573e-02 1.063395142555236816e-01 1.257461458444595337e-01 4.310755804181098938e-02
-2.106716670095920563e-02 4.797530174255371094e-01 -4.095876123756170273e-03 -1.545556783676147461e-01 -1.835484988987445831e-03 -1.224667653441429138e-01 1.689996719360351562e-01 1.660570949316024780e-01 8.686932176351547241e-02 -1.781629025936126709e-01 1.572653949260711670e-01 -4.885573312640190125e-02 1.119668856263160706e-01 1.540457643568515778e-02 -4.257123917341232300e-02 -1.126347407698631287e-01 2.800200581550598145e-01 1.469546705484390259e-01 -1.743154227733612061e-01 -2.068560868501663208e-01 6.398291885852813721e-02 2.411336079239845276e-02 2.022949457168579102e-01 -1.445989906787872314e-01 1.904676854610443115e-01 -1.719616800546646118e-01 3.496398329734802246e-01 -1.978631168603897095e-01 1.191242933273315430e-01 1.311306953430175781e-01 -1.372870896011590958e-02 2.866372466087341309e-01
-1.022375896573066711e-01 1.477324869483709335e-02 -2.645696699619293213e-01 -1.589788198471069336e-01 -1.114295050501823425e-01 9.969058632850646973e-02 -4.824133217334747314e-02 -2.241699695587158203e-01 1.948848962783813477e-01 -2.470857091248035431e-02 9.589046239852905273e-02 -3.303237259387969971e-01 4.162638634443283081e-02 5.386536940932273865e-02 -1.378206312656402588e-01 -3.566985577344894409e-02 4.104124605655670166e-01 -1.730964481830596924e-01 -1.990938484668731689e-01 -3.462923169136047363e-01 1.478374004364013672e-02 2.949126958847045898e-01 1.925853043794631958e-01 -1.995736211538314819e-01 -4.009145498275756836e-02 -2.249659001827239990e-01 1.016026586294174194e-01 -1.100476905703544617e-01 -5.306876078248023987e-02 1.492674797773361206e-01 6.630457192659378052e-02 -1.054086387157440186e-01
-1.218764856457710266e-01 1.093953475356101990e-01 1.318604350090026855e-01 1.755964457988739014e-01 -2.289138734340667725e-02 3.264351189136505127e-02 -2.571804821491241455e-01 6.434304267168045044e-02 1.149392277002334595e-01 7.753180712461471558e-02 -6.650642305612564087e-02 3.522679507732391357e-01 -1.140564531087875366e-01 -6.255271285772323608e-02 3.936795145273208618e-02 -5.450694635510444641e-02 1.937755942344665527e-01 3.907842561602592468e-02 -2.028623670339584351e-01 -5.109086036682128906e-01 -6.672527641057968140e-02 1.923656612634658813e-01 -1.426911354064941406e-01 5.924326926469802856e-02 5.705485120415687561e-03 9.744940698146820068e-02 -4.785392060875892639e-02 2.903067693114280701e-02 2.708553671836853027e-01 2.924836575984954834e-01 -1.393121778964996338e-01 2.938407063484191895e-01
-2.834191322326660156e-01 3.949381038546562195e-02 2.663891315460205078e-01 -2.686559259891510010e-01 2.196349650621414185e-01 4.345262423157691956e-02 -1.261692196130752563e-01 1.270158141851425171e-01 3.049509823322296143e-01 -2.088590338826179504e-02 -8.102249354124069214e-03 1.355412751436233521e-01 -3.088391944766044617e-02 -8.273279666900634766e-02 -2.584170103073120117e-01 -1.159201860427856445e-01 4.150456562638282776e-02 3.019063770771026611e-01 -1.592294871807098389e-01 -3.121590018272399902e-01 -2.058033198118209839e-01 1.157376840710639954e-01 2.187906652688980103e-01 5.814089253544807434e-02 5.847014859318733215e-02 -1.131654232740402222e-01 2.616692185401916504e-01 -9.428907930850982666e-02 1.443328708410263062e-01 2.201729565858840942e-01 4.207155108451843262e-02 7.469777017831802368e-02
-1.048892363905906677e-02 3.670314252376556396e-01 -1.531241983175277710e-01 1.155979484319686890e-01 8.918222784996032715e-02 -6.853895634412765503e-02 -1.197459176182746887e-01 1.771076396107673645e-02 2.337730377912521362e-01 4.710859060287475586e-02 -1.082778945565223694e-01 7.602900266647338867e-02 -7.605654001235961914e-02 -1.993263214826583862e-01 -1.019801851361989975e-02 -5.681008845567703247e-02 1.184627972543239594e-02 -1.352231055498123169e-01 4.535466805100440979e-02 -2.982179522514343262e-01 -1.862564235925674438e-01 1.276196539402008057e-01 4.630074501037597656e-01 -1.242166385054588318e-01 2.432352453470230103e-01 -2.048528008162975311e-02 1.526557207107543945e-01 -1.360699534416198730e-01 2.914759814739227295e-01 2.892209403216838837e-02 -1.148858964443206787e-01 2.953774333000183105e-01
5.482460185885429382e-02 2.956054210662841797e-01 -2.520459145307540894e-02 7.197837810963392258e-03 -1.724175363779067993e-01 3.961116448044776917e-02 -2.130874842405319214e-01 -1.349264755845069885e-02 1.787656247615814209e-01 2.661932110786437988e-01 1.987968571484088898e-02 1.920114159584045410e-01 1.409219950437545776e-02 7.747579365968704224e-03 -8.460624516010284424e-02 -2.434676140546798706e-01 4.152788817882537842e-01 2.402728199958801270e-01 3.657105863094329834e-01 -1.619713455438613892e-01 8.697376400232315063e-02 2.244757413864135742e-01 2.774011194705963135e-01 8.490629494190216064e-02 2.000004053115844727e-01 -5.263904854655265808e-02 1.551749110221862793e-01 -5.933794751763343811e-02 -6.128282099962234497e-02 6.963937729597091675e-02 -1.139272078871726990e-01 3.208830580115318298e-02
2.151522785425186157e-03 1.023600250482559204e-01 1.774510592222213745e-01 -3.733865618705749512e-01 1.365857478231191635e-02 -7.753020524978637695e-02 -1.707362532615661621e-01 8.680845052003860474e-02 -5.516872555017471313e-02 -2.441756892949342728e-03 -9.239635616540908813e-02 1.811485737562179565e-02 -2.492377460002899170e-01 -6.335190683603286743e-02 -3.908881247043609619e-01 -2.125470042228698730e-01 2.849135398864746094e-01 -8.459335565567016602e-02 -1.047829613089561462e-01 -2.688904404640197754e-01 -2.231775820255279541e-01 3.552630841732025146e-01 -8.842343464493751526e-03 -2.741818502545356750e-02 8.495269715785980225e-02 5.004812777042388916e-02 3.098036348819732666e-01 -2.633797563612461090e-02 9.980172663927078247e-02 3.913202881813049316e-02 -9.751219302415847778e-03 1.823897212743759155e-01
-7.392004877328872681e-02 2.283507883548736572e-01 -6.052480638027191162e-02 7.790520787239074707e-02 8.460394293069839478e-02 1.845789551734924316e-01 1.583458781242370605e-01 9.663922712206840515e-03 1.506032235920429230e-02 -1.085201650857925415e-01 1.047853082418441772e-01 -3.063781559467315674e-02 -2.321577668190002441e-01 -6.060020625591278076e-02 -1.295334547758102417e-01 2.113726735115051270e-02 2.397454977035522461e-01 -5.960357934236526489e-02 -1.199013292789459229e-01 -1.776443272829055786e-01 5.266404151916503906e-02 4.158188998699188232e-01 2.384340018033981323e-01 -1.017230525612831116e-01 1.925345957279205322e-01 -7.577197253704071045e-02 3.784483075141906738e-01 1.313631832599639893e-01 3.486040532588958740e-01 -4.906874895095825195e-02 2.959653735160827637e-01 -5.373687669634819031e-02
-6.683056801557540894e-02 2.295118868350982666e-01 4.654702171683311462e-02 7.370285689830780029e-02 5.981851741671562195e-02 1.251380294561386108e-01 8.694307878613471985e-03 2.814101278781890869e-01 1.874808520078659058e-01 -1.738022714853286743e-01 -1.620084494352340698e-01 -7.206840813159942627e-02 -2.517772614955902100e-01 1.814123615622520447e-02 1.279544979333877563e-01 -1.130060777068138123e-01 2.021963298320770264e-01 1.263917982578277588e-01 5.447646602988243103e-02 -2.051337063312530518e-01 -3.020780086517333984e-01 4.526745676994323730e-01 9.820903837680816650e-02 3.557133972644805908e-01 1.000627502799034119e-01 4.972077533602714539e-02 9.530960768461227417e-02 -3.729593381285667419e-02 -8.088272809982299805e-02 1.983349919319152832e-01 8.345155976712703705e-03 -2.096126675605773926e-01
1.072153076529502869e-01 7.324190437793731689e-02 -8.872918039560317993e-02 3.213208317756652832e-01 -1.070565194822847843e-03 2.923638224601745605e-01 -5.698893219232559204e-02 -1.426573260687291622e-03 1.881231814622879028e-01 4.284355789422988892e-02 1.386397182941436768e-01 4.347696900367736816e-02 -3.588032424449920654e-01 5.704921856522560120e-02 -2.030408233404159546e-01 -1.197497621178627014e-01 3.221166729927062988e-01 2.633209526538848877e-01 2.974421717226505280e-02 -1.937366724014282227e-01 1.124814078211784363e-01 3.113265037536621094e-01 -7.963822782039642334e-02 -1.378090977668762207e-01 -1.427243202924728394e-01 -1.038674414157867432e-01 3.292292654514312744e-01 -7.845161855220794678e-02 -6.738479435443878174e-02 1.039898619055747986e-01 -1.212399303913116455e-01 -1.233351081609725952e-01
1.340841203927993774e-01 4.506963491439819336e-01 -4.926132783293724060e-02 1.484949886798858643e-01 1.229845732450485229e-01 9.830858558416366577e-02 -1.048090085387229919e-01 -1.905336678028106689e-01 7.823479920625686646e-02 -1.319587230682373047e-01 1.275393515825271606e-01 -1.339380890130996704e-01 -4.077568277716636658e-02 2.146832644939422607e-01 -1.445683985948562622e-01 -2.400306016206741333e-01 2.275110632181167603e-01 -2.502468414604663849e-02 -2.086748927831649780e-01 -4.349766373634338379e-01 -1.039087325334548950e-01 1.260436773300170898e-01 2.824393510818481445e-01 -5.469124019145965576e-02 -1.975814811885356903e-02 2.530169486999511719e-01 2.483783662319183350e-02 7.551244646310806274e-02 1.134392097592353821e-01 1.082480400800704956e-01 5.991185083985328674e-02 -6.961426138877868652e-02
1.349660158157348633e-01 2.068144232034683228e-01 -1.733035594224929810e-01 -7.317096740007400513e-02 -1.057102456688880920e-01 -4.802991170436143875e-03 -3.157947584986686707e-02 2.716780304908752441e-01 -2.955006957054138184e-01 -6.306130439043045044e-02 -2.152369022369384766e-01 1.916641741991043091e-01 -1.518566459417343140e-01 9.788811951875686646e-02 -1.863305568695068359e-01 -1.062745377421379089e-01 2.047496587038040161e-01 -1.737595796585083008e-01 -1.112876012921333313e-01 -3.446086347103118896e-01 2.082931250333786011e-01 1.972820013761520386e-01 5.547933652997016907e-02 3.066347725689411163e-02 1.427204459905624390e-01 -3.180980682373046875e-01 2.921767234802246094e-01 6.580252200365066528e-02 2.454412877559661865e-01 2.976832725107669830e-02 -3.295553475618362427e-02 -3.948504105210304260e-02
1.972302943468093872e-01 1.032887026667594910e-01 -1.711903661489486694e-01 1.972304470837116241e-02 1.285036951303482056e-01 1.040893867611885071e-01 -2.138948068022727966e-02 -8.590823411941528320e-02 1.558215767145156860e-01 2.621080726385116577e-02 -1.058097928762435913e-01 -3.596599027514457703e-02 -3.711125552654266357e-01 1.725276708602905273e-01 4.152246192097663879e-02 -4.064458310604095459e-01 1.513237655162811279e-01 1.226149722933769226e-01 -1.938169747591018677e-01 -2.785216569900512695e-01 -8.620137721300125122e-02 3.179058134555816650e-01 4.592829570174217224e-02 -6.613563746213912964e-02 2.012258395552635193e-02 4.187000095844268799e-01 1.690782457590103149e-01 -9.012959897518157959e-02 -1.063247546553611755e-01 1.282714009284973145e-01 3.032538853585720062e-02 6.728568673133850098e-02
-4.820331931114196777e-02 1.636508256196975708e-01 -6.041646376252174377e-02 3.590899705886840820e-01 -8.141785860061645508e-02 3.719639480113983154e-01 4.379364661872386932e-03 -1.150671914219856262e-01 2.648135721683502197e-01 -5.051420256495475769e-02 -3.132995963096618652e-02 4.033290222287178040e-02 -3.303827345371246338e-01 -9.865944273769855499e-03 -6.109385192394256592e-02 -3.159606158733367920e-01 2.203948944807052612e-01 2.051348090171813965e-01 -1.132038608193397522e-01 -1.140069365501403809e-01 -1.196793839335441589e-01 3.816471397876739502e-01 -7.846173830330371857e-03 -8.943920023739337921e-03 9.822469949722290039e-02 1.278079897165298462e-01 2.371616512537002563e-01 -7.279842346906661987e-02 -1.655471622943878174e-01 -8.418936282396316528e-03 -3.908459097146987915e-03 -1.863009482622146606e-02
-9.029233455657958984e-02 2.117872610688209534e-02 -2.287719845771789551e-01 1.542142033576965332e-01 4.805833566933870316e-03 -1.096328627318143845e-02 -1.232678592205047607e-01 1.586635112762451172e-01 -1.461952626705169678e-01 -1.049961149692535400e-01 -2.998268418014049530e-02 -1.335843801498413086e-01 -1.286698505282402039e-02 4.424407705664634705e-02 -9.304010868072509766e-02 -3.897308930754661560e-02 1.677849292755126953e-01 -1.140835210680961609e-01 -4.747407734394073486e-01 -4.220115840435028076e-01 9.560184925794601440e-02 3.936233222484588623e-01 -2.716697379946708679e-02 -1.437710970640182495e-01 1.036633700132369995e-01 6.249248608946800232e-02 2.834629416465759277e-01 -2.882517576217651367e-01 1.542789116501808167e-02 2.308777719736099243e-02 3.990883007645606995e-02 2.731405571103096008e-02
-9.014993906021118164e-02 9.445755928754806519e-02 9.097731113433837891e-02 -4.465675354003906250e-02 -2.156147360801696777e-01 1.102560386061668396e-01 2.417963445186614990e-01 4.281569421291351318e-01 6.494551897048950195e-02 -1.183336693793535233e-02 1.356617733836174011e-02 6.374296545982360840e-02 -1.539399474859237671e-01 -6.032158061861991882e-02 2.198185771703720093e-03 -7.762411981821060181e-02 -7.184946537017822266e-02 -2.718194387853145599e-02 -6.998703815042972565e-03 -4.304347038269042969e-01 -3.844141215085983276e-02 2.052809000015258789e-01 1.557493209838867188e-01 -2.092070132493972778e-01 -1.544561088085174561e-01 3.241658210754394531e-01 2.110363543033599854e-01 -1.323410868644714355e-01 3.275198340415954590e-01 -2.506049722433090210e-02 1.685158461332321167e-01 -1.118550263345241547e-02
-3.606167435646057129e-01 3.620772361755371094e-01 8.760715276002883911e-02 -8.044406771659851074e-02 -9.238141775131225586e-02 -6.833680719137191772e-02 1.005128957331180573e-02 2.100253105163574219e-01 1.466952413320541382e-01 2.643164247274398804e-02 -2.459214814007282257e-02 2.245146036148071289e-01 -1.088720634579658508e-01 -1.986298337578773499e-02 2.875666879117488861e-02 -1.080475598573684692e-01 7.270585745573043823e-02 2.524729371070861816e-01 -9.305138140916824341e-02 -1.344714760780334473e-01 -3.132517933845520020e-01 1.935001462697982788e-01 3.838317096233367920e-01 9.415524452924728394e-02 1.345127224922180176e-01 -1.431832313537597656e-01 6.978991627693176270e-02 -8.051384985446929932e-02 1.856887340545654297e-01 3.064931929111480713e-01 5.845929309725761414e-02 2.522296854294836521e-04
-4.788339436054229736e-01 1.130691096186637878e-01 -1.685306131839752197e-01 -1.218204572796821594e-01 -4.858081415295600891e-02 1.744486093521118164e-01 -7.234420627355575562e-02 1.228806450963020325e-01 2.316749393939971924e-01 -4.573951289057731628e-02 -1.886336803436279297e-01 1.957301050424575806e-01 8.318600803613662720e-02 -1.464939862489700317e-01 1.523625701665878296e-01 6.073715165257453918e-02 9.228346496820449829e-02 7.508688420057296753e-02 -1.060212254524230957e-01 -2.631684243679046631e-01 -1.077460777014493942e-02 2.595992982387542725e-01 3.712427914142608643e-01 1.191777139902114868e-01 1.151601523160934448e-01 2.084605582058429718e-02 1.548410952091217041e-01 -9.860753268003463745e-02 1.687929630279541016e-01 2.234106212854385376e-01 -8.451485633850097656e-02 1.717448979616165161e-01
-2.571393847465515137e-01 2.644505500793457031e-01 1.117085739970207214e-01 -1.845033615827560425e-01 1.103698983788490295e-01 1.971872299909591675e-01 -1.452922672033309937e-01 -3.404228761792182922e-02 3.259966522455215454e-02 -1.591973006725311279e-01 -2.212870270013809204e-01 1.734979301691055298e-01 8.751530945301055908e-02 -3.856646269559860229e-02 3.743738681077957153e-02 -4.373205825686454773e-02 1.397379338741302490e-01 7.886716723442077637e-02 -3.367812335491180420e-01 -1.229329258203506470e-01 -1.436785012483596802e-01 3.371195197105407715e-01 4.422895610332489014e-01 -2.962171100080013275e-02 2.064267918467521667e-02 1.130786240100860596e-01 1.769006997346878052e-01 7.210666686296463013e-02 6.852081418037414551e-02 2.291036993265151978e-01 -1.108817681670188904e-01 1.479849517345428467e-01
-1.063584387302398682e-01 2.276874482631683350e-01 7.336516678333282471e-02 9.016082435846328735e-02 -6.971984356641769409e-02 -1.410528272390365601e-01 -1.784777343273162842e-01 3.478914499282836914e-01 5.560320615768432617e-02 9.627784043550491333e-02 1.170828342437744141e-01 -9.850187599658966064e-02 -3.062709607183933258e-02 1.543735861778259277e-01 -1.870021522045135498e-01 3.526230528950691223e-02 3.358153402805328369e-01 -1.459887623786926270e-01 -4.860430583357810974e-02 -3.248246610164642334e-01 2.035277038812637329e-01 4.185894131660461426e-01 -6.035514641553163528e-03 1.624756902456283569e-01 -3.607770055532455444e-02 -1.032441332936286926e-01 2.719879448413848877e-01 -1.016134992241859436e-01 1.270179897546768188e-01 1.340698599815368652e-01 -1.734488904476165771e-01 5.874133855104446411e-02
-2.591928541660308838e-01 -2.757452242076396942e-02 -1.319642364978790283e-01 1.704518944025039673e-01 -1.335845440626144409e-01 7.265902310609817505e-02 -1.798045337200164795e-01 2.609438300132751465e-01 3.469866467639803886e-03 -7.909061014652252197e-02 -1.835794001817703247e-01 -2.124415934085845947e-01 -2.658918313682079315e-02 4.299842566251754761e-02 -1.694391220808029175e-01 -3.927543014287948608e-02 1.332098394632339478e-01 -8.433325216174125671e-03 -5.218294858932495117e-01 -3.265752494335174561e-01 -1.314416229724884033e-01 1.624653339385986328e-01 1.692651063203811646e-01 2.029824852943420410e-01 2.927713394165039062e-01 7.817795127630233765e-02 3.259350359439849854e-02 -4.080021753907203674e-02 2.571643330156803131e-02 1.154255494475364685e-01 8.607633411884307861e-02 -1.337585598230361938e-01
7.807642221450805664e-03 2.537624537944793701e-01 -7.524499297142028809e-02 -4.500451963394880295e-03 -2.311656326055526733e-01 1.384102106094360352e-01 7.161488384008407593e-02 4.261592030525207520e-02 1.012921482324600220e-01 -2.505804002285003662e-01 1.119608059525489807e-01 -1.207574158906936646e-01 -2.262126654386520386e-02 -1.125603243708610535e-01 -9.663794189691543579e-03 -1.329722404479980469e-01 9.928352199494838715e-03 -1.005679294466972351e-01 -3.491176068782806396e-01 -4.714081883430480957e-01 1.301968693733215332e-01 2.020966112613677979e-01 6.394503265619277954e-02 -4.159060716629028320e-01 9.339199401438236237e-03 -1.883363574743270874e-01 6.954327970743179321e-02 2.598773241043090820e-01 1.260082051157951355e-02 2.511751279234886169e-02 -5.999965220689773560e-02 -1.330210566520690918e-01
-4.762325063347816467e-02 1.304789036512374878e-01 -2.756221592426300049e-01 7.756339013576507568e-02 -2.761801332235336304e-02 -1.138377189636230469e-01 9.332846105098724365e-02 -1.563613861799240112e-01 1.284482479095458984e-01 -2.052841894328594208e-02 -1.293078511953353882e-01 2.833711802959442139e-01 -2.327094823122024536e-01 -3.487219288945198059e-02 -4.289757832884788513e-02 -1.735460609197616577e-01 -1.581001728773117065e-01 -8.228862285614013672e-02 -4.287354648113250732e-02 -1.879978775978088379e-01 6.781478971242904663e-02 4.244317710399627686e-01 4.534444808959960938e-01 -1.105291470885276794e-01 1.373727321624755859e-01 -1.604102402925491333e-01 1.551942825317382812e-01 -1.116693764925003052e-01 9.505552053451538086e-02 2.328973710536956787e-01 -9.801915287971496582e-02 1.581574827432632446e-01
2.440328449010848999e-01 -3.734606131911277771e-02 -4.172132536768913269e-02 2.865290939807891846e-01 -9.536053240299224854e-02 -1.697234660387039185e-01 -6.687745451927185059e-02 3.377494215965270996e-01 -4.521366208791732788e-02 4.493882134556770325e-02 -8.762232214212417603e-02 5.211221799254417419e-02 -1.616006940603256226e-01 4.025693610310554504e-02 -2.538712024688720703e-01 2.011361122131347656e-01 1.853667199611663818e-01 7.481046766042709351e-02 -9.347400069236755371e-02 -2.325937300920486450e-01 -5.142826703377068043e-04 1.592518538236618042e-01 1.969559341669082642e-01 -1.563372090458869934e-02 1.760426461696624756e-01 -6.233660504221916199e-02 3.624997437000274658e-01 1.565477252006530762e-01 3.757892251014709473e-01 2.099810242652893066e-01 -5.235406011343002319e-02 -7.506765425205230713e-02
2.366331964731216431e-02 2.295891642570495605e-01 -3.780711889266967773e-01 -2.685353718698024750e-02 -7.179958373308181763e-02 1.304751187562942505e-01 -5.693043023347854614e-02 -1.418303996324539185e-01 -9.611028432846069336e-02 2.796342037618160248e-02 4.899247083812952042e-03 6.040406227111816406e-02 6.349848583340644836e-03 -8.511188626289367676e-02 -5.552958697080612183e-02 -4.939851537346839905e-02 5.249559879302978516e-02 1.147501766681671143e-01 -3.116308450698852539e-01 -3.887952268123626709e-01 -5.549410730600357056e-02 1.527545452117919922e-01 1.068137884140014648e-01 -1.530664414167404175e-01 5.718680471181869507e-02 -3.200282156467437744e-01 1.408434212207794189e-01 3.272836804389953613e-01 2.451729327440261841e-01 8.699703961610794067e-02 -1.115408614277839661e-01 -3.046699464321136475e-01
-4.253613948822021484e-02 3.275033831596374512e-01 -4.792968928813934326e-02 -6.389027088880538940e-02 -4.370892047882080078e-02 -1.107443347573280334e-01 7.826033234596252441e-02 1.431825459003448486e-01 1.997351795434951782e-01 -1.528557240962982178e-01 2.293195277452468872e-01 9.399025142192840576e-02 -5.113409832119941711e-03 9.919103235006332397e-02 -9.969577193260192871e-03 -1.692370027303695679e-01 1.274015307426452637e-01 1.644152551889419556e-01 -1.961331441998481750e-02 -2.395118474960327148e-01 -1.873335684649646282e-03 1.599696576595306396e-01 2.582990229129791260e-01 -2.725405991077423096e-01 9.799434989690780640e-02 -2.413084357976913452e-01 2.989459037780761719e-01 -1.885152906179428101e-01 1.580930203199386597e-01 8.677364885807037354e-02 1.401599794626235962e-01 4.098224043846130371e-01
3.919365257024765015e-02 -5.716817826032638550e-02 7.255645096302032471e-02 -5.952496454119682312e-02 -2.152480483055114746e-01 -3.497307002544403076e-02 1.572988033294677734e-01 -2.150044403970241547e-02 6.886673718690872192e-02 1.029540151357650757e-01 -1.985574662685394287e-01 2.891857028007507324e-01 1.556683927774429321e-01 -8.999175578355789185e-02 -5.968310683965682983e-02 -2.421788424253463745e-01 5.837125182151794434e-01 -4.258337989449501038e-02 -1.335401386022567749e-01 -8.393562585115432739e-02 1.174579262733459473e-01 3.408886492252349854e-01 -8.394136279821395874e-02 -7.575269322842359543e-03 -3.543388471007347107e-02 9.626763639971613884e-04 3.077582456171512604e-02 7.998138666152954102e-03 3.070245683193206787e-01 2.194736152887344360e-01 1.769415736198425293e-01 1.276592817157506943e-02
-1.417774409055709839e-01 6.664195656776428223e-02 8.188582956790924072e-02 -3.503749892115592957e-02 -2.571274638175964355e-01 2.362354695796966553e-01 -2.116004526615142822e-01 1.085035130381584167e-01 -1.990099810063838959e-02 1.368758976459503174e-01 -2.041110992431640625e-01 -1.030008029192686081e-02 -3.530687466263771057e-02 -1.234609931707382202e-01 1.191255077719688416e-02 2.038975991308689117e-02 3.222784101963043213e-01 1.562470048666000366e-01 6.772962212562561035e-02 -2.484011054039001465e-01 1.161467004567384720e-02 1.877750605344772339e-01 1.544123440980911255e-01 -9.376411139965057373e-02 -2.367524355649948120e-01 3.092327155172824860e-03 1.077645272016525269e-01 -1.166089773178100586e-01 5.664700865745544434e-01 -1.213017106056213379e-01 -1.768289208412170410e-01 1.926222629845142365e-02
1.183860469609498978e-02 1.929401755332946777e-01 -3.444352447986602783e-01 -8.466061949729919434e-02 -1.653293073177337646e-01 7.756955921649932861e-02 3.362418413162231445e-01 1.534967869520187378e-01 -2.522654533386230469e-01 6.722874008119106293e-03 5.698718596249818802e-03 7.623774558305740356e-02 -2.748221457004547119e-01 2.724760398268699646e-02 -1.275364309549331665e-01 1.615457832813262939e-01 8.734130114316940308e-02 -8.009235560894012451e-02 -1.779167503118515015e-01 -4.190794825553894043e-01 8.549322187900543213e-02 1.203292533755302429e-01 5.607769638299942017e-02 4.687814041972160339e-02 -8.253644220530986786e-03 -7.627014815807342529e-02 2.733139991760253906e-01 1.088385730981826782e-01 2.593516707420349121e-01 2.525646090507507324e-01 6.585572659969329834e-02 -4.922972619533538818e-02
1.787012666463851929e-01 2.018857598304748535e-01 1.000434458255767822e-01 2.537947297096252441e-01 2.965413406491279602e-02 4.292529076337814331e-03 3.542020684108138084e-03 8.923857472836971283e-03 2.035606354475021362e-01 -1.459780037403106689e-01 7.909248024225234985e-02 -1.200344264507293701e-01 -1.719302535057067871e-01 -2.714043855667114258e-01 -8.107398450374603271e-02 -1.555793434381484985e-01 2.905265688896179199e-01 1.371713578701019287e-01 1.871307194232940674e-01 -3.558613359928131104e-01 1.445640474557876587e-01 1.761883497238159180e-01 9.316574782133102417e-02 8.060973882675170898e-02 -3.043742775917053223e-01 -2.963971719145774841e-02 4.323992133140563965e-01 -4.606427252292633057e-02 -5.812288075685501099e-02 2.293699979782104492e-02 1.219983398914337158e-01 -3.304805234074592590e-02
1.894644796848297119e-01 -4.769090190529823303e-02 -2.846800982952117920e-01 1.345309149473905563e-02 -7.383380550891160965e-03 3.913508728146553040e-02 1.104542389512062073e-01 1.578005403280258179e-01 2.042170166969299316e-01 8.144797757267951965e-03 2.799066901206970215e-01 -7.103922963142395020e-02 -1.097089983522891998e-02 -1.902689188718795776e-01 3.603485878556966782e-03 -1.026533618569374084e-01 1.886662095785140991e-01 1.003531813621520996e-01 3.870104625821113586e-02 -3.665594458580017090e-01 2.447289181873202324e-03 3.333468735218048096e-01 2.183588594198226929e-01 1.800884306430816650e-01 2.987404465675354004e-01 -1.555977202951908112e-02 -1.278938800096511841e-01 5.417135357856750488e-02 2.953368127346038818e-01 6.777039170265197754e-02 -2.796590626239776611e-01 1.352997571229934692e-01
-1.460226178169250488e-01 7.430179417133331299e-02 1.467478871345520020e-01 1.800329387187957764e-01 -3.728998824954032898e-02 1.611050367355346680e-01 -1.193546876311302185e-01 1.574184894561767578e-01 -1.715683341026306152e-01 8.689111471176147461e-02 -1.334553509950637817e-01 -1.909724473953247070e-01 4.474717751145362854e-02 8.744734525680541992e-02 -1.173778325319290161e-01 -1.470342874526977539e-01 3.141521811485290527e-01 1.561393737792968750e-01 -6.531848013401031494e-02 -3.141905069351196289e-01 -2.057438492774963379e-01 2.908784449100494385e-01 9.352821856737136841e-02 -1.908546239137649536e-01 -1.646431982517242432e-01 -4.035242646932601929e-02 1.685626506805419922e-01 -4.603736102581024170e-02 4.778770208358764648e-01 -1.727510094642639160e-01 1.343182940036058426e-02 2.646481618285179138e-02
-2.012234181165695190e-01 6.964721530675888062e-02 -9.685605764389038086e-02 -1.560504287481307983e-01 -1.450437307357788086e-01 9.217021055519580841e-03 8.440336585044860840e-02 1.191040500998497009e-01 1.291379779577255249e-01 -5.917318537831306458e-02 -1.421218067407608032e-01 -7.207754999399185181e-02 -1.212093010544776917e-01 -5.144326761364936829e-02 -2.255568653345108032e-01 -3.796172887086868286e-02 4.590362310409545898e-01 -2.816531807184219360e-02 -2.561111152172088623e-01 -5.066204667091369629e-01 -1.154038086533546448e-01 -1.223469972610473633e-01 3.196652233600616455e-02 -5.353112891316413879e-02 -9.529796428978443146e-03 -2.205102890729904175e-01 -4.717970266938209534e-02 9.923859685659408569e-02 6.926124542951583862e-02 -7.791119813919067383e-02 -3.509335815906524658e-01 5.015879869461059570e-02
-2.204771488904953003e-01 -1.059928070753812790e-02 7.145740091800689697e-02 -5.129179358482360840e-02 1.064611896872520447e-01 1.085491552948951721e-01 2.285624668002128601e-02 2.642399072647094727e-01 5.622105300426483154e-02 -1.076323091983795166e-01 -2.744602262973785400e-01 -4.377539828419685364e-02 -2.155054211616516113e-01 7.376548647880554199e-02 -2.472595274448394775e-01 -4.505977779626846313e-02 1.662409156560897827e-01 1.076500862836837769e-01 -1.292923688888549805e-01 -1.356003284454345703e-01 -4.992465972900390625e-01 2.095138579607009888e-01 1.142846643924713135e-01 -9.859073162078857422e-02 3.012196347117424011e-02 -2.003069669008255005e-01 3.922237455844879150e-01 -9.754239022731781006e-02 1.247346475720405579e-01 1.283899545669555664e-01 -1.192151606082916260e-01 -4.631074517965316772e-02
7.372989505529403687e-02 9.507974982261657715e-02 -1.098395790904760361e-02 1.488813161849975586e-01 2.244700863957405090e-02 8.776924014091491699e-02 1.792657375335693359e-02 2.451791167259216309e-01 8.743531256914138794e-02 -9.539664536714553833e-02 -3.749668300151824951e-01 -1.512801647186279297e-01 -1.012951135635375977e-01 1.509050875902175903e-01 -6.833816412836313248e-03 -7.985371351242065430e-02 2.887275815010070801e-01 2.002028971910476685e-01 -3.054799512028694153e-02 -2.694272994995117188e-01 -4.155912101268768311e-01 3.084532916545867920e-01 1.915573626756668091e-01 9.210591018199920654e-02 1.026036962866783142e-01 8.751113200560212135e-04 7.133477181196212769e-02 -3.628331422805786133e-02 1.302776765078306198e-02 2.959791421890258789e-01 6.373270601034164429e-02 -2.369253486394882202e-01
8.625163137912750244e-02 3.467310592532157898e-02 -1.689407825469970703e-01 3.492838740348815918e-01 8.261009119451045990e-03 3.504760861396789551e-01 2.449978515505790710e-02 -2.050302922725677490e-02 4.544617235660552979e-02 3.027719818055629730e-02 -9.794134646654129028e-02 1.861836612224578857e-01 -2.155529111623764038e-01 9.580436348915100098e-02 8.492200076580047607e-02 -2.628057301044464111e-01 3.228198885917663574e-01 2.114583998918533325e-01 -1.559944748878479004e-01 -2.143360488116741180e-02 -2.890623547136783600e-02 2.783627212047576904e-01 -5.536712706089019775e-02 1.174836535938084126e-03 -7.361496239900588989e-02 1.341845393180847168e-01 3.164353370666503906e-01 -3.247305452823638916e-01 6.267188489437103271e-02 1.915041655302047729e-01 -4.193128645420074463e-02 -1.061210185289382935e-01
-1.780104078352451324e-02 3.590004146099090576e-01 -1.514445245265960693e-01 -4.006816819310188293e-02 -1.313274204730987549e-01 -1.863114535808563232e-01 1.968724131584167480e-01 3.041715323925018311e-01 -1.543424464762210846e-02 1.176882162690162659e-01 -7.166542112827301025e-02 -1.361515074968338013e-01 -1.650617420673370361e-01 -5.581719800829887390e-02 -1.087536960840225220e-01 1.832090467214584351e-01 3.835927844047546387e-01 1.561908274888992310e-01 1.002874001860618591e-01 -3.262864649295806885e-01 6.361559964716434479e-03 2.440252304077148438e-01 8.831761032342910767e-02 -5.211283266544342041e-02 7.787009328603744507e-02 -8.454227447509765625e-02 1.728476136922836304e-01 -4.805932939052581787e-02 3.187885284423828125e-01 -1.439289003610610962e-01 7.939500361680984497e-02 -1.315335333347320557e-01
-8.739050477743148804e-02 2.889165189117193222e-03 1.722566783428192139e-02 -2.460670024156570435e-01 -1.377148181200027466e-01 -8.055614680051803589e-02 -6.883184611797332764e-02 -4.119945224374532700e-03 2.670518755912780762e-01 -2.641614712774753571e-02 -2.616149783134460449e-01 1.195635572075843811e-01 -9.942900389432907104e-02 -2.780540585517883301e-01 -1.547969281673431396e-01 -1.416155546903610229e-01 1.489147096872329712e-01 2.349040508270263672e-01 1.229899600148200989e-01 -4.210746884346008301e-01 -3.421574831008911133e-01 1.097266003489494324e-01 1.189232915639877319e-01 -2.323419749736785889e-01 -2.351968921720981598e-02 -1.152369827032089233e-01 5.423448234796524048e-02 -9.337782114744186401e-02 2.282720208168029785e-01 -3.065025061368942261e-02 -2.407475709915161133e-01 -1.086574047803878784e-01
5.675594136118888855e-02 2.753134965896606445e-01 -3.214675188064575195e-01 -2.768165804445743561e-02 -1.757645756006240845e-01 -1.022939383983612061e-02 -6.063707545399665833e-02 2.448041923344135284e-02 1.267383396625518799e-01 1.712207049131393433e-01 1.453116238117218018e-01 2.609786950051784515e-02 2.849270403385162354e-02 1.859499490819871426e-03 -7.831758260726928711e-02 -2.867675423622131348e-01 3.834926784038543701e-01 3.194982558488845825e-02 2.007934600114822388e-01 -1.449341028928756714e-01 2.132228389382362366e-02 8.067645132541656494e-02 5.529817342758178711e-01 1.064612641930580139e-01 8.106859773397445679e-02 -1.175467148423194885e-01 9.146360307931900024e-02 -2.759565599262714386e-02 2.285042554140090942e-01 -7.114044576883316040e-02 5.784486979246139526e-02 4.005186632275581360e-02
-1.467519253492355347e-01 3.129726350307464600e-01 -4.798343032598495483e-02 -7.259222120046615601e-02 -9.331613779067993164e-02 1.064948663115501404e-01 -2.513379454612731934e-01 9.157612221315503120e-04 2.271696925163269043e-01 1.708069890737533569e-01 -9.483121335506439209e-02 4.370965808629989624e-02 -1.728706620633602142e-02 2.833694219589233398e-01 -7.309986650943756104e-02 -1.733716875314712524e-01 -8.165486901998519897e-02 3.637717068195343018e-01 5.912718549370765686e-02 -5.164573788642883301e-01 -9.631799161434173584e-02 -5.588170886039733887e-02 1.815589666366577148e-01 1.891156435012817383e-01 5.505827814340591431e-02 1.407898776233196259e-02 2.834569104015827179e-02 2.914574742317199707e-02 9.953754395246505737e-02 2.010581195354461670e-01 -4.684931039810180664e-02 1.851399391889572144e-01
-1.713942885398864746e-01 2.531773038208484650e-02 1.451573222875595093e-01 -3.387548401951789856e-02 -1.100661605596542358e-01 2.587310671806335449e-01 -3.629835322499275208e-02 1.834136433899402618e-02 1.679701358079910278e-01 8.945423364639282227e-02 -1.465716361999511719e-01 1.322778165340423584e-01 1.053793653845787048e-01 7.582160830497741699e-02 -2.664017081260681152e-01 -1.094776093959808350e-01 3.536989986896514893e-01 1.029171422123908997e-01 1.088090389966964722e-01 -2.485314011573791504e-01 -4.622634500265121460e-02 3.177828192710876465e-01 1.529789119958877563e-01 -1.748134568333625793e-02 -1.162938028573989868e-01 -8.414844423532485962e-02 1.340854074805974960e-02 3.193475678563117981e-02 5.287981629371643066e-01 -2.095171660184860229e-01 -7.975137978792190552e-02 6.500658392906188965e-02
-2.182026803493499756e-01 1.661242246627807617e-01 8.368545025587081909e-02 1.073439121246337891e-01 -1.438446491956710815e-01 1.036349684000015259e-01 -9.820561856031417847e-02 5.262038707733154297e-01 3.143020570278167725e-01 3.689011186361312866e-02 -9.677919000387191772e-02 1.573072671890258789e-01 1.232146751135587692e-02 1.876039803028106689e-02 4.747864231467247009e-02 1.229454856365919113e-02 8.022051304578781128e-02 9.668085724115371704e-03 -1.866901665925979614e-01 -4.689815342426300049e-01 3.624374046921730042e-02 5.408085510134696960e-02 -1.310780793428421021e-01 5.761330574750900269e-02 -2.165159955620765686e-02 6.800542026758193970e-02 1.569518446922302246e-01 -8.280651271343231201e-02 1.957869082689285278e-01 1.980979591608047485e-01 -2.235510200262069702e-01 3.051001764833927155e-02
-1.154133230447769165e-01 -4.299978911876678467e-02 -1.448619179427623749e-02 -2.677269093692302704e-02 1.239190548658370972e-01 -4.300373047590255737e-02 -9.774584323167800903e-03 9.676741063594818115e-02 2.335786633193492889e-02 -6.713639944791793823e-02 8.120468258857727051e-02 -2.328944057226181030e-01 -1.212890967726707458e-01 -1.375831961631774902e-01 -1.342096030712127686e-01 -2.831099331378936768e-01 -1.442202832549810410e-02 3.200912475585937500e-01 2.120830416679382324e-01 -3.728694915771484375e-01 -3.688807412981987000e-02 3.407460749149322510e-01 1.085987836122512817e-01 1.362436711788177490e-01 2.565331161022186279e-01 4.359827563166618347e-02 1.105147004127502441e-01 -9.120757132768630981e-02 4.307706654071807861e-01 4.380244761705398560e-02 -8.935377001762390137e-02 2.033188194036483765e-01
-1.087947785854339600e-01 -6.660403218120336533e-03 -2.708506584167480469e-01 1.045747771859169006e-01 -1.309046894311904907e-01 -9.252195805311203003e-02 -7.725293934345245361e-02 4.997905716300010681e-02 3.448422551155090332e-01 1.537543386220932007e-01 -2.062594741582870483e-01 3.366248682141304016e-02 -2.215475738048553467e-01 -2.086963653564453125e-01 -6.247425079345703125e-02 -2.003878206014633179e-01 -4.318587854504585266e-02 -1.034126505255699158e-01 -2.647649869322776794e-02 -1.960608810186386108e-01 1.679324507713317871e-01 2.773181200027465820e-01 4.945775270462036133e-01 -5.185225605964660645e-02 8.773359656333923340e-02 -7.551743090152740479e-02 1.152136847376823425e-01 -1.891986429691314697e-01 1.114942058920860291e-01 1.451694816350936890e-01 -1.378712356090545654e-01 1.662713587284088135e-01
-1.869864016771316528e-01 4.518953561782836914e-01 1.085148826241493225e-01 -1.331653445959091187e-01 -9.168725460767745972e-02 -2.038860023021697998e-01 -7.456453144550323486e-02 1.945193111896514893e-01 2.228081524372100830e-01 1.260994076728820801e-01 -7.766193151473999023e-02 -2.041738294064998627e-02 1.811438240110874176e-02 9.497256577014923096e-02 5.213254131376743317e-03 -9.664258360862731934e-02 -4.121543467044830322e-02 -8.495464571751654148e-04 3.600030764937400818e-02 -4.713954925537109375e-01 -3.810886740684509277e-01 1.705883294343948364e-01 -4.558566585183143616e-02 -1.139626372605562210e-02 -2.481648623943328857e-01 1.419043447822332382e-02 2.161785662174224854e-01 1.030264198780059814e-01 1.202894076704978943e-01 5.412703752517700195e-02 -6.056414544582366943e-02 -7.272298634052276611e-02
-2.743279337882995605e-01 1.708795279264450073e-01 -9.401801228523254395e-02 1.317621618509292603e-01 -1.143122985959053040e-01 4.324411042034626007e-03 2.665509879589080811e-01 1.942300200462341309e-01 3.483073413372039795e-02 -1.355618983507156372e-02 -1.516394764184951782e-01 -1.431604623794555664e-01 -1.645928025245666504e-01 -8.694742619991302490e-02 4.854989424347877502e-02 -3.107735887169837952e-02 3.124091923236846924e-01 1.321882754564285278e-01 -9.594518691301345825e-02 -2.719720304012298584e-01 5.414065718650817871e-02 3.800370097160339355e-01 -9.228435158729553223e-02 -5.192542448639869690e-02 1.807479262351989746e-01 -1.846680939197540283e-01 1.943821609020233154e-01 1.754952669143676758e-01 2.685036361217498779e-01 -2.290794253349304199e-01 2.590307034552097321e-02 2.172688096761703491e-01
8.257412910461425781e-02 1.211141869425773621e-01 -3.050946258008480072e-02 7.660947740077972412e-02 -3.154327720403671265e-02 -7.481384277343750000e-02 1.103565618395805359e-01 9.524434059858322144e-02 2.450075000524520874e-01 4.415388777852058411e-02 -2.270443588495254517e-01 1.240958869457244873e-01 2.015743702650070190e-01 -4.180618748068809509e-02 -2.827550470829010010e-01 -3.531993329524993896e-01 2.171916216611862183e-01 -2.148115038871765137e-01 1.036523506045341492e-01 -3.611092269420623779e-01 -3.128336369991302490e-01 2.286192923784255981e-01 1.878833919763565063e-01 -1.840957254171371460e-01 -2.014111280441284180e-01 -2.051102519035339355e-01 4.290173575282096863e-02 9.495775401592254639e-02 3.285291045904159546e-02 4.712473228573799133e-02 1.204343959689140320e-01 5.274544283747673035e-02
5.676073580980300903e-02 3.827475309371948242e-01 -7.317860424518585205e-02 -5.995767563581466675e-02 -1.375361084938049316e-01 -1.300847977399826050e-01 1.377539783716201782e-01 2.312614619731903076e-01 7.663469761610031128e-02 -2.321375906467437744e-01 1.949647516012191772e-01 9.409599006175994873e-02 -1.349468342959880829e-02 7.407271116971969604e-02 -1.442099362611770630e-01 -1.243715211749076843e-01 2.419534325599670410e-01 5.654951184988021851e-02 1.313166413456201553e-02 -8.291534334421157837e-02 -2.547981031239032745e-02 8.412501215934753418e-02 2.597455680370330811e-01 -2.269434332847595215e-01 2.442419342696666718e-02 -3.568247556686401367e-01 1.743693351745605469e-01 -1.832655519247055054e-01 2.301278412342071533e-01 2.660947442054748535e-01 -9.492049925029277802e-03 2.706027030944824219e-01
1.474652141332626343e-01 1.381782144308090210e-01 -3.109088838100433350e-01 4.144773632287979126e-02 -1.879605948925018311e-01 -9.090826660394668579e-02 -2.340237796306610107e-02 -4.596150293946266174e-02 2.688593231141567230e-02 -2.439398467540740967e-01 -5.300842598080635071e-02 -2.709528505802154541e-01 -1.080399975180625916e-01 -8.733481913805007935e-02 -3.830609917640686035e-01 -2.962260320782661438e-02 3.663424253463745117e-01 -4.139314219355583191e-02 -3.776863217353820801e-01 -3.415127992630004883e-01 1.026037521660327911e-02 1.628201454877853394e-01 2.246384508907794952e-02 1.155824139714241028e-01 -1.031454503536224365e-01 -1.086209863424301147e-01 2.931082621216773987e-03 -7.693787664175033569e-02 2.390959672629833221e-02 1.286297589540481567e-01 1.681511998176574707e-01 -4.148894920945167542e-02
-2.435259968042373657e-01 1.675226539373397827e-01 6.228176876902580261e-02 1.319710016250610352e-01 -2.391026467084884644e-01 1.673492789268493652e-01 1.383470147848129272e-01 2.822646200656890869e-01 1.046855971217155457e-01 2.847733441740274429e-03 -2.367756217718124390e-01 -1.150195375084877014e-01 -5.607918649911880493e-02 2.548766136169433594e-01 -3.497759401798248291e-01 -3.904110193252563477e-02 1.117174550890922546e-01 2.416781634092330933e-01 8.050606399774551392e-02 -3.269273340702056885e-01 -1.491632908582687378e-01 3.282224535942077637e-01 -2.541538514196872711e-02 -1.951589807868003845e-02 1.259605982340872288e-03 -1.161467060446739197e-01 3.038012795150279999e-02 3.178673610091209412e-02 2.810063660144805908e-01 -1.046907827258110046e-01 -6.595472246408462524e-02 -1.007724553346633911e-01
-9.994682669639587402e-02 9.851511567831039429e-02 -1.268758028745651245e-01 -1.265770047903060913e-01 -7.188972085714340210e-02 -6.217699497938156128e-02 6.697855889797210693e-02 1.490408927202224731e-01 8.490387350320816040e-03 -2.549812197685241699e-01 -1.688730716705322266e-01 -2.083751410245895386e-01 -1.896551996469497681e-01 2.020296603441238403e-01 -1.198115851730108261e-02 -1.765343397855758667e-01 2.686511874198913574e-01 7.619929313659667969e-02 -1.470637768507003784e-01 -2.774781882762908936e-01 2.533033676445484161e-02 1.369888782501220703e-01 -1.021732091903686523e-01 1.897749602794647217e-01 1.254475712776184082e-01 9.313429147005081177e-02 5.367088317871093750e-01 3.996152058243751526e-02 2.096300274133682251e-01 -2.066010981798171997e-01 -1.476915478706359863e-01 4.862926155328750610e-02
-5.810570344328880310e-02 1.071315258741378784e-02 4.870334267616271973e-02 -2.920629680156707764e-01 1.305071916431188583e-02 1.805099844932556152e-01 -1.507565975189208984e-01 -1.689225882291793823e-01 9.129487723112106323e-02 7.453015446662902832e-02 -2.029123604297637939e-01 -1.770434435456991196e-03 -1.586166024208068848e-01 -1.054921522736549377e-01 -9.222394227981567383e-02 -3.917264565825462341e-02 1.142756864428520203e-01 1.398376077413558960e-01 3.493610024452209473e-02 -4.294784069061279297e-01 -4.272500574588775635e-01 2.863062918186187744e-01 5.831344053149223328e-02 -3.027981519699096680e-01 6.249390915036201477e-02 -5.545269325375556946e-02 2.223989367485046387e-01 -1.894220262765884399e-01 7.884462177753448486e-02 -1.337449401617050171e-01 -1.667846739292144775e-01 -3.599040582776069641e-02
-1.218031942844390869e-01 5.636776238679885864e-02 8.218853175640106201e-02 -5.235454067587852478e-02 -2.343906611204147339e-01 5.774911493062973022e-02 -7.644417136907577515e-02 6.066225841641426086e-02 -2.768881618976593018e-02 -1.221203897148370743e-02 2.424475848674774170e-01 2.779488265514373779e-02 -4.012827873229980469e-01 -7.860034704208374023e-02 -1.825141906738281250e-01 -3.100601397454738617e-02 4.456891119480133057e-01 -9.081456065177917480e-02 -7.731608301401138306e-02 -2.155891805887222290e-01 3.492813557386398315e-02 3.203570544719696045e-01 1.275683790445327759e-01 1.511797010898590088e-01 2.991091012954711914e-01 -3.285744041204452515e-02 8.115914463996887207e-02 -3.727090358734130859e-02 2.929384112358093262e-01 8.039688318967819214e-02 1.278677880764007568e-01 -1.824187338352203369e-01
6.489697261713445187e-04 1.727533042430877686e-01 1.347677316516637802e-02 -4.812816530466079712e-02 1.186837777495384216e-01 3.040370643138885498e-01 -1.695815324783325195e-01 1.961084157228469849e-01 3.203288912773132324e-01 -1.693885475397109985e-01 -1.393675655126571655e-01 -2.765557169914245605e-01 -1.962956190109252930e-01 1.465187817811965942e-01 1.682528853416442871e-01 -2.627244591712951660e-01 2.392297051846981049e-02 -6.597429513931274414e-02 -1.386830210685729980e-01 -1.164906099438667297e-01 -1.015494540333747864e-01 2.814655005931854248e-01 3.103723227977752686e-01 1.236125379800796509e-01 1.849265098571777344e-01 1.013058945536613464e-01 1.205570399761199951e-01 -1.395273506641387939e-01 2.244868278503417969e-01 2.002173662185668945e-01 -4.841856658458709717e-03 3.916022926568984985e-02
-1.914689317345619202e-02 1.879189163446426392e-01 -2.100856751203536987e-01 -1.554129421710968018e-01 -6.081571802496910095e-02 1.212001591920852661e-01 -2.211255729198455811e-01 -3.010790944099426270e-01 1.617821604013442993e-01 -4.329552501440048218e-02 1.575998365879058838e-01 -1.611321121454238892e-01 1.151512190699577332e-02 4.636689275503158569e-02 -2.911708056926727295e-01 9.559173136949539185e-02 1.737439632415771484e-01 3.119860030710697174e-02 -2.003503292798995972e-01 -5.404462814331054688e-01 -8.092749863862991333e-02 2.012524753808975220e-01 1.179026812314987183e-01 -7.967973500490188599e-02 -9.806247055530548096e-02 -8.337928354740142822e-02 2.277178317308425903e-01 7.836933434009552002e-02 2.876930870115756989e-02 1.970082223415374756e-01 1.318112611770629883e-01 2.799289301037788391e-02
-1.450729221105575562e-01 2.334317564964294434e-01 -3.889627009630203247e-02 -3.521203622221946716e-02 -1.677153110504150391e-01 1.086250916123390198e-01 7.730703055858612061e-02 1.253181844949722290e-01 1.546386745758354664e-03 -8.568782359361648560e-02 -5.819520726799964905e-02 -2.852620184421539307e-01 -2.350866645574569702e-01 1.665957458317279816e-02 6.768987048417329788e-03 1.201374232769012451e-01 5.244060754776000977e-01 1.750450432300567627e-01 -5.891312658786773682e-02 -2.607111632823944092e-01 4.529049620032310486e-02 3.002395927906036377e-01 -7.382024824619293213e-02 2.108436822891235352e-01 7.692673802375793457e-02 -1.146175190806388855e-01 2.000141590833663940e-01 5.803993344306945801e-02 2.764952182769775391e-01 -1.455344408750534058e-01 5.144520476460456848e-02 1.268271505832672119e-01
3.462046757340431213e-02 2.830743975937366486e-02 -1.957975029945373535e-01 1.760210469365119934e-02 -6.801023613661527634e-03 2.270216196775436401e-01 -6.950964778661727905e-02 4.016149044036865234e-01 5.883811414241790771e-02 1.593315154314041138e-01 -1.922917217016220093e-01 -1.150465458631515503e-01 -1.656971722841262817e-01 1.226950287818908691e-01 -1.018940433859825134e-01 -3.889530524611473083e-02 2.393516004085540771e-01 5.749112367630004883e-02 1.801449246704578400e-02 -2.717212140560150146e-01 -7.283025234937667847e-02 1.581346243619918823e-01 1.935716569423675537e-01 -5.076455697417259216e-02 -2.006409913301467896e-01 -1.666771620512008667e-01 3.182375431060791016e-01 3.612520545721054077e-02 3.398926258087158203e-01 -2.271690219640731812e-01 -1.003228202462196350e-01 2.350582629442214966e-01
-6.696174293756484985e-02 -7.657318562269210815e-02 6.582420319318771362e-02 4.711981862783432007e-02 -1.422297358512878418e-01 3.104126751422882080e-01 -9.300541132688522339e-02 1.232732161879539490e-01 8.093961328268051147e-02 1.228382810950279236e-01 -6.634685397148132324e-02 7.041934877634048462e-02 -4.553804919123649597e-02 1.177503168582916260e-01 1.226349771022796631e-01 -9.864579886198043823e-02 -6.306786835193634033e-02 2.404456138610839844e-01 -1.044915616512298584e-01 -5.542544126510620117e-01 -1.646265536546707153e-01 4.104005917906761169e-02 5.774233117699623108e-02 -3.263843059539794922e-01 -9.190775454044342041e-02 -6.933739408850669861e-03 -5.646828189492225647e-02 -2.521024346351623535e-01 2.818642556667327881e-01 2.327542603015899658e-01 1.214509755373001099e-01 1.696779727935791016e-01
1.007291972637176514e-01 3.740373253822326660e-01 1.028728485107421875e-01 -9.628351032733917236e-02 -6.958198547363281250e-02 2.706965804100036621e-01 -4.902238026261329651e-02 -3.079237341880798340e-01 -6.673705577850341797e-02 -2.304770201444625854e-01 8.047338575124740601e-02 -1.754916012287139893e-01 3.419525176286697388e-02 1.423885822296142578e-01 -1.499716937541961670e-01 -3.020588457584381104e-01 1.971377432346343994e-01 -2.049254626035690308e-01 -3.372390940785408020e-02 -2.218200117349624634e-01 -2.042114883661270142e-01 2.325261086225509644e-01 1.455833911895751953e-01 -3.385847061872482300e-02 -9.195749461650848389e-02 1.190258376300334930e-02 1.504250466823577881e-01 4.671940952539443970e-02 1.760496497154235840e-01 3.063151240348815918e-01 1.266574710607528687e-01 3.395140543580055237e-02
-2.216339856386184692e-01 3.244126960635185242e-02 5.020242184400558472e-03 -2.042446099221706390e-02 -1.946749538183212280e-02 -8.444741368293762207e-03 -9.320572949945926666e-03 -6.435627490282058716e-02 -2.989050187170505524e-02 9.370050579309463501e-02 -5.677289888262748718e-02 1.538173407316207886e-01 -5.944458022713661194e-02 3.645913004875183105e-01 -2.343686856329441071e-02 -3.031324148178100586e-01 3.891091048717498779e-01 2.733175754547119141e-01 4.344807472079992294e-03 -4.385038018226623535e-01 -7.959666848182678223e-02 2.641969919204711914e-01 6.992836296558380127e-02 7.118556648492813110e-02 -1.600676029920578003e-01 1.589223928749561310e-02 -1.055398806929588318e-01 -2.691154778003692627e-01 1.361349672079086304e-01 1.444434374570846558e-01 -5.447766557335853577e-02 1.514707505702972412e-01
1.399266719818115234e-01 8.185110986232757568e-02 -5.788068473339080811e-02 1.825150102376937866e-01 -9.555191546678543091e-02 -2.623183280229568481e-02 -7.328192144632339478e-02 -5.633569136261940002e-02 -7.797030359506607056e-02 -1.276252716779708862e-01 7.271900773048400879e-02 5.281239375472068787e-02 -1.894990652799606323e-01 -1.011821925640106201e-01 -2.838702797889709473e-01 -6.757666915655136108e-02 4.323068857192993164e-01 2.756039798259735107e-01 -2.167839854955673218e-01 -4.091814160346984863e-01 2.345199286937713623e-01 1.669982224702835083e-01 -2.619095146656036377e-02 -3.833692520856857300e-02 -1.537051498889923096e-01 6.085824221372604370e-02 5.125187709927558899e-02 4.077280312776565552e-02 3.595472872257232666e-01 -5.436537787318229675e-02 1.704842597246170044e-01 -4.156101495027542114e-02
1.612417027354240417e-02 6.363674998283386230e-02 5.755319073796272278e-02 2.941202255897223949e-04 -2.189955860376358032e-01 1.211147233843803406e-01 -3.843384087085723877e-01 8.069058507680892944e-02 -3.582632541656494141e-02 -1.522767394781112671e-01 2.338849194347858429e-02 -1.141983419656753540e-01 -3.190051317214965820e-01 4.177580773830413818e-02 2.078746557235717773e-01 2.450388520956039429e-01 4.169089794158935547e-01 -2.515918761491775513e-02 -1.072101145982742310e-01 -2.574010789394378662e-01 -6.432504206895828247e-02 3.664612174034118652e-01 -8.065537363290786743e-02 -1.998235844075679779e-02 4.793278127908706665e-02 6.983758509159088135e-02 1.706741899251937866e-01 4.432566091418266296e-02 2.328016310930252075e-01 1.551645994186401367e-01 5.594348534941673279e-02 1.161662638187408447e-01
-4.406647011637687683e-02 1.884349435567855835e-01 -2.335343062877655029e-01 -9.495875239372253418e-02 -2.706045284867286682e-03 3.116069436073303223e-01 1.906218230724334717e-01 2.864530384540557861e-01 -2.188317663967609406e-02 -1.785887032747268677e-01 -2.846085093915462494e-02 -7.144120335578918457e-02 -3.086564242839813232e-01 8.840311318635940552e-02 -7.270613312721252441e-02 -7.432324439287185669e-02 5.913097411394119263e-03 5.682370439171791077e-02 6.767618656158447266e-02 -3.138818144798278809e-01 -9.240261465311050415e-02 4.265050590038299561e-01 2.565076947212219238e-01 -9.321892261505126953e-02 8.558747172355651855e-02 -5.276723951101303101e-02 1.896799504756927490e-01 1.751714944839477539e-01 2.194365561008453369e-01 -1.711859256029129028e-01 7.168763875961303711e-02 2.549967169761657715e-02
1.385047882795333862e-01 -6.901362910866737366e-03 -2.153281122446060181e-01 1.810809522867202759e-01 -1.232219487428665161e-01 2.137990444898605347e-01 -1.463362276554107666e-01 2.116657644510269165e-01 -8.820538967847824097e-02 -5.623204261064529419e-02 1.533269286155700684e-01 -2.813313603401184082e-01 -1.235420927405357361e-01 4.809034615755081177e-02 -2.119422405958175659e-01 2.137058228254318237e-01 2.534020245075225830e-01 4.135518148541450500e-02 -3.542436063289642334e-01 -3.034529685974121094e-01 4.632261022925376892e-02 9.020756930112838745e-02 1.330534517765045166e-01 -1.175683364272117615e-01 2.373185753822326660e-01 -1.180611178278923035e-01 1.617594063282012939e-01 1.145432218909263611e-01 3.267259895801544189e-01 4.403663799166679382e-02 9.255474060773849487e-02 2.518366277217864990e-02
3.533237800002098083e-02 -1.174491941928863525e-01 -1.409048289060592651e-01 -1.663110703229904175e-01 -2.432458549737930298e-01 -7.160302251577377319e-02 -8.519136905670166016e-02 -2.281188219785690308e-02 -6.325355172157287598e-02 5.316631495952606201e-02 -1.821537613868713379e-01 2.521608471870422363e-01 -1.183692440390586853e-01 -9.284999221563339233e-02 -1.591615676879882812e-01 -4.727675020694732666e-02 5.441416501998901367e-01 2.311835885047912598e-01 -9.485337883234024048e-02 -7.125131040811538696e-02 6.483748555183410645e-02 3.500417768955230713e-01 -1.696399748325347900e-01 -3.414584696292877197e-02 8.516852557659149170e-02 -7.838914543390274048e-02 4.891758412122726440e-02 6.799796130508184433e-03 1.896000057458877563e-01 3.293953239917755127e-01 6.654726713895797729e-02 -1.630185097455978394e-01
-4.583624899387359619e-01 1.053314730525016785e-01 -1.593989580869674683e-01 -4.856849834322929382e-02 6.122809648513793945e-02 7.340628653764724731e-02 1.288415864109992981e-02 8.620640635490417480e-02 3.300003409385681152e-01 1.403892226517200470e-02 -3.883397951722145081e-02 2.216477543115615845e-01 1.000336110591888428e-01 1.543727796524763107e-02 1.743075251579284668e-01 3.770048543810844421e-02 8.481387048959732056e-02 -1.847297325730323792e-02 -8.851184695959091187e-02 -3.034097850322723389e-01 -1.827589794993400574e-02 1.797976493835449219e-01 2.881267964839935303e-01 6.144186481833457947e-02 1.902230381965637207e-01 -7.298163324594497681e-02 3.123973906040191650e-01 -2.140011452138423920e-02 1.756088882684707642e-01 2.407945543527603149e-01 2.236353605985641479e-01 1.650774627923965454e-01
2.802050439640879631e-03 4.771879613399505615e-01 -6.351469457149505615e-02 -1.811840534210205078e-01 -2.228936403989791870e-01 -1.336173862218856812e-01 2.047631740570068359e-01 2.242025546729564667e-02 8.770605176687240601e-02 -2.227144539356231689e-01 3.172229602932929993e-02 4.274756461381912231e-02 4.957378283143043518e-02 -9.996765293180942535e-03 -1.178160905838012695e-01 -8.716288954019546509e-02 2.222158014774322510e-01 1.046645492315292358e-01 -8.206932991743087769e-02 -1.577126085758209229e-01 -8.652492426335811615e-03 8.916087448596954346e-02 2.483307272195816040e-01 -1.709230691194534302e-01 1.189360767602920532e-01 -3.356516659259796143e-01 1.955108195543289185e-01 -3.431352227926254272e-02 2.037616670131683350e-01 2.049423307180404663e-01 -4.085488617420196533e-02 3.147117197513580322e-01
2.343676090240478516e-01 3.586595132946968079e-02 -3.618024289608001709e-02 -4.993508011102676392e-02 2.094287658110260963e-03 2.703807353973388672e-01 -3.356681391596794128e-02 1.792576722800731659e-02 4.562500715255737305e-01 -7.082054764032363892e-02 -1.685349792242050171e-01 -4.730723798274993896e-02 -2.844772934913635254e-01 1.480568572878837585e-02 1.165434718132019043e-01 -4.051011204719543457e-01 9.675985574722290039e-02 1.750873029232025146e-01 -1.881289035081863403e-01 -2.580404877662658691e-01 -1.240817457437515259e-01 1.288599707186222076e-02 1.834672242403030396e-01 1.205294653773307800e-01 1.425087153911590576e-01 2.003784328699111938e-01 1.289415955543518066e-01 -2.318991161882877350e-02 -2.506478875875473022e-02 1.990795433521270752e-01 -2.440078370273113251e-02 1.963199824094772339e-01
7.583415508270263672e-02 4.899016022682189941e-02 1.944083273410797119e-01 2.667019516229629517e-02 -6.799872219562530518e-02 -2.966565489768981934e-01 -2.105466276407241821e-01 1.171418130397796631e-01 5.789577215909957886e-02 -2.637343853712081909e-02 1.416358351707458496e-01 8.369269222021102905e-02 -3.707174211740493774e-02 2.880765870213508606e-02 1.269784271717071533e-01 9.197379113174974918e-04 1.392102688550949097e-01 3.689481616020202637e-01 1.212551817297935486e-01 -5.791905522346496582e-01 1.547387242317199707e-02 3.055315315723419189e-01 2.181453704833984375e-01 4.997787997126579285e-03 -9.313707053661346436e-02 -5.180691927671432495e-02 1.793418824672698975e-01 1.413804441690444946e-01 6.561576575040817261e-02 -1.134236529469490051e-02 -1.741740554571151733e-01 8.984424918889999390e-02
8.151254802942276001e-02 -6.350638717412948608e-02 -1.472964324057102203e-02 -1.205047033727169037e-02 -1.067772805690765381e-01 -1.066821515560150146e-01 -6.755828391760587692e-03 8.726564049720764160e-02 -1.855880916118621826e-01 -2.322801947593688965e-01 7.992360740900039673e-02 1.449898630380630493e-01 7.879016548395156860e-02 -1.857289820909500122e-01 -1.020624265074729919e-01 -2.697921693325042725e-01 1.944166272878646851e-01 6.949317455291748047e-02 -2.494378089904785156e-01 -5.132971405982971191e-01 -1.250738203525543213e-01 1.297214180231094360e-01 -2.596460841596126556e-02 -1.671399921178817749e-01 2.076020650565624237e-02 -2.183374613523483276e-01 1.268605589866638184e-01 1.936839073896408081e-01 3.286041915416717529e-01 1.729454547166824341e-01 -2.231315821409225464e-01 -3.651794977486133575e-03
5.163661763072013855e-02 4.341403022408485413e-02 2.370170690119266510e-02 -1.688383817672729492e-01 -1.508400738239288330e-01 -1.641762256622314453e-01 -2.775103412568569183e-02 -5.092786252498626709e-02 2.053857147693634033e-01 -1.286975145339965820e-01 -3.849566876888275146e-01 1.023542955517768860e-01 -1.136624719947576523e-02 -1.902718544006347656e-01 -1.613581031560897827e-01 -6.384005397558212280e-02 1.810608059167861938e-01 2.009612023830413818e-01 9.573325514793395996e-02 -4.042506515979766846e-01 -4.090288579463958740e-01 1.778195239603519440e-02 1.486590802669525146e-01 -1.149206534028053284e-01 -7.948447763919830322e-02 -2.732433974742889404e-01 1.579018682241439819e-01 -1.369349956512451172e-01 6.956882029771804810e-02 1.243201196193695068e-01 -1.891817301511764526e-01 -4.844130482524633408e-03
-7.998398691415786743e-02 6.179628521203994751e-02 -1.206903979182243347e-01 -1.038135215640068054e-01 -4.046890735626220703e-01 1.156054660677909851e-01 6.734652072191238403e-02 2.375487387180328369e-01 4.050865173339843750e-01 2.486578673124313354e-01 1.107496023178100586e-01 -5.408103764057159424e-02 7.881112396717071533e-03 1.513134539127349854e-01 -9.433876723051071167e-02 -1.254836171865463257e-01 2.223574072122573853e-01 1.564239561557769775e-01 -2.010590769350528717e-02 9.605617076158523560e-02 4.779916256666183472e-02 2.473486810922622681e-01 3.282391279935836792e-02 3.395700827240943909e-02 2.128805071115493774e-01 1.499406844377517700e-01 1.906852871179580688e-01 6.788089871406555176e-02 3.276844620704650879e-01 2.207871824502944946e-01 -1.647937856614589691e-02 -1.523616611957550049e-01
1.626983582973480225e-01 1.135966405272483826e-01 -6.941907573491334915e-03 -1.402638107538223267e-01 7.703506201505661011e-02 -1.648194789886474609e-01 3.852002322673797607e-02 6.143596395850181580e-02 2.244207113981246948e-01 1.613081060349941254e-02 1.705085933208465576e-01 5.829454213380813599e-02 -3.578650355339050293e-01 1.802829504013061523e-01 -5.203566513955593109e-03 -1.541891247034072876e-01 2.422248870134353638e-01 2.147334963083267212e-01 -2.236012965440750122e-01 -3.066770136356353760e-01 4.004702717065811157e-02 6.273948401212692261e-02 1.451798379421234131e-01 -1.954967714846134186e-02 1.145418733358383179e-01 1.647123545408248901e-01 -7.094057649374008179e-02 9.674805402755737305e-02 3.353195786476135254e-01 3.788153827190399170e-01 -2.186008989810943604e-01 2.962047979235649109e-02
-1.319898068904876709e-01 1.476847082376480103e-01 2.189690172672271729e-01 -1.388105377554893494e-02 2.566189691424369812e-02 -5.027686804533004761e-02 -4.620693251490592957e-02 -5.766514316201210022e-02 -4.117308929562568665e-02 -2.041898667812347412e-01 -1.872723177075386047e-02 -7.336207479238510132e-02 2.620598301291465759e-02 -1.574788540601730347e-01 1.000586450099945068e-01 -2.479925602674484253e-01 1.086434200406074524e-01 1.207617893815040588e-01 3.912786766886711121e-02 -4.224613010883331299e-01 2.195048183202743530e-01 3.732693493366241455e-01 1.635062694549560547e-01 1.279609799385070801e-01 8.431126922369003296e-02 -1.588316075503826141e-02 -1.765668019652366638e-02 -4.468450248241424561e-01 2.582686841487884521e-01 1.168181970715522766e-01 -1.814762949943542480e-01 -1.495380792766809464e-02
-2.810288667678833008e-01 2.312442362308502197e-01 -6.127486750483512878e-02 9.514232724905014038e-02 4.817057773470878601e-02 2.062698155641555786e-01 -1.530651003122329712e-01 2.265934050083160400e-01 1.655307859182357788e-01 -1.297211945056915283e-01 -9.248951822519302368e-02 -5.535129085183143616e-02 -2.230649888515472412e-01 4.408899694681167603e-02 4.127091541886329651e-02 -2.278705537319183350e-01 -6.951224058866500854e-02 -1.583314239978790283e-01 -1.910295635461807251e-01 -1.203864812850952148e-01 -7.258897274732589722e-02 2.317010164260864258e-01 3.715548813343048096e-01 4.086548089981079102e-02 3.004137575626373291e-01 2.005994319915771484e-02 9.245503693819046021e-02 -7.906926423311233521e-02 6.069293245673179626e-02 3.916608691215515137e-01 8.316534012556076050e-02 1.578361541032791138e-01
2.295311838388442993e-01 -2.012065611779689789e-02 1.291268020868301392e-01 -3.298356533050537109e-01 -2.632676437497138977e-02 1.227640286087989807e-01 -4.767313227057456970e-02 2.558036744594573975e-01 7.257496565580368042e-02 -2.119054496288299561e-01 -1.358979642391204834e-01 -1.643413305282592773e-02 1.514535769820213318e-02 -2.184415757656097412e-01 -1.393951326608657837e-01 -1.176392436027526855e-01 1.181482896208763123e-01 9.335631132125854492e-02 -2.303934991359710693e-01 -2.369151860475540161e-01 -1.893025040626525879e-01 2.534432709217071533e-01 -7.078849244862794876e-03 -5.997110158205032349e-03 -4.269850626587867737e-02 1.996711790561676025e-01 4.094798564910888672e-01 5.675381049513816833e-02 1.406850069761276245e-01 9.446555376052856445e-02 3.175350129604339600e-01 -1.169493123888969421e-01
6.249411776661872864e-02 1.884606927633285522e-01 1.253625303506851196e-01 -1.314868181943893433e-01 -1.719989627599716187e-01 1.515196561813354492e-01 -1.013592332601547241e-01 2.994592487812042236e-01 2.481843233108520508e-01 -6.312195211648941040e-02 -1.546424627304077148e-01 9.373524039983749390e-02 -7.931043207645416260e-02 3.693479672074317932e-02 -3.094371035695075989e-02 -7.769856601953506470e-03 2.379755079746246338e-01 8.286007493734359741e-02 -1.070211455225944519e-01 -7.732225954532623291e-02 1.656536757946014404e-01 3.572013229131698608e-02 2.848618030548095703e-01 1.901277601718902588e-01 1.478701177984476089e-02 -1.568268239498138428e-01 3.865360617637634277e-01 3.020394966006278992e-02 -1.577632576227188110e-01 4.021547436714172363e-01 -1.396966427564620972e-01 -2.447808086872100830e-01
-2.761493921279907227e-01 -5.341297760605812073e-02 2.100270539522171021e-01 3.051269613206386566e-02 -2.734464108943939209e-01 9.462418034672737122e-03 -7.719219475984573364e-02 4.975203424692153931e-03 3.296214640140533447e-01 -1.722519993782043457e-01 -9.581638872623443604e-02 -2.847119234502315521e-02 8.142844587564468384e-02 -2.909649014472961426e-01 -4.090444650501012802e-03 -2.368781864643096924e-01 2.017392367124557495e-01 -9.454429894685745239e-02 -8.281422406435012817e-02 -2.918679416179656982e-01 -9.640464931726455688e-02 2.407807707786560059e-01 3.745737373828887939e-01 -1.096971519291400909e-02 -8.928204327821731567e-02 -1.082668900489807129e-01 1.196712404489517212e-01 2.697735726833343506e-01 -9.424324333667755127e-02 8.139950037002563477e-02 -2.446767874062061310e-02 1.642948389053344727e-01
9.638129174709320068e-02 -1.075736135244369507e-01 -8.107735216617584229e-02 -8.983530104160308838e-03 -7.245027273893356323e-02 -5.445471778512001038e-02 7.653627544641494751e-03 2.151394784450531006e-01 -4.831399023532867432e-02 -1.131464987993240356e-01 -4.212731122970581055e-02 1.754018217325210571e-01 1.083021312952041626e-01 -1.890980452299118042e-01 -6.011444702744483948e-02 -2.099752277135848999e-01 3.024790585041046143e-01 -5.397647246718406677e-02 -2.021358460187911987e-01 -6.078381538391113281e-01 4.028998315334320068e-03 4.590407386422157288e-02 -1.688984781503677368e-01 -9.944844990968704224e-02 -5.795638635754585266e-02 -6.185342743992805481e-02 1.179902106523513794e-01 2.633126676082611084e-01 1.728863716125488281e-01 2.980842590332031250e-01 -1.085216403007507324e-01 9.394060075283050537e-02
2.112477719783782959e-01 3.413079679012298584e-02 -1.397174131125211716e-02 -7.763369381427764893e-02 2.661708556115627289e-02 -2.007325887680053711e-01 -6.455507129430770874e-02 -4.205594304949045181e-03 2.172234207391738892e-01 1.443173587322235107e-01 9.382978826761245728e-02 1.580282300710678101e-01 -3.813055455684661865e-01 9.602335095405578613e-02 1.408804859966039658e-02 -2.071480154991149902e-01 3.487120568752288818e-01 6.566371768712997437e-02 -1.241057142615318298e-01 -3.123951852321624756e-01 1.301370263099670410e-01 3.911385685205459595e-02 2.767396718263626099e-02 -1.755192503333091736e-02 4.572910070419311523e-02 6.718513369560241699e-02 2.567469701170921326e-02 1.916507608257234097e-03 4.691593050956726074e-01 3.162199854850769043e-01 -1.310426145792007446e-01 1.722387224435806274e-02
2.056808918714523315e-01 2.103552073240280151e-01 -1.083451360464096069e-01 -1.452252268791198730e-01 4.876782745122909546e-02 -8.673097938299179077e-02 -4.424032941460609436e-02 8.363717794418334961e-02 -8.814239501953125000e-02 -1.238044574856758118e-01 3.298286199569702148e-01 1.535364240407943726e-01 -1.199780106544494629e-01 2.036271058022975922e-02 -1.571193709969520569e-02 -2.493773400783538818e-01 2.502575814723968506e-01 9.142537415027618408e-02 -2.177078425884246826e-01 -4.476247727870941162e-01 -2.477710135281085968e-02 4.636672884225845337e-02 1.708610057830810547e-01 1.276472061872482300e-01 4.384327214211225510e-03 1.328456550836563110e-01 1.088691353797912598e-01 -1.172450482845306396e-01 3.563982546329498291e-01 -1.503644138574600220e-01 -8.854848891496658325e-02 -2.476338297128677368e-01
-6.302671879529953003e-02 -6.300687044858932495e-02 9.266459196805953979e-02 -3.859717845916748047e-01 2.226228127256035805e-03 1.514557283371686935e-02 -1.344302855432033539e-02 4.202872514724731445e-02 1.988542079925537109e-01 -1.347510218620300293e-01 -1.674745082855224609e-01 1.437851339578628540e-01 5.375035107135772705e-02 -1.600706279277801514e-01 -4.155963659286499023e-01 -3.226862549781799316e-01 7.649987936019897461e-02 1.396754058077931404e-03 -2.242059856653213501e-01 -2.230605632066726685e-01 -8.972685039043426514e-02 3.968781530857086182e-01 -7.664882391691207886e-02 -1.376240421086549759e-02 9.774134308099746704e-02 1.185112521052360535e-01 2.938717901706695557e-01 1.626333408057689667e-02 1.643125265836715698e-01 1.781465113162994385e-02 -7.383331656455993652e-02 -6.099602673202753067e-03
3.157284855842590332e-02 -1.229124739766120911e-01 5.361019074916839600e-02 1.388859301805496216e-01 -1.443593949079513550e-01 1.160089150071144104e-01 -1.115035712718963623e-01 2.080631405115127563e-01 2.522610127925872803e-03 -1.167573779821395874e-02 -9.953367710113525391e-02 -3.526349365711212158e-01 -2.928943000733852386e-02 7.559896260499954224e-02 -3.634310066699981689e-01 -5.794459581375122070e-02 1.303541958332061768e-01 8.086060732603073120e-02 -4.599831104278564453e-01 -2.046421170234680176e-01 -1.048897802829742432e-01 3.063763380050659180e-01 9.987096488475799561e-02 -1.899690628051757812e-01 2.381826490163803101e-01 -2.051250934600830078e-01 5.709762871265411377e-02 -6.679920107126235962e-02 5.906935781240463257e-02 2.018328160047531128e-01 1.103954836726188660e-01 -6.656423211097717285e-02
-1.033057346940040588e-01 2.473974525928497314e-01 -2.284045517444610596e-01 1.820219904184341431e-01 -1.738769114017486572e-01 2.780927717685699463e-01 -6.282546371221542358e-02 -3.710635751485824585e-02 1.791995018720626831e-01 1.428707409650087357e-02 2.710800468921661377e-01 -1.702326983213424683e-01 -3.357338309288024902e-01 -7.065357267856597900e-02 -1.962074786424636841e-01 -1.443011909723281860e-01 3.151777684688568115e-01 2.075733542442321777e-01 1.141906455159187317e-01 -2.653605937957763672e-01 -2.800841927528381348e-01 1.499495655298233032e-01 1.908059269189834595e-01 -3.420776501297950745e-02 1.012859214097261429e-02 -2.468489482998847961e-02 1.202398613095283508e-01 -1.147822011262178421e-02 -1.459629535675048828e-01 -3.118033148348331451e-02 -1.247726082801818848e-01 2.416761033236980438e-02
-9.464581497013568878e-03 3.434234857559204102e-01 -5.073641613125801086e-02 3.130119666457176208e-02 -1.089507564902305603e-01 1.004264727234840393e-01 -1.692108064889907837e-02 7.376305758953094482e-02 1.348501741886138916e-01 3.135977983474731445e-01 -7.924576103687286377e-02 2.236984670162200928e-01 -1.848506927490234375e-01 4.573510214686393738e-02 -1.195877790451049805e-02 -1.876392364501953125e-01 2.224748879671096802e-01 -5.605228617787361145e-02 -2.363151311874389648e-02 -4.709472954273223877e-01 1.265210211277008057e-01 1.588138639926910400e-01 7.801265269517898560e-02 1.982105523347854614e-01 -7.961687445640563965e-02 5.707090348005294800e-02 8.365102857351303101e-02 -7.608719170093536377e-02 2.457187743857502937e-03 8.616910316050052643e-03 4.677019417285919189e-01 -5.894052982330322266e-02
-3.815883398056030273e-02 -8.100878447294235229e-02 3.751820623874664307e-01 5.938347056508064270e-02 -4.440515339374542236e-01 3.872097656130790710e-02 2.215544283390045166e-01 -3.435761854052543640e-02 2.159900069236755371e-01 -1.756172776222229004e-01 1.402813047170639038e-01 1.462633907794952393e-01 -2.795563340187072754e-01 -1.702366173267364502e-01 2.960768528282642365e-02 -1.287291944026947021e-01 9.477317333221435547e-02 2.267899364233016968e-02 -3.045790791511535645e-01 -2.570231854915618896e-01 -2.062279917299747467e-02 1.476866155862808228e-01 -4.436762630939483643e-02 1.287255156785249710e-02 1.163896322250366211e-01 -2.407187968492507935e-02 2.056816071271896362e-01 2.179987542331218719e-02 6.771236658096313477e-02 3.016028702259063721e-01 8.723244816064834595e-02 -5.328521877527236938e-02
-1.255304068326950073e-01 -1.372567657381296158e-02 8.442512154579162598e-02 -1.123495772480964661e-01 1.275676339864730835e-01 1.576184034347534180e-01 -9.637320041656494141e-02 -4.258231725543737411e-03 -1.629669032990932465e-02 -1.203460320830345154e-01 -1.835358440876007080e-01 2.491238117218017578e-01 2.323236130177974701e-02 7.380403578281402588e-02 -3.074330389499664307e-01 -3.253558278083801270e-01 3.832347318530082703e-02 1.278678476810455322e-01 -9.142147749662399292e-02 -2.762427031993865967e-01 6.981033831834793091e-02 4.697918593883514404e-01 -6.515680998563766479e-02 -7.610886543989181519e-02 -1.051933616399765015e-01 -1.078907027840614319e-01 3.004673719406127930e-01 1.179432421922683716e-01 3.311682045459747314e-01 1.477485299110412598e-01 6.369347218424081802e-03 -2.197888866066932678e-02
-1.133954972028732300e-01 6.811115145683288574e-02 -2.642863988876342773e-01 9.513337910175323486e-02 -1.147179380059242249e-01 -2.491354197263717651e-02 -7.273612078279256821e-03 3.229866325855255127e-01 -5.078018829226493835e-02 -7.133851200342178345e-02 1.856720633804798126e-02 -2.389173656702041626e-01 -5.019913613796234131e-02 7.849334180355072021e-02 -2.371051609516143799e-01 1.772577017545700073e-01 2.062471508979797363e-01 1.071000192314386368e-02 -3.601099848747253418e-01 -3.597903847694396973e-01 -2.070611864328384399e-01 2.519494593143463135e-01 -1.006095260381698608e-01 1.396887898445129395e-01 2.592961490154266357e-01 -3.585603460669517517e-02 3.143388926982879639e-01 8.149313181638717651e-02 9.597405046224594116e-02 -1.394581515341997147e-02 -9.098757058382034302e-03 5.299585685133934021e-02
1.917661540210247040e-02 -2.964507602155208588e-02 -1.205904260277748108e-01 -1.530020684003829956e-01 8.053090423345565796e-02 1.375798881053924561e-01 7.618641853332519531e-02 -1.770281493663787842e-01 9.636918082833290100e-03 1.353104412555694580e-01 1.106046885251998901e-02 -2.819783054292201996e-02 4.815592896193265915e-03 1.398802697658538818e-01 1.044948175549507141e-01 -1.587544381618499756e-01 1.812438368797302246e-01 7.995621860027313232e-02 -1.391024440526962280e-01 -1.688525229692459106e-01 3.751295432448387146e-02 1.370539665222167969e-01 3.492066264152526855e-01 8.464307337999343872e-02 2.484408207237720490e-02 -1.164479553699493408e-01 2.135719954967498779e-01 -1.147434413433074951e-01 5.258062481880187988e-01 3.854888975620269775e-01 -2.245944365859031677e-02 2.971118092536926270e-01
2.665113210678100586e-01 8.619261533021926880e-02 -3.592353761196136475e-01 -1.032916158437728882e-01 3.918629512190818787e-02 2.022492736577987671e-01 -2.120765298604965210e-02 1.507698893547058105e-01 3.485523462295532227e-01 -6.774447858333587646e-02 -3.220570459961891174e-02 1.635575853288173676e-02 -1.614902615547180176e-01 -1.415591835975646973e-01 -1.359703950583934784e-02 -3.546215891838073730e-01 2.402499467134475708e-01 6.962529569864273071e-02 -1.832239925861358643e-01 -1.913391649723052979e-01 6.655833125114440918e-02 9.317612648010253906e-02 2.817447185516357422e-01 9.491290152072906494e-02 -9.191383421421051025e-02 1.349052190780639648e-01 6.830102950334548950e-02 2.774701416492462158e-01 5.124456062912940979e-02 9.723998606204986572e-02 1.085570827126502991e-01 2.243680357933044434e-01
-2.783812880516052246e-01 8.226883411407470703e-02 1.743843257427215576e-01 -7.552652060985565186e-02 -2.907686121761798859e-02 6.586914509534835815e-02 -8.844578266143798828e-02 1.946278512477874756e-01 1.858466565608978271e-01 2.470157481729984283e-02 -1.534849107265472412e-01 -2.119697779417037964e-01 -1.500348001718521118e-01 1.936404258012771606e-01 1.338298618793487549e-01 -2.833334207534790039e-01 2.894360125064849854e-01 8.302574604749679565e-02 -2.308204919099807739e-01 -1.539126038551330566e-01 -2.537992894649505615e-01 2.972230911254882812e-01 1.688641905784606934e-01 3.200992941856384277e-02 1.654911637306213379e-01 1.406022608280181885e-01 4.147379472851753235e-02 -1.647623926401138306e-01 5.549303069710731506e-02 2.026445865631103516e-01 -2.791866362094879150e-01 -1.373314708471298218e-01
-6.155528128147125244e-02 3.373176753520965576e-01 2.716870792210102081e-02 -2.224611341953277588e-01 -1.838877052068710327e-01 -3.574378415942192078e-02 2.230507582426071167e-01 1.862725764513015747e-01 7.581721246242523193e-02 -2.133010178804397583e-01 1.543421447277069092e-01 -5.222013220191001892e-02 2.128866128623485565e-02 1.052882522344589233e-02 2.210077643394470215e-02 -5.672246590256690979e-02 3.455711007118225098e-01 1.149668768048286438e-01 -8.892052620649337769e-02 -1.564652025699615479e-01 6.121093872934579849e-03 7.631786912679672241e-02 2.801301479339599609e-01 -2.564596831798553467e-01 7.911089807748794556e-02 -3.205026686191558838e-01 2.017036080360412598e-01 -2.713794708251953125e-01 1.944916695356369019e-01 1.044323518872261047e-01 1.184359565377235413e-02 2.080353647470474243e-01
1.933862268924713135e-02 9.063401073217391968e-02 2.833129465579986572e-01 -8.910351991653442383e-02 -1.874019205570220947e-02 -2.243425548076629639e-01 6.680963933467864990e-02 -1.338683068752288818e-02 -1.061198487877845764e-01 -1.327867507934570312e-01 -7.534158229827880859e-02 2.048334032297134399e-01 -1.548182312399148941e-02 9.487535804510116577e-02 2.730115316808223724e-02 -1.686605513095855713e-01 2.987500727176666260e-01 3.001365959644317627e-01 -7.079973071813583374e-02 -4.463890194892883301e-01 1.532459855079650879e-01 1.970552951097488403e-01 1.136682033538818359e-01 1.423636078834533691e-01 -2.277072370052337646e-01 -1.426814049482345581e-01 6.549642235040664673e-02 1.898072808980941772e-01 2.248586863279342651e-01 2.544967532157897949e-01 -1.436645537614822388e-01 7.290946692228317261e-02
-7.864953577518463135e-02 1.874918639659881592e-01 1.124991383403539658e-02 -1.304684728384017944e-01 -1.970704644918441772e-01 1.590442806482315063e-01 -2.423631250858306885e-01 1.681882888078689575e-01 3.269966542720794678e-01 -1.015538275241851807e-01 1.024773865938186646e-01 1.860272884368896484e-01 1.966991573572158813e-01 1.033936254680156708e-02 1.445497423410415649e-01 6.829816382378339767e-03 9.415867924690246582e-02 3.291054368019104004e-01 -2.748335003852844238e-01 -7.695934921503067017e-02 4.120002314448356628e-02 1.757098883390426636e-01 3.413561284542083740e-01 -9.144416451454162598e-02 2.871501445770263672e-01 9.818822145462036133e-03 -3.305394202470779419e-02 1.648632623255252838e-02 2.064651399850845337e-01 2.357563674449920654e-01 1.208575591444969177e-01 1.242802664637565613e-01
3.452506288886070251e-02 8.272548764944076538e-02 1.355819497257471085e-02 -9.516421705484390259e-02 -9.760577231645584106e-02 3.522906079888343811e-02 -1.448867697035893798e-04 2.188890278339385986e-01 -5.453226342797279358e-02 -1.025374233722686768e-01 2.797917462885379791e-02 -1.068395972251892090e-01 5.480576679110527039e-02 -1.413462013006210327e-01 4.425435140728950500e-02 -2.512359619140625000e-01 1.257667392492294312e-01 1.754768490791320801e-01 2.567722089588642120e-02 -4.663515090942382812e-01 1.020275652408599854e-01 4.696862101554870605e-01 -7.164184004068374634e-02 1.195529401302337646e-01 1.573541760444641113e-01 1.145527064800262451e-01 -5.496971309185028076e-02 -3.423568606376647949e-01 2.076300531625747681e-01 -4.460845142602920532e-03 -2.526243925094604492e-01 1.733319610357284546e-01
-3.194022178649902344e-02 5.093804001808166504e-02 -1.841092295944690704e-02 -3.313457965850830078e-02 -2.001813203096389771e-01 2.555521763861179352e-02 4.935080930590629578e-02 1.709871739149093628e-01 -2.588819563388824463e-01 -2.774194180965423584e-01 -5.023859441280364990e-02 -7.932006567716598511e-02 -9.964600950479507446e-02 -6.096844747662544250e-02 1.696397364139556885e-01 -1.498194336891174316e-01 1.726497560739517212e-01 -1.112897768616676331e-01 4.435497894883155823e-02 -5.355905294418334961e-01 2.305562645196914673e-01 1.583590656518936157e-01 1.889293938875198364e-01 1.998735815286636353e-01 1.136293038725852966e-01 -1.352934688329696655e-01 2.863210067152976990e-02 -7.366140186786651611e-02 2.926783561706542969e-01 -1.457570213824510574e-02 -3.106268048286437988e-01 -1.282779499888420105e-02
-1.567651629447937012e-01 2.927363216876983643e-01 -9.784402698278427124e-02 -1.252715438604354858e-01 -3.605334460735321045e-01 1.489513367414474487e-01 1.360253393650054932e-01 -2.748736739158630371e-01 1.923169493675231934e-01 -7.388230413198471069e-02 6.941545754671096802e-02 5.431674048304557800e-02 6.640410423278808594e-02 -1.539942920207977295e-01 -2.742032408714294434e-01 5.308072641491889954e-02 9.803388267755508423e-02 4.468213766813278198e-02 -1.438739299774169922e-01 -3.977581262588500977e-01 -1.345563828945159912e-01 6.879593431949615479e-02 1.971305757761001587e-01 -3.478283062577247620e-02 -1.243732050061225891e-01 -1.352548450231552124e-01 2.275751680135726929e-01 4.838754981756210327e-02 1.645272374153137207e-01 -7.237123697996139526e-02 -2.836359143257141113e-01 -8.840230852365493774e-02
-1.569416970014572144e-01 6.641098111867904663e-02 -5.216270312666893005e-02 -7.295906543731689453e-02 -8.351733535528182983e-02 -4.285512864589691162e-02 4.491537809371948242e-02 1.300300657749176025e-01 4.202485457062721252e-02 6.992725539021193981e-04 -5.770083889365196228e-02 -2.320656366646289825e-02 -2.102387696504592896e-01 -1.459176540374755859e-01 6.062230467796325684e-02 5.985640361905097961e-02 4.638661146163940430e-01 -3.084065020084381104e-02 1.182364765554666519e-02 -2.759656310081481934e-01 -1.194282919168472290e-01 1.724819540977478027e-01 1.939951926469802856e-01 -8.841361850500106812e-02 1.148051023483276367e-01 -2.893980033695697784e-02 2.478210926055908203e-01 3.903509378433227539e-01 4.730541110038757324e-01 -7.590488344430923462e-02 1.332575734704732895e-02 -1.318452805280685425e-01
5.508244782686233521e-02 3.045652508735656738e-01 -2.904353290796279907e-02 -2.010876238346099854e-01 -1.769674010574817657e-02 1.790220141410827637e-01 -1.006907075643539429e-01 4.712444171309471130e-02 2.294305153191089630e-02 1.211714521050453186e-01 3.712487407028675079e-03 1.837232112884521484e-01 -7.161179184913635254e-02 1.341941505670547485e-01 4.207189381122589111e-02 8.826022595167160034e-02 2.729478478431701660e-01 4.180873557925224304e-02 -2.479471452534198761e-02 -2.941951751708984375e-01 2.092003971338272095e-01 -8.028448373079299927e-02 3.398898839950561523e-01 -1.219368278980255127e-01 2.602948248386383057e-01 -2.487167157232761383e-02 2.096191346645355225e-01 -1.015827059745788574e-01 3.626115024089813232e-01 3.670455217361450195e-01 5.928347259759902954e-02 -1.258278917521238327e-02
2.210735529661178589e-02 2.721303999423980713e-01 -2.862478792667388916e-01 1.484813392162322998e-01 -8.812665939331054688e-02 2.678099460899829865e-02 -8.476918190717697144e-02 -4.832793399691581726e-02 4.376553595066070557e-01 -6.407056748867034912e-02 4.896348714828491211e-02 5.420896783471107483e-02 -2.808993458747863770e-01 -1.193640679121017456e-01 2.856968343257904053e-01 -2.468202263116836548e-02 3.485334515571594238e-01 1.662138253450393677e-01 -4.376747086644172668e-02 -2.996390759944915771e-01 5.391348153352737427e-02 -7.580712437629699707e-02 2.270825803279876709e-01 -6.306312233209609985e-02 3.662790358066558838e-02 6.475331634283065796e-02 -1.819280982017517090e-01 -1.102197021245956421e-01 2.035097330808639526e-01 1.558175832033157349e-01 -4.678691551089286804e-02 -5.861421301960945129e-02
-2.501590847969055176e-01 1.906243711709976196e-01 4.296699911355972290e-02 7.240799069404602051e-02 -6.156091764569282532e-02 -1.172019317746162415e-01 9.145772457122802734e-02 1.337331980466842651e-01 4.371212422847747803e-01 9.445698559284210205e-02 3.220340907573699951e-01 2.838751971721649170e-01 -9.389887563884258270e-03 1.318801641464233398e-01 -1.874301000498235226e-03 2.152717206627130508e-03 1.683752387762069702e-01 4.285971820354461670e-02 -2.716350555419921875e-01 -1.950110942125320435e-01 1.767679816111922264e-03 2.400687932968139648e-01 1.264411509037017822e-01 -3.698082640767097473e-02 1.386489570140838623e-01 -2.446935176849365234e-01 -1.213738229125738144e-02 3.161923587322235107e-02 1.437473893165588379e-01 2.689776420593261719e-01 -2.043025642633438110e-01 1.282617002725601196e-01
-5.220288038253784180e-02 2.391410470008850098e-01 -1.555472016334533691e-01 -4.670020937919616699e-02 1.650217473506927490e-01 -3.249853476881980896e-02 -5.712236091494560242e-02 -9.036923758685588837e-03 1.821839958429336548e-01 -8.566419780254364014e-02 3.910480439662933350e-02 1.513938605785369873e-01 -2.572729811072349548e-02 1.919687837362289429e-01 1.325069069862365723e-01 -1.350612342357635498e-01 2.113202512264251709e-01 3.277949094772338867e-01 -3.311051428318023682e-01 -2.803787291049957275e-01 -1.472817808389663696e-01 7.500977069139480591e-02 2.584139704704284668e-01 -1.764683574438095093e-01 3.016216158866882324e-01 -1.193519458174705505e-01 3.008467853069305420e-01 -1.643428206443786621e-01 1.801452226936817169e-02 4.519842937588691711e-02 1.742404401302337646e-01 1.507796496152877808e-01
8.437605202198028564e-02 1.651321798563003540e-01 -1.556041538715362549e-01 2.670386433601379395e-01 4.716826602816581726e-02 -1.146012321114540100e-01 -7.616946846246719360e-02 1.897888481616973877e-01 -7.629918307065963745e-02 -5.929696559906005859e-02 1.961502283811569214e-01 -3.969752416014671326e-02 -2.222958356142044067e-01 6.015764549374580383e-02 -1.750968694686889648e-01 -7.689290493726730347e-02 4.108383879065513611e-02 1.793398112058639526e-01 -1.432880759239196777e-01 -3.361109495162963867e-01 3.170269727706909180e-01 1.859189867973327637e-01 1.259126961231231689e-01 9.318671375513076782e-02 2.160746902227401733e-01 -1.111987903714179993e-01 3.091150224208831787e-01 1.878075748682022095e-01 3.227356970310211182e-01 1.620362550020217896e-01 -4.013288766145706177e-02 -1.582759767770767212e-01
4.175832960754632950e-03 4.361591488122940063e-02 -2.956034429371356964e-02 -2.544007077813148499e-02 -4.916621372103691101e-02 4.374786838889122009e-02 2.042744159698486328e-01 2.354700714349746704e-01 -9.440767578780651093e-03 -1.546126604080200195e-01 -5.295297876000404358e-02 -8.173436671495437622e-02 -9.759113937616348267e-02 8.171357959508895874e-02 -2.678868174552917480e-01 -3.255414962768554688e-02 2.228081375360488892e-01 2.710268795490264893e-01 -1.270807534456253052e-01 -3.928334414958953857e-01 6.894285976886749268e-02 3.131514191627502441e-01 -8.706146851181983948e-03 -4.666275531053543091e-02 -1.648947782814502716e-02 9.901683777570724487e-02 3.460884988307952881e-01 -2.822726592421531677e-02 2.876878082752227783e-01 -3.395112454891204834e-01 1.598175317049026489e-01 1.403216421604156494e-01
-1.439642608165740967e-01 2.708127796649932861e-01 4.254509508609771729e-02 -8.711556345224380493e-02 7.095422595739364624e-02 1.176380589604377747e-01 -1.696970760822296143e-01 1.263424009084701538e-01 9.336467087268829346e-02 1.534473802894353867e-02 -3.412680923938751221e-01 1.888001859188079834e-01 -1.800290793180465698e-01 5.395117029547691345e-02 3.570106253027915955e-02 -3.880014717578887939e-01 1.821948736906051636e-01 1.496281623840332031e-01 -1.859614253044128418e-01 -2.893506884574890137e-01 -3.421359658241271973e-01 1.058039218187332153e-01 2.271835207939147949e-01 1.543961614370346069e-01 -3.340747207403182983e-02 -1.519851088523864746e-01 -3.954898938536643982e-02 -1.344998627901077271e-01 5.048535391688346863e-02 2.316095829010009766e-01 -8.131911605596542358e-02 -2.084887027740478516e-02
1.753686517477035522e-01 2.240591049194335938e-01 -9.199433028697967529e-02 2.154298871755599976e-01 -2.578015923500061035e-01 -2.329104989767074585e-01 1.245782524347305298e-01 -1.384346652776002884e-02 4.387836158275604248e-01 2.761494517326354980e-01 8.624803274869918823e-03 -1.855238378047943115e-01 -1.048276275396347046e-01 -6.927600502967834473e-02 -1.344154775142669678e-01 -9.873730689287185669e-02 2.289153039455413818e-01 -1.146587505936622620e-01 -9.904188662767410278e-02 -7.426792383193969727e-02 -1.281521171331405640e-01 2.508092224597930908e-01 1.881892681121826172e-01 -6.993050128221511841e-02 1.445164829492568970e-01 1.620008647441864014e-01 -3.566185012459754944e-02 8.685836941003799438e-02 2.435615658760070801e-01 1.713994741439819336e-01 -1.342776566743850708e-01 1.329617351293563843e-01
3.555465117096900940e-02 1.241068691015243530e-01 -5.054672062397003174e-02 -6.168493628501892090e-02 -4.135305806994438171e-02 1.090686842799186707e-01 2.743773162364959717e-01 2.607454955577850342e-01 -8.485510200262069702e-02 -6.813818961381912231e-02 -6.290070712566375732e-02 -2.399151772260665894e-02 -2.915625572204589844e-01 -2.946714125573635101e-02 -2.753781378269195557e-01 -2.247656136751174927e-01 5.496022757142782211e-03 -4.010639712214469910e-02 5.013005435466766357e-02 -3.228062689304351807e-01 9.409976750612258911e-02 4.431343972682952881e-01 1.313211470842361450e-01 -1.217471435666084290e-01 -7.299610972404479980e-02 -1.228296458721160889e-01 3.010236322879791260e-01 3.878801129758358002e-03 3.411501646041870117e-01 -1.042611896991729736e-01 6.867872923612594604e-02 -5.318428203463554382e-02
-1.977639943361282349e-01 1.174538210034370422e-01 4.528717603534460068e-03 7.330293208360671997e-02 7.466668263077735901e-03 6.792871654033660889e-02 -2.967186272144317627e-01 2.425088435411453247e-01 1.774784922599792480e-01 -5.359872430562973022e-02 -1.586144566535949707e-01 -2.002064734697341919e-01 1.469026654958724976e-01 -1.267617940902709961e-01 -8.228022605180740356e-02 -1.908050626516342163e-01 2.415085881948471069e-01 -9.048187173902988434e-03 -2.685208320617675781e-01 -3.241090774536132812e-01 -9.146127849817276001e-02 2.330523282289505005e-01 8.569848537445068359e-02 -3.213352859020233154e-01 2.041393369436264038e-01 3.001817762851715088e-01 8.630132675170898438e-02 1.207899451255798340e-01 3.503355756402015686e-02 1.808059364557266235e-01 -9.513493627309799194e-02 -6.413242965936660767e-02
-2.939225137233734131e-01 1.752034425735473633e-01 -1.664694026112556458e-02 -8.578091859817504883e-02 -4.660214483737945557e-02 2.700911760330200195e-01 -1.371070146560668945e-01 3.434973955154418945e-02 2.892104983329772949e-01 -7.572352141141891479e-02 -1.680330187082290649e-01 2.502640523016452789e-02 1.641030907630920410e-01 -2.057160437107086182e-01 -3.885089233517646790e-02 1.290984898805618286e-01 1.010752767324447632e-01 2.017214298248291016e-01 -3.074767291545867920e-01 -2.987647056579589844e-01 -2.104587554931640625e-01 2.554053962230682373e-01 3.139193058013916016e-01 -1.109027117490768433e-01 1.034417599439620972e-01 3.689244017004966736e-02 1.043288707733154297e-01 6.117614917457103729e-03 -4.940640181303024292e-02 2.762157320976257324e-01 -1.016427725553512573e-01 8.593834936618804932e-02
-8.068627119064331055e-02 4.034515023231506348e-01 -6.989432126283645630e-02 -9.639205038547515869e-02 -1.644870638847351074e-01 -9.543012082576751709e-02 1.788688451051712036e-01 2.154305875301361084e-01 -6.823238451033830643e-03 -9.166908264160156250e-02 1.558871716260910034e-01 -6.086391955614089966e-02 1.416445225477218628e-01 1.320047974586486816e-01 -4.427073523402214050e-02 -2.411696314811706543e-01 2.037553489208221436e-01 1.647531390190124512e-01 -1.839811801910400391e-01 -1.248457282781600952e-01 4.077892750501632690e-02 1.478831321001052856e-01 2.034336775541305542e-01 -2.626777887344360352e-01 5.258823931217193604e-02 -2.272992432117462158e-01 1.811051964759826660e-01 -2.573844492435455322e-01 1.942563354969024658e-01 1.394224166870117188e-01 -5.819664523005485535e-02 3.191501796245574951e-01
-4.437686130404472351e-02 3.549015820026397705e-01 -8.056172728538513184e-02 1.480702608823776245e-01 -2.166376411914825439e-01 -2.149784862995147705e-01 -6.235560402274131775e-02 6.086336448788642883e-03 4.345105290412902832e-01 -1.327350288629531860e-01 -7.215142250061035156e-02 5.885297432541847229e-02 -6.059348210692405701e-02 -3.160138428211212158e-02 1.490522474050521851e-01 -4.468339383602142334e-01 1.065303310751914978e-01 -4.134584590792655945e-02 -1.778672784566879272e-01 -1.537813991308212280e-01 7.089448720216751099e-02 1.121587753295898438e-01 -1.740025281906127930e-01 9.446955472230911255e-02 -1.904000341892242432e-01 1.011575087904930115e-01 1.016943603754043579e-01 -1.226675435900688171e-01 2.737962007522583008e-01 1.815093457698822021e-01 4.257209599018096924e-03 -5.266530788503587246e-04
-8.422605693340301514e-02 3.999427258968353271e-01 1.474408358335494995e-01 -1.717893034219741821e-01 -2.015224397182464600e-01 -1.547999680042266846e-01 4.986845701932907104e-02 1.164240837097167969e-01 4.741631448268890381e-02 -9.098583459854125977e-02 1.387832015752792358e-01 6.064463872462511063e-03 1.558997780084609985e-01 4.989980161190032959e-02 -2.566308900713920593e-02 -2.810226976871490479e-01 2.147660106420516968e-01 7.709599286317825317e-02 2.332741394639015198e-02 -2.630834579467773438e-01 2.855193335562944412e-03 8.688412606716156006e-02 2.092092484235763550e-01 -1.906110644340515137e-01 1.059357300400733948e-01 -3.481437265872955322e-01 1.784864366054534912e-01 -2.163689136505126953e-01 2.904419004917144775e-01 1.099416390061378479e-01 -9.283029288053512573e-02 1.979658156633377075e-01
-7.918424904346466064e-02 1.812307387590408325e-01 -1.649883836507797241e-01 8.834340423345565796e-02 -1.939088404178619385e-01 2.124834209680557251e-01 3.336746394634246826e-01 2.868825793266296387e-01 5.027813464403152466e-02 -5.181295797228813171e-03 5.184938386082649231e-02 -9.434136748313903809e-02 -1.169015988707542419e-01 -1.357891112565994263e-01 -9.076061844825744629e-02 -1.201683431863784790e-01 1.859825104475021362e-01 6.680545955896377563e-02 -1.106686610728502274e-02 -3.227342963218688965e-01 -1.222509890794754028e-01 1.813658922910690308e-01 2.218413054943084717e-01 -4.858403652906417847e-02 -1.042065471410751343e-01 -1.502614021301269531e-01 3.600973263382911682e-02 2.831559777259826660e-01 3.586599826812744141e-01 -2.621064186096191406e-01 -1.253925263881683350e-01 9.912911057472229004e-02
8.739934116601943970e-02 1.027207970619201660e-01 -2.967180311679840088e-02 -2.181200981140136719e-01 1.410589665174484253e-01 -1.785881966352462769e-01 -1.860395772382616997e-03 1.068358495831489563e-01 9.113872796297073364e-02 -2.674395963549613953e-02 1.623203456401824951e-01 8.519778400659561157e-02 -1.680096983909606934e-01 1.011343672871589661e-01 3.548073396086692810e-02 -8.328046649694442749e-02 3.663634657859802246e-01 1.854262799024581909e-01 -9.716668725013732910e-02 -4.832563698291778564e-01 4.607301950454711914e-02 -7.914131134748458862e-02 2.246113717555999756e-01 -7.572279870510101318e-02 -1.796334050595760345e-02 5.007434263825416565e-02 1.030668057501316071e-02 1.040438562631607056e-01 3.079904913902282715e-01 3.704924881458282471e-01 -1.632389724254608154e-01 1.793919652700424194e-01
-3.751334249973297119e-01 1.400586962699890137e-01 -1.226938739418983459e-01 5.802031978964805603e-02 -7.374607026576995850e-02 1.045710742473602295e-01 -3.045265376567840576e-02 9.180910140275955200e-02 1.288772374391555786e-01 -1.015630140900611877e-01 -2.263780087232589722e-01 3.165799975395202637e-01 -7.381585240364074707e-02 -2.508823201060295105e-02 3.172842562198638916e-01 2.314499765634536743e-02 1.233004257082939148e-01 -7.517311722040176392e-03 -1.082519814372062683e-01 -2.345567792654037476e-01 2.265912294387817383e-02 1.288888901472091675e-01 3.466415107250213623e-01 8.459173887968063354e-02 -6.650550290942192078e-03 -8.313991874456405640e-02 2.414517551660537720e-01 -1.017981097102165222e-01 3.139302730560302734e-01 1.682672500610351562e-01 1.130973082035779953e-02 2.842217385768890381e-01
-2.906262278556823730e-01 1.987930238246917725e-01 3.327769786119461060e-02 5.509043112397193909e-02 -2.200469821691513062e-01 2.988626435399055481e-02 -2.190791815519332886e-01 9.407114237546920776e-02 -6.282816827297210693e-02 2.591489441692829132e-02 2.967861667275428772e-02 -6.019278615713119507e-02 7.955015636980533600e-03 -1.022465825080871582e-01 -3.093173205852508545e-01 -1.194165498018264771e-01 2.008880525827407837e-01 4.584223031997680664e-02 -4.517162442207336426e-01 -8.710342645645141602e-02 3.790305554866790771e-02 5.966063216328620911e-02 -1.928092688322067261e-01 -8.328980207443237305e-02 1.546823829412460327e-01 1.371361874043941498e-02 3.997730612754821777e-01 -8.484617806971073151e-03 3.563375174999237061e-01 5.506632477045059204e-02 -1.197225004434585571e-01 6.775083392858505249e-02
3.084660507738590240e-02 2.942038476467132568e-01 2.393743023276329041e-02 -2.380616068840026855e-01 -1.961797028779983521e-01 1.622518151998519897e-02 1.643798798322677612e-01 3.807089850306510925e-02 -6.715053319931030273e-02 1.207847371697425842e-01 -1.548059135675430298e-01 -5.031406879425048828e-02 -1.712322235107421875e-02 7.240897417068481445e-02 1.034362465143203735e-01 -1.096119210124015808e-01 1.620955765247344971e-01 5.011012405157089233e-02 -8.080852217972278595e-03 -2.477048337459564209e-01 3.407866954803466797e-01 1.981231868267059326e-01 3.414825201034545898e-01 -9.456675499677658081e-03 7.824239879846572876e-02 -2.527525089681148529e-02 -2.163273654878139496e-02 9.593483060598373413e-02 3.551623821258544922e-01 4.318350851535797119e-01 -3.424433991312980652e-02 1.471668928861618042e-01
-7.311180979013442993e-02 3.816424310207366943e-01 -6.998485326766967773e-02 -3.696746006608009338e-02 2.552676945924758911e-02 -2.653760276734828949e-02 -6.866034120321273804e-02 -9.191063046455383301e-02 1.914936155080795288e-01 -1.844658888876438141e-02 -1.218617185950279236e-01 -8.370820432901382446e-02 -7.939857244491577148e-02 -1.317208856344223022e-01 -5.464302748441696167e-02 -1.889308989048004150e-01 5.950168892741203308e-02 3.038164786994457245e-02 1.290083825588226318e-01 -1.708965748548507690e-01 -8.794704079627990723e-02 1.708162426948547363e-01 5.577429533004760742e-01 -1.421251595020294189e-01 2.130344212055206299e-01 -1.219804957509040833e-01 2.639466524124145508e-01 -1.639060080051422119e-01 2.493526190519332886e-01 1.496385931968688965e-01 -1.729971915483474731e-01 1.312430500984191895e-01
-2.292570173740386963e-01 -3.492294996976852417e-02 1.176004260778427124e-01 6.163261085748672485e-02 -3.021777570247650146e-01 1.167596727609634399e-01 3.543118014931678772e-02 2.091703861951828003e-01 -2.894780784845352173e-02 3.125807270407676697e-02 -2.436796277761459351e-01 -1.989387273788452148e-01 -5.309003219008445740e-02 1.156309321522712708e-01 -1.981013119220733643e-01 -2.836336791515350342e-01 1.281369626522064209e-01 2.249947786331176758e-01 1.100641340017318726e-01 -3.171759843826293945e-01 -1.734643876552581787e-01 2.634230554103851318e-01 3.336849063634872437e-02 7.453602738678455353e-03 -6.133053451776504517e-02 -2.170126512646675110e-02 1.942198127508163452e-01 9.246232919394969940e-03 4.072210192680358887e-01 -2.225345224142074585e-01 -3.825591120403259993e-04 -6.474386900663375854e-02
-8.536169305443763733e-03 9.173855185508728027e-02 -1.861417740583419800e-01 4.615882039070129395e-02 -3.585756197571754456e-02 -1.242119893431663513e-01 1.989627778530120850e-01 3.997991085052490234e-01 1.297916471958160400e-01 -2.408929020166397095e-01 -1.928268466144800186e-03 1.651625847443938255e-03 6.419278681278228760e-02 -6.740624457597732544e-02 -1.439552158117294312e-01 8.892073482275009155e-02 8.919145166873931885e-02 -6.188509985804557800e-02 -2.893338538706302643e-02 -4.721481800079345703e-01 1.795484125614166260e-01 3.256212770938873291e-01 7.522244006395339966e-02 1.778261810541152954e-01 -1.268384233117103577e-02 6.877946108579635620e-02 5.798945203423500061e-02 -2.436267435550689697e-01 1.759203225374221802e-01 1.982975006103515625e-01 -2.771377861499786377e-01 2.528023347258567810e-02
-6.339302659034729004e-02 2.003220766782760620e-01 -2.863694354891777039e-02 -1.603949218988418579e-01 -2.745080590248107910e-01 5.616199970245361328e-02 1.152833178639411926e-02 -1.312564164400100708e-01 2.184102982282638550e-01 -8.150544017553329468e-02 6.587792932987213135e-02 1.414337009191513062e-02 9.034152328968048096e-02 -2.893753051757812500e-01 -2.875734567642211914e-01 -1.231098994612693787e-01 -3.630253300070762634e-02 5.115272477269172668e-02 -8.491019904613494873e-02 -4.730795323848724365e-01 -3.557769954204559326e-01 2.275896370410919189e-01 5.822079256176948547e-02 -1.948626041412353516e-01 3.026512451469898224e-02 4.007382690906524658e-02 7.045180350542068481e-02 1.016412004828453064e-01 1.588630676269531250e-01 -1.522366702556610107e-01 -2.431639879941940308e-01 -6.894352287054061890e-02
6.795705109834671021e-02 3.428630530834197998e-02 3.710253834724426270e-01 1.098178327083587646e-01 -2.232062518596649170e-01 -2.036791741847991943e-01 4.128186404705047607e-02 4.334253445267677307e-02 4.765364527702331543e-02 -4.085851367563009262e-03 6.893302500247955322e-02 4.961483180522918701e-02 -2.964673340320587158e-01 -3.615306317806243896e-01 6.745232641696929932e-02 -1.898320615291595459e-01 3.229433298110961914e-01 -2.846626937389373779e-02 -2.870579361915588379e-01 -1.767026782035827637e-01 -1.108504831790924072e-02 2.365934699773788452e-01 1.559964269399642944e-01 -2.367304861545562744e-01 1.150946617126464844e-01 2.756696660071611404e-03 2.389085888862609863e-01 -2.333733439445495605e-02 3.047160338610410690e-03 1.851425319910049438e-01 7.692638784646987915e-02 1.209454536437988281e-01
-7.049958407878875732e-02 -1.721208691596984863e-01 1.518027484416961670e-01 -3.107105791568756104e-01 1.567735970020294189e-01 -1.373647898435592651e-01 -7.403916865587234497e-02 1.005568206310272217e-01 2.062045186758041382e-01 -1.270348876714706421e-01 -6.105361133813858032e-02 1.964777335524559021e-02 4.054160416126251221e-02 -1.417113933712244034e-02 -1.734871715307235718e-01 -3.215451911091804504e-02 1.145876124501228333e-01 1.943332701921463013e-01 -1.541831642389297485e-01 -5.430364608764648438e-01 -3.270256519317626953e-01 2.411634624004364014e-01 1.881515383720397949e-01 4.191792756319046021e-02 -1.242224220186471939e-02 1.288967132568359375e-01 1.492552459239959717e-01 5.795319564640522003e-03 9.870846569538116455e-02 1.475764960050582886e-01 1.725844591856002808e-01 1.371977180242538452e-01
-1.836928725242614746e-01 9.383454173803329468e-02 -5.189315602183341980e-02 -1.362593173980712891e-01 1.048106998205184937e-01 6.287104915827512741e-03 -1.996472775936126709e-01 6.208836659789085388e-02 3.878802359104156494e-01 7.761809974908828735e-02 -8.486845344305038452e-02 -5.834050849080085754e-02 -2.018023049458861351e-03 1.096713766455650330e-01 -4.077342748641967773e-01 -1.361056324094533920e-02 1.030843481421470642e-01 2.842862904071807861e-01 5.639712326228618622e-03 -2.520473003387451172e-01 -1.549807935953140259e-01 -4.411452263593673706e-02 8.123132586479187012e-02 1.160745248198509216e-01 1.463459283113479614e-01 -8.685366064310073853e-02 3.249179124832153320e-01 2.772884909063577652e-03 3.187218904495239258e-01 1.937351375818252563e-01 2.204925715923309326e-01 1.122135296463966370e-01
-1.756218075752258301e-01 1.707103848457336426e-01 -1.553432457149028778e-02 3.506816178560256958e-02 -1.503591686487197876e-01 -2.707421779632568359e-01 -7.660054415464401245e-02 1.212693601846694946e-01 2.879623770713806152e-01 -5.228913947939872742e-02 -1.031335145235061646e-01 7.644800841808319092e-02 -1.017601639032363892e-01 7.210788875818252563e-02 1.075244843959808350e-01 -3.146158456802368164e-01 2.182044535875320435e-01 -6.898222863674163818e-02 -3.612129092216491699e-01 -1.954428106546401978e-01 -5.359352752566337585e-02 1.242038682103157043e-01 5.617542937397956848e-02 -3.772127628326416016e-02 -1.219808608293533325e-01 1.088334396481513977e-01 -1.336088329553604126e-01 1.548081338405609131e-01 4.068424105644226074e-01 1.515394300222396851e-01 8.459736406803131104e-02 2.927795350551605225e-01
1.117010340094566345e-01 6.733851134777069092e-02 -2.595721781253814697e-01 -2.507376372814178467e-01 -1.677376218140125275e-02 -1.714233309030532837e-02 -1.368233412504196167e-01 -5.804386734962463379e-02 3.778472244739532471e-01 -4.420946538448333740e-02 1.984429210424423218e-01 -7.348196208477020264e-02 -1.190659329295158386e-01 -7.161945104598999023e-02 2.041704952716827393e-01 -2.324890941381454468e-01 2.198779135942459106e-01 2.264179438352584839e-01 -9.765817970037460327e-02 -2.776408493518829346e-01 -1.344928145408630371e-02 1.635291576385498047e-01 3.566602766513824463e-01 2.176870703697204590e-01 -5.910647287964820862e-02 6.436376832425594330e-03 1.812473535537719727e-01 3.807926317676901817e-03 1.607927531003952026e-01 1.895477324724197388e-01 1.434415727853775024e-01 1.379254758358001709e-01
-2.352815307676792145e-02 6.255180388689041138e-02 -3.222325816750526428e-03 1.003302186727523804e-01 -8.695340901613235474e-02 5.396633222699165344e-02 -2.211065143346786499e-01 2.427517436444759369e-02 2.693212963640689850e-02 1.815679855644702911e-02 -1.075369119644165039e-01 -1.742284446954727173e-01 -2.470197714865207672e-02 -1.591289639472961426e-01 -4.412944614887237549e-01 -8.237961679697036743e-02 1.624353379011154175e-01 6.268806010484695435e-02 -2.754270136356353760e-01 -2.078225612640380859e-01 -4.262593388557434082e-02 1.290406435728073120e-01 -2.237215191125869751e-01 -1.376378089189529419e-01 1.368231326341629028e-01 2.578726038336753845e-02 4.745627939701080322e-01 1.330064609646797180e-03 3.265737891197204590e-01 4.808390140533447266e-02 -1.055877357721328735e-01 2.313754409551620483e-01
-6.077127531170845032e-02 3.900364637374877930e-01 -2.902705371379852295e-01 -1.824509501457214355e-01 8.533086627721786499e-03 7.012897729873657227e-02 2.535404562950134277e-01 -1.755809783935546875e-01 -4.742963612079620361e-02 2.857360430061817169e-02 -1.113005355000495911e-01 -7.480446249246597290e-02 -1.964021474123001099e-01 -2.032912895083427429e-02 -3.729409351944923401e-02 -3.082106113433837891e-01 6.231535971164703369e-02 1.130218654870986938e-01 -2.913011014461517334e-01 -1.256233751773834229e-01 -4.055338725447654724e-02 1.743173599243164062e-01 3.207644820213317871e-01 1.763092577457427979e-01 -2.328562736511230469e-01 -9.228453040122985840e-02 3.403394296765327454e-02 1.533534526824951172e-01 3.096420168876647949e-01 -1.839851960539817810e-02 2.490513212978839874e-02 5.057670548558235168e-02
-1.579769104719161987e-01 2.112628817558288574e-01 -2.015767842531204224e-01 8.864589035511016846e-03 -2.278880961239337921e-02 1.099491119384765625e-01 1.396351158618927002e-01 9.944278001785278320e-02 1.194627806544303894e-01 6.434766203165054321e-02 7.400950789451599121e-02 4.898925870656967163e-02 -2.608726024627685547e-01 -5.273196473717689514e-02 -2.042110860347747803e-01 1.710348576307296753e-01 1.400123685598373413e-01 -9.326088428497314453e-02 -1.580202728509902954e-01 -2.345241159200668335e-01 2.436700090765953064e-02 3.792243301868438721e-01 2.230589687824249268e-01 -3.081515058875083923e-02 9.714652597904205322e-02 -2.905181422829627991e-02 3.594830334186553955e-01 -3.698804229497909546e-02 3.875985145568847656e-01 -6.483704596757888794e-02 2.797740995883941650e-01 5.152253806591033936e-02
-1.220069080591201782e-01 3.170843422412872314e-01 1.363053023815155029e-01 -3.044970799237489700e-03 -2.172833085060119629e-01 -1.311670690774917603e-01 1.049857214093208313e-01 9.755579382181167603e-02 5.837220326066017151e-02 -5.875263363122940063e-02 2.593790590763092041e-01 5.123728886246681213e-02 1.216386780142784119e-01 -2.927221357822418213e-02 -7.719678431749343872e-02 -1.476673781871795654e-01 1.695102006196975708e-01 1.844214648008346558e-01 -9.989526122808456421e-02 -2.525800466537475586e-01 1.033276040107011795e-02 -1.435925159603357315e-02 3.916518092155456543e-01 -1.116790696978569031e-01 1.405776888132095337e-01 -3.703606426715850830e-01 1.037217229604721069e-01 -1.416310369968414307e-01 1.926311701536178589e-01 2.012890875339508057e-01 1.937715918757021427e-03 3.045916855335235596e-01
-7.901857793331146240e-02 2.541351690888404846e-02 4.720079246908426285e-03 -1.981405541300773621e-02 -2.241883277893066406e-01 2.255784273147583008e-01 1.248664930462837219e-01 1.368400901556015015e-01 -7.956594973802566528e-02 -9.484181553125381470e-02 -1.293447762727737427e-01 -2.126984894275665283e-01 9.258186817169189453e-02 5.805306509137153625e-02 -1.768179833889007568e-01 -1.631214469671249390e-01 1.862378269433975220e-01 1.865169852972030640e-01 -3.243273496627807617e-01 -2.098317146301269531e-01 -2.793036699295043945e-01 3.420794308185577393e-01 -1.370041370391845703e-01 1.750005632638931274e-01 1.539970785379409790e-01 -4.216097667813301086e-02 2.287738174200057983e-01 6.221858412027359009e-02 -1.340515464544296265e-01 3.628039956092834473e-01 -1.129361167550086975e-01 5.435164272785186768e-02
2.700273096561431885e-01 1.509648561477661133e-01 -3.905164822936058044e-02 -2.245323173701763153e-02 7.235132902860641479e-02 2.895569801330566406e-01 -1.845509931445121765e-02 2.695786654949188232e-01 1.451227366924285889e-01 6.451084627769887447e-04 -2.322127521038055420e-01 -1.980777233839035034e-01 -5.290130898356437683e-02 2.924202680587768555e-01 -6.774432212114334106e-02 8.364269137382507324e-02 2.197318673133850098e-01 2.075551599264144897e-01 -1.614551991224288940e-01 -1.308740377426147461e-01 3.783929161727428436e-03 4.322725534439086914e-01 7.085365802049636841e-02 1.499789804220199585e-01 -1.845027208328247070e-01 -7.659284025430679321e-02 1.737066358327865601e-01 -7.603670656681060791e-02 -8.205480128526687622e-02 2.137176692485809326e-01 -1.868012398481369019e-01 1.181150749325752258e-01
-2.612346112728118896e-01 3.309648931026458740e-01 3.605652973055839539e-02 2.568421363830566406e-01 -1.981540918350219727e-01 2.730523422360420227e-02 3.685090243816375732e-01 3.523669764399528503e-02 6.604877859354019165e-02 6.244997959583997726e-03 -7.179705798625946045e-02 2.355985343456268311e-02 -2.816100418567657471e-01 -1.126381307840347290e-01 -1.403952986001968384e-01 -1.074698939919471741e-01 1.289721876382827759e-01 7.906520366668701172e-02 -2.191610485315322876e-01 -1.417413651943206787e-01 1.598833799362182617e-01 1.931631863117218018e-01 1.067467406392097473e-01 -1.743322908878326416e-01 1.094604805111885071e-01 5.647879093885421753e-02 3.314971625804901123e-01 1.306259483098983765e-01 2.166164815425872803e-01 -1.007170304656028748e-01 1.922872662544250488e-01 -1.127013266086578369e-01
1.926547884941101074e-01 2.718597054481506348e-01 4.051079601049423218e-02 2.615446150302886963e-01 -1.918264031410217285e-01 1.183411106467247009e-01 -2.435102909803390503e-01 -7.557532191276550293e-02 -1.098093912005424500e-01 9.771012514829635620e-02 1.281861960887908936e-02 3.054646030068397522e-02 -9.484124928712844849e-02 -1.063560228794813156e-02 -5.525410920381546021e-02 1.071932688355445862e-01 3.002945184707641602e-01 3.253869116306304932e-01 -8.646897226572036743e-02 -4.865411669015884399e-03 -2.343419343233108521e-01 3.646642565727233887e-01 3.266170918941497803e-01 -1.911382935941219330e-02 9.456762671470642090e-02 1.247140392661094666e-01 1.171946674585342407e-01 -1.468774825334548950e-01 9.280952066183090210e-02 1.750036329030990601e-01 -1.968603879213333130e-01 -1.430820077657699585e-01
-2.013749629259109497e-01 1.279622223228216171e-02 -1.970058381557464600e-01 1.621680557727813721e-01 -1.707998067140579224e-01 3.493315577507019043e-01 2.349233478307723999e-01 -6.532951444387435913e-02 1.166026890277862549e-01 -7.373643666505813599e-02 5.519082769751548767e-02 1.730812042951583862e-01 1.035979669541120529e-02 4.194821044802665710e-02 -2.235009968280792236e-01 -3.113337159156799316e-01 3.477904796600341797e-01 5.164190381765365601e-02 -2.370245158672332764e-01 -4.261170923709869385e-01 -1.218986734747886658e-01 -4.355280473828315735e-02 1.577583886682987213e-02 1.168147772550582886e-01 8.647511899471282959e-02 8.968190848827362061e-02 -4.744906723499298096e-02 -2.344315946102142334e-01 3.849719837307929993e-02 1.590513810515403748e-02 1.083746775984764099e-01 -6.697142869234085083e-02
-1.361226737499237061e-01 -9.871494770050048828e-02 -2.012657672166824341e-01 1.758353412151336670e-01 -3.768877685070037842e-01 9.112972021102905273e-02 1.536717414855957031e-01 -4.502674192190170288e-02 2.090348303318023682e-01 -4.027698561549186707e-02 -1.529035419225692749e-01 -2.567491680383682251e-02 1.254149824380874634e-01 -1.346565932035446167e-01 -2.072386145591735840e-01 -2.257623523473739624e-01 8.500090986490249634e-02 -2.048205286264419556e-01 -9.156411141157150269e-02 -4.137884974479675293e-01 -4.014386981725692749e-02 2.101497910916805267e-02 1.917076110839843750e-01 -2.009962499141693115e-01 -3.071387670934200287e-02 -2.696837484836578369e-01 1.202486678957939148e-01 1.677971631288528442e-01 1.151170730590820312e-01 2.631718814373016357e-01 -1.418288201093673706e-01 -1.653083041310310364e-02
-2.762999385595321655e-02 2.281285524368286133e-01 -1.806022524833679199e-01 1.388992816209793091e-01 -1.235246881842613220e-01 2.569999396800994873e-01 2.374184876680374146e-01 1.489592194557189941e-01 -4.760963097214698792e-02 3.728613629937171936e-02 -3.564201667904853821e-02 3.724966896697878838e-03 -1.039208993315696716e-01 -1.427455842494964600e-01 -1.491938829421997070e-01 4.675522912293672562e-03 1.359355300664901733e-01 -1.868575997650623322e-02 8.946277666836977005e-04 -2.190288454294204712e-01 4.446967318654060364e-02 4.266300797462463379e-01 2.877874374389648438e-01 -1.191609576344490051e-01 8.497206866741180420e-02 -1.019963771104812622e-01 2.724417448043823242e-01 1.060032844543457031e-02 3.737266957759857178e-01 -1.355559825897216797e-01 2.589998841285705566e-01 -1.100913286209106445e-01
6.724555790424346924e-02 1.661680340766906738e-01 5.684716627001762390e-02 8.290067315101623535e-02 2.790934033691883087e-02 5.813138186931610107e-02 -2.203930765390396118e-01 -8.424890227615833282e-03 3.240093886852264404e-01 -6.141689419746398926e-02 -2.361755818128585815e-01 5.769345536828041077e-02 7.902555912733078003e-02 -1.902398467063903809e-01 -7.600600272417068481e-02 -2.252145111560821533e-01 1.911083757877349854e-01 1.886402815580368042e-01 -3.876551985740661621e-02 -4.761852025985717773e-01 -4.280142188072204590e-01 3.991636633872985840e-02 8.116973191499710083e-02 -1.383292227983474731e-01 5.850464478135108948e-02 -1.983063966035842896e-01 -1.734676957130432129e-01 -1.209545657038688660e-01 1.897757500410079956e-01 4.506618902087211609e-02 8.008043281733989716e-03 -4.133835434913635254e-02
-1.812337785959243774e-01 2.282172739505767822e-01 1.280572265386581421e-01 5.465548485517501831e-02 3.418179601430892944e-02 1.628509908914566040e-01 -1.820076853036880493e-01 3.422709405422210693e-01 4.184684157371520996e-01 -1.614188253879547119e-01 -2.753387391567230225e-01 -6.472332030534744263e-02 1.007173359394073486e-01 -3.865830134600400925e-03 2.489757351577281952e-02 -1.000534519553184509e-01 2.657007873058319092e-01 9.505232423543930054e-02 -2.089324742555618286e-01 -2.735694944858551025e-01 -1.707569658756256104e-01 2.494994252920150757e-01 1.328719705343246460e-01 -1.415920257568359375e-01 1.935215592384338379e-01 1.678235083818435669e-01 -5.756432563066482544e-02 6.110655516386032104e-02 1.908730901777744293e-02 6.828695535659790039e-02 -6.827549636363983154e-02 -7.855200022459030151e-02
-2.417122572660446167e-01 -1.855024695396423340e-02 1.387606114149093628e-01 -2.225633859634399414e-01 9.484143555164337158e-02 1.451523900032043457e-01 -2.379224598407745361e-01 -2.400566078722476959e-02 1.127868816256523132e-01 1.469127833843231201e-01 -2.931973040103912354e-01 1.668389886617660522e-01 -1.159110665321350098e-01 8.522029966115951538e-02 -8.217488229274749756e-02 -2.159913033246994019e-01 1.024432331323623657e-01 1.297146230936050415e-01 -9.589038789272308350e-02 -3.674530386924743652e-01 -3.114521205425262451e-01 2.399724721908569336e-01 2.690975069999694824e-01 -1.872144453227519989e-02 5.317676439881324768e-02 -2.203200310468673706e-01 1.892732232809066772e-01 -1.265676617622375488e-01 2.203100770711898804e-01 -1.078983023762702942e-01 -8.827046491205692291e-03 2.506783418357372284e-02
1.410973817110061646e-01 -3.892609383910894394e-03 -2.860590219497680664e-01 -1.820286363363265991e-01 -2.224636375904083252e-01 2.055066972970962524e-01 6.577000766992568970e-02 2.102068662643432617e-01 2.736216597259044647e-02 -2.254903316497802734e-02 -1.390103846788406372e-01 1.350833624601364136e-01 -2.154217213392257690e-01 3.015591204166412354e-01 -2.148124128580093384e-01 2.054120786488056183e-02 8.853612095117568970e-02 -1.383237075060606003e-02 -7.270193099975585938e-02 -2.044445723295211792e-01 -1.952158659696578979e-01 1.845494657754898071e-01 4.752077162265777588e-03 -1.481117159128189087e-01 8.614929765462875366e-02 -1.991313546895980835e-01 4.533016681671142578e-01 -2.692823531106114388e-03 2.550210356712341309e-01 1.375346779823303223e-01 -2.661776170134544373e-02 1.251875907182693481e-01
4.553195536136627197e-01 2.689046859741210938e-01 8.930136449635028839e-03 -1.292679756879806519e-01 3.924154490232467651e-02 1.201130375266075134e-01 7.776094228029251099e-02 2.536858320236206055e-01 5.021965131163597107e-02 -4.686553776264190674e-02 -2.127860486507415771e-01 -4.454058408737182617e-02 -1.498302668333053589e-01 -2.380825579166412354e-01 1.011394709348678589e-01 7.888214662671089172e-03 2.813329696655273438e-01 8.062548935413360596e-02 -2.763564586639404297e-01 -6.963749229907989502e-02 -2.069659829139709473e-01 1.654795706272125244e-01 1.118836551904678345e-01 1.538799703121185303e-01 1.443139091134071350e-02 -2.025615274906158447e-01 1.005760282278060913e-01 -5.833951383829116821e-02 1.289724409580230713e-01 3.212029635906219482e-01 5.469615757465362549e-02 -1.580139398574829102e-01
-9.279773384332656860e-02 -1.101598069071769714e-01 1.151950359344482422e-01 3.551167994737625122e-02 1.432170271873474121e-01 2.601832747459411621e-01 -9.609914571046829224e-02 -5.625432729721069336e-02 2.089898735284805298e-01 6.032073870301246643e-03 5.446568503975868225e-02 -1.451518535614013672e-01 -3.275371342897415161e-02 -7.544046640396118164e-02 -3.950716257095336914e-01 -2.021999210119247437e-01 2.106338441371917725e-01 1.192939132452011108e-01 -2.239697612822055817e-02 -3.116047382354736328e-01 1.236311346292495728e-01 2.827758789062500000e-01 3.789026290178298950e-02 -1.460290700197219849e-01 3.322753822430968285e-03 -1.079364940524101257e-01 3.402861654758453369e-01 1.091603562235832214e-01 3.576369583606719971e-01 -1.654425263404846191e-01 -1.538662314414978027e-01 1.054494827985763550e-02
-2.893942296504974365e-01 1.519901454448699951e-01 1.053239777684211731e-01 -1.185951754450798035e-01 -2.228868901729583740e-01 7.422707974910736084e-02 -1.820675842463970184e-02 1.852330416440963745e-01 1.636230200529098511e-01 2.784365415573120117e-02 3.648579418659210205e-01 2.696697786450386047e-02 -2.162771485745906830e-02 -1.602524816989898682e-01 7.827514410018920898e-02 -1.856137365102767944e-01 1.863922625780105591e-01 3.297819495201110840e-01 -4.014122188091278076e-01 -2.104208171367645264e-01 -9.457493573427200317e-02 5.054212361574172974e-02 1.793892532587051392e-01 -1.244592741131782532e-01 -1.186675131320953369e-01 -4.321184009313583374e-02 -5.755653232336044312e-02 4.670485481619834900e-02 4.380858689546585083e-02 6.714855879545211792e-02 -2.530919760465621948e-02 3.368207216262817383e-01
-1.775197237730026245e-01 2.036964148283004761e-01 7.029071450233459473e-02 -6.784380227327346802e-02 2.127041108906269073e-02 1.472424119710922241e-01 -1.091261580586433411e-01 6.948623806238174438e-02 2.462487965822219849e-01 -4.804800078272819519e-02 -1.417024433612823486e-01 1.417918205261230469e-01 -3.235791623592376709e-02 -2.010048478841781616e-01 3.904999792575836182e-02 1.143111661076545715e-01 -1.274506561458110809e-02 3.074558079242706299e-01 -2.136782407760620117e-01 -3.113536238670349121e-01 -3.369029760360717773e-01 9.804069250822067261e-02 4.487089216709136963e-01 -1.677360683679580688e-01 2.012664675712585449e-01 -1.717257313430309296e-02 1.321289986371994019e-01 1.754631055518984795e-03 6.390527356415987015e-03 2.387837916612625122e-01 -1.085127666592597961e-01 4.927922040224075317e-02
9.750309586524963379e-02 2.591501772403717041e-01 -1.857391446828842163e-01 -5.986719578504562378e-02 -2.178366929292678833e-01 1.767767220735549927e-01 2.492539286613464355e-01 1.804094165563583374e-01 -1.281145215034484863e-01 -1.120770424604415894e-01 3.678867220878601074e-02 1.484812796115875244e-01 -2.292293608188629150e-01 9.439240396022796631e-02 -7.119415700435638428e-02 9.031397104263305664e-02 9.109223634004592896e-02 -1.969727575778961182e-01 -1.953033804893493652e-01 -4.093308150768280029e-01 2.344842702150344849e-01 1.860093921422958374e-01 2.353951148688793182e-02 1.779827326536178589e-01 7.764054089784622192e-02 -1.199260130524635315e-01 1.998859196901321411e-01 1.415859460830688477e-01 3.409257233142852783e-01 3.260610625147819519e-02 1.114374026656150818e-01 9.422351606190204620e-03
-1.636526435613632202e-01 1.859721839427947998e-01 -2.851902507245540619e-02 -1.639788448810577393e-01 -2.300460785627365112e-01 -8.151439577341079712e-02 2.394263595342636108e-01 1.850937902927398682e-01 2.429854124784469604e-01 9.300615638494491577e-02 -1.975916773080825806e-01 1.548711508512496948e-01 -1.990093290805816650e-01 -1.783553063869476318e-01 -2.141232192516326904e-01 7.725787162780761719e-02 3.632774651050567627e-01 5.076773464679718018e-02 -1.273260712623596191e-01 -2.286124229431152344e-01 -2.144637107849121094e-01 4.312635585665702820e-02 -8.199174702167510986e-02 1.198066473007202148e-01 1.108929589390754700e-01 -1.964498311281204224e-02 5.165243521332740784e-02 2.723239958286285400e-01 1.653080731630325317e-01 9.115995466709136963e-02 -3.239300549030303955e-01 6.159028410911560059e-02
-1.280298680067062378e-01 2.525300085544586182e-01 -1.655072867870330811e-01 2.197986245155334473e-01 -5.558786913752555847e-02 -6.432349979877471924e-02 -1.327393651008605957e-01 9.058427065610885620e-02 2.128119021654129028e-01 -1.705691814422607422e-01 -5.822039395570755005e-02 -1.918879598379135132e-01 -1.947836279869079590e-01 -2.301771044731140137e-01 4.858213290572166443e-02 -2.296428382396697998e-01 -1.704846858046948910e-03 2.233324386179447174e-02 1.503729913383722305e-02 -1.936039477586746216e-01 2.014031559228897095e-01 3.352670669555664062e-01 5.914748832583427429e-02 1.674261838197708130e-01 -8.913996070623397827e-02 4.402050375938415527e-02 7.523348927497863770e-02 -1.872405856847763062e-01 3.441623225808143616e-02 4.738190174102783203e-01 -1.114278845489025116e-02 -2.265946865081787109e-01
-2.204755246639251709e-01 3.121894299983978271e-01 -1.177995726466178894e-01 -8.794462680816650391e-02 1.524318940937519073e-02 -3.065208494663238525e-01 9.624204598367214203e-03 9.216290712356567383e-02 1.347426623106002808e-01 3.873740881681442261e-02 -8.569893985986709595e-02 2.013318240642547607e-01 -9.154192358255386353e-02 1.576185226440429688e-01 9.961917251348495483e-02 -6.536931544542312622e-02 -1.126773357391357422e-01 -7.719100266695022583e-02 -4.860482364892959595e-02 -4.573971927165985107e-01 -3.836428821086883545e-01 1.736935079097747803e-01 5.479017645120620728e-02 3.807507082819938660e-02 -1.566191017627716064e-01 1.043499633669853210e-01 2.383316606283187866e-01 1.751529425382614136e-01 1.885479837656021118e-01 2.010269463062286377e-01 -1.910745352506637573e-02 5.770103260874748230e-02
1.861165910959243774e-01 1.816098392009735107e-02 -1.657081395387649536e-02 2.217546850442886353e-01 -1.472202241420745850e-01 2.528317458927631378e-02 -7.951024174690246582e-02 1.733364015817642212e-01 -8.975247293710708618e-02 -2.544784359633922577e-02 -1.963590271770954132e-03 3.140144422650337219e-02 -2.212422341108322144e-01 3.290611132979393005e-02 -1.182802170515060425e-01 1.808789968490600586e-01 2.749551534652709961e-01 3.393220528960227966e-02 -2.667987942695617676e-01 -2.624220550060272217e-01 -7.116197049617767334e-02 1.923738569021224976e-01 1.365873664617538452e-01 -1.070907860994338989e-01 3.704335987567901611e-01 -1.739622950553894043e-01 1.272602528333663940e-01 2.140865623950958252e-01 4.517742395401000977e-01 3.098249249160289764e-02 -3.799242898821830750e-02 -1.595582813024520874e-01
-1.492181122303009033e-01 -1.530563924461603165e-02 1.413337439298629761e-01 1.271019130945205688e-01 -6.972566992044448853e-02 2.270671129226684570e-01 -3.955515623092651367e-01 1.871219724416732788e-01 1.233094111084938049e-01 3.359103808179497719e-03 -3.982707858085632324e-02 -2.319698780775070190e-01 -1.055093184113502502e-01 3.371090861037373543e-03 -2.425981312990188599e-01 -6.788761168718338013e-02 1.896543800830841064e-01 1.619883477687835693e-01 4.680741578340530396e-02 -4.338873028755187988e-01 5.630392581224441528e-02 3.055209517478942871e-01 8.770242333412170410e-02 -1.274196654558181763e-01 -1.700714677572250366e-01 -1.327138394117355347e-01 2.501180768013000488e-01 -3.171364590525627136e-02 1.757835000753402710e-01 -1.198368966579437256e-01 -9.388840943574905396e-02 1.047725453972816467e-01
-9.483665972948074341e-02 1.712972521781921387e-01 4.753925651311874390e-02 -2.038724273443222046e-01 -2.625088989734649658e-01 1.705919951200485229e-01 -8.107765018939971924e-02 -2.043313235044479370e-01 2.418825477361679077e-01 -2.098381817340850830e-01 8.406852185726165771e-02 8.572178333997726440e-02 9.186419844627380371e-02 -1.656248569488525391e-01 -1.350935846567153931e-01 -1.495616137981414795e-01 4.454868659377098083e-02 9.782679378986358643e-02 -2.344656735658645630e-02 -3.753062486648559570e-01 -2.756317555904388428e-01 1.867208033800125122e-01 1.290209889411926270e-01 -2.287169992923736572e-01 -2.967255562543869019e-02 -4.412834346294403076e-02 3.610011041164398193e-01 1.525097936391830444e-01 1.432344168424606323e-01 -7.244645059108734131e-02 -2.497322261333465576e-01 2.762556448578834534e-02
-1.253223568201065063e-01 2.244577407836914062e-01 9.153433889150619507e-02 1.072076708078384399e-01 -7.598703354597091675e-02 -5.033333227038383484e-02 6.243672221899032593e-02 4.148910939693450928e-01 1.785158962011337280e-01 -5.862969905138015747e-02 6.096820533275604248e-02 3.003900684416294098e-02 1.579186022281646729e-01 1.700222305953502655e-02 -3.289470449090003967e-02 -1.150572597980499268e-01 1.834996491670608521e-01 -8.403475582599639893e-02 -2.512934803962707520e-01 -3.307456076145172119e-01 -7.010986655950546265e-02 1.771380007266998291e-01 -2.132143080234527588e-01 1.148980557918548584e-01 -1.815741509199142456e-02 -1.122617200016975403e-01 6.703841686248779297e-02 -2.544636726379394531e-01 3.598533868789672852e-01 1.883504390716552734e-01 -2.342978864908218384e-01 1.998845636844635010e-01
2.063985764980316162e-01 1.612765192985534668e-01 -1.581292483024299145e-03 -6.148162763565778732e-03 1.085964739322662354e-01 1.444727927446365356e-01 2.072193473577499390e-01 -1.169120296835899353e-01 1.482675075531005859e-01 5.058540264144539833e-04 5.980782210826873779e-02 -3.430125862360000610e-02 2.394841760396957397e-01 2.985698282718658447e-01 -1.413474977016448975e-01 -3.742700517177581787e-01 2.493365108966827393e-01 -3.631869703531265259e-02 -3.678079247474670410e-01 -2.780408561229705811e-01 -8.778897672891616821e-02 1.540125459432601929e-01 2.173781096935272217e-01 1.233296468853950500e-01 -4.676687717437744141e-02 1.016567200422286987e-01 2.430157065391540527e-01 -1.338418722152709961e-01 -1.653430052101612091e-02 1.592249870300292969e-01 -2.297246456146240234e-02 -1.522231251001358032e-01
-1.912229657173156738e-01 6.181911751627922058e-02 -2.438667416572570801e-02 1.130566298961639404e-01 -2.537674903869628906e-01 -7.331360131502151489e-02 -1.307546645402908325e-01 1.263469904661178589e-01 -7.209587842226028442e-02 -6.504463404417037964e-02 -9.500902146100997925e-03 5.907399579882621765e-02 -1.615414917469024658e-01 1.682987809181213379e-01 -5.373413488268852234e-02 2.215140014886856079e-01 1.196271479129791260e-01 5.659041181206703186e-02 -2.379488945007324219e-01 -2.814092934131622314e-01 -2.376741468906402588e-01 1.518564671277999878e-01 3.191741928458213806e-02 3.495181724429130554e-02 8.458540588617324829e-02 1.486103087663650513e-01 3.343264162540435791e-01 -4.360353350639343262e-01 2.471238374710083008e-01 2.715190052986145020e-01 9.634007513523101807e-02 -1.170020177960395813e-01
1.563345938920974731e-01 1.144433692097663879e-01 8.423345535993576050e-02 1.583924740552902222e-01 -3.305619060993194580e-01 2.185571938753128052e-01 -1.018700450658798218e-01 2.420393824577331543e-01 -1.072100475430488586e-01 -2.082398235797882080e-01 3.135129436850547791e-02 -1.603588908910751343e-01 1.220184713602066040e-01 1.045735701918601990e-01 -2.946524322032928467e-01 5.354567989706993103e-02 1.374503225088119507e-01 4.753192514181137085e-02 -2.982991337776184082e-01 -2.130880802869796753e-01 -3.699518740177154541e-02 3.075993359088897705e-01 8.453880995512008667e-02 -2.292225360870361328e-01 -1.741410493850708008e-01 -1.387750506401062012e-01 1.602213680744171143e-01 7.720641046762466431e-02 1.695610731840133667e-01 2.558676004409790039e-01 4.672816395759582520e-02 -1.355661898851394653e-01
1.441478133201599121e-01 2.661688625812530518e-01 -2.720923423767089844e-01 -1.500933170318603516e-01 8.986525982618331909e-02 1.015537157654762268e-01 -1.657543480396270752e-01 -4.019306600093841553e-02 2.949415445327758789e-01 -1.221866607666015625e-01 4.085089266300201416e-02 -4.590691532939672470e-03 -2.456578910350799561e-01 -2.020831406116485596e-01 4.361451789736747742e-02 -3.814859092235565186e-01 2.419143766164779663e-01 8.614053577184677124e-02 -1.020540967583656311e-01 -9.255720674991607666e-02 3.699407353997230530e-02 2.190190851688385010e-01 1.820959299802780151e-01 1.119427010416984558e-01 -1.754539459943771362e-01 1.545152217149734497e-01 5.359402298927307129e-02 2.167011350393295288e-01 1.327660381793975830e-01 2.528689205646514893e-01 1.101677492260932922e-01 1.842699497938156128e-01
1.817620843648910522e-01 9.796891361474990845e-02 4.445725679397583008e-02 -1.597732454538345337e-01 -1.861745417118072510e-01 3.604182004928588867e-01 1.259789913892745972e-01 3.104588687419891357e-01 9.484948962926864624e-02 6.089595332741737366e-02 -1.435379236936569214e-01 3.406222909688949585e-02 -1.674426794052124023e-01 -4.532795771956443787e-02 1.558648794889450073e-01 9.735936671495437622e-02 2.377539724111557007e-01 2.560414373874664307e-01 -1.006099209189414978e-01 -1.570065319538116455e-01 1.164159625768661499e-01 4.308883566409349442e-03 3.247542083263397217e-01 3.898178040981292725e-02 6.788723915815353394e-02 -6.278905272483825684e-02 3.200000822544097900e-01 -1.077382476069033146e-03 -1.000230833888053894e-01 3.728947639465332031e-01 -7.428785413503646851e-02 -1.084929555654525757e-01
2.945107966661453247e-02 9.049913287162780762e-02 -3.913040831685066223e-02 1.459794789552688599e-01 2.908702567219734192e-02 6.597470492124557495e-02 1.260388526134192944e-03 3.041255101561546326e-02 -8.310454897582530975e-03 -7.982172071933746338e-03 -3.529011309146881104e-01 7.745067775249481201e-02 1.181445196270942688e-01 -8.252459764480590820e-02 -1.363830119371414185e-01 2.673556841909885406e-02 1.677288562059402466e-01 -1.359360665082931519e-01 -1.156548485159873962e-01 -3.470042347908020020e-01 -9.100283682346343994e-02 2.801935970783233643e-01 -1.098541915416717529e-01 7.179185003042221069e-02 1.455858796834945679e-01 2.491669058799743652e-01 5.665864348411560059e-01 -2.254381626844406128e-01 1.488650441169738770e-01 1.640100032091140747e-01 -4.405364394187927246e-03 -5.107928439974784851e-02
1.052564457058906555e-01 1.965574771165847778e-01 1.700626872479915619e-02 -1.585379093885421753e-01 -1.040813252329826355e-01 8.542792499065399170e-02 2.076005786657333374e-01 1.771047897636890411e-02 1.318455189466476440e-01 9.091461077332496643e-03 1.423044800758361816e-01 -1.664263606071472168e-01 1.296887099742889404e-01 5.830228328704833984e-04 -8.821655809879302979e-02 -2.301082313060760498e-01 2.008155137300491333e-01 1.012815237045288086e-01 -2.149415574967861176e-02 -2.538329362869262695e-01 1.114829108119010925e-01 4.221220687031745911e-02 3.377649486064910889e-01 -2.465791553258895874e-01 2.681435346603393555e-01 -4.150416329503059387e-02 2.557675242424011230e-01 -1.345515996217727661e-01 4.240247309207916260e-01 1.675419509410858154e-02 -1.255279481410980225e-01 2.505995929241180420e-01
6.018917262554168701e-02 2.162522822618484497e-01 -5.061555504798889160e-01 -6.119048222899436951e-02 -8.979956805706024170e-02 9.050911664962768555e-02 -1.080631166696548462e-01 -6.685240566730499268e-02 -1.056812107563018799e-01 2.732058241963386536e-02 -1.881705373525619507e-01 -1.008895635604858398e-01 8.126364648342132568e-02 2.014486677944660187e-02 -3.182491287589073181e-02 3.939368575811386108e-02 1.326056569814682007e-01 -3.561368212103843689e-02 -2.593882679939270020e-01 -4.466004073619842529e-01 3.709195554256439209e-02 2.396434098482131958e-01 -3.289696574211120605e-02 2.953875996172428131e-02 1.779716312885284424e-01 -2.676024436950683594e-01 2.661923170089721680e-01 8.539382368326187134e-02 1.351221352815628052e-01 6.157255545258522034e-02 -4.644038528203964233e-02 -1.954689919948577881e-01
1.658716797828674316e-01 3.196580708026885986e-02 -5.123759433627128601e-02 -1.264837235212326050e-01 1.351420208811759949e-02 -9.262728691101074219e-02 7.971563935279846191e-02 1.366994976997375488e-01 -1.487331539392471313e-01 -6.847031414508819580e-02 -1.963088363409042358e-01 -1.926131919026374817e-02 -9.709784761071205139e-03 9.900695830583572388e-02 1.233010068535804749e-01 -1.463406980037689209e-01 5.953765511512756348e-01 6.785032898187637329e-02 5.267982557415962219e-02 -2.207901924848556519e-01 -1.858009696006774902e-01 3.964048624038696289e-01 4.517093300819396973e-02 1.550465077161788940e-01 1.349162310361862183e-01 -1.042153462767601013e-01 1.627269685268402100e-01 9.499819576740264893e-02 -9.026561747305095196e-04 2.222487330436706543e-01 7.888954877853393555e-02 -2.414097040891647339e-01
-1.876821815967559814e-01 -1.729878038167953491e-01 5.653822794556617737e-02 -3.360521793365478516e-01 1.289527416229248047e-01 2.406853288412094116e-01 1.215361710637807846e-02 2.151215672492980957e-01 1.451979279518127441e-01 -7.439965009689331055e-02 -1.452115029096603394e-01 1.525322720408439636e-02 6.605664640665054321e-02 -2.807586789131164551e-01 -2.354506403207778931e-01 -1.032871305942535400e-01 6.436143815517425537e-02 1.908737979829311371e-02 -2.450789064168930054e-01 -3.379200100898742676e-01 -2.120971083641052246e-01 1.011287346482276917e-01 1.992448121309280396e-01 1.164449825882911682e-01 9.948057681322097778e-02 -1.300508342683315277e-02 3.805815875530242920e-01 -1.926059462130069733e-02 1.488065719604492188e-01 1.788434921763837337e-03 1.865685433149337769e-01 -3.232580423355102539e-02
8.514872938394546509e-02 1.182344481348991394e-01 -1.621935516595840454e-01 9.327271580696105957e-02 -3.284533619880676270e-01 1.104277819395065308e-01 -1.524865776300430298e-01 2.194706648588180542e-01 -1.049217358231544495e-01 3.103388845920562744e-01 6.826147437095642090e-02 1.774468570947647095e-01 -1.741161048412322998e-01 -3.052551448345184326e-01 -1.156450286507606506e-01 -3.190496861934661865e-01 1.865625530481338501e-01 -1.552186626940965652e-02 1.689034700393676758e-01 -1.918395310640335083e-01 -1.769872754812240601e-01 2.473794668912887573e-01 1.456667631864547729e-01 4.302699863910675049e-02 5.617170408368110657e-02 1.076672300696372986e-01 2.939961850643157959e-01 1.512302905321121216e-01 6.196897476911544800e-02 1.260520424693822861e-03 -1.264723390340805054e-01 1.013982892036437988e-01
-3.775787055492401123e-01 2.242717891931533813e-01 -1.960402429103851318e-01 -7.414974272251129150e-02 1.103619113564491272e-01 1.099383160471916199e-01 -1.924293637275695801e-01 6.039242073893547058e-02 3.321256339550018311e-01 -7.714077830314636230e-02 -7.462850958108901978e-02 1.254842877388000488e-01 1.526778638362884521e-01 -1.381294727325439453e-01 6.628308445215225220e-02 1.006576493382453918e-01 1.590124070644378662e-01 1.787406504154205322e-01 -3.179571032524108887e-01 -1.970583945512771606e-01 -1.101912464946508408e-03 2.760632634162902832e-01 2.507129013538360596e-01 1.293340325355529785e-01 1.885270923376083374e-01 1.378202289342880249e-01 1.770148128271102905e-01 4.704309254884719849e-02 1.225383356213569641e-01 2.126902639865875244e-01 -4.495539888739585876e-02 -2.140323258936405182e-02
2.749227881431579590e-01 1.988082677125930786e-01 -3.072201907634735107e-01 -1.235962063074111938e-01 -7.192265242338180542e-02 1.802377998828887939e-01 -9.544776380062103271e-02 -2.114510089159011841e-01 2.124874442815780640e-01 -1.277264393866062164e-02 1.090137585997581482e-01 -1.998735032975673676e-02 -7.376206666231155396e-02 2.167547680437564850e-02 -1.856385469436645508e-01 -1.579697430133819580e-01 1.472350861877202988e-02 3.049872256815433502e-02 -3.535903692245483398e-01 -1.987466067075729370e-01 -7.908620685338973999e-02 1.983427405357360840e-01 2.897414565086364746e-01 3.055274020880460739e-03 5.313820019364356995e-02 3.569823503494262695e-01 1.320518553256988525e-01 8.318992704153060913e-02 2.500233948230743408e-01 9.718403220176696777e-02 1.742313988506793976e-02 -1.967799812555313110e-01
-1.374191045761108398e-01 2.909557819366455078e-01 8.883760124444961548e-02 -8.512258529663085938e-02 -2.177944481372833252e-01 -8.626433461904525757e-02 2.019965350627899170e-01 2.164743654429912567e-02 7.160560786724090576e-02 -1.705705374479293823e-01 1.786126643419265747e-01 1.060246825218200684e-01 -2.583918906748294830e-02 8.404266089200973511e-02 -1.350451260805130005e-02 -1.448908001184463501e-01 8.786386996507644653e-02 1.577121466398239136e-01 -1.422496885061264038e-01 -3.332447707653045654e-01 4.012573882937431335e-02 1.038204040378332138e-02 2.567145824432373047e-01 -2.914898395538330078e-01 1.582237929105758667e-01 -1.851998716592788696e-01 2.251658439636230469e-01 -2.410396486520767212e-01 2.073063254356384277e-01 1.419896632432937622e-01 6.376184523105621338e-02 3.565119206905364990e-01
-3.153986334800720215e-01 2.362311631441116333e-01 -7.579343020915985107e-02 5.083849653601646423e-03 -1.420025229454040527e-01 -3.012957749888300896e-03 -2.727386653423309326e-01 2.048649042844772339e-01 1.594380103051662445e-02 -6.049288809299468994e-02 3.033220069482922554e-03 1.951209902763366699e-01 1.026077419519424438e-01 -1.729165948927402496e-02 9.809936396777629852e-03 -2.020311504602432251e-01 2.410928308963775635e-01 5.549801513552665710e-02 -1.331585347652435303e-01 -2.618586458265781403e-02 -2.685870528221130371e-01 2.575082331895828247e-02 2.715950608253479004e-01 9.870479255914688110e-02 1.873037815093994141e-01 5.446386337280273438e-02 1.850704848766326904e-01 -8.410751819610595703e-02 1.860263347625732422e-01 3.734135031700134277e-01 3.069064021110534668e-01 1.585642099380493164e-01
-1.651515811681747437e-01 4.481990039348602295e-01 -1.192106679081916809e-01 -1.325641423463821411e-01 -1.187038123607635498e-01 -9.271907061338424683e-02 4.365289956331253052e-02 -1.129504106938838959e-02 1.843583136796951294e-01 8.301460742950439453e-02 7.867924869060516357e-02 5.980840325355529785e-02 5.457843840122222900e-02 2.026853859424591064e-01 6.414880603551864624e-02 -1.653514206409454346e-01 1.705264151096343994e-01 1.318974792957305908e-01 -1.665493547916412354e-01 -2.195284664630889893e-01 9.953136742115020752e-02 1.656485944986343384e-01 2.135704904794692993e-01 -2.127200365066528320e-01 1.473410129547119141e-01 -2.613463997840881348e-01 2.161319255828857422e-01 -1.991218179464340210e-01 1.673043072223663330e-01 1.192572414875030518e-01 1.078457683324813843e-01 3.291522562503814697e-01
7.048504799604415894e-02 -1.185967251658439636e-01 -2.906628847122192383e-01 -2.537181377410888672e-01 -2.655928134918212891e-01 2.119426243007183075e-02 1.656365543603897095e-01 2.238350957632064819e-01 2.675518207252025604e-02 -1.364271044731140137e-01 -8.714586496353149414e-02 7.740591466426849365e-02 -2.287834435701370239e-01 2.725242376327514648e-01 -2.475748360157012939e-01 -4.609845113009214401e-03 6.228037923574447632e-02 3.942589089274406433e-02 -4.870874434709548950e-02 -3.479859530925750732e-01 -9.503915160894393921e-02 1.550265550613403320e-01 1.567591279745101929e-01 -2.140844464302062988e-01 8.114685863256454468e-02 -9.786731004714965820e-02 3.262622356414794922e-01 -5.503675341606140137e-02 2.922316789627075195e-01 6.289653480052947998e-02 1.217323467135429382e-01 2.362593635916709900e-02
-3.594018220901489258e-01 3.867072463035583496e-01 -7.547923177480697632e-02 -7.022071629762649536e-02 8.411881327629089355e-02 -3.340099006891250610e-02 -2.006426751613616943e-01 3.170597851276397705e-01 1.466970443725585938e-01 -4.251121729612350464e-02 -2.053180523216724396e-02 1.753635555505752563e-01 -1.234904080629348755e-01 2.399912662804126740e-02 1.458124723285436630e-02 -2.840858697891235352e-01 6.653404235839843750e-02 2.296391129493713379e-01 -1.525754332542419434e-01 1.185404416173696518e-02 -2.326153814792633057e-01 2.432835549116134644e-01 2.669281065464019775e-01 8.756925910711288452e-02 8.038619905710220337e-02 -2.608256600797176361e-02 1.387870460748672485e-01 -3.534905239939689636e-02 2.212757915258407593e-01 2.311154454946517944e-01 -3.225186094641685486e-02 8.106739073991775513e-02
-3.135406076908111572e-01 2.063378244638442993e-01 -1.478025615215301514e-01 -5.473838374018669128e-02 2.435058653354644775e-01 1.112742722034454346e-02 -4.320513829588890076e-02 8.763536065816879272e-02 3.359645009040832520e-01 -1.378202228806912899e-03 -2.627511881291866302e-02 1.268230825662612915e-01 8.843380212783813477e-02 2.617607451975345612e-02 1.117007583379745483e-01 -1.599544137716293335e-01 3.590567111968994141e-01 2.995710261166095734e-02 -2.128569930791854858e-01 -2.409903258085250854e-01 4.693044349551200867e-03 -8.259744942188262939e-02 1.754762381315231323e-01 -4.660259559750556946e-02 1.009868681430816650e-01 -9.919790551066398621e-03 4.827023148536682129e-01 -1.322153806686401367e-01 1.082641631364822388e-01 -1.068132892251014709e-01 1.777774989604949951e-01 -2.381204813718795776e-02
-2.235654145479202271e-01 6.497363746166229248e-02 3.533133491873741150e-02 -1.027491390705108643e-01 -1.773610860109329224e-01 -2.439126186072826385e-02 -1.360906958580017090e-01 1.976904869079589844e-01 2.771405577659606934e-01 1.889339089393615723e-01 -1.130885481834411621e-01 1.987290009856224060e-02 -5.406078323721885681e-02 2.826848924160003662e-01 4.748614132404327393e-02 -1.180903837084770203e-01 1.704941391944885254e-01 2.015824764966964722e-01 -1.174857392907142639e-01 -1.346959024667739868e-01 -3.290582001209259033e-01 1.728903204202651978e-01 2.620210349559783936e-01 -3.224124759435653687e-02 6.524291634559631348e-02 1.046514809131622314e-01 1.786659657955169678e-01 -3.278692364692687988e-01 1.364379823207855225e-01 2.856431007385253906e-01 -2.202192991971969604e-01 -8.227930963039398193e-02
-1.316684782505035400e-01 4.203310310840606689e-01 -3.441125750541687012e-01 -6.281670928001403809e-02 -8.156356401741504669e-03 -2.994992397725582123e-02 -1.484589725732803345e-01 6.825280841439962387e-03 6.366376578807830811e-02 8.955617994070053101e-02 -2.576947957277297974e-02 7.764294743537902832e-03 -1.493855118751525879e-01 1.311211287975311279e-01 1.728588044643402100e-01 -4.452193155884742737e-02 -2.182108163833618164e-02 3.026196062564849854e-01 -1.507084518671035767e-01 -2.983666658401489258e-01 -4.143493250012397766e-02 1.471484303474426270e-01 1.410156339406967163e-01 -1.455500721931457520e-01 3.518319427967071533e-01 -1.128754764795303345e-01 2.655767798423767090e-01 -1.341268867254257202e-01 1.018068343400955200e-01 9.425265341997146606e-02 1.426841914653778076e-01 2.086188942193984985e-01
-2.512492835521697998e-01 -5.520174279808998108e-02 -3.148823603987693787e-02 4.580943286418914795e-02 -1.339127123355865479e-01 -9.678605943918228149e-03 -2.434487827122211456e-02 1.450421214103698730e-01 2.708519436419010162e-02 3.778468072414398193e-02 -5.057412385940551758e-02 6.221643835306167603e-02 -2.804022729396820068e-01 8.632048219442367554e-02 7.713897526264190674e-02 2.324341982603073120e-01 3.661744296550750732e-01 7.744348794221878052e-02 -1.043523848056793213e-01 -2.586306035518646240e-01 -1.296534687280654907e-01 4.907400906085968018e-01 -5.659683793783187866e-02 1.581107974052429199e-01 1.070517003536224365e-01 5.081014707684516907e-02 1.549591720104217529e-01 -2.312628328800201416e-01 1.999625414609909058e-01 1.417316347360610962e-01 1.986580491065979004e-01 -2.041193842887878418e-01
2.215465009212493896e-01 3.158525526523590088e-01 3.183577954769134521e-02 -3.167211776599287987e-03 9.507595747709274292e-02 2.743390500545501709e-01 4.846386238932609558e-02 -1.272090077400207520e-01 3.207470849156379700e-02 -1.450079679489135742e-01 4.722284898161888123e-02 -1.687943749129772186e-02 2.486894279718399048e-01 -2.111688852310180664e-01 -1.340138018131256104e-01 -3.091263771057128906e-01 2.010232210159301758e-01 -9.042380005121231079e-02 -1.256816387176513672e-01 -4.666790366172790527e-01 -1.422392129898071289e-01 2.031923234462738037e-01 -2.465281635522842407e-03 -2.519668340682983398e-01 -1.059139370918273926e-01 -4.343996569514274597e-02 -1.365334261208772659e-02 -5.449093505740165710e-02 1.275252252817153931e-01 2.409331351518630981e-01 3.111778944730758667e-02 -6.360381096601486206e-02
3.306541964411735535e-02 2.227842658758163452e-01 4.826274141669273376e-02 -4.334278404712677002e-02 -1.489860266447067261e-01 -1.351207345724105835e-01 1.156820654869079590e-01 3.320913314819335938e-01 2.080072015523910522e-01 3.590108826756477356e-02 1.412153095006942749e-01 -9.724813513457775116e-03 3.682110831141471863e-02 1.506942212581634521e-01 -1.232511997222900391e-01 -5.938652902841567993e-02 2.295878231525421143e-01 -9.780181944370269775e-02 -1.328978314995765686e-02 -5.022692680358886719e-01 1.420480459928512573e-01 2.538502216339111328e-01 -1.157018318772315979e-01 1.612405329942703247e-01 -6.554375588893890381e-02 -1.178490594029426575e-01 3.385334610939025879e-01 -6.055765971541404724e-02 -1.552945282310247421e-02 7.561608403921127319e-02 -2.648887038230895996e-01 1.491937935352325439e-01
1.993549019098281860e-01 3.298331052064895630e-02 8.274731040000915527e-02 2.561700046062469482e-01 -1.918185800313949585e-01 2.677264809608459473e-01 5.478136241436004639e-02 3.284388482570648193e-01 1.857511848211288452e-01 -9.238426387310028076e-02 -6.829866766929626465e-02 -1.019825339317321777e-01 -8.530037850141525269e-02 2.802065312862396240e-01 -3.088751062750816345e-02 -4.404559265822172165e-03 8.048719167709350586e-02 -1.026654988527297974e-02 -1.964628845453262329e-01 -1.098900213837623596e-01 -9.258363395929336548e-02 4.138311445713043213e-01 6.437480449676513672e-02 -1.907456219196319580e-01 -9.014926105737686157e-02 -9.603269398212432861e-02 3.129051327705383301e-01 -8.285067975521087646e-02 3.385321795940399170e-02 2.724970877170562744e-01 -1.359583437442779541e-01 -1.698953509330749512e-01
-1.463970839977264404e-01 2.416081428527832031e-01 2.556071057915687561e-02 -6.446660310029983521e-02 -3.347035050392150879e-01 -2.475325465202331543e-01 -1.526642292737960815e-01 6.097967550158500671e-02 3.433031439781188965e-01 -1.016009673476219177e-01 -2.415586076676845551e-02 1.337601840496063232e-01 -6.399887055158615112e-02 9.723188728094100952e-02 1.456589251756668091e-01 -2.931910455226898193e-01 1.154286488890647888e-01 -4.993453994393348694e-02 -3.180529177188873291e-01 -8.799929916858673096e-02 -1.619611233472824097e-01 2.418357133865356445e-01 -4.367754980921745300e-02 -1.887461543083190918e-02 -1.251366585493087769e-01 9.657406806945800781e-02 -7.494971901178359985e-02 2.038913778960704803e-02 3.997097015380859375e-01 9.747137874364852905e-02 9.496667236089706421e-02 1.633188277482986450e-01
3.821178525686264038e-02 1.655958034098148346e-02 -2.692824304103851318e-01 -4.744637012481689453e-02 -2.472706437110900879e-01 1.611143499612808228e-01 9.364552795886993408e-02 3.835946321487426758e-01 2.349781570956110954e-03 -2.071660310029983521e-01 -6.953895092010498047e-02 1.525864750146865845e-01 -2.723011076450347900e-01 2.753012478351593018e-01 -3.351503610610961914e-01 -1.217645928263664246e-01 3.766442090272903442e-02 -7.593025267124176025e-02 -7.950432598590850830e-02 -2.673181295394897461e-01 6.422232091426849365e-02 1.961901336908340454e-01 1.906993091106414795e-01 -1.060450747609138489e-01 3.107325872406363487e-03 -8.561052381992340088e-02 2.968075573444366455e-01 5.503891408443450928e-02 2.265214025974273682e-01 -2.326227538287639618e-02 7.227422297000885010e-02 4.029395058751106262e-02
-5.399066582322120667e-02 1.713020801544189453e-01 3.311867266893386841e-02 2.617782726883888245e-02 -8.030714839696884155e-02 8.476850576698780060e-03 -1.093611046671867371e-01 1.629892736673355103e-01 3.345822542905807495e-02 -6.553705781698226929e-02 -2.661360204219818115e-01 9.805052727460861206e-02 -9.540960192680358887e-02 2.012787386775016785e-02 -6.003386899828910828e-02 1.660015136003494263e-01 -1.306325575569644570e-04 -1.160956472158432007e-01 -1.371156871318817139e-01 -4.288548529148101807e-01 1.385304331779479980e-01 3.295657634735107422e-01 1.491723116487264633e-02 -3.602823242545127869e-02 -2.934272028505802155e-02 2.075995206832885742e-01 3.210221230983734131e-01 -4.124073088169097900e-01 1.956856548786163330e-01 3.009623885154724121e-01 2.207873947918415070e-02 -4.913135245442390442e-02
-3.038164377212524414e-01 -3.338108956813812256e-02 1.317379921674728394e-01 2.212843894958496094e-01 -2.849914431571960449e-01 -6.644630432128906250e-02 -9.109171479940414429e-02 1.506037116050720215e-01 1.283631175756454468e-01 -1.245567202568054199e-01 -2.071593850851058960e-01 1.462788581848144531e-01 -2.348065972328186035e-01 2.403867542743682861e-01 2.748015709221363068e-02 -1.569462865591049194e-01 3.431819975376129150e-01 -4.599172249436378479e-02 -1.804888546466827393e-01 -2.875370681285858154e-01 -2.207782715559005737e-01 2.063086032867431641e-01 1.208255589008331299e-01 7.691767811775207520e-02 2.758824229240417480e-01 7.939679920673370361e-02 -4.182682931423187256e-02 -4.199916124343872070e-02 2.780958637595176697e-02 1.906950473785400391e-01 -1.313820928335189819e-01 -4.173891246318817139e-02
1.139787882566452026e-01 -4.567926749587059021e-02 -1.374587267637252808e-01 -9.063950181007385254e-02 7.563510537147521973e-02 -5.424347147345542908e-02 2.990932017564773560e-02 -1.105760931968688965e-01 1.017571538686752319e-01 1.450006663799285889e-01 1.574454158544540405e-01 1.784425079822540283e-01 -8.319571614265441895e-02 1.809579879045486450e-01 1.660329401493072510e-01 -2.179675549268722534e-01 1.311395764350891113e-01 1.846649348735809326e-01 -1.631875783205032349e-01 -3.715366423130035400e-01 -5.076580494642257690e-02 1.859756372869014740e-02 3.355275690555572510e-01 2.284740656614303589e-01 9.904748201370239258e-02 -1.386956125497817993e-01 2.087036669254302979e-01 2.022155076265335083e-01 3.589454293251037598e-01 2.313405573368072510e-01 -1.813759654760360718e-01 1.443929672241210938e-01
3.075334429740905762e-02 3.167064189910888672e-01 -4.110667854547500610e-02 -5.340642482042312622e-02 8.083110302686691284e-02 -5.748944729566574097e-02 -6.724679470062255859e-02 -1.406892240047454834e-01 8.694569766521453857e-02 1.033324599266052246e-01 -1.358930859714746475e-02 -9.634084999561309814e-03 -1.723313629627227783e-01 1.885296553373336792e-01 3.500656783580780029e-01 -6.555749475955963135e-02 8.466260880231857300e-02 2.807784080505371094e-01 -6.169647909700870514e-03 -3.611104190349578857e-01 -1.197525933384895325e-01 2.599599361419677734e-01 1.835831552743911743e-01 -1.997566074132919312e-01 2.710954546928405762e-01 -1.524705290794372559e-01 1.920025050640106201e-01 -1.506643742322921753e-01 1.618075966835021973e-01 -1.254923758096992970e-03 2.578027844429016113e-01 1.689265519380569458e-01
3.772271797060966492e-02 3.186036944389343262e-01 2.464697510004043579e-02 -3.785522188991308212e-03 -6.719019263982772827e-02 -6.642769277095794678e-02 2.076989598572254181e-02 6.624833494424819946e-02 3.504624664783477783e-01 2.184814773499965668e-02 -3.162725269794464111e-02 1.475174576044082642e-01 -1.246238574385643005e-01 2.716213464736938477e-01 1.096533387899398804e-01 -2.960019111633300781e-01 8.123987913131713867e-02 3.052750527858734131e-01 -2.530687451362609863e-01 -2.485909909009933472e-01 -1.811491847038269043e-01 1.108928862959146500e-02 2.248537540435791016e-01 1.396976262331008911e-01 1.230528578162193298e-01 -1.243524551391601562e-01 2.838732302188873291e-01 -2.490453720092773438e-01 -4.925380647182464600e-02 1.402308642864227295e-01 9.399207681417465210e-02 1.220703795552253723e-01
7.382924668490886688e-03 -2.567872963845729828e-02 -1.591464579105377197e-01 2.407417595386505127e-01 -2.733401656150817871e-01 1.656987071037292480e-01 8.983699604868888855e-03 -1.250676959753036499e-01 2.090164124965667725e-01 -1.297306865453720093e-01 2.727934420108795166e-01 1.886659860610961914e-02 2.175480360165238380e-03 3.865386545658111572e-02 -2.590194344520568848e-01 -2.129075676202774048e-01 2.121041119098663330e-01 -7.743088901042938232e-02 1.689561754465103149e-01 -2.804739475250244141e-01 -2.669334709644317627e-01 1.502372175455093384e-01 3.571360409259796143e-01 -7.160725444555282593e-02 -1.500792503356933594e-01 -9.845520555973052979e-02 8.352911472320556641e-02 1.878966242074966431e-01 1.331028044223785400e-01 2.098240107297897339e-01 1.661083996295928955e-01 -1.926152594387531281e-02
-1.264050453901290894e-01 1.903357356786727905e-01 -4.096688237041234970e-03 -6.173237040638923645e-02 1.468015760183334351e-01 -3.009406290948390961e-02 7.513937354087829590e-02 -3.037893585860729218e-02 1.863301992416381836e-01 -1.634780615568161011e-01 4.686752334237098694e-02 1.394408494234085083e-01 1.478343009948730469e-01 2.183631807565689087e-02 1.503022946417331696e-02 -1.587309390306472778e-01 8.489352464675903320e-02 3.034932017326354980e-01 -6.203197315335273743e-02 -3.575619161128997803e-01 -1.342916395515203476e-02 4.320208728313446045e-02 3.785345256328582764e-01 -1.818533092737197876e-01 1.768382936716079712e-01 -1.302378773689270020e-01 3.687690496444702148e-01 -7.448776811361312866e-02 1.097785010933876038e-01 2.206105589866638184e-01 4.599768668413162231e-02 3.493928313255310059e-01
-1.173863336443901062e-01 1.133193820714950562e-01 -1.735682636499404907e-01 5.176514852792024612e-03 -4.883850738406181335e-02 3.784559667110443115e-01 -2.940985262393951416e-01 2.436125427484512329e-01 3.179674148559570312e-01 -1.813933700323104858e-01 -3.665524721145629883e-02 -2.104843258857727051e-01 -6.467162817716598511e-02 -1.424968801438808441e-02 5.262669175863265991e-02 -1.539539359509944916e-02 -2.243829146027565002e-02 3.104245290160179138e-02 -9.044044464826583862e-02 -1.430449932813644409e-01 3.478217124938964844e-02 4.278865084052085876e-02 2.419630438089370728e-01 -8.639951050281524658e-02 1.737740784883499146e-01 5.022372677922248840e-02 1.033495292067527771e-01 -2.218935452401638031e-02 1.988260895013809204e-01 4.835497140884399414e-01 1.876198947429656982e-01 1.145356148481369019e-01
-1.472956538200378418e-01 1.638658344745635986e-01 1.177052259445190430e-01 1.309078931808471680e-01 -9.326140582561492920e-02 1.272411495447158813e-01 -4.436305537819862366e-02 5.972478911280632019e-02 -1.123505756258964539e-01 -2.550027072429656982e-01 3.412395715713500977e-02 -2.868962101638317108e-02 -1.651997677981853485e-02 -5.959284678101539612e-02 2.634711861610412598e-01 1.228575184941291809e-01 2.735450863838195801e-01 5.261479876935482025e-03 3.116651996970176697e-02 -6.368204951286315918e-01 1.108658015727996826e-01 2.634227871894836426e-01 -1.087769195437431335e-01 -2.779537346214056015e-03 1.837349962443113327e-03 -2.954319491982460022e-02 2.371376454830169678e-01 1.223404929041862488e-01 1.860090345144271851e-01 1.679359525442123413e-01 -1.108745634555816650e-01 -1.903266762383282185e-03
-4.909868240356445312e-01 3.385147154331207275e-01 -9.412763640284538269e-03 -1.673589497804641724e-01 -1.629948616027832031e-01 6.938287697266787291e-05 -3.512108698487281799e-02 1.495442092418670654e-01 1.178982108831405640e-01 3.178196027874946594e-02 -8.848632127046585083e-02 2.117917537689208984e-01 -7.807952910661697388e-02 -1.961847767233848572e-02 6.799464672803878784e-02 -1.993775069713592529e-01 1.041449978947639465e-01 1.095952540636062622e-01 -1.519348025321960449e-01 -4.061314277350902557e-03 -1.722747236490249634e-01 2.200541645288467407e-01 2.312953919172286987e-01 2.521770000457763672e-01 1.030240654945373535e-01 -2.755300514400005341e-02 2.209998518228530884e-01 5.397548433393239975e-03 2.333976626396179199e-01 2.660081386566162109e-01 1.058281138539314270e-01 9.898231178522109985e-02
4.004262760281562805e-02 3.721230104565620422e-02 -2.409606724977493286e-01 -5.835258215665817261e-02 -1.893149875104427338e-02 2.221270650625228882e-01 -2.608370482921600342e-01 -6.192426383495330811e-02 1.096090078353881836e-01 1.829540580511093140e-01 -2.113771811127662659e-02 -1.336073130369186401e-01 2.340285293757915497e-02 -1.720729656517505646e-02 -1.592472791671752930e-01 -5.411637946963310242e-02 4.380372762680053711e-01 -2.698688507080078125e-01 -2.510952055454254150e-01 -4.094326198101043701e-01 1.055169999599456787e-01 1.624815911054611206e-01 -6.100041791796684265e-02 -9.648444503545761108e-02 -4.833160713315010071e-02 -2.496311515569686890e-01 1.709100753068923950e-01 -6.767727434635162354e-02 1.680927425622940063e-01 1.243497431278228760e-01 1.254750788211822510e-01 1.311523765325546265e-01
1.523237973451614380e-01 3.454519808292388916e-01 -9.033455699682235718e-02 4.687111452221870422e-02 -1.419745087623596191e-01 -8.486122637987136841e-02 -3.265021741390228271e-02 -6.855214387178421021e-02 3.525820374488830566e-01 1.894336938858032227e-01 1.717372331768274307e-03 -2.050293423235416412e-02 -8.483494073152542114e-02 8.554433286190032959e-02 -6.484577804803848267e-02 -8.689036965370178223e-02 2.097164541482925415e-01 -4.411396384239196777e-02 -7.591246068477630615e-02 3.611363470554351807e-02 -1.184371933341026306e-01 4.084701538085937500e-01 1.946694254875183105e-01 6.766281276941299438e-02 1.100770086050033569e-01 3.174838423728942871e-01 7.746168971061706543e-02 1.677971184253692627e-01 3.413191735744476318e-01 1.671773344278335571e-01 -2.317732572555541992e-01 7.422193884849548340e-02
4.238417372107505798e-02 2.659465074539184570e-01 -1.941552907228469849e-01 -1.150974724441766739e-02 -1.304116994142532349e-01 2.204218506813049316e-01 6.597103178501129150e-02 6.842100527137517929e-03 2.058761566877365112e-01 1.886815428733825684e-01 -1.822580397129058838e-01 2.583501301705837250e-02 6.315220147371292114e-02 4.193405061960220337e-02 9.682487696409225464e-02 -2.026173174381256104e-01 2.462670505046844482e-01 1.093624904751777649e-01 2.183070182800292969e-01 -7.563139498233795166e-02 2.239423990249633789e-01 5.100507661700248718e-02 4.406973123550415039e-01 3.447824716567993164e-02 1.558697372674942017e-01 -1.483598649501800537e-01 2.401279360055923462e-01 5.536014959216117859e-02 3.423727154731750488e-01 6.792888045310974121e-02 1.915908157825469971e-01 1.090686470270156860e-01
-1.119762472808361053e-02 1.437853425741195679e-01 -8.512532711029052734e-02 7.331675291061401367e-02 -2.580538094043731689e-01 7.736891508102416992e-02 -2.998604625463485718e-02 3.693309426307678223e-02 -1.843766421079635620e-01 -2.073304206132888794e-01 -3.922034054994583130e-02 -3.010188462212681770e-03 -1.354933977127075195e-01 -4.620965942740440369e-02 2.815448939800262451e-01 1.625096350908279419e-01 4.777864217758178711e-01 1.391976177692413330e-01 -4.404081031680107117e-03 -3.412456214427947998e-01 -1.809620708227157593e-01 1.432458460330963135e-01 -8.141933381557464600e-02 1.108799874782562256e-01 1.509564071893692017e-01 2.505779862403869629e-01 2.709126174449920654e-01 1.421741396188735962e-01 1.825037002563476562e-01 7.793802022933959961e-02 1.465517729520797729e-01 1.033508330583572388e-01
-1.368355005979537964e-01 2.189012318849563599e-01 -2.166313380002975464e-01 1.629064083099365234e-01 -1.334513127803802490e-01 2.605911791324615479e-01 1.256430987268686295e-02 -1.826726458966732025e-02 3.410152196884155273e-01 -2.375612705945968628e-01 2.766722738742828369e-01 -1.230332702398300171e-01 -7.698482275009155273e-02 -9.012342430651187897e-03 -3.343316018581390381e-01 -3.229284286499023438e-01 2.334276586771011353e-01 -5.229432880878448486e-02 -8.681597560644149780e-02 -9.805793315172195435e-02 -2.431798428297042847e-01 7.151561230421066284e-02 1.358324885368347168e-01 -2.251618653535842896e-01 -1.283484697341918945e-01 -2.166721783578395844e-02 6.546482443809509277e-02 1.953055560588836670e-01 1.227981746196746826e-01 3.878946974873542786e-02 -3.160979598760604858e-02 -4.971703886985778809e-02
1.538226306438446045e-01 3.209522739052772522e-02 -2.662851810455322266e-01 7.389564998447895050e-03 -3.333656489849090576e-01 -4.434070736169815063e-02 -1.520078182220458984e-01 2.685134708881378174e-01 2.073900774121284485e-02 1.519821733236312866e-01 1.412244588136672974e-01 -1.904370337724685669e-01 -9.320245683193206787e-02 -3.077759593725204468e-02 -1.297056078910827637e-01 8.263019472360610962e-02 3.523336350917816162e-01 1.292895525693893433e-01 -1.368805021047592163e-01 -3.535719513893127441e-01 -4.034125059843063354e-02 2.121314704418182373e-01 1.512469500303268433e-01 1.631301641464233398e-01 4.448870196938514709e-02 -1.092764921486377716e-02 9.911590069532394409e-02 -1.565028727054595947e-01 -1.481963396072387695e-01 2.586183547973632812e-01 1.596697568893432617e-01 -2.270303964614868164e-01
-3.725690543651580811e-01 2.056534439325332642e-01 -2.649368345737457275e-01 -1.245247125625610352e-01 -1.544416695833206177e-01 1.952421069145202637e-01 -1.612574309110641479e-01 2.434009164571762085e-01 2.517282068729400635e-01 -4.671619832515716553e-02 -9.652769565582275391e-02 1.336460709571838379e-01 1.109571754932403564e-01 -1.933010667562484741e-01 3.235341981053352356e-02 1.594068706035614014e-01 1.662738919258117676e-01 5.428521335124969482e-02 -2.156190276145935059e-01 -1.153385639190673828e-01 -1.132277213037014008e-02 2.277186959981918335e-01 3.133552074432373047e-01 1.233351603150367737e-01 1.503490358591079712e-01 1.309624612331390381e-01 3.069021701812744141e-01 -9.380391798913478851e-03 8.503451943397521973e-02 6.193711236119270325e-02 7.206904143095016479e-02 1.051166132092475891e-01
-1.672993749380111694e-01 2.508214116096496582e-01 2.068891674280166626e-01 6.102829053997993469e-02 -3.313667476177215576e-01 -5.760687962174415588e-02 5.054497718811035156e-02 1.109161525964736938e-01 2.723063575103878975e-03 -4.759081453084945679e-02 2.043298631906509399e-01 1.203314680606126785e-02 -3.373997211456298828e-01 -2.564689517021179199e-01 -1.380048505961894989e-02 -7.620348036289215088e-02 4.225206077098846436e-01 -1.242560371756553650e-01 -2.100417762994766235e-01 -2.021040320396423340e-01 3.772822394967079163e-02 2.060875445604324341e-01 -1.242004558444023132e-01 4.787487164139747620e-02 -4.445273056626319885e-02 -2.241351641714572906e-02 1.885555088520050049e-01 -6.972743570804595947e-02 2.137624025344848633e-01 2.507002353668212891e-01 -1.132655814290046692e-01 2.147283637896180153e-03
-6.785089150071144104e-03 7.926140911877155304e-03 2.189647555351257324e-01 -8.548357523977756500e-03 1.325564533472061157e-01 -1.951514035463333130e-01 1.369905322790145874e-01 2.963324487209320068e-01 7.108472287654876709e-02 -8.786878734827041626e-02 1.703750938177108765e-01 2.893985509872436523e-01 -2.353858500719070435e-01 2.326283231377601624e-02 9.482940286397933960e-02 -1.897792071104049683e-01 1.567033082246780396e-01 -4.753420874476432800e-02 -1.204046532511711121e-01 -4.509786665439605713e-01 8.831655979156494141e-02 2.266720831394195557e-01 7.977703958749771118e-02 2.708819508552551270e-02 -4.638731852173805237e-02 -1.361017464660108089e-03 2.247215211391448975e-01 -2.036509215831756592e-01 3.698933422565460205e-01 1.371770203113555908e-01 -4.453136771917343140e-02 -2.017742581665515900e-02
9.097831696271896362e-02 1.385905221104621887e-02 3.467327952384948730e-01 1.490539219230413437e-02 -1.999654918909072876e-01 2.532507106661796570e-02 -2.426030188798904419e-01 1.024206057190895081e-01 -3.127010539174079895e-02 6.073701754212379456e-02 1.283913254737854004e-01 2.679579891264438629e-02 -1.525955796241760254e-01 -1.664247810840606689e-01 -1.651885174214839935e-02 8.268278837203979492e-02 4.627900719642639160e-01 -1.009622886776924133e-01 -1.076401695609092712e-01 -7.903366535902023315e-02 9.088463336229324341e-02 2.113829404115676880e-01 2.207100689411163330e-01 9.393434971570968628e-02 1.067667305469512939e-01 2.950052917003631592e-02 3.493796586990356445e-01 -2.934976853430271149e-02 2.782375216484069824e-01 2.242860347032546997e-01 2.560178637504577637e-01 2.798560075461864471e-03
-1.191474124789237976e-01 2.114727050065994263e-01 -2.010319977998733521e-01 -1.922833472490310669e-01 -2.421349287033081055e-01 3.783939182758331299e-01 7.730347570031881332e-03 -1.581543236970901489e-01 1.342752277851104736e-01 2.096137851476669312e-01 -1.927613168954849243e-01 -5.272301658987998962e-02 1.836063712835311890e-01 -4.492090269923210144e-02 -9.202034771442413330e-02 -1.806926280260086060e-01 3.246365860104560852e-02 2.324726618826389313e-02 -1.040537562221288681e-02 -3.962464928627014160e-01 -3.242301195859909058e-02 3.459268212318420410e-01 -1.599426614120602608e-03 1.353290230035781860e-01 6.211405992507934570e-02 -2.788572609424591064e-01 -4.020496830344200134e-02 -1.524215377867221832e-02 1.247570216655731201e-01 3.412835299968719482e-02 -2.027189731597900391e-01 -1.379209011793136597e-01
-2.133271396160125732e-01 1.169238835573196411e-01 -5.067521706223487854e-02 -3.008505329489707947e-02 -8.391776680946350098e-02 -1.689480394124984741e-01 -5.209723487496376038e-02 4.219035804271697998e-01 1.721876114606857300e-01 1.526273936033248901e-01 -7.357671111822128296e-02 1.978117823600769043e-01 -1.101633831858634949e-01 3.120949268341064453e-01 -9.613102301955223083e-03 -1.797899007797241211e-01 7.802795618772506714e-02 4.209913685917854309e-02 -1.934316158294677734e-01 -3.115623593330383301e-01 -2.519778013229370117e-01 1.157484427094459534e-01 1.194520220160484314e-01 -1.263682032003998756e-03 -8.104522526264190674e-02 -6.038526073098182678e-02 1.728297621011734009e-01 -2.004786878824234009e-01 3.420584276318550110e-02 4.038879871368408203e-01 -3.157480806112289429e-02 5.024664103984832764e-02
[truncated: 3,266,313 more chars]
