# Supplementary material for: The Language of Innovation
Source: PLoS One. 2020 Apr 30;15(4):e0230107. doi: 10.1371/journal.pone.0230107 (PMC7194493; doi:10.1371/journal.pone.0230107)
Supplement: S21 File — (GZ) [file pone.0230107.s021.tar.gz › 1999-2003/V2Run_8_VS_4500_embeddings1999-2003ED32.txt]

-3.989613801240921021e-02 2.460775896906852722e-02 1.174786761403083801e-01 -1.972961053252220154e-02 -2.496008872985839844e-01 1.560117006301879883e-01 7.206059060990810394e-03 -2.661618292331695557e-01 1.068999618291854858e-01 -1.173045039176940918e-01 -3.535140752792358398e-01 1.090523824095726013e-01 -3.294152673333883286e-03 -7.632702589035034180e-02 5.278401821851730347e-02 1.912936121225357056e-01 -2.612947821617126465e-01 -2.075188308954238892e-01 2.256243973970413208e-01 -3.275490701198577881e-01 -1.334811449050903320e-01 2.842433154582977295e-01 -9.505263529717922211e-03 2.339438199996948242e-01 1.855121403932571411e-01 -1.355204358696937561e-02 -3.004780970513820648e-02 -3.199309408664703369e-01 4.667086154222488403e-02 -2.172269076108932495e-01 9.264598041772842407e-02 -6.160804536193609238e-03
-8.560866117477416992e-02 -7.493422925472259521e-02 1.089609041810035706e-01 -1.637621223926544189e-01 3.685604408383369446e-02 1.772103309631347656e-01 -1.069797202944755554e-01 -1.536993980407714844e-01 -1.409312337636947632e-01 4.899425432085990906e-02 -3.175994753837585449e-01 -1.575088053941726685e-01 1.466060876846313477e-01 -1.402816921472549438e-01 -1.076059192419052124e-01 -1.485314965248107910e-01 -1.603664904832839966e-01 -1.427596211433410645e-01 3.116882145404815674e-01 5.465911328792572021e-02 -9.419989585876464844e-02 3.510997295379638672e-01 -2.325104176998138428e-01 -1.448300480842590332e-01 2.068996280431747437e-01 -1.709759533405303955e-01 -3.691899776458740234e-02 9.171153604984283447e-02 8.644674904644489288e-03 -4.660924971103668213e-01 -1.721324026584625244e-02 7.027279585599899292e-02
-7.982654124498367310e-02 -2.633309364318847656e-01 2.837438285350799561e-01 -2.085958123207092285e-01 -1.107082143425941467e-01 -3.116196207702159882e-02 2.388224191963672638e-02 -3.991713821887969971e-01 -3.689868152141571045e-01 -2.920815348625183105e-02 -3.014442026615142822e-01 1.520801484584808350e-01 1.572574675083160400e-01 1.147059798240661621e-01 5.825713649392127991e-02 2.391067892313003540e-02 -6.082645431160926819e-02 -1.236161142587661743e-01 8.151406794786453247e-02 -6.852931529283523560e-02 1.429502218961715698e-01 2.925052940845489502e-01 -8.130429685115814209e-02 -1.466312110424041748e-01 4.995634034276008606e-02 -7.030707318335771561e-03 -2.142938077449798584e-01 -8.737422525882720947e-02 1.888357475399971008e-02 -2.595439180731773376e-02 3.311672806739807129e-01 5.515345558524131775e-02
-1.788839250802993774e-01 4.710952937602996826e-02 3.580688834190368652e-01 -1.111640315502882004e-02 -3.065272271633148193e-01 2.718889117240905762e-01 2.940643019974231720e-02 5.296843126416206360e-03 -3.146820068359375000e-01 -4.819419980049133301e-01 -1.632550060749053955e-01 1.928964555263519287e-01 4.756178334355354309e-02 1.136505752801895142e-01 1.539951656013727188e-02 6.048106029629707336e-02 6.068273447453975677e-03 -6.779322773218154907e-02 4.995755106210708618e-02 -2.171798199415206909e-01 -1.965014785528182983e-01 1.364911645650863647e-01 1.416139453649520874e-01 -2.822269201278686523e-01 -6.338393688201904297e-02 -8.804295957088470459e-02 -5.509394407272338867e-02 -1.638597100973129272e-01 -8.989549241960048676e-03 1.727013848721981049e-02 3.408814221620559692e-02 -9.380110423080623150e-04
5.693805404007434845e-03 -1.517820637673139572e-02 1.862379163503646851e-01 -1.415936052799224854e-01 1.620147526264190674e-01 -3.144153952598571777e-01 -1.640908569097518921e-01 6.461538840085268021e-03 -1.813220679759979248e-01 -1.946327686309814453e-01 -4.177789390087127686e-01 2.569784522056579590e-01 -1.262034475803375244e-01 -1.477390825748443604e-01 1.141717135906219482e-01 2.520411312580108643e-01 -1.897858679294586182e-01 -1.319452822208404541e-01 2.982549369335174561e-01 -1.331171095371246338e-01 2.615818083286285400e-01 1.501822024583816528e-01 -1.725129433907568455e-03 -1.339092850685119629e-01 2.426720038056373596e-02 -5.938523262739181519e-02 -1.492252796888351440e-01 -1.657871156930923462e-01 -5.734796170145273209e-03 -1.840319782495498657e-01 -1.017928048968315125e-01 1.137795671820640564e-02
9.722647815942764282e-02 -1.128189414739608765e-01 1.743756085634231567e-01 -2.234610170125961304e-01 -7.054188847541809082e-02 -2.288682907819747925e-01 -2.321219742298126221e-01 -2.592104375362396240e-01 -2.630646824836730957e-01 4.244187474250793457e-02 -3.801525533199310303e-01 3.584796097129583359e-03 2.658987045288085938e-01 -1.155986040830612183e-01 -1.702639609575271606e-01 1.444603800773620605e-01 1.653902679681777954e-01 -2.028243392705917358e-01 6.692648679018020630e-02 -7.930316776037216187e-02 1.865435242652893066e-01 1.166016086935997009e-01 -6.952060014009475708e-02 -1.523766815662384033e-01 -7.059658318758010864e-02 3.389794752001762390e-02 -1.833731383085250854e-01 -1.742068380117416382e-01 2.203297019004821777e-01 -2.560139000415802002e-01 1.917002722620964050e-02 1.712441742420196533e-01
5.311896279454231262e-02 3.420906141400337219e-02 1.037296205759048462e-01 -1.371151953935623169e-01 -8.153337240219116211e-02 -9.215380996465682983e-02 -2.962447702884674072e-01 -2.567336559295654297e-01 1.140466053038835526e-02 -2.664878964424133301e-01 -3.762761354446411133e-01 1.727536171674728394e-01 -3.656941652297973633e-02 -4.545779898762702942e-02 -2.821828424930572510e-02 1.008930131793022156e-01 -1.087035238742828369e-01 -2.938086092472076416e-01 8.003354817628860474e-02 -1.115803346037864685e-01 -9.764229506254196167e-02 3.221343457698822021e-01 7.403196301311254501e-03 -1.457878947257995605e-01 6.413737684488296509e-02 6.656630896031856537e-03 -3.926717638969421387e-01 -2.772087454795837402e-01 -1.804521866142749786e-02 -1.019846349954605103e-01 -6.557402666658163071e-03 2.076281756162643433e-01
1.093513593077659607e-01 -5.819193273782730103e-02 9.287193417549133301e-02 -9.063008427619934082e-02 -3.343020975589752197e-01 -3.303455412387847900e-01 -1.664051711559295654e-01 -4.469149187207221985e-02 -3.690101206302642822e-01 -1.953351646661758423e-01 -2.592095136642456055e-01 2.043796926736831665e-01 1.050940081477165222e-01 1.704175472259521484e-01 -6.827513873577117920e-02 -5.815290287137031555e-02 -2.203932106494903564e-01 -9.843525290489196777e-02 2.416982315480709076e-02 -1.357931196689605713e-01 1.254044026136398315e-01 2.341101467609405518e-01 8.599060773849487305e-02 -2.227782458066940308e-01 9.413562715053558350e-02 -1.428478118032217026e-02 -8.862535655498504639e-02 -1.367506831884384155e-01 7.877470552921295166e-02 -2.705685496330261230e-01 -2.325262501835823059e-02 2.557509243488311768e-01
-1.487750709056854248e-01 -1.952224783599376678e-02 3.168276846408843994e-01 1.535249873995780945e-03 -1.476393938064575195e-01 -2.126066535711288452e-01 -2.095877975225448608e-01 -3.077912330627441406e-01 -1.638810783624649048e-01 7.371594756841659546e-02 -3.222057521343231201e-01 -1.073520705103874207e-01 6.155518442392349243e-02 1.800326406955718994e-01 -1.088425144553184509e-01 7.782444823533296585e-03 1.010955274105072021e-01 -2.059488594532012939e-01 3.014655709266662598e-01 -2.504406869411468506e-01 8.950158953666687012e-02 1.124841198325157166e-01 -2.117674797773361206e-01 -7.087189704179763794e-02 4.517995938658714294e-02 -1.064630299806594849e-01 -3.635987639427185059e-01 -1.823527216911315918e-01 9.829790145158767700e-02 -5.415152013301849365e-02 -6.645056605339050293e-02 5.558515340089797974e-02
-9.215996414422988892e-02 6.276115030050277710e-02 1.653178334236145020e-01 9.281004965305328369e-02 -2.070725858211517334e-01 2.819181978702545166e-01 -1.486157625913619995e-01 -1.402911692857742310e-01 -1.405869275331497192e-01 7.908067107200622559e-02 -4.212422668933868408e-01 1.588646024465560913e-01 1.418615132570266724e-02 -1.336251646280288696e-01 -2.680737078189849854e-01 -1.972112953662872314e-01 -1.992081254720687866e-01 -3.923855721950531006e-02 7.225673645734786987e-02 1.261073816567659378e-02 8.885015547275543213e-02 2.004917562007904053e-01 -1.137932762503623962e-02 -1.843152344226837158e-01 -5.596852675080299377e-02 -2.568639814853668213e-01 -8.221904933452606201e-02 -3.089313507080078125e-01 9.396837651729583740e-02 -1.538180261850357056e-01 2.195735573768615723e-01 2.217553257942199707e-01
4.905428737401962280e-02 9.915697155520319939e-04 2.316814959049224854e-01 -1.635540276765823364e-01 -2.702670395374298096e-01 1.106838732957839966e-01 -1.608287096023559570e-01 -2.194518446922302246e-01 -2.220420092344284058e-01 -4.413076639175415039e-01 -4.781436640769243240e-03 -7.607229985296726227e-03 -1.890252083539962769e-01 1.169311255216598511e-01 5.766585096716880798e-02 3.766847029328346252e-02 -8.619679510593414307e-02 -1.307906396687030792e-02 3.341990709304809570e-01 -1.277523189783096313e-01 -2.073760628700256348e-01 1.641054302453994751e-01 2.032756060361862183e-02 -2.189531624317169189e-01 1.298026293516159058e-01 1.470825821161270142e-01 -9.561936557292938232e-02 -8.881725370883941650e-02 1.432369947433471680e-01 -3.424281775951385498e-01 7.595818489789962769e-02 -8.127576857805252075e-02
2.854510024189949036e-02 -1.098257824778556824e-01 9.216796606779098511e-02 2.090010233223438263e-02 -1.195429340004920959e-01 -2.652297616004943848e-01 -1.618881672620773315e-01 -2.326840162277221680e-01 -3.381115496158599854e-01 -8.108689635992050171e-02 -4.009135663509368896e-01 1.364667564630508423e-01 9.911574888974428177e-04 -5.749027058482170105e-02 -1.059204712510108948e-02 1.755388677120208740e-01 8.481894619762897491e-04 -3.436894118785858154e-01 5.180791020393371582e-03 -1.292057931423187256e-01 -3.062850097194314003e-03 3.679909706115722656e-01 -1.161743327975273132e-01 3.455261141061782837e-02 1.313962489366531372e-01 -4.406510852277278900e-03 -1.343334168195724487e-01 -1.055922359228134155e-01 1.630850881338119507e-01 -3.299015164375305176e-01 7.823929935693740845e-02 7.569120079278945923e-02
-1.136717200279235840e-01 -2.546914517879486084e-01 2.156246900558471680e-01 -5.275299400091171265e-02 -9.467284381389617920e-02 -2.045188695192337036e-01 -7.268798351287841797e-02 -1.866905987262725830e-01 -2.988851666450500488e-01 -9.649293124675750732e-02 -1.433931887149810791e-01 2.134620100259780884e-01 1.674871444702148438e-01 -5.037870258092880249e-02 -7.840057462453842163e-02 -1.240826398134231567e-02 -8.059980720281600952e-02 -3.867925405502319336e-01 -1.787645928561687469e-02 -8.612152934074401855e-02 9.056649357080459595e-02 2.376411855220794678e-01 1.560479868203401566e-02 -2.877261936664581299e-01 1.138507202267646790e-01 -1.733689457178115845e-01 -1.756477504968643188e-01 -3.040516674518585205e-01 2.770018577575683594e-01 1.249847039580345154e-01 -1.003942042589187622e-01 -7.027780171483755112e-03
7.358275353908538818e-02 -8.231593668460845947e-02 2.499362081289291382e-01 -2.248992025852203369e-01 -9.461593627929687500e-02 6.816383451223373413e-02 1.196299958974123001e-02 -1.790314614772796631e-01 -1.398093700408935547e-01 -3.017412424087524414e-01 -6.563254445791244507e-02 -4.663943871855735779e-02 -5.508799850940704346e-02 -1.087240949273109436e-01 -2.788381874561309814e-01 1.265561133623123169e-01 -2.947184741497039795e-01 -2.046246975660324097e-01 5.951067805290222168e-02 1.318094730377197266e-01 1.339937597513198853e-01 6.491506099700927734e-02 -2.845735102891921997e-02 -1.764861196279525757e-01 2.046568393707275391e-01 -2.831627428531646729e-01 -1.355609595775604248e-01 -1.990863978862762451e-01 2.047442048788070679e-01 -2.629167139530181885e-01 3.239692747592926025e-02 3.276043236255645752e-01
-3.775803744792938232e-02 -2.119114696979522705e-01 1.030529886484146118e-01 4.377203993499279022e-03 -1.793609857559204102e-01 -2.465976960957050323e-02 -6.820491049438714981e-03 4.257118701934814453e-02 -2.437388151884078979e-01 -4.662862718105316162e-01 -1.393641531467437744e-01 -1.176610961556434631e-01 -2.512368261814117432e-01 -1.606489568948745728e-01 3.880721703171730042e-02 -5.708579346537590027e-02 -1.718669198453426361e-02 -5.489641055464744568e-02 2.783800959587097168e-01 -1.385563910007476807e-01 -1.676667630672454834e-01 2.390212714672088623e-01 -4.351240396499633789e-02 -1.175399646162986755e-01 1.041968818753957748e-02 -4.203716292977333069e-02 -7.582774013280868530e-02 -2.237237393856048584e-01 3.477597534656524658e-01 -2.730251252651214600e-01 -2.028013765811920166e-01 -9.674815088510513306e-02
-2.389783598482608795e-02 -1.779190823435783386e-02 9.378668665885925293e-02 -1.607494801282882690e-02 -1.096439957618713379e-01 -2.279330044984817505e-01 -2.231927067041397095e-01 -1.750497962348163128e-03 -2.486755698919296265e-01 -2.320820093154907227e-01 -2.035575658082962036e-01 1.675886362791061401e-01 1.891154646873474121e-01 -1.137346699833869934e-01 -1.065964028239250183e-01 1.842668801546096802e-01 -9.475679695606231689e-02 -4.207727015018463135e-01 2.773442268371582031e-01 -2.162613570690155029e-01 1.387997120618820190e-01 9.708032757043838501e-02 -1.223480477929115295e-01 -1.688099801540374756e-01 2.088177651166915894e-01 8.519398421049118042e-02 -2.315184175968170166e-01 7.896352559328079224e-02 -3.496487392112612724e-03 -2.967038154602050781e-01 5.613965913653373718e-02 1.151309162378311157e-01
6.937977671623229980e-02 -2.258336544036865234e-01 1.644567996263504028e-01 -1.617854833602905273e-01 -1.085223853588104248e-01 2.167246937751770020e-01 6.711816042661666870e-02 6.878606975078582764e-02 -8.649964630603790283e-02 1.274356991052627563e-01 -4.639564454555511475e-01 -3.902032971382141113e-02 -5.449080094695091248e-02 -3.687655925750732422e-02 -8.771250396966934204e-02 2.942683398723602295e-01 -1.232453882694244385e-01 5.859343800693750381e-03 2.065964490175247192e-01 5.231719836592674255e-02 -2.304395437240600586e-01 3.314574956893920898e-01 1.082722768187522888e-01 -3.013122454285621643e-02 1.120960265398025513e-01 -2.538444101810455322e-01 -1.856844723224639893e-01 -2.058805823326110840e-01 2.096197158098220825e-01 -1.249079033732414246e-01 1.731557026505470276e-02 1.841596066951751709e-01
9.819414466619491577e-02 9.765925258398056030e-02 5.334104597568511963e-02 -1.189140379428863525e-01 1.523532159626483917e-02 -2.878651916980743408e-01 -2.710235118865966797e-01 6.088510900735855103e-02 -2.518129646778106689e-01 -2.331018447875976562e-01 -2.272067517042160034e-01 2.363321036100387573e-01 4.852851480245590210e-02 -1.130437850952148438e-01 -1.448935121297836304e-01 2.121231555938720703e-01 3.056309558451175690e-02 -1.630500853061676025e-01 1.495673358440399170e-01 -3.288264274597167969e-01 -8.157025277614593506e-02 1.400963664054870605e-01 -1.655198484659194946e-01 -1.195934787392616272e-01 1.582271307706832886e-01 -1.059025675058364868e-01 -2.330722659826278687e-01 -3.443945348262786865e-01 3.682483360171318054e-02 -2.244123220443725586e-01 1.005147844552993774e-01 1.519220508635044098e-02
1.319206207990646362e-01 -1.159155368804931641e-01 2.159558236598968506e-01 -1.041865125298500061e-01 5.679831281304359436e-02 -2.041297107934951782e-01 -1.039281338453292847e-01 -1.134100332856178284e-01 -2.039423435926437378e-01 -1.207561865448951721e-01 -2.644788324832916260e-01 1.938847452402114868e-01 1.420766711235046387e-01 6.880408525466918945e-02 -1.393560171127319336e-01 1.102285608649253845e-01 -6.080712005496025085e-02 -2.161344289779663086e-01 1.550914496183395386e-01 -1.962196677923202515e-01 -4.904427379369735718e-02 4.311731457710266113e-01 -1.533305346965789795e-01 -1.734908670186996460e-01 4.905410110950469971e-02 1.983716934919357300e-01 -1.925502568483352661e-01 -1.747905761003494263e-01 1.624068170785903931e-01 -2.492505311965942383e-01 -8.826972544193267822e-02 2.496710419654846191e-01
1.528516262769699097e-01 2.394786290824413300e-02 1.513042896986007690e-01 -6.463983654975891113e-02 -1.931601762771606445e-02 -1.351112872362136841e-01 -2.614594697952270508e-01 -6.616278737783432007e-02 -3.994460999965667725e-01 3.296227380633354187e-02 -3.617604374885559082e-01 2.818753421306610107e-01 -1.494461670517921448e-02 1.054642796516418457e-01 9.239216148853302002e-02 6.994906067848205566e-02 -1.964519321918487549e-01 -1.045763939619064331e-01 9.143220633268356323e-02 -3.496570140123367310e-02 2.371113281697034836e-03 2.055546939373016357e-01 4.115001298487186432e-03 -1.751540005207061768e-01 2.063843905925750732e-01 2.855520229786634445e-03 -1.887935101985931396e-01 -2.050087004899978638e-01 2.832951545715332031e-01 -3.490939736366271973e-01 1.486374530941247940e-02 8.483885228633880615e-02
-2.707721889019012451e-01 -2.613406777381896973e-01 2.331920117139816284e-01 -8.813435211777687073e-03 -4.784345254302024841e-02 -3.554012998938560486e-02 -4.111188948154449463e-01 -4.126306176185607910e-01 -2.245470434427261353e-01 1.482239067554473877e-01 -1.242761835455894470e-01 -1.931244879961013794e-02 -2.522568451240658760e-03 6.244212761521339417e-02 9.647487848997116089e-02 1.687519252300262451e-02 8.722689747810363770e-02 1.330205798149108887e-01 3.194559216499328613e-01 -2.298313006758689880e-02 4.269138351082801819e-02 2.069192826747894287e-01 6.043494492769241333e-02 -8.004746586084365845e-02 9.951213747262954712e-02 1.695054769515991211e-01 1.842336058616638184e-01 -1.934638321399688721e-01 5.441007018089294434e-02 -1.456226557493209839e-01 1.721446514129638672e-01 1.140128374099731445e-01
1.302735805511474609e-01 -2.574861049652099609e-01 1.997252702713012695e-01 -4.297273606061935425e-02 -3.744957149028778076e-01 -2.380372583866119385e-02 -1.219531148672103882e-01 -1.088655218482017517e-01 -3.958606421947479248e-01 6.068980321288108826e-02 -6.661357730627059937e-02 3.737164735794067383e-01 1.126595735549926758e-01 5.102234333753585815e-02 -7.907658815383911133e-02 9.105639904737472534e-02 -8.102853596210479736e-02 -3.023790121078491211e-01 2.013824880123138428e-01 -4.534262046217918396e-02 -6.717133522033691406e-02 9.003394842147827148e-02 1.465831976383924484e-02 7.778215408325195312e-02 -1.208675950765609741e-01 -1.046400610357522964e-02 -1.592559963464736938e-01 1.685853302478790283e-02 1.602763086557388306e-01 -3.620410263538360596e-01 1.277706921100616455e-01 1.340471114963293076e-02
1.471495926380157471e-01 -7.441699504852294922e-02 2.256631851196289062e-01 -1.899009793996810913e-01 -2.378694415092468262e-01 2.539819478988647461e-01 2.878408879041671753e-02 -4.141127467155456543e-01 -3.281267583370208740e-01 -1.679645925760269165e-01 -2.018540948629379272e-01 -4.787533730268478394e-02 -2.913018502295017242e-02 -1.476622372865676880e-01 -1.749729365110397339e-01 2.369894981384277344e-01 -7.838596403598785400e-02 7.648214697837829590e-02 -4.386519268155097961e-02 2.127304822206497192e-01 -8.767264336347579956e-02 2.434714436531066895e-01 -6.340626627206802368e-02 -9.929709881544113159e-02 2.141656279563903809e-01 -1.744918376207351685e-01 -1.822654753923416138e-01 -1.299648135900497437e-01 9.436006098985671997e-02 -1.629540771245956421e-01 -9.692548774182796478e-03 4.552598297595977783e-02
-1.030354388058185577e-02 -1.070662662386894226e-01 1.790328025817871094e-01 -1.511120498180389404e-01 -1.643261909484863281e-01 4.177761450409889221e-02 -1.206919103860855103e-01 -1.850691288709640503e-01 -1.714225858449935913e-01 -5.170469284057617188e-01 -1.463970541954040527e-01 5.221112444996833801e-02 7.367043290287256241e-03 1.166618615388870239e-01 -2.902923710644245148e-02 1.427635848522186279e-01 9.678740799427032471e-02 -9.473149478435516357e-02 1.245037689805030823e-01 -1.297893375158309937e-01 -1.286507248878479004e-01 2.097584307193756104e-01 2.394412457942962646e-01 -2.791859209537506104e-01 -3.277670184615999460e-04 1.323171108961105347e-01 1.510531455278396606e-01 -2.925414443016052246e-01 2.165280580520629883e-01 -1.928119659423828125e-01 -1.119213253259658813e-01 -1.766358017921447754e-01
-8.715172111988067627e-02 -9.133474528789520264e-02 4.532113373279571533e-01 -5.836971476674079895e-02 -2.562892138957977295e-01 7.498333603143692017e-02 8.068474382162094116e-02 -1.324691176414489746e-01 -7.396621257066726685e-02 -3.445957601070404053e-01 -9.876377880573272705e-03 -7.237308472394943237e-02 -2.456257492303848267e-02 2.471569739282131195e-02 1.462965160608291626e-01 -1.019492000341415405e-02 -3.557691525202244520e-04 -2.206095159053802490e-01 2.595031261444091797e-01 -1.709334701299667358e-01 -2.166595906019210815e-01 2.834144830703735352e-01 1.195029765367507935e-01 -2.801328301429748535e-01 4.052451811730861664e-03 6.044292822480201721e-03 -1.931103877723217010e-02 -2.861018478870391846e-01 -6.659017503261566162e-02 -2.040195912122726440e-01 -8.291955292224884033e-02 -1.647832095623016357e-01
-1.720234565436840057e-02 -7.388559728860855103e-02 4.529263675212860107e-01 -5.421211570501327515e-02 -2.350514084100723267e-01 -3.091195540037006140e-04 -2.689025700092315674e-01 -1.492957621812820435e-01 -1.554430574178695679e-01 1.826722621917724609e-01 -4.172761738300323486e-02 1.586907892487943172e-03 -3.384885489940643311e-01 -2.085901647806167603e-01 9.764642268419265747e-02 1.264897137880325317e-01 6.784201133996248245e-03 -1.388628631830215454e-01 2.742123305797576904e-01 -4.137995466589927673e-02 1.309787184000015259e-01 2.126506716012954712e-01 -2.478373982012271881e-02 1.209838315844535828e-01 2.223361134529113770e-01 -3.977041319012641907e-02 -1.477497965097427368e-01 -1.556805670261383057e-01 2.372772991657257080e-01 -5.696541815996170044e-02 -2.502343617379665375e-02 2.496169656515121460e-01
-1.203048154711723328e-01 3.487048204988241196e-03 2.122249752283096313e-01 -1.393767744302749634e-01 -1.075029820203781128e-01 -1.424876749515533447e-01 -2.507890760898590088e-01 -2.342253625392913818e-01 -2.109259963035583496e-01 -1.417200714349746704e-01 -8.485975116491317749e-02 2.943001389503479004e-01 7.039160281419754028e-02 -5.636973306536674500e-02 -2.695933543145656586e-02 1.520577371120452881e-01 -1.792158037424087524e-01 -4.779023304581642151e-02 -1.734667271375656128e-02 -1.517040580511093140e-01 -1.366637740284204483e-02 2.374489456415176392e-01 -2.483887076377868652e-01 -4.258743301033973694e-02 2.364072799682617188e-01 -5.019149184226989746e-02 -3.474582135677337646e-01 -4.714000970125198364e-02 2.384556531906127930e-01 -3.239669203758239746e-01 -1.059788018465042114e-01 2.210504859685897827e-01
-5.644706636667251587e-02 -2.135375887155532837e-02 -4.445809498429298401e-02 -1.803611777722835541e-02 -9.845202416181564331e-02 -1.848533600568771362e-01 -7.181204855442047119e-02 -2.240679413080215454e-01 -5.443183779716491699e-01 -5.987779423594474792e-02 -2.294045686721801758e-01 3.464537560939788818e-01 3.517217338085174561e-01 1.492987480014562607e-02 6.945674121379852295e-02 1.171657443046569824e-02 -1.930073797702789307e-01 -2.497238069772720337e-01 8.734206110239028931e-02 6.526145339012145996e-02 -9.065257757902145386e-02 1.664491593837738037e-01 7.354329805821180344e-03 -5.168871581554412842e-02 6.349083036184310913e-02 -7.753831148147583008e-02 2.314628101885318756e-02 -2.128698825836181641e-01 1.052177548408508301e-01 -1.543661057949066162e-01 -1.535911262035369873e-01 1.699374765157699585e-01
-8.034456521272659302e-03 -7.394662499427795410e-02 2.040815800428390503e-01 3.734211251139640808e-02 -6.515575200319290161e-02 2.219220623373985291e-03 -2.576830387115478516e-01 -1.826086342334747314e-01 -8.922147750854492188e-02 -3.979674279689788818e-01 -2.033668011426925659e-01 2.641157433390617371e-02 -3.415504395961761475e-01 5.907323583960533142e-02 9.183369576930999756e-02 1.423672586679458618e-01 3.764144610613584518e-03 -5.679236352443695068e-02 3.225757181644439697e-01 -2.396736145019531250e-01 -2.938893139362335205e-01 1.405402868986129761e-01 3.705639392137527466e-02 -2.574589848518371582e-01 4.652254655957221985e-02 -1.673173308372497559e-01 -6.597764790058135986e-02 -9.151746332645416260e-02 1.764305531978607178e-01 -1.416394561529159546e-01 -9.095616638660430908e-02 -2.220700681209564209e-01
1.902493983507156372e-01 -7.477494329214096069e-02 1.010459512472152710e-01 -9.339275956153869629e-02 -6.583535671234130859e-02 -1.753416806459426880e-01 7.036497443914413452e-02 -2.382850050926208496e-01 -4.023628830909729004e-01 -1.681564897298812866e-01 -3.243983685970306396e-01 2.323274463415145874e-01 7.231371849775314331e-02 9.980144351720809937e-02 4.395430162549018860e-02 1.285707019269466400e-02 -2.623723447322845459e-01 -1.165396347641944885e-01 1.803636737167835236e-02 -1.782975494861602783e-01 -1.066974699497222900e-01 7.825287431478500366e-02 -6.008466705679893494e-02 1.390470266342163086e-01 -8.060177415609359741e-02 -3.268209695816040039e-01 -3.253215178847312927e-02 -2.612200081348419189e-01 2.853013277053833008e-01 -1.098383069038391113e-01 2.219169214367866516e-02 2.103735655546188354e-01
-1.352124512195587158e-01 -8.270180225372314453e-02 4.963974654674530029e-01 -1.613572388887405396e-01 -1.481109559535980225e-01 2.433198690414428711e-02 1.869216263294219971e-01 6.471658498048782349e-02 -4.796394705772399902e-01 -2.696482837200164795e-02 -2.552565932273864746e-01 -6.978922756388783455e-04 -1.357322633266448975e-01 6.213577464222908020e-02 -1.106108799576759338e-01 -1.980077475309371948e-02 -4.439369961619377136e-02 6.474835425615310669e-02 2.074495404958724976e-01 -1.639117449522018433e-01 -1.630055457353591919e-01 7.231112569570541382e-03 3.914045169949531555e-02 -1.906544864177703857e-01 2.488794624805450439e-01 7.163223344832658768e-04 7.187545299530029297e-02 -2.362170815467834473e-01 -3.351192548871040344e-02 -1.186238080263137817e-01 1.473132967948913574e-01 -9.774607419967651367e-02
7.801969349384307861e-02 -3.434642255306243896e-01 1.835849434137344360e-01 -4.518838226795196533e-02 -9.212507307529449463e-02 2.961404621601104736e-01 -1.244154870510101318e-01 -1.982004940509796143e-02 -1.743721365928649902e-01 -1.038386896252632141e-01 2.108843810856342316e-02 -7.272541522979736328e-02 1.777990907430648804e-01 -7.603711634874343872e-02 -2.264768928289413452e-01 1.322795003652572632e-01 3.522887453436851501e-02 8.780140429735183716e-02 4.088389277458190918e-01 -7.234767824411392212e-02 -1.315439343452453613e-01 3.615654408931732178e-01 -1.265174988657236099e-02 5.197063088417053223e-02 6.948108226060867310e-02 -1.194868832826614380e-01 -1.370649486780166626e-01 -9.129609167575836182e-02 1.695286929607391357e-01 -3.104957640171051025e-01 2.122526019811630249e-01 1.624275594949722290e-01
-3.318836688995361328e-01 -1.389566063880920410e-01 4.474431276321411133e-01 1.602942496538162231e-02 -4.996043816208839417e-02 1.867832094430923462e-01 1.730948872864246368e-02 6.935669481754302979e-02 -2.466742396354675293e-01 -3.728055357933044434e-01 -1.989760845899581909e-01 -7.134195417165756226e-02 -2.518801391124725342e-02 -2.937460085377097130e-03 1.360332593321800232e-03 1.568242311477661133e-01 -1.047686636447906494e-01 -2.023362666368484497e-01 1.548519581556320190e-01 -7.211532443761825562e-02 -5.422361940145492554e-02 -3.530234843492507935e-02 8.980677276849746704e-02 -3.290443681180477142e-03 1.752397567033767700e-01 -1.718056388199329376e-02 2.796164713799953461e-03 -3.117702603340148926e-01 2.051334232091903687e-01 -2.288879603147506714e-01 -7.745085284113883972e-03 -2.042918354272842407e-01
2.326654037460684776e-03 -3.921307250857353210e-02 1.659715771675109863e-01 -2.159287482500076294e-01 -2.076756507158279419e-01 -2.293958067893981934e-01 -1.510443836450576782e-01 -2.522519826889038086e-01 -2.395355254411697388e-01 -3.307985365390777588e-01 -2.048779278993606567e-01 -5.856991931796073914e-02 7.738917320966720581e-02 -1.326135396957397461e-01 -8.576554805040359497e-02 -4.142063856124877930e-02 -3.736037760972976685e-02 -1.883838623762130737e-01 2.356990128755569458e-01 -7.391726970672607422e-02 2.056711316108703613e-01 1.950428783893585205e-01 -2.956313192844390869e-01 -2.219451367855072021e-01 -2.086912095546722412e-01 -7.036195695400238037e-02 -8.707819879055023193e-02 -3.040830194950103760e-01 1.548242717981338501e-01 -2.304385229945182800e-02 -1.396144833415746689e-02 9.529179334640502930e-02
1.927906461060047150e-02 1.357862539589405060e-02 2.854350209236145020e-01 -1.308716982603073120e-01 -7.321069389581680298e-02 2.745510041713714600e-01 -1.495092809200286865e-01 -2.327093183994293213e-01 -6.389047950506210327e-02 -1.079888716340065002e-01 -3.916340172290802002e-01 -3.609135281294584274e-03 -7.314303517341613770e-02 -2.631902098655700684e-01 -2.224492654204368591e-02 -8.863966166973114014e-02 9.921811521053314209e-02 -5.039466917514801025e-02 2.277607321739196777e-01 -8.373435586690902710e-02 1.311189234256744385e-01 4.842729866504669189e-01 1.420691013336181641e-01 7.556571811437606812e-02 6.082775816321372986e-02 -2.322271913290023804e-01 4.498930275440216064e-02 -8.806156367063522339e-02 1.853415817022323608e-01 -5.639017559587955475e-03 1.983464807271957397e-01 -3.852898627519607544e-02
1.322334259748458862e-01 -1.363184005022048950e-01 2.211171686649322510e-01 -1.556914299726486206e-01 -4.956045374274253845e-02 -8.662657439708709717e-02 -1.995285153388977051e-01 -2.693191766738891602e-01 -2.949400842189788818e-01 2.491515595465898514e-03 -1.283916831016540527e-01 1.624192446470260620e-01 -8.773711323738098145e-02 1.001890376210212708e-01 -2.733747474849224091e-02 2.430191487073898315e-01 1.601882468094117939e-05 -7.489828765392303467e-02 -9.697578847408294678e-02 -2.377681136131286621e-01 -4.793632030487060547e-02 2.902882099151611328e-01 -1.913318759761750698e-03 4.166693240404129028e-02 1.648962944746017456e-01 -2.460374534130096436e-01 -2.918799221515655518e-01 8.267790079116821289e-02 3.036909736692905426e-02 -3.199253678321838379e-01 1.511849611997604370e-01 3.087940216064453125e-01
7.171069085597991943e-02 -4.070534929633140564e-02 1.406550407409667969e-01 3.312930092215538025e-02 -1.332436800003051758e-01 -2.720932662487030029e-01 -2.500892281532287598e-01 -1.671207994222640991e-01 -8.683756738901138306e-02 -7.544002681970596313e-02 -1.767968684434890747e-01 1.592581858858466148e-03 6.968560069799423218e-02 -3.356479480862617493e-02 -1.500033289194107056e-01 1.044566556811332703e-01 -1.710482388734817505e-01 -1.265798211097717285e-01 1.186069697141647339e-01 -2.025227844715118408e-01 1.045744344592094421e-01 4.207009673118591309e-01 2.565885707736015320e-02 -1.657872796058654785e-01 5.954426899552345276e-02 -7.764229923486709595e-02 -2.656672894954681396e-01 -2.422564327716827393e-01 2.296031862497329712e-01 -4.413259327411651611e-01 -4.036988131701946259e-03 5.826336145401000977e-02
-2.985865473747253418e-01 7.387440651655197144e-02 2.827930748462677002e-01 -1.535623222589492798e-01 4.593713092617690563e-04 -1.868359558284282684e-02 -1.440968662500381470e-01 -7.944321632385253906e-02 -3.424614667892456055e-01 -2.839586734771728516e-01 -3.837257027626037598e-01 -1.822918951511383057e-01 9.455033391714096069e-02 -2.156990766525268555e-01 1.763867400586605072e-02 2.802845556288957596e-03 1.138703897595405579e-01 -1.435109823942184448e-01 2.165832966566085815e-01 -1.831317245960235596e-01 -2.487000077962875366e-01 -9.811255335807800293e-02 2.306227833032608032e-01 -3.627219796180725098e-02 -9.845808893442153931e-02 3.849701955914497375e-02 5.011863633990287781e-02 -7.302889972925186157e-02 -1.374768167734146118e-01 -2.254903763532638550e-01 3.912282735109329224e-02 -9.976436942815780640e-02
1.945776343345642090e-01 -2.161917835474014282e-01 4.319854080677032471e-02 3.828756138682365417e-02 -3.297299742698669434e-01 2.011359333992004395e-01 -1.150066033005714417e-02 -1.606950759887695312e-01 -2.475481480360031128e-01 4.732814803719520569e-02 -3.330988585948944092e-01 -1.304413229227066040e-01 -6.782215088605880737e-02 1.719386279582977295e-01 1.061242371797561646e-01 -1.561964005231857300e-01 9.353183209896087646e-02 -1.144537255167961121e-01 3.348830938339233398e-01 -4.377808049321174622e-02 8.934634178876876831e-02 1.748194694519042969e-01 -5.047210678458213806e-02 -2.808305621147155762e-01 2.780176699161529541e-02 -7.039354741573333740e-02 1.000430881977081299e-01 3.877778723835945129e-02 1.100526601076126099e-01 -1.583136022090911865e-01 1.721489727497100830e-01 3.683803975582122803e-01
-2.221676260232925415e-01 -1.794525049626827240e-02 4.572624564170837402e-01 -1.529083997011184692e-01 -3.758994340896606445e-01 1.243257895112037659e-01 -1.834269240498542786e-02 -7.370856404304504395e-02 -2.094711512327194214e-01 -4.003596305847167969e-01 -1.341284364461898804e-01 8.928284980356693268e-03 -5.144478008151054382e-02 4.002385772764682770e-03 -6.314583122730255127e-02 1.294524036347866058e-02 -1.884758770465850830e-01 -5.147914588451385498e-02 1.060754880309104919e-01 -2.232039421796798706e-01 -1.035570055246353149e-01 1.133411228656768799e-01 1.973723322153091431e-01 -1.861884444952011108e-01 4.537913575768470764e-02 -1.213623732328414917e-01 -4.271743446588516235e-02 -2.014511227607727051e-01 4.196904972195625305e-02 -5.669894441962242126e-02 -1.538031399250030518e-01 -2.049506902694702148e-01
-2.748379409313201904e-01 -1.103384047746658325e-01 -7.149362564086914062e-02 -5.812681093811988831e-02 -2.362182885408401489e-01 2.611267566680908203e-01 -9.923881292343139648e-02 6.050569564104080200e-02 1.058368198573589325e-02 -2.771843373775482178e-01 -3.166464567184448242e-01 1.437473446130752563e-01 -1.886841356754302979e-01 -7.381892949342727661e-02 -1.331000924110412598e-01 7.074788212776184082e-02 -3.350095823407173157e-02 -3.943516314029693604e-01 3.251076489686965942e-02 -1.599840074777603149e-01 -1.011295337229967117e-02 9.378462284803390503e-02 8.275160193443298340e-02 -5.200204625725746155e-02 2.713111639022827148e-01 -2.246333211660385132e-01 2.359396219253540039e-01 -1.499319262802600861e-02 6.983376108109951019e-03 -2.542919218540191650e-01 -2.256357371807098389e-01 -8.565530925989151001e-02
-8.168268203735351562e-02 -1.496860235929489136e-01 2.841272056102752686e-01 1.131927818059921265e-01 -3.269596695899963379e-01 9.632407873868942261e-02 7.744554430246353149e-02 -6.837982684373855591e-02 -3.450238406658172607e-01 6.277557462453842163e-02 -1.741180270910263062e-01 -1.460635103285312653e-02 1.614279150962829590e-01 -2.541239857673645020e-01 -1.446462422609329224e-01 -9.734350442886352539e-02 8.240031450986862183e-02 -6.820413470268249512e-02 1.807891577482223511e-01 1.749624311923980713e-01 9.517111629247665405e-02 1.771409064531326294e-01 -2.058308571577072144e-02 -3.125620186328887939e-01 1.355860978364944458e-01 -2.350478172302246094e-01 -1.103270128369331360e-01 -9.234277158975601196e-02 3.821479976177215576e-01 -5.297810584306716919e-02 1.161438524723052979e-01 7.759393006563186646e-02
-1.844296306371688843e-01 4.403026774525642395e-02 1.477526426315307617e-01 -6.082913279533386230e-02 -8.637043833732604980e-02 -1.358881145715713501e-01 -4.394397735595703125e-01 -3.296508193016052246e-01 -1.679652482271194458e-01 4.147592186927795410e-02 -8.810894563794136047e-03 -2.360331825911998749e-02 -7.148028165102005005e-02 1.078526303172111511e-01 8.351396769285202026e-02 1.720716357231140137e-01 3.188764750957489014e-01 -1.052911877632141113e-01 1.501534432172775269e-01 -1.466563493013381958e-01 1.202032119035720825e-01 3.505381047725677490e-01 6.198935210704803467e-02 -8.580241352319717407e-02 -9.840243496000766754e-03 -1.221897825598716736e-01 1.031331941485404968e-01 -1.762886494398117065e-01 1.352990418672561646e-01 -1.987191140651702881e-01 8.119531720876693726e-02 3.169214129447937012e-01
-9.996503591537475586e-02 1.154191419482231140e-01 4.879997968673706055e-01 -1.171706244349479675e-01 -2.004799097776412964e-01 1.987723633646965027e-02 -2.337359450757503510e-02 -9.747805446386337280e-02 -1.079062931239604950e-02 -4.332498461008071899e-02 -2.833933234214782715e-01 2.488056272268295288e-01 9.776449948549270630e-02 6.031499803066253662e-02 -2.608890235424041748e-01 1.448450982570648193e-01 1.086637005209922791e-01 1.202897205948829651e-01 3.053436875343322754e-01 -2.221305854618549347e-02 5.324398726224899292e-02 -2.004008740186691284e-02 2.114085555076599121e-01 -2.301871180534362793e-01 1.618120521306991577e-01 -2.939023375511169434e-01 1.262057274580001831e-01 1.935091335326433182e-03 5.551342293620109558e-02 -1.765164583921432495e-01 1.445799022912979126e-01 1.522179841995239258e-01
2.654048614203929901e-02 -8.492912352085113525e-02 -2.447627484798431396e-02 -1.929661333560943604e-01 -2.505869604647159576e-02 -1.779194027185440063e-01 -3.307040035724639893e-01 -1.196127980947494507e-01 -4.268767237663269043e-01 1.366019155830144882e-02 -2.109485119581222534e-01 3.980450630187988281e-01 1.118609905242919922e-01 9.163200110197067261e-02 -3.305124351754784584e-03 1.145675480365753174e-01 -1.810258775949478149e-01 -2.664108574390411377e-01 1.120350956916809082e-01 -2.351566553115844727e-01 1.144047155976295471e-01 7.006808370351791382e-02 -6.402924656867980957e-02 -2.356173247098922729e-01 -3.477279841899871826e-02 4.314355924725532532e-02 3.408475592732429504e-02 -2.784622609615325928e-01 1.079041138291358948e-01 -1.473614573478698730e-01 6.343897432088851929e-02 1.026204451918601990e-01
-2.568544745445251465e-01 3.090681694447994232e-02 4.105473458766937256e-01 -4.066262394189834595e-03 -5.514329671859741211e-02 1.812895685434341431e-01 9.451286494731903076e-02 -5.219648405909538269e-02 -1.033266931772232056e-01 -1.177906095981597900e-01 -1.638071984052658081e-01 1.900685429573059082e-01 1.302879601716995239e-01 -8.988307416439056396e-02 4.705279693007469177e-02 1.582442373037338257e-01 2.282218635082244873e-01 -6.474120169878005981e-02 2.469366341829299927e-01 9.589110314846038818e-02 -3.948507085442543030e-02 -6.214967370033264160e-02 -5.630705505609512329e-02 -4.847452417016029358e-02 1.077498421072959900e-01 -3.995660543441772461e-01 1.554691195487976074e-01 -1.319570839405059814e-01 4.117552563548088074e-02 -2.280602753162384033e-01 1.220109388232231140e-01 3.978574573993682861e-01
1.578513830900192261e-01 -1.195495501160621643e-01 1.647408008575439453e-01 1.856970973312854767e-02 -1.392772942781448364e-01 2.656747587025165558e-02 -9.566619247198104858e-02 -2.315731048583984375e-01 -1.698902845382690430e-01 -2.253030389547348022e-01 -2.822675704956054688e-01 1.210894156247377396e-02 -2.566180229187011719e-01 -1.757521629333496094e-01 -2.521140687167644501e-02 -8.913423120975494385e-02 1.662367731332778931e-01 -5.009004473686218262e-02 3.967846333980560303e-01 9.344318509101867676e-02 -1.120048239827156067e-01 1.469822674989700317e-01 -1.538962274789810181e-01 -3.126620054244995117e-01 -1.017078012228012085e-02 -6.034817174077033997e-02 -1.838152110576629639e-01 -3.341830670833587646e-01 -5.853015556931495667e-02 1.120892837643623352e-01 -1.150054037570953369e-01 2.352127432823181152e-01
-1.342095881700515747e-01 1.161765530705451965e-01 3.737508654594421387e-01 -1.206968873739242554e-01 -2.804948091506958008e-01 1.267686784267425537e-01 2.209488116204738617e-02 -9.415695816278457642e-02 -1.427786201238632202e-01 -3.101979196071624756e-01 -2.077239453792572021e-01 8.875469863414764404e-02 -3.046756051480770111e-02 -4.462550580501556396e-02 4.395691305398941040e-02 7.995447516441345215e-02 -1.091204136610031128e-01 -1.699211746454238892e-01 1.874686032533645630e-01 -1.422446072101593018e-01 -6.916584074497222900e-02 1.216457784175872803e-01 2.657905519008636475e-01 -4.211891293525695801e-01 3.299688547849655151e-02 1.593895256519317627e-02 -1.533631235361099243e-01 -2.088732123374938965e-01 1.577060222625732422e-01 -8.615469932556152344e-02 -9.015230834484100342e-02 -2.419811189174652100e-01
1.710736379027366638e-02 -1.090162992477416992e-01 3.335919082164764404e-01 1.729077398777008057e-01 -1.454357951879501343e-01 1.674702465534210205e-01 1.419309377670288086e-01 -2.164810746908187866e-01 -2.046399563550949097e-01 4.294712841510772705e-02 -2.823396921157836914e-01 9.253296256065368652e-02 6.872324645519256592e-02 -8.919167518615722656e-02 -1.988214403390884399e-01 1.240515261888504028e-01 9.042766690254211426e-02 -2.894257307052612305e-01 7.497244328260421753e-02 1.325998455286026001e-02 1.711580604314804077e-01 3.169587850570678711e-01 -1.025716215372085571e-01 4.836977459490299225e-03 -5.775002297013998032e-03 -1.426470577716827393e-01 -2.100850641727447510e-01 -1.086381375789642334e-01 -1.180560663342475891e-01 -1.031971275806427002e-01 -8.226085454225540161e-02 4.302584826946258545e-01
-2.095258980989456177e-01 -7.517858594655990601e-02 3.233723342418670654e-01 -1.419103145599365234e-01 -2.799653112888336182e-01 9.215337038040161133e-02 8.675570040941238403e-02 -2.514668405055999756e-01 1.074780896306037903e-01 -5.780109763145446777e-02 -3.341957926750183105e-01 1.553703099489212036e-02 9.593545645475387573e-02 1.133997291326522827e-01 -1.060874089598655701e-01 1.331968158483505249e-01 2.036071568727493286e-01 -1.633117161691188812e-02 4.171093404293060303e-01 -1.249663997441530228e-02 -1.016823723912239075e-01 -7.160341739654541016e-02 1.117152571678161621e-01 -6.986686587333679199e-02 1.365651637315750122e-01 -2.352309525012969971e-01 1.572747081518173218e-01 1.942906901240348816e-02 1.561016291379928589e-01 -2.928159534931182861e-01 1.471104323863983154e-01 1.033945381641387939e-01
-4.556985944509506226e-02 -8.326682448387145996e-02 1.428641080856323242e-01 -1.120056360960006714e-01 -2.427464276552200317e-01 -2.077464759349822998e-01 -2.221855372190475464e-01 -5.003261566162109375e-02 -3.044164776802062988e-01 -9.625479578971862793e-02 -2.870852649211883545e-01 3.349919570609927177e-03 2.104946821928024292e-01 -2.299941927194595337e-01 7.710837572813034058e-02 -7.027017418295145035e-03 -1.314920037984848022e-01 -1.366764158010482788e-01 -1.575835049152374268e-02 -2.429077774286270142e-01 -1.245133727788925171e-01 3.562169671058654785e-01 -7.025324553251266479e-02 -9.795675426721572876e-02 -4.489327967166900635e-02 1.672448031604290009e-02 -3.108219504356384277e-01 -1.824259608983993530e-01 2.093833684921264648e-01 -2.828015089035034180e-01 -5.988020822405815125e-02 6.913654506206512451e-02
-3.349471688270568848e-01 1.084326673299074173e-02 1.437048166990280151e-01 6.619545817375183105e-02 -2.328490763902664185e-01 -1.345431953668594360e-01 -3.975041508674621582e-01 -1.844808608293533325e-01 -1.545439213514328003e-01 6.057874113321304321e-02 -1.480645239353179932e-01 1.123754531145095825e-01 -6.181438267230987549e-02 -1.913604675792157650e-03 -1.490765511989593506e-01 2.324757426977157593e-01 -6.993999332189559937e-02 -1.086285337805747986e-01 2.816206216812133789e-01 -1.888730674982070923e-01 -2.184740640223026276e-02 2.215494066476821899e-01 -2.867485880851745605e-01 2.493858151137828827e-02 -1.951903104782104492e-02 9.909536689519882202e-02 -1.884565502405166626e-01 -2.320957034826278687e-01 1.620440930128097534e-01 -1.502133607864379883e-01 9.598311036825180054e-02 1.854586154222488403e-01
1.427853554487228394e-01 3.106063231825828552e-02 -2.522669360041618347e-02 -4.703718237578868866e-03 -6.886972486972808838e-02 1.967788487672805786e-01 9.564221650362014771e-02 5.127053707838058472e-02 -2.905861735343933105e-01 -2.351983487606048584e-01 -2.856846153736114502e-01 8.039790391921997070e-02 -5.763005465269088745e-02 -3.101179301738739014e-01 -1.617449820041656494e-01 2.567978799343109131e-01 5.105959251523017883e-02 7.947487756609916687e-03 3.120166994631290436e-02 -3.070339327678084373e-03 -1.009366512298583984e-01 -6.857126206159591675e-02 1.213260143995285034e-01 -1.651318967342376709e-01 1.031443253159523010e-01 -9.336817264556884766e-02 -1.310817245393991470e-02 -6.524189561605453491e-02 4.991485178470611572e-02 -3.883178532123565674e-01 -4.628494083881378174e-01 2.268930971622467041e-01
-3.020968139171600342e-01 -1.806524991989135742e-01 3.780977129936218262e-01 2.613992057740688324e-02 -2.429787516593933105e-01 1.517930775880813599e-01 6.358750909566879272e-02 -9.982080012559890747e-02 4.077335819602012634e-02 -9.038721024990081787e-02 -3.583844006061553955e-01 1.976112276315689087e-01 7.092908024787902832e-02 9.513810276985168457e-03 -1.040497794747352600e-01 1.249455064535140991e-01 1.994057893753051758e-01 -1.260280907154083252e-01 1.971582174301147461e-01 -3.843214735388755798e-02 -2.269042097032070160e-02 6.914193183183670044e-02 9.412924945354461670e-02 -1.329888552427291870e-01 9.881765395402908325e-02 -3.417503833770751953e-01 3.026787638664245605e-01 3.820223733782768250e-02 1.207357048988342285e-01 -1.462053507566452026e-01 4.331235215067863464e-02 2.054150700569152832e-01
-1.120477244257926941e-01 -3.692871630191802979e-01 1.773366034030914307e-01 -1.399509161710739136e-01 -2.101571485400199890e-02 2.428696304559707642e-01 -2.544934749603271484e-01 -6.330735981464385986e-02 -1.163097172975540161e-01 -3.190874755382537842e-01 -1.325860768556594849e-01 9.525127708911895752e-02 -2.295556105673313141e-02 2.640172839164733887e-01 1.150022819638252258e-01 1.019851043820381165e-01 1.121063977479934692e-01 -3.239169120788574219e-01 1.059848666191101074e-01 -1.172115504741668701e-01 1.059744805097579956e-01 1.780758798122406006e-01 -2.736577093601226807e-01 -1.747553944587707520e-01 2.718999423086643219e-02 -1.415300518274307251e-01 -2.068117856979370117e-01 -1.845289617776870728e-01 8.628321439027786255e-02 -7.308190315961837769e-02 -1.857413649559020996e-01 -1.649058796465396881e-02
2.242629230022430420e-02 -1.540748476982116699e-01 -1.242167875170707703e-01 -2.761777043342590332e-01 -4.564379155635833740e-02 9.779720753431320190e-02 -4.365462064743041992e-02 -4.060660898685455322e-01 -3.706027567386627197e-02 -2.048385441303253174e-01 -2.936335206031799316e-01 2.887696027755737305e-01 4.677996505051851273e-03 7.401663810014724731e-02 -2.826120853424072266e-01 1.061220765113830566e-01 2.311331406235694885e-02 -3.785231709480285645e-02 7.769988477230072021e-02 -2.235600911080837250e-02 -7.176687568426132202e-02 4.168626964092254639e-01 -4.246852174401283264e-02 -8.084023743867874146e-02 4.990741610527038574e-02 -2.352123707532882690e-01 -1.603827327489852905e-01 -5.879551544785499573e-02 2.531821727752685547e-01 -1.962164938449859619e-01 -7.326837629079818726e-02 7.283701747655868530e-02
-2.235437929630279541e-01 -2.072684764862060547e-01 2.983544580638408661e-02 1.811361461877822876e-01 -1.066420599818229675e-01 -4.498722031712532043e-03 -1.605282872915267944e-01 -1.707025021314620972e-01 -1.689161509275436401e-01 1.605633199214935303e-01 -7.503800839185714722e-02 2.020405083894729614e-01 -4.749995842576026917e-02 -9.306518733501434326e-02 -1.488092690706253052e-01 1.751522272825241089e-01 -2.725493013858795166e-01 1.014369353652000427e-01 3.523612320423126221e-01 1.659359633922576904e-01 -8.129178732633590698e-02 9.480948746204376221e-02 2.888110578060150146e-01 -3.252304717898368835e-02 -7.468388974666595459e-02 -2.144684791564941406e-01 -5.950694158673286438e-02 -3.296054899692535400e-01 1.742007136344909668e-01 -2.347113341093063354e-01 -2.288493067026138306e-01 6.831485033035278320e-02
-5.704914685338735580e-03 2.554464340209960938e-02 5.655163526535034180e-02 -1.507522016763687134e-01 3.439621254801750183e-02 -2.109643444418907166e-02 -1.736726164817810059e-01 -5.311080813407897949e-02 -4.688659310340881348e-01 -1.015205159783363342e-01 -2.906864583492279053e-01 2.035582065582275391e-01 1.288577616214752197e-01 2.550431489944458008e-01 -8.361126482486724854e-02 6.483934819698333740e-02 8.723665773868560791e-02 -3.090335130691528320e-01 8.460406213998794556e-02 -1.515363901853561401e-01 1.010445654392242432e-01 2.603547275066375732e-01 1.125153526663780212e-01 -1.129577681422233582e-01 -1.805536150932312012e-01 2.231865801149979234e-04 -1.068918108940124512e-01 -2.473279237747192383e-01 1.096244454383850098e-01 -3.427527248859405518e-01 -1.234039142727851868e-01 5.734028667211532593e-02
2.219502925872802734e-01 -2.215741872787475586e-01 2.583830058574676514e-01 -1.931807100772857666e-01 2.823978289961814880e-02 6.758336722850799561e-02 -9.420432150363922119e-03 -1.051757261157035828e-01 -1.815479993820190430e-01 1.216022223234176636e-01 -3.160717487335205078e-01 5.203217267990112305e-02 -8.301857858896255493e-03 -6.666785478591918945e-02 -1.682892143726348877e-01 1.801752895116806030e-01 8.078188449144363403e-02 -1.472949516028165817e-02 2.427387833595275879e-01 -4.773453250527381897e-02 -1.772771775722503662e-01 1.396793723106384277e-01 -3.717244043946266174e-02 -1.718507334589958191e-02 -2.243384253233671188e-03 -3.841195106506347656e-01 -9.115348756313323975e-02 -1.680065989494323730e-01 3.128368854522705078e-01 -3.154961764812469482e-01 7.872001826763153076e-02 2.390516549348831177e-01
-5.188729986548423767e-02 8.666565269231796265e-02 2.382610887289047241e-01 8.772001415491104126e-02 -2.425816096365451813e-02 -2.254324555397033691e-01 -9.553772956132888794e-02 -4.046638906002044678e-01 -2.536949217319488525e-01 -2.363276779651641846e-01 -9.503173083066940308e-02 2.134148776531219482e-01 1.431171894073486328e-01 -1.400286108255386353e-01 2.966414950788021088e-02 4.601985216140747070e-02 -2.955690324306488037e-01 -2.210995405912399292e-01 -1.207520216703414917e-01 -2.188365906476974487e-01 -2.230819910764694214e-01 1.870194226503372192e-01 -6.240424513816833496e-02 -2.184563577175140381e-01 4.603437334299087524e-02 -1.367550045251846313e-01 -3.902458399534225464e-02 9.666959941387176514e-02 2.809500694274902344e-01 -7.847186923027038574e-02 9.162246435880661011e-02 1.513862162828445435e-01
-7.547589391469955444e-02 2.772911451756954193e-02 4.236888289451599121e-01 -2.343617081642150879e-01 -2.364401668310165405e-01 9.814486652612686157e-02 5.611475184559822083e-02 1.652197353541851044e-02 -2.214666306972503662e-01 -3.878321647644042969e-01 -1.837183386087417603e-01 1.044237017631530762e-01 -7.651471346616744995e-02 -6.211984902620315552e-03 1.408431231975555420e-01 3.081017918884754181e-02 -1.777040809392929077e-01 -7.884012907743453979e-02 1.128174066543579102e-01 -7.191583514213562012e-02 -1.108489856123924255e-01 8.381922543048858643e-02 3.741538822650909424e-01 -2.614061534404754639e-01 7.327979803085327148e-02 -1.016689836978912354e-01 -9.042965620756149292e-02 -1.067746579647064209e-01 1.507574319839477539e-02 -2.473737895488739014e-01 -1.530162692070007324e-01 -1.260553598403930664e-01
1.474802941083908081e-01 -8.085209131240844727e-02 -4.314564913511276245e-02 -8.703695982694625854e-02 -1.432972848415374756e-01 9.363357722759246826e-02 -7.792489975690841675e-02 -1.709052026271820068e-01 -2.644915282726287842e-01 -2.224066108465194702e-01 -1.694220751523971558e-01 3.470923900604248047e-01 2.152742594480514526e-01 -2.812875062227249146e-02 -8.697537332773208618e-02 2.005621045827865601e-01 6.287384778261184692e-02 -2.968342602252960205e-01 2.430186867713928223e-01 -1.879721879959106445e-01 3.360342085361480713e-01 2.653487622737884521e-01 1.936002075672149658e-02 1.308963596820831299e-01 7.062371820211410522e-02 -2.258880287408828735e-01 -2.449988871812820435e-01 -1.240273192524909973e-01 2.500799670815467834e-02 4.449045658111572266e-02 -6.888465583324432373e-02 -9.004701673984527588e-02
-2.482332661747932434e-02 -4.340460058301687241e-03 3.003308773040771484e-01 -1.449176482856273651e-02 -3.549265563488006592e-01 -6.079973280429840088e-02 -3.691609948873519897e-02 -1.899919658899307251e-01 -8.391866832971572876e-02 -4.780373275279998779e-01 4.305590689182281494e-02 9.834640473127365112e-02 -1.653640270233154297e-01 -1.802700757980346680e-01 -1.700794100761413574e-01 2.584526836872100830e-01 4.728309437632560730e-02 -4.411639238242059946e-04 1.658547073602676392e-01 -1.681183427572250366e-01 -2.634526491165161133e-01 4.471144080162048340e-02 1.217305958271026611e-01 -1.658762991428375244e-01 3.176730498671531677e-02 4.894013702869415283e-02 -3.222667425870895386e-02 -1.585850715637207031e-01 1.943389140069484711e-02 -3.058561384677886963e-01 -1.696512550115585327e-01 -1.229850649833679199e-01
-9.231911599636077881e-02 -4.857192561030387878e-02 2.271157056093215942e-01 8.631587028503417969e-03 -3.220644593238830566e-01 1.600232869386672974e-01 -1.047582849860191345e-01 -4.989084601402282715e-02 2.741006389260292053e-02 -1.680153980851173401e-02 -3.190755248069763184e-01 8.947383612394332886e-02 6.824475526809692383e-02 -1.554608643054962158e-01 2.248496711254119873e-01 3.908747807145118713e-02 -2.560168504714965820e-01 -1.492428183555603027e-01 2.166883796453475952e-01 -5.959195271134376526e-02 1.992731243371963501e-01 2.783413231372833252e-01 6.331246346235275269e-03 -1.274949498474597931e-02 5.710729584097862244e-02 -1.507317870855331421e-01 -9.753420948982238770e-02 1.944121420383453369e-01 4.766655862331390381e-01 -5.307062715291976929e-02 5.768234282732009888e-02 2.013776004314422607e-01
2.245724648237228394e-01 -4.031735286116600037e-02 4.271261096000671387e-01 -5.729831755161285400e-02 -1.537318676710128784e-01 1.563763767480850220e-01 -5.037702620029449463e-02 -2.571436464786529541e-01 -1.454736888408660889e-01 -3.971285820007324219e-01 -5.883550271391868591e-02 6.892637908458709717e-02 -1.215554624795913696e-01 2.799762878566980362e-03 1.695740520954132080e-01 9.231164306402206421e-02 1.139332652091979980e-01 -2.139491438865661621e-01 1.585638970136642456e-01 -2.042782604694366455e-01 -2.643374502658843994e-01 5.960480868816375732e-02 1.389012634754180908e-01 -1.712374985218048096e-01 -6.121101230382919312e-02 1.142463386058807373e-01 -1.818103902041912079e-02 -1.059656441211700439e-01 1.354217529296875000e-01 -2.905300557613372803e-01 -1.591362804174423218e-01 -4.720431193709373474e-02
1.315028369426727295e-01 -7.184593379497528076e-02 1.432545483112335205e-01 -1.116681173443794250e-01 -3.034524619579315186e-01 -2.216282635927200317e-01 -2.473906278610229492e-01 -1.395714730024337769e-01 -1.197693645954132080e-01 -8.502871543169021606e-02 -2.161040455102920532e-01 2.200210392475128174e-01 8.297895640134811401e-02 4.240805655717849731e-02 -2.249818760901689529e-03 2.094742208719253540e-01 -7.153297215700149536e-02 -4.833053424954414368e-02 3.509223833680152893e-02 1.026677191257476807e-01 -2.342223227024078369e-01 4.020670950412750244e-01 -2.025252394378185272e-02 -2.299722582101821899e-01 2.402428239583969116e-01 -3.237351402640342712e-02 -2.135856598615646362e-01 -1.216528490185737610e-01 2.458097040653228760e-01 -1.901159435510635376e-01 -1.388567090034484863e-01 1.713021993637084961e-01
-1.488199830055236816e-01 7.846964895725250244e-02 3.336783647537231445e-01 -5.899023264646530151e-02 -3.229948580265045166e-01 1.182903274893760681e-01 1.064756214618682861e-01 -6.632715463638305664e-02 -1.903205960988998413e-01 -3.127459287643432617e-01 -2.411093711853027344e-01 7.750065624713897705e-02 -8.201476186513900757e-02 -7.588631659746170044e-02 6.305855512619018555e-02 2.808426506817340851e-02 -2.013130038976669312e-01 -7.200428098440170288e-02 1.787243187427520752e-01 -1.957834661006927490e-01 -5.906529352068901062e-02 6.372009217739105225e-02 2.714092731475830078e-01 -4.040111005306243896e-01 1.563508808612823486e-02 -3.457153914496302605e-03 -2.001539617776870728e-01 -2.718885540962219238e-01 2.459934912621974945e-02 -4.807305708527565002e-02 -1.161819249391555786e-01 -1.277471631765365601e-01
-9.107387065887451172e-02 -1.230800058692693710e-02 4.625822901725769043e-01 -1.119628399610519409e-01 -3.009065091609954834e-01 1.647606790065765381e-01 4.664347507059574127e-03 1.591230742633342743e-02 -9.147573262453079224e-02 -4.051353931427001953e-01 -2.611140012741088867e-01 2.467407844960689545e-02 2.966409362852573395e-02 6.520151160657405853e-03 2.804053016006946564e-02 1.089906599372625351e-02 -2.186311036348342896e-01 -5.331129953265190125e-02 1.914542615413665771e-01 -2.518521547317504883e-01 -6.446558982133865356e-02 7.914082705974578857e-02 2.489571869373321533e-01 -2.853596210479736328e-01 2.858433313667774200e-02 -3.344308212399482727e-02 -1.532272994518280029e-01 -2.240157276391983032e-01 -5.711347982287406921e-02 -3.382978215813636780e-02 -8.106084913015365601e-02 -1.132335290312767029e-01
-2.770470082759857178e-01 -3.699642419815063477e-01 1.491649821400642395e-02 -4.682129994034767151e-02 4.415533319115638733e-02 1.497223824262619019e-01 1.626803725957870483e-01 -2.742770016193389893e-01 -2.062020450830459595e-01 -1.718499213457107544e-01 -2.970464900135993958e-02 3.671854138374328613e-01 1.949159353971481323e-01 -1.775576472282409668e-01 -8.620013296604156494e-02 2.992213666439056396e-01 3.622594103217124939e-02 -4.061077162623405457e-02 8.838520199060440063e-02 -1.573836505413055420e-01 8.270401507616043091e-02 -5.744993686676025391e-02 -6.049719639122486115e-03 -3.033020906150341034e-02 1.332344561815261841e-01 1.084430888295173645e-01 1.240243539214134216e-01 -4.100760444998741150e-02 8.503595739603042603e-02 -3.597994148731231689e-01 2.306100130081176758e-01 -2.392954565584659576e-02
2.198311537504196167e-01 -1.786562353372573853e-01 8.520501852035522461e-02 3.311312198638916016e-02 -6.784757971763610840e-02 -5.696621909737586975e-02 -1.140686944127082825e-01 -1.046350970864295959e-01 -2.669979631900787354e-01 5.326233804225921631e-02 1.585950516164302826e-02 1.747601181268692017e-01 -2.067932859063148499e-02 -5.208916962146759033e-02 -2.074167430400848389e-01 1.886318624019622803e-01 8.083581924438476562e-02 9.766643494367599487e-02 1.735009253025054932e-01 -2.762790024280548096e-01 -2.440821379423141479e-01 2.113622874021530151e-01 -8.275129832327365875e-03 -1.569506675004959106e-01 -2.344885766506195068e-01 -3.749952316284179688e-01 -1.122749373316764832e-01 -2.682872414588928223e-01 1.806693226099014282e-01 -1.557672470808029175e-01 -4.203700274229049683e-02 3.203269243240356445e-01
7.084061205387115479e-02 9.441484510898590088e-02 3.343716859817504883e-01 4.455953836441040039e-02 -1.875552833080291748e-01 1.035759225487709045e-01 -8.059134334325790405e-02 -2.753729820251464844e-01 -4.562388956546783447e-01 5.230867536738514900e-04 9.587937965989112854e-03 -1.787038519978523254e-02 1.043923720717430115e-01 2.547933533787727356e-02 -1.739762872457504272e-01 1.735566556453704834e-01 4.688541591167449951e-02 -3.586018681526184082e-01 1.402824744582176208e-02 1.257776618003845215e-01 1.845131814479827881e-01 1.809420287609100342e-01 1.334215141832828522e-02 -1.882575750350952148e-01 1.371210962533950806e-01 -2.765927016735076904e-01 -2.238849252462387085e-01 -5.462464317679405212e-02 5.469148512929677963e-03 -1.116234213113784790e-01 3.354807198047637939e-02 2.286953628063201904e-01
-2.753829956054687500e-01 -3.654942288994789124e-02 5.419018864631652832e-01 -1.136332675814628601e-01 -2.976623177528381348e-01 1.030733510851860046e-01 2.371441759169101715e-02 3.923438023775815964e-03 -1.717160642147064209e-01 -3.228226304054260254e-01 -2.965238392353057861e-01 -1.168392673134803772e-01 -2.810399513691663742e-03 2.039790386334061623e-03 1.012262105941772461e-01 5.808117985725402832e-02 4.642539098858833313e-02 9.790822863578796387e-02 1.130694225430488586e-01 -1.894669085741043091e-01 -1.049907281994819641e-01 1.736366748809814453e-01 -1.376373413950204849e-02 -2.145235091447830200e-01 1.717534363269805908e-01 6.646475195884704590e-02 -9.189057163894176483e-03 -2.487725391983985901e-02 6.732895225286483765e-02 -1.805459111928939819e-01 -1.562770605087280273e-01 -1.535045653581619263e-01
-5.068684369325637817e-02 -1.405454427003860474e-01 1.532661467790603638e-01 -1.207515224814414978e-01 6.065804511308670044e-02 -1.272304058074951172e-01 -2.663915753364562988e-01 -2.414997480809688568e-02 -1.480936706066131592e-01 -3.713544309139251709e-01 -9.624692797660827637e-02 1.021309718489646912e-01 3.441085666418075562e-02 -6.341511011123657227e-02 -6.032560952007770538e-03 1.397763639688491821e-01 -2.749324031174182892e-02 -1.921757161617279053e-01 2.247906625270843506e-01 1.450624465942382812e-01 2.217070385813713074e-02 4.048060178756713867e-01 -4.007099941372871399e-02 -3.031222820281982422e-01 4.585334286093711853e-02 4.057422280311584473e-02 -2.245712131261825562e-01 -3.144394159317016602e-01 -4.396934434771537781e-02 -3.041789531707763672e-01 -1.704214960336685181e-01 1.476454641669988632e-02
-7.221100479364395142e-02 -8.000394701957702637e-02 2.586803138256072998e-01 7.561224512755870819e-03 -1.991687417030334473e-01 1.880085654556751251e-02 -1.019091829657554626e-01 -3.637943565845489502e-01 -2.616838514804840088e-01 -1.006728112697601318e-01 -1.258829385042190552e-01 2.258695363998413086e-01 6.619878858327865601e-02 -7.006043940782546997e-02 -9.838557243347167969e-02 1.087819412350654602e-01 -7.746533025056123734e-03 -2.467609494924545288e-01 2.696409821510314941e-02 -3.261500503867864609e-03 2.722181379795074463e-01 2.372375577688217163e-01 -3.696862161159515381e-01 -5.305179953575134277e-02 -6.557652354240417480e-02 -1.340542174875736237e-02 -2.790412902832031250e-01 -6.581347435712814331e-02 6.960687786340713501e-02 -3.036972880363464355e-01 -8.483494818210601807e-02 1.996817290782928467e-01
3.410588204860687256e-02 -1.612841337919235229e-01 3.217885494232177734e-01 -7.432842999696731567e-02 -1.817768812179565430e-01 7.366164773702621460e-02 -6.774470210075378418e-02 -4.892731457948684692e-02 -2.613987028598785400e-01 -3.436462879180908203e-01 -5.199449136853218079e-02 3.987266123294830322e-02 -1.163338348269462585e-01 3.829216584563255310e-02 -9.304306656122207642e-02 1.239196956157684326e-01 2.377795986831188202e-02 -1.779703497886657715e-01 3.305510878562927246e-01 -8.768077939748764038e-02 -1.807061582803726196e-01 1.507697403430938721e-01 2.370855659246444702e-01 -4.066652953624725342e-01 8.031114935874938965e-02 1.146618947386741638e-01 -1.583642363548278809e-01 -2.504329383373260498e-01 8.190727233886718750e-02 -1.628508716821670532e-01 -9.352466464042663574e-02 -1.141882836818695068e-01
-1.382845044136047363e-01 -3.046371042728424072e-01 1.443820297718048096e-01 6.047487631440162659e-02 -1.422683745622634888e-01 4.104143008589744568e-02 -1.414371281862258911e-01 -4.570944309234619141e-01 -1.515146940946578979e-01 -4.149806872010231018e-02 -3.295888900756835938e-01 1.135499477386474609e-01 -1.392666548490524292e-01 -2.613151073455810547e-01 -2.801467478275299072e-01 6.753315217792987823e-03 -2.328412532806396484e-01 -1.712895482778549194e-01 -6.576684862375259399e-02 8.450093865394592285e-02 -7.650806009769439697e-02 1.968354545533657074e-02 7.832084596157073975e-02 -1.412515789270401001e-01 1.949502229690551758e-01 -3.298056721687316895e-01 -2.106651291251182556e-02 -1.047905460000038147e-01 4.616797342896461487e-02 -4.537379369139671326e-02 4.213041439652442932e-02 9.370575845241546631e-02
-1.560527086257934570e-01 8.167784661054611206e-02 4.669843316078186035e-01 -8.179856091737747192e-02 -2.874648272991180420e-01 9.714316576719284058e-02 -4.681356623768806458e-02 -7.394395023584365845e-02 -2.187502384185791016e-01 -4.352692067623138428e-01 -1.814644336700439453e-01 3.337098658084869385e-02 1.553683541715145111e-03 1.283664256334304810e-01 3.023152239620685577e-02 -5.498048290610313416e-02 -1.304878294467926025e-01 -6.885796040296554565e-02 1.163265258073806763e-01 -8.197128027677536011e-02 -7.011543959379196167e-02 1.844987832009792328e-02 1.038458719849586487e-01 -3.049603700637817383e-01 1.587113291025161743e-01 3.109997138381004333e-02 -2.645884826779365540e-02 -3.348481357097625732e-01 -4.073520377278327942e-02 -1.513122469186782837e-01 -1.620415747165679932e-01 -1.088799387216567993e-01
-2.121341526508331299e-01 -1.268387585878372192e-01 5.147578120231628418e-01 -5.268121510744094849e-02 -2.370207756757736206e-01 2.836726047098636627e-02 2.685171365737915039e-02 -1.945163011550903320e-01 1.058155819773674011e-01 -8.028639853000640869e-02 -3.265045285224914551e-01 2.091729640960693359e-01 -2.490737847983837128e-02 -4.381848499178886414e-03 -1.731407791376113892e-01 2.918396331369876862e-02 1.055964380502700806e-01 5.833742395043373108e-02 2.235858887434005737e-01 2.118389867246150970e-02 -1.205964311957359314e-01 -1.515008509159088135e-02 -1.268475502729415894e-02 -9.496032446622848511e-02 2.311220318078994751e-01 -1.682201176881790161e-01 2.319303900003433228e-01 -1.490701735019683838e-01 1.479768753051757812e-01 -2.219253629446029663e-01 4.769757390022277832e-03 2.414621859788894653e-01
3.396865352988243103e-02 -7.035200297832489014e-02 1.004961952567100525e-01 -1.137960627675056458e-01 -7.938368618488311768e-02 -2.497006952762603760e-01 -7.942708581686019897e-02 -1.314473003149032593e-01 -3.449470102787017822e-01 -1.101663336157798767e-01 -2.519167773425579071e-02 5.220618098974227905e-02 3.689936921000480652e-02 -1.213324517011642456e-01 2.012890577316284180e-01 -2.233851514756679535e-02 -9.463813900947570801e-02 -3.682357072830200195e-01 8.158264309167861938e-02 -3.082243502140045166e-01 9.028401109389960766e-04 3.300523459911346436e-01 2.593602985143661499e-02 -6.593894213438034058e-02 1.269839555025100708e-01 -6.965703517198562622e-02 -3.210563957691192627e-01 -1.659929156303405762e-01 2.535941898822784424e-01 -3.063901960849761963e-01 -3.973098471760749817e-02 1.244376376271247864e-01
1.823827475309371948e-01 6.948637217283248901e-02 3.320974409580230713e-01 -8.823321759700775146e-02 -1.664283573627471924e-01 -5.476242303848266602e-02 -5.263268202543258667e-02 1.270757615566253662e-02 -1.828432530164718628e-01 -4.619190394878387451e-01 -2.040922492742538452e-01 1.011335775256156921e-01 -1.291353106498718262e-01 -2.937349304556846619e-02 -6.792092323303222656e-02 1.103892847895622253e-01 -1.587681621313095093e-01 -5.196782574057579041e-02 2.317235171794891357e-01 -1.318559348583221436e-01 -2.110683917999267578e-01 7.097613811492919922e-02 1.326620727777481079e-01 -2.989780306816101074e-01 -5.109529569745063782e-02 1.451581418514251709e-01 2.029969990253448486e-01 -2.220087051391601562e-01 2.143602818250656128e-01 -2.337151467800140381e-01 -8.233711123466491699e-02 9.545303881168365479e-03
-2.198743224143981934e-01 9.598505496978759766e-02 -2.065730541944503784e-01 -9.285463951528072357e-03 -1.641285419464111328e-01 -6.162683293223381042e-02 1.531136780977249146e-01 -3.685482144355773926e-01 -2.278984934091567993e-01 -2.638237774372100830e-01 -1.818225085735321045e-01 5.208464339375495911e-02 -2.966870740056037903e-02 8.575455285608768463e-03 -4.228466376662254333e-02 2.824869453907012939e-01 -1.055718362331390381e-01 2.416740730404853821e-02 1.223281472921371460e-01 -2.151191532611846924e-01 1.685024946928024292e-01 2.259460687637329102e-01 -9.012175351381301880e-02 1.366472244262695312e-01 1.640616357326507568e-01 -2.085604518651962280e-01 -1.062860563397407532e-01 -8.450212329626083374e-02 4.460553824901580811e-02 9.846771135926246643e-03 -4.200601577758789062e-01 1.523980498313903809e-01
-2.245264500379562378e-01 -2.304145321249961853e-02 3.269200921058654785e-01 -1.668166816234588623e-01 -3.709916770458221436e-01 2.804708182811737061e-01 -4.625710425898432732e-04 -8.151426166296005249e-02 -6.826213002204895020e-02 -3.627931773662567139e-01 -2.492833882570266724e-01 -2.839836105704307556e-02 1.262441128492355347e-01 6.886714696884155273e-02 -5.088509246706962585e-02 2.653548121452331543e-02 -9.457909315824508667e-02 -1.771927773952484131e-01 8.779106289148330688e-02 -2.019767016172409058e-01 -2.209591418504714966e-01 7.331089582294225693e-03 1.989156305789947510e-01 -2.187211960554122925e-01 8.441129326820373535e-02 -8.405505865812301636e-02 -1.575513184070587158e-01 -2.322485595941543579e-01 2.529346151277422905e-03 -1.109674200415611267e-01 -8.251986652612686157e-02 -1.760638803243637085e-01
-3.019748032093048096e-01 1.854667663574218750e-01 3.189307749271392822e-01 4.490124993026256561e-03 -1.660305559635162354e-01 -4.038957133889198303e-02 5.525897070765495300e-02 -5.004689097404479980e-02 -2.893467247486114502e-01 2.534544467926025391e-02 -2.717025279998779297e-01 6.903808563947677612e-02 5.698151513934135437e-02 -2.794194817543029785e-01 7.120919879525899887e-03 -1.252837926149368286e-01 1.602922976016998291e-01 9.880796819925308228e-02 2.302252352237701416e-01 4.564058035612106323e-02 -2.339298725128173828e-01 2.676649391651153564e-01 2.415070682764053345e-02 7.795981317758560181e-02 8.982941508293151855e-02 -4.143426194787025452e-02 -1.821911633014678955e-01 -2.849200367927551270e-01 2.640331387519836426e-01 6.725968420505523682e-02 -5.930979549884796143e-02 2.289395928382873535e-01
-1.660739481449127197e-01 -3.960764501243829727e-03 2.980926334857940674e-01 -2.167234271764755249e-01 -1.972803324460983276e-01 1.929745674133300781e-01 -1.311689764261245728e-01 -3.261654451489448547e-02 -1.104110181331634521e-01 -3.677458465099334717e-01 -7.268876768648624420e-03 3.754434362053871155e-02 3.791789337992668152e-02 8.455031365156173706e-02 6.705859303474426270e-02 5.369693040847778320e-02 -8.928043395280838013e-02 -2.343505322933197021e-01 2.648867070674896240e-01 -1.703437566757202148e-01 -3.545047938823699951e-01 1.308004260063171387e-01 4.919448122382164001e-02 -3.381175994873046875e-01 -3.892873600125312805e-02 2.149168588221073151e-02 8.772646635770797729e-02 -1.674062311649322510e-01 1.659693866968154907e-01 -2.398053258657455444e-01 -1.181566268205642700e-01 -1.377681791782379150e-01
-1.684007942676544189e-01 1.075514703989028931e-01 3.037164807319641113e-01 -1.046916693449020386e-01 -3.633597493171691895e-01 1.167920380830764771e-01 1.845520585775375366e-01 -1.407130211591720581e-01 -1.727150082588195801e-01 -3.724696636199951172e-01 -3.058504760265350342e-01 -2.265572547912597656e-02 -7.000467181205749512e-02 -4.480104520916938782e-02 1.027348265051841736e-02 -7.142060436308383942e-03 -1.790746003389358521e-01 -1.200976073741912842e-01 1.798977255821228027e-01 -2.488616406917572021e-01 -1.059355661273002625e-01 -3.905085846781730652e-02 1.770207285881042480e-01 -3.611808717250823975e-01 -2.527351025491952896e-03 -3.977118432521820068e-02 -5.067348852753639221e-02 -2.103743851184844971e-01 3.867927193641662598e-02 -4.001914709806442261e-02 -5.018263682723045349e-02 -1.352860629558563232e-01
-2.063365131616592407e-01 2.575089968740940094e-02 5.620508790016174316e-01 -1.942728906869888306e-01 -3.048497140407562256e-01 1.136451512575149536e-01 1.120515316724777222e-01 1.246511004865169525e-02 -2.381320744752883911e-01 -3.317432403564453125e-01 -1.096104830503463745e-01 1.712697297334671021e-01 1.215122789144515991e-01 2.566593140363693237e-02 2.063329331576824188e-02 -8.255705237388610840e-02 -9.353274852037429810e-02 -1.525055617094039917e-01 1.443868130445480347e-01 -2.037362903356552124e-01 -2.025965899229049683e-01 -6.342483311891555786e-02 6.830015778541564941e-02 -1.936737596988677979e-01 1.639418154954910278e-01 4.462562501430511475e-02 2.184269018471240997e-03 -1.565240323543548584e-01 4.672537744045257568e-02 -2.368982881307601929e-02 -9.795259684324264526e-02 -8.043010532855987549e-02
2.619065046310424805e-01 -2.094465047121047974e-01 1.631536632776260376e-01 -1.354781538248062134e-01 -1.967365443706512451e-01 -2.969451434910297394e-02 -1.130878273397684097e-02 -2.061323374509811401e-01 -1.050984486937522888e-01 1.986306905746459961e-01 -1.954920589923858643e-01 5.456000193953514099e-02 2.154395282268524170e-01 2.099720947444438934e-02 -2.464304268360137939e-01 2.231925129890441895e-01 2.267042174935340881e-02 -1.313017308712005615e-02 8.216922730207443237e-02 -1.486443728208541870e-01 -2.207994610071182251e-01 -7.360455393791198730e-02 -1.728487461805343628e-01 -2.124799489974975586e-01 9.443046152591705322e-02 -1.956378221511840820e-01 -2.793854176998138428e-01 -5.170188844203948975e-02 -6.769588589668273926e-02 -3.377757072448730469e-01 1.161228772252798080e-02 3.252816498279571533e-01
-5.911859124898910522e-02 -3.174733221530914307e-01 4.011557400226593018e-01 1.085457857698202133e-02 3.132073953747749329e-02 2.922680675983428955e-01 2.827943302690982819e-02 -2.219098359346389771e-01 -1.984052509069442749e-01 -2.158204019069671631e-01 -5.702835321426391602e-02 -1.059975549578666687e-01 -1.580841466784477234e-02 -1.028912328183650970e-02 3.975923657417297363e-01 9.291849285364151001e-02 2.954376116394996643e-02 -1.635065674781799316e-01 -1.489215937908738852e-04 -1.668551266193389893e-01 1.544188261032104492e-01 -1.183474436402320862e-01 -1.304552257061004639e-01 -2.796835899353027344e-01 3.806456550955772400e-02 -1.608779579401016235e-01 5.104937776923179626e-02 -1.672332435846328735e-01 1.090773195028305054e-01 -2.524856626987457275e-01 -7.713332027196884155e-02 -5.182451009750366211e-02
-1.622910611331462860e-02 1.859025657176971436e-01 4.773063361644744873e-01 -2.208106815814971924e-01 -2.220271080732345581e-01 2.197375595569610596e-01 1.348636895418167114e-01 6.873098760843276978e-02 -3.030051290988922119e-01 -2.394139319658279419e-01 -3.408009707927703857e-01 1.486650705337524414e-01 -2.757636085152626038e-02 -1.055601239204406738e-01 1.040190737694501877e-02 1.853564009070396423e-02 -3.162684291601181030e-02 5.930799990892410278e-02 1.161027625203132629e-01 -1.633077710866928101e-01 -4.320447891950607300e-02 -1.128464192152023315e-02 -3.142040222883224487e-02 -2.081241272389888763e-02 2.468512207269668579e-02 1.104585081338882446e-02 1.836998164653778076e-01 -2.551305592060089111e-01 1.252993475645780563e-02 -2.642662227153778076e-01 3.555641323328018188e-02 -2.224061191082000732e-01
2.228652536869049072e-01 -9.143336117267608643e-02 3.391041457653045654e-01 -1.679743230342864990e-01 -1.413196027278900146e-01 -8.585459738969802856e-02 -1.983413547277450562e-01 -1.108643263578414917e-01 -2.826741337776184082e-01 -3.175816237926483154e-01 -1.378671377897262573e-01 6.917728483676910400e-02 8.127196878194808960e-02 -6.493382900953292847e-02 -3.009186871349811554e-02 9.353246539831161499e-02 -5.404118821024894714e-02 -1.557746231555938721e-01 2.904473841190338135e-01 -2.649725414812564850e-02 1.155874356627464294e-01 2.593119740486145020e-01 -2.661439776420593262e-01 -1.598730534315109253e-01 -1.402187347412109375e-01 -7.517022639513015747e-02 -2.192442864179611206e-01 -2.227090299129486084e-01 2.621102333068847656e-01 -9.764218702912330627e-03 -5.398969724774360657e-02 1.040499955415725708e-01
1.448867470026016235e-01 -5.126588046550750732e-02 1.378480941057205200e-01 7.923227548599243164e-02 -5.600900575518608093e-02 -4.354957491159439087e-02 -1.924223303794860840e-01 -4.453437030315399170e-02 -4.865078032016754150e-01 -3.981145471334457397e-02 -3.137779235839843750e-01 3.283689916133880615e-01 2.671084702014923096e-01 4.390960186719894409e-02 3.292335942387580872e-02 6.807143241167068481e-02 -1.661584079265594482e-01 -3.150613903999328613e-01 7.960494607686996460e-02 -2.099087536334991455e-01 1.623941361904144287e-01 1.540120840072631836e-01 4.678028076887130737e-02 -1.673382893204689026e-02 9.425454773008823395e-03 -4.771165177226066589e-02 -2.770418487489223480e-02 -2.329854369163513184e-01 -5.117411259561777115e-03 -2.150230109691619873e-01 -1.364298462867736816e-01 1.771614253520965576e-01
-2.370548099279403687e-01 -2.446602284908294678e-02 1.407730132341384888e-01 -2.301679737865924835e-02 -8.488920331001281738e-02 1.838588118553161621e-01 -1.154565736651420593e-01 2.162147499620914459e-02 -1.302632540464401245e-01 -4.343030229210853577e-02 -2.342968285083770752e-01 9.179814904928207397e-02 1.559512615203857422e-01 -1.692113578319549561e-01 9.123544394969940186e-02 1.854675263166427612e-01 -2.766565084457397461e-01 6.473632156848907471e-02 1.185626834630966187e-01 -1.247188076376914978e-02 -1.751883886754512787e-02 2.881761193275451660e-01 -9.897307306528091431e-02 -1.130512058734893799e-01 -3.882453218102455139e-02 -2.209398746490478516e-01 -6.096212938427925110e-02 8.407825976610183716e-02 6.363767981529235840e-01 -6.179174780845642090e-02 5.189934745430946350e-02 1.293607652187347412e-01
-1.775718294084072113e-02 1.654139608144760132e-01 3.403409719467163086e-01 5.146114900708198547e-02 -2.212235778570175171e-01 2.706121206283569336e-01 5.778912082314491272e-02 -3.056915700435638428e-01 -2.369246482849121094e-01 -1.204879675060510635e-02 -2.680593132972717285e-01 9.251081384718418121e-03 -1.381118148565292358e-01 -6.861735135316848755e-02 -2.147623300552368164e-01 5.377043038606643677e-02 -2.069058120250701904e-01 2.746185846626758575e-02 1.264641899615526199e-02 2.884683609008789062e-01 1.322126388549804688e-01 2.583158314228057861e-01 -5.005431547760963440e-02 -1.086810752749443054e-01 -1.271289885044097900e-01 -9.036087244749069214e-02 -2.523769810795783997e-02 -3.439776301383972168e-01 9.010303765535354614e-02 -2.212341129779815674e-01 -5.340549722313880920e-02 7.215087860822677612e-02
1.649886965751647949e-01 -4.588679596781730652e-02 9.737059473991394043e-02 2.406078390777111053e-02 -1.665681004524230957e-01 -4.435910657048225403e-02 -8.023108541965484619e-02 -3.447573482990264893e-01 -8.097615092992782593e-02 -2.794937789440155029e-01 -1.087480485439300537e-01 -6.856264546513557434e-03 9.361454844474792480e-02 -4.195677489042282104e-02 -3.958861157298088074e-02 1.545602679252624512e-01 7.158005982637405396e-02 -5.026578903198242188e-02 3.799813985824584961e-01 1.977467443794012070e-03 1.352261304855346680e-01 1.166919246315956116e-01 -3.387035727500915527e-01 -3.504067659378051758e-01 2.006505429744720459e-01 -3.299908936023712158e-01 -1.714488118886947632e-01 -1.386321336030960083e-01 1.595901846885681152e-01 1.464810520410537720e-01 2.308879484189674258e-04 8.328615128993988037e-02
-2.209627628326416016e-01 7.601007074117660522e-02 3.677283823490142822e-01 -1.944305598735809326e-01 -2.489820122718811035e-01 2.541514635086059570e-01 2.088907547295093536e-02 -2.258604206144809723e-02 -2.131001204252243042e-01 -3.572472929954528809e-01 -9.651843458414077759e-02 5.678497254848480225e-03 8.833619952201843262e-02 -9.647378697991371155e-03 3.914029523730278015e-02 -6.742481887340545654e-02 -9.568378329277038574e-02 -3.364929184317588806e-02 2.261863797903060913e-01 -2.438828498125076294e-01 -1.201878041028976440e-01 4.838528484106063843e-02 2.271616309881210327e-01 -3.465771377086639404e-01 -7.307875156402587891e-02 -1.095465645194053650e-01 -1.245347931981086731e-01 -2.495572865009307861e-01 5.637296661734580994e-02 -1.732068061828613281e-01 -3.863479942083358765e-02 -9.616861492395401001e-02
-1.170440465211868286e-01 -1.320379041135311127e-02 3.665109574794769287e-01 -4.969181120395660400e-02 -3.700236380100250244e-01 7.548713684082031250e-02 1.236920654773712158e-01 -2.281741052865982056e-02 -1.898942589759826660e-01 -4.498926401138305664e-01 -1.199882104992866516e-01 1.165147274732589722e-01 2.352367155253887177e-02 2.533396705985069275e-02 6.486175954341888428e-02 9.979882091283798218e-02 -1.427472531795501709e-01 -3.960842639207839966e-02 2.236041873693466187e-01 -1.551931202411651611e-01 -1.751383394002914429e-01 2.904583327472209930e-02 2.720644474029541016e-01 -2.085193842649459839e-01 1.321416795253753662e-01 -6.033771857619285583e-02 -1.093642935156822205e-01 -2.888019084930419922e-01 6.893167644739151001e-02 -1.082839146256446838e-01 -8.388663828372955322e-02 -1.551246494054794312e-01
1.450747810304164886e-02 -5.569628253579139709e-02 2.163278758525848389e-01 -1.084933802485466003e-01 1.909304410219192505e-02 -1.931042373180389404e-01 -2.238572537899017334e-01 6.517254747450351715e-03 -3.683795630931854248e-01 -1.687951087951660156e-01 -2.872849404811859131e-01 9.273148328065872192e-02 2.002720683813095093e-01 -1.371053457260131836e-01 -5.609982088208198547e-02 9.847898781299591064e-02 5.401100963354110718e-02 -1.811954826116561890e-01 2.157244384288787842e-01 -3.133536130189895630e-02 -1.913539916276931763e-01 2.198933959007263184e-01 -7.127638161182403564e-02 -7.743346691131591797e-02 7.684804499149322510e-02 -3.018507063388824463e-01 -2.097975015640258789e-01 6.658652424812316895e-02 1.008254587650299072e-01 -1.406556665897369385e-01 7.929725944995880127e-02 4.027553796768188477e-01
-1.010672301054000854e-01 -7.903622090816497803e-02 3.614483028650283813e-02 9.988480061292648315e-02 -2.653349563479423523e-02 3.772911429405212402e-01 1.744697988033294678e-01 -4.430226981639862061e-01 -2.584970928728580475e-02 -2.489281743764877319e-01 -3.603442609310150146e-01 -1.580214947462081909e-01 -4.752169921994209290e-02 -2.709325850009918213e-01 -6.848374009132385254e-02 4.755187034606933594e-02 -8.298740535974502563e-02 -8.022581040859222412e-02 3.538971394300460815e-02 -2.138893306255340576e-02 3.996913507580757141e-02 2.369600385427474976e-01 6.538651138544082642e-02 -7.967904955148696899e-02 1.573430448770523071e-01 -5.431025847792625427e-02 2.338935583829879761e-01 -1.414716094732284546e-01 7.988934405148029327e-03 -1.939563602209091187e-01 -5.348012968897819519e-02 2.757773399353027344e-01
1.146707311272621155e-01 -3.043485432863235474e-02 2.125855982303619385e-01 -8.085593581199645996e-02 2.555252984166145325e-02 -1.577631533145904541e-01 -2.219886332750320435e-01 -3.303444981575012207e-01 -2.551274895668029785e-01 -2.717809975147247314e-01 -1.689694225788116455e-01 1.595819741487503052e-01 6.259458512067794800e-02 -1.420266032218933105e-01 7.666893303394317627e-02 -3.811172395944595337e-02 2.724352478981018066e-02 -3.229988217353820801e-01 3.467603027820587158e-01 -4.200931265950202942e-02 1.528190672397613525e-01 1.636727154254913330e-01 -2.421967983245849609e-01 -3.757728934288024902e-01 -1.339244935661554337e-02 -6.947620958089828491e-02 -7.031437009572982788e-02 -8.508543670177459717e-02 1.646444648504257202e-01 -2.903966978192329407e-02 -3.633867716416716576e-03 6.011836230754852295e-02
-1.571610420942306519e-01 8.276253938674926758e-02 1.301875561475753784e-01 6.986057758331298828e-02 2.595140598714351654e-02 3.097873628139495850e-01 1.256277132779359818e-02 -3.040057718753814697e-01 1.217149123549461365e-01 3.589775040745735168e-02 -3.448325768113136292e-02 4.315874576568603516e-01 4.049048945307731628e-02 -1.457199603319168091e-01 2.244404517114162445e-02 9.524466097354888916e-02 -1.482533365488052368e-01 -2.203919738531112671e-01 2.307671308517456055e-01 1.157783195376396179e-01 -6.937855482101440430e-02 9.768091142177581787e-02 2.167680710554122925e-01 -6.632543355226516724e-02 2.180669270455837250e-02 -2.220028638839721680e-01 6.300055980682373047e-02 -2.358299195766448975e-01 2.448608726263046265e-01 -3.164012730121612549e-01 -2.207732051610946655e-01 1.697701215744018555e-02
-2.351146191358566284e-01 -7.333113253116607666e-02 4.404904246330261230e-01 -1.369398534297943115e-01 -9.346146881580352783e-02 1.383169889450073242e-01 1.478971391916275024e-01 -2.264889925718307495e-01 -1.986646056175231934e-01 -3.943288922309875488e-01 -2.050689607858657837e-01 2.808690629899501801e-02 6.991744041442871094e-02 -2.650441415607929230e-02 9.518243372440338135e-02 7.973450422286987305e-02 -1.413174867630004883e-01 -7.508769631385803223e-02 5.422462895512580872e-02 -4.124330282211303711e-01 -2.109615057706832886e-01 2.057428099215030670e-02 1.125811189413070679e-01 -3.375446796417236328e-02 9.465760737657546997e-02 1.233548745512962341e-01 7.958567142486572266e-02 -1.964616775512695312e-01 -1.528196334838867188e-01 -6.618854403495788574e-02 5.021345615386962891e-02 -9.976302832365036011e-02
-8.079010248184204102e-02 -1.557229161262512207e-01 3.860716819763183594e-01 -8.231335133314132690e-02 -3.280673027038574219e-01 -6.467654556035995483e-02 -1.410310268402099609e-01 3.116067312657833099e-02 -9.905966371297836304e-02 -2.537038922309875488e-01 -1.581144630908966064e-01 7.824671268463134766e-02 -1.065970212221145630e-01 -3.023521304130554199e-01 -2.555720321834087372e-02 3.005948662757873535e-01 -2.414458245038986206e-01 5.191484093666076660e-02 2.124075777828693390e-02 -8.484347164630889893e-02 -5.140515416860580444e-02 -3.015840798616409302e-02 -6.894425302743911743e-02 -4.789298772811889648e-02 1.074306443333625793e-01 -3.523940742015838623e-01 1.090804934501647949e-01 -8.404730260372161865e-02 -1.941789090633392334e-01 -9.956534206867218018e-02 1.354141384363174438e-01 2.859233319759368896e-01
-2.099024057388305664e-01 6.438133120536804199e-02 1.344997733831405640e-01 1.063500270247459412e-01 -3.596207797527313232e-01 2.956465184688568115e-01 -3.654246404767036438e-02 -2.016790956258773804e-01 -3.233897089958190918e-01 -7.908597588539123535e-02 -3.579753637313842773e-01 -1.129372417926788330e-01 -4.300750792026519775e-03 -1.448765844106674194e-01 -2.099611163139343262e-01 9.844011813402175903e-02 -9.295883029699325562e-02 1.217815838754177094e-02 7.993307709693908691e-02 1.432997733354568481e-01 1.348499953746795654e-01 2.290063500404357910e-01 1.550454050302505493e-01 -4.563167691230773926e-02 -2.294215112924575806e-01 -6.290485709905624390e-02 -2.334316670894622803e-01 -5.101048946380615234e-02 1.301944106817245483e-01 -1.865026950836181641e-01 -5.759775266051292419e-02 1.895644515752792358e-01
3.397150710225105286e-02 -3.134671971201896667e-02 4.461345449090003967e-02 -8.927143365144729614e-02 -1.438165754079818726e-01 -1.932087540626525879e-01 -1.811120659112930298e-01 -4.199529439210891724e-02 -3.725146651268005371e-01 6.515405140817165375e-03 -2.629132270812988281e-01 3.497363626956939697e-01 1.689557880163192749e-01 1.760797016322612762e-02 3.767470270395278931e-02 -2.757597714662551880e-02 -1.637086719274520874e-01 -2.498785257339477539e-01 1.697188317775726318e-01 -2.316601127386093140e-01 1.554739922285079956e-01 1.008812431246042252e-02 1.079375389963388443e-02 -3.051745332777500153e-02 1.371936947107315063e-01 -5.974389985203742981e-02 -2.262815535068511963e-01 -3.709090352058410645e-01 -3.784267231822013855e-02 -2.849510312080383301e-01 -2.063385695219039917e-01 2.521095983684062958e-02
-6.346619874238967896e-02 -1.171380504965782166e-01 4.481849074363708496e-01 -3.562925383448600769e-02 -2.208995521068572998e-01 1.189694553613662720e-01 1.862460374832153320e-02 -3.515981370583176613e-04 -1.582649648189544678e-01 -5.059186220169067383e-01 -2.178557589650154114e-02 -6.860776990652084351e-02 1.376711856573820114e-02 1.862669177353382111e-02 2.963515184819698334e-02 1.040080785751342773e-01 -8.899884670972824097e-02 -2.161469906568527222e-01 7.026618719100952148e-02 -2.762581110000610352e-01 3.453515702858567238e-03 -3.583500906825065613e-02 8.315633982419967651e-02 -3.068946301937103271e-01 1.588942855596542358e-01 -6.586392968893051147e-02 1.783204823732376099e-01 -1.322687864303588867e-01 -7.072872668504714966e-02 -2.707347273826599121e-01 -3.770239278674125671e-02 -1.466530263423919678e-01
1.119220927357673645e-01 -1.203705817461013794e-01 1.687934249639511108e-01 -1.395190209150314331e-01 3.199509158730506897e-02 1.185616403818130493e-01 -1.994527429342269897e-01 -1.812680214643478394e-01 -2.557640969753265381e-01 -3.415088653564453125e-01 4.477925132960081100e-03 1.257917881011962891e-01 -2.332859635353088379e-01 6.026839371770620346e-03 -4.223788529634475708e-02 1.772452741861343384e-01 1.415022015571594238e-01 -5.321522429585456848e-02 3.294739425182342529e-01 1.659762114286422729e-01 -1.333623081445693970e-01 1.968321204185485840e-01 -9.506075084209442139e-02 -2.725238800048828125e-01 2.995528979226946831e-03 -1.625680774450302124e-01 -6.743257492780685425e-02 -1.078287661075592041e-01 6.081771478056907654e-02 -1.252035200595855713e-01 -3.962566852569580078e-01 1.842987835407257080e-01
1.835532300174236298e-02 -1.445345580577850342e-01 4.450926557183265686e-02 3.237435594201087952e-03 -2.608429789543151855e-01 1.089921817183494568e-01 1.285968720912933350e-01 -2.712094783782958984e-01 -1.086386814713478088e-01 4.074899107217788696e-02 -2.795993685722351074e-01 3.235245347023010254e-01 2.176962792873382568e-01 -9.899842739105224609e-02 2.724833190441131592e-01 2.941897511482238770e-01 7.624944299459457397e-02 5.352705717086791992e-02 4.259178936481475830e-01 1.188336163759231567e-01 4.564331844449043274e-03 1.425513476133346558e-01 -2.396029420197010040e-02 -7.716156542301177979e-02 -1.451484858989715576e-01 -1.536269392818212509e-02 -3.104649782180786133e-01 -1.315190345048904419e-01 4.897326231002807617e-02 1.659372448921203613e-02 -5.978395789861679077e-02 -1.419969648122787476e-01
-1.866143383085727692e-02 2.218792587518692017e-01 2.447780668735504150e-01 2.835130989551544189e-01 -2.249309793114662170e-02 -3.582352073863148689e-04 1.984012871980667114e-01 -1.761187314987182617e-01 -2.348749786615371704e-01 -2.772185802459716797e-01 -3.151294291019439697e-01 1.384146362543106079e-01 -2.098125219345092773e-01 5.995662137866020203e-02 -1.457942128181457520e-01 2.050110697746276855e-02 -5.442375689744949341e-02 6.475606560707092285e-02 1.467810720205307007e-01 -2.061435580253601074e-01 -5.421611014753580093e-03 3.018345236778259277e-01 1.802975982427597046e-01 -3.283006846904754639e-01 8.405310660600662231e-02 -1.184200122952461243e-01 -1.223859786987304688e-01 -2.192319743335247040e-02 1.249340362846851349e-02 -2.734303176403045654e-01 -6.341031193733215332e-02 -3.686933591961860657e-02
-1.176096275448799133e-01 -9.399714320898056030e-02 -1.110108918510377407e-03 2.466784268617630005e-01 -1.058293059468269348e-01 1.283196955919265747e-01 -9.092248976230621338e-02 -1.277978420257568359e-01 -2.545526251196861267e-02 1.547309607267379761e-01 -1.155558377504348755e-01 9.515449404716491699e-02 -2.252151370048522949e-01 -2.707660384476184845e-02 -3.108940785750746727e-03 3.859101235866546631e-01 -8.084499835968017578e-02 6.185440346598625183e-02 3.648941516876220703e-01 6.905987858772277832e-02 2.562745846807956696e-02 1.897319257259368896e-01 1.348155587911605835e-01 -4.107779636979103088e-02 1.049462109804153442e-01 -1.981775462627410889e-01 -3.356515616178512573e-02 -2.021364718675613403e-01 3.152785077691078186e-02 -4.958888292312622070e-01 -2.694332599639892578e-01 -1.622311025857925415e-02
-8.048717677593231201e-02 -1.771904826164245605e-01 2.271285951137542725e-01 -3.013579919934272766e-02 -1.329961270093917847e-01 4.092841967940330505e-02 -1.148313879966735840e-01 -9.915708750486373901e-02 -5.172852054238319397e-02 2.073128707706928253e-02 -2.664863169193267822e-01 -1.075466796755790710e-01 1.987705081701278687e-01 -1.689836680889129639e-01 6.365769356489181519e-02 1.009331718087196350e-01 2.643353939056396484e-01 1.999158561229705811e-01 -1.238266080617904663e-01 -1.553256213665008545e-01 6.272475421428680420e-02 1.932449191808700562e-01 8.437407761812210083e-02 -1.732061952352523804e-01 6.989789754152297974e-02 -5.009538531303405762e-01 2.248831689357757568e-01 -2.473365813493728638e-01 9.392116218805313110e-02 -8.591249585151672363e-02 -1.108672618865966797e-01 2.747332751750946045e-01
-2.110303491353988647e-01 1.432100981473922729e-01 2.915246486663818359e-01 -1.821176856756210327e-01 2.778206393122673035e-02 1.613912545144557953e-02 1.665772050619125366e-01 -6.015993654727935791e-02 -2.657735645771026611e-01 4.545707628130912781e-02 -1.098939552903175354e-01 9.571708738803863525e-02 -1.155695170164108276e-01 -1.922192722558975220e-01 -1.234491765499114990e-01 -5.276762321591377258e-02 4.768743738532066345e-02 1.125093735754489899e-02 1.390840411186218262e-01 -8.834623545408248901e-02 -6.647614389657974243e-02 1.892322897911071777e-01 8.063223212957382202e-02 -2.306143194437026978e-01 1.333156526088714600e-01 -1.636982560157775879e-01 2.665497958660125732e-01 -7.737351208925247192e-02 4.054853022098541260e-01 -3.752044737339019775e-01 7.609627395868301392e-02 2.451106905937194824e-01
2.303882129490375519e-02 -1.975748874247074127e-02 -6.461937725543975830e-02 3.648043051362037659e-02 -1.960771381855010986e-01 1.626685708761215210e-01 -2.070713639259338379e-01 -2.077617347240447998e-01 -8.135401457548141479e-02 -2.225486785173416138e-01 -2.512660622596740723e-01 1.704584062099456787e-01 -1.878103613853454590e-01 -2.030125409364700317e-01 -2.137491255998611450e-01 1.313272267580032349e-01 1.953790038824081421e-01 -1.872131228446960449e-02 2.449356615543365479e-01 -3.261440396308898926e-01 -7.421556860208511353e-02 -1.467153578996658325e-01 2.227848917245864868e-01 -2.358376793563365936e-02 3.536409437656402588e-01 1.527165621519088745e-01 -1.358841657638549805e-01 2.321742242202162743e-03 8.227522671222686768e-02 -2.992967665195465088e-01 -5.351555347442626953e-02 8.177259564399719238e-02
-1.805780529975891113e-01 -8.347544819116592407e-02 1.897015124559402466e-01 -8.806198090314865112e-02 -1.549719125032424927e-01 5.942611023783683777e-02 3.356278315186500549e-02 -3.672842979431152344e-01 -3.596918284893035889e-01 2.039880491793155670e-03 -2.024896740913391113e-01 2.046364359557628632e-02 1.387007981538772583e-01 -2.767151594161987305e-02 6.783518940210342407e-02 8.136471360921859741e-02 -2.598423324525356293e-02 -3.353494107723236084e-01 1.804340630769729614e-02 -9.582341462373733521e-02 3.168291151523590088e-01 1.825733333826065063e-01 -1.133224368095397949e-01 -2.179704755544662476e-01 1.240679770708084106e-01 -6.618426740169525146e-02 -3.074603676795959473e-01 -8.565535396337509155e-02 2.651721537113189697e-01 6.746520847082138062e-02 3.551614657044410706e-02 1.913138628005981445e-01
1.131185814738273621e-01 4.976055398583412170e-02 2.286590486764907837e-01 -2.375286258757114410e-02 -1.449991762638092041e-01 9.159640409052371979e-03 -1.889354549348354340e-02 -3.617862984538078308e-02 -2.070727199316024780e-01 -4.847990572452545166e-01 -1.014841049909591675e-01 -2.560960315167903900e-02 1.523873209953308105e-02 7.528895884752273560e-02 1.070224717259407043e-01 1.275715231895446777e-01 -6.105260550975799561e-02 -6.353811174631118774e-02 3.147842884063720703e-01 -1.374262273311614990e-01 -3.222768604755401611e-01 1.475232839584350586e-01 1.395225226879119873e-01 -3.425429761409759521e-01 6.565149873495101929e-02 -3.166110068559646606e-02 1.145583167672157288e-01 -2.821232676506042480e-01 2.546231262385845184e-02 -2.827273011207580566e-01 -8.247707970440387726e-03 -1.405816525220870972e-01
8.283849060535430908e-02 -2.262746989727020264e-01 -2.007272094488143921e-03 6.734146177768707275e-02 -2.143927365541458130e-01 5.337379127740859985e-02 7.292989175766706467e-03 -1.995681673288345337e-01 -4.556570053100585938e-01 1.826192066073417664e-02 -2.389896959066390991e-01 1.187287420034408569e-01 6.789136677980422974e-02 2.623411118984222412e-01 -1.052671372890472412e-01 -1.642820090055465698e-01 -7.164306193590164185e-02 -4.036235809326171875e-02 2.162355780601501465e-01 -4.164667800068855286e-02 7.293027639389038086e-02 1.831763386726379395e-01 -1.146137714385986328e-01 -9.196335822343826294e-02 4.651138186454772949e-01 -1.729718297719955444e-01 -1.289142072200775146e-01 -1.647051721811294556e-01 1.286181807518005371e-01 -5.562413111329078674e-02 9.820562601089477539e-02 1.517759710550308228e-01
-2.610442638397216797e-01 -1.775841861963272095e-01 3.699122369289398193e-01 -3.315452486276626587e-02 -9.040261059999465942e-02 -2.587581612169742584e-02 1.295326054096221924e-01 -2.029294967651367188e-01 -1.070163920521736145e-01 -3.664251044392585754e-02 -4.747417867183685303e-01 2.081535011529922485e-01 1.554588880389928818e-02 8.454255014657974243e-02 4.443756863474845886e-02 1.874489486217498779e-01 5.524567514657974243e-02 2.052303105592727661e-01 3.222329616546630859e-01 3.475224226713180542e-02 1.771654933691024780e-01 -1.197140067815780640e-01 3.202601522207260132e-02 -1.014004126191139221e-01 -2.641003392636775970e-02 -1.618298292160034180e-01 2.336187511682510376e-01 -1.009752303361892700e-01 8.969400823116302490e-02 -2.171340882778167725e-01 -8.177282661199569702e-02 9.381445497274398804e-02
1.157330349087715149e-02 8.531562983989715576e-02 2.848905920982360840e-01 1.796296685934066772e-01 9.177876263856887817e-02 3.769536018371582031e-01 4.909338429570198059e-02 -4.667173326015472412e-01 3.892913088202476501e-02 -1.089527457952499390e-01 -2.657029032707214355e-01 -1.179165169596672058e-01 -9.614827111363410950e-03 -3.054800629615783691e-01 9.617557376623153687e-02 6.785145401954650879e-02 -1.920944005250930786e-01 -1.125769019126892090e-01 6.002869829535484314e-02 -5.289676040410995483e-02 1.099716946482658386e-01 6.939639151096343994e-02 2.153993025422096252e-02 5.386402830481529236e-03 1.918998807668685913e-01 -2.059851735830307007e-01 -7.955848239362239838e-03 -1.080402433872222900e-01 5.833363160490989685e-02 -2.278041243553161621e-01 -5.364321544766426086e-02 2.840920388698577881e-01
2.632691860198974609e-01 -1.446461398154497147e-02 1.178973242640495300e-01 7.540268823504447937e-03 -3.507757186889648438e-01 -1.647583395242691040e-01 -1.243051141500473022e-01 -1.719087064266204834e-01 -1.685564517974853516e-01 -2.750011384487152100e-01 -1.309277713298797607e-01 2.345989495515823364e-01 2.504959702491760254e-01 -7.406052947044372559e-02 -3.473799303174018860e-02 2.799177467823028564e-01 -1.130461618304252625e-01 -2.678156197071075439e-01 1.592288911342620850e-01 6.968142837285995483e-02 2.210803627967834473e-01 7.250382006168365479e-02 9.811894036829471588e-03 3.209025040268898010e-02 8.022172749042510986e-02 -1.228858828544616699e-01 -1.838428825139999390e-01 -3.456950485706329346e-01 -1.212306171655654907e-01 -1.713981777429580688e-01 -7.562050223350524902e-02 -5.210500955581665039e-02
-4.029181599617004395e-01 -2.201354354619979858e-01 3.326196372509002686e-01 1.671874225139617920e-01 -3.155380487442016602e-01 1.907326877117156982e-01 -5.047277361154556274e-02 -3.305649012327194214e-02 -1.044746115803718567e-01 -1.307326108217239380e-01 -2.846722006797790527e-01 2.581852674484252930e-02 7.015150040388107300e-03 -2.143390476703643799e-01 5.370317772030830383e-02 3.133930861949920654e-01 -8.349040150642395020e-02 -5.200163647532463074e-02 1.820010542869567871e-01 -4.261726140975952148e-02 -6.855921447277069092e-02 -2.059435285627841949e-02 -1.412000507116317749e-01 8.927603811025619507e-02 1.467068865895271301e-02 -6.415702402591705322e-02 2.752665802836418152e-02 -7.317110896110534668e-02 -2.681956291198730469e-01 -2.689311802387237549e-01 2.787345089018344879e-02 1.452766209840774536e-01
-9.502126276493072510e-02 -5.440760031342506409e-02 1.747929006814956665e-01 -8.059234172105789185e-02 -2.040355699136853218e-03 3.616446629166603088e-02 -2.623328268527984619e-01 5.509315058588981628e-02 -2.559195458889007568e-01 -2.668515741825103760e-01 -1.658140420913696289e-01 1.922153383493423462e-01 7.745237648487091064e-02 -1.425357162952423096e-01 6.688416749238967896e-02 4.959990084171295166e-02 1.254570037126541138e-01 -1.199750304222106934e-01 2.208904027938842773e-01 -2.017072439193725586e-01 1.355353649705648422e-02 1.967437267303466797e-01 -1.096839457750320435e-01 2.703726291656494141e-01 5.132467672228813171e-02 -1.902733743190765381e-01 -2.549218237400054932e-01 1.726002246141433716e-02 2.371889352798461914e-01 -2.410401850938796997e-01 1.720078736543655396e-01 3.894872069358825684e-01
-6.183385103940963745e-02 -2.297975718975067139e-01 2.153816074132919312e-01 -1.479668468236923218e-01 1.408610194921493530e-01 1.967693269252777100e-01 7.952160388231277466e-02 -2.865347564220428467e-01 -5.621579661965370178e-02 -1.194869875907897949e-01 -1.756738126277923584e-01 4.296892881393432617e-02 3.109828568994998932e-02 -1.463079303503036499e-01 -3.268584012985229492e-01 8.731120824813842773e-02 6.492565851658582687e-03 -1.872769594192504883e-01 9.939730912446975708e-02 -1.035213842988014221e-01 -1.542814970016479492e-01 -1.229981258511543274e-01 6.455935537815093994e-02 -3.335231915116310120e-02 2.940366566181182861e-01 -1.327400952577590942e-01 2.064046859741210938e-01 -2.385654896497726440e-01 3.439690470695495605e-01 -6.822136044502258301e-02 -2.453760951757431030e-01 2.332970499992370605e-01
-9.871787391602993011e-03 -8.883245289325714111e-03 3.438359200954437256e-01 3.156597912311553955e-02 -1.910769194364547729e-01 -2.639139294624328613e-01 -8.102983981370925903e-02 -3.615480661392211914e-01 -1.292212158441543579e-01 -2.095817178487777710e-01 -2.029800564050674438e-01 5.665725097060203552e-02 1.236621886491775513e-01 -2.094296514987945557e-01 1.750106811523437500e-01 1.079350858926773071e-01 -1.637396067380905151e-01 -2.774292528629302979e-01 -1.476101130247116089e-01 -1.434387117624282837e-01 1.132733095437288284e-02 5.931718647480010986e-02 -1.359183639287948608e-01 -1.485780775547027588e-01 1.163798943161964417e-01 -2.034662514925003052e-01 -1.098744273185729980e-01 2.120721619576215744e-03 3.253108263015747070e-01 -2.364489436149597168e-01 1.071873679757118225e-01 -1.066877786070108414e-02
-7.095258682966232300e-02 1.444787532091140747e-01 -1.443558954633772373e-03 1.072742789983749390e-01 -9.147591888904571533e-02 3.778744041919708252e-01 -2.442625910043716431e-02 -2.874825298786163330e-01 -2.029174566268920898e-01 -2.524603307247161865e-01 -2.217182070016860962e-01 -4.979816451668739319e-02 -3.512191772460937500e-01 -1.434991210699081421e-01 -2.127309143543243408e-01 1.910690963268280029e-01 2.018188983201980591e-01 1.743428781628608704e-02 1.411577761173248291e-01 -7.362043857574462891e-02 -9.649435430765151978e-02 1.445564776659011841e-01 -7.229793816804885864e-03 -3.087262213230133057e-01 2.294986993074417114e-01 -1.174037009477615356e-01 -2.650405280292034149e-03 8.445794880390167236e-02 4.715742543339729309e-02 -2.214858680963516235e-01 -1.410480439662933350e-01 9.593088924884796143e-02
2.148650959134101868e-02 -1.904801875352859497e-01 6.856054812669754028e-02 -2.001523375511169434e-01 -1.443548351526260376e-01 -2.266777753829956055e-01 -3.262345194816589355e-01 -2.134891459718346596e-03 -1.600026935338973999e-01 -8.987492322921752930e-02 -2.315391451120376587e-01 1.634263098239898682e-01 1.859063953161239624e-01 -2.269212603569030762e-01 3.932442143559455872e-02 9.106881171464920044e-02 -5.101034417748451233e-02 -3.716371059417724609e-01 2.871322631835937500e-01 -2.265176773071289062e-01 -1.945867389440536499e-01 2.001681327819824219e-01 -3.138796612620353699e-02 -5.590838566422462463e-02 1.179576944559812546e-02 -2.653833031654357910e-01 -2.093020640313625336e-02 6.374352425336837769e-02 1.061457097530364990e-01 -9.749222546815872192e-02 1.423759311437606812e-01 2.394226193428039551e-01
2.407998591661453247e-02 -5.913259088993072510e-02 2.813298702239990234e-01 -6.526467204093933105e-02 -2.470801025629043579e-01 1.485546231269836426e-01 -3.948329016566276550e-02 -9.803051128983497620e-03 -2.110077291727066040e-01 -2.999442517757415771e-01 -1.207207813858985901e-01 -1.156372856348752975e-02 -1.067176088690757751e-01 1.338723748922348022e-01 4.978032782673835754e-02 7.691987603902816772e-02 4.808499291539192200e-02 -9.143663197755813599e-02 1.384951472282409668e-01 -1.834763586521148682e-01 -3.198913037776947021e-01 8.327469229698181152e-02 9.799664467573165894e-02 -3.658437430858612061e-01 8.092965930700302124e-02 -4.129135981202125549e-02 -1.284987032413482666e-01 -3.842419087886810303e-01 1.384242624044418335e-01 -2.723632156848907471e-01 -1.903369724750518799e-01 -1.504498422145843506e-01
-6.718256324529647827e-02 1.055300980806350708e-01 3.094300925731658936e-01 -4.161873459815979004e-02 -2.172886133193969727e-01 -7.785351574420928955e-02 -9.247285127639770508e-02 -1.580701768398284912e-01 -1.204891502857208252e-01 -3.640787005424499512e-01 -6.826982647180557251e-02 -9.404766559600830078e-02 -2.221111804246902466e-01 4.156280681490898132e-02 1.804363280534744263e-01 1.024993062019348145e-01 -1.205560402013361454e-03 -1.076302677392959595e-01 2.088662385940551758e-01 -8.320748805999755859e-02 -3.131076395511627197e-01 2.681948542594909668e-01 1.162652075290679932e-01 -3.167928457260131836e-01 4.613443091511726379e-02 6.241272389888763428e-02 5.374917760491371155e-02 -4.263117164373397827e-02 2.643304467201232910e-01 -2.305252701044082642e-01 -2.452625483274459839e-01 7.406850159168243408e-02
5.969450622797012329e-02 -1.564312279224395752e-01 -1.659848541021347046e-01 1.262835133820772171e-02 -1.673074662685394287e-01 3.925453871488571167e-02 -3.908601105213165283e-01 1.731405965983867645e-02 -7.964351773262023926e-02 -1.305396407842636108e-01 -3.703935742378234863e-01 8.137207478284835815e-02 2.682649493217468262e-01 -1.435943841934204102e-01 -2.136961519718170166e-01 2.763583660125732422e-01 -9.443956613540649414e-02 -3.809035569429397583e-02 6.615617126226425171e-02 -1.832586973905563354e-01 -9.285248816013336182e-02 3.670561313629150391e-01 -1.995704621076583862e-01 -2.532148063182830811e-01 1.216253116726875305e-01 -9.049612097442150116e-03 -1.777163147926330566e-01 -1.142178922891616821e-01 1.407192945480346680e-01 -3.372829034924507141e-02 -5.411164462566375732e-02 2.881791628897190094e-02
-6.685017794370651245e-02 -1.810956187546253204e-02 2.069993168115615845e-01 -2.066696733236312866e-01 -8.778848499059677124e-02 -1.655582636594772339e-01 -2.637589573860168457e-01 1.387985497713088989e-01 -2.870416939258575439e-01 -2.314129918813705444e-01 -4.622893780469894409e-02 1.060840934514999390e-01 1.277204751968383789e-01 -1.879573427140712738e-02 1.086138561367988586e-01 2.563214302062988281e-01 -1.677550375461578369e-02 -3.273372650146484375e-01 2.588996589183807373e-01 -2.752409875392913818e-01 -4.840091243386268616e-02 3.343740999698638916e-01 7.559768855571746826e-02 2.644746191799640656e-02 1.130319908261299133e-01 -6.751082837581634521e-02 -2.677152454853057861e-01 -2.101725637912750244e-01 -7.936798036098480225e-02 -1.082881242036819458e-01 -8.354867249727249146e-02 1.150121018290519714e-01
-8.873102068901062012e-02 2.063019433990120888e-03 -1.151591092348098755e-01 3.058971092104911804e-02 -1.882457733154296875e-01 2.139846794307231903e-02 -1.399750262498855591e-01 -1.529493331909179688e-01 -1.470229774713516235e-01 -1.527327299118041992e-01 -2.204896360635757446e-01 3.296895921230316162e-01 2.040985077619552612e-01 1.905083358287811279e-01 1.715959310531616211e-01 -1.156770065426826477e-01 -2.379531860351562500e-01 -1.576981842517852783e-01 -3.530397638678550720e-02 -1.921071261167526245e-01 -1.282066255807876587e-01 3.758713901042938232e-01 7.399813085794448853e-02 -1.798249185085296631e-01 3.712704777717590332e-02 -1.483329981565475464e-01 -8.857944607734680176e-02 -2.084796726703643799e-01 3.200253546237945557e-01 -2.683800458908081055e-01 -2.411245554685592651e-02 1.054835766553878784e-01
-3.366978839039802551e-02 -2.703133821487426758e-01 3.059083223342895508e-01 1.653069397434592247e-03 -8.012014627456665039e-02 3.764094114303588867e-01 -8.322805166244506836e-02 -4.577547684311866760e-02 5.014080926775932312e-02 -2.219564169645309448e-01 4.003296140581369400e-03 1.105401143431663513e-01 6.091959029436111450e-02 -2.214889675378799438e-01 9.311341494321823120e-02 4.582542553544044495e-02 -1.161928251385688782e-01 3.612708300352096558e-02 -5.481860786676406860e-02 -1.455552130937576294e-01 -1.641915738582611084e-02 5.430137738585472107e-02 -1.395469754934310913e-01 -3.940815329551696777e-01 6.229174509644508362e-02 -5.523134954273700714e-03 5.148016847670078278e-03 -2.723869383335113525e-01 3.155893981456756592e-01 -3.537849783897399902e-01 -1.053637042641639709e-01 -1.286596953868865967e-01
-2.418715655803680420e-01 1.009050458669662476e-01 3.108261525630950928e-01 -1.547905653715133667e-01 -1.934699527919292450e-02 2.455345541238784790e-01 3.369025513529777527e-02 -7.016101479530334473e-02 -1.175121292471885681e-01 -1.272897422313690186e-01 -3.747307360172271729e-01 2.751201689243316650e-01 -1.532533466815948486e-01 9.940830618143081665e-02 -9.565691649913787842e-02 -7.221922278404235840e-02 2.845481932163238525e-01 1.066943407058715820e-01 2.339711934328079224e-01 -1.213952898979187012e-01 4.685631021857261658e-02 3.087520897388458252e-01 -1.093742027878761292e-01 -2.520214021205902100e-01 5.987053364515304565e-02 -1.284365952014923096e-01 1.386411637067794800e-01 -8.672431856393814087e-02 1.576965004205703735e-01 -1.996436715126037598e-02 -1.604896932840347290e-01 1.322332173585891724e-01
1.229857504367828369e-01 -7.605710625648498535e-02 5.170933902263641357e-02 -1.552975475788116455e-01 4.621735587716102600e-02 -9.108845144510269165e-02 5.774415284395217896e-02 -1.713317334651947021e-01 -2.852145433425903320e-01 2.975530549883842468e-02 -1.678878515958786011e-01 8.840830624103546143e-02 3.224811255931854248e-01 -6.790534406900405884e-02 2.453774958848953247e-01 -7.240401208400726318e-02 -1.185595840215682983e-01 -2.682810425758361816e-01 4.386305809020996094e-01 -9.706926345825195312e-02 2.649381570518016815e-02 7.706503570079803467e-02 2.491423115134239197e-02 8.274459093809127808e-02 -1.434239745140075684e-01 -2.507434189319610596e-01 9.712160378694534302e-02 -1.358604729175567627e-01 1.723344810307025909e-02 -2.939472198486328125e-01 4.026222601532936096e-02 3.395124375820159912e-01
3.314521908760070801e-02 -4.280066117644309998e-02 2.025162875652313232e-01 9.411731362342834473e-02 -4.394678175449371338e-01 1.885546743869781494e-01 -6.743788719177246094e-02 -2.767547667026519775e-01 -1.920498460531234741e-01 -9.267900884151458740e-02 -1.983477622270584106e-01 1.181540936231613159e-01 9.507966041564941406e-02 -1.899529695510864258e-01 -2.244635671377182007e-01 -2.025325000286102295e-01 8.060968481004238129e-03 -1.813602596521377563e-01 5.320217832922935486e-02 -1.056840717792510986e-01 1.331536024808883667e-01 8.671024441719055176e-02 -3.747442364692687988e-01 -2.284322232007980347e-01 1.058024466037750244e-01 -1.468355059623718262e-01 -1.475163251161575317e-01 -1.579677909612655640e-01 1.384634673595428467e-01 2.807302214205265045e-02 1.221424043178558350e-01 1.513417810201644897e-01
-2.444007545709609985e-01 1.821720153093338013e-01 2.876818180084228516e-01 -7.216807454824447632e-02 3.994712233543395996e-02 2.404190599918365479e-01 1.032359711825847626e-02 -6.378787755966186523e-02 -2.788318395614624023e-01 1.859124004840850830e-02 -5.656072869896888733e-02 -6.751121580600738525e-02 -2.819005213677883148e-02 -3.705621957778930664e-01 -9.176319837570190430e-02 1.589627116918563843e-01 1.251031011343002319e-01 1.343519538640975952e-01 1.140955016016960144e-01 -6.754121184349060059e-02 7.160821557044982910e-02 1.093035861849784851e-01 2.387361973524093628e-02 -1.491498500108718872e-01 1.031354367733001709e-01 -1.722020655870437622e-01 1.759685724973678589e-01 -2.825538218021392822e-01 2.802319228649139404e-01 -3.453256785869598389e-01 4.433345794677734375e-02 2.363920658826828003e-01
1.362285166978836060e-01 -9.860150516033172607e-02 2.241542786359786987e-01 -1.072573289275169373e-01 -2.885410748422145844e-02 -2.078745663166046143e-01 -1.464975178241729736e-01 -2.002337425947189331e-01 -2.993051707744598389e-01 -2.786639034748077393e-01 -1.535009741783142090e-01 4.495469108223915100e-02 2.249276041984558105e-01 -4.844819381833076477e-02 -5.396969243884086609e-02 1.307658404111862183e-01 -1.605689078569412231e-01 1.434918399900197983e-02 -7.964451797306537628e-03 -3.928080573678016663e-02 1.870703324675559998e-02 4.850509464740753174e-01 -8.065652102231979370e-02 -3.924570605158805847e-02 1.170520782470703125e-01 1.672007516026496887e-02 -2.321082353591918945e-01 -1.802357733249664307e-01 2.200789451599121094e-01 -2.451949417591094971e-01 -2.410804480314254761e-01 1.784455031156539917e-02
-7.679114490747451782e-02 -1.798651069402694702e-01 2.513963878154754639e-01 -5.299112200736999512e-02 -2.391878664493560791e-01 -9.723497927188873291e-02 7.197710126638412476e-02 -3.493683040142059326e-01 -1.191336959600448608e-01 1.124067828059196472e-01 -2.132650017738342285e-01 7.111401855945587158e-02 7.138247787952423096e-02 -5.549154803156852722e-02 -2.498983405530452728e-03 1.291560828685760498e-01 -1.454530209302902222e-01 -5.362063646316528320e-01 3.186037540435791016e-01 -1.683977395296096802e-01 1.956484317779541016e-01 -2.836478129029273987e-02 -1.500143855810165405e-01 -1.596997957676649094e-03 -9.990133345127105713e-02 -1.732068955898284912e-01 -5.931430496275424957e-03 -7.087213546037673950e-02 -1.485966262407600880e-03 -1.760974526405334473e-02 2.243504375219345093e-01 6.160682812333106995e-02
1.415126919746398926e-01 -1.106561869382858276e-01 9.796752780675888062e-02 -5.901816487312316895e-02 -2.595609128475189209e-01 -3.928153961896896362e-02 6.635046005249023438e-02 -3.061915636062622070e-01 -3.093793988227844238e-01 -5.222059413790702820e-02 -4.248980581760406494e-01 -2.559457123279571533e-01 -9.425833821296691895e-03 -2.127385735511779785e-01 -9.877693653106689453e-02 -2.128324508666992188e-01 -1.225507035851478577e-01 9.423095732927322388e-02 8.086775243282318115e-02 4.229110199958086014e-03 1.621085451915860176e-03 4.740595072507858276e-02 -1.704377308487892151e-02 -1.282261013984680176e-01 2.439063936471939087e-01 -2.195906192064285278e-01 -5.958462134003639221e-02 -2.953447103500366211e-01 1.852245330810546875e-01 -4.698951542377471924e-02 5.806798581033945084e-03 2.412694543600082397e-01
-2.751566469669342041e-01 -1.161653622984886169e-01 9.029702842235565186e-02 3.189172223210334778e-02 -1.597926318645477295e-01 1.799782663583755493e-01 -1.070986539125442505e-01 -1.466356515884399414e-01 -1.142650470137596130e-02 2.973232269287109375e-01 -4.823220521211624146e-02 4.039874970912933350e-01 4.822740331292152405e-03 8.592662215232849121e-02 -9.661187976598739624e-02 2.127265632152557373e-01 -3.773642703890800476e-02 -4.930120334029197693e-02 2.444586604833602905e-01 2.482544630765914917e-02 -2.052411586046218872e-01 6.640788167715072632e-02 -1.967583298683166504e-01 -1.594600975513458252e-01 -5.102522298693656921e-02 -4.093677103519439697e-01 -1.504516452550888062e-01 -2.482381463050842285e-01 5.108508095145225525e-02 -2.345504611730575562e-01 -8.713059872388839722e-02 1.018815115094184875e-02
-4.052596911787986755e-02 1.812632381916046143e-01 -2.445238977670669556e-01 5.458141863346099854e-02 6.247343868017196655e-02 1.089409552514553070e-02 3.250737786293029785e-01 -2.063911966979503632e-02 -3.445494472980499268e-01 -7.962023466825485229e-02 -6.716282665729522705e-02 3.781656920909881592e-02 -8.699428290128707886e-02 -4.873169213533401489e-02 7.533815503120422363e-02 2.944022119045257568e-01 4.282785207033157349e-02 -5.454437434673309326e-02 1.468519568443298340e-01 -9.055005013942718506e-02 -7.380827516317367554e-02 1.958867460489273071e-01 6.552867591381072998e-03 -2.930796146392822266e-01 3.361675143241882324e-01 -3.432388603687286377e-02 -9.151694923639297485e-02 -2.723473310470581055e-01 2.706374526023864746e-01 -1.738404035568237305e-01 -2.921814024448394775e-01 9.706474095582962036e-02
-7.318827509880065918e-02 4.980270285159349442e-03 4.833063781261444092e-01 -3.767165169119834900e-02 -3.267485797405242920e-01 2.561670839786529541e-01 7.362528890371322632e-02 -1.192405745387077332e-01 -1.597853004932403564e-01 -3.382250070571899414e-01 -1.085823625326156616e-01 4.246596992015838623e-02 -3.564423182979226112e-03 2.184772491455078125e-02 -4.303361847996711731e-02 1.534721255302429199e-01 -1.548534035682678223e-01 -2.340052835643291473e-02 9.863909333944320679e-02 -2.264439910650253296e-01 -1.080014631152153015e-01 3.615405410528182983e-02 2.781337797641754150e-01 -2.277112603187561035e-01 8.402378112077713013e-02 -9.418360888957977295e-02 -1.603777706623077393e-01 -2.657553851604461670e-01 -4.346077516674995422e-02 -1.304650679230690002e-03 -1.571803092956542969e-01 -1.469119042158126831e-01
-1.025266125798225403e-01 -8.316429331898689270e-03 2.400972098112106323e-01 -1.776799857616424561e-01 4.576800391077995300e-03 -3.425944596529006958e-02 -2.736896649003028870e-02 -2.077899873256683350e-01 -2.227128148078918457e-01 -1.635711938142776489e-01 -1.338834762573242188e-01 -4.907054826617240906e-02 1.036980897188186646e-01 -3.474212437868118286e-02 -5.996076390147209167e-02 1.753149926662445068e-01 -2.794863581657409668e-01 9.241590305464342237e-05 -2.110345065593719482e-01 1.246683374047279358e-01 -2.408211529254913330e-01 4.632141888141632080e-01 9.151611477136611938e-02 -2.980443835258483887e-01 8.136963844299316406e-02 -1.102979555726051331e-01 -3.886147588491439819e-02 -2.216373085975646973e-01 1.546661853790283203e-01 -1.856107115745544434e-01 -1.796300336718559265e-02 2.757315635681152344e-01
-1.406167820096015930e-02 -1.181494742631912231e-01 2.273453325033187866e-01 -1.626752912998199463e-01 -1.799834817647933960e-01 -6.188478320837020874e-02 1.875142008066177368e-01 -3.123881518840789795e-01 -2.285088598728179932e-01 8.316526561975479126e-02 -1.872002184391021729e-01 2.799119055271148682e-02 3.233102336525917053e-02 -2.300363630056381226e-01 1.672079041600227356e-02 -1.580145210027694702e-01 -1.784661412239074707e-01 -1.641296595335006714e-01 1.281452327966690063e-01 -1.305240690708160400e-01 3.407547995448112488e-02 7.572917640209197998e-02 -3.457753956317901611e-01 -2.782602012157440186e-01 5.031217634677886963e-02 -1.890081465244293213e-01 -3.910751640796661377e-02 -2.735719382762908936e-01 1.355914026498794556e-01 1.925143301486968994e-01 -3.256101906299591064e-02 3.119078874588012695e-01
5.208857730031013489e-02 -1.764455926604568958e-03 -1.037920266389846802e-01 -3.619057312607765198e-02 -3.158122301101684570e-01 3.722758218646049500e-02 -8.679317682981491089e-02 -1.396411061286926270e-01 -2.616691887378692627e-01 -6.751961261034011841e-02 -3.452316820621490479e-01 2.626885473728179932e-01 8.821052312850952148e-02 2.892815172672271729e-01 2.542717941105365753e-02 -5.196704342961311340e-02 -2.234213948249816895e-01 -3.022895157337188721e-01 -9.156335145235061646e-03 -1.944052428007125854e-01 -1.691617369651794434e-01 2.174546271562576294e-01 -5.102614313364028931e-02 -1.002484858036041260e-01 1.557731628417968750e-01 -2.212366275489330292e-02 -1.210703924298286438e-01 -1.164777651429176331e-01 3.227870464324951172e-01 -2.204837650060653687e-01 2.857553027570247650e-02 1.633509397506713867e-01
-1.713896840810775757e-01 -1.046618260443210602e-02 2.674000263214111328e-01 -4.632410779595375061e-02 -2.787939906120300293e-01 2.760157883167266846e-01 2.332182824611663818e-01 -2.337086945772171021e-01 2.427811967208981514e-03 -2.372325509786605835e-01 -1.864118278026580811e-01 1.150752380490303040e-01 -4.171146452426910400e-02 -2.034495919942855835e-01 -2.109964638948440552e-01 1.300105154514312744e-01 3.625889122486114502e-02 1.159348487854003906e-01 1.911895424127578735e-01 -5.108549445867538452e-02 9.999446570873260498e-03 2.149242907762527466e-01 1.142180263996124268e-01 -7.325971126556396484e-02 4.036431908607482910e-01 -9.971850365400314331e-02 1.995560079813003540e-01 1.180659234523773193e-02 1.021578013896942139e-01 -2.160734236240386963e-01 1.897858679294586182e-01 -2.269561216235160828e-02
-1.055872160941362381e-02 -1.047044247388839722e-01 4.395864158868789673e-02 -2.675843238830566406e-01 -3.644432425498962402e-01 1.309969723224639893e-01 -2.399283796548843384e-01 -2.346278876066207886e-01 -3.524987399578094482e-01 7.831943780183792114e-02 -3.635602891445159912e-01 -6.953258067369461060e-02 -3.643679991364479065e-02 -1.140865683555603027e-01 -1.004071310162544250e-01 -9.809294342994689941e-02 1.286516040563583374e-01 -3.337420150637626648e-02 9.072862565517425537e-03 -1.928735077381134033e-01 1.023002900183200836e-02 3.353052213788032532e-02 -2.486040592193603516e-01 -3.364144265651702881e-02 -4.626250267028808594e-02 -1.704375594854354858e-01 -5.617383122444152832e-02 -1.582560837268829346e-01 3.816342949867248535e-01 1.131435707211494446e-01 1.241690106689929962e-02 1.193617507815361023e-01
-2.058536559343338013e-01 1.659455150365829468e-01 3.246487081050872803e-01 -1.882928609848022461e-01 -1.928471475839614868e-01 1.903345435857772827e-01 8.727832138538360596e-02 -6.669373717159032822e-03 -1.477790921926498413e-01 -3.569783866405487061e-01 -1.608055979013442993e-01 9.234230965375900269e-03 -1.316793030127882957e-03 3.658001869916915894e-02 1.950276084244251251e-02 1.696925014257431030e-01 -4.155170172452926636e-02 -9.757757186889648438e-02 9.159884601831436157e-02 -2.586393952369689941e-01 -7.894977927207946777e-02 1.392541974782943726e-01 1.580269038677215576e-01 -3.926589488983154297e-01 1.331522464752197266e-01 -2.977916412055492401e-02 -2.747162282466888428e-01 -2.776316106319427490e-01 6.503432989120483398e-02 -3.913136199116706848e-02 -9.470406174659729004e-02 -1.588057279586791992e-01
-1.646163463592529297e-01 1.417111158370971680e-01 3.896408081054687500e-01 -7.475364208221435547e-02 -3.347547054290771484e-01 1.750929653644561768e-01 5.750698968768119812e-02 -2.023308351635932922e-02 -3.150685727596282959e-01 -4.654227569699287415e-02 -2.365340143442153931e-01 2.526501417160034180e-01 1.489505469799041748e-01 -6.230520457029342651e-02 -1.243266910314559937e-01 1.213670242577791214e-02 -1.232242733240127563e-01 6.619080901145935059e-02 2.720032632350921631e-01 -5.079162493348121643e-02 -1.794733852148056030e-01 4.638860374689102173e-02 -1.390777975320816040e-01 -1.041891425848007202e-01 5.364584177732467651e-02 -6.323777884244918823e-02 2.245821803808212280e-01 -1.658553034067153931e-01 3.309063240885734558e-02 -6.924868375062942505e-02 1.264166086912155151e-01 -3.445343375205993652e-01
1.199623644351959229e-01 1.570785939693450928e-01 -2.415727525949478149e-01 -1.194129064679145813e-01 -2.587649822235107422e-01 -2.484058786649256945e-04 1.004365831613540649e-01 -3.818506300449371338e-01 -3.512793183326721191e-01 -2.144741266965866089e-01 -1.911803334951400757e-01 9.691028296947479248e-02 -4.404596239328384399e-02 2.771316841244697571e-02 -3.290180489420890808e-02 2.650490999221801758e-01 -1.306927055120468140e-01 1.084058880805969238e-01 1.775209158658981323e-01 -1.451309025287628174e-01 -2.020723186433315277e-02 2.403279542922973633e-01 -2.518759071826934814e-01 8.991026878356933594e-02 1.405976265668869019e-01 -9.122476913034915924e-03 -1.637869477272033691e-01 -5.191100388765335083e-02 8.730409666895866394e-03 -1.540701389312744141e-01 -2.214393168687820435e-01 2.067871987819671631e-01
2.838180027902126312e-02 -9.720536321401596069e-02 5.561551079154014587e-03 5.571130290627479553e-02 -3.599326908588409424e-01 2.288045734167098999e-01 -5.680619180202484131e-02 -2.990309596061706543e-01 -1.328638195991516113e-02 -1.298065576702356339e-02 -3.164059519767761230e-01 -1.684026569128036499e-01 -1.009924858808517456e-01 1.073438022285699844e-02 -2.710240185260772705e-01 3.190442919731140137e-02 -6.350200623273849487e-02 -8.655823767185211182e-02 5.650465190410614014e-02 3.102540597319602966e-02 8.400014042854309082e-02 1.356443762779235840e-01 -1.155542116612195969e-02 -8.499271422624588013e-02 8.901336044073104858e-02 -1.085840538144111633e-01 -2.113666683435440063e-01 -4.223631918430328369e-01 2.126945257186889648e-01 -3.267375528812408447e-01 1.840054988861083984e-01 1.460487544536590576e-01
-1.441469788551330566e-01 -1.078414320945739746e-01 7.781049609184265137e-02 -1.327279210090637207e-01 -2.404486536979675293e-01 -4.513943102210760117e-03 -3.394361212849617004e-02 -2.989872097969055176e-01 1.587761193513870239e-02 2.278991043567657471e-01 1.075841337442398071e-01 3.250371217727661133e-01 -1.007906068116426468e-02 1.969686597585678101e-01 -7.386322319507598877e-02 6.928841769695281982e-02 -2.909001708030700684e-01 -1.853489130735397339e-01 1.927233338356018066e-01 -3.010746277868747711e-02 4.565063118934631348e-02 8.674453943967819214e-02 1.547356415539979935e-02 -1.622647643089294434e-01 3.023945912718772888e-02 -2.167148292064666748e-01 -1.722709685564041138e-01 -2.742128372192382812e-01 -1.210579872131347656e-01 -3.128021061420440674e-01 -2.113207429647445679e-01 2.717734277248382568e-01
1.205599680542945862e-02 -7.529913634061813354e-02 -1.585208438336849213e-02 1.389807555824518204e-02 -2.356958687305450439e-01 -1.072334051132202148e-01 -9.529910236597061157e-02 -1.708478182554244995e-01 -3.512018024921417236e-01 -2.699668109416961670e-01 -1.631010919809341431e-01 1.304230540990829468e-01 1.611985564231872559e-01 3.178866505622863770e-01 1.317643374204635620e-01 7.505399733781814575e-02 -3.546623513102531433e-02 -2.403339743614196777e-01 -4.569203779101371765e-02 -9.448746591806411743e-02 -2.043297737836837769e-01 1.198678743094205856e-02 1.287367753684520721e-02 -2.497431635856628418e-02 2.497729212045669556e-01 -3.253151476383209229e-01 -3.956181928515434265e-02 -2.250739037990570068e-01 3.037016093730926514e-01 -1.519481986761093140e-01 8.621885627508163452e-02 2.064821124076843262e-01
5.713732540607452393e-02 7.976739108562469482e-02 3.268666565418243408e-01 5.409377813339233398e-02 -3.667974174022674561e-01 -5.341560393571853638e-02 -1.279304772615432739e-01 -1.949819475412368774e-01 -1.346670091152191162e-01 -3.655467033386230469e-01 -3.125508874654769897e-02 -9.187367558479309082e-02 -2.709038853645324707e-01 -4.596201330423355103e-02 -6.708796322345733643e-02 1.287074089050292969e-01 9.037072956562042236e-02 -1.625280529260635376e-01 1.457061916589736938e-01 -1.742429733276367188e-01 -1.403551101684570312e-01 -1.542122103273868561e-03 2.211724519729614258e-01 -2.364010959863662720e-01 4.685664921998977661e-02 1.641220152378082275e-01 1.519752144813537598e-01 -2.099881023168563843e-01 4.612966999411582947e-02 -3.229936957359313965e-01 -1.309069395065307617e-01 -2.216402441263198853e-02
-1.936721056699752808e-01 -3.139238357543945312e-01 2.045996338129043579e-01 8.822432905435562134e-02 -7.381746917963027954e-02 1.634812057018280029e-01 1.434071362018585205e-01 -3.245867043733596802e-02 -4.347611218690872192e-02 -1.281396746635437012e-01 -2.752244174480438232e-01 2.408946007490158081e-01 1.022289916872978210e-01 -3.358539044857025146e-01 1.329612582921981812e-01 2.026329934597015381e-01 3.289968073368072510e-01 -1.152362003922462463e-01 1.349844038486480713e-01 4.967350885272026062e-02 -8.454800397157669067e-02 -4.000370576977729797e-02 -8.724401704967021942e-03 -1.126967184245586395e-02 1.941926330327987671e-01 -2.221458256244659424e-01 1.603891402482986450e-01 -2.856007218360900879e-01 1.450638473033905029e-01 -2.030978500843048096e-01 7.193168997764587402e-02 1.159793585538864136e-01
-3.516553640365600586e-01 -3.219477459788322449e-02 -1.589564979076385498e-01 -2.567847967147827148e-01 -1.811959147453308105e-01 1.352560669183731079e-01 1.122180279344320297e-02 -1.916675865650177002e-01 -1.742039918899536133e-01 1.204622536897659302e-02 6.415190547704696655e-02 -2.596076428890228271e-01 1.483802217990159988e-02 6.238485127687454224e-02 1.649717092514038086e-01 2.639061808586120605e-01 -1.687277406454086304e-01 -2.653718888759613037e-01 2.426684647798538208e-01 -2.722432613372802734e-01 -4.260146617889404297e-02 1.431599855422973633e-01 -2.331755012273788452e-01 -6.312928348779678345e-02 6.913696229457855225e-02 -1.230478063225746155e-01 8.824673132039606571e-04 -1.199983879923820496e-01 -1.005787681788206100e-02 -2.972770929336547852e-01 -2.403045892715454102e-01 5.138853099197149277e-03
2.285696715116500854e-01 -1.397468596696853638e-01 -1.082194447517395020e-01 9.860886260867118835e-03 -1.419834792613983154e-01 -5.568721517920494080e-02 6.628771871328353882e-02 -3.424000442028045654e-01 -2.462850511074066162e-01 1.981324255466461182e-01 -1.132116988301277161e-01 3.262261450290679932e-01 6.503643095493316650e-02 -2.259170636534690857e-02 6.119069177657365799e-03 3.334749042987823486e-01 8.816920965909957886e-02 3.661165758967399597e-02 3.810405433177947998e-01 -9.617535024881362915e-02 8.886937797069549561e-02 3.095720112323760986e-01 -2.409229613840579987e-02 -7.704212516546249390e-02 -2.301351539790630341e-02 -1.840951591730117798e-01 -2.031411230564117432e-01 -3.124904446303844452e-02 5.444578826427459717e-02 -2.520743310451507568e-01 -6.920395791530609131e-02 1.209412217140197754e-01
1.507299095392227173e-01 3.345707431435585022e-02 1.653270274400711060e-01 8.009782992303371429e-03 -1.020884886384010315e-01 2.057836800813674927e-01 -1.550711393356323242e-01 -3.396348059177398682e-01 2.546744421124458313e-02 1.820241361856460571e-01 -1.922454982995986938e-01 9.157368913292884827e-03 4.951020702719688416e-03 -5.561493337154388428e-02 2.925309836864471436e-01 3.062847852706909180e-01 -1.858168393373489380e-01 1.611822992563247681e-01 1.540432721376419067e-01 -2.571495473384857178e-01 1.963168233633041382e-01 9.386152774095535278e-02 -1.011586487293243408e-01 -9.052357077598571777e-02 1.831344217061996460e-01 2.044458538293838501e-01 1.530521214008331299e-01 -4.447807371616363525e-02 2.544148564338684082e-01 -3.369613587856292725e-01 8.029044419527053833e-02 4.090964049100875854e-02
-1.477786302566528320e-01 2.981255650520324707e-01 1.358852982521057129e-01 3.611040711402893066e-01 -5.510330945253372192e-02 2.352274209260940552e-01 1.290055960416793823e-01 -1.974046826362609863e-01 -2.334446609020233154e-01 -1.139054372906684875e-01 -1.006852388381958008e-01 1.393531113862991333e-01 4.833674523979425430e-03 -3.367498889565467834e-02 -2.123045176267623901e-01 8.745212107896804810e-02 5.329046025872230530e-02 -2.548155747354030609e-02 1.758910715579986572e-01 -1.526447832584381104e-01 -1.716679185628890991e-01 -4.793661460280418396e-02 -7.034932076930999756e-02 -2.446738630533218384e-01 2.607192695140838623e-01 -2.368126958608627319e-01 -1.626442074775695801e-01 -6.329920887947082520e-02 1.525878626853227615e-02 -2.645278275012969971e-01 -3.104843497276306152e-01 -1.018803939223289490e-02
-8.568136394023895264e-02 1.292965747416019440e-02 5.233711004257202148e-02 -1.453061848878860474e-01 -5.204538628458976746e-02 -2.601942718029022217e-01 -2.692516744136810303e-01 1.131009459495544434e-01 -2.179495394229888916e-01 -1.984796226024627686e-01 -2.018241882324218750e-01 1.717680245637893677e-01 9.586898237466812134e-02 -2.918574810028076172e-01 1.321610361337661743e-01 1.392008662223815918e-01 1.518464833498001099e-01 -2.691367566585540771e-01 1.972335427999496460e-01 -2.422988712787628174e-01 6.023085117340087891e-02 2.088507264852523804e-01 4.697036743164062500e-02 -9.696313738822937012e-02 8.685495704412460327e-02 -3.669061511754989624e-02 -2.848476767539978027e-01 -1.661938875913619995e-01 2.432914525270462036e-01 -2.641028165817260742e-01 -1.499986797571182251e-01 5.955266579985618591e-02
-3.034619055688381195e-02 -9.755175560712814331e-02 6.563352793455123901e-02 -1.896795034408569336e-01 3.535119071602821350e-02 1.472411751747131348e-01 -1.253846436738967896e-01 -1.235982328653335571e-01 -2.255082875490188599e-01 -4.320077896118164062e-01 -3.111400008201599121e-01 4.038383439183235168e-02 -3.815138339996337891e-01 -9.910673648118972778e-02 1.392186135053634644e-01 5.925610661506652832e-02 1.083587855100631714e-01 6.596765667200088501e-02 3.205210864543914795e-01 -8.380059897899627686e-02 -4.152118787169456482e-02 1.840544939041137695e-01 -1.946674734354019165e-01 -2.680511474609375000e-01 -2.832291880622506142e-03 -2.068555653095245361e-01 -1.297114510089159012e-02 -1.369906663894653320e-01 -1.794079318642616272e-02 1.617379300296306610e-02 -2.167916297912597656e-01 2.543456852436065674e-02
1.500169336795806885e-01 -1.574929654598236084e-01 1.393759846687316895e-01 -6.089181080460548401e-02 -6.369067728519439697e-02 -1.722342222929000854e-01 -2.367010563611984253e-01 -1.889164447784423828e-01 -4.323810935020446777e-01 -5.605796724557876587e-02 -2.187082171440124512e-01 2.904374599456787109e-01 2.879451215267181396e-01 1.657182872295379639e-01 7.542613893747329712e-02 -2.718459069728851318e-02 -4.242314398288726807e-02 -2.400117069482803345e-01 1.601743251085281372e-01 -1.859350353479385376e-01 7.948497682809829712e-02 1.551917791366577148e-01 6.553135067224502563e-02 -1.537048630416393280e-02 7.542859017848968506e-02 -1.751976609230041504e-01 -9.374774247407913208e-02 -2.492995113134384155e-01 5.933147296309471130e-02 -2.211407274007797241e-01 -9.417062997817993164e-02 2.045811265707015991e-01
-1.299671828746795654e-01 -3.777711093425750732e-02 -1.514391601085662842e-01 -2.715056948363780975e-02 -2.030361145734786987e-01 -1.405385732650756836e-01 -3.041666150093078613e-01 -1.349216103553771973e-01 -2.369001209735870361e-01 8.284899592399597168e-02 -2.802519500255584717e-01 2.847676575183868408e-01 3.356594592332839966e-02 9.719354659318923950e-02 7.230553030967712402e-02 2.202301025390625000e-01 -1.330744177103042603e-01 -2.598885297775268555e-01 1.443293690681457520e-02 -1.818471997976303101e-01 -1.690869778394699097e-02 8.414287120103836060e-02 -6.124738976359367371e-02 -4.082982242107391357e-01 -4.133150726556777954e-02 -3.451130092144012451e-01 -1.973222047090530396e-01 -2.368016168475151062e-02 8.090761303901672363e-02 -1.810571700334548950e-01 -5.823749303817749023e-02 3.609528066590428352e-03
-1.708748489618301392e-01 3.039259836077690125e-02 1.585377305746078491e-01 -8.314796537160873413e-02 -3.709253296256065369e-02 3.994804024696350098e-01 7.858280092477798462e-02 -3.030269145965576172e-01 -8.113304525613784790e-02 7.138729095458984375e-02 2.508774213492870331e-02 8.957028388977050781e-02 8.214392513036727905e-02 -2.884985506534576416e-01 -2.862105071544647217e-01 2.793000638484954834e-02 2.767084632068872452e-03 -2.978214025497436523e-01 2.237400561571121216e-01 -9.678278863430023193e-02 9.766359627246856689e-02 1.982855200767517090e-01 1.202167849987745285e-02 -3.126021027565002441e-01 -3.905730694532394409e-02 -1.391711737960577011e-02 -2.360113114118576050e-01 -3.105602972209453583e-02 1.840618550777435303e-01 -1.870644390583038330e-01 8.333123475313186646e-02 2.383486628532409668e-01
-1.740497648715972900e-01 8.105175942182540894e-02 2.007549256086349487e-01 7.571138441562652588e-02 1.024053469300270081e-01 2.260313034057617188e-01 4.094296600669622421e-03 -3.692750334739685059e-01 -7.956951111555099487e-02 1.895320117473602295e-01 -4.406335577368736267e-02 -2.321411482989788055e-02 1.640249937772750854e-01 2.402841113507747650e-02 -1.337545514106750488e-01 1.241259872913360596e-01 -1.429139375686645508e-01 -8.148387074470520020e-02 1.028293296694755554e-01 -3.467192351818084717e-01 -2.145491987466812134e-01 -4.415804147720336914e-02 -1.952062845230102539e-01 -3.549731671810150146e-01 4.403314366936683655e-02 -3.004834428429603577e-02 1.321965605020523071e-01 -3.344095945358276367e-01 3.096380233764648438e-01 -5.879175383597612381e-03 -1.006243899464607239e-01 7.418716698884963989e-02
-9.056700021028518677e-02 5.867249518632888794e-02 1.535477191209793091e-01 -1.819135099649429321e-01 -6.262225657701492310e-02 -1.328457496128976345e-03 -2.111665308475494385e-01 -4.302983880043029785e-01 -1.461408436298370361e-01 -1.909741759300231934e-01 -2.186985015869140625e-01 1.050313636660575867e-01 -1.493345480412244797e-02 -1.343539506196975708e-01 -1.000185236334800720e-01 -1.285066455602645874e-02 5.964694172143936157e-02 -2.075444608926773071e-01 1.920198947191238403e-01 -1.429787278175354004e-01 6.038958206772804260e-02 2.975646033883094788e-02 -2.892705500125885010e-01 -1.596385389566421509e-01 -1.747307330369949341e-01 -3.568571805953979492e-02 -2.039536237716674805e-01 -4.036992490291595459e-01 3.054244220256805420e-01 -3.524040803313255310e-02 6.557246297597885132e-02 6.419959943741559982e-03
-1.426615286618471146e-03 1.214810088276863098e-01 3.404063582420349121e-01 -2.070405706763267517e-02 -1.017548963427543640e-01 1.350279748439788818e-01 -1.055093705654144287e-01 6.808349490165710449e-02 -1.170778572559356689e-01 -1.423179656267166138e-01 -1.788840591907501221e-01 1.914440244436264038e-01 -1.937727928161621094e-01 -1.206732764840126038e-01 -2.509816288948059082e-01 -1.365420520305633545e-01 8.764123916625976562e-02 -1.181189045310020447e-01 3.860029578208923340e-02 -2.462321519851684570e-01 -2.949529588222503662e-01 2.560981512069702148e-01 -9.960498660802841187e-02 -5.657550320029258728e-02 2.581243813037872314e-01 -2.115484923124313354e-01 2.245014458894729614e-01 -2.872767150402069092e-01 -1.349706947803497314e-01 -1.785757094621658325e-01 1.428817063570022583e-01 -1.547051221132278442e-01
-2.374085336923599243e-01 -1.183662377297878265e-02 2.736240029335021973e-01 5.186124145984649658e-02 5.764947831630706787e-02 2.022497355937957764e-01 1.793371587991714478e-01 -1.723878681659698486e-01 2.310219779610633850e-02 5.663388967514038086e-02 -2.360611110925674438e-01 2.286448702216148376e-02 1.858263909816741943e-01 -3.294650614261627197e-01 -1.324540227651596069e-01 2.721384167671203613e-01 -3.205856308341026306e-02 -9.925290942192077637e-02 2.473839074373245239e-01 -7.367222011089324951e-02 -1.832833588123321533e-01 -1.265094522386789322e-02 -2.521833591163158417e-02 -6.144808605313301086e-03 -4.188467562198638916e-02 -2.863064110279083252e-01 2.426602244377136230e-01 -2.692046761512756348e-01 1.629714965820312500e-01 -2.437665015459060669e-01 1.242085993289947510e-01 1.916671395301818848e-01
-1.384152770042419434e-01 -7.119639962911605835e-02 4.268922805786132812e-01 5.467399209737777710e-02 -1.319588273763656616e-01 2.526490688323974609e-01 -2.669401466846466064e-02 4.355886206030845642e-02 -4.849765449762344360e-02 -1.475346982479095459e-01 -2.277834117412567139e-01 2.575212419033050537e-01 -5.704832449555397034e-02 -2.303389087319374084e-02 3.234049379825592041e-01 1.608517020940780640e-01 2.417230904102325439e-01 -1.775697618722915649e-02 2.510363757610321045e-01 -1.348711177706718445e-02 7.501929998397827148e-03 -4.526734352111816406e-02 -1.625049561262130737e-01 -6.857023388147354126e-02 7.309301942586898804e-02 1.929206550121307373e-01 -2.136140018701553345e-01 -2.369464337825775146e-01 -8.770765271037817001e-04 -3.268419504165649414e-01 1.719537749886512756e-02 1.533028781414031982e-01
-5.764586478471755981e-02 1.309130191802978516e-01 3.236135840415954590e-01 -1.454047113656997681e-01 3.223206475377082825e-02 2.333438992500305176e-01 -7.739146798849105835e-02 -1.233580633997917175e-01 -2.774001955986022949e-01 -3.366282209753990173e-02 2.398308925330638885e-02 -7.340442389249801636e-02 -6.909970939159393311e-02 -3.940901458263397217e-01 -5.404838919639587402e-02 1.196070760488510132e-01 1.254650801420211792e-01 1.048888564109802246e-01 2.533797323703765869e-01 1.196225211024284363e-01 1.314032524824142456e-01 1.301653236150741577e-01 -2.778403228148818016e-03 -2.342110425233840942e-01 2.191419750452041626e-01 -2.455988712608814240e-02 9.236191958189010620e-02 -3.503482937812805176e-01 1.373183131217956543e-01 -1.175335422158241272e-01 2.231342345476150513e-02 3.289733827114105225e-01
1.166990175843238831e-01 6.034674495458602905e-02 1.852527111768722534e-01 -3.562241792678833008e-01 -2.652925848960876465e-01 1.259349286556243896e-01 -2.323695868253707886e-01 -4.644694328308105469e-01 -1.121563538908958435e-01 2.444318681955337524e-01 -4.842972010374069214e-02 3.827555850148200989e-02 2.568017505109310150e-02 -1.185506060719490051e-01 1.650071591138839722e-01 1.194180175662040710e-01 -1.853127032518386841e-01 4.824966937303543091e-02 6.088256835937500000e-03 -3.589294254779815674e-01 1.922405958175659180e-01 1.259262710809707642e-01 6.885648518800735474e-02 -2.484299242496490479e-02 -1.278975699096918106e-02 -9.887108206748962402e-02 5.660569295287132263e-02 -1.771103590726852417e-01 1.301239877939224243e-01 -1.438058167695999146e-01 -1.294563263654708862e-01 1.030959635972976685e-01
6.336080282926559448e-02 7.538420706987380981e-02 2.733469903469085693e-01 -8.054724335670471191e-02 -3.753588497638702393e-01 8.635071665048599243e-02 2.669073641300201416e-02 -3.107924461364746094e-01 -2.362545430660247803e-01 9.354329109191894531e-02 -1.729650050401687622e-01 3.882753103971481323e-02 -7.526721060276031494e-02 -1.893935841508209705e-03 -8.962700515985488892e-02 -1.992055214941501617e-02 2.172327339649200439e-01 -3.962188363075256348e-01 -8.109651505947113037e-02 -7.873556762933731079e-02 1.418228745460510254e-01 3.143585473299026489e-02 -2.125882208347320557e-01 -2.523038387298583984e-01 5.872000381350517273e-02 -3.010901510715484619e-01 -7.538551092147827148e-02 -9.501977264881134033e-02 1.823504120111465454e-01 -1.483370512723922729e-01 1.106685996055603027e-01 1.735657453536987305e-01
-2.679835632443428040e-02 -1.064995452761650085e-01 2.372712790966033936e-01 -2.107659280300140381e-01 -4.808038473129272461e-02 -1.131196543574333191e-01 1.302156150341033936e-01 -2.500990331172943115e-01 1.889907121658325195e-01 8.412154763936996460e-02 5.287174507975578308e-02 1.304055452346801758e-01 5.267693474888801575e-02 -1.143142879009246826e-01 7.732331752777099609e-02 2.265176177024841309e-01 -1.957514435052871704e-01 2.409323155879974365e-01 1.030245572328567505e-01 -3.092513680458068848e-01 2.327680587768554688e-01 1.668297648429870605e-01 -3.914184495806694031e-02 2.680428512394428253e-02 1.954642087221145630e-01 -1.106837615370750427e-01 5.045485496520996094e-02 -3.745799660682678223e-01 1.641381233930587769e-01 -3.656044304370880127e-01 5.436987057328224182e-02 1.145493835210800171e-01
-1.871764212846755981e-01 1.727996580302715302e-02 4.195478558540344238e-01 -1.723629236221313477e-01 -1.903817802667617798e-01 1.556409895420074463e-01 1.759703829884529114e-02 -1.244640201330184937e-01 -3.375118970870971680e-02 -1.401471346616744995e-01 -3.411993682384490967e-01 6.478585302829742432e-02 -4.680199548602104187e-02 3.789765760302543640e-02 -4.459913074970245361e-02 -1.969528943300247192e-02 2.228256762027740479e-01 1.442617774009704590e-01 3.652049601078033447e-01 -1.109917163848876953e-01 4.366923496127128601e-02 -8.621557615697383881e-03 1.784905195236206055e-01 -9.081099927425384521e-02 2.556447386741638184e-01 -1.297365278005599976e-01 2.708265781402587891e-01 -1.367268860340118408e-01 1.307791024446487427e-01 -2.677025496959686279e-01 5.966032622382044792e-04 1.184471920132637024e-01
-3.731995820999145508e-02 -2.155546247959136963e-01 1.183863952755928040e-01 -1.962601840496063232e-01 1.905635744333267212e-02 -6.398369371891021729e-02 -2.807209827005863190e-02 -9.488216042518615723e-02 -1.123795434832572937e-01 1.906563341617584229e-01 -3.845789134502410889e-01 7.681996375322341919e-02 -1.375093609094619751e-01 -2.404071241617202759e-01 7.832127064466476440e-02 2.654985189437866211e-01 -2.584878206253051758e-01 -1.418424211442470551e-02 -1.513636410236358643e-01 -3.766258358955383301e-01 -1.165441870689392090e-01 6.484783254563808441e-03 1.053438037633895874e-01 -1.991797983646392822e-02 -5.093480646610260010e-02 -1.051836386322975159e-01 2.689561247825622559e-01 -3.014655709266662598e-01 7.486555725336074829e-02 -1.057395804673433304e-02 -2.621715962886810303e-01 1.450236141681671143e-01
-1.650073081254959106e-01 -1.557554602622985840e-01 2.381972819566726685e-01 5.882046371698379517e-02 6.521145999431610107e-02 9.706896543502807617e-02 1.330206990242004395e-01 -3.753517195582389832e-02 -3.433718383312225342e-01 -2.441584765911102295e-01 -1.734076142311096191e-01 1.897679269313812256e-01 -2.526807188987731934e-01 -6.414519995450973511e-02 -1.085308119654655457e-01 2.150392830371856689e-01 2.017369568347930908e-01 -1.619247347116470337e-01 3.800242841243743896e-01 4.829752724617719650e-03 -9.844333678483963013e-02 -4.896666854619979858e-02 1.896182447671890259e-01 -1.794363707304000854e-01 3.186308741569519043e-01 -1.260143071413040161e-01 -3.633370995521545410e-02 -8.886011200957000256e-04 4.815055057406425476e-02 -1.629102826118469238e-01 -2.157118916511535645e-01 1.541216205805540085e-02
-3.648615777492523193e-01 2.297767205163836479e-03 2.579101026058197021e-01 1.006871759891510010e-01 -2.546434998512268066e-01 2.432021349668502808e-01 -2.324929833412170410e-02 -1.153396517038345337e-01 -1.920229494571685791e-01 -1.780275553464889526e-01 -1.589169800281524658e-01 1.260832995176315308e-01 -7.235644012689590454e-02 7.551604509353637695e-02 5.120746046304702759e-02 1.585878618061542511e-02 -2.964350283145904541e-01 -1.511796726845204830e-03 1.761809438467025757e-01 -3.362917900085449219e-01 -8.872248232364654541e-02 1.702958494424819946e-01 3.175928890705108643e-01 -1.875353902578353882e-01 -1.950660534203052521e-02 -3.295956924557685852e-02 -6.866798549890518188e-02 -3.200941979885101318e-01 7.814346253871917725e-02 1.343697123229503632e-02 -9.384199976921081543e-02 -1.414589956402778625e-02
-2.628259062767028809e-01 3.187457919120788574e-01 3.410342037677764893e-01 4.205390438437461853e-02 -2.231473624706268311e-01 -2.712112478911876678e-02 -1.002540141344070435e-01 -7.885206490755081177e-02 -2.730612754821777344e-01 -1.609470811672508717e-03 -2.845970690250396729e-01 1.187174208462238312e-02 -4.695529118180274963e-02 -2.563198097050189972e-02 -1.129589006304740906e-01 -5.098757520318031311e-02 -5.588338896632194519e-02 -5.961007624864578247e-02 3.139804005622863770e-01 9.913217276334762573e-02 9.679553657770156860e-02 8.541783690452575684e-02 -1.114776358008384705e-01 1.545415222644805908e-01 1.138163506984710693e-01 -1.624573618173599243e-01 1.026328131556510925e-01 -2.916378974914550781e-01 3.724773824214935303e-01 -1.666160225868225098e-01 -3.252482507377862930e-03 3.197695314884185791e-02
1.311175227165222168e-01 -3.801174163818359375e-01 -7.630219217389822006e-03 -1.324663311243057251e-01 -1.056155562400817871e-01 1.138085871934890747e-01 -4.806632176041603088e-02 -1.120269373059272766e-01 -2.972664311528205872e-02 -4.489793255925178528e-02 -1.849773377180099487e-01 3.398582339286804199e-01 -1.511161029338836670e-01 -5.577869340777397156e-02 -9.074671566486358643e-02 1.739737689495086670e-01 -5.695488303899765015e-02 1.316536068916320801e-01 1.418088823556900024e-01 -3.738539814949035645e-01 1.105696931481361389e-01 -1.085130497813224792e-03 1.631908714771270752e-01 -1.806137561798095703e-01 -2.378779202699661255e-01 -2.518714368343353271e-01 -7.755975425243377686e-02 -1.668578684329986572e-01 -6.536769121885299683e-02 -2.208236455917358398e-01 5.386153608560562134e-02 3.208198249340057373e-01
-1.500182151794433594e-01 1.860131276771426201e-03 3.694272935390472412e-01 1.630235463380813599e-02 -1.489805579185485840e-01 6.026171520352363586e-02 2.418114542961120605e-01 -5.100461840629577637e-02 -1.327435392886400223e-02 -2.602545358240604401e-02 -1.550156474113464355e-01 1.327079534530639648e-01 1.096978560090065002e-01 2.987396903336048126e-02 -2.085967361927032471e-01 1.170051544904708862e-01 3.829005956649780273e-01 6.570828706026077271e-02 2.626114785671234131e-01 -4.299163445830345154e-02 4.730122163891792297e-02 2.138953506946563721e-01 -1.234740950167179108e-03 -3.821128308773040771e-01 -1.557430438697338104e-02 7.090121507644653320e-02 2.381066530942916870e-01 -3.236938416957855225e-01 1.894852519035339355e-01 -6.777445226907730103e-02 -2.476049400866031647e-02 1.327676475048065186e-01
3.787856176495552063e-02 -1.030704155564308167e-01 1.519130021333694458e-01 2.773237600922584534e-02 -1.027612015604972839e-01 8.104828745126724243e-02 -2.595019042491912842e-01 -7.473125308752059937e-02 -8.883977681398391724e-02 -5.187789201736450195e-01 -7.139011472463607788e-02 3.900891914963722229e-02 -3.817957043647766113e-01 -1.463332623243331909e-01 -7.295249402523040771e-02 7.850968837738037109e-02 1.627602875232696533e-01 -2.040075659751892090e-01 3.058526515960693359e-01 -9.630195796489715576e-02 -8.375354856252670288e-02 1.169213578104972839e-01 2.966498956084251404e-02 -1.443874090909957886e-01 6.933686137199401855e-02 -1.084252968430519104e-01 1.113544777035713196e-01 -2.549016177654266357e-01 5.527239292860031128e-02 -2.745054960250854492e-01 -1.463357955217361450e-01 6.802294403314590454e-02
-1.566682606935501099e-01 -3.442245721817016602e-02 4.261723756790161133e-01 5.398574098944664001e-02 9.075748734176158905e-03 1.684915423393249512e-01 1.797551810741424561e-01 -1.155834794044494629e-01 -9.563884139060974121e-02 -1.390194706618785858e-02 -2.989527583122253418e-01 1.913394331932067871e-01 5.250730086117982864e-03 -2.109480351209640503e-01 3.982162475585937500e-02 1.806388348340988159e-01 1.472540348768234253e-01 -1.942317038774490356e-01 1.981562972068786621e-01 5.021866410970687866e-02 7.161246240139007568e-02 -4.395237192511558533e-02 -1.548518538475036621e-01 -8.565262705087661743e-02 3.817720711231231689e-02 -1.970665305852890015e-01 5.487990379333496094e-02 -1.555156856775283813e-01 1.042950376868247986e-01 -2.956283688545227051e-01 1.870181113481521606e-01 4.015108942985534668e-01
1.621642112731933594e-01 -2.369378134608268738e-02 6.222109124064445496e-02 -1.197111234068870544e-01 -3.543778788298368454e-03 3.270644843578338623e-01 4.754620417952537537e-02 -2.363858520984649658e-01 -2.357106506824493408e-01 -2.727258801460266113e-01 -7.833620160818099976e-02 -1.342084351927042007e-02 -3.401656821370124817e-02 -2.208020836114883423e-01 -2.183935791254043579e-01 9.739053994417190552e-02 -2.271194308996200562e-01 -1.753887534141540527e-01 3.879036903381347656e-01 8.651511743664741516e-03 -8.697646856307983398e-02 2.759142220020294189e-01 -1.664263606071472168e-01 -3.218173086643218994e-01 1.244358867406845093e-01 8.199464529752731323e-02 1.045015454292297363e-02 5.031445994973182678e-02 1.343773752450942993e-01 8.509609103202819824e-02 -4.730121232569217682e-03 2.201228588819503784e-01
2.532361745834350586e-01 -3.531715273857116699e-02 1.968239694833755493e-01 -3.087390661239624023e-01 -2.844655513763427734e-01 3.744279965758323669e-02 5.564579367637634277e-02 -4.263466224074363708e-02 -1.693812608718872070e-01 4.515273496508598328e-02 -1.882708668708801270e-01 1.705326586961746216e-01 2.754930853843688965e-01 -8.468011021614074707e-02 2.725878655910491943e-01 2.712014019489288330e-01 3.444147408008575439e-01 -1.139730513095855713e-01 8.723691105842590332e-02 -8.719394356012344360e-02 -9.931768290698528290e-03 1.479981541633605957e-01 1.681328117847442627e-01 -3.538638055324554443e-01 -1.196880340576171875e-01 -7.992523908615112305e-02 7.530653476715087891e-02 -1.168125420808792114e-01 -2.620905824005603790e-02 -7.732130121439695358e-03 -1.508721560239791870e-01 -3.601133823394775391e-02
-9.390716254711151123e-02 -1.118348836898803711e-01 4.049137532711029053e-01 2.108924463391304016e-02 -3.806183040142059326e-01 -6.288105249404907227e-02 5.366429686546325684e-02 -4.198970645666122437e-02 -9.795128367841243744e-03 -6.728111207485198975e-02 -3.670361638069152832e-01 3.683868423104286194e-02 -7.563884556293487549e-02 1.068669953383505344e-03 -5.481753498315811157e-02 1.395644247531890869e-01 1.245967075228691101e-01 1.585778295993804932e-01 1.844768077135086060e-01 -2.887288294732570648e-02 -3.543215990066528320e-02 -5.787165462970733643e-02 2.998059056699275970e-02 -1.831653118133544922e-01 1.503095868974924088e-02 -2.374504357576370239e-01 2.573082149028778076e-01 -1.024705991148948669e-01 3.122861981391906738e-01 -3.358662426471710205e-01 -2.267777686938643456e-03 1.834848374128341675e-01
8.856856264173984528e-03 -1.402409970760345459e-01 -2.052052691578865051e-02 -4.451676458120346069e-02 -4.263240098953247070e-01 7.731266319751739502e-02 3.729326426982879639e-01 -1.872701793909072876e-01 -3.130831420421600342e-01 1.234832964837551117e-02 -9.159573912620544434e-02 1.788839144865050912e-04 -1.682463660836219788e-02 1.697656325995922089e-02 -1.275966912508010864e-01 -1.082508191466331482e-01 1.139648258686065674e-01 -1.295828819274902344e-01 1.282264888286590576e-01 -8.658656477928161621e-02 9.227210283279418945e-02 8.198639750480651855e-02 -2.958568558096885681e-02 -1.812316179275512695e-01 -8.203195035457611084e-02 -1.660734564065933228e-01 -1.137508824467658997e-01 -3.892355263233184814e-01 7.074142247438430786e-02 -3.872373998165130615e-01 1.396732628345489502e-01 7.031968235969543457e-02
-1.352497041225433350e-01 6.499005109071731567e-02 4.142881929874420166e-01 -8.495945483446121216e-02 -3.201291263103485107e-01 1.953331828117370605e-01 -8.181454241275787354e-02 -8.897764980792999268e-02 -2.988545000553131104e-01 -3.190483748912811279e-01 -1.159127131104469299e-01 -5.482149496674537659e-02 2.376589365303516388e-02 -8.323028683662414551e-02 6.051379069685935974e-02 3.303003683686256409e-02 -1.064627692103385925e-01 9.837567806243896484e-03 1.395146101713180542e-01 -1.125963702797889709e-01 -1.677138656377792358e-01 1.357602607458829880e-02 2.653891444206237793e-01 -3.862668871879577637e-01 4.171268641948699951e-02 -5.123937875032424927e-02 -7.026619464159011841e-02 -3.143482506275177002e-01 4.505676031112670898e-02 -4.249648749828338623e-02 -1.074511930346488953e-01 -9.258640557527542114e-02
-1.381691247224807739e-01 -4.639584943652153015e-02 2.978372275829315186e-01 9.051685035228729248e-02 -2.405417561531066895e-01 2.728598415851593018e-01 7.890992611646652222e-02 -1.062791272997856140e-01 -2.340388149023056030e-01 1.416940689086914062e-01 -3.496149480342864990e-01 1.214282736182212830e-01 -1.257306039333343506e-01 -2.685779929161071777e-01 -1.237834841012954712e-01 -6.326406449079513550e-02 1.982871675863862038e-03 -4.381479695439338684e-02 6.311171501874923706e-02 -6.070242077112197876e-02 1.168454810976982117e-01 1.818813383579254150e-01 -1.748269796371459961e-02 -3.041770756244659424e-01 4.357521247584372759e-04 -2.386320084333419800e-01 1.088389977812767029e-01 5.377490818500518799e-02 3.957993090152740479e-01 -1.159406751394271851e-01 1.187496483325958252e-01 8.882285654544830322e-02
3.670853376388549805e-02 -3.682312667369842529e-01 3.419763445854187012e-01 9.397033601999282837e-02 -5.203298851847648621e-02 2.247936129570007324e-01 -6.027448922395706177e-02 -6.917624920606613159e-02 -1.488238871097564697e-01 -3.221665918827056885e-01 -3.254136741161346436e-01 1.248793974518775940e-01 -3.537721931934356689e-02 -1.621587760746479034e-02 1.976218074560165405e-01 5.147422850131988525e-02 -6.874667108058929443e-02 -6.282149255275726318e-02 -8.106991648674011230e-02 -2.842745482921600342e-01 1.249808371067047119e-01 7.856018841266632080e-02 -3.999992907047271729e-01 -1.504057645797729492e-01 3.266267478466033936e-02 8.773047477006912231e-03 1.113410922698676586e-03 -2.334224730730056763e-01 -2.309616841375827789e-02 -1.640292704105377197e-01 -1.237676758319139481e-02 3.579125553369522095e-02
1.950482428073883057e-01 -1.033957954496145248e-02 1.216310933232307434e-01 1.273750513792037964e-01 6.469081272371113300e-04 3.183021247386932373e-01 -1.089379936456680298e-01 -1.532805711030960083e-01 -7.512909919023513794e-02 7.552252616733312607e-03 -2.593068480491638184e-01 -2.265373766422271729e-01 1.186726540327072144e-01 -9.916418045759201050e-02 4.879831895232200623e-02 4.224163945764303207e-03 4.763912409543991089e-02 -8.923380076885223389e-02 1.937505602836608887e-01 -2.738432586193084717e-01 2.661851234734058380e-02 -9.657506830990314484e-03 -3.270268142223358154e-01 -9.129700809717178345e-02 3.070654273033142090e-01 -3.814411461353302002e-01 -6.444901227951049805e-02 -3.157383799552917480e-01 1.309559494256973267e-01 -6.645864248275756836e-02 1.291955262422561646e-01 1.511339992284774780e-01
5.063453689217567444e-02 -2.516282498836517334e-01 1.995070129632949829e-01 -1.351622939109802246e-01 -1.287557184696197510e-01 -1.785448193550109863e-01 -1.152423694729804993e-01 -2.716588079929351807e-01 -2.618274986743927002e-01 2.856599092483520508e-01 -2.066330611705780029e-01 1.247156113386154175e-01 1.293950229883193970e-01 -1.302887946367263794e-01 -1.046114340424537659e-01 2.317467629909515381e-01 3.627307713031768799e-02 -9.435487538576126099e-02 1.048718541860580444e-01 -2.760169804096221924e-01 -4.773845151066780090e-02 2.085392549633979797e-02 -1.701727509498596191e-01 -1.337500009685754776e-02 -1.007048040628433228e-01 -2.545058727264404297e-01 -8.274865895509719849e-02 -4.993017762899398804e-02 -4.201786126941442490e-03 -3.206172585487365723e-01 1.251723468303680420e-01 3.189784288406372070e-01
1.374934613704681396e-01 6.230639293789863586e-02 -8.321679383516311646e-02 -1.724393218755722046e-01 -3.519161343574523926e-01 6.454028934240341187e-02 -1.887441799044609070e-02 -3.218859434127807617e-01 -1.417888849973678589e-01 -1.881809830665588379e-01 3.520359471440315247e-02 9.104152023792266846e-02 2.105930000543594360e-01 1.122697740793228149e-01 -1.813119649887084961e-01 3.193673789501190186e-01 -2.135630697011947632e-01 4.988616332411766052e-02 7.674161344766616821e-02 -3.316442370414733887e-01 1.346341520547866821e-01 2.159565538167953491e-01 -1.767811328172683716e-01 -2.752980589866638184e-01 1.842442899942398071e-02 1.164710521697998047e-01 -5.683977901935577393e-02 -2.729471623897552490e-01 -1.292630936950445175e-02 -4.406170919537544250e-02 -1.386310756206512451e-01 -5.446456372737884521e-02
1.505513638257980347e-01 -1.693948209285736084e-01 1.161792352795600891e-01 6.119706109166145325e-02 -1.580303609371185303e-01 -4.028999805450439453e-02 -2.009587138891220093e-01 -2.240747213363647461e-01 -3.206411302089691162e-01 1.027193516492843628e-01 -3.993614315986633301e-01 2.903808653354644775e-01 2.175297588109970093e-02 1.148736998438835144e-01 -1.222434714436531067e-01 -1.562099009752273560e-01 -8.385849744081497192e-02 -2.599073648452758789e-01 8.664314448833465576e-02 -1.869820654392242432e-01 2.607186697423458099e-02 8.521465957164764404e-02 2.136748135089874268e-01 -6.099185720086097717e-02 1.727191060781478882e-01 1.760286688804626465e-01 -1.261562407016754150e-01 -2.196533977985382080e-01 3.064933232963085175e-02 -2.028643786907196045e-01 -1.675372421741485596e-01 1.857545226812362671e-01
-3.398245573043823242e-01 -5.125958099961280823e-02 3.098352812230587006e-02 2.386191301047801971e-02 -8.137006312608718872e-02 1.507755219936370850e-01 1.812618225812911987e-01 7.605687528848648071e-02 -2.811939418315887451e-01 -1.358608715236186981e-02 -3.987015187740325928e-01 2.801025211811065674e-01 -2.581290006637573242e-01 -1.866072416305541992e-01 -2.267646789550781250e-02 1.211663857102394104e-01 5.109140276908874512e-02 -1.068360134959220886e-01 5.830096546560525894e-03 -2.490763366222381592e-02 -2.412333786487579346e-01 4.513662308454513550e-02 -1.719048768281936646e-01 -2.985319495201110840e-01 1.662341654300689697e-01 1.275823730975389481e-02 3.710489254444837570e-04 -2.529862821102142334e-01 -1.481768786907196045e-01 -2.426105141639709473e-01 -1.077520325779914856e-01 -3.516479209065437317e-02
1.416660845279693604e-02 -1.217059046030044556e-01 3.517403006553649902e-01 -2.135463804006576538e-01 -2.939348816871643066e-01 -1.108171865344047546e-01 -1.603806950151920319e-02 -3.571045994758605957e-01 -2.245296090841293335e-01 8.810255676507949829e-02 -2.520559430122375488e-01 1.467779874801635742e-01 -5.127265583723783493e-03 -8.539679646492004395e-02 -2.100478112697601318e-02 1.075066924095153809e-01 -7.059381902217864990e-02 -4.148311913013458252e-01 2.351652234792709351e-01 -3.853571787476539612e-02 -1.611859947443008423e-01 4.230953380465507507e-02 -1.804656237363815308e-01 -1.102592051029205322e-01 -7.731970399618148804e-02 -1.210287213325500488e-01 -1.503250747919082642e-01 -2.177592515945434570e-01 9.801534563302993774e-02 8.883805572986602783e-02 1.089419946074485779e-01 1.651169173419475555e-02
-9.162331372499465942e-02 9.120590239763259888e-02 1.379364579916000366e-01 2.782304286956787109e-01 5.450713261961936951e-02 1.964143216609954834e-01 2.540462315082550049e-01 -4.940790310502052307e-02 -4.125016331672668457e-01 -7.529314607381820679e-02 -9.609486907720565796e-02 1.229842826724052429e-01 -1.748219430446624756e-01 -1.439982801675796509e-01 -1.756537258625030518e-01 1.156975403428077698e-01 7.161242514848709106e-02 1.114397644996643066e-01 2.223493754863739014e-01 -9.913057088851928711e-02 -1.106832176446914673e-01 1.662820926867425442e-03 -2.698973193764686584e-02 -2.296135574579238892e-01 2.959511578083038330e-01 -4.279072582721710205e-02 4.438437521457672119e-02 -2.038243710994720459e-01 9.270324371755123138e-03 -2.829124331474304199e-01 -2.174528092145919800e-01 2.823691070079803467e-01
6.684565544128417969e-02 -7.344717532396316528e-02 1.553583443164825439e-01 -1.229753494262695312e-01 -7.573706656694412231e-02 3.291591107845306396e-01 -1.753098517656326294e-01 -9.205946326255798340e-02 -2.431760728359222412e-01 -2.596957981586456299e-01 -5.102591216564178467e-02 3.583570010960102081e-03 -7.535166293382644653e-02 -2.410793453454971313e-01 -1.995647698640823364e-01 6.510571390390396118e-02 1.813796609640121460e-01 -1.286649405956268311e-01 -5.605527386069297791e-02 -2.775588035583496094e-01 2.780007757246494293e-02 3.453289866447448730e-01 -2.188671678304672241e-01 -1.004477590322494507e-01 3.397871553897857666e-01 -8.068947494029998779e-02 2.002186924219131470e-01 -2.365047112107276917e-02 -2.077409774065017700e-01 -7.355622947216033936e-02 2.019308693706989288e-02 2.032077312469482422e-01
-1.142912730574607849e-01 -2.500743269920349121e-01 9.737051278352737427e-02 -1.125754639506340027e-01 -2.606661617755889893e-01 2.123903483152389526e-01 -9.678706526756286621e-02 -7.610455900430679321e-02 1.567800641059875488e-01 1.331572383642196655e-01 -1.569387018680572510e-01 -2.618707343935966492e-02 -2.094095796346664429e-01 -1.132547333836555481e-01 -1.579358279705047607e-01 4.824253320693969727e-01 2.567397952079772949e-01 -2.150639295578002930e-01 5.859004706144332886e-02 -1.088389381766319275e-01 -1.019504666328430176e-01 1.078238561749458313e-01 -1.187267452478408813e-01 -2.217227667570114136e-01 8.058946579694747925e-02 2.330964989960193634e-02 -9.355993568897247314e-02 -2.863726615905761719e-01 1.913278712891042233e-03 -7.326890528202056885e-02 -3.300848230719566345e-02 2.739726006984710693e-01
-1.221534162759780884e-01 -3.403307199478149414e-01 2.074910253286361694e-01 9.405398368835449219e-02 -1.792724579572677612e-01 1.700442731380462646e-01 -1.589530408382415771e-01 -6.206936389207839966e-02 8.411265909671783447e-02 -1.478300988674163818e-01 -4.016290307044982910e-01 1.250856071710586548e-01 9.739036858081817627e-02 -1.748434305191040039e-01 3.870607167482376099e-02 4.167796671390533447e-02 1.488873660564422607e-01 1.802514791488647461e-01 2.577150762081146240e-01 -1.793646216392517090e-01 9.061098098754882812e-02 -8.640547096729278564e-02 7.501110434532165527e-02 -5.345048382878303528e-02 7.613326609134674072e-02 -1.345374435186386108e-01 1.911389082670211792e-01 -3.034111261367797852e-01 4.490846768021583557e-02 -2.331788539886474609e-01 -1.052736788988113403e-01 2.839792966842651367e-01
1.197115182876586914e-01 8.363724499940872192e-02 5.535428225994110107e-02 -3.000733256340026855e-02 -1.998423486948013306e-01 -1.112822964787483215e-01 3.559068217873573303e-02 -3.477293848991394043e-01 -1.031248047947883606e-01 8.672800031490623951e-04 -3.058917522430419922e-01 1.189335212111473083e-01 3.207299113273620605e-01 1.226411089301109314e-01 1.249876469373703003e-01 -7.381420582532882690e-02 -9.407526999711990356e-02 -2.501320242881774902e-01 -6.219244748353958130e-02 -1.476706862449645996e-01 -6.354375183582305908e-02 1.610087454319000244e-01 1.289053708314895630e-01 -4.414208978414535522e-02 2.516082525253295898e-01 -1.018250584602355957e-01 -1.893755048513412476e-01 -2.544687986373901367e-01 1.931833773851394653e-01 -2.833476066589355469e-01 1.120509877800941467e-01 3.046403825283050537e-01
-1.093688756227493286e-01 -3.820538893342018127e-02 4.183851480484008789e-01 6.015760358422994614e-03 8.870523422956466675e-02 3.101167455315589905e-02 2.346363067626953125e-01 -7.804787158966064453e-02 -6.108313798904418945e-02 -2.359848320484161377e-01 -2.552483081817626953e-01 9.021504223346710205e-02 -7.497858721762895584e-03 -2.205391973257064819e-01 4.857578501105308533e-02 2.345574498176574707e-01 2.763473093509674072e-01 -1.618069596588611603e-02 2.494799345731735229e-01 -3.961692377924919128e-02 1.713688075542449951e-01 3.209474682807922363e-01 -1.218129321932792664e-01 9.515721350908279419e-02 -7.067400962114334106e-03 -2.835987806320190430e-01 2.762090601027011871e-02 -1.290218532085418701e-01 1.338108908385038376e-02 -2.148805558681488037e-01 2.131052315235137939e-01 1.279767155647277832e-01
4.659499600529670715e-02 1.494673192501068115e-01 2.940821647644042969e-01 -1.654198467731475830e-01 -2.693162858486175537e-01 -1.359146386384963989e-01 -1.595331132411956787e-01 -4.298733770847320557e-01 4.583149775862693787e-02 -4.292311891913414001e-02 -1.941830664873123169e-01 1.650343835353851318e-01 1.984147280454635620e-01 -1.745992600917816162e-01 1.168905347585678101e-01 1.999354362487792969e-01 -1.120730191469192505e-01 -2.138621173799037933e-02 -1.419907063245773315e-01 -2.736426889896392822e-01 -1.728679686784744263e-01 8.302733302116394043e-02 -2.312980443239212036e-01 2.532573044300079346e-02 -3.535827621817588806e-02 -1.898998916149139404e-01 -1.572223007678985596e-01 -5.916453897953033447e-02 2.929434776306152344e-01 -8.379615843296051025e-03 -7.861807942390441895e-02 1.069693490862846375e-01
6.628448516130447388e-02 1.864738464355468750e-01 8.853692561388015747e-02 1.053616553544998169e-01 -9.446503967046737671e-02 -6.102493777871131897e-02 -2.798834741115570068e-01 -2.643715143203735352e-01 -1.255989670753479004e-01 -1.946200281381607056e-01 -2.417341619729995728e-01 4.494504332542419434e-01 3.258306384086608887e-01 -1.739221811294555664e-01 8.977518416941165924e-03 1.722742617130279541e-01 8.143261075019836426e-02 -8.028702437877655029e-02 2.186641693115234375e-01 4.099248349666595459e-02 2.178693115711212158e-01 3.592770546674728394e-02 -1.313989907503128052e-01 -9.300924837589263916e-02 1.438929587602615356e-01 -7.982674241065979004e-02 -1.923419535160064697e-01 -2.595006525516510010e-01 -6.546840071678161621e-02 -1.371101588010787964e-01 2.668301109224557877e-03 -9.487152099609375000e-02
-1.555653214454650879e-01 1.932136155664920807e-02 3.754831254482269287e-01 -7.816830277442932129e-02 -2.821283638477325439e-01 1.936396509408950806e-01 1.363184303045272827e-01 -3.202711045742034912e-02 -2.948541939258575439e-01 -3.977352976799011230e-01 -9.446743875741958618e-02 8.514310233294963837e-03 3.307025134563446045e-02 2.215644530951976776e-02 1.405427753925323486e-01 4.556240141391754150e-02 -1.168402209877967834e-01 -1.109834462404251099e-01 1.913425177335739136e-01 -2.599074244499206543e-01 -3.726367652416229248e-02 4.882097989320755005e-02 2.605220973491668701e-01 -2.886149287223815918e-01 3.313998878002166748e-02 -6.713142246007919312e-02 -8.012165129184722900e-02 -2.965320348739624023e-01 -1.100912876427173615e-02 -5.075210705399513245e-02 -1.298577189445495605e-01 -9.744080901145935059e-02
-1.116823405027389526e-01 -2.765242159366607666e-01 1.524894684553146362e-01 1.040000692009925842e-01 -1.420260518789291382e-01 2.157344818115234375e-01 4.563701525330543518e-02 -1.775178313255310059e-01 -1.837285012006759644e-01 -1.271358132362365723e-01 -1.100392192602157593e-01 1.624438464641571045e-01 -3.739354014396667480e-02 -6.196507718414068222e-03 1.396692842245101929e-01 -1.287136077880859375e-01 -2.506610751152038574e-01 -1.753283143043518066e-01 1.104125007987022400e-01 -8.341477066278457642e-02 6.643671542406082153e-02 1.407725177705287933e-02 -5.094218850135803223e-01 -3.650556206703186035e-01 1.056632678955793381e-02 -4.006796702742576599e-02 -1.331435441970825195e-01 -1.758747100830078125e-01 1.179007291793823242e-01 -2.566462755203247070e-01 -4.428142681717872620e-02 -9.243093430995941162e-02
1.410929262638092041e-01 -2.241209596395492554e-01 1.954884678125381470e-01 -1.658092141151428223e-01 -1.899431496858596802e-01 1.289443206042051315e-02 2.160698361694812775e-02 -2.572867870330810547e-01 -9.049062430858612061e-02 -8.801527321338653564e-02 -2.920181155204772949e-01 -2.135631442070007324e-01 4.970004037022590637e-02 -4.924323037266731262e-02 -2.324935495853424072e-01 1.270506232976913452e-01 1.824002154171466827e-02 -7.335551083087921143e-02 9.786463528871536255e-02 -6.811027228832244873e-02 -1.189181730151176453e-01 1.025507003068923950e-01 3.013589419424533844e-02 2.245366200804710388e-02 1.245431452989578247e-01 -4.711468815803527832e-01 -2.101589888334274292e-01 -2.558090984821319580e-01 -5.296343471854925156e-03 -2.562903165817260742e-01 1.948264054954051971e-02 2.831046879291534424e-01
-1.058094855397939682e-02 5.671051517128944397e-02 6.905899941921234131e-02 -2.488887161016464233e-01 -1.017186418175697327e-01 -1.646403372287750244e-01 -2.425304204225540161e-01 1.699067503213882446e-01 -2.654003202915191650e-01 -1.041047200560569763e-01 -1.023626402020454407e-01 2.203119695186614990e-01 1.770264804363250732e-01 -2.310609072446823120e-01 1.480059921741485596e-01 9.213588386774063110e-02 -2.403197996318340302e-02 -2.167553603649139404e-01 3.350785970687866211e-01 -2.797030210494995117e-01 -1.041566878557205200e-01 2.932114303112030029e-01 -2.102326229214668274e-02 -8.345309644937515259e-02 -2.559244260191917419e-02 6.132419221103191376e-03 -2.435392588376998901e-01 -5.764298886060714722e-02 1.510473489761352539e-01 -2.257844507694244385e-01 1.572886109352111816e-01 2.127008140087127686e-01
-3.674385547637939453e-01 1.442262828350067139e-01 2.791782915592193604e-01 -6.288401782512664795e-02 -3.711809515953063965e-01 1.039422750473022461e-01 -1.997974961996078491e-01 1.790371537208557129e-01 -2.536814808845520020e-01 -3.265981376171112061e-02 7.361653842963278294e-04 6.781873852014541626e-02 -1.600561290979385376e-01 -1.153213381767272949e-01 4.528708755970001221e-03 3.514915108680725098e-01 1.223385632038116455e-01 3.383374959230422974e-02 1.980053186416625977e-01 -1.126252561807632446e-01 7.246474176645278931e-02 5.263685435056686401e-02 -3.400857746601104736e-01 -1.519339233636856079e-01 -8.306612144224345684e-04 -5.952474102377891541e-02 -1.902399025857448578e-02 -1.131786033511161804e-01 -1.550726890563964844e-01 -2.133035510778427124e-01 -7.473652064800262451e-02 5.121243745088577271e-02
3.666837292257696390e-04 1.628985404968261719e-01 5.392638966441154480e-02 -2.585707604885101318e-01 -1.728015094995498657e-01 -3.941953927278518677e-02 -1.574594527482986450e-01 -4.493205249309539795e-01 -3.011435270309448242e-01 -3.260017633438110352e-01 -4.039082676172256470e-02 1.915546804666519165e-01 6.346589326858520508e-02 7.990224659442901611e-02 1.967105865478515625e-01 1.638684794306755066e-02 -1.233997382223606110e-02 -3.222358226776123047e-01 -1.016710326075553894e-01 -6.389018148183822632e-02 -1.043116580694913864e-02 1.417803615331649780e-01 -1.098991632461547852e-01 -1.312331855297088623e-01 1.577394008636474609e-01 -1.100853011012077332e-01 -1.289887577295303345e-01 -1.541239470243453979e-01 2.822617888450622559e-01 -1.169309765100479126e-01 1.111622005701065063e-01 9.961494803428649902e-02
5.367455072700977325e-03 -1.414019167423248291e-01 1.239087730646133423e-01 -8.874346315860748291e-02 4.417301714420318604e-02 1.520540863275527954e-01 -1.423738449811935425e-01 -4.147990047931671143e-01 -1.062796190381050110e-01 -3.961101174354553223e-01 -6.053838878870010376e-02 2.732670633122324944e-03 8.302120864391326904e-02 -8.959807455539703369e-02 3.422413766384124756e-01 2.192265093326568604e-01 -2.222612053155899048e-01 -7.299246732145547867e-03 1.264947950839996338e-01 1.915952116250991821e-01 -7.969401776790618896e-02 8.710077032446861267e-03 -9.073236584663391113e-02 -8.698475360870361328e-02 -1.014481261372566223e-01 9.646832942962646484e-02 -4.918964952230453491e-02 -2.492292374372482300e-01 2.306468337774276733e-01 -1.606601327657699585e-01 -3.637434914708137512e-02 3.138677477836608887e-01
-1.345620155334472656e-01 -9.303960949182510376e-02 8.745312690734863281e-03 -3.369711041450500488e-01 -2.603469789028167725e-01 4.026113823056221008e-02 -1.666541844606399536e-01 -2.960108220577239990e-01 -1.632317602634429932e-01 1.739062219858169556e-01 -5.430299043655395508e-02 3.818623349070549011e-02 7.955002039670944214e-02 7.763304561376571655e-02 -3.727604150772094727e-01 2.072031199932098389e-01 -1.831453591585159302e-01 -1.393847167491912842e-01 8.443784713745117188e-02 -1.354507505893707275e-01 -1.742579787969589233e-01 2.469400912523269653e-01 1.510029733180999756e-01 -1.791827008128166199e-02 2.240901738405227661e-01 -1.703202873468399048e-01 -1.520706117153167725e-01 -1.892354339361190796e-01 -5.686321854591369629e-02 -5.950506031513214111e-02 -6.999810785055160522e-02 2.766397893428802490e-01
-3.085715509951114655e-02 -1.651190668344497681e-01 3.478568047285079956e-02 -2.589278854429721832e-02 -2.773476839065551758e-01 1.122605875134468079e-01 -3.167494833469390869e-01 -1.942484974861145020e-01 -1.595640331506729126e-01 -1.677426099777221680e-01 -1.154227629303932190e-01 1.669935584068298340e-01 -1.766626536846160889e-01 -1.246684789657592773e-01 1.489227563142776489e-01 -2.199206501245498657e-02 1.738871186971664429e-01 -1.101517677307128906e-01 2.383923679590225220e-01 -1.907620579004287720e-01 -1.276312470436096191e-01 -1.087412089109420776e-01 2.886160910129547119e-01 -6.535448133945465088e-02 3.965357542037963867e-01 -5.799262970685958862e-02 1.793217957019805908e-01 -8.376031368970870972e-02 -8.712920546531677246e-02 -2.438719868659973145e-01 -2.312807291746139526e-01 -8.054433763027191162e-02
4.965184256434440613e-02 -3.500577509403228760e-01 4.373060762882232666e-01 1.497303992509841919e-01 1.475534029304981232e-02 1.475823521614074707e-01 6.378450989723205566e-02 2.546761333942413330e-01 -9.228169173002243042e-02 -7.147490233182907104e-02 -2.015113681554794312e-01 1.695558577775955200e-01 1.100467666983604431e-01 -1.255100369453430176e-01 2.958493530750274658e-01 3.183602169156074524e-02 5.947057530283927917e-02 -2.551102340221405029e-01 2.817969918251037598e-01 -2.159458547830581665e-01 2.081636153161525726e-02 5.108193680644035339e-02 -1.061829403042793274e-01 -1.914242804050445557e-01 1.200768500566482544e-01 2.398574911057949066e-02 -9.064938873052597046e-03 -2.186341434717178345e-01 4.412361606955528259e-02 -2.135167121887207031e-01 -1.174389868974685669e-01 -3.466875851154327393e-02
-6.785855442285537720e-02 5.252180621027946472e-02 3.605927228927612305e-01 1.577893793582916260e-01 -2.109034061431884766e-01 -2.579787671566009521e-01 -3.025847673416137695e-01 -2.694489061832427979e-01 -2.679180502891540527e-01 -7.870031148195266724e-02 -2.224001437425613403e-01 3.006236068904399872e-02 4.958659783005714417e-02 -5.444925650954246521e-02 -4.452565312385559082e-02 2.456048578023910522e-01 1.111237183213233948e-01 -1.953174322843551636e-01 2.102462500333786011e-01 -2.187714725732803345e-01 6.553455442190170288e-02 2.391212284564971924e-01 -2.083519250154495239e-01 -4.010550305247306824e-02 1.512064971029758453e-02 7.671075314283370972e-02 -4.153993353247642517e-02 -1.589051187038421631e-01 2.206177860498428345e-01 -4.456019378267228603e-04 1.501295864582061768e-01 1.144375130534172058e-01
8.015146106481552124e-02 -1.743013858795166016e-01 -6.952492985874414444e-03 -1.340402476489543915e-02 -1.968766003847122192e-01 3.447053134441375732e-01 -2.105849385261535645e-01 -3.529551029205322266e-01 -2.957001030445098877e-01 -4.634462669491767883e-02 -3.091057837009429932e-01 -3.112047165632247925e-02 1.048855856060981750e-01 7.636537402868270874e-02 -1.217586025595664978e-01 -2.184273302555084229e-01 8.343310654163360596e-02 -1.821791827678680420e-01 3.241933882236480713e-02 -7.954531162977218628e-02 5.312402918934822083e-02 -8.917096070945262909e-03 -1.162069477140903473e-02 -2.105157077312469482e-01 3.658580482006072998e-01 -1.819396317005157471e-01 -9.774260967969894409e-02 -1.166077330708503723e-01 2.411586791276931763e-01 -8.999542333185672760e-03 -9.387255646288394928e-03 1.663658469915390015e-01
-5.056903138756752014e-02 -8.920610882341861725e-03 -1.083588153123855591e-01 -1.112229749560356140e-02 -2.123997807502746582e-01 -5.098365992307662964e-02 1.863786834292113781e-03 -1.717049628496170044e-01 -3.743022382259368896e-01 -7.228908687829971313e-02 -1.937219500541687012e-01 1.204899773001670837e-01 3.226231038570404053e-01 -2.276503294706344604e-01 2.098271697759628296e-01 1.236202642321586609e-01 1.353804171085357666e-01 1.676007509231567383e-01 -5.291463062167167664e-02 -3.754457235336303711e-01 -2.161390893161296844e-02 2.213057428598403931e-01 7.799148559570312500e-02 -1.266539096832275391e-01 -8.953355252742767334e-02 -3.306766450405120850e-01 -1.813977807760238647e-01 1.013765782117843628e-01 -1.080790385603904724e-01 -2.291432470083236694e-01 -6.694878637790679932e-02 -6.888452172279357910e-02
-7.679178845137357712e-03 4.031417891383171082e-02 2.105866074562072754e-01 -2.993066608905792236e-02 -5.041102319955825806e-02 2.436034195125102997e-02 -2.500896751880645752e-01 1.693751290440559387e-02 -5.550419166684150696e-02 -1.082660183310508728e-01 -6.225616112351417542e-02 1.832000464200973511e-01 2.613737881183624268e-01 -7.123094797134399414e-02 -6.240056827664375305e-03 2.365871220827102661e-01 -6.803727149963378906e-02 -4.562679231166839600e-01 3.050120361149311066e-02 -2.927795350551605225e-01 2.123461812734603882e-01 3.699326217174530029e-01 -2.188955247402191162e-01 -1.261200457811355591e-01 -1.081197857856750488e-01 -1.019223593175411224e-02 -1.166193783283233643e-01 -2.221484780311584473e-01 1.218544095754623413e-01 -2.409549653530120850e-01 9.909044951200485229e-02 -5.264167487621307373e-02
-1.540959030389785767e-01 -2.613030374050140381e-01 2.576437592506408691e-01 -8.131344802677631378e-03 -1.311513930559158325e-01 3.095937371253967285e-01 -1.466213911771774292e-01 3.910235688090324402e-02 -3.520406782627105713e-01 -1.619774401187896729e-01 -1.117979511618614197e-01 -1.965275965631008148e-03 -2.074842751026153564e-01 -1.863945126533508301e-01 -2.404148690402507782e-02 -4.308303073048591614e-02 1.247405931353569031e-01 -2.416630089282989502e-01 2.011727169156074524e-02 -8.216845989227294922e-02 -2.053862065076828003e-01 1.771393604576587677e-02 -9.867236018180847168e-02 -2.731018364429473877e-01 1.297449767589569092e-01 5.387089774012565613e-02 5.311224982142448425e-02 -3.218460083007812500e-02 -2.152686417102813721e-01 -4.161712825298309326e-01 -9.157034754753112793e-02 5.569324642419815063e-02
-1.918805092573165894e-01 -1.316870898008346558e-01 2.331830263137817383e-01 -1.697598397731781006e-01 -2.568139135837554932e-02 3.550322726368904114e-02 1.376989334821701050e-01 -1.596345156431198120e-01 -9.938017278909683228e-02 -2.209645509719848633e-01 9.777320176362991333e-02 1.790256798267364502e-01 6.578336656093597412e-02 -8.736769109964370728e-02 -2.533086240291595459e-01 1.489652395248413086e-01 3.028481602668762207e-01 9.249404817819595337e-02 1.270942091941833496e-01 -2.638607323169708252e-01 6.967148929834365845e-02 -1.152095794677734375e-01 2.405261807143688202e-02 -1.933624595403671265e-01 3.318591713905334473e-01 1.573631763458251953e-01 -2.945549413561820984e-02 -5.476661399006843567e-02 1.647478193044662476e-01 -2.995506525039672852e-01 -1.664700806140899658e-01 3.035910427570343018e-01
6.581819802522659302e-02 -2.660852074623107910e-01 1.899402886629104614e-01 -3.644187375903129578e-02 -8.897845447063446045e-02 3.103572428226470947e-01 -2.350387424230575562e-01 -2.726031541824340820e-01 -1.438409835100173950e-01 -3.125649988651275635e-01 -8.638571202754974365e-02 1.313538849353790283e-02 -6.281882058829069138e-03 -6.038456037640571594e-02 6.688478402793407440e-03 1.634383201599121094e-01 -2.115884423255920410e-01 -2.337530702352523804e-01 1.765278875827789307e-01 -1.770837903022766113e-01 2.507822513580322266e-01 -1.109290346503257751e-01 -1.810769885778427124e-01 -2.430104613304138184e-01 -1.169984787702560425e-01 8.581539988517761230e-02 -3.053623735904693604e-01 -1.606645435094833374e-01 7.520382851362228394e-02 -6.126737967133522034e-02 -7.567001134157180786e-02 1.139472872018814087e-01
-1.522704493254423141e-02 4.067663475871086121e-02 5.310545489192008972e-02 -9.098317474126815796e-02 -2.437882274389266968e-01 -3.717109188437461853e-02 -1.065946370363235474e-01 -1.853847503662109375e-01 -7.510730624198913574e-02 -1.057105660438537598e-01 -2.134607881307601929e-01 6.117440760135650635e-02 -2.207173705101013184e-01 -4.414777755737304688e-01 -8.451540768146514893e-02 -4.504769667983055115e-02 1.785922050476074219e-01 -1.982367336750030518e-01 1.760864406824111938e-01 -2.913701832294464111e-01 -4.699514433741569519e-02 -7.004401087760925293e-02 1.594215482473373413e-01 -1.892489008605480194e-02 4.364665746688842773e-01 1.632556505501270294e-02 3.565776720643043518e-02 -9.906124323606491089e-02 6.364426761865615845e-02 -2.053178399801254272e-01 -3.033718466758728027e-01 -3.844081237912178040e-02
7.908859848976135254e-02 5.692445114254951477e-02 8.528320491313934326e-02 -1.291036903858184814e-01 -2.744250893592834473e-01 1.002065464854240417e-01 1.041738167405128479e-01 -5.596736446022987366e-02 -2.243767529726028442e-01 2.856631278991699219e-01 1.178387776017189026e-01 3.145739436149597168e-01 2.243701070547103882e-01 -2.640800178050994873e-01 1.046018227934837341e-01 3.060925304889678955e-01 2.226543277502059937e-01 1.451572179794311523e-01 2.639835774898529053e-01 -1.827857941389083862e-01 -6.714992970228195190e-02 1.630346179008483887e-01 5.824555084109306335e-02 -1.307663619518280029e-01 9.605287574231624603e-03 -2.846194803714752197e-01 -1.487171248300001025e-04 -2.233299016952514648e-01 5.891497433185577393e-02 -1.264297664165496826e-01 -2.591147832572460175e-02 -1.459253877401351929e-01
7.411684840917587280e-02 -1.420333832502365112e-01 3.857573121786117554e-02 8.407237380743026733e-02 -2.253437191247940063e-01 -6.074604019522666931e-02 -1.715091317892074585e-01 -3.327738344669342041e-01 -2.216722518205642700e-01 -2.107902318239212036e-01 -1.869665235280990601e-01 5.887879431247711182e-02 3.163713216781616211e-01 2.766976654529571533e-01 -5.420585721731185913e-02 1.428512036800384521e-01 -8.618853986263275146e-02 -1.115846037864685059e-01 -9.587547183036804199e-02 -9.764971584081649780e-02 -2.020555175840854645e-02 1.898455172777175903e-01 1.668670028448104858e-01 -6.900571286678314209e-02 1.268768608570098877e-01 -1.783022731542587280e-01 -1.197967529296875000e-01 -1.483277827501296997e-01 3.820221424102783203e-01 -2.429734468460083008e-01 -6.970302760601043701e-02 1.934464424848556519e-01
-2.634789943695068359e-01 5.676601827144622803e-02 2.632377743721008301e-01 -7.124727219343185425e-02 -1.496834456920623779e-01 9.626409411430358887e-02 -1.448312550783157349e-01 7.130691409111022949e-02 -1.889478266239166260e-01 -7.897782325744628906e-02 -2.814480364322662354e-01 3.208850920200347900e-01 -2.415509223937988281e-01 3.722606599330902100e-02 -5.449350178241729736e-02 -6.481552124023437500e-02 -8.828381448984146118e-02 5.686441808938980103e-02 2.683716826140880585e-02 -1.863035857677459717e-01 -3.177290260791778564e-01 -4.091317206621170044e-02 7.556591928005218506e-02 -2.474225461483001709e-01 5.229553952813148499e-02 5.099198967218399048e-02 2.237448990345001221e-01 -2.311377525329589844e-01 1.609334051609039307e-01 -3.590930998325347900e-01 4.748392850160598755e-02 1.493219882249832153e-01
-1.231664866209030151e-01 7.568265777081251144e-03 4.674017131328582764e-01 -1.156253814697265625e-01 -2.749660909175872803e-01 2.427834719419479370e-01 -3.437399491667747498e-02 7.308846805244684219e-03 -1.630385667085647583e-01 -3.690576255321502686e-01 -2.008045017719268799e-01 -3.033463656902313232e-02 6.326335016638040543e-03 3.065539151430130005e-02 4.839470237493515015e-02 8.942065387964248657e-02 -7.869549095630645752e-02 -7.308613508939743042e-02 9.008584916591644287e-02 -3.051326870918273926e-01 2.013057097792625427e-02 1.094350516796112061e-01 2.216010391712188721e-01 -2.343489378690719604e-01 6.760771572589874268e-02 -7.439853250980377197e-02 -1.391730010509490967e-01 -2.540463209152221680e-01 8.652371913194656372e-02 -1.479721367359161377e-01 -7.041462510824203491e-02 -2.104517072439193726e-01
-4.660685062408447266e-01 -1.044487282633781433e-01 1.988480538129806519e-01 1.534156501293182373e-01 -2.604874968528747559e-01 -1.263645943254232407e-03 6.698343437165021896e-03 5.627793818712234497e-02 -2.618348598480224609e-01 -1.577430516481399536e-01 -2.692552804946899414e-01 2.554685622453689575e-02 7.767396047711372375e-03 -1.728750616312026978e-01 -3.432423621416091919e-02 2.031181007623672485e-01 -1.052656322717666626e-01 4.415536299347877502e-02 1.414317637681961060e-01 -1.560693383216857910e-01 -5.005609989166259766e-02 3.989681974053382874e-02 -3.333894014358520508e-01 -1.101371124386787415e-01 -4.962032660841941833e-02 -1.862381696701049805e-01 2.032624781131744385e-01 -1.815682202577590942e-01 -2.090308517217636108e-01 -1.921095699071884155e-01 6.348118931055068970e-02 1.338925212621688843e-01
-2.002632021903991699e-01 -1.266014669090509415e-02 3.286622166633605957e-01 8.344439789652824402e-03 -1.187766268849372864e-01 2.341377139091491699e-01 -1.164858881384134293e-02 -8.609158545732498169e-02 -4.884510114789009094e-02 -8.049845695495605469e-02 -3.239677846431732178e-01 1.685499399900436401e-02 -1.816814243793487549e-01 -2.196917384862899780e-01 1.031710673123598099e-02 6.284438818693161011e-02 1.495267301797866821e-01 -5.745907127857208252e-02 2.698557674884796143e-01 1.319552659988403320e-01 2.548141032457351685e-02 3.266368433833122253e-02 -1.315131932497024536e-01 -2.572189271450042725e-01 6.330338120460510254e-02 -2.667211890220642090e-01 2.488283812999725342e-01 -2.175237610936164856e-02 2.680425345897674561e-01 -3.187553882598876953e-01 1.019255165010690689e-02 2.521447539329528809e-01
-8.025314309634268284e-05 7.571485638618469238e-02 2.339334934949874878e-01 -1.506694853305816650e-01 -9.417197108268737793e-02 -1.319120973348617554e-01 -2.035347968339920044e-01 -4.375246763229370117e-01 -2.517369389533996582e-01 -1.655568927526473999e-01 -1.320964992046356201e-01 1.133756041526794434e-01 3.363694623112678528e-02 -1.204901188611984253e-01 -1.099140718579292297e-01 1.404410749673843384e-01 7.302165031433105469e-02 -2.408113926649093628e-01 1.967342197895050049e-01 -1.357866823673248291e-01 1.798732131719589233e-01 6.218442320823669434e-02 -3.186143636703491211e-01 -2.128627598285675049e-01 -5.062618479132652283e-02 -1.416688412427902222e-02 -2.325583249330520630e-01 -3.053338229656219482e-01 1.526448428630828857e-01 3.563863411545753479e-02 6.611024588346481323e-02 8.155333250761032104e-02
-1.204271465539932251e-01 -1.487525701522827148e-01 -5.008969921618700027e-03 8.719974756240844727e-02 -3.883980214595794678e-01 1.121907606720924377e-01 2.174604833126068115e-01 -1.614158749580383301e-01 -3.488011956214904785e-01 8.490777760744094849e-02 -1.159076616168022156e-01 -4.359955713152885437e-02 -2.961141057312488556e-02 -1.249317899346351624e-01 -1.838980615139007568e-01 -1.090898662805557251e-01 1.836684495210647583e-01 -2.029542624950408936e-01 -4.664610698819160461e-02 -2.815280854701995850e-01 1.786669790744781494e-01 7.758982479572296143e-02 -1.454760134220123291e-01 -9.996974468231201172e-02 -2.916324324905872345e-02 -3.507306277751922607e-01 -5.584567785263061523e-02 -1.405833959579467773e-01 9.630359709262847900e-02 -3.618436157703399658e-01 -1.085330639034509659e-02 4.521079361438751221e-03
-3.450291156768798828e-01 1.147667914628982544e-01 2.382247149944305420e-01 -1.222036480903625488e-01 -3.265197575092315674e-01 2.212200872600078583e-02 -8.313442766666412354e-02 4.155706614255905151e-02 -1.689061224460601807e-01 -2.247351109981536865e-01 -2.233177125453948975e-01 3.867991268634796143e-01 -1.621474027633666992e-01 -3.134829178452491760e-02 -3.820251300930976868e-02 -5.355037376284599304e-02 -2.231733202934265137e-01 6.670962274074554443e-02 -4.456655308604240417e-02 -1.141125485301017761e-01 -2.364946156740188599e-01 1.590828597545623779e-01 2.918099761009216309e-01 -1.360527276992797852e-01 8.179263770580291748e-02 -4.667032510042190552e-02 -2.540572173893451691e-02 -2.034850269556045532e-01 1.054411530494689941e-01 -2.131040096282958984e-01 -1.358361076563596725e-02 9.183892607688903809e-02
1.604907512664794922e-01 -9.089905768632888794e-02 2.079489976167678833e-01 -3.901936709880828857e-01 -1.224371418356895447e-01 1.100610643625259399e-01 -2.410211712121963501e-01 -3.891978561878204346e-01 -2.999961376190185547e-01 2.616969347000122070e-01 -8.977774530649185181e-02 -2.510004676878452301e-02 9.985242038965225220e-02 -1.359529346227645874e-01 2.524737119674682617e-01 1.644230484962463379e-01 -1.461481899023056030e-01 1.509323269128799438e-01 7.757788896560668945e-02 -3.193241655826568604e-01 -7.105930708348751068e-03 8.935548365116119385e-02 1.340575069189071655e-01 -6.880138814449310303e-02 2.500425465404987335e-02 -1.127889379858970642e-01 5.811473354697227478e-02 -1.033619162626564503e-03 1.251041144132614136e-01 -4.220344871282577515e-02 -9.845665842294692993e-02 1.438550651073455811e-01
7.750593125820159912e-02 1.544802635908126831e-01 -1.532768756151199341e-01 -7.133286446332931519e-02 -3.536788225173950195e-01 -1.490904688835144043e-01 1.403080224990844727e-01 -3.963848352432250977e-01 -2.397705465555191040e-01 -5.529773235321044922e-02 -3.934864699840545654e-02 1.379343122243881226e-01 2.226277440786361694e-01 -6.339570134878158569e-02 -7.036661356687545776e-02 3.284178674221038818e-01 -5.517344176769256592e-02 5.733648315072059631e-02 2.494853883981704712e-01 -1.222270429134368896e-01 1.770893037319183350e-01 1.834085583686828613e-01 5.970103293657302856e-02 -3.393254056572914124e-02 5.462194606661796570e-02 7.937525957822799683e-02 -1.281875967979431152e-01 -1.400624513626098633e-01 2.741530723869800568e-02 -1.842425316572189331e-01 -3.667351603507995605e-01 -4.641789197921752930e-02
4.210285097360610962e-02 -6.935062352567911148e-03 -4.513981193304061890e-02 -3.457967638969421387e-01 7.141815871000289917e-02 1.840676516294479370e-01 1.901683211326599121e-01 -2.395792864263057709e-02 -3.256978392601013184e-01 3.668698295950889587e-02 -3.442986309528350830e-01 1.867400705814361572e-01 -1.816241741180419922e-01 -1.257028132677078247e-01 1.937456987798213959e-02 3.009260296821594238e-01 -3.538202494382858276e-02 2.403441816568374634e-02 -2.456397749483585358e-02 -1.879610866308212280e-01 1.223879903554916382e-01 -8.917118608951568604e-02 1.707411371171474457e-02 -3.133519887924194336e-01 -1.749983802437782288e-02 -2.105988711118698120e-01 5.640806257724761963e-02 -1.657249033451080322e-01 -1.331242918968200684e-01 -3.389244377613067627e-01 -9.651631861925125122e-02 1.546040326356887817e-01
2.714871615171432495e-02 1.137397140264511108e-01 1.793333441019058228e-01 -3.451849818229675293e-01 -9.995748847723007202e-02 1.834081858396530151e-01 -1.420594304800033569e-01 -3.175964951515197754e-01 -1.442828774452209473e-02 2.752679586410522461e-01 -1.080558151006698608e-01 -3.282135352492332458e-02 -2.789376303553581238e-03 8.599190041422843933e-03 2.312089651823043823e-01 2.960520237684249878e-02 -1.265399754047393799e-01 1.202995777130126953e-01 -2.982454001903533936e-02 -3.700406849384307861e-01 -3.501131385564804077e-02 1.546680182218551636e-01 5.269830673933029175e-02 -1.571402400732040405e-01 7.795070856809616089e-02 -8.401568979024887085e-02 -1.893739104270935059e-01 -1.242055371403694153e-01 2.039481848478317261e-01 -3.153320252895355225e-01 -2.298317551612854004e-01 2.190582007169723511e-01
1.156689301133155823e-01 2.365524768829345703e-01 -4.180936142802238464e-02 -1.062556877732276917e-01 -1.679029762744903564e-01 6.599160376936197281e-03 7.309024035930633545e-02 -4.307315349578857422e-01 -1.486982256174087524e-01 -1.023401990532875061e-01 1.394749283790588379e-01 1.368860453367233276e-01 8.869727700948715210e-02 -7.131706923246383667e-03 -2.532743513584136963e-01 3.926948606967926025e-01 -1.074470654129981995e-01 -9.239705651998519897e-02 2.558426558971405029e-01 -2.238841354846954346e-01 6.814556568861007690e-02 2.905049026012420654e-01 -1.333835162222385406e-02 -6.338401883840560913e-02 -1.170115172863006592e-02 4.315373674035072327e-02 -9.846162050962448120e-02 -2.263722419738769531e-01 -6.955783464945852757e-04 -1.506617516279220581e-01 -2.947005629539489746e-01 -9.344019927084445953e-03
-1.168016493320465088e-01 -1.664994060993194580e-01 1.953431963920593262e-01 2.695430628955364227e-02 -1.810197532176971436e-01 2.197871953248977661e-01 -1.992176175117492676e-01 -1.441825330257415771e-01 1.005863621830940247e-01 5.148701742291450500e-02 -4.132736623287200928e-01 -1.713615958578884602e-03 4.712082743644714355e-01 -1.779610812664031982e-01 1.846242509782314301e-02 -1.023160070180892944e-01 5.613813921809196472e-02 -2.571516856551170349e-02 3.266831859946250916e-02 -1.923016607761383057e-01 1.012785546481609344e-02 6.899266690015792847e-02 -1.741049997508525848e-02 -2.348576486110687256e-01 8.159856498241424561e-02 -7.202052325010299683e-02 2.399284094572067261e-01 -2.011185437440872192e-01 7.357013225555419922e-02 -5.715787410736083984e-02 -1.357685178518295288e-01 3.015948534011840820e-01
-3.160249069333076477e-02 -1.288715451955795288e-01 -6.437843292951583862e-02 -2.669493854045867920e-01 -3.156944513320922852e-01 1.934236437082290649e-01 2.019504457712173462e-02 -2.037602365016937256e-01 -2.395096719264984131e-01 2.027552276849746704e-01 -3.083615899085998535e-01 2.883752286434173584e-01 7.904364913702011108e-02 -8.736652880907058716e-02 3.834930807352066040e-02 5.223956108093261719e-01 -3.456160426139831543e-02 2.259346656501293182e-02 5.805243179202079773e-02 1.820219680666923523e-02 -7.638726383447647095e-02 -2.662170305848121643e-02 2.708363160490989685e-02 -8.641180396080017090e-02 -8.359621465206146240e-02 -7.718981802463531494e-02 6.847004592418670654e-02 -2.504503428936004639e-01 2.295476943254470825e-02 -8.623426407575607300e-02 -2.251357585191726685e-01 -6.208351626992225647e-02
5.788166075944900513e-02 -3.024700097739696503e-02 3.159788250923156738e-01 -1.001135259866714478e-01 3.298362344503402710e-02 -2.715936005115509033e-01 -1.839094310998916626e-01 -3.810555934906005859e-01 -2.537693679332733154e-01 -2.671450078487396240e-01 -1.379572749137878418e-01 4.388795495033264160e-01 5.197674036026000977e-02 -8.474741876125335693e-02 -1.110417693853378296e-01 5.087165907025337219e-02 1.994945667684078217e-02 -2.204359620809555054e-01 -5.064307525753974915e-02 -7.509400695562362671e-02 3.174841776490211487e-02 1.923319995403289795e-01 -6.275191158056259155e-02 -1.475434303283691406e-01 -3.737420588731765747e-02 -2.443512827157974243e-01 -2.681231126189231873e-02 -5.149868875741958618e-02 -7.352069765329360962e-02 -2.348067015409469604e-01 -7.064708322286605835e-02 -9.418845176696777344e-02
-2.055741995573043823e-01 -1.582847982645034790e-01 -3.759967535734176636e-02 -1.645740717649459839e-01 6.255522370338439941e-02 1.640383005142211914e-01 -6.325542926788330078e-02 -2.425983920693397522e-02 -3.495639562606811523e-01 -1.739176805131137371e-03 2.925254404544830322e-02 5.504945293068885803e-02 -1.699507236480712891e-01 -6.354968994855880737e-02 1.948165446519851685e-01 1.011319234967231750e-01 1.359999924898147583e-01 -2.633185386657714844e-01 2.579636573791503906e-01 -4.187989532947540283e-01 1.748455464839935303e-01 -4.482766240835189819e-02 4.731426946818828583e-03 -1.938683986663818359e-01 7.377973292022943497e-03 -9.448494762182235718e-03 3.147961795330047607e-01 3.910471871495246887e-02 -1.030047237873077393e-01 -3.403250873088836670e-01 -5.502058938145637512e-02 1.772059947252273560e-01
9.792075306177139282e-02 -1.836235821247100830e-01 -5.432413425296545029e-03 1.923426836729049683e-01 -2.022935897111892700e-01 -2.440237253904342651e-01 -1.598527580499649048e-01 -6.981100142002105713e-02 -4.408174157142639160e-01 -1.002836227416992188e-01 -2.172388136386871338e-01 2.695376574993133545e-01 1.452091336250305176e-01 1.293088644742965698e-01 1.684694141149520874e-01 1.860188692808151245e-01 2.977441623806953430e-02 -1.628573685884475708e-01 1.559033393859863281e-01 -2.581980228424072266e-01 1.204089894890785217e-01 3.292887413408607244e-04 -1.421521455049514771e-01 -3.727355301380157471e-01 -5.087048932909965515e-02 -1.953000575304031372e-01 -4.966727271676063538e-02 -2.177410945296287537e-02 2.622296102344989777e-02 -1.836931705474853516e-02 -1.622577756643295288e-01 -2.680337801575660706e-02
-1.175639554858207703e-01 4.078066442161798477e-03 3.284072577953338623e-01 -1.895043104887008667e-01 -2.759865224361419678e-01 1.746790558099746704e-01 6.716887652873992920e-02 -9.468802064657211304e-02 -1.950801759958267212e-01 -3.810321986675262451e-01 -2.318345010280609131e-01 -4.164719581604003906e-02 7.628255337476730347e-02 -2.511018700897693634e-02 1.041673794388771057e-01 -3.586699720472097397e-03 -1.435163617134094238e-01 -5.444328114390373230e-02 1.653505563735961914e-01 -1.655982881784439087e-01 -1.086701005697250366e-01 1.637512631714344025e-02 3.059488534927368164e-01 -3.033608198165893555e-01 1.623219698667526245e-01 -1.209838688373565674e-01 -1.613336801528930664e-01 -2.921483218669891357e-01 2.424283325672149658e-02 7.576790638267993927e-03 -7.916811853647232056e-02 -1.757598370313644409e-01
4.864064976572990417e-02 -3.198504149913787842e-01 1.522985547780990601e-01 -2.514157816767692566e-02 -1.148485764861106873e-01 -1.835871636867523193e-01 -3.913433551788330078e-01 -1.375384032726287842e-01 -2.202185690402984619e-01 -1.660679876804351807e-01 -1.255563795566558838e-01 1.187837198376655579e-01 1.823815703392028809e-01 -1.726411134004592896e-01 7.047914713621139526e-02 7.357718888670206070e-03 5.122132971882820129e-02 -2.091223448514938354e-01 2.777542471885681152e-01 -2.398851066827774048e-01 1.387523021548986435e-02 2.037633657455444336e-01 -2.807842940092086792e-02 -1.163173746317625046e-02 1.041355729103088379e-01 -2.658167183399200439e-01 -1.665545552968978882e-01 -7.107665296643972397e-03 1.395315527915954590e-01 -1.095026582479476929e-01 1.465696096420288086e-01 3.042757213115692139e-01
-3.347161710262298584e-01 -2.350302487611770630e-01 2.899736166000366211e-01 1.941926181316375732e-01 -2.646743357181549072e-01 4.626752436161041260e-02 1.882955990731716156e-02 1.302910596132278442e-01 -1.536739021539688110e-01 -1.664040237665176392e-01 -2.958203852176666260e-01 8.624047785997390747e-02 -9.466607868671417236e-02 -1.654479652643203735e-01 -6.228008121252059937e-02 2.786400020122528076e-01 -9.928109496831893921e-02 2.546457573771476746e-02 2.182992398738861084e-01 -1.406942456960678101e-01 -2.867583185434341431e-02 -4.782503470778465271e-02 -1.293645501136779785e-01 -7.010430842638015747e-02 -4.054072871804237366e-02 -1.614862382411956787e-01 2.625221908092498779e-01 2.106373757123947144e-02 1.175288408994674683e-01 -2.347756326198577881e-01 1.424313038587570190e-01 2.613119184970855713e-01
-2.681911885738372803e-01 -4.957595467567443848e-02 1.909679025411605835e-01 -2.439976036548614502e-01 -2.818163931369781494e-01 -1.218744665384292603e-01 -3.886665999889373779e-01 -2.428580373525619507e-01 4.281259700655937195e-02 -2.009078115224838257e-02 -5.129710212349891663e-02 -3.769078478217124939e-02 2.112634032964706421e-01 -8.546698093414306641e-02 1.632314734160900116e-02 1.050997152924537659e-01 6.976078450679779053e-02 -1.802342534065246582e-01 5.113642215728759766e-01 -1.241362988948822021e-01 1.210464835166931152e-01 1.947651356458663940e-01 -5.394281446933746338e-02 2.826877683401107788e-02 6.866410374641418457e-02 4.226645454764366150e-02 1.229002997279167175e-01 -8.169832825660705566e-02 1.105490922927856445e-01 -7.197782397270202637e-02 9.908540546894073486e-02 1.723653376102447510e-01
4.356329143047332764e-02 -1.538479775190353394e-01 1.007289960980415344e-01 -2.800618708133697510e-01 -3.124911785125732422e-01 2.969057857990264893e-01 -5.879989266395568848e-02 -3.060946762561798096e-01 -1.165328323841094971e-01 -2.319504506886005402e-02 -6.019561551511287689e-03 -2.770480234175920486e-03 1.984251439571380615e-01 -9.874066337943077087e-03 -6.014278531074523926e-02 1.097837314009666443e-01 1.617672294378280640e-02 2.273473888635635376e-02 1.332307755947113037e-01 5.034497007727622986e-02 -2.047398090362548828e-01 1.552359312772750854e-01 -3.699539005756378174e-01 2.102292329072952271e-01 2.849583923816680908e-01 6.655567139387130737e-02 -4.305133596062660217e-02 -2.618641853332519531e-01 2.541651129722595215e-01 -1.448029428720474243e-01 -8.447824418544769287e-02 1.291956454515457153e-01
-3.171845898032188416e-02 -2.280753701925277710e-01 1.317698415368795395e-02 -1.845239400863647461e-01 -2.478837370872497559e-01 -3.628042712807655334e-02 -9.208947420120239258e-02 -3.014944195747375488e-01 -2.500345408916473389e-01 -1.193231344223022461e-01 -1.255577504634857178e-01 -1.305947899818420410e-01 2.025601565837860107e-01 6.623215228319168091e-02 -9.182725846767425537e-02 2.513237893581390381e-01 -6.226847320795059204e-02 -2.687606215476989746e-01 4.390155372675508261e-04 1.530255377292633057e-01 9.626265615224838257e-02 4.154779314994812012e-01 8.218111842870712280e-02 -1.054429784417152405e-01 9.707738645374774933e-03 -2.613241076469421387e-01 -6.125302240252494812e-02 -2.325536459684371948e-01 8.461705595254898071e-02 -1.705180108547210693e-01 -1.168125029653310776e-02 2.492893189191818237e-01
-1.501318961381912231e-01 -1.372483372688293457e-01 4.612611979246139526e-02 -1.607090383768081665e-01 1.139669567346572876e-01 9.795647114515304565e-02 1.277575790882110596e-01 -1.100877225399017334e-01 -2.105449438095092773e-01 -1.548271775245666504e-01 -1.322997454553842545e-02 3.285290896892547607e-01 1.181112322956323624e-02 -2.342545390129089355e-01 -6.173080950975418091e-02 1.839428544044494629e-01 1.513710767030715942e-01 1.029760986566543579e-01 1.685232371091842651e-01 -1.254976540803909302e-01 1.008293926715850830e-01 -5.810050293803215027e-02 1.135390698909759521e-01 -1.031276583671569824e-01 2.203013747930526733e-01 4.062772169709205627e-02 -3.687496110796928406e-02 -3.294569253921508789e-01 1.101930588483810425e-01 -3.101304173469543457e-01 2.501639127731323242e-01 4.060169458389282227e-01
-7.176771759986877441e-02 -2.100294642150402069e-02 1.005498841404914856e-01 -2.523947060108184814e-01 1.040466949343681335e-01 1.476419419050216675e-01 7.899238914251327515e-02 -2.917810976505279541e-01 -8.932133764028549194e-02 9.693463891744613647e-02 -3.020077943801879883e-01 2.811328880488872528e-02 4.597638174891471863e-02 -8.698477596044540405e-02 1.583187431097030640e-01 2.978458106517791748e-01 8.964069187641143799e-02 3.221234381198883057e-01 2.280118316411972046e-01 -4.031058549880981445e-01 1.240868046879768372e-01 5.365693941712379456e-02 -1.505542546510696411e-01 3.408920252695679665e-03 3.436497226357460022e-02 -2.026702314615249634e-01 2.807451486587524414e-01 -1.496649235486984253e-01 4.930298402905464172e-02 -1.010463982820510864e-01 -1.661868691444396973e-01 1.131109967827796936e-01
-2.606694102287292480e-01 -2.145349681377410889e-01 3.584187850356101990e-02 -1.886199712753295898e-01 4.669770970940589905e-02 -3.571398183703422546e-02 3.024775683879852295e-01 -2.833931446075439453e-01 -1.810207366943359375e-01 -1.119999885559082031e-01 -1.743053644895553589e-01 3.291584849357604980e-01 6.264113634824752808e-02 -9.315837174654006958e-02 4.852595552802085876e-02 1.097707897424697876e-01 1.106599196791648865e-01 -4.637111851479858160e-04 -2.900670655071735382e-02 -3.925491869449615479e-01 -6.397993117570877075e-02 -6.442306190729141235e-02 1.915740221738815308e-02 -1.508857607841491699e-01 2.001074999570846558e-01 9.299948811531066895e-02 -9.017531573772430420e-02 -1.340364515781402588e-01 7.537639886140823364e-02 -2.590448260307312012e-01 2.091002166271209717e-01 2.701833546161651611e-01
-8.184079825878143311e-02 3.351236879825592041e-02 6.505647897720336914e-01 -2.758502662181854248e-01 -2.078953981399536133e-01 1.663896441459655762e-01 7.655114680528640747e-02 -2.196342200040817261e-01 -2.285961620509624481e-02 6.430593132972717285e-02 -2.844953238964080811e-01 1.617368161678314209e-01 1.122994162142276764e-02 3.163012117147445679e-02 -2.244718968868255615e-01 1.090254113078117371e-01 1.325851082801818848e-01 1.272336691617965698e-01 1.099154725670814514e-01 -8.772031217813491821e-02 -1.187254115939140320e-01 5.279604345560073853e-02 -5.163313820958137512e-02 -6.265708804130554199e-02 2.343541570007801056e-02 -1.679763942956924438e-02 2.395571917295455933e-01 -1.764570735394954681e-02 -9.751606732606887817e-03 -2.208330929279327393e-01 1.925266534090042114e-02 8.893305808305740356e-02
5.356475710868835449e-02 2.851365506649017334e-01 1.908251345157623291e-01 -1.584821343421936035e-01 -1.797737032175064087e-01 -2.147682383656501770e-02 -5.684272572398185730e-02 -1.995349824428558350e-01 -9.647609293460845947e-02 -1.839249879121780396e-01 -2.049594372510910034e-01 8.007261902093887329e-03 1.623833775520324707e-01 1.206077486276626587e-01 5.368451587855815887e-03 2.318481057882308960e-01 -2.319933027029037476e-01 -9.214269369840621948e-02 -1.153540685772895813e-01 1.297526713460683823e-02 -1.241017505526542664e-01 3.813538551330566406e-01 -7.215073704719543457e-02 -5.967966839671134949e-02 1.302963644266128540e-01 -2.167805731296539307e-01 -2.740336060523986816e-01 -9.251143783330917358e-02 9.675639122724533081e-02 -3.594936728477478027e-01 -1.582689816132187843e-03 2.587608098983764648e-01
-2.653933167457580566e-01 -1.392827033996582031e-01 1.670300066471099854e-01 -1.107916980981826782e-01 -1.701274812221527100e-01 1.221760734915733337e-02 -2.074983119964599609e-01 -1.960563808679580688e-01 -1.352303326129913330e-01 -7.292189169675111771e-03 -5.542597174644470215e-02 3.208386525511741638e-02 -7.756008207798004150e-02 -1.374548971652984619e-01 -1.587187349796295166e-01 5.703535676002502441e-02 8.868420869112014771e-02 -3.607343733310699463e-01 3.481636643409729004e-01 -1.439550071954727173e-01 8.575608581304550171e-02 2.628498375415802002e-01 -1.190168783068656921e-01 -1.608299612998962402e-01 1.839141100645065308e-01 -4.810303077101707458e-02 -1.963965445756912231e-01 -1.818025112152099609e-01 1.720061004161834717e-01 1.885405331850051880e-01 1.874683052301406860e-01 2.813540995121002197e-01
-9.144101291894912720e-02 -2.116731703281402588e-01 2.546131014823913574e-01 8.992795832455158234e-03 -1.991038024425506592e-01 -1.800736337900161743e-01 3.834448382258415222e-02 -3.278933167457580566e-01 -1.370034664869308472e-01 -1.156345847994089127e-02 -3.098787665367126465e-01 8.406752720475196838e-03 8.160392940044403076e-02 -2.045691460371017456e-01 1.657619476318359375e-01 2.925944924354553223e-01 -1.011457145214080811e-01 -7.153815776109695435e-02 -4.697427526116371155e-02 -2.999328076839447021e-01 -1.935150176286697388e-01 1.662807539105415344e-02 -1.369510143995285034e-01 9.763188660144805908e-02 -1.257181316614151001e-01 -1.719011068344116211e-01 -1.068636029958724976e-01 1.898151487112045288e-01 2.186858057975769043e-01 -2.383790165185928345e-01 1.822381466627120972e-01 1.417242139577865601e-01
-1.805589348077774048e-02 -2.127744853496551514e-01 2.915772497653961182e-01 9.260850027203559875e-03 -2.262313216924667358e-01 1.118703559041023254e-01 -1.814655214548110962e-01 -4.903687164187431335e-02 5.719446018338203430e-02 -2.730351127684116364e-02 -3.518038392066955566e-01 1.356755644083023071e-01 3.180966079235076904e-01 -2.421013563871383667e-01 -1.128907501697540283e-02 1.885844469070434570e-01 2.481270581483840942e-01 5.717750266194343567e-02 1.377259939908981323e-01 -1.965484768152236938e-01 1.344814449548721313e-01 -3.255128487944602966e-02 1.637549996376037598e-01 -1.106564998626708984e-01 -5.199273303151130676e-02 -1.586690098047256470e-01 2.622140049934387207e-01 -1.748175770044326782e-01 1.597887724637985229e-01 -1.639381945133209229e-01 -1.504050493240356445e-01 2.138217240571975708e-01
2.147528715431690216e-02 1.134606227278709412e-01 7.584760338068008423e-02 -1.211832091212272644e-01 3.856132552027702332e-02 3.057683706283569336e-01 -5.061306431889533997e-02 -2.479013800621032715e-01 -6.935149431228637695e-02 -2.561722695827484131e-01 -1.157268807291984558e-01 2.260651625692844391e-02 1.988904029130935669e-01 -5.540673062205314636e-02 1.394735574722290039e-01 8.682502806186676025e-02 4.998202621936798096e-02 1.397019177675247192e-01 7.399815320968627930e-02 7.665871828794479370e-02 1.264855824410915375e-02 3.747188448905944824e-01 1.581275612115859985e-01 -2.907088398933410645e-01 4.790497422218322754e-01 -1.920865923166275024e-01 1.318667232990264893e-01 -1.180178299546241760e-02 8.086179383099079132e-03 -1.658028960227966309e-01 2.303668856620788574e-01 7.264076918363571167e-02
-4.254616498947143555e-01 -1.836913675069808960e-01 1.518363207578659058e-01 1.440650075674057007e-01 -2.678005695343017578e-01 1.914968527853488922e-02 -1.261441260576248169e-01 1.945743858814239502e-01 -2.371936887502670288e-01 -2.225811406970024109e-02 -3.719963431358337402e-01 -1.725165843963623047e-01 7.083258032798767090e-02 -1.586262136697769165e-01 -1.169688347727060318e-02 2.187053710222244263e-01 -6.297579407691955566e-02 1.823219805955886841e-01 8.853922784328460693e-02 -1.299188882112503052e-01 -4.541770368814468384e-02 -3.739694075193256140e-04 -1.847665011882781982e-02 -1.139826327562332153e-01 1.925875097513198853e-01 -2.622982561588287354e-01 6.304925680160522461e-02 -8.239325135946273804e-02 3.103350289165973663e-02 -2.803283631801605225e-01 -7.029843400232493877e-04 1.974951326847076416e-01
-8.901023119688034058e-02 -1.269651651382446289e-01 2.984051108360290527e-01 2.580760233104228973e-02 4.657401889562606812e-02 9.554512798786163330e-02 -4.070768877863883972e-02 -4.271019622683525085e-02 -1.233611106872558594e-01 1.363216247409582138e-02 -1.910418570041656494e-01 -8.680621534585952759e-02 2.382404655218124390e-01 -2.742810845375061035e-01 1.768620312213897705e-01 6.725932657718658447e-02 2.696511745452880859e-01 6.984075903892517090e-02 3.100185692310333252e-01 -2.656004726886749268e-01 -1.841009012423455715e-03 -1.566984504461288452e-01 -1.784670799970626831e-01 -1.299107372760772705e-01 1.398661825805902481e-02 -3.301490247249603271e-01 5.755565688014030457e-02 -2.506002783775329590e-01 4.777894355356693268e-03 -1.565524339675903320e-01 -8.984195441007614136e-02 3.446696996688842773e-01
4.183238744735717773e-02 -1.681343019008636475e-01 -1.001358106732368469e-01 -6.665664911270141602e-02 -2.336806356906890869e-01 1.437812149524688721e-01 -1.620658934116363525e-01 -4.102145433425903320e-01 -1.118822768330574036e-01 -6.644673645496368408e-02 -2.427587062120437622e-01 -9.333688765764236450e-03 1.333196908235549927e-01 -5.909480527043342590e-02 3.301058411598205566e-01 2.498151361942291260e-01 -7.812219113111495972e-02 -3.166451677680015564e-02 1.787549555301666260e-01 1.048356294631958008e-02 1.900970488786697388e-01 2.754313349723815918e-01 -2.258528918027877808e-01 -2.379314973950386047e-02 1.391963195055723190e-02 -1.940028965473175049e-01 4.661053046584129333e-02 -1.290550827980041504e-01 1.741198450326919556e-01 6.330340355634689331e-02 -2.419793605804443359e-01 2.545832395553588867e-01
1.517576873302459717e-01 -3.652150034904479980e-01 8.797087520360946655e-02 3.037371207028627396e-04 4.834685474634170532e-03 1.350232660770416260e-01 -5.005487427115440369e-02 -2.584019899368286133e-01 -8.141289651393890381e-02 -3.249579109251499176e-03 -3.521988168358802795e-02 1.851821690797805786e-01 -1.458418928086757660e-02 9.061717987060546875e-02 -1.737633496522903442e-01 1.427825242280960083e-01 1.572419553995132446e-01 -1.388577520847320557e-01 2.475233376026153564e-01 -3.908449113368988037e-01 -1.951183825731277466e-01 2.044883966445922852e-01 5.624372512102127075e-02 -2.529391944408416748e-01 -1.547254770994186401e-01 -3.673702478408813477e-01 1.155287306755781174e-02 -3.257500007748603821e-02 1.389446388930082321e-02 -1.205041706562042236e-01 1.079824008047580719e-02 2.591370046138763428e-01
1.520910561084747314e-01 -1.768441647291183472e-01 5.318481475114822388e-02 -5.001761019229888916e-02 -3.813726902008056641e-01 7.832245528697967529e-02 -1.812475547194480896e-02 -1.351924240589141846e-01 -7.999684661626815796e-02 7.790491729974746704e-02 -3.886027634143829346e-01 8.017998188734054565e-02 9.247459471225738525e-02 -8.875951170921325684e-02 4.014121592044830322e-01 1.568689495325088501e-01 3.048780560493469238e-01 -1.376856416463851929e-01 -2.954658679664134979e-02 -3.036220371723175049e-01 9.942818433046340942e-02 6.309687159955501556e-03 2.619034945964813232e-01 -2.453145682811737061e-01 8.314961194992065430e-02 1.880394667387008667e-02 -1.164735630154609680e-01 -1.594029366970062256e-01 -2.043105475604534149e-02 -7.763866335153579712e-02 -1.712626032531261444e-02 3.678358346223831177e-02
-3.063494265079498291e-01 5.641437694430351257e-02 3.112372457981109619e-01 3.857151418924331665e-02 -8.514819294214248657e-02 1.688614934682846069e-01 6.498368084430694580e-02 -1.107617467641830444e-02 -1.277278065681457520e-01 -1.128254458308219910e-02 -3.196083903312683105e-01 3.411480188369750977e-01 1.006970405578613281e-01 1.990754604339599609e-01 -6.923709809780120850e-02 1.503777503967285156e-01 7.253393065184354782e-03 6.324381381273269653e-02 1.655429601669311523e-01 -1.215049922466278076e-01 3.153320848941802979e-01 2.887027859687805176e-01 8.014190196990966797e-02 -2.780618965625762939e-01 1.738709211349487305e-01 -9.777794778347015381e-02 6.599065661430358887e-02 1.554707586765289307e-01 1.618931591510772705e-01 -4.783318564295768738e-02 -2.045172452926635742e-01 3.102344647049903870e-02
1.375424712896347046e-01 5.757315829396247864e-02 2.799904346466064453e-01 -1.303545385599136353e-01 -1.874397695064544678e-02 -1.018807291984558105e-01 -2.296427041292190552e-01 -3.012031018733978271e-01 -2.120398432016372681e-01 -2.982754111289978027e-01 -2.721445560455322266e-01 1.561353802680969238e-01 3.354851901531219482e-02 -8.460604399442672729e-02 -1.234334856271743774e-01 2.142401933670043945e-01 5.111292004585266113e-02 -3.109229207038879395e-01 1.849889904260635376e-01 -1.592311263084411621e-02 2.609916329383850098e-01 2.004646360874176025e-01 -2.313711792230606079e-01 -4.325454309582710266e-02 -1.194236800074577332e-02 -1.216755341738462448e-02 -1.113462969660758972e-01 -3.366527557373046875e-01 1.512193214148283005e-02 -4.886495321989059448e-02 1.710929162800312042e-02 -1.662407070398330688e-03
-4.989708960056304932e-02 -1.879138797521591187e-01 -8.043825626373291016e-03 -1.858285218477249146e-01 -1.660445928573608398e-01 1.024536639451980591e-01 -1.165262907743453979e-01 -4.596574604511260986e-01 -3.219904601573944092e-01 -2.866686880588531494e-01 -2.013356536626815796e-01 -1.421376764774322510e-01 2.765096127986907959e-01 6.434931419789791107e-03 -1.259398274123668671e-02 1.514700520783662796e-02 -1.807570904493331909e-01 -7.740349322557449341e-02 -5.400564149022102356e-02 3.938928991556167603e-02 -1.319050341844558716e-01 -3.174151107668876648e-02 1.582388430833816528e-01 -4.525578115135431290e-04 7.556277513504028320e-02 -2.642254531383514404e-01 -1.475674808025360107e-01 -2.828781902790069580e-01 9.734620898962020874e-02 -1.752456426620483398e-01 6.633150577545166016e-02 1.808332502841949463e-01
1.177107989788055420e-01 3.586063534021377563e-02 3.300948441028594971e-02 -3.262193128466606140e-02 -9.870544821023941040e-02 -1.559948921203613281e-01 -1.730327904224395752e-01 5.106670781970024109e-02 -3.924099504947662354e-01 4.064341541379690170e-03 -2.933496236801147461e-01 3.055343031883239746e-01 1.999629586935043335e-01 1.224984750151634216e-01 1.007923111319541931e-01 5.353124812245368958e-02 -1.499801427125930786e-01 -3.939136862754821777e-01 1.856112033128738403e-01 -2.096675038337707520e-01 7.037529349327087402e-02 2.518619894981384277e-01 3.400972858071327209e-02 -2.259269123896956444e-03 1.075632125139236450e-01 -8.644468337297439575e-02 6.284967996180057526e-03 -2.937593162059783936e-01 8.628734946250915527e-02 -2.084282487630844116e-01 -1.070807948708534241e-01 1.459531486034393311e-01
-2.098429352045059204e-01 -5.106381326913833618e-02 4.541758596897125244e-01 2.266011014580726624e-02 -5.126430466771125793e-02 1.262655109167098999e-01 1.185134723782539368e-01 -3.120338022708892822e-01 -3.456940352916717529e-01 -4.055242612957954407e-02 -2.057710736989974976e-01 5.546902306377887726e-03 -1.988979578018188477e-01 -1.793137639760971069e-01 -2.348220795392990112e-01 -2.986369282007217407e-02 -6.467617303133010864e-02 -8.947086334228515625e-02 1.437337249517440796e-01 -4.435112699866294861e-03 2.184566706418991089e-01 1.522620320320129395e-01 2.497414201498031616e-01 2.938462235033512115e-02 -5.551554262638092041e-02 -1.967810988426208496e-01 -2.087804973125457764e-01 -1.239924058318138123e-01 9.796181321144104004e-02 -1.541886031627655029e-01 -1.419178694486618042e-01 6.349536031484603882e-02
-2.019854933023452759e-01 2.742670476436614990e-01 -1.608989536762237549e-01 1.175392642617225647e-01 1.650770194828510284e-02 2.198453545570373535e-01 -1.888070255517959595e-02 -3.127833604812622070e-01 -1.100244000554084778e-01 -7.307805120944976807e-03 -3.131882250308990479e-01 1.279955506324768066e-01 -4.995368421077728271e-02 -1.731244474649429321e-02 1.160921379923820496e-01 9.888691455125808716e-02 1.551810652017593384e-02 -8.826071023941040039e-02 1.777428090572357178e-01 4.692704603075981140e-02 -3.612668439745903015e-02 2.595328167080879211e-02 1.353146135807037354e-01 -3.085041344165802002e-01 1.726351976394653320e-01 -1.163616552948951721e-01 6.240653619170188904e-02 -1.983796358108520508e-01 1.186093091964721680e-01 -2.762627899646759033e-01 -4.568921625614166260e-01 -4.219835251569747925e-02
2.398227602243423462e-01 -3.477964103221893311e-01 1.429787427186965942e-01 -1.699608117341995239e-01 -1.610214114189147949e-01 -9.771554917097091675e-02 1.227989494800567627e-01 -3.525926172733306885e-01 -2.516746819019317627e-01 -2.125379890203475952e-01 -7.212614268064498901e-02 1.086918041110038757e-01 2.459106147289276123e-01 -1.246571242809295654e-01 7.068471610546112061e-02 -1.422311961650848389e-01 -9.793699532747268677e-02 -2.470820248126983643e-01 3.915542066097259521e-01 5.532714352011680603e-02 1.132526993751525879e-01 -1.574481488205492496e-03 -3.541772812604904175e-02 2.874294482171535492e-02 1.043318063020706177e-01 -3.901948034763336182e-02 2.866128832101821899e-02 -2.627792656421661377e-01 1.268504653126001358e-02 -8.292565494775772095e-02 -1.940863579511642456e-01 4.042741283774375916e-02
-2.994691431522369385e-01 -1.083231419324874878e-01 2.596330642700195312e-01 1.795385479927062988e-01 -2.874658703804016113e-01 -7.205584645271301270e-02 -5.812089517712593079e-02 5.585006624460220337e-02 -2.638491690158843994e-01 -1.457848250865936279e-01 -1.845248788595199585e-01 -4.714509099721908569e-02 1.599241420626640320e-02 -2.540275156497955322e-01 1.677731275558471680e-01 3.155869841575622559e-01 -1.070057153701782227e-01 8.151344954967498779e-02 1.153124049305915833e-01 -2.759859561920166016e-01 -1.077601015567779541e-01 -3.006578236818313599e-02 -2.170695066452026367e-01 9.370566159486770630e-02 5.768121406435966492e-02 -1.944274604320526123e-01 -3.460948169231414795e-02 -9.298334270715713501e-02 -4.814083501696586609e-02 -2.395772486925125122e-01 1.676139533519744873e-01 2.649276554584503174e-01
-7.131849229335784912e-02 -8.914873003959655762e-02 3.216813206672668457e-01 1.235251724720001221e-01 -7.176227867603302002e-02 -1.124755144119262695e-01 -1.049299091100692749e-01 6.027492880821228027e-02 -2.564346194267272949e-01 -9.182161092758178711e-02 -2.172261774539947510e-01 1.798688322305679321e-01 9.551078826189041138e-02 -2.086948305368423462e-01 1.079479157924652100e-01 2.038941532373428345e-01 1.573568880558013916e-01 -3.874748200178146362e-02 2.680446505546569824e-01 -1.347754448652267456e-01 1.325248032808303833e-01 9.428225457668304443e-02 -2.173496782779693604e-01 1.681303977966308594e-01 2.256669402122497559e-01 -3.783835470676422119e-01 -2.074381709098815918e-01 -1.058013457804918289e-02 -1.820400729775428772e-02 -1.874401420354843140e-01 1.022525876760482788e-01 2.734138965606689453e-01
-1.684504002332687378e-01 -1.262048780918121338e-01 4.474486783146858215e-02 -2.824838459491729736e-01 -1.712815910577774048e-01 -3.804672136902809143e-02 -5.169996991753578186e-02 -4.044100344181060791e-01 -1.633364558219909668e-01 1.239389330148696899e-01 2.060639299452304840e-02 2.338227070868015289e-02 1.727151870727539062e-01 4.142148885875940323e-03 -3.151037096977233887e-01 3.469070792198181152e-01 -1.238764822483062744e-01 -9.462874382734298706e-02 5.096767097711563110e-03 1.437113340944051743e-02 1.320257596671581268e-02 1.592914760112762451e-01 -8.218846470117568970e-02 -2.571569196879863739e-02 1.539011001586914062e-01 -2.573530077934265137e-01 -1.080282479524612427e-01 -3.207466602325439453e-01 1.109408587217330933e-01 -1.457849293947219849e-01 -1.509164571762084961e-01 2.570999562740325928e-01
-9.663971513509750366e-02 1.235970035195350647e-01 2.940176129341125488e-01 -8.142098039388656616e-02 4.436134174466133118e-02 2.844976186752319336e-01 -6.362466514110565186e-02 -1.562988758087158203e-01 -1.932542771100997925e-01 -5.340030416846275330e-02 -2.702571824193000793e-02 -1.330468058586120605e-01 -6.065007299184799194e-02 -4.353666305541992188e-01 -6.875778734683990479e-02 5.152749642729759216e-02 1.124524250626564026e-01 5.551913380622863770e-02 2.648244202136993408e-01 1.093806996941566467e-01 8.094210922718048096e-02 2.587216198444366455e-01 -2.305268496274948120e-02 -2.475771605968475342e-01 1.843787431716918945e-01 -9.183072834275662899e-04 1.453164964914321899e-01 -2.943331003189086914e-01 1.136648431420326233e-01 -2.181432396173477173e-01 -4.685569927096366882e-02 2.722188830375671387e-01
3.736229985952377319e-02 7.783912122249603271e-02 1.951826959848403931e-01 -1.196172311902046204e-01 -3.800956159830093384e-02 -1.936440467834472656e-01 5.784453358501195908e-03 -1.160512864589691162e-01 -3.818463385105133057e-01 -1.744106858968734741e-01 -3.116080164909362793e-01 1.937751621007919312e-01 2.162151038646697998e-01 1.106275096535682678e-01 1.025615781545639038e-01 8.503437787294387817e-02 -1.327046006917953491e-01 -4.659178256988525391e-01 3.337655216455459595e-02 -8.589771389961242676e-02 -2.716224454343318939e-02 -2.470574714243412018e-02 -4.719581920653581619e-04 -2.539167106151580811e-01 2.691322267055511475e-01 -1.854625195264816284e-01 -2.273254990577697754e-01 -1.278229653835296631e-01 3.038739785552024841e-02 -7.337956130504608154e-02 8.733993023633956909e-02 4.796157032251358032e-02
9.900781325995922089e-03 1.111669167876243591e-01 1.212915852665901184e-01 7.963246107101440430e-02 -5.367494821548461914e-01 -3.088057227432727814e-02 7.894656620919704437e-03 -2.232042700052261353e-01 -1.435538232326507568e-01 -3.307818174362182617e-01 -1.852905154228210449e-01 -3.946753218770027161e-02 -3.924649581313133240e-02 -1.454203873872756958e-01 -7.559401541948318481e-02 4.732680320739746094e-02 3.198205726221203804e-03 -1.329478770494461060e-01 3.415067913010716438e-04 -1.917593181133270264e-01 -4.095329940319061279e-01 -1.904473826289176941e-02 1.921230554580688477e-01 -1.102239936590194702e-01 -2.642718143761157990e-02 -2.634000591933727264e-02 2.808974981307983398e-01 -1.237100958824157715e-01 -7.559538632631301880e-02 -1.527372002601623535e-01 8.459385484457015991e-02 1.661382019519805908e-01
-4.356955364346504211e-02 -8.217343688011169434e-02 3.284734189510345459e-01 -1.282305121421813965e-01 -3.287496045231819153e-02 -3.439019620418548584e-02 1.273083686828613281e-01 -7.508324086666107178e-02 -2.134356088936328888e-02 6.028844788670539856e-02 -3.952159285545349121e-01 -2.457993663847446442e-02 1.174908354878425598e-01 -5.065704137086868286e-02 -4.237104356288909912e-01 -9.381508827209472656e-02 8.795014023780822754e-02 1.818047612905502319e-01 2.582147121429443359e-01 -1.490656435489654541e-01 -1.227795109152793884e-01 2.232030481100082397e-01 8.576206117868423462e-02 -1.563055068254470825e-01 8.860022574663162231e-02 -1.097271442413330078e-01 -4.460034891963005066e-02 -2.055877745151519775e-01 1.667312830686569214e-01 -3.728446960449218750e-01 5.230453237891197205e-02 1.313489973545074463e-01
8.251141011714935303e-02 -1.342860013246536255e-01 4.733827896416187286e-03 1.561085730791091919e-01 -1.444568037986755371e-01 2.929458208382129669e-02 -1.079840585589408875e-01 -2.811828553676605225e-01 -4.016798138618469238e-01 8.063856512308120728e-02 -2.363774180412292480e-01 3.124085664749145508e-01 1.361083388328552246e-01 7.001344114542007446e-02 -2.503169886767864227e-02 -2.012085467576980591e-01 3.754311939701437950e-03 -1.879314146935939789e-02 -5.266677122563123703e-03 -1.945797801017761230e-01 -3.140604496002197266e-02 1.774331629276275635e-01 1.682579219341278076e-01 -1.683142036199569702e-01 3.062733113765716553e-01 2.181666530668735504e-02 -2.358986735343933105e-01 -1.957761943340301514e-01 2.199312001466751099e-01 -2.395442128181457520e-01 2.808049321174621582e-02 1.740517616271972656e-01
-2.627191543579101562e-01 -1.543920040130615234e-01 3.989473879337310791e-01 -7.356099784374237061e-02 -1.696400344371795654e-01 3.245040774345397949e-01 1.185772046446800232e-01 6.434121727943420410e-02 -2.690539956092834473e-01 -3.024424314498901367e-01 -1.592085659503936768e-01 1.452756405342370272e-04 -1.029251888394355774e-01 -9.132798761129379272e-02 7.168787717819213867e-02 3.918113932013511658e-02 -7.245188206434249878e-02 -1.052701175212860107e-01 1.291276663541793823e-01 -3.856761455535888672e-01 -1.615540981292724609e-01 -1.228543221950531006e-01 -1.734852232038974762e-02 -1.407655477523803711e-01 7.436269521713256836e-02 3.092795237898826599e-02 -4.838971421122550964e-02 -2.125123590230941772e-01 5.055185779929161072e-02 -2.320676892995834351e-01 -9.439655393362045288e-02 -1.144647970795631409e-01
-1.986278593540191650e-01 -4.914905130863189697e-02 2.900659441947937012e-01 1.187949851155281067e-01 -3.071691095829010010e-01 -7.051288336515426636e-02 -5.184320732951164246e-02 1.291397064924240112e-01 -3.138411641120910645e-01 -4.726774245500564575e-02 -2.880239486694335938e-01 -3.375123068690299988e-02 4.183297231793403625e-02 -3.399706184864044189e-01 7.172884792089462280e-02 3.060938417911529541e-01 -2.942987950518727303e-03 1.205908060073852539e-01 1.482277363538742065e-01 -7.916932553052902222e-02 1.808863691985607147e-02 -1.217203028500080109e-02 -2.822535634040832520e-01 6.977800279855728149e-03 1.349053382873535156e-01 -2.189137786626815796e-01 -4.292841535061597824e-03 -1.513305455446243286e-01 -1.978821009397506714e-01 -1.776008456945419312e-01 -9.248446673154830933e-03 2.395562380552291870e-01
-1.429383307695388794e-01 2.702331840991973877e-01 3.972151279449462891e-01 1.531720161437988281e-01 -2.089406698942184448e-01 3.682140633463859558e-02 1.391663402318954468e-01 -9.211770445108413696e-02 -1.658318936824798584e-01 -2.112150639295578003e-01 -2.513320744037628174e-01 5.665651708841323853e-02 -4.123361781239509583e-02 1.498904228210449219e-01 -2.402708530426025391e-01 -1.931028813123703003e-01 -6.886045634746551514e-02 -9.416487812995910645e-02 2.269181162118911743e-01 -2.135397940874099731e-01 -1.587060280144214630e-02 1.962148249149322510e-01 5.608809739351272583e-02 -3.320082724094390869e-01 1.815430074930191040e-01 1.544783543795347214e-02 1.020971760153770447e-01 9.648776054382324219e-02 8.064063149504363537e-04 -2.498948723077774048e-01 -1.041062325239181519e-01 7.560655474662780762e-02
-1.786136776208877563e-01 -1.758003383874893188e-01 3.932555913925170898e-01 -8.052492141723632812e-02 -1.218202635645866394e-01 2.412238121032714844e-01 -6.647513061761856079e-02 -8.900928311049938202e-03 7.662115991115570068e-02 -1.333216428756713867e-01 -8.831375092267990112e-02 2.425476312637329102e-01 1.037010848522186279e-01 -2.173643559217453003e-02 5.356052517890930176e-02 1.515205055475234985e-01 2.610094249248504639e-01 3.746345639228820801e-02 2.627415955066680908e-01 -4.717358024208806455e-05 3.629548102617263794e-02 1.501456201076507568e-01 3.120511472225189209e-01 -9.995714575052261353e-02 1.391505300998687744e-01 -1.914089918136596680e-01 1.999723762273788452e-01 -9.703625738620758057e-02 3.080832026898860931e-02 -3.352443873882293701e-01 -1.056545823812484741e-01 2.674044668674468994e-01
-1.065348759293556213e-01 -2.244503796100616455e-01 -4.027834162116050720e-02 6.203441321849822998e-02 -3.243496716022491455e-01 2.608090341091156006e-01 9.259068220853805542e-02 -2.134926915168762207e-01 -4.092846214771270752e-01 -9.485968202352523804e-02 -2.038198113441467285e-01 1.059774309396743774e-01 5.893653258681297302e-02 -5.242452770471572876e-02 -2.144080102443695068e-01 -7.041755318641662598e-02 3.045068085193634033e-01 -8.607257902622222900e-02 -1.315705925226211548e-01 -9.339632093906402588e-02 1.757547706365585327e-01 3.015090711414813995e-02 -6.358718127012252808e-02 -7.679523527622222900e-02 9.724994003772735596e-02 -2.322159111499786377e-01 -2.910316735506057739e-02 -2.543100416660308838e-01 1.485093086957931519e-01 -2.328364104032516479e-01 1.288954168558120728e-01 1.711656898260116577e-01
-1.188163682818412781e-01 6.313177943229675293e-02 1.743398010730743408e-01 -3.164404928684234619e-01 -1.388200670480728149e-01 -1.597909480333328247e-01 -3.089025616645812988e-01 9.283661097288131714e-02 -2.649889886379241943e-01 1.050450876355171204e-01 -1.832150965929031372e-01 1.910032629966735840e-01 2.535970807075500488e-01 -2.615699768066406250e-01 9.869146347045898438e-02 1.615424752235412598e-01 -2.545916475355625153e-02 -3.123391270637512207e-01 1.152722537517547607e-01 -1.690616905689239502e-01 1.612370461225509644e-02 2.186068892478942871e-01 -2.826541364192962646e-01 -2.307025641202926636e-01 6.041311845183372498e-02 -3.815749660134315491e-02 -1.257491111755371094e-01 -1.284379065036773682e-01 -1.164134591817855835e-02 -1.228403598070144653e-01 7.297628372907638550e-02 -5.873375385999679565e-02
-3.851553797721862793e-01 3.781312331557273865e-02 3.036690652370452881e-01 -3.185344487428665161e-02 -3.277361989021301270e-01 1.364130992442369461e-02 -1.902261525392532349e-01 -2.842227220535278320e-01 -2.258355356752872467e-02 5.296190455555915833e-02 -2.579106390476226807e-01 -5.415811017155647278e-02 -2.306983768939971924e-01 8.343283832073211670e-02 -1.435651481151580811e-01 1.202637106180191040e-01 1.583954989910125732e-01 -1.112873479723930359e-01 3.639661371707916260e-01 -1.487374901771545410e-01 6.591916829347610474e-02 1.488984674215316772e-01 -2.864222414791584015e-02 -8.402244746685028076e-02 6.332410126924514771e-02 1.560757458209991455e-01 1.996119320392608643e-01 1.021511182188987732e-01 1.387376785278320312e-01 -5.652977898716926575e-02 -1.182775124907493591e-01 1.511956453323364258e-01
-2.421807348728179932e-01 1.253736019134521484e-01 2.230634540319442749e-01 -6.728498637676239014e-02 5.880659073591232300e-02 2.262432277202606201e-01 -2.169548533856868744e-02 -2.167681157588958740e-01 -1.764106899499893188e-01 6.812387704849243164e-02 -1.000374108552932739e-01 1.108630001544952393e-02 -1.285712718963623047e-01 -3.672291934490203857e-01 -9.296555817127227783e-02 1.711359173059463501e-01 6.347011774778366089e-02 -2.553187869489192963e-02 2.601670622825622559e-01 1.127357184886932373e-01 1.438969820737838745e-01 5.018823966383934021e-02 -4.983461275696754456e-02 -7.226805388927459717e-02 1.861661970615386963e-01 -1.292489171028137207e-01 1.079662814736366272e-01 -3.506175577640533447e-01 2.873281836509704590e-01 -2.691948413848876953e-01 9.113699942827224731e-02 2.621874511241912842e-01
5.305640865117311478e-03 -3.597758412361145020e-01 3.383481502532958984e-01 -2.743435837328433990e-02 -1.287991702556610107e-01 2.513101994991302490e-01 -1.941438615322113037e-01 1.101768091320991516e-01 -8.521611243486404419e-02 -1.008029505610466003e-01 -2.274299561977386475e-01 2.248810976743698120e-02 -2.531208693981170654e-01 1.211166891152970493e-04 2.942134439945220947e-01 2.445699125528335571e-01 -7.090607285499572754e-02 2.224863134324550629e-02 5.735490471124649048e-02 -1.841366589069366455e-01 6.983108073472976685e-02 8.768683671951293945e-02 -7.391265034675598145e-02 -2.214439511299133301e-01 1.919943690299987793e-01 -1.498629599809646606e-01 4.053123295307159424e-02 -9.308933466672897339e-02 8.342387154698371887e-03 -2.013700306415557861e-01 -3.104635179042816162e-01 -1.708928495645523071e-01
-1.691993325948715210e-01 -2.775577083230018616e-02 1.325691770762205124e-02 -6.813590228557586670e-02 -9.597081691026687622e-02 -1.653136126697063446e-02 -6.101460009813308716e-02 -2.043438851833343506e-01 9.038162534125149250e-04 2.363863773643970490e-02 -2.945201396942138672e-01 -1.989205777645111084e-01 2.512317337095737457e-02 -5.979997664690017700e-02 -2.112178504467010498e-01 3.428544104099273682e-01 2.205181568861007690e-01 -2.881521582603454590e-01 1.001230254769325256e-01 -1.627666056156158447e-01 -3.100655674934387207e-01 9.037727862596511841e-02 -1.163231283426284790e-01 -2.959524691104888916e-01 -1.856716349720954895e-02 -1.350977271795272827e-02 1.544355452060699463e-01 -1.479197293519973755e-01 -5.593837797641754150e-02 -2.146640233695507050e-02 -1.496790945529937744e-01 4.143946468830108643e-01
2.912742830812931061e-02 3.537486121058464050e-02 -8.829774707555770874e-02 -1.822171360254287720e-01 -1.680782288312911987e-01 4.274108633399009705e-02 -5.986318737268447876e-02 -3.746469318866729736e-01 -1.640200763940811157e-01 1.324577033519744873e-01 1.274306029081344604e-01 3.508161306381225586e-01 -5.114674195647239685e-02 -3.936395049095153809e-03 -6.821064651012420654e-02 3.515222668647766113e-01 -2.813465893268585205e-01 2.613275684416294098e-02 3.020864725112915039e-01 -8.707068860530853271e-02 -1.897302828729152679e-02 1.380348578095436096e-02 1.404956579208374023e-01 -2.858242988586425781e-01 1.416947841644287109e-01 -1.033177673816680908e-01 -1.250527203083038330e-01 -1.119058430194854736e-01 1.968334764242172241e-01 -2.481418475508689880e-02 -2.850494384765625000e-01 8.990301191806793213e-02
-1.109919026494026184e-01 -3.111177384853363037e-01 4.666668474674224854e-01 -2.039987221360206604e-02 -4.522635135799646378e-03 3.329385221004486084e-01 2.626772038638591766e-02 -1.308427006006240845e-01 -1.174645349383354187e-01 -2.200285196304321289e-01 2.695771306753158569e-02 2.895124629139900208e-02 2.854063175618648529e-02 -1.446363236755132675e-02 9.567803703248500824e-03 -2.087200060486793518e-03 1.339276283979415894e-01 2.298869937658309937e-02 7.024789601564407349e-02 -9.738865494728088379e-02 -1.651923358440399170e-01 8.563818782567977905e-02 5.678424984216690063e-02 -4.197412729263305664e-01 2.355664521455764771e-01 1.957442611455917358e-02 1.245995461940765381e-01 -1.176527962088584900e-01 3.040289282798767090e-01 -2.313321083784103394e-01 -2.777521871030330658e-02 -1.561160013079643250e-02
-1.647143065929412842e-01 3.370772898197174072e-01 3.039228320121765137e-01 -5.748476088047027588e-02 -1.444044560194015503e-01 9.936623275279998779e-02 2.151081115007400513e-01 -1.309063434600830078e-01 -1.337183266878128052e-01 -4.661982133984565735e-02 -1.100318729877471924e-01 1.882206648588180542e-01 -4.065218940377235413e-02 -2.252858430147171021e-01 -2.159694135189056396e-01 7.621934264898300171e-02 -5.458687990903854370e-02 1.217442452907562256e-01 2.505354583263397217e-01 -3.266892954707145691e-02 1.072805002331733704e-02 6.559241563081741333e-02 2.049991115927696228e-02 -6.840382516384124756e-02 -8.869333192706108093e-03 -4.513414576649665833e-02 1.895940601825714111e-01 -2.593478262424468994e-01 3.217358291149139404e-01 -3.662074804306030273e-01 9.353731572628021240e-02 2.326930314302444458e-01
-2.393436878919601440e-01 1.255688909441232681e-02 -3.850857913494110107e-02 -6.880114227533340454e-02 -1.144455224275588989e-01 2.843473255634307861e-01 9.245119988918304443e-02 -2.992379367351531982e-01 -8.676441758871078491e-02 -1.525623798370361328e-01 -4.454446211457252502e-02 3.808266222476959229e-01 -1.934689655900001526e-02 -2.713834643363952637e-01 2.459134459495544434e-01 1.504593491554260254e-01 1.767225265502929688e-01 -6.091013550758361816e-02 -1.061492040753364563e-01 -1.948647797107696533e-01 -8.227470517158508301e-02 2.780427932739257812e-01 -1.137946746894158423e-04 2.169684320688247681e-02 -4.537953063845634460e-02 -1.990266442298889160e-01 4.921933263540267944e-02 -1.097010672092437744e-01 -3.858136013150215149e-02 -2.582288682460784912e-01 2.840878367424011230e-01 1.887179762125015259e-01
-1.927387416362762451e-01 -2.435113936662673950e-01 3.175723850727081299e-01 -3.211171180009841919e-02 1.069495901465415955e-01 3.079712986946105957e-01 -1.652120053768157959e-01 -1.349291801452636719e-01 -2.464064955711364746e-01 -2.529180943965911865e-01 -1.476628929376602173e-01 6.431064754724502563e-02 1.079501062631607056e-01 -6.657794862985610962e-02 3.986162543296813965e-01 3.329506888985633850e-02 -7.403378188610076904e-02 -2.715553715825080872e-02 -4.945248737931251526e-02 1.259801443666219711e-03 1.909885704517364502e-01 -3.593204542994499207e-02 -1.067432463169097900e-01 -2.970634996891021729e-01 7.976837456226348877e-02 -7.135198265314102173e-02 2.039032727479934692e-01 -2.242217659950256348e-01 9.253536909818649292e-02 -2.099924534559249878e-01 -1.433465480804443359e-01 2.416064590215682983e-02
-9.935568273067474365e-02 2.034827619791030884e-01 1.125227212905883789e-01 3.339176774024963379e-01 7.625285536050796509e-02 1.987802237272262573e-01 2.248041331768035889e-01 -1.187118366360664368e-01 -3.623204231262207031e-01 -3.329716250300407410e-02 -2.449889481067657471e-01 1.995675861835479736e-01 -9.139572829008102417e-02 -1.052091941237449646e-01 -1.827184557914733887e-01 6.659127771854400635e-02 7.294591050595045090e-03 7.203894108533859253e-02 1.997393369674682617e-01 -1.210303455591201782e-01 -1.618165075778961182e-01 2.278311178088188171e-02 -1.679140478372573853e-01 -2.318936884403228760e-01 1.626585572957992554e-01 -1.491802483797073364e-01 -1.831310801208019257e-02 -1.247395724058151245e-01 1.130213513970375061e-01 -2.770511507987976074e-01 -3.153347074985504150e-01 5.562098696827888489e-02
-3.221489191055297852e-01 1.261624246835708618e-01 3.073856830596923828e-01 3.944405168294906616e-02 -2.535235583782196045e-01 2.001363784074783325e-01 1.276761014014482498e-02 -7.282377034425735474e-02 -1.193792223930358887e-01 -2.718673944473266602e-01 -1.323556154966354370e-01 1.293860375881195068e-01 7.692105602473020554e-03 1.561540663242340088e-01 -8.427036553621292114e-02 5.808784812688827515e-02 -1.800588220357894897e-01 1.139877513051033020e-01 3.022619485855102539e-01 -2.702959179878234863e-01 -7.063978165388107300e-02 1.108876466751098633e-01 2.890331149101257324e-01 -8.172582834959030151e-02 -4.641474038362503052e-02 -1.219856366515159607e-01 -2.519378066062927246e-01 -2.702491283416748047e-01 2.615955844521522522e-02 -1.813896894454956055e-01 -4.931899532675743103e-02 1.011067107319831848e-01
1.357054114341735840e-01 2.387135177850723267e-01 1.291194260120391846e-01 -2.081225812435150146e-01 -1.664963215589523315e-01 -6.434577703475952148e-02 1.055407971143722534e-01 -3.561101853847503662e-01 -2.121936976909637451e-01 1.307349205017089844e-01 1.503373980522155762e-01 9.585381299257278442e-02 8.391766250133514404e-02 -9.577011317014694214e-02 -4.935404285788536072e-02 2.542555332183837891e-01 -2.800895571708679199e-01 9.393816441297531128e-02 2.107091397047042847e-01 -3.077700138092041016e-01 5.131590738892555237e-02 2.004900574684143066e-01 2.820352651178836823e-02 -3.628393411636352539e-01 1.426403373479843140e-01 -3.239979222416877747e-02 2.753056958317756653e-02 -2.921555936336517334e-01 3.329837322235107422e-02 -3.354977071285247803e-02 -5.237484723329544067e-02 -5.862250179052352905e-02
-6.110851466655731201e-02 4.675198346376419067e-03 1.669733673334121704e-01 -2.488491386175155640e-01 -4.076414275914430618e-03 1.795281171798706055e-01 -1.688048988580703735e-01 -2.379126101732254028e-01 -1.183487027883529663e-01 -2.560225427150726318e-01 -3.142457604408264160e-01 1.252245903015136719e-01 -4.222860559821128845e-03 -3.041398525238037109e-01 -2.263118624687194824e-01 -3.980853036046028137e-02 2.096724882721900940e-02 -5.460174381732940674e-02 2.897545695304870605e-01 -3.875667601823806763e-02 8.485267311334609985e-02 3.596118390560150146e-01 -1.601926237344741821e-01 -1.238845065236091614e-01 2.775082290172576904e-01 -1.244333013892173767e-01 -1.908617764711380005e-01 -1.329928822815418243e-02 2.154153287410736084e-01 3.608642891049385071e-02 3.161104768514633179e-02 7.464718818664550781e-02
-9.836936742067337036e-02 -3.108908981084823608e-02 3.173152506351470947e-01 -4.830180481076240540e-02 -6.590378470718860626e-03 2.541784942150115967e-01 5.612002313137054443e-02 -3.392164409160614014e-01 5.099588260054588318e-02 1.231831833720207214e-01 -2.139062732458114624e-01 2.124919891357421875e-01 -1.642583012580871582e-01 2.587439864873886108e-02 -1.051758825778961182e-01 1.429497599601745605e-01 1.213599592447280884e-01 -3.227025503292679787e-03 3.612589836120605469e-01 7.497195154428482056e-02 -1.900477111339569092e-01 1.703345626592636108e-01 1.302214115858078003e-01 -1.455015391111373901e-01 -2.314890176057815552e-02 -2.832867503166198730e-01 9.791756980121135712e-03 -1.860629469156265259e-01 1.889104098081588745e-01 -2.694145441055297852e-01 -1.027023345232009888e-01 2.172270566225051880e-01
-1.693998277187347412e-01 1.737157553434371948e-01 4.740067124366760254e-01 -1.877788752317428589e-01 -2.871628403663635254e-01 1.845182627439498901e-01 1.005998328328132629e-01 -5.455525219440460205e-02 -3.027525246143341064e-01 -8.526486158370971680e-02 -7.472761720418930054e-02 2.436157464981079102e-01 7.886926829814910889e-02 6.628295034170150757e-02 -1.827231645584106445e-01 1.455612201243638992e-02 -6.270863860845565796e-02 1.166160125285387039e-02 3.317190110683441162e-01 -3.285934031009674072e-02 -4.648878052830696106e-02 -1.230729594826698303e-01 -1.298976987600326538e-01 -8.189229667186737061e-02 1.738719344139099121e-01 1.586962677538394928e-02 1.346858739852905273e-01 -1.034015044569969177e-01 -4.649045411497354507e-03 -2.501686215400695801e-01 1.770970672369003296e-01 -1.847791373729705811e-01
-1.728583276271820068e-01 -6.785695254802703857e-02 2.275975495576858521e-01 -4.261420574039220810e-03 -1.929922997951507568e-01 2.123827785253524780e-01 -4.835817962884902954e-02 -1.204911842942237854e-01 -1.293341815471649170e-01 -2.370111942291259766e-01 -3.031598627567291260e-01 -6.271150708198547363e-02 -2.373050339519977570e-02 -2.402554154396057129e-01 -1.027873903512954712e-01 1.875800490379333496e-01 -1.483765095472335815e-01 -1.491590589284896851e-01 6.391737610101699829e-02 -1.135524213314056396e-01 -3.739354908466339111e-01 -8.247675001621246338e-02 2.498636581003665924e-02 4.975279793143272400e-02 1.360772550106048584e-01 1.894543319940567017e-01 9.510112553834915161e-02 -1.038971245288848877e-01 -3.378079533576965332e-01 -3.542708754539489746e-01 -1.675699464976787567e-02 1.287824064493179321e-01
1.891757994890213013e-01 -1.739382147789001465e-01 7.918673753738403320e-02 -1.209470443427562714e-02 -3.189074620604515076e-02 1.038334071636199951e-01 -1.181857660412788391e-01 -2.525074779987335205e-01 -2.189651876688003540e-01 2.216367423534393311e-02 -2.100559324026107788e-01 4.152472317218780518e-02 1.677704304456710815e-01 -4.592870175838470459e-02 -1.730113327503204346e-01 8.401265740394592285e-02 1.025671064853668213e-01 -1.646615266799926758e-01 3.404821157455444336e-01 -2.302619516849517822e-01 -2.900456786155700684e-01 1.564019769430160522e-01 1.794964671134948730e-01 -1.509198993444442749e-01 -2.547464072704315186e-01 -2.342048436403274536e-01 -1.074218302965164185e-01 -1.642136871814727783e-01 -2.943446114659309387e-02 8.741009980440139771e-03 1.090786680579185486e-01 3.677264750003814697e-01
1.086099892854690552e-01 5.126867070794105530e-02 1.704512983560562134e-01 -3.847963362932205200e-02 -1.395766437053680420e-01 -6.533352285623550415e-02 -1.297605335712432861e-01 -5.497692618519067764e-04 -5.089322328567504883e-01 4.301078990101814270e-02 -2.432231754064559937e-01 3.099922835826873779e-01 1.278370618820190430e-01 1.272875219583511353e-01 5.184057354927062988e-02 -2.248044870793819427e-02 -2.050504237413406372e-01 -1.683498769998550415e-01 1.949947029352188110e-01 -2.096488177776336670e-01 -2.116626128554344177e-02 3.349252641201019287e-01 5.490288604050874710e-03 1.969498582184314728e-02 4.020855203270912170e-02 5.977341439574956894e-03 -1.239418089389801025e-01 -2.763939499855041504e-01 -1.007738485932350159e-01 -2.491660118103027344e-01 -1.145360916852951050e-01 1.357638388872146606e-01
-2.682481408119201660e-01 -2.051510214805603027e-01 3.857819363474845886e-02 -1.558746248483657837e-01 4.462879151105880737e-02 2.458503842353820801e-02 2.433805167675018311e-01 -6.281033903360366821e-02 -2.340462803840637207e-02 -7.822605967521667480e-02 -1.184206679463386536e-01 1.688396930694580078e-01 -1.203057635575532913e-02 -1.379235535860061646e-01 6.933126598596572876e-02 3.887664377689361572e-01 1.911855489015579224e-01 -3.230813443660736084e-01 2.759495675563812256e-01 -9.130260348320007324e-02 1.861620992422103882e-01 -5.154520645737648010e-02 2.095050364732742310e-01 -1.361952126026153564e-01 1.228373423218727112e-01 -2.749696001410484314e-02 5.192619934678077698e-02 -1.312364935874938965e-01 1.317268460988998413e-01 -2.660000920295715332e-01 2.181604057550430298e-01 2.710084915161132812e-01
3.211379423737525940e-02 -6.844564527273178101e-02 -1.453234106302261353e-01 -3.249885141849517822e-01 -7.451475411653518677e-02 1.458420138806104660e-02 -8.546568453311920166e-02 -9.511665254831314087e-02 -3.297431766986846924e-01 7.361418008804321289e-02 -4.585644304752349854e-01 2.313510030508041382e-01 -8.761395514011383057e-02 -2.487046457827091217e-02 -5.525858700275421143e-02 4.381569921970367432e-01 -1.753126531839370728e-01 -2.717970907688140869e-01 7.722484320402145386e-02 5.671436339616775513e-02 8.598034270107746124e-03 -2.887984446715563536e-04 -5.571978539228439331e-02 -2.199062258005142212e-01 1.499970108270645142e-01 -2.226167544722557068e-02 1.380781177431344986e-02 -1.841692999005317688e-02 -6.717722117900848389e-02 -2.294283211231231689e-01 -5.045206844806671143e-02 1.249034926295280457e-01
-5.445764213800430298e-02 2.520958185195922852e-01 -2.478812448680400848e-02 -4.292862955480813980e-03 -1.995660066604614258e-01 6.571352481842041016e-02 1.573582887649536133e-01 -1.723353862762451172e-01 -4.578052759170532227e-01 -1.531416028738021851e-01 -4.680654406547546387e-02 -8.267659693956375122e-02 1.441394537687301636e-01 1.547129601240158081e-01 4.507847130298614502e-02 4.711666405200958252e-01 1.755908690392971039e-02 4.874419793486595154e-02 1.778389960527420044e-01 -3.858583420515060425e-02 -4.021100699901580811e-02 -3.661237284541130066e-02 -1.652444154024124146e-02 -1.308405846357345581e-01 1.241449117660522461e-01 -2.237353175878524780e-01 1.654227375984191895e-01 -1.498834192752838135e-01 4.701098427176475525e-02 -9.688344597816467285e-02 -3.693534433841705322e-01 6.300178170204162598e-02
8.934548497200012207e-02 -2.459544129669666290e-02 5.940331611782312393e-03 -1.640861481428146362e-02 -1.530369669198989868e-01 2.115904912352561951e-02 -1.566543057560920715e-02 -2.921146154403686523e-01 -2.209122180938720703e-01 -2.593413889408111572e-01 7.056351006031036377e-02 2.912201285362243652e-01 3.367011249065399170e-01 -1.875104568898677826e-02 1.764418780803680420e-01 -1.165293604135513306e-01 3.828392550349235535e-02 -2.661920189857482910e-01 4.248537123203277588e-01 -1.318048406392335892e-02 4.820759966969490051e-02 2.274255454540252686e-01 -9.584640711545944214e-02 1.297382079064846039e-02 -9.029562026262283325e-02 -2.294318079948425293e-01 -1.043637841939926147e-01 -2.119416296482086182e-01 -1.109087094664573669e-01 -8.805236220359802246e-02 -2.137598991394042969e-01 1.365099996328353882e-01
4.451892897486686707e-02 -1.603354364633560181e-01 -1.014426201581954956e-01 4.367414116859436035e-02 2.311527787242084742e-04 1.526425480842590332e-01 1.636938601732254028e-01 1.019503399729728699e-01 -3.856203854084014893e-01 -1.169072315096855164e-01 -2.777909040451049805e-01 1.733869314193725586e-01 -1.457261145114898682e-01 -2.569521069526672363e-01 -6.676232814788818359e-02 3.730930387973785400e-01 3.246016427874565125e-02 -9.395413100719451904e-02 -5.187061429023742676e-02 -2.125900834798812866e-01 -1.239387020468711853e-01 1.165206432342529297e-01 -4.188825190067291260e-02 -9.903758764266967773e-02 2.559974789619445801e-01 -1.325351595878601074e-01 7.304104417562484741e-02 -1.538509428501129150e-01 -9.705190546810626984e-03 -3.344237059354782104e-02 -3.457517921924591064e-01 2.607230246067047119e-01
-5.134411621838808060e-03 2.614918909966945648e-02 -2.033381722867488861e-02 -2.031963616609573364e-01 -2.627268806099891663e-02 1.309064477682113647e-01 9.766364842653274536e-02 -1.149211600422859192e-01 -2.525693774223327637e-01 -5.549720674753189087e-02 -4.396223723888397217e-01 3.120157718658447266e-01 -1.033343672752380371e-01 1.301568448543548584e-01 -6.088373437523841858e-02 4.757975637912750244e-01 -7.844616472721099854e-02 -1.771178841590881348e-01 5.199790000915527344e-03 -1.286029964685440063e-01 -8.157421648502349854e-02 -9.395083039999008179e-02 -8.739031851291656494e-02 -2.393891513347625732e-01 1.834566593170166016e-01 -1.694424599409103394e-01 1.608299314975738525e-01 7.518834620714187622e-02 -1.814326643943786621e-01 -1.550896465778350830e-01 7.009572535753250122e-02 1.073662340641021729e-01
4.216474294662475586e-02 -9.806210547685623169e-02 -2.687355130910873413e-02 -1.402426697313785553e-02 -2.842562794685363770e-01 -8.957631140947341919e-02 2.915703356266021729e-01 -1.961392611265182495e-01 -1.005017831921577454e-01 4.259985685348510742e-02 -1.178230792284011841e-01 9.152516722679138184e-02 4.999545961618423462e-02 -2.441119849681854248e-01 3.414070978760719299e-02 2.417195774614810944e-02 7.216159999370574951e-02 -1.930927187204360962e-01 1.828308552503585815e-01 -9.659373760223388672e-02 2.007317543029785156e-01 2.488672435283660889e-01 9.193129837512969971e-02 -1.002542376518249512e-01 -1.166666150093078613e-01 -4.352203011512756348e-01 -2.805075347423553467e-01 -3.605220317840576172e-01 4.103809595108032227e-02 -1.509263217449188232e-01 -1.876936852931976318e-01 1.723471563309431076e-03
1.951546519994735718e-01 -1.963450610637664795e-01 -1.142703071236610413e-01 -4.374434426426887512e-02 -2.128711938858032227e-01 1.286020427942276001e-01 -4.055114462971687317e-02 -1.556983590126037598e-01 -3.620040118694305420e-01 9.074536710977554321e-02 -2.887700796127319336e-01 4.154314473271369934e-02 2.267941832542419434e-01 7.890012115240097046e-02 -4.297225177288055420e-02 -1.910391598939895630e-01 -4.451677575707435608e-02 -8.523179590702056885e-02 1.404625475406646729e-01 -1.092221513390541077e-01 2.676635086536407471e-01 1.672049425542354584e-02 7.068108301609754562e-03 -2.008679807186126709e-01 3.113242685794830322e-01 -4.268601164221763611e-02 -2.381435036659240723e-02 -1.625849157571792603e-01 4.055685698986053467e-01 -1.788233965635299683e-01 -1.056116223335266113e-01 1.168938949704170227e-01
-2.544543445110321045e-01 3.148355484008789062e-01 3.438431024551391602e-01 -1.166467517614364624e-01 -1.021548360586166382e-01 4.908918216824531555e-02 2.376933395862579346e-01 -9.001900255680084229e-02 -1.429168283939361572e-01 -2.826655097305774689e-02 -1.642244905233383179e-01 5.386456847190856934e-02 -2.215601801872253418e-01 -1.081187799572944641e-01 -1.317055672407150269e-01 9.976012259721755981e-02 -3.260371834039688110e-02 -1.217398606240749359e-02 2.577506303787231445e-01 -6.289163231849670410e-02 -9.210023097693920135e-03 1.198002994060516357e-01 7.238713651895523071e-02 -9.068222343921661377e-02 1.652471870183944702e-01 5.248638801276683807e-03 2.438141405582427979e-01 -2.375476509332656860e-01 3.320055305957794189e-01 -2.769088745117187500e-01 9.806587547063827515e-02 2.201010882854461670e-01
-2.583102583885192871e-01 3.222667053341865540e-02 3.878126144409179688e-01 -2.814792692661285400e-01 -2.546631097793579102e-01 1.969419121742248535e-01 2.185465022921562195e-02 1.853458583354949951e-02 2.270478382706642151e-02 -6.393110752105712891e-02 -2.543005347251892090e-01 2.472796738147735596e-01 -1.045857295393943787e-01 -7.710654754191637039e-03 -1.200011447072029114e-01 -1.204881258308887482e-02 2.292440235614776611e-01 5.784871801733970642e-02 2.425655573606491089e-01 -7.937212288379669189e-02 2.046827971935272217e-02 2.025216668844223022e-01 -1.947612315416336060e-02 -8.336487412452697754e-02 1.346897482872009277e-01 -2.645287215709686279e-01 9.968836605548858643e-02 -1.638763248920440674e-01 1.798635423183441162e-01 -3.192052245140075684e-01 7.343228906393051147e-02 8.854520320892333984e-02
-3.279062733054161072e-02 -1.462186407297849655e-02 3.571988642215728760e-01 -1.716289967298507690e-01 -5.170045793056488037e-02 -4.208065196871757507e-02 1.310395598411560059e-01 -1.939238905906677246e-01 -4.629274830222129822e-02 -1.232527941465377808e-01 -4.276384115219116211e-01 9.550017118453979492e-02 1.735662668943405151e-01 -2.325911074876785278e-02 -2.828865051269531250e-01 1.790973357856273651e-02 9.522859752178192139e-02 8.978848904371261597e-02 2.889384031295776367e-01 5.981374904513359070e-02 -1.100449785590171814e-01 2.181565016508102417e-01 1.222017109394073486e-01 -2.836549095809459686e-02 3.768665483221411705e-03 -1.345864683389663696e-01 2.282422035932540894e-01 -3.392084687948226929e-02 3.841087594628334045e-02 -4.015735983848571777e-01 -1.841265358962118626e-03 2.198967933654785156e-01
-4.956537857651710510e-02 -9.082311391830444336e-02 1.599016636610031128e-01 -6.383877247571945190e-02 -2.356196343898773193e-01 -1.449248790740966797e-01 1.962538063526153564e-01 -2.761636972427368164e-01 -3.508729338645935059e-01 7.309421896934509277e-02 9.763614274561405182e-03 6.852667778730392456e-02 -2.619838528335094452e-02 -4.495172575116157532e-02 -1.940066367387771606e-02 8.476657420396804810e-02 3.667308948934078217e-03 -4.367794692516326904e-01 3.082397580146789551e-01 -8.704254776239395142e-02 -3.535144403576850891e-02 1.895505636930465698e-01 -2.361387610435485840e-01 -1.712746322154998779e-01 -1.707667112350463867e-02 -2.328411042690277100e-01 -1.759398281574249268e-01 -2.605576217174530029e-01 1.149150282144546509e-01 7.346197217702865601e-02 1.680492609739303589e-01 9.479580819606781006e-02
7.719676196575164795e-02 -5.896863713860511780e-02 5.504361912608146667e-02 9.228598326444625854e-02 -1.389317959547042847e-01 1.778512597084045410e-01 1.644938588142395020e-01 -5.992138385772705078e-02 -1.106453612446784973e-01 1.230363920331001282e-01 -2.047472298145294189e-01 4.014815688133239746e-01 2.929150462150573730e-01 -2.862423956394195557e-01 1.873662620782852173e-01 1.441281288862228394e-01 2.591458261013031006e-01 4.635294899344444275e-02 1.686627268791198730e-01 -1.367036551237106323e-01 2.357417345046997070e-01 1.400746703147888184e-01 1.128354445099830627e-01 1.047722026705741882e-01 -3.630046546459197998e-02 -2.234155833721160889e-01 6.218420714139938354e-02 -2.367463260889053345e-01 1.369772851467132568e-01 -2.744310796260833740e-01 -1.783208921551704407e-02 1.498246639966964722e-01
9.574808180332183838e-02 1.368581354618072510e-01 4.163825139403343201e-02 -2.385574020445346832e-02 -2.874494194984436035e-01 -6.686629261821508408e-03 -1.290931254625320435e-01 -2.851247787475585938e-01 2.371654286980628967e-02 1.349878907203674316e-01 -1.251315325498580933e-02 3.473074734210968018e-02 5.970541387796401978e-02 -1.624395996332168579e-01 3.305798470973968506e-01 3.042682707309722900e-01 -4.144117981195449829e-02 -1.746152192354202271e-01 2.000981420278549194e-01 -3.342680037021636963e-01 -3.236331790685653687e-02 4.372920095920562744e-01 2.134188544005155563e-03 -1.094372794032096863e-01 -1.869305036962032318e-02 -2.150689810514450073e-01 1.212250515818595886e-01 -6.797800213098526001e-02 1.391917467117309570e-02 5.959236249327659607e-02 -2.579639554023742676e-01 1.129585281014442444e-01
-3.776618093252182007e-02 4.044114798307418823e-02 3.708633482456207275e-01 -2.066870220005512238e-02 -8.534599095582962036e-02 1.316942125558853149e-01 -3.295483440160751343e-02 9.876693785190582275e-02 -3.122548162937164307e-01 -2.132195979356765747e-01 -2.607170343399047852e-01 3.545850217342376709e-01 -1.798449307680130005e-01 -3.653275221586227417e-02 -2.990589439868927002e-01 3.715506987646222115e-03 -5.363408848643302917e-02 -9.294743649661540985e-03 3.604401648044586182e-02 -2.669346332550048828e-01 -8.671861886978149414e-02 3.120760023593902588e-01 -1.920819580554962158e-01 -5.103611946105957031e-02 1.879213601350784302e-01 8.906405419111251831e-02 2.501324117183685303e-01 -8.747564256191253662e-02 -5.553034693002700806e-02 -8.712933212518692017e-02 1.324415355920791626e-01 -4.577952995896339417e-02
7.498029619455337524e-02 -1.731675267219543457e-01 2.419561892747879028e-02 -7.109191268682479858e-02 -1.728499978780746460e-01 -1.390008330345153809e-01 -2.857018820941448212e-02 -1.153691709041595459e-01 -4.187209606170654297e-01 -1.622986048460006714e-01 -4.790937155485153198e-02 2.881975173950195312e-01 -9.813300520181655884e-02 -7.779504358768463135e-02 2.957529425621032715e-01 1.449812650680541992e-01 4.298113286495208740e-02 -1.814632713794708252e-01 1.841134577989578247e-01 -1.492191702127456665e-01 -2.866966836154460907e-02 7.616385817527770996e-02 -1.585274785757064819e-01 -1.709410697221755981e-01 -3.267950192093849182e-02 -4.722272157669067383e-01 -1.914222538471221924e-01 7.054477185010910034e-02 1.839480102062225342e-01 -1.008388325572013855e-01 8.053823560476303101e-02 1.270502954721450806e-01
-2.020554989576339722e-02 5.553185567259788513e-02 -1.299775838851928711e-01 -3.052707388997077942e-02 -3.032535910606384277e-01 1.443697363138198853e-01 7.629280444234609604e-03 -2.507117986679077148e-01 -4.876356199383735657e-02 6.663090735673904419e-02 -3.362493589520454407e-02 1.787710189819335938e-01 1.449205577373504639e-01 -7.048461586236953735e-02 2.037959694862365723e-01 1.054701879620552063e-01 -1.752732247114181519e-01 -1.886231750249862671e-01 3.384347259998321533e-01 -1.243850961327552795e-01 2.213449478149414062e-01 4.351722002029418945e-01 -1.789802610874176025e-01 -1.118864193558692932e-01 -8.543923497200012207e-02 -1.476583909243345261e-02 4.783994331955909729e-02 -1.464612185955047607e-01 1.130835153162479401e-03 -2.030296027660369873e-01 -3.640102446079254150e-01 -1.464869175106287003e-02
-2.393000870943069458e-01 1.352563947439193726e-01 3.679003715515136719e-01 1.326834559440612793e-01 -2.243506014347076416e-01 3.081714510917663574e-01 2.223019115626811981e-02 -4.527158662676811218e-02 -3.001545369625091553e-01 -2.238552868366241455e-01 -1.070612892508506775e-01 1.221829950809478760e-01 -9.415908902883529663e-02 9.728858619928359985e-02 -7.383761554956436157e-02 -4.714075848460197449e-02 -1.854259669780731201e-01 5.613918229937553406e-02 1.093430444598197937e-01 -2.466730326414108276e-01 3.705086559057235718e-02 2.103280574083328247e-01 2.569890618324279785e-01 -1.882197856903076172e-01 -1.377949770539999008e-02 -4.111171141266822815e-02 -2.245278954505920410e-01 -2.109066247940063477e-01 1.081986166536808014e-02 -2.240623235702514648e-01 -1.517931818962097168e-01 5.902280285954475403e-02
5.651450157165527344e-02 -1.569910198450088501e-01 2.329674810171127319e-01 1.691860333085060120e-02 8.995674550533294678e-03 -1.097586005926132202e-02 -2.440881729125976562e-01 -6.584364920854568481e-02 2.058842591941356659e-02 -3.476385772228240967e-01 -4.339510574936866760e-02 1.717376522719860077e-02 2.655898332595825195e-01 -2.629567086696624756e-01 -1.489659249782562256e-01 2.096389830112457275e-01 -2.459864169359207153e-01 9.430941194295883179e-02 4.164167642593383789e-01 -1.281357854604721069e-01 -1.158777400851249695e-01 1.765464991331100464e-02 -5.931634083390235901e-02 -2.507086694240570068e-01 1.048859879374504089e-01 3.188965469598770142e-02 -4.231169819831848145e-02 -1.360861212015151978e-01 -2.225134968757629395e-01 3.928005462512373924e-04 -1.197186931967735291e-01 2.978178262710571289e-01
-1.398836970329284668e-01 1.302486509084701538e-01 1.905348598957061768e-01 -2.504814267158508301e-01 -1.576255261898040771e-01 1.906920224428176880e-03 -1.137101203203201294e-01 -1.619744002819061279e-01 -1.497487910091876984e-02 -6.168279051780700684e-02 -2.056029886007308960e-01 -4.853132739663124084e-02 -5.090200901031494141e-02 -2.267232723534107208e-02 -5.695095658302307129e-02 1.978053152561187744e-01 -2.704134583473205566e-01 -1.719483286142349243e-01 -8.257428556680679321e-02 6.494945287704467773e-02 -1.717464774847030640e-01 5.261812210083007812e-01 3.806923329830169678e-02 -1.070732697844505310e-01 2.562260627746582031e-01 -1.195703744888305664e-01 -1.642195135354995728e-01 -1.879801750183105469e-01 1.357405632734298706e-01 -2.741466164588928223e-01 5.188625771552324295e-03 1.934157609939575195e-01
2.349060028791427612e-01 3.805022314190864563e-02 2.641723258420825005e-04 -4.208417609333992004e-02 -2.800323963165283203e-01 -3.191570192575454712e-02 -1.631591767072677612e-01 -2.080054730176925659e-01 -2.022661715745925903e-01 -2.303330749273300171e-01 -2.695595324039459229e-01 4.169971346855163574e-01 3.109243512153625488e-01 1.729406788945198059e-02 6.080788373947143555e-02 8.256657980382442474e-03 -8.641461282968521118e-02 -2.516312301158905029e-01 1.979710459709167480e-01 -1.903690956532955170e-02 9.123070538043975830e-02 -3.058297187089920044e-02 -9.494838863611221313e-02 2.767928643152117729e-03 2.304080426692962646e-01 -2.332301735877990723e-01 -1.188960596919059753e-01 -2.019232362508773804e-01 -1.587403863668441772e-01 -8.875849843025207520e-02 -1.571306139230728149e-01 4.734683036804199219e-02
6.813984364271163940e-02 -2.674669958651065826e-02 -1.086565628647804260e-01 -1.673682928085327148e-01 -1.724557280540466309e-01 -3.554087132215499878e-02 -1.106775477528572083e-01 -1.856515258550643921e-01 -2.807819843292236328e-01 1.703613698482513428e-01 -2.762131392955780029e-01 3.257315605878829956e-02 -1.849006861448287964e-01 1.077010184526443481e-01 1.509800106287002563e-01 3.414270579814910889e-01 9.555329568684101105e-03 -5.181334614753723145e-01 1.475603878498077393e-01 -1.075521390885114670e-02 -5.600298568606376648e-02 -8.567363768815994263e-02 -1.955081336200237274e-02 -1.677713096141815186e-01 1.784152239561080933e-01 1.242798641324043274e-01 2.253685295581817627e-01 -1.462324112653732300e-01 2.377442643046379089e-02 -2.296198904514312744e-01 6.596679985523223877e-02 -1.372166909277439117e-02
-2.517915368080139160e-01 -3.607707023620605469e-01 2.277979701757431030e-01 -1.733714155852794647e-02 -8.225865662097930908e-03 2.230389118194580078e-01 -2.333709597587585449e-01 3.129304945468902588e-02 -1.844576001167297363e-01 -1.410548388957977295e-01 -1.889718919992446899e-01 3.621634840965270996e-02 -1.151361390948295593e-01 2.907367795705795288e-02 3.885554373264312744e-01 1.790534704923629761e-01 -4.290458932518959045e-02 1.161323115229606628e-01 1.305769085884094238e-01 -1.258305609226226807e-01 6.680727005004882812e-02 1.253639608621597290e-01 -2.032392770051956177e-01 -1.845366358757019043e-01 9.225988388061523438e-02 -1.209675073623657227e-01 -1.400756090879440308e-01 -2.713549137115478516e-01 -5.518262088298797607e-02 -1.209434941411018372e-01 -2.763670086860656738e-01 -8.195365965366363525e-02
-1.212666649371385574e-02 -5.131899565458297729e-02 5.881806090474128723e-02 -1.007477492094039917e-01 -8.773674815893173218e-02 -3.291945159435272217e-02 -1.767350137233734131e-01 -2.823286354541778564e-01 -2.297455221414566040e-01 -1.487115770578384399e-01 -1.617426723241806030e-01 -5.977559089660644531e-02 1.222899034619331360e-01 9.382051229476928711e-02 -1.081222072243690491e-01 1.769341826438903809e-01 -2.573458254337310791e-01 3.122352994978427887e-03 -1.159933805465698242e-01 1.215077564120292664e-02 -6.369956582784652710e-02 4.848138988018035889e-01 -1.041388213634490967e-01 -8.533648401498794556e-02 1.820033341646194458e-01 -2.410356998443603516e-01 -7.868308573961257935e-02 -3.882396221160888672e-01 1.146984919905662537e-01 -2.166771888732910156e-01 8.272981643676757812e-02 2.008402049541473389e-01
-8.285344392061233521e-02 2.411809982731938362e-03 1.948802769184112549e-01 -2.855506027117371559e-03 -2.890219092369079590e-01 1.804424822330474854e-02 -5.187070742249488831e-02 -5.270153880119323730e-01 1.405577212572097778e-01 -1.828437149524688721e-01 -1.739397048950195312e-01 4.074625298380851746e-02 2.934693396091461182e-01 -2.122357189655303955e-01 1.564642488956451416e-01 1.284808963537216187e-01 -1.362569779157638550e-01 6.126464903354644775e-02 1.970797777175903320e-02 -1.799721270799636841e-01 6.328500062227249146e-02 1.998722702264785767e-01 -1.487714648246765137e-01 4.614198580384254456e-03 3.188888728618621826e-02 -1.439433842897415161e-01 1.879259943962097168e-02 1.032574772834777832e-01 3.449679017066955566e-01 -1.294100433588027954e-01 -8.706438355147838593e-03 2.092948555946350098e-01
-5.651823431253433228e-02 -2.331481575965881348e-01 1.546033620834350586e-01 -1.742551922798156738e-01 1.729170382022857666e-01 1.175475567579269409e-01 1.497112773358821869e-02 -2.108746916055679321e-01 -1.286313235759735107e-01 9.866104274988174438e-02 -2.935785055160522461e-01 2.589140236377716064e-01 4.501194134354591370e-02 -3.671762719750404358e-02 -7.294105738401412964e-02 8.511132001876831055e-02 7.533177733421325684e-03 -1.095070913434028625e-01 1.126381531357765198e-01 -1.711631566286087036e-01 -1.388891339302062988e-01 -2.486110478639602661e-02 -2.206540293991565704e-02 -5.450962483882904053e-02 -1.771965995430946350e-02 -2.587655484676361084e-01 -7.520892471075057983e-02 -7.383075356483459473e-02 2.801179289817810059e-01 -3.974207341670989990e-01 2.612754702568054199e-01 3.793056905269622803e-01
-2.495810240507125854e-01 -2.519539594650268555e-01 -8.453417569398880005e-02 -1.339302062988281250e-01 6.532482057809829712e-02 7.126892358064651489e-02 2.240198105573654175e-01 -1.741130352020263672e-01 -1.072410494089126587e-01 -2.291437238454818726e-01 -1.892821043729782104e-01 2.951079607009887695e-01 1.345429718494415283e-01 -2.387209534645080566e-01 -9.902802994474768639e-04 2.731156647205352783e-01 1.264059394598007202e-01 -3.390759602189064026e-02 1.410516947507858276e-01 -1.078707724809646606e-01 -4.952326416969299316e-02 -9.513635933399200439e-02 2.996546961367130280e-02 -4.394778236746788025e-02 2.122732251882553101e-01 6.178146228194236755e-02 3.349127992987632751e-02 -1.656558811664581299e-01 1.894567608833312988e-01 -3.841564953327178955e-01 1.777757108211517334e-01 2.591995894908905029e-01
4.924704506993293762e-02 1.922786235809326172e-02 -1.007985696196556091e-01 -2.053977251052856445e-01 1.575521975755691528e-01 8.882404118776321411e-02 8.497867733240127563e-02 -9.634505212306976318e-02 -2.102588713169097900e-01 -1.735778898000717163e-01 -3.352561295032501221e-01 2.538482546806335449e-01 -3.239928781986236572e-01 2.413392439484596252e-02 1.092201657593250275e-02 3.472205996513366699e-01 -8.199982345104217529e-02 -1.586849093437194824e-01 -3.904764354228973389e-02 -1.674613207578659058e-01 -3.081634826958179474e-02 2.594515867531299591e-02 1.764868199825286865e-02 -2.622037827968597412e-01 2.482628524303436279e-01 -2.274917513132095337e-01 2.480187080800533295e-02 -7.275990210473537445e-03 -1.728437840938568115e-01 -2.283241301774978638e-01 3.094686754047870636e-02 2.984184920787811279e-01
-9.259430319070816040e-02 -3.883176669478416443e-02 1.890301704406738281e-01 -9.870359301567077637e-02 -8.093547075986862183e-02 -1.430964767932891846e-01 1.149700507521629333e-01 -1.874906718730926514e-01 -3.857377469539642334e-01 -1.842198669910430908e-01 -2.243444919586181641e-01 2.517458200454711914e-01 2.643862664699554443e-01 6.863852590322494507e-02 4.645451903343200684e-02 1.803837567567825317e-01 -1.906381845474243164e-01 -3.795776963233947754e-01 -9.545717388391494751e-02 -2.071452140808105469e-01 3.651490807533264160e-02 4.173102974891662598e-02 -9.901020675897598267e-02 -1.556087434291839600e-01 1.600322276353836060e-01 -1.033834815025329590e-01 -3.100390434265136719e-01 -1.995594650506973267e-01 1.251753121614456177e-01 -5.804870650172233582e-02 -3.725276095792651176e-03 -4.966482892632484436e-02
-9.488777071237564087e-02 -1.009655520319938660e-01 1.391831189393997192e-01 -1.382806152105331421e-01 4.669972509145736694e-02 2.471901923418045044e-01 -1.749920248985290527e-01 -2.514768242835998535e-01 -1.296140551567077637e-01 -1.000039651989936829e-01 -1.728037893772125244e-01 -1.365327090024948120e-01 1.087061241269111633e-01 1.216535642743110657e-01 -3.645993024110794067e-02 1.975065469741821289e-01 -1.298769265413284302e-01 8.525963872671127319e-02 1.312501281499862671e-01 -1.468569934368133545e-01 -1.981021016836166382e-01 1.607071906328201294e-01 -7.169517129659652710e-02 -1.858682036399841309e-01 -4.347657784819602966e-02 -5.518760159611701965e-02 1.100563704967498779e-01 -4.259799048304557800e-02 4.499323964118957520e-01 -2.261071503162384033e-01 -1.042690426111221313e-01 4.380828440189361572e-01
-1.567253917455673218e-01 -5.173228308558464050e-02 3.046924471855163574e-01 -8.206247538328170776e-02 -1.913143843412399292e-01 1.163791045546531677e-01 3.786950185894966125e-02 -8.777296543121337891e-02 -2.495756149291992188e-01 -3.219189047813415527e-01 -3.685758113861083984e-01 -2.019771784543991089e-01 -5.462436750531196594e-02 5.786336027085781097e-03 -7.108825724571943283e-03 2.079576551914215088e-01 -8.566965907812118530e-02 -1.453211903572082520e-01 2.483908087015151978e-01 -2.852677106857299805e-01 -1.888725012540817261e-01 -6.530366837978363037e-02 8.649011701345443726e-02 9.435873478651046753e-02 1.389169842004776001e-01 8.500001579523086548e-02 1.038823723793029785e-01 -6.068191677331924438e-02 -2.964887320995330811e-01 -2.336539924144744873e-01 -4.777655005455017090e-02 -1.067477166652679443e-01
-1.463158726692199707e-01 1.153133157640695572e-02 6.292536109685897827e-02 8.060853928327560425e-02 -5.741116032004356384e-02 4.073553979396820068e-01 4.840539302676916122e-03 -3.309030532836914062e-01 -9.512027353048324585e-02 -1.276007443666458130e-01 -1.298230141401290894e-01 2.520742118358612061e-01 -3.030960448086261749e-03 -1.496537923812866211e-01 -1.413932740688323975e-01 1.823168098926544189e-01 2.585904486477375031e-02 -1.215083003044128418e-01 2.973280549049377441e-01 2.458111643791198730e-01 -2.575489878654479980e-01 4.823074862360954285e-02 9.899630397558212280e-02 -1.908134520053863525e-01 2.717579305171966553e-01 7.323665916919708252e-02 -1.065776944160461426e-01 3.202848508954048157e-02 7.563393563032150269e-02 -3.327358365058898926e-01 -1.438826769590377808e-01 4.499257076531648636e-03
-4.941715300083160400e-02 2.031441777944564819e-01 7.877518422901630402e-03 -7.740013301372528076e-02 -1.178195402026176453e-01 -1.455885916948318481e-01 -8.953396975994110107e-02 -3.686634898185729980e-01 -2.646285295486450195e-02 -1.481646448373794556e-01 -2.116197645664215088e-01 5.796084925532341003e-02 -4.031192511320114136e-03 -1.098623573780059814e-01 7.674234360456466675e-02 5.480245873332023621e-02 -3.038248717784881592e-01 7.556956261396408081e-03 -8.170963265001773834e-03 7.816126942634582520e-02 -1.329916417598724365e-01 4.563169181346893311e-01 3.667382895946502686e-02 -1.641316562891006470e-01 2.507307529449462891e-01 -1.774853318929672241e-01 -6.791193038225173950e-02 -1.157504394650459290e-01 8.084147423505783081e-02 -3.498512506484985352e-01 2.164831943809986115e-02 2.914468348026275635e-01
-1.038265675306320190e-01 -1.472074091434478760e-01 2.882399260997772217e-01 2.288044616580009460e-02 -2.864059209823608398e-01 2.042704820632934570e-01 1.879910007119178772e-03 -1.250559985637664795e-01 -2.396386116743087769e-01 1.046957597136497498e-01 -3.718344271183013916e-01 -5.001591518521308899e-02 1.835904270410537720e-01 -1.943992674350738525e-01 -7.781488448381423950e-02 -1.240600422024726868e-01 4.638867080211639404e-02 -1.638412922620773315e-01 1.048951596021652222e-01 -4.946086928248405457e-02 2.250405400991439819e-01 3.349389508366584778e-02 -8.370921015739440918e-02 -3.414369225502014160e-01 7.414963096380233765e-02 -1.888075470924377441e-01 -5.454687401652336121e-03 -1.038361042737960815e-01 3.266900181770324707e-01 1.157638803124427795e-01 1.203083544969558716e-01 1.951857060194015503e-01
2.688053995370864868e-02 -2.777650654315948486e-01 2.234424352645874023e-01 -1.521720141172409058e-01 5.877803266048431396e-02 3.858589828014373779e-01 -2.210984379053115845e-01 2.380538173019886017e-02 -1.149665787816047668e-01 -8.838688582181930542e-02 -2.038024365901947021e-01 2.745681405067443848e-01 -9.460326284170150757e-02 1.119779795408248901e-02 3.065516650676727295e-01 6.711306050419807434e-03 -1.492264717817306519e-01 -1.618054956197738647e-01 5.949489772319793701e-02 -1.052432879805564880e-02 -2.001462429761886597e-01 -6.438012421131134033e-02 -1.775973662734031677e-02 -2.804659605026245117e-01 -1.292917728424072266e-01 -1.552621722221374512e-01 -8.774129301309585571e-02 -3.171025812625885010e-01 8.526119589805603027e-02 -2.526499330997467041e-01 5.521270632743835449e-02 8.772800117731094360e-02
-1.100814267992973328e-01 -4.033071175217628479e-02 2.328609675168991089e-01 5.256076902151107788e-02 -2.635252773761749268e-01 2.858361899852752686e-01 -7.726316154003143311e-02 1.229825466871261597e-01 -2.560639381408691406e-01 -1.641403883695602417e-01 -2.345305979251861572e-01 2.219620794057846069e-01 -8.767487853765487671e-02 -8.224316872656345367e-03 -2.506220638751983643e-01 7.932771742343902588e-02 1.086670681834220886e-01 -4.677295312285423279e-02 -7.401740550994873047e-02 -3.352653384208679199e-01 -1.296665966510772705e-01 2.415784150362014771e-01 -1.651674956083297729e-01 3.380274632945656776e-03 2.406957745552062988e-01 -2.178683318197727203e-02 3.334918022155761719e-01 -1.311628669500350952e-01 -6.374110281467437744e-02 -1.123887151479721069e-01 2.103512436151504517e-01 -3.564766421914100647e-02
-2.164124399423599243e-01 7.174344360828399658e-02 2.715584635734558105e-01 3.888541460037231445e-02 -3.447106108069419861e-02 3.954675197601318359e-01 4.515643417835235596e-02 -4.127588570117950439e-01 -1.524695158004760742e-01 2.653445303440093994e-02 -1.276253610849380493e-01 1.061583086848258972e-01 -1.198198199272155762e-01 3.997704386711120605e-02 3.268564119935035706e-02 1.918977648019790649e-01 5.037038400769233704e-02 -2.304165065288543701e-01 1.079574376344680786e-01 -2.397252619266510010e-02 -2.880898304283618927e-02 1.193111091852188110e-01 -8.142648637294769287e-02 -3.582540452480316162e-01 -2.643440663814544678e-01 -1.939093507826328278e-02 -1.544983983039855957e-01 -5.449035018682479858e-02 1.511147171258926392e-01 -6.383737921714782715e-02 2.057252377271652222e-01 2.306242287158966064e-01
-1.085044294595718384e-01 1.215319335460662842e-02 3.123752474784851074e-01 -1.811568289995193481e-01 -3.798425197601318359e-02 -1.941534429788589478e-01 -8.663919568061828613e-02 -3.838545680046081543e-01 -2.260067909955978394e-01 -2.295994311571121216e-01 -1.219377964735031128e-01 3.773444592952728271e-01 1.746230721473693848e-01 -1.369534991681575775e-02 7.026765495538711548e-02 3.240296989679336548e-02 -7.407689932733774185e-03 -2.623931765556335449e-01 -1.565110832452774048e-01 -7.567013055086135864e-02 -1.214077100157737732e-01 1.604886054992675781e-01 1.551570743322372437e-01 -1.137436181306838989e-01 -2.957283891737461090e-02 -1.851003319025039673e-01 -2.248825132846832275e-01 -1.090777888894081116e-01 2.260008305311203003e-01 -2.003129571676254272e-01 -1.039272453635931015e-02 2.054814435541629791e-02
1.116321329027414322e-02 1.635742336511611938e-01 2.270929962396621704e-01 -3.014154545962810516e-02 2.051361054182052612e-01 2.099122107028961182e-01 8.965563029050827026e-03 -4.177514314651489258e-01 6.693482864648103714e-03 1.562435925006866455e-01 -1.943149119615554810e-01 -1.468748152256011963e-01 2.393323034048080444e-01 5.066386610269546509e-02 -6.798374652862548828e-02 2.343199998140335083e-01 4.732697084546089172e-02 -1.884966939687728882e-01 5.778748169541358948e-02 -3.648386299610137939e-01 -2.262594364583492279e-02 6.454641371965408325e-02 9.318584203720092773e-02 -3.915998339653015137e-01 9.241206943988800049e-02 1.211299970746040344e-01 1.712263748049736023e-02 -2.497682273387908936e-01 6.478303670883178711e-02 -4.889384284615516663e-02 -7.825200009392574430e-05 1.527413874864578247e-01
-3.135536611080169678e-01 1.641178578138351440e-01 2.850155234336853027e-01 7.876253128051757812e-02 -4.104917645454406738e-01 2.988146841526031494e-01 -1.622723639011383057e-01 -4.618485644459724426e-02 -1.543376594781875610e-01 -2.124502062797546387e-01 -1.439002603292465210e-01 2.403687871992588043e-02 7.466727495193481445e-02 4.138231649994850159e-02 5.102816969156265259e-02 -6.698212237097322941e-04 -1.866931915283203125e-01 2.355011180043220520e-02 1.438706815242767334e-01 -2.584938704967498779e-01 -7.299074437469244003e-03 7.701317220926284790e-02 2.668040096759796143e-01 -1.222329139709472656e-01 -1.372134089469909668e-01 -1.450956463813781738e-01 -1.662318110466003418e-01 -1.805829256772994995e-01 1.499702483415603638e-01 -1.212087720632553101e-01 -2.143459022045135498e-01 5.132384598255157471e-02
1.956747770309448242e-01 -1.251938939094543457e-01 -1.105781346559524536e-01 -1.656825095415115356e-01 -2.563296854496002197e-01 -1.353466063737869263e-01 6.273636221885681152e-02 -1.646612733602523804e-01 -2.621965110301971436e-01 -6.358455121517181396e-02 -9.633260220289230347e-02 8.089865744113922119e-02 1.615057885646820068e-01 -2.807300090789794922e-01 -8.489640802145004272e-02 2.514475286006927490e-01 -1.300822496414184570e-01 7.421330362558364868e-02 6.620119512081146240e-02 -3.385158479213714600e-01 -8.959282934665679932e-02 2.653836458921432495e-02 -1.450857520103454590e-01 -7.828352600336074829e-02 -1.308945417404174805e-01 -1.249359995126724243e-01 1.667225509881973267e-01 -4.506659209728240967e-01 -1.219756230711936951e-01 -6.051485240459442139e-02 -1.208077147603034973e-01 -2.307777404785156250e-01
3.533026576042175293e-02 -2.039449810981750488e-01 7.940267026424407959e-02 8.864299952983856201e-02 -1.757545471191406250e-01 -7.997956871986389160e-02 9.288006275892257690e-02 -2.704573273658752441e-01 -1.418999731540679932e-01 -1.899786740541458130e-01 -3.963852673768997192e-02 -6.803353875875473022e-02 3.178826868534088135e-01 2.048109658062458038e-02 1.074473112821578979e-01 2.173716127872467041e-01 -1.485364288091659546e-01 -2.034023404121398926e-01 -1.744171231985092163e-01 -2.068225480616092682e-02 7.035896927118301392e-02 2.048390507698059082e-01 4.026041924953460693e-02 -1.064827293157577515e-01 2.387338727712631226e-01 -2.101291418075561523e-01 -1.450244188308715820e-01 -2.582863271236419678e-01 2.978660464286804199e-01 -2.391276508569717407e-01 -1.748201623558998108e-02 3.346444964408874512e-01
2.549181580543518066e-01 -1.939244419336318970e-01 3.866903781890869141e-01 -3.260952830314636230e-01 -6.717801094055175781e-02 -3.501121327280998230e-02 -1.439877897500991821e-01 -2.598806619644165039e-01 -2.376406788825988770e-01 -5.867274850606918335e-02 5.307348445057868958e-03 1.227372065186500549e-01 1.439250707626342773e-01 -4.897896666079759598e-03 1.661189459264278412e-02 3.092033974826335907e-02 5.824979022145271301e-02 -3.246595561504364014e-01 -6.690333038568496704e-02 -1.767349243164062500e-01 -9.533646516501903534e-03 -1.153075397014617920e-01 -1.968706771731376648e-02 -9.578092955052852631e-03 -1.171438246965408325e-01 -2.697347700595855713e-01 7.650882937014102936e-03 -2.756220996379852295e-01 -2.491518110036849976e-02 -3.399476706981658936e-01 -2.046197839081287384e-02 1.143282726407051086e-01
-8.897028863430023193e-02 -2.034404277801513672e-01 1.402969658374786377e-01 -2.471111565828323364e-01 -7.456884533166885376e-02 1.571082323789596558e-01 -8.235809206962585449e-02 -2.515547275543212891e-01 -2.051770836114883423e-01 1.760382205247879028e-02 -6.580045819282531738e-02 8.348106592893600464e-02 7.202997803688049316e-02 2.761812210083007812e-01 -2.708446979522705078e-01 1.793099492788314819e-01 -2.397438287734985352e-01 1.374653875827789307e-01 1.642864942550659180e-01 -2.026651501655578613e-01 -2.075782120227813721e-01 1.978969015181064606e-02 -1.170373558998107910e-01 -1.628966480493545532e-01 -3.254782035946846008e-02 -1.847868114709854126e-01 5.972648039460182190e-02 -2.128294855356216431e-01 2.384444326162338257e-01 -7.805828750133514404e-02 -4.176368191838264465e-02 3.899368941783905029e-01
-1.898423433303833008e-01 1.910945214331150055e-02 6.461612135171890259e-02 -8.066062629222869873e-02 -7.872901856899261475e-02 -1.660656780004501343e-01 -3.106338381767272949e-01 2.359336055815219879e-02 -3.579150140285491943e-01 -1.734653264284133911e-01 -2.246839553117752075e-01 1.155227646231651306e-01 1.863553375005722046e-01 -3.202330768108367920e-01 -6.764084845781326294e-02 1.593160629272460938e-01 1.007667109370231628e-01 -1.850243955850601196e-01 2.222976684570312500e-01 -2.026104032993316650e-01 9.884070605039596558e-03 3.356723785400390625e-01 7.421559095382690430e-02 1.920340210199356079e-02 -3.844092041254043579e-02 -1.220277994871139526e-01 -3.047195971012115479e-01 -1.657239347696304321e-01 -4.005702212452888489e-02 -1.865268498659133911e-01 8.415112271904945374e-03 7.855413854122161865e-02
4.249730613082647324e-03 -1.404684782028198242e-01 3.405128717422485352e-01 1.852507591247558594e-01 -1.354375332593917847e-01 1.602784097194671631e-01 1.456221789121627808e-01 3.768888488411903381e-02 -8.426092565059661865e-02 -1.051609218120574951e-01 -7.064309716224670410e-02 3.831470012664794922e-01 1.243516802787780762e-01 -1.490379124879837036e-01 1.394436061382293701e-01 2.907385528087615967e-01 1.952182203531265259e-01 -1.972786188125610352e-01 2.566175162792205811e-01 1.232574582099914551e-01 -9.241960942745208740e-02 -2.875408530235290527e-02 1.042848005890846252e-01 -1.277620196342468262e-01 3.418413102626800537e-01 6.006486946716904640e-04 1.768219321966171265e-01 -2.289180457592010498e-01 9.712062776088714600e-03 -9.352198243141174316e-02 2.695290558040142059e-02 2.167765349149703979e-01
1.049493402242660522e-01 -5.654668435454368591e-02 -6.165010482072830200e-02 -2.042505592107772827e-01 -2.618418037891387939e-01 4.795170575380325317e-02 9.364948421716690063e-02 -4.463548660278320312e-01 -1.362159401178359985e-01 -2.458847593516111374e-04 4.412303119897842407e-02 1.526901125907897949e-01 -1.284091174602508545e-01 1.230382593348622322e-03 -1.192815825343132019e-01 3.589157760143280029e-01 -2.998092770576477051e-01 1.122718304395675659e-01 2.624422609806060791e-01 -2.145472019910812378e-01 5.884498730301856995e-02 1.112965792417526245e-01 1.198110729455947876e-01 -2.006864100694656372e-01 6.332117319107055664e-02 -2.339790761470794678e-02 -1.850488930940628052e-01 -2.014199793338775635e-01 1.065781638026237488e-01 -1.334364116191864014e-01 -2.473986595869064331e-01 2.083169110119342804e-02
1.355440448969602585e-02 -6.510363519191741943e-02 3.081918358802795410e-01 -2.628825008869171143e-01 -9.273730218410491943e-03 -2.242244929075241089e-01 -1.778355985879898071e-01 -2.456701546907424927e-01 -3.702142238616943359e-01 -1.516911536455154419e-01 -8.261229097843170166e-02 2.145758271217346191e-01 2.128184884786605835e-01 -5.444454029202461243e-02 3.288165479898452759e-02 2.347416579723358154e-01 -4.652327671647071838e-02 -3.904523253440856934e-01 -1.407818347215652466e-01 -1.435745954513549805e-01 3.446589037775993347e-02 8.625456690788269043e-02 2.382633648812770844e-02 -9.864412993192672729e-02 8.060069382190704346e-02 -1.581312119960784912e-01 -1.710988581180572510e-01 -5.616591498255729675e-02 6.276103854179382324e-02 -2.862362265586853027e-01 5.026567354798316956e-02 -7.392363250255584717e-02
1.546381134539842606e-02 -1.626582890748977661e-01 1.164419054985046387e-01 -4.181030765175819397e-02 -1.794069707393646240e-01 1.153771951794624329e-02 -1.943406760692596436e-01 -3.705687224864959717e-01 -2.713755369186401367e-01 -2.268440127372741699e-01 -1.671559512615203857e-01 -1.092589646577835083e-01 3.973884582519531250e-01 1.117257326841354370e-01 -8.465289324522018433e-02 1.305622905492782593e-01 -2.872489690780639648e-01 -1.562268882989883423e-01 7.985325157642364502e-02 5.011150240898132324e-02 -7.421702146530151367e-02 9.026902914047241211e-02 1.597310155630111694e-01 7.732701487839221954e-04 1.103214696049690247e-01 -2.856479883193969727e-01 2.871990017592906952e-02 -2.998312115669250488e-01 1.571759283542633057e-01 -1.073177978396415710e-01 1.221187561750411987e-01 1.977935805916786194e-02
-7.703386992216110229e-02 -7.365807145833969116e-02 1.158129721879959106e-01 9.734206646680831909e-02 -4.692772403359413147e-02 1.695681959390640259e-01 2.077100574970245361e-01 -2.696552872657775879e-01 -7.679245620965957642e-02 -8.299237489700317383e-02 -1.670299023389816284e-01 -1.198839917778968811e-01 -2.148058265447616577e-01 -5.030535161495208740e-02 -1.336426008492708206e-02 -8.271515369415283203e-02 -2.516560852527618408e-01 -1.998651325702667236e-01 2.901946194469928741e-02 -9.077902138233184814e-02 -1.563343107700347900e-01 2.247760593891143799e-01 5.631264671683311462e-02 -2.138615995645523071e-01 5.113877058029174805e-01 -1.969098746776580811e-01 4.053427651524543762e-02 -2.251664251089096069e-01 1.878354102373123169e-01 -1.121751777827739716e-02 -2.380247600376605988e-02 2.887035906314849854e-01
7.276203483343124390e-02 1.515134871006011963e-01 4.383232071995735168e-02 -2.790759084746241570e-03 -1.818393766880035400e-01 7.355885207653045654e-02 9.870711714029312134e-02 -3.245879411697387695e-01 -4.670794010162353516e-01 -2.144213467836380005e-01 1.192336976528167725e-01 -7.468449324369430542e-02 5.312937125563621521e-02 1.317887902259826660e-01 8.852043747901916504e-02 2.130767852067947388e-01 -3.763858228921890259e-02 1.205322444438934326e-01 -9.831498377025127411e-03 -3.328211307525634766e-01 9.953256696462631226e-02 1.484152823686599731e-01 9.454859793186187744e-02 1.699540913105010986e-01 2.435546070337295532e-01 -1.567266434431076050e-01 1.314224489033222198e-02 -3.078332841396331787e-01 1.680273562669754028e-01 -1.791881918907165527e-01 -1.452739536762237549e-01 4.527430981397628784e-02
1.506176590919494629e-01 1.209327057003974915e-01 -6.088786292821168900e-03 8.487438410520553589e-02 9.086027741432189941e-02 3.697121143341064453e-01 1.039689630270004272e-01 -2.670011222362518311e-01 -1.835946142673492432e-01 -1.878333538770675659e-01 -1.881431937217712402e-01 -2.038881182670593262e-01 -1.102262362837791443e-01 -2.898779213428497314e-01 7.919318042695522308e-03 8.364757895469665527e-02 -6.190096214413642883e-02 -2.083176970481872559e-01 1.861375421285629272e-01 -1.535643339157104492e-01 -8.916733413934707642e-02 1.303196698427200317e-01 5.692019313573837280e-02 -3.147256374359130859e-01 1.984132379293441772e-01 -1.960985362529754639e-01 -4.945024475455284119e-02 -4.104886576533317566e-02 4.237406328320503235e-02 -6.178324110805988312e-03 -1.416293680667877197e-01 3.777342438697814941e-01
1.152766048908233643e-01 -1.458034366369247437e-01 -2.126161754131317139e-01 5.713408440351486206e-02 -1.664688140153884888e-01 -2.284571081399917603e-01 -2.058806270360946655e-01 -2.408840209245681763e-01 -9.386894106864929199e-02 -1.473222821950912476e-01 -2.641577720642089844e-01 9.263029694557189941e-02 -2.675619535148143768e-02 1.483203470706939697e-01 -1.144760102033615112e-01 4.132927954196929932e-01 -4.956985265016555786e-02 -2.764200046658515930e-02 5.494783446192741394e-02 -2.172340899705886841e-01 3.813723102211952209e-02 2.966484427452087402e-01 -2.331259697675704956e-01 -2.685450315475463867e-01 1.716677546501159668e-01 -1.055361777544021606e-01 -9.403990209102630615e-02 -1.197619661688804626e-01 -3.106561303138732910e-02 -2.444499135017395020e-01 -1.601687073707580566e-01 -4.051928222179412842e-02
-1.344657987356185913e-01 6.215585023164749146e-02 1.276629716157913208e-01 -7.501396536827087402e-02 -3.799235820770263672e-02 1.043673884123563766e-02 -3.322423994541168213e-01 2.250581601401790977e-04 -1.995284706354141235e-01 8.356095850467681885e-02 3.576009767130017281e-04 2.395436726510524750e-02 3.361039757728576660e-01 -2.444576025009155273e-01 1.250149905681610107e-01 1.213961169123649597e-01 1.871644109487533569e-01 -3.157658576965332031e-01 -3.812497307080775499e-04 -1.091636568307876587e-01 3.618322312831878662e-02 3.676188290119171143e-01 -6.845623999834060669e-02 -3.104759156703948975e-01 4.197408631443977356e-02 -2.476327717304229736e-01 -1.645175963640213013e-01 -1.994204968214035034e-01 2.048934996128082275e-02 -2.469399422407150269e-01 1.163646355271339417e-01 6.845525652170181274e-02
4.327958077192306519e-02 -7.680114358663558960e-02 -5.295186769217252731e-03 4.697941616177558899e-02 -3.303042352199554443e-01 1.472012046724557877e-02 -8.070346713066101074e-02 -1.768659353256225586e-01 -3.112383186817169189e-01 -1.286847889423370361e-01 -1.619478315114974976e-01 3.150600492954254150e-01 2.341953516006469727e-01 2.698628306388854980e-01 2.721180319786071777e-01 -7.966689765453338623e-02 -1.787308901548385620e-01 -1.708811968564987183e-01 9.404081851243972778e-03 -1.625969558954238892e-01 -1.311591863632202148e-01 1.792447566986083984e-01 1.134706735610961914e-01 8.371412754058837891e-02 2.125566154718399048e-01 -1.881171315908432007e-01 1.327511575073003769e-02 -1.642861366271972656e-01 1.450316160917282104e-01 -3.231195807456970215e-01 -1.472310628741979599e-02 7.493742555379867554e-02
1.110532805323600769e-01 -4.365102574229240417e-02 -8.598797139711678028e-04 -1.121917515993118286e-01 -3.422513008117675781e-01 -1.551799774169921875e-01 -6.879585236310958862e-02 -4.545428976416587830e-02 -4.280247390270233154e-01 3.624424710869789124e-02 -4.526406154036521912e-02 3.656291365623474121e-01 2.418604642152786255e-01 -2.525770664215087891e-02 1.209090054035186768e-01 2.105024009943008423e-01 -2.548147924244403839e-02 9.320200234651565552e-02 1.419160366058349609e-01 -1.302769780158996582e-01 -7.554473355412483215e-03 3.430309295654296875e-01 -2.115277945995330811e-02 -1.770425885915756226e-01 2.403535135090351105e-02 -3.903748095035552979e-01 -1.570773571729660034e-01 -4.801773652434349060e-02 -2.223244309425354004e-02 5.240665376186370850e-02 -6.881022453308105469e-02 -5.430912971496582031e-02
3.481309488415718079e-02 -1.545226424932479858e-01 2.450926229357719421e-02 1.607645601034164429e-01 8.123224228620529175e-02 -4.486200585961341858e-02 -1.471339464187622070e-01 -1.328871995210647583e-01 -1.080857217311859131e-01 -3.311793208122253418e-01 -1.657768934965133667e-01 9.715521335601806641e-02 1.844405233860015869e-01 -4.880027770996093750e-01 -8.655677549540996552e-03 3.699971735477447510e-01 -1.256722956895828247e-01 -3.029298409819602966e-02 1.558134406805038452e-01 -1.199253574013710022e-01 -4.809310659766197205e-02 2.016905248165130615e-01 9.938571602106094360e-02 -1.589367538690567017e-01 6.090325769037008286e-03 -1.123856902122497559e-01 -2.138403356075286865e-01 -1.381248086690902710e-01 -3.026881515979766846e-01 -9.436371177434921265e-02 -2.060418203473091125e-02 1.456034779548645020e-01
-1.103100180625915527e-01 1.399450600147247314e-01 4.038094282150268555e-01 -1.668088436126708984e-01 -8.400407433509826660e-02 2.149048894643783569e-01 -7.865316420793533325e-02 -1.021080679493024945e-04 -1.078198179602622986e-01 -1.034913659095764160e-01 -3.695169091224670410e-01 2.393922507762908936e-01 -1.029850319027900696e-01 1.867928057909011841e-01 -3.772033005952835083e-02 1.751531288027763367e-02 2.345140725374221802e-01 1.732070297002792358e-01 3.385440707206726074e-01 -1.228361353278160095e-01 2.000680379569530487e-02 2.104466259479522705e-01 3.456488996744155884e-02 -1.609253138303756714e-01 1.645856499671936035e-01 -7.666465826332569122e-03 4.919414594769477844e-02 1.896593905985355377e-02 2.349818050861358643e-01 -2.336710244417190552e-01 -1.423749476671218872e-01 8.957858383655548096e-02
-3.209195137023925781e-01 -1.252002920955419540e-02 2.817775905132293701e-01 9.607162326574325562e-02 -1.470184624195098877e-01 2.314574569463729858e-01 -4.635684192180633545e-02 -1.030639484524726868e-01 -2.463237494230270386e-01 -2.311797291040420532e-01 -1.809965372085571289e-01 8.470492810010910034e-02 -1.070478856563568115e-01 1.427303999662399292e-01 -2.862249873578548431e-02 3.858246281743049622e-02 -2.225870192050933838e-01 7.967980578541755676e-03 1.379027664661407471e-01 -3.664848208427429199e-01 3.598270937800407410e-02 2.032856345176696777e-01 4.167736768722534180e-01 -5.450899526476860046e-02 2.851825393736362457e-02 -4.806894063949584961e-02 -1.405496299266815186e-01 -2.513201832771301270e-01 7.891424000263214111e-02 -7.704672217369079590e-02 -1.753195747733116150e-02 1.064665988087654114e-01
-1.947943493723869324e-02 -1.359637081623077393e-01 1.119368430227041245e-02 2.137014269828796387e-02 -9.021025896072387695e-02 2.163697779178619385e-01 5.402777460403740406e-04 1.466892212629318237e-01 -2.544392049312591553e-01 -1.731134951114654541e-01 -2.344357073307037354e-01 2.489436268806457520e-01 -2.031485363841056824e-02 -2.028031945228576660e-01 2.726705558598041534e-02 3.540469408035278320e-01 1.553994119167327881e-01 1.060822084546089172e-01 1.113786399364471436e-01 -7.856840640306472778e-02 -2.611379027366638184e-01 -9.098584949970245361e-02 7.753839343786239624e-02 -1.229195520281791687e-01 4.165318012237548828e-01 -7.784819602966308594e-02 5.076603218913078308e-02 -1.314392089843750000e-01 8.664240688085556030e-02 -2.050839737057685852e-02 -3.010531067848205566e-01 2.743337154388427734e-01
5.733282491564750671e-02 -1.284244656562805176e-01 1.882988214492797852e-01 -6.139741465449333191e-02 -9.316733479499816895e-02 1.653804183006286621e-01 -4.713358357548713684e-02 -3.328945338726043701e-01 -1.421809196472167969e-01 -1.912490576505661011e-01 -4.711370468139648438e-01 -2.003119140863418579e-01 -2.123789936304092407e-01 3.753544017672538757e-02 2.032933384180068970e-02 1.468412131071090698e-01 -2.098603844642639160e-01 -2.908462882041931152e-01 2.864629626274108887e-01 -3.894788771867752075e-02 1.322609186172485352e-01 -2.617212198674678802e-02 -1.108124554157257080e-01 -1.129996851086616516e-01 -1.675670593976974487e-01 1.610099226236343384e-01 -1.773352771997451782e-01 -6.597524881362915039e-02 8.128169924020767212e-02 -7.571060210466384888e-02 -2.693055756390094757e-02 2.150401026010513306e-01
1.106807962059974670e-01 -1.743783503770828247e-01 7.400015741586685181e-02 -5.781721323728561401e-02 -2.053989619016647339e-01 3.930758219212293625e-03 -1.235619187355041504e-01 -3.937597870826721191e-01 -1.085666287690401077e-02 -3.022365272045135498e-01 -9.072080999612808228e-02 -4.553163051605224609e-02 4.960628226399421692e-02 -1.766293793916702271e-01 3.077033162117004395e-01 3.659383654594421387e-01 -9.266506880521774292e-03 -8.866853266954421997e-02 2.720619738101959229e-01 1.121581569314002991e-01 9.393228590488433838e-02 1.977813839912414551e-01 -1.293864250183105469e-01 -1.556221395730972290e-01 4.573584068566560745e-03 -2.695978879928588867e-01 -2.966670691967010498e-02 -9.901221096515655518e-02 2.328997701406478882e-01 -1.455568335950374603e-02 -1.819951832294464111e-01 1.325771063566207886e-01
-1.007177680730819702e-01 -1.040997542440891266e-02 2.937980890274047852e-01 3.881534188985824585e-02 1.344420947134494781e-02 2.275334894657135010e-01 -2.604227326810359955e-02 -2.994086146354675293e-01 -2.635019645094871521e-02 -6.917952094227075577e-03 -4.221576079726219177e-02 6.401661783456802368e-02 1.154143139719963074e-01 1.228002235293388367e-01 4.551189392805099487e-02 2.240472584962844849e-01 -1.497181653976440430e-01 -5.922827869653701782e-02 2.700688242912292480e-01 -1.650804728269577026e-01 -2.809159159660339355e-01 3.521598130464553833e-02 -9.387594461441040039e-02 -1.989462524652481079e-01 -8.831674605607986450e-02 7.705738395452499390e-02 4.530018195509910583e-02 2.608500421047210693e-02 4.170840382575988770e-01 -1.767957806587219238e-01 -1.560706943273544312e-01 4.143112003803253174e-01
-2.404773980379104614e-01 4.066724795848131180e-03 3.668819069862365723e-01 1.554274857044219971e-01 -4.027852043509483337e-02 -9.009316563606262207e-02 -2.458696812391281128e-02 8.141038939356803894e-03 -2.822417318820953369e-01 -2.405465394258499146e-01 -2.330299913883209229e-01 3.627033531665802002e-02 -4.754158481955528259e-02 -2.256006747484207153e-01 2.559106945991516113e-01 2.089004516601562500e-01 -3.484526649117469788e-02 -1.052704229950904846e-01 1.434338390827178955e-01 -3.266499042510986328e-01 1.744324564933776855e-01 -2.245682179927825928e-01 -1.260288506746292114e-01 8.528111129999160767e-02 -5.083172768354415894e-02 -2.451787889003753662e-01 1.657407581806182861e-01 -5.447741970419883728e-02 -6.731905788183212280e-02 -2.363663166761398315e-01 3.273573517799377441e-02 1.391647905111312866e-01
-4.156874865293502808e-02 1.168123725801706314e-02 1.457570791244506836e-01 1.996996626257896423e-02 -1.072671115398406982e-01 1.862588971853256226e-01 -2.275466322898864746e-01 -4.096154589205980301e-03 -1.866205036640167236e-01 -2.772101759910583496e-01 -1.257227957248687744e-01 -5.105098709464073181e-02 -4.337314069271087646e-01 -1.822195947170257568e-01 1.869606673717498779e-01 3.012917563319206238e-02 1.056729033589363098e-01 1.194892972707748413e-01 3.376368284225463867e-01 -1.049823313951492310e-01 -1.233747452497482300e-01 2.789175808429718018e-01 -1.575364768505096436e-01 -1.488125920295715332e-01 -9.752847254276275635e-02 -2.204990684986114502e-01 7.135163247585296631e-02 -1.789246052503585815e-01 1.441615540534257889e-02 -1.524493843317031860e-01 -2.418785393238067627e-01 1.535922735929489136e-01
-9.406584315001964569e-03 -3.175985813140869141e-01 2.878820896148681641e-01 -9.497021138668060303e-02 -8.554615825414657593e-02 4.073678553104400635e-01 -1.971412748098373413e-01 -5.927814915776252747e-02 -1.873750835657119751e-01 -1.122868582606315613e-01 -3.026449084281921387e-01 -5.731814354658126831e-02 -7.264902442693710327e-02 -7.739304751157760620e-02 6.318531930446624756e-02 -8.274039626121520996e-02 -1.516324132680892944e-01 -4.193598330020904541e-01 6.375516206026077271e-02 -1.393795460462570190e-01 2.829682454466819763e-02 -1.324426680803298950e-01 -5.613126605749130249e-02 -2.588368654251098633e-01 1.312563121318817139e-01 2.999210543930530548e-02 -7.234302908182144165e-02 -2.514687180519104004e-01 9.598953276872634888e-02 -1.389434486627578735e-01 7.789179217070341110e-03 -2.803094498813152313e-02
6.387874484062194824e-02 4.694434627890586853e-02 3.314210474491119385e-01 7.097277790307998657e-02 -1.755911260843276978e-01 1.380405724048614502e-01 1.890651136636734009e-01 2.917909994721412659e-02 -2.205926477909088135e-01 -4.676760360598564148e-02 -3.008079230785369873e-01 3.522933721542358398e-01 -2.503323368728160858e-02 -4.403058439493179321e-03 1.429383307695388794e-01 -5.697345361113548279e-03 1.790460944175720215e-01 6.692037731409072876e-02 2.035537958145141602e-01 4.615868255496025085e-02 -2.011995911598205566e-01 1.710259616374969482e-01 -4.753069579601287842e-02 -1.230909675359725952e-01 3.452281653881072998e-01 1.313359942287206650e-03 2.864468395709991455e-01 -1.982744336128234863e-01 1.727824658155441284e-01 -1.948888301849365234e-01 1.654915511608123779e-01 5.278248712420463562e-02
8.243929594755172729e-02 -3.150349557399749756e-01 -1.022941395640373230e-01 1.228322833776473999e-01 3.534143418073654175e-02 5.239915102720260620e-02 -3.956776857376098633e-02 -2.768642008304595947e-01 -1.872178763151168823e-01 -3.507452085614204407e-02 -1.375997513532638550e-01 2.048095911741256714e-01 -2.632561139762401581e-02 -3.130600973963737488e-02 -3.537756204605102539e-02 -6.798879709094762802e-03 2.986122854053974152e-02 1.380638033151626587e-01 3.793387711048126221e-01 -4.032185375690460205e-01 1.396564096212387085e-01 1.292031705379486084e-01 5.917571019381284714e-03 -2.535059154033660889e-01 -3.597749397158622742e-02 -3.437454104423522949e-01 1.277236640453338623e-01 -1.002294272184371948e-01 -8.266209810972213745e-02 3.764826431870460510e-02 6.654622405767440796e-02 3.172241449356079102e-01
-2.000003606081008911e-01 -3.012239746749401093e-02 2.421041019260883331e-02 7.138580828905105591e-02 -2.409562766551971436e-01 -1.992719024419784546e-01 -1.055276766419410706e-01 -2.323212921619415283e-01 -1.177221238613128662e-01 -7.834095507860183716e-02 -1.751270592212677002e-01 3.025034368038177490e-01 -2.975113391876220703e-01 -3.733225911855697632e-02 5.978603847324848175e-03 2.348709851503372192e-01 6.056891754269599915e-02 2.211702466011047363e-01 7.786414772272109985e-02 -1.092220172286033630e-01 1.392718255519866943e-01 -4.345539212226867676e-02 9.718661755323410034e-02 -2.825338244438171387e-01 2.028956115245819092e-01 -5.629299208521842957e-02 9.376031160354614258e-02 -1.396385878324508667e-01 -8.549264818429946899e-02 -3.608705997467041016e-01 3.018328845500946045e-01 1.444082409143447876e-01
-1.965850144624710083e-01 -3.052050247788429260e-03 3.047175705432891846e-01 -2.025225162506103516e-01 -1.823352724313735962e-01 -1.296712458133697510e-02 -2.133830934762954712e-01 -2.951903045177459717e-01 1.105484440922737122e-01 2.546465396881103516e-01 -1.934950351715087891e-01 -1.512840390205383301e-01 6.211279705166816711e-02 -1.937275677919387817e-01 8.857311308383941650e-02 2.470478117465972900e-01 2.076324224472045898e-01 3.083308227360248566e-02 3.314051628112792969e-01 -2.577655613422393799e-01 -1.767057925462722778e-02 8.835896104574203491e-02 5.408517643809318542e-02 -1.956930160522460938e-01 -2.055292017757892609e-02 5.472198501229286194e-02 2.828103005886077881e-01 -9.731842577457427979e-02 1.721193939447402954e-01 -1.131305769085884094e-01 7.622729986906051636e-02 5.436119064688682556e-02
9.172153472900390625e-02 -1.515534427016973495e-02 5.724195763468742371e-02 -1.195708885788917542e-01 -8.341026306152343750e-02 -4.135444294661283493e-03 -1.734318956732749939e-02 -3.598731160163879395e-01 1.244753482751548290e-03 -2.555310130119323730e-01 -1.722536832094192505e-01 -3.616003319621086121e-02 1.514110565185546875e-01 -3.078440725803375244e-01 3.023467063903808594e-01 1.512767970561981201e-01 -5.544658005237579346e-02 -2.650646306574344635e-02 3.525680899620056152e-01 7.809665054082870483e-02 6.985449045896530151e-02 2.308903634548187256e-01 -2.398832738399505615e-01 -2.614620029926300049e-01 1.498338431119918823e-01 -1.305366754531860352e-01 -6.951208412647247314e-02 -1.941116750240325928e-01 1.860959082841873169e-01 1.171021834015846252e-01 -2.099749147891998291e-01 1.265698522329330444e-01
2.516155503690242767e-02 -1.037757620215415955e-01 6.623599678277969360e-02 3.240588307380676270e-02 -3.112131915986537933e-02 7.780991494655609131e-02 -2.828467786312103271e-01 -1.033992394804954529e-01 -2.110016942024230957e-01 -3.541585803031921387e-01 -2.075023800134658813e-01 -9.787499904632568359e-02 -3.976536691188812256e-01 7.641186937689781189e-03 1.618511378765106201e-01 -4.719211533665657043e-02 2.562875114381313324e-02 2.861825004220008850e-02 3.801379501819610596e-01 -1.782037764787673950e-01 -1.458816081285476685e-01 3.365525305271148682e-01 -1.939063370227813721e-01 -1.186947822570800781e-01 2.724513970315456390e-02 -1.503562629222869873e-01 1.009380966424942017e-01 -1.196998506784439087e-01 -6.232878565788269043e-02 -1.288655698299407959e-01 -1.756171286106109619e-01 1.143421083688735962e-01
5.829075351357460022e-02 -2.351331263780593872e-01 1.076806150376796722e-02 -2.871561348438262939e-01 -2.232547700405120850e-01 -3.985519334673881531e-02 -1.608040481805801392e-01 -6.221722066402435303e-02 -4.171686172485351562e-01 -8.405493199825286865e-02 -9.164433926343917847e-02 8.248724788427352905e-02 -1.382496803998947144e-01 9.601817466318607330e-03 4.805861040949821472e-02 1.650612652301788330e-01 -7.553073763847351074e-02 -7.339792698621749878e-02 2.970503270626068115e-01 8.276416361331939697e-02 -1.145682111382484436e-01 -6.104867160320281982e-02 -3.152844607830047607e-01 -1.219957023859024048e-01 9.995596110820770264e-02 -3.973703831434249878e-02 -1.567487022839486599e-03 -1.397759616374969482e-01 1.030296459794044495e-01 -2.042891830205917358e-01 -4.331852197647094727e-01 1.552183479070663452e-01
2.764764726161956787e-01 -1.317663043737411499e-01 1.122741773724555969e-01 1.084138825535774231e-01 -1.930481046438217163e-01 2.311649769544601440e-01 -1.494419425725936890e-01 -2.266098111867904663e-01 -5.327654629945755005e-02 3.000026755034923553e-02 -9.973357617855072021e-02 8.674732816871255636e-05 7.512873411178588867e-02 4.872705414891242981e-02 -2.398069947957992554e-02 1.632335223257541656e-02 4.697045311331748962e-03 8.761623874306678772e-03 3.172633051872253418e-01 -3.212894797325134277e-01 -2.683691382408142090e-01 1.304723918437957764e-01 1.019373442977666855e-02 -3.023256957530975342e-01 -2.328953295946121216e-01 -4.093071520328521729e-01 7.533185929059982300e-02 -1.708592474460601807e-02 -3.421977534890174866e-02 -8.613358438014984131e-02 3.392693772912025452e-02 2.699856758117675781e-01
1.332729905843734741e-01 -7.484156638383865356e-02 1.169137582182884216e-01 -2.471665441989898682e-01 -2.978920042514801025e-01 -2.573060058057308197e-02 -3.790272399783134460e-02 -2.133049666881561279e-01 -1.081008613109588623e-01 1.978319436311721802e-01 -7.310146838426589966e-02 4.008523225784301758e-01 1.997006237506866455e-01 -2.550575733184814453e-01 2.095297574996948242e-01 6.234214082360267639e-02 2.471611052751541138e-01 2.498906701803207397e-01 1.548846513032913208e-01 -9.043022990226745605e-02 -7.909172028303146362e-02 2.157153338193893433e-01 3.973667323589324951e-02 -1.682461649179458618e-01 -1.219382658600807190e-01 -2.244907915592193604e-01 2.204415947198867798e-02 -1.177012845873832703e-01 -8.524905145168304443e-02 -2.653870880603790283e-01 8.533813990652561188e-03 1.467609778046607971e-02
-1.504785716533660889e-01 6.580691784620285034e-02 -6.764563918113708496e-02 -2.651389241218566895e-01 -1.509797573089599609e-01 2.827591300010681152e-01 -1.356077492237091064e-01 -1.806142926216125488e-01 -3.236137032508850098e-01 1.778918802738189697e-01 -3.138477802276611328e-01 5.246017128229141235e-02 8.509765565395355225e-02 1.320505291223526001e-01 -1.066246107220649719e-01 3.370865583419799805e-01 -1.075505241751670837e-01 -5.477227270603179932e-02 7.403267174959182739e-02 -1.741280853748321533e-01 -6.557388603687286377e-02 1.525418907403945923e-01 1.788763552904129028e-01 -1.358368247747421265e-01 4.405590146780014038e-02 9.647752344608306885e-02 -5.756198614835739136e-02 4.061879590153694153e-02 -1.029021590948104858e-01 -4.141186177730560303e-01 3.998903185129165649e-02 -1.697447896003723145e-01
1.122835129499435425e-01 1.411838680505752563e-01 -1.376632899045944214e-01 7.155725359916687012e-02 -8.681463450193405151e-02 7.913206517696380615e-02 -7.532889395952224731e-02 -3.395552933216094971e-01 -1.765434145927429199e-01 -1.213687881827354431e-01 -2.688409090042114258e-01 1.405251473188400269e-01 -4.260304942727088928e-02 -1.692716926336288452e-01 -1.878753304481506348e-01 1.387952417135238647e-01 3.866680264472961426e-01 -2.783648967742919922e-01 1.736043691635131836e-01 -3.394333124160766602e-01 8.227311074733734131e-03 -3.171886503696441650e-02 -7.088660448789596558e-02 -9.457606077194213867e-02 5.734242498874664307e-02 1.801107227802276611e-01 1.182157322764396667e-01 -8.473070710897445679e-02 1.721941679716110229e-02 -3.104402422904968262e-01 -1.995551586151123047e-01 -6.997752934694290161e-02
-2.778084576129913330e-01 2.218774855136871338e-01 1.803582161664962769e-01 1.931522339582443237e-01 -2.627870738506317139e-01 -2.347898334264755249e-01 -3.391753137111663818e-01 -1.996920257806777954e-01 -1.808898299932479858e-01 1.061724105966277421e-04 -5.026732757687568665e-02 -1.117926761507987976e-01 1.581870466470718384e-01 -2.366805523633956909e-01 -1.176134217530488968e-02 1.794651299715042114e-01 8.978732675313949585e-02 -1.926788091659545898e-01 2.610949277877807617e-01 -1.010554879903793335e-01 4.530167579650878906e-02 1.999658197164535522e-01 -4.152473434805870056e-02 -1.655822619795799255e-02 2.371349930763244629e-01 5.469799414277076721e-02 -2.366115339100360870e-02 -2.785290777683258057e-01 1.579166352748870850e-01 1.099627539515495300e-01 7.745920121669769287e-02 1.245961263775825500e-01
1.311212927103042603e-01 -6.320782750844955444e-02 -6.202558428049087524e-02 -1.543011218309402466e-01 -1.328925341367721558e-01 1.332942843437194824e-01 -1.378352940082550049e-01 -3.126251101493835449e-01 -5.162786692380905151e-02 -2.567769289016723633e-01 -7.795238494873046875e-02 2.504993975162506104e-01 -7.540789991617202759e-02 -5.405048653483390808e-02 -8.658815920352935791e-02 6.475852429866790771e-02 -6.010866165161132812e-02 -7.945713400840759277e-02 2.017638087272644043e-01 5.521530658006668091e-02 -3.320794999599456787e-01 2.709657549858093262e-01 -3.636053577065467834e-02 -1.517020463943481445e-01 -4.996443167328834534e-02 -3.865057229995727539e-01 5.365679040551185608e-02 -1.545785516500473022e-01 -6.428510695695877075e-02 -1.396913826465606689e-01 9.755380451679229736e-02 4.095503985881805420e-01
1.809573471546173096e-01 -1.635438352823257446e-01 2.272569090127944946e-01 -8.327606320381164551e-02 -2.688333988189697266e-01 -2.715148963034152985e-02 4.347391799092292786e-02 -2.810421288013458252e-01 -3.184014856815338135e-01 1.712740659713745117e-01 -1.364437341690063477e-01 3.946221470832824707e-01 3.223058283329010010e-01 -1.581872105598449707e-01 4.847078397870063782e-02 1.911192983388900757e-01 8.091107755899429321e-02 -3.452553227543830872e-02 8.260635659098625183e-03 -1.088488847017288208e-01 9.069591015577316284e-02 -9.413288533687591553e-02 -7.501085102558135986e-02 -1.339747905731201172e-01 -9.485059231519699097e-02 -2.826669216156005859e-01 -2.576074004173278809e-01 -5.901766940951347351e-02 4.426160827279090881e-02 -1.787192374467849731e-01 -3.248056024312973022e-02 -3.452101349830627441e-02
3.187952935695648193e-02 -1.649517416954040527e-01 3.088354468345642090e-01 -4.778002947568893433e-02 -1.872111707925796509e-01 7.329658418893814087e-02 -7.597763091325759888e-02 -6.225026026368141174e-02 -2.737539708614349365e-01 -2.844952046871185303e-01 -1.200215518474578857e-01 2.043484151363372803e-02 -1.171633526682853699e-01 -9.216646850109100342e-02 3.194840252399444580e-02 1.010776385664939880e-01 -4.804527387022972107e-02 1.440991275012493134e-02 4.730992019176483154e-01 -2.692932635545730591e-02 -3.375870287418365479e-01 2.432816326618194580e-01 1.506748646497726440e-01 -3.268457651138305664e-01 4.128050059080123901e-02 1.321269273757934570e-01 4.710325971245765686e-02 1.643408089876174927e-02 9.732040017843246460e-02 -1.121178492903709412e-01 -1.659170687198638916e-01 -1.375384181737899780e-01
-5.385891720652580261e-02 -1.775815933942794800e-01 -1.024724766612052917e-01 -1.391838043928146362e-01 -1.764692366123199463e-01 1.762699931859970093e-01 -5.815720185637474060e-02 8.701638877391815186e-02 -1.862483620643615723e-01 -2.452633231878280640e-01 -3.142503201961517334e-01 -1.148819108493626118e-03 5.373024567961692810e-02 -1.234666407108306885e-01 6.016017496585845947e-02 1.792695373296737671e-01 7.672363519668579102e-02 -9.709542244672775269e-02 1.864104270935058594e-01 -1.881413608789443970e-01 -3.286841139197349548e-02 1.448012143373489380e-02 2.537335455417633057e-01 -3.822464495897293091e-02 4.935852885246276855e-01 -1.962897367775440216e-02 2.063379585742950439e-01 -8.277805149555206299e-02 -3.081409446895122528e-02 4.077602177858352661e-02 -3.212347626686096191e-01 2.514052093029022217e-01
-1.121390163898468018e-01 -1.393676847219467163e-01 2.990792989730834961e-01 6.069736555218696594e-02 4.839992150664329529e-02 1.524112671613693237e-01 5.526706948876380920e-02 -1.304126530885696411e-01 -1.456914544105529785e-01 -1.563789099454879761e-01 -2.190614193677902222e-01 1.840735673904418945e-01 1.733520179986953735e-01 -4.011548459529876709e-01 1.588746607303619385e-01 1.822493970394134521e-01 2.054061442613601685e-01 -1.239614933729171753e-01 1.908381432294845581e-01 -8.900666981935501099e-02 -7.256820797920227051e-02 -1.553954184055328369e-01 -5.742464587092399597e-02 7.236576080322265625e-02 1.013410612940788269e-01 -1.941665261983871460e-01 8.691198378801345825e-02 -2.278523445129394531e-01 1.315096765756607056e-01 -1.885576993227005005e-01 1.611182689666748047e-01 3.551830649375915527e-01
-9.131302684545516968e-02 2.092375904321670532e-01 3.865478336811065674e-01 5.943478643894195557e-02 -2.587137818336486816e-01 2.655431926250457764e-01 2.883870713412761688e-02 2.424341812729835510e-02 -1.672927737236022949e-01 -1.662869006395339966e-01 -7.271558791399002075e-02 1.610198467969894409e-01 1.458149403333663940e-02 1.529920995235443115e-01 1.062152162194252014e-01 -5.161984264850616455e-02 -2.672836780548095703e-01 -2.138819918036460876e-02 2.692204713821411133e-01 -2.312128096818923950e-01 -1.458694338798522949e-01 1.871201582252979279e-02 3.077334761619567871e-01 -1.513234674930572510e-01 -1.878632977604866028e-02 -1.910912990570068359e-01 -1.671375632286071777e-01 -2.644639611244201660e-01 1.818184107542037964e-01 -6.796405464410781860e-02 -3.797745332121849060e-02 1.439376324415206909e-01
2.852084636688232422e-01 -8.311045914888381958e-02 2.570885419845581055e-01 -1.384439617395401001e-01 6.288665533065795898e-02 8.460437506437301636e-02 -6.003462895750999451e-02 -4.296790063381195068e-01 -6.398113816976547241e-02 -3.993368446826934814e-01 -2.541400790214538574e-01 -1.310030370950698853e-01 -1.367427557706832886e-01 -1.301173716783523560e-01 -9.416062384843826294e-02 -4.388998262584209442e-03 -1.086554601788520813e-01 -2.348440736532211304e-01 3.335931897163391113e-01 -1.310892105102539062e-01 1.092808991670608521e-01 8.677046746015548706e-02 -1.398771256208419800e-01 -2.134248316287994385e-01 -2.316829934716224670e-02 -1.883227087091654539e-04 -1.573724672198295593e-02 -6.143016740679740906e-02 3.267993777990341187e-02 -8.025653660297393799e-02 -1.722767800092697144e-01 1.247370615601539612e-01
-4.180506989359855652e-02 9.358297288417816162e-02 5.131498575210571289e-01 1.684069782495498657e-01 -2.497033774852752686e-01 -1.627708412706851959e-02 6.288059055805206299e-02 -1.233864873647689819e-01 -4.914137069135904312e-03 -2.302905172109603882e-01 -1.948045045137405396e-01 7.494107633829116821e-02 -5.408376827836036682e-02 -1.443454623222351074e-01 -5.162107199430465698e-02 -1.359319407492876053e-02 1.472567468881607056e-01 1.940579414367675781e-01 3.373220562934875488e-01 -7.205128669738769531e-02 -1.486447155475616455e-01 4.102346301078796387e-02 3.659348562359809875e-02 -3.139404058456420898e-01 -3.997284919023513794e-02 -1.317428499460220337e-01 2.785757184028625488e-01 4.584795795381069183e-03 1.553754657506942749e-01 -2.010693252086639404e-01 -5.381200835108757019e-02 1.635263562202453613e-01
9.411993622779846191e-02 -3.619506061077117920e-01 3.100980222225189209e-01 -1.890383958816528320e-01 -1.351570785045623779e-01 3.697365522384643555e-01 -7.291648536920547485e-02 -3.504788875579833984e-02 -2.240067571401596069e-01 -1.486217528581619263e-01 2.236821164842694998e-04 1.361796557903289795e-01 -5.294495820999145508e-02 -1.230836659669876099e-01 9.403974562883377075e-02 -4.032997786998748779e-02 -2.248881459236145020e-01 -8.353226631879806519e-02 -5.796860530972480774e-02 -1.620524674654006958e-01 1.943034529685974121e-01 -6.050254777073860168e-02 -1.433862149715423584e-01 -2.439910769462585449e-01 1.230288967490196228e-01 7.268171757459640503e-02 -1.308860182762145996e-01 -4.088494777679443359e-01 1.095886006951332092e-01 -8.790596574544906616e-02 -5.252029746770858765e-02 1.077108308672904968e-01
1.480415090918540955e-02 -2.388652414083480835e-01 2.809858620166778564e-01 -6.923422217369079590e-02 -8.090947568416595459e-02 2.485596984624862671e-01 -1.703830659389495850e-01 -3.577071726322174072e-01 -1.199860200285911560e-01 -2.654606699943542480e-01 -2.453454211354255676e-02 5.060462281107902527e-02 5.847559077665209770e-04 -2.380334399640560150e-02 3.047943115234375000e-01 -9.745711833238601685e-02 5.272519215941429138e-02 -1.775142550468444824e-01 6.312122195959091187e-02 -1.165672764182090759e-01 -5.457019805908203125e-02 9.206069260835647583e-02 -2.651141881942749023e-01 7.110819220542907715e-02 -1.398528516292572021e-01 -1.480800192803144455e-02 -1.652750223875045776e-01 -4.093794524669647217e-01 1.030134782195091248e-01 -2.409611344337463379e-01 -1.346055567264556885e-01 -5.034866929054260254e-02
-3.710216656327247620e-02 5.108439549803733826e-02 3.001144528388977051e-01 -3.193284571170806885e-01 -1.166437566280364990e-01 1.068367660045623779e-01 -2.645415365695953369e-01 -4.287655055522918701e-01 -1.751789301633834839e-01 2.671970129013061523e-01 -1.013742536306381226e-01 4.011295735836029053e-02 5.049891304224729538e-03 -2.843447588384151459e-02 2.038929164409637451e-01 1.386893987655639648e-01 -2.015274167060852051e-01 2.732375264167785645e-02 4.987203329801559448e-02 -3.070563375949859619e-01 1.084387898445129395e-01 -4.088285192847251892e-02 4.114829748868942261e-02 -6.188396736979484558e-02 5.363834649324417114e-02 -2.412334084510803223e-01 -5.686672031879425049e-02 -5.921477079391479492e-02 2.165647894144058228e-01 -4.383769258856773376e-02 -2.633531093597412109e-01 8.032514154911041260e-02
8.587582409381866455e-02 -7.241759449243545532e-02 2.321651875972747803e-01 -2.675705254077911377e-01 -9.708640724420547485e-02 -1.192869469523429871e-01 -2.520892024040222168e-01 -9.058712981641292572e-03 -2.676348984241485596e-01 -1.036754474043846130e-01 -1.247243508696556091e-01 3.959308192133903503e-02 1.017374843358993530e-01 -1.838733553886413574e-01 1.046220213174819946e-01 -8.173739910125732422e-02 -2.091140747070312500e-01 -3.122931420803070068e-01 1.027490571141242981e-01 -2.680245339870452881e-01 -1.574465483427047729e-01 3.294482231140136719e-01 -4.647471010684967041e-02 -9.932672977447509766e-02 1.247690767049789429e-01 -6.737843155860900879e-02 -3.282262980937957764e-01 -1.702013611793518066e-01 1.979462355375289917e-01 -1.963849216699600220e-01 -4.969420284032821655e-02 8.534533530473709106e-02
-4.972192272543907166e-02 1.691421419382095337e-01 2.200776040554046631e-01 -2.527118921279907227e-01 -1.636403203010559082e-01 -9.952373802661895752e-02 -7.513441890478134155e-02 -1.267907321453094482e-01 -9.578741341829299927e-02 -4.748818278312683105e-01 -1.888943165540695190e-01 1.026374753564596176e-02 -7.618618756532669067e-02 2.476675622165203094e-02 -9.614743292331695557e-02 -3.588116914033889771e-02 1.758914142847061157e-01 -8.467047661542892456e-02 2.388981133699417114e-01 -1.073401495814323425e-01 -3.818068802356719971e-01 2.029903233051300049e-01 1.654015332460403442e-01 -8.087683469057083130e-02 1.585313528776168823e-01 3.469257801771163940e-02 -4.712093621492385864e-02 -3.135735690593719482e-01 2.927375026047229767e-02 -1.903050243854522705e-01 -1.301234811544418335e-01 4.819006100296974182e-02
-1.185994446277618408e-01 1.485482901334762573e-01 6.381778419017791748e-02 -3.070530854165554047e-02 -3.164251446723937988e-01 3.189089894294738770e-01 -1.090940907597541809e-01 -2.516280710697174072e-01 -2.001697123050689697e-01 -3.188134729862213135e-01 -2.214459031820297241e-01 -1.926831528544425964e-02 -2.977664172649383545e-01 -1.994635462760925293e-01 3.487041965126991272e-02 4.681276157498359680e-02 9.052745997905731201e-02 3.481784835457801819e-02 1.515298932790756226e-01 -8.727856725454330444e-02 1.672077625989913940e-01 -4.611250385642051697e-02 7.161381095647811890e-02 5.200799182057380676e-02 2.717639505863189697e-01 -1.035537049174308777e-01 3.225510418415069580e-01 -2.129231095314025879e-01 -1.036829873919487000e-01 -1.597551852464675903e-01 -1.005058586597442627e-01 -2.441789582371711731e-02
-4.243207275867462158e-01 6.576885282993316650e-02 2.235684096813201904e-01 2.949018776416778564e-02 -2.196050733327865601e-01 1.654350906610488892e-01 -2.047408223152160645e-01 -8.307068794965744019e-02 -1.166698560118675232e-01 -1.343509554862976074e-01 -1.831644177436828613e-01 3.725245594978332520e-02 -1.160530522465705872e-01 -3.314257562160491943e-01 -1.057694181799888611e-01 -2.127703577280044556e-01 5.003153532743453979e-02 -2.198211103677749634e-01 2.090723216533660889e-01 -1.558463722467422485e-01 -1.763665676116943359e-02 2.444766312837600708e-01 1.355580538511276245e-01 -9.361223876476287842e-02 4.655501246452331543e-02 -2.426334470510482788e-01 -2.053398638963699341e-02 -6.857581436634063721e-03 2.708288729190826416e-01 -7.152851670980453491e-02 1.667433381080627441e-01 1.420302689075469971e-01
-1.380523294210433960e-01 2.068956941366195679e-01 2.530790269374847412e-01 2.415089458227157593e-01 -1.076175086200237274e-02 1.912902444601058960e-01 1.125765889883041382e-01 -1.810662597417831421e-01 -1.903075426816940308e-01 -2.151772975921630859e-01 -3.256306648254394531e-01 2.738321125507354736e-01 8.618809282779693604e-02 1.540585160255432129e-01 -2.508839368820190430e-01 -3.336375951766967773e-02 -3.394459187984466553e-02 8.193635940551757812e-02 1.275645643472671509e-01 -1.579352170228958130e-01 -7.778044790029525757e-02 1.383811086416244507e-01 9.774335473775863647e-02 -3.889830708503723145e-01 1.069439426064491272e-01 -1.200150474905967712e-01 9.097804129123687744e-02 6.733470410108566284e-02 1.660214662551879883e-01 -1.900341957807540894e-01 -1.789303123950958252e-01 7.315383106470108032e-02
1.527595426887273788e-02 -3.436255753040313721e-01 -3.103254362940788269e-02 -1.841563172638416290e-02 -1.932948380708694458e-01 -7.718870043754577637e-02 -1.307947039604187012e-01 -6.692671030759811401e-02 -3.331351578235626221e-01 -2.293253690004348755e-01 -7.063283771276473999e-02 3.631192743778228760e-01 -4.807869717478752136e-02 7.962225377559661865e-02 2.190043479204177856e-01 2.223601788282394409e-01 5.421584099531173706e-02 -1.991919428110122681e-01 2.043997198343276978e-01 -4.957298189401626587e-02 1.486346274614334106e-01 1.326471269130706787e-01 -1.116991862654685974e-01 -2.294498533010482788e-01 -7.458643615245819092e-02 -3.050891458988189697e-01 -4.384684562683105469e-02 -2.453778535127639771e-01 -2.379926480352878571e-02 -1.516890972852706909e-01 -1.802158355712890625e-01 -2.263394370675086975e-02
8.128238469362258911e-02 -2.203445732593536377e-01 1.091044396162033081e-02 4.948612302541732788e-03 -2.837936952710151672e-02 -1.650021225214004517e-01 -1.237154901027679443e-01 -4.292109310626983643e-01 -3.912400007247924805e-01 -4.394318908452987671e-02 -2.899897992610931396e-01 2.396635860204696655e-01 1.523876637220382690e-01 2.146032750606536865e-01 -5.262115597724914551e-02 4.866956174373626709e-02 -1.226847395300865173e-01 -1.545651406049728394e-01 3.456637496128678322e-03 -1.702593713998794556e-01 -1.691523790359497070e-01 1.423081308603286743e-01 9.227310121059417725e-02 -2.330972850322723389e-01 2.526864781975746155e-02 -2.932412028312683105e-01 -2.194043248891830444e-02 -1.857819557189941406e-01 1.444513499736785889e-01 -1.228683367371559143e-01 4.657574743032455444e-02 8.234430849552154541e-02
-1.716260462999343872e-01 5.175814963877201080e-03 2.624710202217102051e-01 -1.385574191808700562e-01 5.966789275407791138e-02 1.940227001905441284e-01 2.927697598934173584e-01 -2.229914814233779907e-01 1.643611304461956024e-02 -4.235128685832023621e-02 -8.274607360363006592e-02 -1.638053567148745060e-03 9.529358148574829102e-02 -2.955348193645477295e-01 -1.852293610572814941e-01 2.225264310836791992e-01 1.262089610099792480e-01 -1.435730904340744019e-01 2.010372430086135864e-01 -4.108246415853500366e-02 -1.562439054250717163e-01 -1.204540021717548370e-02 3.147168830037117004e-02 -1.074798703193664551e-01 4.347078502178192139e-01 -2.268525958061218262e-02 8.773957192897796631e-02 -1.440738886594772339e-01 2.168636620044708252e-01 -2.547959685325622559e-01 -1.253218352794647217e-01 2.351135760545730591e-01
-4.272761046886444092e-01 1.446903496980667114e-02 1.770823597908020020e-01 1.698374934494495392e-02 -3.815670609474182129e-01 4.242744296789169312e-02 -2.006945759057998657e-01 1.016196911223232746e-03 -2.555330097675323486e-01 8.448445796966552734e-02 -2.563950419425964355e-01 8.792242407798767090e-02 -3.080342721659690142e-04 -3.975098952651023865e-02 1.839672029018402100e-01 2.512708604335784912e-01 -1.283929646015167236e-01 1.811814606189727783e-01 1.453021168708801270e-01 -6.082771718502044678e-02 1.123600602149963379e-01 -4.903084784746170044e-02 -2.355277389287948608e-01 -1.774879395961761475e-01 1.781019717454910278e-01 -1.075288951396942139e-01 9.653069078922271729e-02 -2.452474236488342285e-01 -2.232885956764221191e-01 -1.081695556640625000e-01 -3.641324117779731750e-02 4.100761190056800842e-02
3.559322655200958252e-02 -9.105002880096435547e-02 -2.034117877483367920e-01 -9.465938806533813477e-02 -2.859756946563720703e-01 1.711424253880977631e-02 -1.964668035507202148e-01 -3.323690295219421387e-01 -2.817703783512115479e-01 -1.018767133355140686e-01 -3.611676692962646484e-01 3.456359803676605225e-01 2.047089338302612305e-01 1.778137981891632080e-01 1.073838025331497192e-01 -1.185382232069969177e-01 -1.906486898660659790e-01 -1.761905252933502197e-01 1.395992487668991089e-01 -9.185448288917541504e-02 -2.437667548656463623e-02 1.418584026396274567e-02 8.283888548612594604e-02 3.481390327215194702e-02 1.421564221382141113e-01 -1.139231547713279724e-01 -5.718528479337692261e-02 -1.490260958671569824e-01 1.571028828620910645e-01 -1.615324765443801880e-01 -1.941412501037120819e-02 2.370139062404632568e-01
-8.502862602472305298e-02 -2.664985060691833496e-01 2.246521562337875366e-01 -5.754346400499343872e-02 -2.817631065845489502e-01 2.140588015317916870e-01 -1.561069339513778687e-01 -6.493150442838668823e-02 1.601660698652267456e-01 8.312917500734329224e-02 -1.424909383058547974e-01 1.208594441413879395e-01 2.545277178287506104e-01 -1.905360370874404907e-01 2.197020873427391052e-02 2.172293215990066528e-01 2.614158391952514648e-01 1.874252595007419586e-02 1.061630435287952423e-02 -2.067858874797821045e-01 9.188545495271682739e-02 1.747673600912094116e-01 9.467469155788421631e-02 -1.399096548557281494e-01 5.903909355401992798e-02 -2.666878104209899902e-01 1.756140738725662231e-01 -2.975151836872100830e-01 2.605064958333969116e-02 -8.811567723751068115e-02 -8.881127089262008667e-02 3.294791579246520996e-01
-5.889718607068061829e-02 -6.167938187718391418e-02 3.830459415912628174e-01 -1.174955591559410095e-01 -2.659515440464019775e-01 -2.597700059413909912e-02 1.959200482815504074e-03 -1.734436452388763428e-01 3.956608846783638000e-02 -2.934793755412101746e-02 -3.805407285690307617e-01 1.389475613832473755e-01 1.299342662096023560e-01 -7.945485413074493408e-02 -1.543644219636917114e-01 2.323572188615798950e-01 8.321743458509445190e-02 1.791070252656936646e-01 3.014163672924041748e-01 5.217831581830978394e-02 -6.832795590162277222e-02 -1.905365288257598877e-02 1.818880289793014526e-01 -2.708636038005352020e-02 1.587089747190475464e-01 -2.943438887596130371e-01 2.147352695465087891e-01 -2.744126506149768829e-02 2.101441174745559692e-01 -2.221586108207702637e-01 -2.731641754508018494e-02 1.968938559293746948e-01
-3.049049675464630127e-01 1.977499574422836304e-01 3.321757614612579346e-01 1.949548721313476562e-02 -1.870706677436828613e-01 3.211083412170410156e-01 -8.326189219951629639e-02 -2.167125493288040161e-01 -1.499342620372772217e-01 -2.673334777355194092e-01 -1.308890879154205322e-01 7.234144210815429688e-02 4.798414558172225952e-02 6.518864631652832031e-02 4.168591648340225220e-02 -7.498782128095626831e-02 -2.654993832111358643e-01 1.564013771712779999e-03 1.236211881041526794e-01 -2.076549381017684937e-01 2.542187459766864777e-02 2.187145501375198364e-01 3.801731467247009277e-01 -6.176327168941497803e-02 6.417625583708286285e-03 -1.079237237572669983e-01 -1.462260782718658447e-01 -2.196664214134216309e-01 1.786024868488311768e-02 -1.036381870508193970e-01 -2.351475181058049202e-03 1.298660933971405029e-01
-2.031400054693222046e-01 2.002273201942443848e-01 -1.577853113412857056e-01 -1.230698302388191223e-01 -2.259634882211685181e-01 4.064980447292327881e-01 -1.743836402893066406e-01 -1.956911012530326843e-02 -3.243142664432525635e-01 -9.605336934328079224e-02 9.097390621900558472e-02 6.851129233837127686e-02 -5.545123666524887085e-02 -2.657570242881774902e-01 -1.531230052933096886e-03 1.330941021442413330e-01 7.726718485355377197e-02 -1.689385473728179932e-01 1.092137768864631653e-01 -5.382688716053962708e-02 -8.954534307122230530e-03 1.230308413505554199e-01 -1.736301481723785400e-01 -1.182140335440635681e-01 2.537997961044311523e-01 -3.786426410079002380e-02 2.105314731597900391e-01 -3.819022774696350098e-01 -5.229155533015727997e-03 6.153577566146850586e-02 -1.475674472749233246e-02 2.097312659025192261e-01
-2.685408592224121094e-01 8.151729404926300049e-02 3.055067360401153564e-01 5.283081904053688049e-02 -2.722920179367065430e-01 1.841747611761093140e-01 7.670687884092330933e-02 -2.004791051149368286e-01 -2.064720094203948975e-01 -3.260857462882995605e-01 -1.678015291690826416e-01 4.506075009703636169e-02 -9.031919389963150024e-02 1.889026351273059845e-02 2.339925244450569153e-02 -6.121806055307388306e-02 -1.436923444271087646e-01 1.954904012382030487e-02 1.538256555795669556e-01 -3.155765235424041748e-01 4.404409974813461304e-02 1.506464034318923950e-01 3.355883657932281494e-01 -1.038146950304508209e-02 -1.176471486687660217e-01 1.262421999126672745e-02 -1.892506927251815796e-01 -1.188480183482170105e-01 3.140739798545837402e-01 -1.420814692974090576e-01 -1.100487560033798218e-01 4.992958903312683105e-02
-5.456844344735145569e-02 5.297492071986198425e-02 4.660292994230985641e-03 -2.256687879562377930e-01 -1.629310697317123413e-01 -2.150253504514694214e-01 3.651012480258941650e-02 -3.467604219913482666e-01 -1.276651490479707718e-02 -2.086472809314727783e-01 -3.459580242633819580e-01 2.298047989606857300e-01 1.424619406461715698e-01 1.336773782968521118e-01 1.884510815143585205e-01 -6.703020632266998291e-02 -4.787860810756683350e-02 -3.095527552068233490e-02 -1.087085232138633728e-01 -1.528510898351669312e-01 -2.860071882605552673e-02 2.311922162771224976e-01 -1.006626263260841370e-01 -4.410954937338829041e-02 1.084681898355484009e-01 -1.914843171834945679e-01 8.459043689072132111e-03 -1.482655256986618042e-01 4.301528632640838623e-01 -2.695991098880767822e-01 -8.867313712835311890e-02 1.170555874705314636e-01
6.590273976325988770e-02 1.475051045417785645e-02 1.835053414106369019e-01 1.527214609086513519e-02 -1.655597090721130371e-01 8.101625740528106689e-02 -2.006718665361404419e-01 -2.296897172927856445e-01 -1.035037338733673096e-01 -3.484811186790466309e-01 -2.775391638278961182e-01 5.360661447048187256e-02 -3.355983495712280273e-01 -1.825578659772872925e-01 8.608993142843246460e-02 -1.273363977670669556e-01 -4.918128997087478638e-02 8.790702372789382935e-02 2.909223437309265137e-01 -7.527358084917068481e-02 -2.306337505578994751e-01 2.534302473068237305e-01 -1.028713285923004150e-01 -2.087847441434860229e-01 -6.651159375905990601e-02 -1.443527787923812866e-01 4.014113172888755798e-02 -1.936172246932983398e-01 1.308438330888748169e-01 -5.098185315728187561e-02 -3.085371851921081543e-01 3.977916017174720764e-02
-1.374413669109344482e-01 9.175395965576171875e-02 3.807171583175659180e-01 -2.111509144306182861e-01 -2.171393185853958130e-01 2.766505479812622070e-01 7.796976715326309204e-02 3.462532907724380493e-02 -7.806965615600347519e-03 -1.355629265308380127e-01 -2.266093194484710693e-01 2.241082489490509033e-01 -2.204513549804687500e-01 2.072778530418872833e-02 -1.690079718828201294e-01 4.634725861251354218e-03 1.979685127735137939e-01 7.582364976406097412e-02 2.649872601032257080e-01 -1.933966577053070068e-01 1.895742416381835938e-01 3.261428475379943848e-01 -2.827597595751285553e-02 -1.117966622114181519e-01 2.864516079425811768e-01 -6.057607382535934448e-02 -4.883831739425659180e-02 -1.127660274505615234e-01 1.210275962948799133e-01 -1.579072326421737671e-01 3.888986632227897644e-02 6.695085763931274414e-02
-3.668717667460441589e-02 -1.719501465559005737e-01 2.214734256267547607e-01 7.098078727722167969e-02 -2.180076539516448975e-01 -4.079857375472784042e-03 -1.326240152120590210e-01 -2.431226670742034912e-01 -1.449148356914520264e-01 1.079490557312965393e-01 -2.055735141038894653e-01 1.450371742248535156e-01 1.060153916478157043e-01 -2.364218980073928833e-02 -8.389128744602203369e-02 2.723074555397033691e-01 1.084523722529411316e-01 -1.888340860605239868e-01 1.062680035829544067e-01 -3.706805408000946045e-02 1.726100742816925049e-01 3.900815546512603760e-01 -1.492850631475448608e-01 -1.733308658003807068e-02 -3.039571344852447510e-01 -2.748073637485504150e-01 6.929682195186614990e-02 -8.962840586900711060e-02 -2.181054651737213135e-01 -3.283453583717346191e-01 -6.426703650504350662e-03 3.196896240115165710e-02
-5.876859650015830994e-02 1.043113321065902710e-02 3.170908987522125244e-01 -1.506523042917251587e-01 -2.861925661563873291e-01 -1.010668948292732239e-01 -1.254380196332931519e-01 -2.577853202819824219e-01 -2.971486747264862061e-02 -3.900392651557922363e-01 9.448458440601825714e-03 9.992511570453643799e-02 -1.832489669322967529e-01 -1.816145330667495728e-01 1.015142872929573059e-01 3.447437658905982971e-02 1.322802156209945679e-02 -1.144108772277832031e-01 1.154670342803001404e-01 -9.877505898475646973e-02 -1.182580217719078064e-01 -6.444685906171798706e-02 1.296916306018829346e-01 -3.701454102993011475e-01 -1.185873374342918396e-01 -3.107919916510581970e-02 1.901716738939285278e-02 -3.135993480682373047e-01 -1.919656060636043549e-02 -3.325597047805786133e-01 -1.156169623136520386e-01 -1.065545305609703064e-01
-2.872287034988403320e-01 1.997847110033035278e-01 5.595638155937194824e-01 -1.163630187511444092e-01 -1.797325760126113892e-01 1.161128357052803040e-01 3.951728716492652893e-02 -9.237560629844665527e-02 -1.755133122205734253e-01 -6.718122214078903198e-02 -1.575501859188079834e-01 2.253182679414749146e-01 3.755123540759086609e-02 -3.014970757067203522e-02 -1.690619587898254395e-01 1.759726405143737793e-01 -5.248632282018661499e-02 1.040001064538955688e-01 1.193212941288948059e-01 -2.053717970848083496e-01 -2.139856666326522827e-01 -9.231367707252502441e-02 -3.420903161168098450e-02 -1.890491843223571777e-01 1.868045926094055176e-01 6.597366183996200562e-02 1.354097276926040649e-01 -2.067455053329467773e-01 1.960477791726589203e-02 -1.128310188651084900e-01 2.274210005998611450e-02 -2.170459926128387451e-01
1.045501753687858582e-01 -9.776852279901504517e-02 5.836179852485656738e-02 -4.244208335876464844e-02 -2.638019919395446777e-01 -2.827164158225059509e-02 -7.702361792325973511e-02 -3.307264447212219238e-01 -1.122299134731292725e-01 -1.385099291801452637e-01 -9.325135499238967896e-02 -3.005471639335155487e-02 2.534003853797912598e-01 2.772052958607673645e-02 3.034286759793758392e-02 1.827639639377593994e-01 -2.479813694953918457e-01 -1.875829100608825684e-01 -1.728454083204269409e-01 8.949346095323562622e-02 -8.989254385232925415e-02 2.270061820745468140e-01 1.487685460597276688e-02 4.418611992150545120e-03 1.499323397874832153e-01 -4.066558182239532471e-02 -2.331235818564891815e-02 -3.931982517242431641e-01 1.982564777135848999e-01 -3.031466603279113770e-01 4.970367625355720520e-02 3.748879730701446533e-01
1.263736784458160400e-01 -2.982576489448547363e-01 1.745977252721786499e-01 1.189804747700691223e-01 -2.521998584270477295e-01 1.649746447801589966e-01 2.142160981893539429e-01 -3.688976764678955078e-01 -3.054211735725402832e-01 -1.873595267534255981e-01 -6.111419573426246643e-02 4.731035605072975159e-02 -5.923335626721382141e-02 -3.075201064348220825e-02 1.685232818126678467e-01 -3.569522814359515905e-04 -6.464044749736785889e-02 -2.860397994518280029e-01 2.191496640443801880e-02 -2.360363751649856567e-01 1.770615875720977783e-01 3.123863600194454193e-02 -3.489215373992919922e-01 -2.255431115627288818e-01 2.060629241168498993e-02 -7.405295222997665405e-02 -6.354843825101852417e-02 -1.698448807001113892e-01 2.617723867297172546e-02 4.679004848003387451e-02 6.382269412279129028e-02 1.324664354324340820e-01
2.825603447854518890e-02 -1.645080298185348511e-01 9.121168404817581177e-02 -1.615058481693267822e-01 -1.848631054162979126e-01 2.512356638908386230e-01 -3.507948517799377441e-01 -2.828433811664581299e-01 -1.524808406829833984e-01 1.148568764328956604e-01 -2.630298584699630737e-02 -4.834412038326263428e-02 5.466981977224349976e-02 -3.939723595976829529e-02 1.705976873636245728e-01 5.905165523290634155e-02 -1.942952871322631836e-01 1.717725396156311035e-01 1.239029616117477417e-01 -4.274924099445343018e-01 -7.408256828784942627e-02 5.481371656060218811e-02 5.548808723688125610e-02 -1.818383783102035522e-01 3.050812892615795135e-02 -2.834758721292018890e-02 -1.821369305253028870e-02 1.732256822288036346e-02 3.044889271259307861e-01 -1.901718527078628540e-01 -1.435790657997131348e-01 3.145249783992767334e-01
-1.617164313793182373e-01 -2.289474708959460258e-03 9.523472934961318970e-02 -1.291327029466629028e-01 -1.722972542047500610e-01 -6.723637133836746216e-02 -4.815759956836700439e-01 -1.098193079233169556e-01 -2.070390060544013977e-02 -8.601786196231842041e-02 -2.945886366069316864e-02 -6.402153521776199341e-02 3.196378052234649658e-02 -2.775174006819725037e-02 6.133900210261344910e-02 2.441268861293792725e-01 5.588821321725845337e-02 -1.413202881813049316e-01 5.719413757324218750e-01 -2.792460918426513672e-01 -4.027726873755455017e-02 -8.383379317820072174e-03 -4.767240956425666809e-02 4.391824454069137573e-02 -3.958077356219291687e-02 6.198607012629508972e-02 -3.965824097394943237e-02 -3.031715452671051025e-01 1.394999325275421143e-01 -1.080252006649971008e-01 7.979705929756164551e-02 1.466023921966552734e-01
1.381243169307708740e-01 -1.830616295337677002e-01 5.825305357575416565e-02 1.506361663341522217e-01 3.882699832320213318e-02 3.383243381977081299e-01 4.464841634035110474e-02 -3.827168941497802734e-01 -1.438870131969451904e-01 6.619209796190261841e-02 -1.053927093744277954e-01 2.178782373666763306e-01 -1.142390742897987366e-01 -5.083660408854484558e-02 -1.666973344981670380e-02 3.681667149066925049e-02 -2.088770456612110138e-02 1.162902787327766418e-01 4.371821284294128418e-01 -1.887207664549350739e-02 3.700925782322883606e-02 2.088961303234100342e-01 7.612775266170501709e-02 -1.441747099161148071e-01 -2.910753153264522552e-02 -1.955976486206054688e-01 1.558256596326828003e-01 -3.060148470103740692e-02 2.204360812902450562e-01 -2.585845887660980225e-01 6.266374886035919189e-02 3.085698485374450684e-01
-2.879547774791717529e-01 -2.290591001510620117e-01 1.750466227531433105e-01 1.250533759593963623e-01 -1.757985055446624756e-01 2.361458688974380493e-01 -1.604309529066085815e-01 -2.665952146053314209e-01 -2.505945600569248199e-02 4.217243194580078125e-02 6.469575315713882446e-02 3.265579938888549805e-01 -8.759393543004989624e-02 -7.753799855709075928e-02 -1.354285776615142822e-01 2.176343351602554321e-01 -3.099137172102928162e-02 -1.604305803775787354e-01 3.481372296810150146e-01 1.287619173526763916e-01 -1.207178533077239990e-01 1.219123974442481995e-01 2.062149345874786377e-01 -6.575015839189291000e-03 2.493897825479507446e-02 -2.475391179323196411e-01 -5.571077018976211548e-02 -1.013668999075889587e-01 7.926208525896072388e-02 -3.231857717037200928e-01 -1.188564747571945190e-01 -7.493326812982559204e-02
-1.532967835664749146e-01 1.258852481842041016e-01 1.993743181228637695e-01 -2.395766973495483398e-01 -1.181358918547630310e-01 2.832410037517547607e-01 -1.475865989923477173e-01 -1.577196121215820312e-01 -3.095465600490570068e-01 -1.134597286581993103e-01 -3.523969650268554688e-02 -1.045436263084411621e-01 4.730031266808509827e-02 -4.217005074024200439e-01 -1.438805013895034790e-01 1.200599893927574158e-01 2.032074630260467529e-01 1.599652469158172607e-01 1.726901829242706299e-01 4.246097058057785034e-02 1.640734672546386719e-01 2.660456299781799316e-01 -1.907579898834228516e-01 -1.529813259840011597e-01 1.338171213865280151e-01 2.160374075174331665e-02 1.400281190872192383e-01 -2.042146772146224976e-01 -2.184379659593105316e-02 -4.053301736712455750e-02 1.198536716401576996e-02 2.206143140792846680e-01
-8.770622313022613525e-02 -8.973140269517898560e-02 3.010011613368988037e-01 -2.475970052182674408e-02 -1.072137057781219482e-01 2.314631044864654541e-01 -8.373738080263137817e-02 -1.218077167868614197e-01 -1.857580691576004028e-01 -2.092506289482116699e-01 -7.822810113430023193e-02 1.562741585075855255e-02 5.282517522573471069e-03 -1.328105181455612183e-01 8.628509938716888428e-02 1.598857492208480835e-01 7.100203633308410645e-02 -1.617059856653213501e-01 2.928099036216735840e-01 -1.897475495934486389e-02 -2.126041799783706665e-01 4.269771277904510498e-02 1.144857332110404968e-01 -1.005014255642890930e-01 3.849272727966308594e-01 -1.664490252733230591e-01 3.533228039741516113e-01 8.535929769277572632e-02 -1.016724780201911926e-01 -3.226272016763687134e-02 -4.048052728176116943e-01 5.423613358289003372e-03
-1.570408605039119720e-02 -2.511125802993774414e-01 5.921545252203941345e-02 -7.497630268335342407e-02 -3.463498055934906006e-01 -3.538946434855461121e-02 -1.289557367563247681e-01 -1.836395859718322754e-01 -1.770601272583007812e-01 5.019927024841308594e-02 -1.367865651845932007e-01 1.452120393514633179e-01 1.522907167673110962e-01 1.162010282278060913e-01 -2.331797331571578979e-01 3.526789247989654541e-01 4.830970615148544312e-02 -1.070739701390266418e-01 1.108944341540336609e-01 -1.702855676412582397e-01 7.321625202894210815e-02 3.705842792987823486e-01 -1.272154599428176880e-02 -1.597475558519363403e-01 -1.942211091518402100e-01 -3.183061480522155762e-01 1.420017480850219727e-01 -1.174810808151960373e-02 -5.743876844644546509e-02 -2.534807622432708740e-01 1.207884103059768677e-01 4.397744312882423401e-02
-6.719803065061569214e-02 2.728603407740592957e-02 1.428516805171966553e-01 -2.198702692985534668e-01 3.376509994268417358e-02 -5.872792750597000122e-02 -1.583533585071563721e-01 -1.524368673563003540e-01 -1.054111793637275696e-01 -1.659666895866394043e-01 5.033129081130027771e-02 1.852915883064270020e-01 -4.224289953708648682e-02 2.569335512816905975e-02 -1.159265413880348206e-01 -1.057717055082321167e-01 4.977859184145927429e-02 1.123532876372337341e-01 1.641904860734939575e-01 -4.543769061565399170e-01 -5.748870223760604858e-02 1.246898099780082703e-01 9.269978851079940796e-02 -5.050408653914928436e-03 2.542928457260131836e-01 -4.060864448547363281e-01 1.502960324287414551e-01 -1.874129027128219604e-01 -1.910147666931152344e-01 -1.745268255472183228e-01 -3.706967830657958984e-01 5.347334221005439758e-02
1.675352337770164013e-03 1.298202872276306152e-01 7.392913848161697388e-02 8.607611060142517090e-02 -1.994289606809616089e-01 -1.682879477739334106e-01 -1.726597994565963745e-01 -1.752971485257148743e-02 -4.243108332157135010e-01 3.992746397852897644e-02 -2.852542698383331299e-01 2.481131851673126221e-01 1.749317198991775513e-01 1.689536422491073608e-01 1.087427884340286255e-01 -1.451661717146635056e-02 -1.838930547237396240e-01 -3.323846459388732910e-01 1.207272931933403015e-01 -2.161769866943359375e-01 7.510135322809219360e-02 1.599951535463333130e-01 -5.971505120396614075e-02 -4.113741591572761536e-02 1.457013487815856934e-01 -1.417840868234634399e-01 -2.780786156654357910e-02 -1.983981579542160034e-01 1.561303343623876572e-02 -3.143532276153564453e-01 -1.528382450342178345e-01 1.741352081298828125e-01
-2.382009178400039673e-01 1.692157536745071411e-01 4.406269192695617676e-01 7.913313806056976318e-02 -2.105972170829772949e-01 2.372505068778991699e-01 -1.185719668865203857e-02 -2.349295765161514282e-01 -3.047351837158203125e-01 -2.314699888229370117e-01 -3.866174444556236267e-02 5.073189362883567810e-02 -1.778429597616195679e-01 1.372447423636913300e-02 1.814251542091369629e-01 -1.941675096750259399e-01 -1.895202994346618652e-01 3.883622959256172180e-02 2.850003242492675781e-01 -1.518637537956237793e-01 -3.261949494481086731e-02 -3.588525950908660889e-02 1.654508858919143677e-01 -1.223707273602485657e-01 -8.484717458486557007e-02 -1.214366629719734192e-01 -1.229599788784980774e-01 -1.082177832722663879e-01 1.544287949800491333e-01 -1.526713520288467407e-01 -5.852342769503593445e-02 1.397338956594467163e-01
-1.305272430181503296e-02 -1.637161076068878174e-01 1.732927747070789337e-02 -9.982224553823471069e-02 -4.797434061765670776e-02 9.920154511928558350e-02 1.241108849644660950e-01 -2.764238417148590088e-01 -9.307188540697097778e-02 2.087507694959640503e-01 -8.211462944746017456e-02 3.643426597118377686e-01 1.796632558107376099e-01 -1.579210907220840454e-01 1.459668427705764771e-01 2.465193271636962891e-01 9.824010729789733887e-02 6.406585127115249634e-02 4.272171854972839355e-02 -3.992468416690826416e-01 9.730876423418521881e-03 -1.074989438056945801e-01 -6.017948687076568604e-02 -2.076800763607025146e-01 4.403267428278923035e-02 -2.553270459175109863e-01 -1.645574867725372314e-01 -2.916116416454315186e-01 -1.094651445746421814e-01 -1.272952556610107422e-01 7.826171070337295532e-02 2.843257188796997070e-01
-1.649216264486312866e-01 -3.528731167316436768e-01 -8.445214480161666870e-02 -1.927277445793151855e-01 -8.241745084524154663e-02 -8.773628622293472290e-02 1.510473936796188354e-01 -3.154158592224121094e-01 -1.793464273214340210e-01 -1.092710867524147034e-01 -2.386851012706756592e-01 1.123249456286430359e-01 -2.082617580890655518e-01 -8.141347020864486694e-02 1.628560721874237061e-01 1.705308556556701660e-01 -1.461811512708663940e-01 1.303903758525848389e-01 9.722816199064254761e-02 2.796423248946666718e-02 9.009221941232681274e-02 -1.174588799476623535e-01 1.693296283483505249e-01 -3.090223968029022217e-01 2.562130689620971680e-01 -1.372717972844839096e-02 1.420653760433197021e-01 -1.769160479307174683e-01 2.073751389980316162e-02 -2.033912688493728638e-01 2.193245887756347656e-01 2.145054787397384644e-01
7.075963169336318970e-02 -5.319159105420112610e-02 5.844879522919654846e-02 -4.808155819773674011e-02 -5.776026099920272827e-02 -4.388061165809631348e-02 -2.028780728578567505e-01 -2.589001953601837158e-01 -4.750399589538574219e-01 2.944361045956611633e-02 -1.271113455295562744e-01 1.955074071884155273e-01 6.120990589261054993e-02 1.523258984088897705e-01 -1.091427877545356750e-01 -8.861037343740463257e-02 -1.400940567255020142e-01 -2.867052853107452393e-01 9.620604664087295532e-02 -2.179524004459381104e-01 5.563139449805021286e-03 2.678250074386596680e-01 2.873036861419677734e-01 -1.746257990598678589e-01 1.406055595725774765e-02 1.123677790164947510e-01 -4.384844005107879639e-02 -3.242827057838439941e-01 6.221061572432518005e-02 -2.170305699110031128e-01 -1.749022006988525391e-01 2.253063209354877472e-02
-7.549566030502319336e-02 1.274341717362403870e-02 -6.200134754180908203e-02 -3.015435338020324707e-01 -1.851084083318710327e-01 2.458823285996913910e-02 -3.856879472732543945e-02 -1.483055204153060913e-02 -3.771974742412567139e-01 -7.496006786823272705e-02 -3.367753922939300537e-01 1.761602014303207397e-01 1.567004173994064331e-01 -1.984007060527801514e-01 -3.589183464646339417e-02 2.801634669303894043e-01 -2.136109024286270142e-02 4.560569673776626587e-02 7.650525867938995361e-02 3.643682599067687988e-02 -3.208907246589660645e-01 -3.109407424926757812e-02 7.646775245666503906e-02 -1.879562810063362122e-02 -3.577918186783790588e-02 2.688727527856826782e-02 -8.589942008256912231e-02 -1.545152068138122559e-01 -2.054397910833358765e-01 -4.196541905403137207e-01 8.404838293790817261e-02 2.196641415357589722e-01
2.520607411861419678e-01 9.212733805179595947e-02 4.659526795148849487e-02 -3.601187840104103088e-02 5.000957101583480835e-02 -1.530716270208358765e-01 8.440643548965454102e-02 -3.405939936637878418e-01 -8.195693790912628174e-02 8.877152949571609497e-02 -3.207084834575653076e-01 -1.450890898704528809e-01 -2.634286880493164062e-02 -6.796583533287048340e-02 3.516926616430282593e-02 2.541789710521697998e-01 -4.549123719334602356e-02 -1.070698350667953491e-01 6.825273483991622925e-02 -2.124611288309097290e-01 -2.343687787652015686e-02 -8.091859519481658936e-02 3.150419518351554871e-02 -2.004351615905761719e-01 1.804716140031814575e-01 -1.666773408651351929e-01 2.496947199106216431e-01 -1.295117288827896118e-01 2.476442456245422363e-01 -3.697531819343566895e-01 -3.415599465370178223e-01 3.792375791817903519e-03
-4.276361316442489624e-02 9.246639907360076904e-03 -3.001421689987182617e-02 -4.495307803153991699e-02 -8.085258305072784424e-02 9.628331661224365234e-02 -1.902214288711547852e-01 -4.135221540927886963e-01 -1.585389226675033569e-01 6.772529333829879761e-02 -1.063486784696578979e-01 -1.346769034862518311e-01 2.137329876422882080e-01 -2.294814735651016235e-01 2.881113290786743164e-01 2.603012323379516602e-01 -2.165666669607162476e-01 -1.052727177739143372e-01 1.935777254402637482e-02 -3.021262586116790771e-01 1.696437746286392212e-01 1.046328842639923096e-01 -9.841311722993850708e-02 -1.107465624809265137e-01 1.058782786130905151e-01 9.439867921173572540e-03 2.917337715625762939e-01 -2.631261348724365234e-01 2.514543235301971436e-01 -7.174519449472427368e-02 4.965066909790039062e-02 -1.268609017133712769e-01
1.627399772405624390e-01 1.273918449878692627e-01 1.306757703423500061e-02 -1.009865328669548035e-01 -2.390966564416885376e-01 -1.051811724901199341e-01 -1.266911774873733521e-01 -1.448364090174436569e-02 -3.132298290729522705e-01 -4.415220115333795547e-03 -2.211417853832244873e-01 3.848788738250732422e-01 1.959949135780334473e-01 1.436001807451248169e-01 1.353541612625122070e-01 -7.498646737076342106e-04 -8.491556346416473389e-02 -2.892797589302062988e-01 1.226505339145660400e-01 -1.077956855297088623e-01 -1.756821572780609131e-02 2.880764901638031006e-01 7.341888546943664551e-02 2.528455294668674469e-02 1.105925440788269043e-01 -5.129786208271980286e-02 1.315870042890310287e-02 -3.001048266887664795e-01 2.424056529998779297e-01 -2.468175143003463745e-01 -1.949082762002944946e-01 1.423140764236450195e-01
-9.532289952039718628e-02 1.596841216087341309e-02 6.941153109073638916e-02 1.479043513536453247e-01 -1.206876635551452637e-01 3.933933675289154053e-01 -2.169553935527801514e-01 -3.390535414218902588e-01 1.049940735101699829e-01 -5.026491731405258179e-02 -3.409011662006378174e-02 2.489622496068477631e-02 1.370433866977691650e-01 1.482374034821987152e-02 -1.300570368766784668e-01 2.190661579370498657e-01 -2.494381368160247803e-02 -1.275308895856142044e-02 6.915466487407684326e-02 -3.113282024860382080e-01 -1.775006800889968872e-01 3.453344479203224182e-02 -1.173698753118515015e-01 -5.218817293643951416e-02 1.278486698865890503e-01 -6.493612378835678101e-02 1.164234429597854614e-01 -2.245196998119354248e-01 4.068912565708160400e-01 -3.056531250476837158e-01 -9.043528139591217041e-02 1.731973290443420410e-01
-1.228656992316246033e-01 -2.304939478635787964e-01 1.926199495792388916e-01 -1.080358214676380157e-02 -9.098912775516510010e-02 1.665669381618499756e-01 -7.935232669115066528e-02 -7.286186516284942627e-02 1.315088421106338501e-01 -3.737520426511764526e-02 -3.234663009643554688e-01 3.191132098436355591e-02 2.678784430027008057e-01 -2.895508706569671631e-01 8.815942704677581787e-02 -4.961851984262466431e-03 2.993278801441192627e-01 -8.969221264123916626e-03 1.027987152338027954e-01 -2.023292928934097290e-01 2.683573029935359955e-02 1.656185835599899292e-02 1.290825754404067993e-01 -1.283752620220184326e-01 9.601368010044097900e-02 -3.094687759876251221e-01 1.217097640037536621e-01 -2.944107949733734131e-01 1.871419548988342285e-01 -1.643384397029876709e-01 -8.170071989297866821e-02 3.296793401241302490e-01
-1.268660277128219604e-01 -3.136346042156219482e-01 3.622309267520904541e-01 -1.527160704135894775e-01 -5.486318375915288925e-03 2.527464926242828369e-01 1.395881623029708862e-01 -2.102978974580764771e-01 1.094299927353858948e-01 -2.646695077419281006e-02 -1.531279981136322021e-01 4.330066591501235962e-02 1.775287790223956108e-03 -1.655732281506061554e-03 -1.889262497425079346e-01 2.282439619302749634e-01 -1.558761745691299438e-01 5.045684427022933960e-02 2.533045411109924316e-01 -3.703980520367622375e-02 -2.313557863235473633e-01 1.181270107626914978e-01 -1.456974148750305176e-01 3.610499948263168335e-02 1.017970815300941467e-01 -1.155010163784027100e-01 -8.854705840349197388e-02 -1.887011379003524780e-01 1.592653989791870117e-01 -1.931073069572448730e-01 -2.245146632194519043e-01 3.390977382659912109e-01
-2.944816090166568756e-02 -1.409945636987686157e-01 1.192651316523551941e-02 -1.808085441589355469e-01 6.678330898284912109e-02 5.649024993181228638e-02 1.234247535467147827e-01 -1.523491293191909790e-01 -3.481846749782562256e-01 -2.145984619855880737e-01 -2.559669613838195801e-01 2.210869789123535156e-01 3.884540200233459473e-01 5.857700109481811523e-02 -1.647845492698252201e-03 5.678285658359527588e-02 -9.895837306976318359e-02 -1.528581678867340088e-01 3.045120537281036377e-01 -1.566009372472763062e-01 -5.970489233732223511e-02 9.537985175848007202e-02 -2.052405290305614471e-02 3.799659013748168945e-02 -1.811442226171493530e-01 -2.665795683860778809e-01 3.069497644901275635e-02 7.242403924465179443e-02 2.045400999486446381e-02 -6.422972679138183594e-02 -2.194072008132934570e-01 3.652403056621551514e-01
-2.855059802532196045e-01 -2.472224272787570953e-02 -1.244714632630348206e-01 -1.082002744078636169e-01 -1.189473271369934082e-01 -4.163023829460144043e-02 -2.187181450426578522e-02 -2.439284473657608032e-01 -3.865480795502662659e-02 -1.861627250909805298e-01 -1.724684834480285645e-01 4.376655817031860352e-01 7.736409455537796021e-02 -5.864588543772697449e-02 1.659269183874130249e-01 -3.426923602819442749e-02 2.054167240858078003e-01 -2.797783166170120239e-02 3.246337175369262695e-01 -4.362723827362060547e-01 -3.379011154174804688e-02 -1.806674450635910034e-01 -1.702964454889297485e-01 -6.364532560110092163e-02 2.486509978771209717e-01 -1.215016692876815796e-01 2.198334550485014915e-03 2.190027013421058655e-02 -9.380448609590530396e-02 -1.075156927108764648e-01 4.616501554846763611e-02 1.189021170139312744e-01
-1.286668181419372559e-01 -2.730502188205718994e-01 -1.051204353570938110e-01 -1.426082551479339600e-01 -1.918322443962097168e-01 -1.466206312179565430e-01 -9.474822878837585449e-02 -3.448679447174072266e-01 -9.760820120573043823e-02 6.371114868670701981e-03 -1.617229729890823364e-02 1.494234949350357056e-01 1.023467630147933960e-01 -7.406901102513074875e-03 -2.900847494602203369e-01 8.510117232799530029e-02 -2.142080068588256836e-01 -1.769527494907379150e-01 4.484199360013008118e-02 -5.744524300098419189e-02 -2.452394366264343262e-02 4.437811076641082764e-01 -1.270039100199937820e-02 -2.705243527889251709e-01 5.919821932911872864e-02 -1.093385741114616394e-01 1.394430845975875854e-01 8.448190242052078247e-02 1.353483945131301880e-01 -3.025460839271545410e-01 -7.993197441101074219e-02 2.133899629116058350e-01
-2.415093481540679932e-01 -7.546155713498592377e-03 3.021548986434936523e-01 1.773957461118698120e-01 -2.916835844516754150e-01 -1.376227155560627580e-04 -1.754440516233444214e-01 -2.741687893867492676e-01 -5.456722155213356018e-02 4.934457316994667053e-02 -1.592669039964675903e-01 -1.389558315277099609e-01 -2.282500267028808594e-01 -2.065633535385131836e-01 -2.793651521205902100e-01 1.693376302719116211e-01 -1.122296229004859924e-02 1.685771048069000244e-01 2.358540445566177368e-01 -7.613281160593032837e-02 3.147128224372863770e-02 2.965242266654968262e-01 -9.607462584972381592e-02 -3.227694928646087646e-01 -3.894876688718795776e-02 5.241284519433975220e-02 7.252439111471176147e-02 -4.132055863738059998e-02 1.972743421792984009e-01 -3.520914167165756226e-02 -1.181026622653007507e-01 1.364397555589675903e-01
-1.076735258102416992e-01 9.561479091644287109e-03 4.122123420238494873e-01 -1.047686263918876648e-01 -2.316696643829345703e-01 -4.433888196945190430e-02 8.915729820728302002e-02 -1.805699169635772705e-01 -2.920501679182052612e-02 4.626682773232460022e-02 -3.503718078136444092e-01 1.680807620286941528e-01 7.995807379484176636e-02 -6.110192835330963135e-02 -2.121856361627578735e-01 1.323297768831253052e-01 1.024471968412399292e-01 1.186421979218721390e-02 4.154328405857086182e-01 3.901410847902297974e-02 -6.428318470716476440e-02 -1.364935934543609619e-01 1.596625000238418579e-01 -5.096578970551490784e-03 2.818061709403991699e-01 -2.060832381248474121e-01 1.477819979190826416e-01 -8.124063722789287567e-03 1.966628432273864746e-01 -2.385123968124389648e-01 -1.591806858777999878e-02 1.092268675565719604e-01
2.647917568683624268e-01 -4.581950604915618896e-03 1.890875399112701416e-02 1.219543442130088806e-01 -1.383197903633117676e-01 5.006389319896697998e-02 -1.699434220790863037e-01 -1.746865063905715942e-01 -2.050611525774002075e-01 -3.015718162059783936e-01 -1.472345590591430664e-01 4.406818747520446777e-01 2.705115079879760742e-01 -6.933203339576721191e-02 1.441228985786437988e-01 -7.799336314201354980e-02 -1.322777867317199707e-01 -3.204849958419799805e-01 1.925117969512939453e-01 -1.336604356765747070e-01 2.834026142954826355e-02 1.463377624750137329e-01 -1.600877493619918823e-01 8.204409480094909668e-02 6.185740232467651367e-02 -1.470258533954620361e-01 4.063369706273078918e-02 -3.201279640197753906e-01 -3.393394500017166138e-02 -8.071884512901306152e-02 -7.748738676309585571e-02 8.323719352483749390e-02
-2.966628074645996094e-01 1.003103330731391907e-01 1.457534730434417725e-01 6.415820121765136719e-02 -1.692209839820861816e-01 -3.254201635718345642e-02 -1.969165056943893433e-01 -2.256038039922714233e-01 -1.708524115383625031e-02 -4.724360629916191101e-02 -3.566158413887023926e-01 5.048428475856781006e-02 2.928132712841033936e-01 -2.871572375297546387e-01 2.243258208036422729e-01 9.747753292322158813e-02 -1.447237133979797363e-01 -1.279707159847021103e-02 7.216392457485198975e-02 -1.937187165021896362e-01 -4.910831898450851440e-02 1.506480276584625244e-01 -2.402096092700958252e-01 -7.748115807771682739e-02 2.933084405958652496e-02 -2.045972496271133423e-01 -1.628597229719161987e-01 2.229352295398712158e-01 1.714168936014175415e-01 -1.932412087917327881e-01 1.470191180706024170e-01 1.923340708017349243e-01
-6.534189730882644653e-02 -1.863736659288406372e-01 2.644646447151899338e-04 -2.297326028347015381e-01 -1.414366960525512695e-01 1.797452569007873535e-01 -5.470411479473114014e-02 8.840610086917877197e-02 -3.602019250392913818e-01 1.877337247133255005e-01 3.900946304202079773e-02 4.240119829773902893e-02 -1.800205409526824951e-01 -2.250093370676040649e-01 3.399385213851928711e-01 9.325552731752395630e-03 1.841474324464797974e-01 -3.179618120193481445e-01 1.133895292878150940e-01 -2.931201457977294922e-01 -1.702408492565155029e-02 2.343423850834369659e-02 3.570035472512245178e-02 -2.952277064323425293e-01 1.289647072553634644e-01 2.747053466737270355e-02 1.248021125793457031e-01 -1.300345063209533691e-01 6.121221557259559631e-02 -2.784721255302429199e-01 1.115171015262603760e-01 1.069875806570053101e-01
-1.636465936899185181e-01 1.394015848636627197e-01 2.134008854627609253e-01 -8.169601112604141235e-02 1.053799986839294434e-01 3.996014893054962158e-01 7.752042263746261597e-02 -1.701219677925109863e-01 -3.852005004882812500e-01 1.182724013924598694e-01 -2.272247672080993652e-01 1.336253155022859573e-02 4.513584449887275696e-02 -7.048889994621276855e-02 -1.044945716857910156e-01 4.613916203379631042e-02 6.344981957226991653e-03 -1.827795654535293579e-01 3.136170506477355957e-01 3.967111185193061829e-02 9.065111726522445679e-02 9.521550685167312622e-02 -5.025952681899070740e-02 -2.882782816886901855e-01 -2.175174802541732788e-01 1.808298006653785706e-02 -1.085442006587982178e-01 -1.463264077901840210e-01 7.979849725961685181e-02 -1.139934584498405457e-01 1.188852190971374512e-01 3.331397771835327148e-01
1.085600852966308594e-01 -1.474362164735794067e-01 1.182100623846054077e-01 -8.861301094293594360e-02 -1.215205118060112000e-01 -1.488681733608245850e-01 -2.582581043243408203e-01 -6.831339746713638306e-02 -2.883133590221405029e-01 -3.047370165586471558e-02 -5.276848375797271729e-02 2.252918779850006104e-01 7.337341457605361938e-02 -2.952652573585510254e-01 3.104937970638275146e-01 -3.068199753761291504e-02 -6.700133532285690308e-02 -1.569805741310119629e-01 2.464182078838348389e-01 -2.538744509220123291e-01 -1.659448444843292236e-01 2.331386655569076538e-01 -4.565110895782709122e-03 -1.262556761503219604e-01 1.201661229133605957e-01 -3.677891492843627930e-01 -2.586404383182525635e-01 7.761352695524692535e-03 -6.360907107591629028e-02 -1.891772747039794922e-01 1.358664408326148987e-02 3.134785685688257217e-03
-2.515913844108581543e-01 -4.312964901328086853e-02 -8.330745995044708252e-02 -2.669989168643951416e-01 -1.777874827384948730e-01 -1.107705831527709961e-01 -1.215567514300346375e-01 -4.021582603454589844e-01 -1.226745769381523132e-01 1.056769937276840210e-01 -1.483189314603805542e-01 5.084123462438583374e-02 2.105995714664459229e-01 -5.532108247280120850e-03 -2.743305861949920654e-01 2.727692127227783203e-01 -1.331708133220672607e-01 -1.124893203377723694e-01 5.359473079442977905e-02 6.788266450166702271e-02 1.944599114358425140e-02 2.267242670059204102e-01 -5.149775650352239609e-03 -4.301243275403976440e-02 1.715860664844512939e-01 -2.374378144741058350e-01 -2.378971315920352936e-02 -3.465854823589324951e-01 7.118406146764755249e-02 -1.388177126646041870e-01 -7.048103213310241699e-02 2.530720531940460205e-01
1.490322202444076538e-01 -8.106822520494461060e-02 2.604019045829772949e-01 -2.697179317474365234e-01 -9.446281194686889648e-02 2.931247949600219727e-01 -1.890643388032913208e-01 -2.621247172355651855e-01 -2.083530575037002563e-01 2.247417867183685303e-01 -3.448415920138359070e-02 2.483983896672725677e-02 -4.996234551072120667e-02 -7.989286631345748901e-02 1.738330721855163574e-01 7.705210149288177490e-02 -1.388240009546279907e-01 2.280780225992202759e-01 2.157523185014724731e-01 -2.736079394817352295e-01 2.230041101574897766e-02 6.565422564744949341e-02 7.937441579997539520e-03 -9.002277255058288574e-02 -8.963216841220855713e-02 -1.263134926557540894e-01 -1.252284049987792969e-01 6.595978047698736191e-03 2.002181112766265869e-01 -2.153366059064865112e-01 -2.206088155508041382e-01 3.317880630493164062e-01
-1.494634747505187988e-01 -6.532126571983098984e-03 2.018226236104965210e-01 -9.036338329315185547e-02 -3.787963688373565674e-01 -4.621284082531929016e-02 7.662781327962875366e-02 -3.080158829689025879e-01 -8.938441425561904907e-02 6.213608756661415100e-02 -2.567497789859771729e-01 4.485668987035751343e-02 -8.196724951267242432e-02 -3.018901348114013672e-01 -2.244383841753005981e-02 -8.680757135152816772e-02 8.920013159513473511e-02 -1.340737938880920410e-01 1.713511906564235687e-02 -1.077675968408584595e-01 9.846994653344154358e-03 1.329711973667144775e-01 -2.628822028636932373e-01 -4.065924584865570068e-01 2.052022814750671387e-01 -6.968829780817031860e-02 -1.256967186927795410e-01 -1.845485717058181763e-01 2.303037643432617188e-01 1.893137395381927490e-01 1.180068701505661011e-01 8.368565887212753296e-02
1.275043189525604248e-01 7.269621640443801880e-02 -6.179073080420494080e-02 1.598027534782886505e-02 1.222872436046600342e-01 2.142908275127410889e-01 2.802231907844543457e-01 -1.459777206182479858e-01 -4.356939792633056641e-01 -6.917691975831985474e-02 -1.396949589252471924e-01 1.166211143136024475e-01 -5.444839224219322205e-02 6.281398236751556396e-02 8.689107745885848999e-02 3.223775923252105713e-01 5.763920769095420837e-02 1.330491751432418823e-01 2.923521399497985840e-01 -2.716664671897888184e-01 5.592259764671325684e-02 -1.609526425600051880e-01 -1.020593792200088501e-01 -1.112868934869766235e-01 1.995339542627334595e-01 -4.197201132774353027e-02 -1.479287594556808472e-01 -2.363351881504058838e-01 5.207001417875289917e-02 -5.694495141506195068e-02 -2.833871841430664062e-01 1.727773100137710571e-01
-6.472169607877731323e-02 -4.337822645902633667e-02 1.385163366794586182e-01 5.254231765866279602e-02 -2.890686988830566406e-01 3.715677559375762939e-02 4.604265466332435608e-02 -4.189708852209150791e-04 -2.438278049230575562e-01 8.616594970226287842e-02 -1.527962237596511841e-01 2.571919262409210205e-01 -5.711435526609420776e-02 -2.282477617263793945e-01 -1.679728329181671143e-01 1.444588601589202881e-01 1.307426542043685913e-01 -1.707432121038436890e-01 -6.337716430425643921e-02 -9.387028962373733521e-02 3.686664402484893799e-01 1.691176444292068481e-01 3.478705883026123047e-02 6.200145930051803589e-02 4.788641259074211121e-02 -3.422182202339172363e-01 -2.819601893424987793e-01 -2.126422673463821411e-01 -1.487869117408990860e-02 -3.104938566684722900e-01 4.754305630922317505e-02 2.290174216032028198e-01
-6.527538597583770752e-02 -2.446607947349548340e-01 -8.422009646892547607e-02 -1.077706292271614075e-01 -2.361920624971389771e-01 -8.211386203765869141e-02 -3.950017690658569336e-02 -3.946059942245483398e-01 -2.759436368942260742e-01 4.035792499780654907e-02 1.607032120227813721e-02 9.590706974267959595e-02 8.849257230758666992e-02 -2.071134746074676514e-01 3.341978490352630615e-01 1.121586859226226807e-01 1.125331073999404907e-01 1.943440437316894531e-01 -5.955182388424873352e-02 -9.834157675504684448e-02 -7.609532773494720459e-02 4.226426482200622559e-01 1.011567786335945129e-01 -2.174527049064636230e-01 4.625434800982475281e-02 -2.140416949987411499e-01 3.680938482284545898e-02 2.837537787854671478e-02 -7.533150166273117065e-02 -2.359599471092224121e-01 -6.474698334932327271e-02 1.179005503654479980e-01
-1.261734403669834137e-02 -1.781630963087081909e-01 -1.264734417200088501e-01 -1.475796997547149658e-01 -1.416793018579483032e-01 1.847975552082061768e-01 -1.592201590538024902e-01 4.658125340938568115e-02 -3.310946524143218994e-01 -2.082694619894027710e-01 1.783870905637741089e-02 2.538530621677637100e-03 5.463981069624423981e-03 -1.946169435977935791e-01 1.509132981300354004e-01 2.524818480014801025e-01 9.128849208354949951e-02 -1.763901710510253906e-01 1.155366376042366028e-01 -2.801150083541870117e-01 -2.282871305942535400e-01 7.361841946840286255e-02 1.987524628639221191e-01 -9.949860163033008575e-03 3.438302576541900635e-01 -1.264903396368026733e-01 2.796557545661926270e-01 -8.550614863634109497e-02 9.669398888945579529e-03 -7.955619692802429199e-02 -2.786265909671783447e-01 1.965644955635070801e-01
-1.074532121419906616e-01 8.687730133533477783e-02 1.384222060441970825e-01 1.401754468679428101e-02 -7.767960429191589355e-02 -2.452290505170822144e-01 -1.935552358627319336e-01 -2.328349649906158447e-01 -2.077843993902206421e-01 -2.634661197662353516e-01 -2.021412104368209839e-01 1.982406526803970337e-01 -2.198456972837448120e-01 -1.196750998497009277e-01 1.586660556495189667e-02 -3.617081791162490845e-02 1.532135456800460815e-01 -4.717717692255973816e-02 3.184157237410545349e-02 -2.100934982299804688e-01 5.689144507050514221e-02 -1.482830345630645752e-01 1.476274877786636353e-01 -2.938420772552490234e-01 2.973452508449554443e-01 -6.811960041522979736e-02 1.912734508514404297e-01 3.850406408309936523e-02 2.173542976379394531e-02 -3.777903020381927490e-01 2.572901844978332520e-01 -4.477243125438690186e-02
-4.178079217672348022e-02 -1.128253340721130371e-01 5.658595357090234756e-03 -3.790495172142982483e-02 -3.111318647861480713e-01 8.216786198318004608e-03 2.218280136585235596e-01 -2.168021798133850098e-01 -1.547669172286987305e-01 7.160355150699615479e-02 -2.326988242566585541e-02 3.792184218764305115e-02 -7.358225435018539429e-02 1.666961610317230225e-01 -4.946481436491012573e-02 -1.066693849861621857e-02 1.586075872182846069e-01 -2.539149820804595947e-01 7.489437703043222427e-03 -2.858991026878356934e-01 -8.217861503362655640e-02 -2.506094053387641907e-02 -4.797535017132759094e-02 -2.515887916088104248e-01 3.265576437115669250e-02 -3.788835406303405762e-01 -1.170634105801582336e-01 -3.723016381263732910e-01 -1.608732044696807861e-01 -3.034604787826538086e-01 8.099356293678283691e-02 2.414316385984420776e-01
-2.591083943843841553e-01 -8.266831189393997192e-02 3.111356496810913086e-01 1.384617667645215988e-02 -3.835144937038421631e-01 9.230139106512069702e-02 1.356139332056045532e-01 -1.127113550901412964e-01 -1.782706081867218018e-01 -2.749044895172119141e-01 -2.165747880935668945e-01 9.113786369562149048e-02 -1.473297015763819218e-03 1.134050786495208740e-01 2.543406374752521515e-02 -8.752842433750629425e-03 -4.443416371941566467e-02 -1.718011051416397095e-01 1.475588530302047729e-01 -2.724300026893615723e-01 -6.037852168083190918e-02 -4.981140419840812683e-02 1.369484364986419678e-01 -4.126054346561431885e-01 -9.360387176275253296e-02 3.523071855306625366e-02 -5.213202908635139465e-02 -2.271717041730880737e-01 9.190166369080543518e-03 -8.803473412990570068e-02 -1.390489339828491211e-01 -2.282115370035171509e-01
-4.755005240440368652e-02 1.588931307196617126e-02 -2.735717780888080597e-02 1.954443007707595825e-02 -3.567261695861816406e-01 1.327674537897109985e-01 1.633398681879043579e-01 -2.840383946895599365e-01 -1.976466923952102661e-01 -9.767313301563262939e-02 5.435429513454437256e-02 3.563192784786224365e-01 2.866555154323577881e-01 -1.790527999401092529e-01 1.287451386451721191e-01 2.334154397249221802e-01 -1.630462259054183960e-01 -1.469578295946121216e-01 1.919809281826019287e-01 -1.326663494110107422e-01 1.646023392677307129e-01 3.618484735488891602e-01 -1.386034488677978516e-01 -5.833622440695762634e-02 -1.208930239081382751e-01 2.766987681388854980e-02 -1.418785937130451202e-02 -1.312087327241897583e-01 -1.347991973161697388e-01 1.449715462513267994e-03 -2.083779275417327881e-01 -5.132323503494262695e-02
-2.378645092248916626e-01 -3.242011964321136475e-01 6.306297332048416138e-02 -1.584254056215286255e-01 1.478263735771179199e-01 -1.962333023548126221e-01 3.595112264156341553e-02 -3.204409778118133545e-01 -6.365189701318740845e-02 -2.142534852027893066e-01 -8.278011530637741089e-02 2.736246883869171143e-01 1.536433994770050049e-01 -2.623832225799560547e-01 5.435379687696695328e-03 2.265183031558990479e-01 1.320498436689376831e-01 1.236350834369659424e-02 1.791035532951354980e-01 -1.964427977800369263e-01 -4.859003797173500061e-02 -3.001222014427185059e-02 -2.525987923145294189e-01 -1.806519329547882080e-01 2.846333682537078857e-01 5.168749950826168060e-03 -1.183976978063583374e-01 -1.969049274921417236e-01 -7.164246588945388794e-02 -1.670625060796737671e-01 9.976185858249664307e-02 -6.815252453088760376e-02
-1.340523944236338139e-03 -2.794706523418426514e-01 1.699909567832946777e-01 -3.686474636197090149e-02 -2.904365956783294678e-02 -1.514905784279108047e-02 5.853720381855964661e-02 -1.721788495779037476e-01 -1.017382442951202393e-01 1.496216654777526855e-01 -1.572056114673614502e-01 3.196541070938110352e-01 -1.875878660939633846e-04 1.374038904905319214e-01 -1.044102460145950317e-01 3.321492811664938927e-03 -1.426637321710586548e-01 2.192564159631729126e-01 3.828442096710205078e-01 -2.140302807092666626e-01 6.243949756026268005e-02 2.049617022275924683e-01 7.970648258924484253e-02 -2.010551542043685913e-01 2.077178843319416046e-02 -2.689085304737091064e-01 2.352102398872375488e-01 -7.810289412736892700e-02 1.607706248760223389e-01 -9.789591282606124878e-02 1.231310591101646423e-01 3.603090345859527588e-01
-2.655795216560363770e-01 2.907422930002212524e-02 -4.390210960991680622e-04 -6.987107545137405396e-02 -2.592446506023406982e-01 1.716308994218707085e-03 -1.641774773597717285e-01 -7.981832325458526611e-02 -1.507040411233901978e-01 -1.821749471127986908e-02 -1.283522397279739380e-01 -1.869223117828369141e-01 1.470199041068553925e-02 -8.144567161798477173e-02 -9.252180904150009155e-02 4.171417355537414551e-01 8.545649796724319458e-02 -2.162868976593017578e-01 6.125250831246376038e-03 -1.740676313638687134e-01 -3.743084073066711426e-01 1.864182651042938232e-01 -3.647449612617492676e-02 -1.543898582458496094e-01 1.131922602653503418e-01 7.277463376522064209e-02 2.317232340574264526e-01 -1.743787676095962524e-01 -2.319382578134536743e-01 -1.934770047664642334e-01 1.138560995459556580e-01 2.616868913173675537e-01
-2.253376692533493042e-01 -4.464260488748550415e-02 3.303579986095428467e-01 -2.297663241624832153e-01 -3.430130779743194580e-01 1.433084458112716675e-01 -6.265530735254287720e-02 -1.146672740578651428e-01 7.831682264804840088e-02 -1.947941184043884277e-01 -3.479791581630706787e-01 2.982805967330932617e-01 2.937036752700805664e-02 1.077901199460029602e-01 -1.564459949731826782e-01 1.304583251476287842e-01 1.799817532300949097e-01 1.591784954071044922e-01 2.566160261631011963e-01 -3.404673561453819275e-02 7.508596777915954590e-02 1.514539718627929688e-01 3.891400247812271118e-02 -2.480447059497237206e-03 5.065860599279403687e-02 -3.310921192169189453e-01 8.764847368001937866e-02 -7.525131851434707642e-02 7.783679664134979248e-02 -1.735472232103347778e-01 1.711556687951087952e-02 7.123111933469772339e-02
-8.625763654708862305e-02 3.781655058264732361e-02 -4.565598443150520325e-02 -1.544048823416233063e-02 -4.285386204719543457e-01 -1.105300523340702057e-02 -6.647023558616638184e-02 1.789427921175956726e-02 -3.214316666126251221e-01 1.684755901806056499e-03 -4.158112034201622009e-02 -4.585364367812871933e-03 -5.297816917300224304e-02 6.339941173791885376e-02 1.581742614507675171e-01 2.655154764652252197e-01 4.463744908571243286e-02 2.673553824424743652e-01 6.033796817064285278e-02 -3.662731051445007324e-01 -9.533753991127014160e-02 5.499142408370971680e-02 -1.498337835073471069e-01 -2.475266344845294952e-02 1.864154487848281860e-01 -2.944770455360412598e-01 1.292437165975570679e-01 -7.031060010194778442e-02 2.025489807128906250e-01 -1.174416914582252502e-01 -3.778527081012725830e-01 7.573121041059494019e-02
-1.446419358253479004e-01 6.579776108264923096e-02 4.691618680953979492e-01 2.284541726112365723e-01 -1.858400106430053711e-01 1.861310154199600220e-01 -9.532723575830459595e-03 -2.186508923768997192e-01 -3.069440126419067383e-01 -1.375003457069396973e-01 -1.988558620214462280e-01 -4.685338959097862244e-02 -1.624898314476013184e-01 2.756671607494354248e-02 2.504478022456169128e-02 -1.278700977563858032e-01 -1.342447251081466675e-01 -6.002034619450569153e-02 2.122564017772674561e-01 -2.114772349596023560e-01 1.084872260689735413e-01 1.713867783546447754e-01 3.324525356292724609e-01 -2.144620865583419800e-01 -7.617472112178802490e-02 -8.520429581403732300e-02 -9.518828243017196655e-02 -8.730009198188781738e-02 1.833103597164154053e-01 -8.324173092842102051e-02 -7.755248248577117920e-02 3.181667998433113098e-02
-1.207657903432846069e-01 2.454985380172729492e-01 3.024267554283142090e-01 -4.989929497241973877e-02 -3.204294294118881226e-02 1.311470940709114075e-02 2.655269205570220947e-01 -7.402981072664260864e-02 -9.003602713346481323e-02 1.802222244441509247e-02 -1.174495741724967957e-01 6.140157207846641541e-02 2.427939325571060181e-03 -1.753104627132415771e-01 4.940452426671981812e-02 -7.785461097955703735e-02 1.568680852651596069e-01 7.365190982818603516e-02 2.844465672969818115e-01 -1.615514457225799561e-01 8.482006937265396118e-02 3.407434821128845215e-01 1.921367347240447998e-01 -2.309105992317199707e-01 -8.210709318518638611e-03 3.006767481565475464e-02 2.748752534389495850e-01 -1.651383638381958008e-01 2.651137113571166992e-01 -2.583811879158020020e-01 8.122196793556213379e-02 3.012531995773315430e-01
-1.859504431486129761e-01 2.153225988149642944e-01 3.413255214691162109e-01 6.031976640224456787e-02 -1.075976192951202393e-01 2.578954994678497314e-01 -5.301320552825927734e-02 -4.341595247387886047e-02 -2.902324795722961426e-01 -2.379180788993835449e-01 -2.799334228038787842e-01 5.434817448258399963e-02 -1.541482098400592804e-02 -4.067541286349296570e-02 -1.020276322960853577e-01 -4.343721593613736331e-05 -2.074540704488754272e-01 -3.100212663412094116e-02 1.226758137345314026e-01 -2.042805850505828857e-01 -1.838847249746322632e-01 2.117889821529388428e-01 3.680405020713806152e-01 -2.024511843919754028e-01 1.689641475677490234e-01 3.479282185435295105e-02 -1.328114122152328491e-01 -1.974241435527801514e-01 2.246437221765518188e-02 -8.850913494825363159e-02 -1.759724169969558716e-01 -1.049331482499837875e-02
3.427841886878013611e-02 -9.775391221046447754e-02 -3.277276828885078430e-02 -1.358694583177566528e-01 -4.874794557690620422e-02 -5.235361680388450623e-02 -3.574301023036241531e-03 -1.209709867835044861e-01 -3.984043598175048828e-01 -2.435532957315444946e-01 -1.448833346366882324e-01 1.414002180099487305e-01 2.904002666473388672e-01 4.880267381668090820e-02 6.348356604576110840e-02 -1.218008846044540405e-01 -1.859203130006790161e-01 -8.429956436157226562e-02 4.015769958496093750e-01 -1.636804491281509399e-01 -3.273556381464004517e-02 8.627240546047687531e-03 1.229118481278419495e-01 9.182413667440414429e-02 -9.827337414026260376e-02 -3.673578798770904541e-01 -4.572332650423049927e-02 -4.550767317414283752e-02 1.253035664558410645e-01 -3.040434122085571289e-01 -1.880632191896438599e-01 1.966369897127151489e-01
-1.557204872369766235e-01 2.846044898033142090e-01 2.332586199045181274e-01 -1.267293542623519897e-01 -3.533895686268806458e-02 2.114185690879821777e-01 3.783603012561798096e-01 -1.719317287206649780e-01 -2.192916572093963623e-01 -2.034373022615909576e-02 -2.212514430284500122e-01 6.180857867002487183e-02 -7.381318509578704834e-02 -1.955928355455398560e-01 -8.952976018190383911e-02 -1.833355240523815155e-02 5.871457979083061218e-02 2.108163088560104370e-01 2.187867313623428345e-01 -5.828665569424629211e-02 -5.551955476403236389e-02 1.171643659472465515e-01 7.582022994756698608e-02 -1.266118884086608887e-01 1.663007587194442749e-01 -2.044359445571899414e-01 1.134191900491714478e-01 -2.379283905029296875e-01 2.539034187793731689e-01 -2.530523538589477539e-01 1.702529937028884888e-01 1.346422582864761353e-01
-3.017310202121734619e-01 2.642390318214893341e-02 2.537872195243835449e-01 1.380953341722488403e-01 3.483982756733894348e-02 3.025266230106353760e-01 -7.284332811832427979e-02 -6.477281451225280762e-02 -1.552449911832809448e-01 -4.427833482623100281e-02 -2.678421437740325928e-01 3.409676253795623779e-01 9.392051398754119873e-02 2.142326980829238892e-01 -1.894024387001991272e-02 1.188302189111709595e-01 -6.015582010149955750e-02 2.445146888494491577e-01 3.057674467563629150e-01 -2.478329241275787354e-01 1.689543873071670532e-01 1.198618039488792419e-01 5.022582598030567169e-03 -2.499351054430007935e-01 1.859644055366516113e-01 -6.474944949150085449e-02 1.160018332302570343e-02 1.596708893775939941e-01 9.223036468029022217e-02 -1.439945101737976074e-01 -1.123098134994506836e-01 9.645200520753860474e-02
-2.071820050477981567e-01 1.404261495918035507e-02 2.946812808513641357e-01 1.620096117258071899e-01 -1.894115284085273743e-02 2.425976246595382690e-01 2.071022987365722656e-01 -1.235391870141029358e-01 -1.102378889918327332e-01 -1.061081811785697937e-01 -2.771645486354827881e-01 2.481240965425968170e-02 6.321147829294204712e-02 -3.274395167827606201e-01 -6.752734631299972534e-02 1.507303267717361450e-01 -4.554863646626472473e-02 -1.968921124935150146e-01 1.685800105333328247e-01 1.467019021511077881e-01 2.937406301498413086e-02 -9.935566037893295288e-02 -6.995224207639694214e-02 -1.469485312700271606e-01 1.253495961427688599e-01 -1.397330909967422485e-01 1.062088906764984131e-01 -5.471416562795639038e-02 6.961033493280410767e-02 -3.972940444946289062e-01 9.112758934497833252e-02 3.722661137580871582e-01
-1.791089773178100586e-01 3.617828786373138428e-01 2.152069956064224243e-01 2.255347669124603271e-01 -1.042518094182014465e-01 5.817583948373794556e-02 5.881299450993537903e-02 -8.084120601415634155e-02 -1.673336625099182129e-01 -2.736267149448394775e-01 -2.066876888275146484e-01 1.449234485626220703e-01 -6.512358039617538452e-02 -1.326409131288528442e-01 -2.420226335525512695e-01 -1.335626393556594849e-01 -1.003101468086242676e-02 -3.909105435013771057e-02 2.993566989898681641e-01 -3.341088891029357910e-01 4.257000982761383057e-03 2.812028825283050537e-01 8.114311844110488892e-02 -1.684356778860092163e-01 8.623364567756652832e-02 -1.910404674708843231e-02 3.599918633699417114e-02 1.112446486949920654e-01 4.989130795001983643e-02 -3.236890137195587158e-01 -6.755000352859497070e-02 -2.331465110182762146e-02
-1.845801919698715210e-01 -9.565231949090957642e-02 8.753340691328048706e-02 -9.564628452062606812e-02 -1.231762617826461792e-01 -1.046485379338264465e-01 -1.783761940896511078e-02 4.564713686704635620e-02 -2.416910380125045776e-01 -1.263588964939117432e-01 -3.677178323268890381e-01 2.495228648185729980e-01 1.571910828351974487e-01 -1.405035406351089478e-01 -1.670093387365341187e-01 1.501286774873733521e-01 2.239734679460525513e-01 -2.309668660163879395e-01 1.866386039182543755e-03 -4.330083727836608887e-02 3.192967772483825684e-01 1.327184140682220459e-01 -1.018387526273727417e-01 -9.391807019710540771e-02 1.817003935575485229e-01 -1.581047624349594116e-01 -2.932678163051605225e-01 -2.280932962894439697e-01 9.802831336855888367e-03 -1.671244204044342041e-01 1.813425719738006592e-01 2.088153213262557983e-01
5.680960789322853088e-02 -2.164304256439208984e-02 8.505627512931823730e-02 -1.693436503410339355e-02 -1.477150171995162964e-01 2.082559019327163696e-01 1.045082136988639832e-01 -2.998001575469970703e-01 -3.952171504497528076e-01 -1.819016933441162109e-01 4.083336517214775085e-02 -2.694250643253326416e-01 1.472986489534378052e-01 8.126359432935714722e-02 1.523209661245346069e-01 3.487831056118011475e-01 -2.509560883045196533e-01 -7.209744304418563843e-02 3.044453263282775879e-01 -1.578767746686935425e-01 3.667643666267395020e-02 8.236668258905410767e-02 1.018485575914382935e-01 1.318534463644027710e-01 1.213169693946838379e-01 3.655050322413444519e-02 2.748356759548187256e-02 -2.745141088962554932e-01 1.666052788496017456e-01 5.558073520660400391e-02 -1.729534119367599487e-01 1.072058007121086121e-01
1.980077795451506972e-04 -1.326050907373428345e-01 1.697314679622650146e-01 -1.659872531890869141e-01 -3.010278046131134033e-01 5.175435170531272888e-02 1.783163398504257202e-01 -3.217016756534576416e-01 -2.577174305915832520e-01 -2.744225598871707916e-02 -1.501196473836898804e-01 1.554132252931594849e-01 -5.430558696389198303e-02 -1.604786217212677002e-01 2.892493829131126404e-02 1.078353524208068848e-01 -1.700256317853927612e-01 -3.604284524917602539e-01 2.567109763622283936e-01 -1.347768455743789673e-01 -3.878845274448394775e-02 1.077093556523323059e-02 -4.092972874641418457e-01 -2.308582328259944916e-02 1.390493661165237427e-01 -1.951373070478439331e-01 -5.786894634366035461e-02 -1.280229240655899048e-01 3.534883633255958557e-02 1.626791656017303467e-01 1.502407491207122803e-01 4.943175241351127625e-02
-2.330044843256473541e-02 -2.016728222370147705e-01 -6.979654543101787567e-03 -1.061932966113090515e-01 -3.171306252479553223e-01 -7.248447090387344360e-02 1.503730565309524536e-01 -3.588797450065612793e-01 -3.712124228477478027e-01 -9.553844481706619263e-02 -8.747252076864242554e-02 3.617434799671173096e-01 -1.225552894175052643e-02 -2.250859141349792480e-01 2.068838030099868774e-01 9.708868712186813354e-02 1.901541277766227722e-02 1.121616512537002563e-01 -6.225010752677917480e-02 4.210859537124633789e-02 -2.899315950344316661e-05 1.755160838365554810e-01 3.718971833586692810e-02 -1.869648694992065430e-01 1.464680880308151245e-01 -1.125446427613496780e-02 3.629393875598907471e-02 -7.218932360410690308e-02 -1.970504038035869598e-02 -1.505071371793746948e-01 2.884884476661682129e-01 2.857283353805541992e-01
-1.126954555511474609e-01 5.127764493227005005e-02 3.010009229183197021e-01 -2.020837962627410889e-01 3.245401382446289062e-02 2.072216719388961792e-01 -1.778988912701606750e-02 -1.514143645763397217e-01 -3.434704542160034180e-01 -4.154768213629722595e-02 -1.498691290616989136e-01 -1.599907428026199341e-01 4.316115006804466248e-02 -3.752661049365997314e-01 -6.397216022014617920e-02 5.573619902133941650e-02 8.221972733736038208e-02 8.278137445449829102e-02 2.048193067312240601e-01 -3.809578949585556984e-03 2.922380864620208740e-01 2.242309749126434326e-01 -2.165120840072631836e-01 6.410147994756698608e-02 1.615156680345535278e-01 1.236688438802957535e-02 1.211933270096778870e-01 -2.525222003459930420e-01 -4.245731607079505920e-02 -2.436463348567485809e-02 -9.972100704908370972e-02 3.302548825740814209e-01
9.734316915273666382e-02 -6.280970573425292969e-02 8.463256061077117920e-02 -9.769835323095321655e-02 -1.468533873558044434e-01 -6.867272406816482544e-02 2.024356871843338013e-01 -1.470894366502761841e-01 -2.664880752563476562e-01 -2.632235586643218994e-01 -1.962179988622665405e-01 2.468610107898712158e-01 3.187391161918640137e-01 2.011845111846923828e-01 8.452221751213073730e-02 -1.903631240129470825e-01 -6.860368698835372925e-02 -1.387410014867782593e-01 3.498956561088562012e-01 -1.130438819527626038e-01 -2.093978039920330048e-02 1.031706184148788452e-01 3.120389766991138458e-02 -1.607856713235378265e-02 -3.602701053023338318e-02 -3.585302531719207764e-01 -2.366765169426798820e-03 -7.396859675645828247e-02 8.352645486593246460e-02 -5.453520640730857849e-02 -1.788835525512695312e-01 3.271585106849670410e-01
-5.081781744956970215e-02 -1.285854578018188477e-01 -8.603556081652641296e-03 -1.219308450818061829e-01 -3.472883105278015137e-01 1.449509710073471069e-01 3.344608247280120850e-01 -1.133615076541900635e-01 -4.001256525516510010e-01 -2.558333612978458405e-02 -1.013427972793579102e-01 -1.267483178526163101e-02 -4.743891581892967224e-02 -8.641950041055679321e-02 -2.296588569879531860e-01 -1.400800645351409912e-01 1.196565404534339905e-01 -3.000411093235015869e-01 6.818159669637680054e-02 -1.345753818750381470e-01 1.666451096534729004e-01 8.861171454191207886e-02 -5.165481194853782654e-02 -1.069155335426330566e-01 7.380463182926177979e-02 -2.012919634580612183e-01 -2.141743451356887817e-01 -2.707370221614837646e-01 1.528747659176588058e-02 -2.475513219833374023e-01 9.740933775901794434e-02 1.826878637075424194e-01
-8.011439442634582520e-02 6.527575105428695679e-02 1.737810224294662476e-01 5.360002070665359497e-02 1.272058952599763870e-02 7.194676995277404785e-02 -2.878393791615962982e-02 7.335064467042684555e-03 -1.936697065830230713e-01 -2.257767505943775177e-02 -9.302506595849990845e-02 1.354159563779830933e-01 1.062811240553855896e-01 -3.205080330371856689e-01 -1.209717392921447754e-01 1.067063659429550171e-01 8.067760616540908813e-02 -2.758451700210571289e-01 2.472461760044097900e-01 -1.477296743541955948e-02 5.053888261318206787e-02 4.639377072453498840e-02 -2.710050642490386963e-01 -1.457184646278619766e-02 3.375708758831024170e-01 -1.172258555889129639e-01 6.267247349023818970e-02 -2.065914422273635864e-01 2.894808351993560791e-01 -1.985341608524322510e-01 3.082181811332702637e-01 3.607614636421203613e-01
-6.710876524448394775e-02 -1.785685718059539795e-01 6.248183920979499817e-02 -2.104236185550689697e-02 -1.124316113418899477e-04 1.693150401115417480e-01 1.040664017200469971e-01 -3.218167275190353394e-02 -2.051346451044082642e-01 -4.728232920169830322e-01 -3.160960376262664795e-01 9.974379837512969971e-02 -2.055792808532714844e-01 5.692968517541885376e-02 1.833741366863250732e-02 1.729716360569000244e-02 6.387401372194290161e-02 3.599540563300251961e-03 4.512748718261718750e-01 -1.335822492837905884e-01 -2.200230956077575684e-01 1.584017574787139893e-01 -1.519830077886581421e-01 -7.081852853298187256e-02 -1.973618753254413605e-02 -2.166211754083633423e-01 4.895856231451034546e-02 -5.119145661592483521e-02 4.408515617251396179e-02 -1.177585124969482422e-01 -2.998434603214263916e-01 -1.087794154882431030e-01
-1.092917397618293762e-01 2.142803221940994263e-01 2.826136648654937744e-01 2.113062143325805664e-01 -4.693154618144035339e-02 -8.782342076301574707e-02 1.633271872997283936e-01 -1.455320268869400024e-01 -1.624610871076583862e-01 -1.984755396842956543e-01 -2.482436597347259521e-01 1.295094937086105347e-02 -4.015123471617698669e-02 -1.273088604211807251e-01 -1.771257519721984863e-01 -1.245247274637222290e-01 -1.060344874858856201e-01 5.377855896949768066e-02 1.975274831056594849e-01 -3.775238096714019775e-01 -1.349233239889144897e-01 2.473423629999160767e-01 -1.040749531239271164e-02 -1.488622426986694336e-01 2.598600089550018311e-02 -1.797237247228622437e-01 1.616486012935638428e-01 1.032338738441467285e-01 6.102606654167175293e-03 -2.655074596405029297e-01 -3.592711985111236572e-01 2.951070666313171387e-02
-1.666169911623001099e-01 1.086310744285583496e-01 5.704565346240997314e-02 2.534109652042388916e-01 -1.170797273516654968e-02 1.327717751264572144e-01 2.175972908735275269e-01 -3.192475810647010803e-02 -2.491378635168075562e-01 -9.613679721951484680e-03 -2.818665802478790283e-01 1.446335315704345703e-01 -2.968741580843925476e-02 9.258612059056758881e-03 -2.835422158241271973e-01 6.481991708278656006e-02 -4.219767451286315918e-02 2.559267915785312653e-02 2.586377263069152832e-01 -1.025764048099517822e-01 -1.144352778792381287e-01 -1.105735898017883301e-01 -7.974846661090850830e-02 -3.467586338520050049e-01 3.401451408863067627e-01 -1.482637599110603333e-02 3.257159888744354248e-02 -1.601519286632537842e-01 8.732365071773529053e-02 -3.024827539920806885e-01 -2.808101475238800049e-01 1.623603254556655884e-01
-8.030184358358383179e-02 -2.217970974743366241e-02 8.351062238216400146e-02 1.682539470493793488e-02 -8.174376562237739563e-03 3.162570297718048096e-01 -2.197227329015731812e-01 -2.202692180871963501e-01 -2.659437954425811768e-01 1.994536221027374268e-01 -4.033484458923339844e-01 9.672164171934127808e-02 1.539653446525335312e-02 7.436968386173248291e-02 -2.982272394001483917e-02 2.525512576103210449e-01 -2.197508327662944794e-02 6.390938907861709595e-02 -8.807399868965148926e-02 -4.520731568336486816e-01 1.832896023988723755e-01 1.741020977497100830e-01 3.426127135753631592e-02 -4.868124052882194519e-02 5.961789935827255249e-02 -3.095295839011669159e-02 1.934691891074180603e-02 -2.430655807256698608e-01 7.659869641065597534e-02 -5.192825943231582642e-02 -1.923342198133468628e-01 -2.055715471506118774e-01
-1.552151739597320557e-01 7.916459441184997559e-02 3.946155607700347900e-01 5.665290355682373047e-02 -1.911822557449340820e-01 2.395779192447662354e-01 1.176385805010795593e-01 -2.886761724948883057e-01 -1.537405550479888916e-01 -2.500529587268829346e-01 -1.776748299598693848e-01 1.357662528753280640e-01 -2.277014963328838348e-02 1.756613403558731079e-01 -6.606131792068481445e-02 -5.435457825660705566e-02 -2.702817879617214203e-02 1.419772207736968994e-01 2.582175731658935547e-01 -1.370886117219924927e-01 -2.536506652832031250e-01 1.647579520940780640e-01 2.331669032573699951e-01 -3.026981949806213379e-01 5.023847799748182297e-03 1.125279515981674194e-01 -1.919891126453876495e-02 2.246761508285999298e-02 1.284562051296234131e-01 -2.347890734672546387e-01 -1.129899621009826660e-01 5.424553900957107544e-02
-8.812248706817626953e-03 -3.761894255876541138e-02 2.687109708786010742e-01 2.349460124969482422e-01 -2.945538759231567383e-01 -5.818828940391540527e-02 -2.861992642283439636e-02 -4.378648847341537476e-02 -1.192404627799987793e-01 -1.823460757732391357e-01 -2.992848157882690430e-01 2.043696194887161255e-01 2.271503210067749023e-02 7.953765988349914551e-02 7.714453339576721191e-02 2.918425798416137695e-01 2.669130563735961914e-01 6.966283172369003296e-02 3.718558698892593384e-02 1.123709157109260559e-01 -2.309292107820510864e-01 4.377182200551033020e-02 -2.592107513919472694e-03 -2.601706087589263916e-01 2.854376733303070068e-01 -1.738555133342742920e-01 2.571784555912017822e-01 -2.219627201557159424e-01 2.370952814817428589e-01 -6.630017608404159546e-02 2.586933597922325134e-02 -3.499545156955718994e-03
1.483464241027832031e-01 1.089409515261650085e-01 3.728961646556854248e-01 -1.176967248320579529e-01 -2.938152477145195007e-02 2.734437398612499237e-02 -2.253646701574325562e-01 -2.921125888824462891e-01 -1.280836910009384155e-01 -2.492671459913253784e-01 -1.417688131332397461e-01 2.193987369537353516e-01 1.794773936271667480e-01 -1.301683038473129272e-01 2.524303272366523743e-02 6.237408146262168884e-02 9.425280243158340454e-02 -2.329109013080596924e-01 6.631594896316528320e-02 -2.975439280271530151e-02 2.709828913211822510e-01 1.771850734949111938e-01 -2.759922444820404053e-01 -3.425690829753875732e-01 1.579797454178333282e-02 4.030014947056770325e-02 -1.963308602571487427e-01 -2.072573155164718628e-01 1.770828291773796082e-02 -1.313405632972717285e-01 -2.697930298745632172e-02 8.124724775552749634e-02
-1.658630967140197754e-01 2.913148105144500732e-01 2.832850515842437744e-01 -1.917989850044250488e-01 -2.054036222398281097e-02 1.540227830410003662e-01 1.774227172136306763e-01 1.119657903909683228e-01 -1.513642817735671997e-01 -7.598569244146347046e-02 -9.907192736864089966e-02 1.382506936788558960e-01 -7.933273166418075562e-02 -6.687593460083007812e-02 -1.586940884590148926e-01 -1.687689567916095257e-03 7.080143690109252930e-02 -6.695545464754104614e-02 2.007428705692291260e-01 -1.077626422047615051e-01 1.293885558843612671e-01 2.157470285892486572e-01 2.705446444451808929e-02 -1.479872912168502808e-01 4.013077169656753540e-02 -2.192407548427581787e-01 2.716336250305175781e-01 -2.185443341732025146e-01 3.401177823543548584e-01 -3.720389902591705322e-01 1.130389720201492310e-01 1.531030535697937012e-01
-6.000734400004148483e-03 7.388529926538467407e-02 -1.081553250551223755e-01 -1.397660076618194580e-01 -3.132441937923431396e-01 -8.446255326271057129e-02 -2.329879067838191986e-02 -2.708828449249267578e-01 -3.977025449275970459e-01 -1.895232126116752625e-02 1.425108462572097778e-01 -3.111424297094345093e-02 1.646772772073745728e-01 -5.187950097024440765e-03 -2.027421742677688599e-01 2.447288930416107178e-01 -2.251132205128669739e-02 7.747523486614227295e-02 2.334377318620681763e-01 -1.651151478290557861e-01 1.578563153743743896e-01 3.523454368114471436e-01 -4.823392257094383240e-02 -3.948233425617218018e-01 1.615303452126681805e-03 9.081830829381942749e-02 8.601167937740683556e-04 -2.178646177053451538e-01 -5.407083779573440552e-02 -2.767565019894391298e-04 -1.476455926895141602e-01 1.296651363372802734e-02
-4.418196678161621094e-01 -1.309174448251724243e-01 2.374482601881027222e-01 -3.793850168585777283e-02 -3.510034084320068359e-01 -3.377106413245201111e-02 -6.373053789138793945e-02 7.893398404121398926e-02 -3.026357591152191162e-01 -8.358947187662124634e-02 -1.146735399961471558e-01 -1.388043612241744995e-01 6.995645165443420410e-02 -5.690523982048034668e-02 2.078308537602424622e-02 3.473992645740509033e-01 6.120929867029190063e-02 9.568165242671966553e-02 9.027206152677536011e-02 -8.481998741626739502e-02 -3.829157352447509766e-02 -2.370545454323291779e-02 -2.221106886863708496e-01 -1.935208737850189209e-01 9.702790528535842896e-02 -3.323596417903900146e-01 6.833741068840026855e-02 -1.435620784759521484e-01 -2.060771882534027100e-01 -1.502025276422500610e-01 -2.927628718316555023e-02 8.280499279499053955e-02
-5.446349456906318665e-02 5.867038667201995850e-02 3.427008688449859619e-01 -1.047379747033119202e-01 -2.266123890876770020e-01 -4.288618639111518860e-02 6.595839560031890869e-02 -8.257132023572921753e-02 -1.923909336328506470e-01 -3.276861011981964111e-01 -2.674886584281921387e-01 -6.319221574813127518e-04 -6.762424111366271973e-02 -2.489760369062423706e-01 1.153526827692985535e-02 6.388912349939346313e-02 1.051179971545934677e-02 -2.031398564577102661e-01 1.917617470026016235e-01 -2.477844059467315674e-01 -1.863722801208496094e-01 -1.633036732673645020e-01 2.928102016448974609e-01 -1.183547973632812500e-01 1.410222649574279785e-01 2.424656152725219727e-01 9.957609325647354126e-02 -2.801882326602935791e-01 -1.458982378244400024e-01 -1.044423580169677734e-01 -1.055329665541648865e-01 -5.452607944607734680e-02
-2.117993682622909546e-01 1.615445315837860107e-01 1.277764588594436646e-01 4.227715358138084412e-02 -5.512836202979087830e-02 -8.145463466644287109e-02 -3.207553327083587646e-01 4.495243728160858154e-02 -6.273028557188808918e-04 -5.784237757325172424e-02 -1.502050310373306274e-01 1.644546985626220703e-01 1.964919865131378174e-01 -1.449946612119674683e-01 1.578088104724884033e-01 7.858002185821533203e-02 1.212447136640548706e-01 -3.255859911441802979e-01 -5.554610863327980042e-03 -2.372155934572219849e-01 2.520353198051452637e-01 2.816750705242156982e-01 -1.134513393044471741e-01 -2.522849142551422119e-01 9.494919329881668091e-02 -1.894578486680984497e-01 1.836858689785003662e-02 -1.007439419627189636e-01 7.484215497970581055e-02 -3.929527997970581055e-01 1.359207183122634888e-01 -1.497109383344650269e-01
-1.032394468784332275e-01 -7.800988852977752686e-02 1.203342154622077942e-01 -9.824021905660629272e-02 -1.241063550114631653e-01 3.780679702758789062e-01 -1.246815398335456848e-01 -2.843698859214782715e-01 -2.820547223091125488e-01 2.718150317668914795e-01 -2.579798102378845215e-01 1.282315403223037720e-01 1.859210133552551270e-01 6.498130410909652710e-02 9.371576458215713501e-02 3.338448107242584229e-01 -1.246608272194862366e-01 9.535749256610870361e-02 2.271097525954246521e-02 -3.557351231575012207e-01 -6.557951867580413818e-02 6.665675342082977295e-02 5.703767761588096619e-03 6.866700202226638794e-02 -3.269974607974290848e-03 6.595303118228912354e-02 1.353309601545333862e-01 -4.189071804285049438e-02 -4.328803345561027527e-02 -2.154147624969482422e-01 -2.496268004179000854e-01 -9.330992400646209717e-02
1.105685159564018250e-01 -9.241186827421188354e-02 1.064771506935358047e-02 -1.386338919401168823e-01 -3.621740937232971191e-01 -1.999725401401519775e-02 4.025350883603096008e-02 -1.011425331234931946e-01 -1.391966193914413452e-01 4.769042506814002991e-02 5.074705556035041809e-02 1.720483452081680298e-01 7.560276240110397339e-02 -5.092634558677673340e-01 5.428063496947288513e-02 2.278691828250885010e-01 -5.508249253034591675e-02 -8.617321401834487915e-02 2.776646912097930908e-01 -9.115811437368392944e-02 5.650456622242927551e-02 -2.377463132143020630e-02 9.327778220176696777e-02 -9.871673583984375000e-02 1.846341341733932495e-01 -5.439110845327377319e-02 -1.214437782764434814e-01 -4.585087671875953674e-02 -2.361131459474563599e-01 -4.473761618137359619e-01 -6.025169417262077332e-02 -1.059472560882568359e-01
-2.133288085460662842e-01 6.356482207775115967e-02 2.702571451663970947e-01 -3.112832605838775635e-01 -1.920041441917419434e-01 5.933910608291625977e-02 7.818738371133804321e-02 2.103130333125591278e-02 -6.778921931982040405e-02 -1.095101535320281982e-01 -2.867550849914550781e-01 3.029382824897766113e-01 9.862809674814343452e-04 2.799174375832080841e-02 1.395165771245956421e-01 2.681330963969230652e-02 1.580993831157684326e-01 2.499049603939056396e-01 2.821026742458343506e-01 -3.700055181980133057e-02 5.150203406810760498e-02 1.746539920568466187e-01 1.288084685802459717e-01 -1.080780476331710815e-01 -2.118701674044132233e-02 -3.925132155418395996e-01 1.084276363253593445e-01 -6.547688692808151245e-02 2.158257067203521729e-01 -2.156385183334350586e-01 1.028453651815652847e-02 1.686473637819290161e-01
-8.321347087621688843e-02 -6.220423150807619095e-03 3.722209632396697998e-01 1.197724714875221252e-01 -2.011346817016601562e-01 -3.498558402061462402e-01 -2.267645746469497681e-01 -2.904972732067108154e-01 -1.109586432576179504e-01 -1.659527420997619629e-01 -1.253397017717361450e-01 7.508715987205505371e-02 -1.792468130588531494e-03 -1.803473681211471558e-01 -1.826004385948181152e-01 1.266838163137435913e-01 9.728743135929107666e-02 -2.701949775218963623e-01 2.676736414432525635e-01 -2.091713547706604004e-01 6.781356409192085266e-03 1.107814162969589233e-01 -2.333274781703948975e-01 9.323267638683319092e-02 -2.562648430466651917e-02 7.119920849800109863e-02 -9.137196093797683716e-02 -2.097822725772857666e-01 1.563088893890380859e-01 -1.346851289272308350e-01 4.912179335951805115e-02 1.482026726007461548e-01
-2.808802761137485504e-02 -1.076374128460884094e-01 1.044333502650260925e-01 3.987067379057407379e-03 -2.096852958202362061e-01 -5.067254602909088135e-02 -1.468944102525711060e-01 -2.638464570045471191e-01 -3.913755714893341064e-01 -2.434951215982437134e-01 -2.562532722949981689e-01 -8.503359556198120117e-02 -2.419446259737014771e-01 -9.465268254280090332e-02 -8.476073294878005981e-02 -1.281550973653793335e-01 1.149623692035675049e-01 -7.712509483098983765e-02 3.133547008037567139e-01 7.735927402973175049e-02 1.703781634569168091e-01 9.630700200796127319e-02 -1.493941098451614380e-01 -2.845467925071716309e-01 3.091765567660331726e-02 -2.489426285028457642e-01 -9.913723915815353394e-02 -2.276910990476608276e-01 2.588462233543395996e-01 1.602799072861671448e-02 -1.913501881062984467e-02 7.317958772182464600e-02
[truncated: 3,280,994 more chars]
