# Supplementary material for: The Language of Innovation
Source: PLoS One. 2020 Apr 30;15(4):e0230107. doi: 10.1371/journal.pone.0230107 (PMC7194493; doi:10.1371/journal.pone.0230107)
Supplement: S22 File — (GZ) [file pone.0230107.s022.tar.gz › 2000-2004/V2Run_20_VS_4500_embeddings2000-2004ED32.txt]

-1.277195960283279419e-01 2.133331149816513062e-01 2.958555519580841064e-01 -1.000209227204322815e-01 -1.562681049108505249e-01 9.460677951574325562e-02 -3.817576915025711060e-02 2.852409519255161285e-02 -1.655987203121185303e-01 -2.314515411853790283e-02 -6.216111034154891968e-02 1.627869606018066406e-01 1.956349313259124756e-01 -3.623812496662139893e-01 8.199021685868501663e-04 1.412342339754104614e-01 2.325191497802734375e-01 2.513756230473518372e-02 -5.230443552136421204e-02 -6.167032569646835327e-02 -7.224738597869873047e-02 -9.094958007335662842e-02 4.708202183246612549e-02 -1.526903063058853149e-01 -1.578208357095718384e-01 -2.681464850902557373e-01 1.915035396814346313e-02 8.238799870014190674e-03 -1.122469455003738403e-01 -2.535912394523620605e-01 -5.177350044250488281e-01 1.211489662528038025e-01
6.284411251544952393e-02 4.656747728586196899e-02 5.439238995313644409e-02 -1.580164432525634766e-01 -1.637362837791442871e-01 1.156513690948486328e-01 -2.886427342891693115e-01 -1.327069848775863647e-01 -1.166295036673545837e-01 -4.570383578538894653e-02 2.137868255376815796e-01 1.568265110254287720e-01 1.073125824332237244e-01 -1.744223088026046753e-01 -1.138436645269393921e-01 -9.173254668712615967e-02 -3.070966601371765137e-01 3.835890069603919983e-02 -1.200796887278556824e-01 7.030989229679107666e-02 9.679047390818595886e-03 -2.676945328712463379e-01 -3.041673004627227783e-01 -1.320060342550277710e-01 -1.770816147327423096e-01 -1.449448168277740479e-01 -7.338604331016540527e-02 2.219654917716979980e-01 4.474673792719841003e-02 3.227377682924270630e-02 -1.860925406217575073e-01 4.837394356727600098e-01
-1.308343838900327682e-02 -1.290451735258102417e-01 1.820716261863708496e-01 -6.383739411830902100e-02 -4.743083938956260681e-02 1.679424792528152466e-01 -4.233068227767944336e-01 -6.010029464960098267e-03 4.406052827835083008e-02 1.818958520889282227e-01 9.076922386884689331e-02 1.631410866975784302e-01 4.016897082328796387e-01 -2.771166265010833740e-01 -2.828251384198665619e-02 1.062689870595932007e-01 1.341727674007415771e-01 8.404775708913803101e-02 2.161915004253387451e-01 -5.834207311272621155e-02 -3.177308440208435059e-01 -6.853406876325607300e-02 -7.562000304460525513e-02 -4.383536055684089661e-02 -1.943308711051940918e-01 -3.092813789844512939e-01 -2.137438207864761353e-01 1.469559781253337860e-02 -1.886847987771034241e-02 -6.555588543415069580e-02 -3.963330015540122986e-02 2.051931172609329224e-01
-2.991132140159606934e-01 1.155395358800888062e-01 4.219654202461242676e-01 -2.480866909027099609e-01 5.333021283149719238e-02 2.412014901638031006e-01 -1.464128494262695312e-01 1.280424296855926514e-01 -1.482227891683578491e-01 -1.752576828002929688e-01 5.315023474395275116e-03 4.245745658408850431e-04 8.449290692806243896e-02 -3.235281109809875488e-01 -1.640618145465850830e-01 -4.026537016034126282e-02 -7.640668749809265137e-02 7.366916630417108536e-03 -1.365528814494609833e-02 -1.788746416568756104e-01 -1.744966953992843628e-01 -4.192073643207550049e-02 2.392193377017974854e-01 2.847253680229187012e-01 -1.480147987604141235e-01 2.716929838061332703e-02 -1.381347328424453735e-01 2.189934402704238892e-01 1.064430549740791321e-01 -9.218800067901611328e-02 -1.795998662710189819e-01 1.237695813179016113e-01
-2.086090594530105591e-01 6.213146261870861053e-03 2.100094556808471680e-01 1.344625465571880341e-02 -2.242168039083480835e-01 2.049222737550735474e-01 3.857631608843803406e-02 8.677334338426589966e-02 -4.429562017321586609e-02 1.715210080146789551e-01 7.885491847991943359e-02 1.721856147050857544e-01 1.519429683685302734e-01 -1.542195081710815430e-01 2.462139427661895752e-01 -8.071726560592651367e-02 2.248684614896774292e-01 1.079517453908920288e-01 5.310256779193878174e-02 -2.239608466625213623e-01 -1.252243518829345703e-01 -1.095287054777145386e-01 -8.175069838762283325e-02 5.198075901716947556e-03 -2.697942852973937988e-01 -2.010294497013092041e-01 -1.252340078353881836e-01 2.915909290313720703e-01 9.497030824422836304e-02 -3.246156871318817139e-01 -3.518390655517578125e-01 1.671490371227264404e-01
-2.412810325622558594e-01 -3.147920072078704834e-01 1.967159062623977661e-01 -6.450042128562927246e-02 -2.648475170135498047e-01 5.508027970790863037e-02 7.059122622013092041e-02 -1.335504949092864990e-01 -4.632118623703718185e-03 9.577450901269912720e-02 8.677358180284500122e-02 7.911121100187301636e-02 1.787864565849304199e-01 -2.416882365942001343e-01 2.807309329509735107e-01 -4.746901988983154297e-02 7.117523998022079468e-02 9.372687898576259613e-03 9.297201037406921387e-02 -1.340833008289337158e-01 -1.079413667321205139e-01 -9.388265758752822876e-02 1.480576097965240479e-01 8.298721909523010254e-02 -1.250328421592712402e-01 1.385052800178527832e-01 -3.185710906982421875e-01 1.405601650476455688e-01 -1.788399815559387207e-01 -1.213710978627204895e-01 -2.890833616256713867e-01 3.768514096736907959e-01
-3.131445124745368958e-02 -2.438998073339462280e-01 2.043402493000030518e-01 -2.822870314121246338e-01 -1.235137321054935455e-02 8.250859566032886505e-03 -4.368314519524574280e-03 2.446612529456615448e-02 -1.654536575078964233e-01 -4.729893058538436890e-02 1.710408739745616913e-02 1.800626367330551147e-01 8.555483818054199219e-02 -3.358370065689086914e-01 2.249507457017898560e-01 1.752997785806655884e-01 7.079867273569107056e-02 -1.484461575746536255e-01 9.352520108222961426e-02 -1.355011016130447388e-01 3.403685241937637329e-02 -1.709177792072296143e-01 -2.191312164068222046e-01 -6.631247699260711670e-02 -1.075883060693740845e-01 -3.522746264934539795e-01 -2.671356797218322754e-01 1.525698602199554443e-01 -6.902180612087249756e-02 -2.133809477090835571e-01 -1.991014033555984497e-01 3.103144466876983643e-01
-1.262584328651428223e-01 -2.298912405967712402e-01 4.561575129628181458e-03 -1.250324696302413940e-01 -2.424658685922622681e-01 1.336680054664611816e-01 -1.826623827219009399e-01 -2.611241862177848816e-02 5.672305356711149216e-03 3.943318873643875122e-02 -1.010728552937507629e-01 -1.943204104900360107e-01 3.731472790241241455e-01 -4.284190833568572998e-01 1.591633707284927368e-01 7.750631123781204224e-02 5.642667040228843689e-02 -1.321813017129898071e-01 1.162714213132858276e-01 -1.557755023241043091e-01 1.026300415396690369e-01 -2.264198064804077148e-01 -1.117398887872695923e-01 7.801546901464462280e-02 -2.489961385726928711e-01 4.832030460238456726e-02 -1.284730434417724609e-01 1.927626878023147583e-01 -4.528408125042915344e-02 -2.501442730426788330e-01 -2.791928648948669434e-01 4.225298017263412476e-02
2.817136235535144806e-03 -1.661892831325531006e-01 1.505542248487472534e-01 -8.576738834381103516e-02 -1.214060038328170776e-01 4.627695772796869278e-03 -2.501148879528045654e-01 2.228279411792755127e-01 -2.362483292818069458e-01 1.008792668581008911e-01 1.297991126775741577e-01 1.742788702249526978e-01 9.945665299892425537e-02 -5.552304387092590332e-01 1.334139406681060791e-01 -6.017662584781646729e-02 8.502439595758914948e-03 6.516250967979431152e-02 1.003393232822418213e-01 -1.688724160194396973e-01 4.383746907114982605e-02 -2.538847923278808594e-01 4.414222761988639832e-02 -7.538449019193649292e-02 -6.017624586820602417e-02 -2.415627539157867432e-01 -1.057593375444412231e-01 1.059923395514488220e-01 4.285781085491180420e-02 -3.188780844211578369e-01 1.251253783702850342e-01 2.051625847816467285e-01
-5.509544163942337036e-03 -3.523241728544235229e-02 -6.993184238672256470e-02 -1.557192057371139526e-01 -2.045793086290359497e-01 2.172829806804656982e-01 -1.911203116178512573e-01 4.820215404033660889e-01 -2.719869911670684814e-01 1.361456662416458130e-01 8.169475197792053223e-02 8.752404898405075073e-02 1.988046765327453613e-01 -2.090739309787750244e-01 -7.901782542467117310e-02 2.007130980491638184e-01 -8.401539176702499390e-02 4.341443255543708801e-02 1.517035365104675293e-01 -1.193163800053298473e-03 -5.825766548514366150e-02 -1.138529628515243530e-01 -1.973557919263839722e-01 1.078907251358032227e-01 -1.444017291069030762e-01 -1.564609073102474213e-02 6.997533142566680908e-02 2.386750280857086182e-01 -2.996014058589935303e-02 -4.746989533305168152e-02 -1.609992794692516327e-02 4.356226325035095215e-01
-2.636970579624176025e-01 1.011567786335945129e-01 2.967260405421257019e-02 -6.799929589033126831e-02 -1.168865561485290527e-01 2.188265472650527954e-01 -1.602493459358811378e-03 -1.428395360708236694e-01 -2.872671373188495636e-02 -2.018271684646606445e-01 7.628179341554641724e-02 -7.301983982324600220e-02 5.900758877396583557e-02 -3.257151842117309570e-01 8.012735098600387573e-02 -1.154712513089179993e-01 -1.994982063770294189e-01 1.923131346702575684e-01 -1.152103841304779053e-01 -1.919091679155826569e-02 -1.511141210794448853e-01 -3.376289010047912598e-01 4.100911021232604980e-01 1.640850305557250977e-01 -3.218143284320831299e-01 -4.346777498722076416e-02 -7.884017191827297211e-03 1.681953370571136475e-01 -4.389461129903793335e-02 -6.959348917007446289e-02 -1.784866601228713989e-01 2.365395426750183105e-01
-1.497251093387603760e-01 9.644036181271076202e-03 1.935039609670639038e-01 -1.317967772483825684e-01 -1.560668647289276123e-01 -3.620553761720657349e-02 -1.686051040887832642e-01 1.652133464813232422e-01 -1.101250723004341125e-01 -1.773090474307537079e-02 2.671065926551818848e-01 1.853677779436111450e-01 2.052235454320907593e-01 -1.733446866273880005e-01 -6.188118085265159607e-02 4.846175760030746460e-02 1.125953942537307739e-01 -7.590775936841964722e-02 1.419341117143630981e-01 2.073233723640441895e-01 2.431950159370899200e-02 -3.157380595803260803e-02 3.752128779888153076e-02 3.283544778823852539e-01 -2.666119933128356934e-01 -2.038961797952651978e-01 -1.491379141807556152e-01 2.804585695266723633e-01 2.848281860351562500e-01 3.709731251001358032e-02 -1.308369636535644531e-01 3.731427490711212158e-01
-1.316451430320739746e-01 -1.371021419763565063e-01 1.644906848669052124e-01 -3.147066757082939148e-02 -1.122999712824821472e-01 2.285914719104766846e-01 -1.875364333391189575e-01 -1.625462174415588379e-01 -9.865187853574752808e-02 -3.098144754767417908e-02 1.715489625930786133e-01 -6.861789524555206299e-02 2.056884765625000000e-01 -3.117600083351135254e-01 2.891726195812225342e-01 1.759548187255859375e-01 1.725997030735015869e-01 1.725051738321781158e-02 -3.990355134010314941e-02 -2.185023427009582520e-01 4.755474254488945007e-02 -2.367296665906906128e-01 -1.711959540843963623e-01 1.673797667026519775e-01 -7.502854615449905396e-02 -2.815864682197570801e-01 -2.437779754400253296e-01 2.004864811897277832e-01 -2.679041400551795959e-02 -2.001743763685226440e-01 -1.256698668003082275e-01 2.725479006767272949e-01
7.581883110105991364e-03 -3.770010471343994141e-01 2.513829767704010010e-01 -2.220113426446914673e-01 -1.510747671127319336e-01 1.069488823413848877e-01 -3.489722311496734619e-01 -5.276973545551300049e-02 -1.132336482405662537e-01 1.584488898515701294e-01 1.420416752807796001e-03 9.282767772674560547e-02 2.437017858028411865e-01 -1.260145604610443115e-01 3.020277023315429688e-01 -1.567582786083221436e-02 2.165347039699554443e-01 9.861427359282970428e-03 2.269212901592254639e-01 -6.568551808595657349e-02 -1.080663036555051804e-02 -1.774846166372299194e-01 -1.648969575762748718e-02 -1.203809399157762527e-02 -1.292630583047866821e-01 -3.228881359100341797e-01 4.034809023141860962e-02 2.927162945270538330e-01 5.728086829185485840e-02 -3.159873560070991516e-02 -1.016900092363357544e-01 1.244788393378257751e-01
-8.415307849645614624e-02 1.911656409502029419e-01 2.053918093442916870e-01 -3.496102094650268555e-01 -1.281627863645553589e-01 2.770913243293762207e-01 -1.685977727174758911e-01 -1.463043987751007080e-01 3.359632939100265503e-02 -3.667297586798667908e-02 2.715396583080291748e-01 -3.946074098348617554e-02 -5.578023381531238556e-03 -6.621419638395309448e-02 9.448245912790298462e-02 8.421374112367630005e-02 -2.222292870283126831e-01 2.426153272390365601e-01 -9.903825074434280396e-02 -2.084287405014038086e-01 -3.537489101290702820e-02 -2.158684432506561279e-01 2.124973237514495850e-01 4.374014958739280701e-02 -3.105970323085784912e-01 -1.952265352010726929e-01 4.830511286854743958e-02 1.121348515152931213e-02 -5.206525698304176331e-02 -1.159868612885475159e-01 -3.466259837150573730e-01 1.447489112615585327e-01
-9.566127508878707886e-02 -1.003680229187011719e-01 1.799514293670654297e-01 -2.322590798139572144e-01 -1.999681293964385986e-01 2.290637195110321045e-01 6.178456544876098633e-02 3.802410140633583069e-02 6.043617799878120422e-02 1.215723305940628052e-01 3.325428366661071777e-01 -4.166529979556798935e-03 2.627499997615814209e-01 -3.691469728946685791e-01 2.953785061836242676e-01 1.754337847232818604e-01 1.447119563817977905e-01 -2.546786144375801086e-02 1.427282243967056274e-01 -2.260926514863967896e-01 1.049711257219314575e-01 -2.072971016168594360e-01 -5.323611944913864136e-02 -3.577490523457527161e-02 -1.387331038713455200e-01 -1.927514076232910156e-01 -1.336320340633392334e-01 1.824167072772979736e-01 -2.080832980573177338e-02 -8.595014363527297974e-02 -1.963504999876022339e-01 1.981642544269561768e-01
-3.475435674190521240e-01 -2.424135804176330566e-01 2.098136693239212036e-01 -9.223453700542449951e-02 1.001748591661453247e-01 1.591401733458042145e-02 -4.383102804422378540e-02 -8.043396472930908203e-02 -1.470293104648590088e-01 6.011648103594779968e-02 1.574616432189941406e-01 3.416992723941802979e-02 9.155384451150894165e-02 -4.933499097824096680e-01 2.646135091781616211e-01 -2.646414376795291901e-02 2.157454937696456909e-01 1.130477115511894226e-01 1.678584516048431396e-01 8.991979062557220459e-03 -2.432077750563621521e-02 -2.673671394586563110e-02 -5.234368517994880676e-02 -3.713315585628151894e-03 -2.029904723167419434e-01 6.815111637115478516e-02 -1.635596603155136108e-01 2.673659324645996094e-01 -1.609782688319683075e-02 -1.903073191642761230e-01 -2.488434463739395142e-01 2.035258263349533081e-01
6.339729577302932739e-02 1.068594753742218018e-01 9.266487322747707367e-03 -1.509040743112564087e-01 -1.208739131689071655e-01 -1.959115266799926758e-01 -1.411740630865097046e-01 3.575996458530426025e-01 1.996957063674926758e-01 -7.408842444419860840e-02 2.029958814382553101e-01 9.914138168096542358e-02 2.726919054985046387e-01 -2.674812972545623779e-01 -1.110765710473060608e-01 -4.801656678318977356e-02 -8.869537711143493652e-02 -1.302642822265625000e-01 -2.569357166066765785e-03 -1.184615865349769592e-02 2.077040672302246094e-01 -3.864335268735885620e-02 -9.208736568689346313e-02 -7.524760812520980835e-02 -1.005765274167060852e-01 -2.744589149951934814e-01 4.624224081635475159e-02 3.238448202610015869e-01 -1.532082110643386841e-01 -3.570986166596412659e-02 -1.594769805669784546e-01 4.213699996471405029e-01
-1.351211071014404297e-01 -1.024340391159057617e-01 4.078832641243934631e-02 -1.499270945787429810e-01 -2.574221491813659668e-01 1.600805819034576416e-01 -4.788564518094062805e-02 -7.751555740833282471e-02 3.246073052287101746e-02 -3.898619860410690308e-02 -3.203552216291427612e-02 -2.320583909749984741e-03 2.322648167610168457e-01 -3.327799141407012939e-01 3.539495468139648438e-01 1.141719296574592590e-01 2.477045208215713501e-01 -4.317652061581611633e-02 1.074315980076789856e-01 -1.157903894782066345e-01 5.246718227863311768e-02 -3.394144773483276367e-01 6.443570833653211594e-03 -4.261704627424478531e-03 -2.391413450241088867e-01 -1.934246569871902466e-01 -2.775544822216033936e-01 2.876137793064117432e-01 -2.355714440345764160e-01 -1.098265722393989563e-01 -3.228840231895446777e-02 1.056421697139739990e-01
-1.604685485363006592e-01 -1.793850958347320557e-01 2.015990614891052246e-01 -2.259627878665924072e-01 -1.710824668407440186e-02 2.006979435682296753e-01 -3.053399175405502319e-02 -4.966551437973976135e-02 -6.132748909294605255e-03 1.220989301800727844e-01 -4.508443549275398254e-02 -2.626865170896053314e-02 -1.697025075554847717e-02 -2.694711387157440186e-01 3.380007445812225342e-01 -4.611834138631820679e-02 3.416850417852401733e-02 1.500987410545349121e-01 2.115228325128555298e-01 -1.861818581819534302e-01 1.032140552997589111e-01 -7.853317260742187500e-02 -3.738075494766235352e-02 -6.791700422763824463e-02 -2.826054394245147705e-01 -2.778173889964818954e-03 -1.379610896110534668e-01 2.964760959148406982e-01 -1.553952395915985107e-01 -1.688446402549743652e-01 -1.940738558769226074e-01 4.431665837764739990e-01
3.540278375148773193e-01 3.770100325345993042e-02 3.850665390491485596e-01 -1.738369762897491455e-01 1.387325525283813477e-01 2.154072672128677368e-01 -3.824942559003829956e-02 -2.110775560140609741e-01 -4.221218824386596680e-02 -6.515885889530181885e-02 3.442562371492385864e-02 2.938216030597686768e-01 1.723729521036148071e-01 -3.306288719177246094e-01 -2.488183043897151947e-02 9.775654226541519165e-02 5.246534571051597595e-02 -3.083056584000587463e-02 9.300302714109420776e-02 -1.063564345240592957e-01 5.396535247564315796e-02 -2.753422260284423828e-01 -1.140365563333034515e-02 3.110495023429393768e-02 8.140943944454193115e-02 -2.528593875467777252e-02 -3.007350489497184753e-02 -1.476672850549221039e-02 -1.844494044780731201e-01 -2.868378758430480957e-01 1.802076958119869232e-02 3.344208002090454102e-01
-1.885130554437637329e-01 1.773772388696670532e-01 -2.317008562386035919e-02 9.845448657870292664e-04 -3.936314955353736877e-02 2.001000940799713135e-01 -2.022102773189544678e-01 1.651757061481475830e-01 2.298529744148254395e-01 -1.737812459468841553e-01 2.257266789674758911e-01 2.920393347740173340e-01 2.989417612552642822e-01 -2.130705714225769043e-01 7.419656962156295776e-02 1.218979433178901672e-01 -5.165654420852661133e-02 -3.063474316149950027e-03 8.746746927499771118e-02 1.339913457632064819e-01 -1.118977144360542297e-01 -1.841489076614379883e-01 1.080736517906188965e-01 1.190475896000862122e-01 -1.004133820533752441e-01 -3.668709993362426758e-01 -1.666467040777206421e-01 1.687466204166412354e-01 1.034949868917465210e-01 1.512488722801208496e-02 -1.417778879404067993e-01 3.402478098869323730e-01
4.222366958856582642e-03 -1.684790551662445068e-01 1.761792749166488647e-01 -1.055493354797363281e-01 -1.944298595190048218e-01 4.927451536059379578e-02 -9.621246159076690674e-02 -5.401944369077682495e-02 -1.061806231737136841e-01 2.702586948871612549e-01 -9.525856375694274902e-02 -5.479930341243743896e-02 4.423365592956542969e-01 -1.571718752384185791e-01 1.617322415113449097e-01 2.500177919864654541e-01 3.549962863326072693e-02 9.133563935756683350e-02 -4.492167755961418152e-02 -2.345754206180572510e-01 1.041603758931159973e-01 1.534428447484970093e-02 -5.455312784761190414e-03 1.307913064956665039e-01 -3.239883184432983398e-01 -2.066519558429718018e-01 -1.663153469562530518e-01 2.412260025739669800e-01 -9.707866609096527100e-02 -2.213498950004577637e-01 1.351194232702255249e-01 2.579160630702972412e-01
-2.227960973978042603e-01 1.067999843508005142e-02 2.705281376838684082e-01 -2.076635509729385376e-01 -5.671118199825286865e-02 2.181115597486495972e-01 -8.982695639133453369e-03 -7.460993528366088867e-02 -3.182466030120849609e-01 -8.697429299354553223e-02 -7.964561134576797485e-02 -2.017911970615386963e-01 1.295193284749984741e-01 -2.802770733833312988e-01 -1.143874004483222961e-01 -9.855219163000583649e-03 -9.664620459079742432e-02 2.430289983749389648e-01 -8.179602026939392090e-02 -2.899950742721557617e-01 -7.241439819335937500e-02 -2.282996922731399536e-01 2.154072374105453491e-01 1.502130776643753052e-01 -1.868781894445419312e-01 -1.524055302143096924e-01 -6.779616326093673706e-02 2.526987791061401367e-01 -1.497798413038253784e-01 -1.294749081134796143e-01 -2.441472858190536499e-01 -4.638608172535896301e-02
-2.206566929817199707e-02 -9.886701405048370361e-02 1.807303726673126221e-02 -3.925888240337371826e-02 1.536437273025512695e-01 1.311051398515701294e-01 -3.601365685462951660e-01 1.459605395793914795e-01 1.208815053105354309e-01 2.450309693813323975e-01 -1.230290830135345459e-01 -9.074328094720840454e-02 3.224672675132751465e-01 -2.321394532918930054e-01 2.443625330924987793e-01 1.046980470418930054e-01 -2.402085624635219574e-02 -6.784778833389282227e-02 -1.801776289939880371e-01 -5.836566910147666931e-02 1.130711510777473450e-01 -3.366838097572326660e-01 -9.242526255548000336e-03 -8.461904712021350861e-03 -2.703520655632019043e-01 -2.643464505672454834e-01 -5.890119820833206177e-02 3.111990988254547119e-01 -7.021354883909225464e-02 -1.023163646459579468e-01 -1.189208924770355225e-01 1.712538003921508789e-01
6.053037568926811218e-02 1.843399554491043091e-01 1.319976747035980225e-01 -2.602717876434326172e-01 -1.996374726295471191e-01 1.632206887006759644e-01 -2.747395075857639313e-02 -8.628293871879577637e-02 -1.506345868110656738e-01 -1.527700275182723999e-01 -1.681642420589923859e-02 1.680194735527038574e-01 1.895908564329147339e-01 -2.532090246677398682e-01 1.262668520212173462e-01 -6.794701516628265381e-02 -4.121933504939079285e-02 2.999652922153472900e-01 -9.590964019298553467e-02 -1.065347492694854736e-01 -1.618853360414505005e-01 -3.583489060401916504e-01 3.098378181457519531e-01 5.370863899588584900e-02 -2.361504286527633667e-01 -1.675182282924652100e-01 -2.696109935641288757e-02 8.974650502204895020e-02 -3.358482569456100464e-02 1.645446941256523132e-02 -3.450771570205688477e-01 1.688576787710189819e-01
-8.064893633127212524e-02 -2.234475463628768921e-01 3.160814568400382996e-02 -1.212783455848693848e-01 -5.821315944194793701e-02 1.616649776697158813e-01 -2.636234164237976074e-01 9.933033585548400879e-02 -1.051299795508384705e-01 1.867286264896392822e-01 -9.715997427701950073e-02 1.374809071421623230e-02 3.590529561042785645e-01 -2.010201215744018555e-01 2.992951869964599609e-01 2.186926156282424927e-01 1.392408758401870728e-01 6.105630472302436829e-02 -7.451442070305347443e-03 -2.750294208526611328e-01 4.986397922039031982e-02 -1.733319759368896484e-01 2.126511745154857635e-02 -4.558096826076507568e-02 -4.425579681992530823e-02 -7.540786266326904297e-02 -1.155600845813751221e-01 4.219330251216888428e-01 -1.901219636201858521e-01 -4.012559656985104084e-04 -2.960014343261718750e-01 5.222465842962265015e-03
4.775907099246978760e-02 -1.572073698043823242e-01 2.811279892921447754e-01 -2.312038540840148926e-01 -1.014876663684844971e-01 3.604242205619812012e-01 -1.241103261709213257e-01 5.485282465815544128e-02 -1.856882572174072266e-01 -2.138086855411529541e-01 8.278611302375793457e-02 -7.631884363945573568e-05 2.745867669582366943e-01 -3.376794159412384033e-01 -9.352309256792068481e-02 -1.504144817590713501e-01 -5.291787907481193542e-02 1.340132057666778564e-01 -3.039987385272979736e-01 -2.921620309352874756e-01 -7.634040713310241699e-02 -2.338179945945739746e-01 1.523711979389190674e-01 -1.197613496333360672e-02 -2.049164324998855591e-01 9.957410395145416260e-02 -9.252989292144775391e-02 1.674116849899291992e-01 -3.272370621562004089e-02 4.066517576575279236e-02 -4.241460002958774567e-03 2.062793634831905365e-02
-9.220493584871292114e-02 -8.294419944286346436e-02 2.171203494071960449e-01 -4.990421980619430542e-02 -1.077928543090820312e-01 1.798650920391082764e-01 -1.206535324454307556e-01 -1.568262130022048950e-01 1.716504842042922974e-01 6.732491403818130493e-02 2.139513194561004639e-01 5.159411206841468811e-02 8.284936845302581787e-02 -4.736874997615814209e-01 2.487318813800811768e-01 -7.477309554815292358e-02 5.534619837999343872e-02 -1.953078806400299072e-01 7.853169739246368408e-02 -4.752117767930030823e-02 1.937033087015151978e-01 -1.578608304262161255e-01 -1.062778383493423462e-01 -8.795039728283882141e-03 -3.198868632316589355e-01 -2.506273686885833740e-01 -1.870762854814529419e-01 2.800713181495666504e-01 -7.345668971538543701e-03 -1.076122298836708069e-01 -1.091382950544357300e-01 2.125001400709152222e-01
-1.066759899258613586e-01 1.685542911291122437e-01 7.451806217432022095e-02 -3.313721418380737305e-01 -1.761476248502731323e-01 2.203870564699172974e-01 -4.977393895387649536e-02 -4.033192619681358337e-02 -6.971137970685958862e-02 -2.527126967906951904e-01 3.499576076865196228e-02 -1.435291022062301636e-01 1.863203048706054688e-01 -4.985804557800292969e-01 -1.836056821048259735e-03 1.816425239667296410e-03 -2.302832202985882759e-03 2.356949746608734131e-01 6.219230592250823975e-02 -1.348083466291427612e-01 -3.120211698114871979e-02 -1.456853896379470825e-01 2.855260074138641357e-01 2.015165984630584717e-01 -1.958942711353302002e-01 -9.261972457170486450e-02 4.250685870647430420e-02 2.643109858036041260e-01 -8.823266252875328064e-03 7.523479312658309937e-02 -2.024972885847091675e-01 -2.089142799377441406e-04
1.156354248523712158e-01 -1.274014264345169067e-01 1.037053018808364868e-01 -2.730779051780700684e-01 -1.169272065162658691e-01 1.291319448500871658e-02 -1.465487033128738403e-01 -4.532259702682495117e-02 -1.039947494864463806e-01 -1.795091927051544189e-01 2.605011761188507080e-01 3.694427609443664551e-01 9.570082277059555054e-02 -5.757278203964233398e-01 1.624596491456031799e-02 2.522181868553161621e-01 -7.027716189622879028e-02 -1.142126172780990601e-01 1.071335971355438232e-01 4.431419074535369873e-02 1.304899007081985474e-01 -1.069146916270256042e-01 -6.550717353820800781e-02 2.054394036531448364e-01 -9.951414167881011963e-02 -1.613758355379104614e-01 1.895964443683624268e-01 1.274752151221036911e-02 2.106408216059207916e-02 -2.689021453261375427e-02 -7.301897555589675903e-02 1.043201684951782227e-01
1.927295625209808350e-01 1.203340198844671249e-02 1.863469034433364868e-01 1.447854489088058472e-01 -1.019031256437301636e-01 1.766746342182159424e-01 -3.253290057182312012e-02 1.518136821687221527e-02 2.461901456117630005e-01 -1.605991274118423462e-02 -8.026144467294216156e-03 -1.145437918603420258e-02 2.681958675384521484e-01 -3.141904175281524658e-01 1.896554976701736450e-01 1.697668284177780151e-01 1.700492203235626221e-01 2.352301031351089478e-02 -5.708141997456550598e-02 6.914141122251749039e-03 8.068477362394332886e-02 -4.909717291593551636e-02 -2.266191132366657257e-02 1.305390447378158569e-01 -3.152510821819305420e-01 -3.673283457756042480e-01 -1.893926262855529785e-01 1.257714778184890747e-01 1.831652969121932983e-02 -2.893557548522949219e-01 -1.488824635744094849e-01 3.408187925815582275e-01
-1.427210271358489990e-01 -1.220092028379440308e-01 1.630718857049942017e-01 -6.908083707094192505e-02 -3.261949121952056885e-01 6.866770237684249878e-02 3.746500983834266663e-02 -4.313259944319725037e-02 -1.500720679759979248e-01 -7.876755297183990479e-02 1.113380864262580872e-01 1.833957619965076447e-02 1.188881844282150269e-01 -4.309753179550170898e-01 2.722599804401397705e-01 1.017989367246627808e-01 1.834636777639389038e-01 -2.437135390937328339e-02 2.126083225011825562e-01 -1.949874758720397949e-01 5.512948264367878437e-04 -9.313578158617019653e-02 -1.338372081518173218e-01 6.547925621271133423e-02 -3.540566265583038330e-01 -2.044441252946853638e-01 -8.604218065738677979e-02 2.061832547187805176e-01 9.997419267892837524e-02 -3.549074754118919373e-02 -1.654360294342041016e-01 2.985545396804809570e-01
-2.851188182830810547e-01 -2.366640269756317139e-01 7.783353328704833984e-02 -1.184748485684394836e-01 -1.507199257612228394e-01 1.943715214729309082e-01 -1.167748346924781799e-01 2.581701576709747314e-01 -2.485518902540206909e-02 -9.497169405221939087e-02 4.806585982441902161e-02 -1.152266934514045715e-01 1.031116992235183716e-01 -3.557536303997039795e-01 -3.562522530555725098e-01 -7.227928936481475830e-02 1.891805045306682587e-02 -2.441771095618605614e-03 -4.606110230088233948e-02 -1.805614084005355835e-01 -4.907990619540214539e-02 -2.059378176927566528e-01 2.252161055803298950e-01 1.776713281869888306e-01 -2.214743494987487793e-01 2.002587169408798218e-01 -2.843135036528110504e-02 5.912099778652191162e-02 -3.484161198139190674e-01 -8.364092558622360229e-02 -7.155501842498779297e-02 1.345225423574447632e-01
6.655976921319961548e-02 1.718676835298538208e-01 4.465435817837715149e-02 -2.338576763868331909e-01 -4.472976922988891602e-01 1.020592004060745239e-01 -2.778063900768756866e-02 1.084996536374092102e-01 -1.408813893795013428e-01 -4.005809500813484192e-02 1.900028288364410400e-01 2.449476718902587891e-01 1.652856320142745972e-01 -2.275242805480957031e-01 -2.955757975578308105e-01 1.295731365680694580e-01 -1.352018117904663086e-02 1.014616563916206360e-01 1.360537111759185791e-01 -6.277108192443847656e-02 -5.365355685353279114e-02 -1.386546492576599121e-01 -6.473234295845031738e-02 -1.061882227659225464e-01 -2.517414689064025879e-01 -2.468957006931304932e-01 -8.694297075271606445e-02 -3.518567234277725220e-02 -2.917148172855377197e-01 -6.244388222694396973e-02 3.804709017276763916e-02 3.024041056632995605e-01
-1.935485899448394775e-01 -2.193011194467544556e-01 1.248798444867134094e-01 -3.223748505115509033e-01 -1.675651073455810547e-01 -2.235761657357215881e-02 -1.102910414338111877e-01 -1.317051798105239868e-01 -1.711344420909881592e-01 2.845569252967834473e-01 2.194037288427352905e-01 2.317430078983306885e-01 9.433199465274810791e-02 -1.773504912853240967e-01 3.995906189084053040e-02 3.315340727567672729e-02 1.412518620491027832e-01 7.666656374931335449e-02 2.482469826936721802e-01 -1.630289703607559204e-01 -1.802375167608261108e-02 -6.545815616846084595e-02 9.933639317750930786e-02 3.983755409717559814e-02 -1.328350752592086792e-01 -4.052498638629913330e-01 -4.517413303256034851e-02 1.779910475015640259e-01 -1.586845219135284424e-01 -2.393814772367477417e-01 -1.473907679319381714e-01 1.782844960689544678e-01
2.691080607473850250e-02 1.302708387374877930e-01 -2.331367135047912598e-02 1.263057254254817963e-02 -1.570897698402404785e-01 -4.662673920392990112e-03 -1.425494998693466187e-01 7.864563912153244019e-02 -4.689908400177955627e-02 -1.719743944704532623e-02 2.620923221111297607e-01 1.554628014564514160e-01 2.046238332986831665e-01 -1.597627550363540649e-01 -1.064072400331497192e-01 -1.345375478267669678e-01 3.120667673647403717e-02 6.951664388179779053e-02 -1.669299304485321045e-01 4.879119992256164551e-02 6.008553504943847656e-02 -1.577854752540588379e-01 -8.754704147577285767e-02 2.518705427646636963e-01 -1.366162747144699097e-01 -1.083555519580841064e-01 2.313908189535140991e-01 1.891047656536102295e-01 -2.131889164447784424e-01 -2.524685263633728027e-01 -1.462260037660598755e-01 5.935335755348205566e-01
-2.425984889268875122e-01 3.089449554681777954e-02 3.192586600780487061e-01 -1.740119606256484985e-01 -5.595887824892997742e-02 3.578712046146392822e-01 -2.723741233348846436e-01 4.465812444686889648e-02 -1.524286121129989624e-01 -1.549772322177886963e-01 -1.302973181009292603e-01 1.058795228600502014e-01 1.155801936984062195e-01 -2.400177717208862305e-01 -1.550893932580947876e-01 -1.310285832732915878e-02 -9.568908065557479858e-02 1.075253784656524658e-01 4.649982973933219910e-02 -2.653450071811676025e-01 7.450173608958721161e-03 -1.540046930313110352e-01 3.300687670707702637e-01 1.453054994344711304e-01 -2.667112350463867188e-01 1.678431965410709381e-02 -9.281150251626968384e-02 2.662635445594787598e-01 -2.992971241474151611e-02 -6.902232021093368530e-02 -1.313213258981704712e-01 -9.495072066783905029e-02
-1.782506406307220459e-01 -8.794780820608139038e-02 9.180237352848052979e-02 -1.986730694770812988e-01 1.041771993041038513e-01 3.483054339885711670e-01 -3.930000960826873779e-01 1.414012759923934937e-01 -1.306296437978744507e-01 2.255381830036640167e-02 1.084133535623550415e-01 -2.239557951688766479e-01 -1.488476395606994629e-01 -3.281996846199035645e-01 4.686489701271057129e-02 5.659763514995574951e-02 -4.915799200534820557e-02 1.147649064660072327e-01 -3.934409320354461670e-01 1.124971583485603333e-01 -6.686321645975112915e-02 -1.585606783628463745e-01 2.904457449913024902e-01 -1.089508831501007080e-01 -1.925889402627944946e-01 2.181499637663364410e-02 8.586120791733264923e-03 8.958042412996292114e-02 -6.636255234479904175e-02 -1.543493121862411499e-01 -7.145365327596664429e-02 5.787412077188491821e-02
-7.267018407583236694e-02 -7.208959013223648071e-02 5.756939202547073364e-02 -1.249956414103507996e-01 -8.261742442846298218e-02 3.987118899822235107e-01 -2.273895144462585449e-01 3.358779251575469971e-01 -5.228810757398605347e-02 6.747346371412277222e-02 9.388876706361770630e-02 2.055011391639709473e-01 1.484118849039077759e-01 -2.269627600908279419e-01 -3.729304531589150429e-03 -1.586576364934444427e-02 -2.362564206123352051e-01 1.039094198495149612e-02 1.041262596845626831e-01 3.030953407287597656e-01 1.061738803982734680e-01 -1.568177193403244019e-01 -1.748710423707962036e-01 1.789136528968811035e-01 -2.088996767997741699e-01 -2.097597271203994751e-01 5.521938577294349670e-02 1.531477319076657295e-03 -2.121784687042236328e-01 -2.627181708812713623e-01 -5.356018245220184326e-02 2.084300220012664795e-01
1.490561515092849731e-01 -1.529079210013151169e-02 -1.791897788643836975e-02 -4.883708953857421875e-01 -3.928540647029876709e-02 7.298161834478378296e-02 -2.242341041564941406e-01 -2.284306799992918968e-03 1.026728674769401550e-01 -9.143468737602233887e-02 5.654113739728927612e-02 4.888281598687171936e-02 4.583420455455780029e-01 -8.876401931047439575e-02 -4.480036720633506775e-02 1.628781259059906006e-01 2.025992982089519501e-02 2.248623967170715332e-01 2.163065969944000244e-01 2.140556126832962036e-01 -1.819381304085254669e-02 -3.164221718907356262e-02 -1.790458261966705322e-01 1.579776853322982788e-01 -2.411114722490310669e-01 -1.320658624172210693e-01 1.366055309772491455e-01 2.246476262807846069e-01 -1.818744987249374390e-01 -1.146562322974205017e-01 -1.849515177309513092e-02 1.318536996841430664e-01
1.531232893466949463e-01 -2.824363484978675842e-02 2.767727077007293701e-01 -3.568445146083831787e-01 2.599395252764225006e-02 5.761479586362838745e-02 1.136783063411712646e-01 1.439989805221557617e-01 -2.315056622028350830e-01 -1.690471470355987549e-01 5.264920368790626526e-02 -3.420961275696754456e-02 9.788049757480621338e-02 8.384910970926284790e-02 -7.962329685688018799e-02 -1.527914591133594513e-02 1.283506900072097778e-01 9.893051348626613617e-03 -1.424242705106735229e-01 -6.272229552268981934e-02 -8.774182200431823730e-02 -2.635077536106109619e-01 2.208882719278335571e-01 -1.496503055095672607e-01 1.530879177153110504e-02 -1.183242201805114746e-01 -1.179997250437736511e-02 3.439977467060089111e-01 -2.234047651290893555e-01 2.397577464580535889e-01 -2.302590459585189819e-01 3.776618838310241699e-01
-1.218868941068649292e-01 2.115073055028915405e-01 2.844853997230529785e-01 -2.334991395473480225e-01 -1.650162339210510254e-01 3.158986866474151611e-01 -1.689148992300033569e-01 1.678463630378246307e-02 -3.696929663419723511e-03 -1.112379431724548340e-01 -1.094080656766891479e-01 2.530103176832199097e-02 1.805479824542999268e-01 -1.433714181184768677e-01 -1.378078460693359375e-01 1.884937100112438202e-02 -9.404077380895614624e-02 7.579371333122253418e-02 -1.428950875997543335e-01 -2.845598459243774414e-01 -9.270521253347396851e-02 -2.117091566324234009e-01 3.065185248851776123e-01 2.933301925659179688e-01 -2.306171506643295288e-01 -1.038244739174842834e-01 -1.079403534531593323e-01 3.062409162521362305e-01 -1.511067748069763184e-01 -5.812148377299308777e-02 -6.856187433004379272e-02 4.379206150770187378e-02
1.133698150515556335e-01 5.160411447286605835e-02 8.288195729255676270e-02 -7.064145058393478394e-02 2.173840627074241638e-02 3.235192000865936279e-01 -2.256844639778137207e-01 5.724680610001087189e-03 4.392606392502784729e-02 2.553401328623294830e-02 7.715131342411041260e-02 2.960257828235626221e-01 6.069424375891685486e-02 -4.652697741985321045e-01 2.832442335784435272e-02 3.439512550830841064e-01 5.389109626412391663e-02 -7.869737595319747925e-02 1.572588831186294556e-01 -1.940013021230697632e-01 1.713277995586395264e-01 -1.061939448118209839e-01 -8.746456354856491089e-03 -1.954568624496459961e-01 -6.894313544034957886e-02 -8.522427082061767578e-02 6.305376440286636353e-02 -1.568771712481975555e-02 -2.143344879150390625e-01 -3.567898273468017578e-01 -1.465997695922851562e-01 1.405313014984130859e-01
-6.269495934247970581e-03 5.541819334030151367e-02 1.350444555282592773e-01 -2.471464127302169800e-01 -3.400043845176696777e-01 -1.394331362098455429e-02 -1.875673830509185791e-01 1.795406788587570190e-01 -1.588662117719650269e-01 1.633644700050354004e-01 2.046069502830505371e-01 2.184181064367294312e-01 5.193137377500534058e-02 -8.371788263320922852e-02 1.593451052904129028e-01 -2.419307641685009003e-02 -1.984699517488479614e-01 1.832062304019927979e-01 1.483065485954284668e-01 1.268416643142700195e-01 6.781461834907531738e-02 -4.535065218806266785e-02 1.927612721920013428e-01 2.502855658531188965e-01 -1.977511793375015259e-01 -2.252181023359298706e-01 -1.341254711151123047e-01 2.226478457450866699e-01 -1.263996064662933350e-01 -2.656665742397308350e-01 -3.092707097530364990e-01 9.527059271931648254e-03
-2.376385182142257690e-01 -3.301004767417907715e-01 3.433248028159141541e-02 -9.211435168981552124e-02 -1.156615242362022400e-01 7.176832109689712524e-02 -8.450616896152496338e-02 -5.836779996752738953e-02 9.318199008703231812e-02 -7.032027840614318848e-02 1.993203908205032349e-01 -2.768659964203834534e-02 1.477790921926498413e-01 -3.042086064815521240e-01 1.801111996173858643e-01 -1.729424670338630676e-02 1.326544582843780518e-01 -2.356479689478874207e-02 6.086552888154983521e-02 -3.031022846698760986e-01 -3.300865367054939270e-02 -1.478326469659805298e-01 -1.890089362859725952e-01 -9.785903990268707275e-02 -2.293449789285659790e-01 -3.006947934627532959e-01 -1.372916717082262039e-02 3.478897809982299805e-01 -1.040575280785560608e-01 -2.365534454584121704e-01 -1.262762993574142456e-01 2.562058269977569580e-01
-7.871064543724060059e-02 -9.905405342578887939e-02 4.186054766178131104e-01 -4.823379963636398315e-02 -1.265804320573806763e-01 2.145863175392150879e-01 1.877534203231334686e-02 1.616216748952865601e-01 3.803876787424087524e-02 -1.526527386158704758e-02 3.664242625236511230e-01 1.047305986285209656e-01 3.034224212169647217e-01 -2.300319522619247437e-01 -8.034736663103103638e-02 2.320928275585174561e-01 -1.969398111104965210e-01 1.406078338623046875e-01 -1.758809834718704224e-01 9.142188727855682373e-02 3.668567165732383728e-02 1.732199639081954956e-01 -1.438353955745697021e-01 -5.178303271532058716e-02 -3.140145838260650635e-01 -1.358842998743057251e-01 8.457919955253601074e-02 2.440612949430942535e-02 -2.392087280750274658e-01 4.592374712228775024e-02 -8.977692574262619019e-02 1.445554494857788086e-01
-3.864966332912445068e-02 -2.337502986192703247e-01 2.006811350584030151e-01 -2.656957507133483887e-01 5.907889455556869507e-02 5.398382619023323059e-02 -1.989798694849014282e-01 -4.646946676075458527e-03 -6.126977130770683289e-02 1.839615404605865479e-02 1.117843855172395706e-02 1.096506416797637939e-02 2.926277816295623779e-01 -1.905760616064071655e-01 4.478409290313720703e-01 2.720859944820404053e-01 9.574341773986816406e-02 -1.492588818073272705e-01 1.989411711692810059e-01 -1.412321776151657104e-01 5.835091322660446167e-02 -8.903835713863372803e-02 1.135959569364786148e-02 -4.421120043843984604e-03 -2.364331781864166260e-01 5.732248071581125259e-03 -2.529579699039459229e-01 1.995475441217422485e-01 -1.836483776569366455e-01 -1.952532231807708740e-01 -2.024044096469879150e-01 1.053164750337600708e-01
-1.712761470116674900e-03 -2.277402281761169434e-01 8.522720634937286377e-02 -1.577645242214202881e-01 1.815046966075897217e-01 1.360608339309692383e-01 -1.353956609964370728e-01 -5.999082699418067932e-02 -2.913490533828735352e-01 -1.345875263214111328e-01 3.348469138145446777e-01 4.281369224190711975e-02 2.151190787553787231e-01 -1.045548990368843079e-01 2.027302384376525879e-01 -2.515565752983093262e-01 -2.352649904787540436e-02 5.495264381170272827e-02 1.423940211534500122e-01 -1.965679526329040527e-01 -1.594058871269226074e-01 -2.516375184059143066e-01 1.065919101238250732e-01 2.537753582000732422e-01 -2.845752537250518799e-01 -1.711405962705612183e-01 1.162705793976783752e-01 9.785373508930206299e-02 7.752348482608795166e-02 -1.683208942413330078e-01 -1.755999624729156494e-01 1.962691694498062134e-01
9.614332765340805054e-02 -1.261093765497207642e-01 3.934859335422515869e-01 -4.674247652292251587e-02 -1.521201878786087036e-01 1.278221011161804199e-01 9.404147043824195862e-03 -7.162511348724365234e-02 -1.054630950093269348e-01 1.169326305389404297e-01 4.475382715463638306e-02 2.766524553298950195e-01 1.172362789511680603e-01 -4.225187599658966064e-01 1.909087151288986206e-01 1.022769957780838013e-01 1.080944240093231201e-01 1.613983884453773499e-02 -1.697038114070892334e-02 -1.964258700609207153e-01 2.702319622039794922e-01 3.801187127828598022e-02 4.527245461940765381e-02 8.915555477142333984e-02 -1.359477043151855469e-01 -2.042902261018753052e-01 3.673557192087173462e-02 1.997469961643218994e-01 -3.675630083307623863e-03 -3.383564651012420654e-01 1.894769072532653809e-02 2.811121642589569092e-01
-2.685066461563110352e-01 4.265662748366594315e-03 3.194168210029602051e-01 -1.575198769569396973e-01 2.158403247594833374e-01 2.665480971336364746e-02 4.325958713889122009e-02 2.239466160535812378e-01 6.111948564648628235e-02 -2.747343294322490692e-02 2.070323377847671509e-01 2.842957675457000732e-01 4.094086885452270508e-01 -2.301076501607894897e-01 -2.536495029926300049e-01 1.126674413681030273e-01 -9.202738851308822632e-02 1.079665943980216980e-01 -6.684792041778564453e-02 -1.959604024887084961e-02 -1.290145814418792725e-01 -9.423560462892055511e-03 -4.729287698864936829e-02 -2.804981358349323273e-02 -3.030396103858947754e-01 7.703260332345962524e-02 3.052034229040145874e-02 2.403333634138107300e-01 -1.490255296230316162e-01 -1.660474836826324463e-01 -8.243576623499393463e-03 1.578261852264404297e-01
-2.403081059455871582e-01 -3.939021751284599304e-02 3.231352865695953369e-01 -2.688892781734466553e-01 -1.198723092675209045e-01 3.458545506000518799e-01 -7.008382678031921387e-02 2.633596584200859070e-02 -1.037069689482450485e-02 -5.456702411174774170e-02 -2.222780436277389526e-01 -3.333990275859832764e-02 1.109979152679443359e-01 -2.096137106418609619e-01 -1.348519027233123779e-01 -3.538079559803009033e-02 -9.753516316413879395e-02 1.103130877017974854e-01 -1.589626967906951904e-01 -2.105686068534851074e-01 8.574017882347106934e-02 -7.253798842430114746e-02 3.236085772514343262e-01 2.271195203065872192e-01 -3.261893093585968018e-01 -1.122523471713066101e-01 -8.527646772563457489e-03 3.303691148757934570e-01 -1.292907632887363434e-02 -1.978116482496261597e-02 -6.134534627199172974e-02 4.843216389417648315e-02
-1.159654408693313599e-01 -3.462355211377143860e-02 2.208422869443893433e-01 -1.757711470127105713e-01 2.970121502876281738e-01 1.813397556543350220e-01 2.123750187456607819e-02 1.267787516117095947e-01 -9.980198927223682404e-03 -6.290718168020248413e-02 2.595138251781463623e-01 9.597840905189514160e-02 3.807014524936676025e-01 -2.567713260650634766e-01 -3.655150532722473145e-01 8.622208237648010254e-02 2.854632772505283356e-02 1.564458608627319336e-01 -9.850722551345825195e-02 3.438420593738555908e-02 -8.995306491851806641e-02 -1.293083000928163528e-02 6.509970873594284058e-03 -1.149390265345573425e-01 -1.714403480291366577e-01 -3.629408031702041626e-02 -7.763276994228363037e-02 2.157123684883117676e-01 -2.086364626884460449e-01 -1.683161258697509766e-01 7.332611083984375000e-02 3.425684571266174316e-01
-1.164194867014884949e-01 -2.354359775781631470e-01 1.158556193113327026e-01 8.963721245527267456e-02 -1.299890726804733276e-01 1.016541346907615662e-01 -2.298316657543182373e-01 2.460104376077651978e-01 -1.268683820962905884e-01 -5.628570914268493652e-02 9.330732747912406921e-03 3.468733727931976318e-01 3.422159850597381592e-01 -1.300894021987915039e-01 6.597670912742614746e-02 -4.923911765217781067e-02 -2.491627819836139679e-02 1.599817574024200439e-01 1.479818224906921387e-01 -5.574243515729904175e-02 1.444685012102127075e-01 4.989139363169670105e-02 -2.332002371549606323e-01 -1.373499818146228790e-02 -1.981979012489318848e-01 -3.205340802669525146e-01 7.966817915439605713e-02 8.561182022094726562e-02 5.026697646826505661e-03 -3.850586339831352234e-02 -1.724078506231307983e-01 4.152287840843200684e-01
8.221475034952163696e-02 1.934899687767028809e-01 -8.723418414592742920e-02 -9.130372107028961182e-02 -7.925981283187866211e-02 1.067830398678779602e-01 -1.701267808675765991e-02 -1.170473098754882812e-01 9.549674578011035919e-03 -1.773006469011306763e-02 1.689720898866653442e-01 7.357145845890045166e-02 4.165673255920410156e-01 -2.050050348043441772e-01 2.456748299300670624e-02 2.196248024702072144e-01 5.850382149219512939e-02 1.433992236852645874e-01 2.241805195808410645e-01 -6.043037027120590210e-02 -5.272819101810455322e-02 -6.706777215003967285e-02 -1.012363359332084656e-01 7.919843308627605438e-03 -2.878580391407012939e-01 -3.214733898639678955e-01 -2.886820435523986816e-01 2.375419437885284424e-01 -7.987928390502929688e-02 4.619220271706581116e-02 -3.843365013599395752e-01 1.781388223171234131e-01
-1.407057791948318481e-01 -1.186395734548568726e-01 -1.326781604439020157e-02 -1.192419137805700302e-02 -1.397124528884887695e-01 4.148798584938049316e-01 -1.640074402093887329e-01 6.489819288253784180e-02 -1.213280782103538513e-01 2.040969580411911011e-01 1.051222458481788635e-01 -1.280915141105651855e-01 1.235652267932891846e-01 -3.217994272708892822e-01 7.625398784875869751e-02 -7.522285729646682739e-02 3.409243524074554443e-01 -1.937830150127410889e-01 -7.923498749732971191e-02 -1.958117447793483734e-02 -3.237211331725120544e-02 -9.935679845511913300e-03 -6.429194658994674683e-02 -6.464470922946929932e-02 -2.589793205261230469e-01 -4.062391519546508789e-01 -5.941046401858329773e-02 2.944348156452178955e-01 -7.337661832571029663e-02 -1.354922726750373840e-02 -1.703568547964096069e-01 4.592905566096305847e-02
-1.951293647289276123e-01 -2.208312600851058960e-02 5.353099703788757324e-01 -7.728813588619232178e-02 -8.435478061437606812e-02 3.797699697315692902e-03 1.186174899339675903e-01 2.840828299522399902e-01 -1.471595168113708496e-01 8.991783857345581055e-02 2.501420080661773682e-01 -1.407330334186553955e-01 8.291628956794738770e-02 4.992229491472244263e-02 -4.367481544613838196e-02 4.032370168715715408e-03 -1.949467360973358154e-01 -1.721974462270736694e-01 1.135621294379234314e-01 6.807395070791244507e-02 1.685648560523986816e-01 4.684495273977518082e-03 2.612989544868469238e-01 2.195339463651180267e-02 -2.281010337173938751e-02 2.011373452842235565e-02 -1.367080211639404297e-01 1.812171489000320435e-01 1.054164022207260132e-02 -3.657426312565803528e-02 -3.013004958629608154e-01 3.413622975349426270e-01
-1.525542289018630981e-01 8.658865094184875488e-02 3.566787540912628174e-01 -1.640542894601821899e-01 -1.398788094520568848e-01 2.816186845302581787e-01 -1.573724299669265747e-01 9.233659505844116211e-02 -1.436665356159210205e-01 -9.292298555374145508e-02 -9.959033131599426270e-02 -2.915056422352790833e-03 9.544474631547927856e-02 -3.272519707679748535e-01 -1.049845144152641296e-01 3.026821091771125793e-02 -2.175193279981613159e-01 -4.890235885977745056e-02 -2.502713911235332489e-02 -2.888408899307250977e-01 2.344509214162826538e-02 -1.534783989191055298e-01 3.014274537563323975e-01 2.045910060405731201e-01 -3.160212934017181396e-01 -8.038697391748428345e-02 -1.126921474933624268e-01 2.457644492387771606e-01 -1.313867419958114624e-01 -7.752782106399536133e-02 -1.275816410779953003e-01 -7.760028541088104248e-02
-1.103341579437255859e-01 1.374643482267856598e-02 9.279598295688629150e-02 -3.815138339996337891e-02 -1.722898930311203003e-01 1.857261061668395996e-01 -2.869038842618465424e-02 -5.958499759435653687e-02 1.410255879163742065e-01 -3.536475822329521179e-02 1.498410850763320923e-01 3.047157824039459229e-02 2.419707924127578735e-01 -3.005934059619903564e-01 1.730634719133377075e-01 -2.777341753244400024e-02 2.179020643234252930e-01 -1.815838217735290527e-01 2.657602131366729736e-01 -2.569019496440887451e-01 1.177233010530471802e-01 -3.691083490848541260e-01 -1.323653757572174072e-01 1.439527422189712524e-01 -8.808047324419021606e-02 -1.014773696660995483e-01 -1.420624554157257080e-01 3.425494432449340820e-01 -1.002047434449195862e-01 -1.042524799704551697e-01 -2.242066413164138794e-01 2.295459359884262085e-01
-2.266111224889755249e-01 7.243770360946655273e-02 3.248987495899200439e-01 -1.663381755352020264e-01 -1.760153174400329590e-01 2.958763837814331055e-01 -1.898834258317947388e-01 1.777655780315399170e-01 -1.446275115013122559e-01 -1.296745687723159790e-01 -1.154876351356506348e-01 -1.825646311044692993e-02 1.323195695877075195e-01 -1.827102750539779663e-01 -9.028077474795281887e-04 2.546369284391403198e-02 -1.953875422477722168e-01 5.963074415922164917e-02 -1.534195095300674438e-01 -2.631262540817260742e-01 2.760524302721023560e-02 -1.269580423831939697e-01 2.194869965314865112e-01 2.779807448387145996e-01 -3.290795087814331055e-01 -1.242799386382102966e-01 -1.738898754119873047e-01 2.910221219062805176e-01 -5.956137180328369141e-02 -3.713948652148246765e-02 -2.484580315649509430e-02 -4.145845014136284590e-04
7.431967556476593018e-02 1.728425547480583191e-02 2.509216777980327606e-02 2.908926010131835938e-01 -1.052669882774353027e-01 1.302575618028640747e-01 -7.224868237972259521e-02 2.386155426502227783e-01 -1.287079900503158569e-01 8.142580091953277588e-02 1.147837415337562561e-01 -7.412528246641159058e-02 3.771598935127258301e-01 -1.860646009445190430e-01 -1.902378648519515991e-01 1.135271321982145309e-02 -1.647420078516006470e-01 -6.895790994167327881e-02 2.688888311386108398e-01 -2.671925723552703857e-01 2.255364060401916504e-01 -3.636074066162109375e-01 3.426059335470199585e-02 5.806851387023925781e-02 -1.227710172533988953e-01 3.422766923904418945e-02 -1.171841658651828766e-02 8.311504870653152466e-02 -3.407882452011108398e-01 1.144646573811769485e-02 -4.644025489687919617e-02 2.423723489046096802e-01
4.054531827569007874e-02 3.920472040772438049e-02 7.460530847311019897e-02 3.102388419210910797e-02 -5.589641258120536804e-02 -7.443232834339141846e-02 -4.110705479979515076e-02 1.479570120573043823e-01 3.468223661184310913e-02 1.689026206731796265e-01 2.771043479442596436e-01 5.740116536617279053e-02 4.386170208454132080e-01 -3.308952450752258301e-01 -7.296861708164215088e-02 1.234006732702255249e-01 -6.106306612491607666e-02 3.579328209161758423e-02 -1.444646716117858887e-01 2.211459875106811523e-01 1.086174249649047852e-01 -1.416638940572738647e-01 -1.934400945901870728e-01 6.473686546087265015e-02 -6.857547163963317871e-02 -2.133674919605255127e-01 -7.971776276826858521e-02 3.785391747951507568e-01 -1.888595074415206909e-01 -1.755522638559341431e-01 -1.766090095043182373e-01 2.828242778778076172e-01
-2.186743468046188354e-01 -2.982577681541442871e-01 4.915879666805267334e-02 -1.442964524030685425e-01 -7.600365579128265381e-02 1.488666683435440063e-01 -1.304566711187362671e-01 -3.769167885184288025e-02 -1.740458011627197266e-01 4.812272265553474426e-02 2.755213063210248947e-03 2.033125422894954681e-02 3.675856590270996094e-01 -2.273851186037063599e-01 2.590143680572509766e-01 2.180746346712112427e-01 3.174493461847305298e-02 9.905972331762313843e-02 -2.809848822653293610e-02 -2.249061912298202515e-01 1.611750870943069458e-01 -3.313388824462890625e-01 -4.419195279479026794e-02 -1.323654800653457642e-01 -3.548356890678405762e-01 -1.143658757209777832e-01 -2.494184076786041260e-01 1.949763111770153046e-02 -7.386688888072967529e-02 -1.159491091966629028e-01 -1.316250115633010864e-01 6.228019669651985168e-02
-1.219309866428375244e-01 -2.002037763595581055e-01 2.943805754184722900e-01 -5.018601566553115845e-02 9.278547018766403198e-02 1.260863095521926880e-01 4.928490146994590759e-02 -4.993007332086563110e-02 -1.350739896297454834e-01 2.856250107288360596e-01 -4.350934550166130066e-02 -1.161400824785232544e-01 2.560186386108398438e-01 -2.806631028652191162e-01 2.956128716468811035e-01 4.381049424409866333e-02 -1.529276818037033081e-01 4.252372682094573975e-02 2.036482244729995728e-01 4.329033195972442627e-02 -3.158353865146636963e-01 -2.731400728225708008e-01 3.399167209863662720e-02 1.500029265880584717e-01 5.339300725609064102e-03 -1.861058026552200317e-01 7.042294833809137344e-03 2.235259711742401123e-01 -5.955490097403526306e-02 -2.425158470869064331e-01 -2.004924267530441284e-01 1.543407291173934937e-01
-7.154236733913421631e-02 1.825502514839172363e-01 2.601521909236907959e-01 -2.027399837970733643e-01 -3.178194910287857056e-02 1.821940541267395020e-01 5.320930108428001404e-02 -1.777497082948684692e-01 -8.083084970712661743e-02 -6.053851917386054993e-02 -4.295324441045522690e-03 -1.023695468902587891e-01 1.463816314935684204e-01 -3.977757990360260010e-01 -9.175313264131546021e-02 -2.188432216644287109e-01 -7.429652661085128784e-02 3.392397463321685791e-01 6.590948253870010376e-02 -3.265785798430442810e-02 -8.587425202131271362e-02 -2.167335748672485352e-01 2.851542830467224121e-01 1.271607074886560440e-02 -3.966288566589355469e-01 -9.098421037197113037e-02 -1.075555682182312012e-01 2.231836318969726562e-01 -1.355243176221847534e-01 -1.165889352560043335e-01 -6.304778158664703369e-02 5.234026536345481873e-02
1.332665830850601196e-01 1.007326468825340271e-01 1.145028024911880493e-01 -3.110730946063995361e-01 -4.721211269497871399e-02 2.794779539108276367e-01 -3.080423772335052490e-01 7.970447093248367310e-02 -1.023939549922943115e-01 -5.385721474885940552e-02 1.481739282608032227e-01 1.691547483205795288e-01 8.653403073549270630e-02 -3.526684045791625977e-01 -2.288533933460712433e-02 3.282191231846809387e-02 -1.135178469121456146e-02 -1.436824947595596313e-01 -1.350678801536560059e-01 -1.075108796358108521e-01 -2.335849106311798096e-01 3.121665306389331818e-02 -2.906347215175628662e-01 9.062238782644271851e-02 -2.666471060365438461e-03 -3.357152938842773438e-01 -7.983785867691040039e-02 3.090335428714752197e-01 -1.529413461685180664e-01 1.025241389870643616e-01 8.440549671649932861e-02 1.697371900081634521e-01
-1.818000227212905884e-01 2.187151648104190826e-02 2.016953676939010620e-01 -8.233091235160827637e-02 7.134152203798294067e-02 2.100510746240615845e-01 -3.141712546348571777e-01 2.071219533681869507e-01 8.364070206880569458e-03 1.404516212642192841e-02 -1.437315251678228378e-02 2.601695060729980469e-01 2.005434781312942505e-01 -1.341752707958221436e-01 9.851091355085372925e-02 9.209076315164566040e-02 9.650701284408569336e-02 -3.366395458579063416e-02 2.087642252445220947e-01 3.597261384129524231e-02 2.249307483434677124e-01 -1.262516379356384277e-01 -1.901548355817794800e-01 1.946312487125396729e-01 -3.275271356105804443e-01 -3.132257163524627686e-01 6.557540595531463623e-02 -3.105090931057929993e-02 8.984599262475967407e-02 -5.300802737474441528e-02 -1.956200450658798218e-01 3.576790094375610352e-01
-2.499969303607940674e-02 2.359311431646347046e-01 2.590391337871551514e-01 -2.177421450614929199e-01 -2.107466459274291992e-01 9.306941926479339600e-02 -5.259198322892189026e-02 -2.990245353430509567e-03 -8.794308453798294067e-02 -1.028309985995292664e-01 1.188815534114837646e-01 -2.664894759654998779e-01 4.207636415958404541e-02 -3.080525398254394531e-01 -1.367228571325540543e-02 2.232587710022926331e-02 2.818544162437319756e-03 7.854738831520080566e-02 -2.436938583850860596e-01 1.338505595922470093e-01 -4.493536800146102905e-02 -4.891941845417022705e-01 1.932738870382308960e-01 1.906930953264236450e-01 -1.995569467544555664e-01 -9.573143906891345978e-03 -1.060455366969108582e-01 2.294729351997375488e-01 -1.641663163900375366e-01 -2.804164402186870575e-02 -2.015123069286346436e-01 4.297035187482833862e-02
-1.056787371635437012e-01 1.780127733945846558e-01 2.141410112380981445e-01 -2.443287968635559082e-01 1.350181102752685547e-01 2.299650013446807861e-01 -6.660285592079162598e-02 2.217979282140731812e-01 2.258258871734142303e-02 2.584176510572433472e-02 3.264372348785400391e-01 1.387012153863906860e-01 4.072782099246978760e-01 -1.764704138040542603e-01 -1.238793730735778809e-01 2.682617902755737305e-01 -1.643025279045104980e-01 1.752952188253402710e-01 -6.598616391420364380e-02 -6.353657692670822144e-02 -1.817924715578556061e-02 7.223319262266159058e-02 -2.624005079269409180e-02 -1.767431385815143585e-02 -2.661735117435455322e-01 -1.302850246429443359e-01 1.020539030432701111e-01 1.426714062690734863e-01 -2.664647102355957031e-01 -3.417240455746650696e-02 6.093173474073410034e-02 2.200028896331787109e-01
3.144135326147079468e-02 -2.364990413188934326e-01 1.233942657709121704e-01 -1.540915817022323608e-01 -1.108229160308837891e-01 6.996954977512359619e-02 -1.699416786432266235e-01 2.462663501501083374e-02 1.639739982783794403e-02 5.072641745209693909e-02 2.499917000532150269e-01 -2.348606139421463013e-01 3.754257783293724060e-02 -3.201367557048797607e-01 1.446335017681121826e-01 1.845691800117492676e-01 2.544891238212585449e-01 -1.949333027005195618e-02 7.183691859245300293e-02 -1.589317619800567627e-01 -1.209352910518646240e-01 -3.004829585552215576e-01 -6.682735681533813477e-02 -2.197112888097763062e-02 -2.908169031143188477e-01 -1.077290922403335571e-01 -1.454996615648269653e-01 4.042236208915710449e-01 -4.494361206889152527e-02 -1.923896074295043945e-01 -8.348761498928070068e-02 2.142120450735092163e-01
-2.475485950708389282e-01 8.770031481981277466e-02 1.980203241109848022e-01 -8.748813718557357788e-02 -2.869448065757751465e-01 -9.813399985432624817e-03 1.892501413822174072e-01 -8.040735870599746704e-02 -2.072874754667282104e-01 8.891934901475906372e-02 2.825861871242523193e-01 -8.866237848997116089e-02 1.406223624944686890e-01 -2.119055986404418945e-01 2.934431135654449463e-01 -1.393186450004577637e-01 1.561383903026580811e-01 1.759749948978424072e-01 9.951602667570114136e-02 -1.225496903061866760e-01 -8.123925328254699707e-02 -1.391896456480026245e-01 6.163847818970680237e-02 1.394068598747253418e-01 -2.386131733655929565e-01 -9.722832590341567993e-02 -1.151307374238967896e-01 1.419763416051864624e-01 -1.144111715257167816e-02 -3.127448558807373047e-01 -2.247028648853302002e-01 2.700935602188110352e-01
-1.366988718509674072e-01 8.452501893043518066e-02 1.922979801893234253e-01 -2.222896516323089600e-01 -8.774706721305847168e-02 2.152509093284606934e-01 -1.697030663490295410e-01 6.084622070193290710e-02 -1.974128931760787964e-01 -1.077232137322425842e-01 -1.963448710739612579e-03 -2.830809168517589569e-02 3.858691081404685974e-02 -4.348688721656799316e-01 -2.112743407487869263e-01 -1.693679541349411011e-01 -8.813410252332687378e-02 1.411835998296737671e-01 -2.650450170040130615e-01 -1.585658043622970581e-01 9.770903736352920532e-02 -5.277048796415328979e-02 1.684140413999557495e-01 2.106633037328720093e-01 -2.652859389781951904e-01 -5.727245472371578217e-03 1.024634856730699539e-02 3.241074681282043457e-01 -2.644072473049163818e-01 -1.370326429605484009e-02 -1.729559302330017090e-01 4.691630601882934570e-02
-2.875148355960845947e-01 -1.758810728788375854e-01 1.276472061872482300e-01 -1.030965074896812439e-01 -1.155584007501602173e-01 1.693526059389114380e-01 -1.877340227365493774e-01 6.983220577239990234e-02 -8.779432624578475952e-02 4.116084054112434387e-02 7.600482553243637085e-02 3.501999974250793457e-01 2.962851524353027344e-01 -2.513169050216674805e-01 1.924309283494949341e-01 2.446796745061874390e-02 1.255188584327697754e-01 -1.704715639352798462e-01 6.494110077619552612e-02 -2.141253203153610229e-01 1.401851978152990341e-02 -1.585379987955093384e-01 -7.458618283271789551e-02 1.646000891923904419e-01 -5.498949438333511353e-02 -2.337707728147506714e-01 -1.210586261004209518e-02 -8.006347715854644775e-02 8.014263957738876343e-02 -1.285993754863739014e-01 -1.527876555919647217e-01 4.330447912216186523e-01
1.821627095341682434e-02 -8.799695223569869995e-02 -4.574124142527580261e-02 -8.627875894308090210e-02 -7.909621112048625946e-03 2.914790622889995575e-02 -6.746594607830047607e-02 2.375360578298568726e-01 -1.309660673141479492e-01 -1.245126361027359962e-03 -1.224167943000793457e-01 2.060877680778503418e-01 3.369831144809722900e-01 -3.103882670402526855e-01 -8.033347874879837036e-02 -2.756939530372619629e-01 7.456721365451812744e-02 1.424306035041809082e-01 1.325022727251052856e-01 2.295036613941192627e-01 1.202050969004631042e-01 -2.063461542129516602e-01 1.156984269618988037e-01 2.982571721076965332e-03 -1.246471703052520752e-01 -2.722916603088378906e-01 -1.035131886601448059e-01 1.109441146254539490e-01 7.968094944953918457e-02 -7.557757198810577393e-02 -1.146408468484878540e-01 4.991244077682495117e-01
-6.621508300304412842e-02 -9.295299649238586426e-02 -1.897713989019393921e-01 1.192693859338760376e-01 -5.280680954456329346e-02 -3.497814387083053589e-02 -2.022265493869781494e-01 -4.515834152698516846e-02 -2.174326032400131226e-01 6.500767171382904053e-02 2.071249037981033325e-01 -1.249641627073287964e-01 2.716324627399444580e-01 -4.737858846783638000e-02 7.216560095548629761e-02 2.977410554885864258e-01 -9.083497524261474609e-02 -7.932450622320175171e-02 -1.300064474344253540e-01 7.000403106212615967e-02 1.706717908382415771e-01 5.584371462464332581e-02 -4.017684981226921082e-02 -3.756252676248550415e-02 -3.396616280078887939e-01 -1.166433468461036682e-01 -7.977910339832305908e-02 3.821521997451782227e-01 -2.644914388656616211e-01 -2.618643343448638916e-01 -2.195218652486801147e-01 2.648895680904388428e-01
-1.523528695106506348e-01 -5.541342124342918396e-02 2.525388002395629883e-01 -1.637009829282760620e-01 -9.461662732064723969e-03 1.861113458871841431e-01 -6.861767917871475220e-02 -1.750707328319549561e-01 6.220943108201026917e-02 -1.656356304883956909e-01 -2.543047629296779633e-02 -3.264444768428802490e-01 3.140750825405120850e-01 -3.042598068714141846e-01 4.371271654963493347e-02 -2.561697922646999359e-02 -6.034696474671363831e-02 3.420419692993164062e-01 -2.408903837203979492e-01 1.099069043993949890e-01 1.241275146603584290e-01 -7.826459407806396484e-02 -1.708667874336242676e-01 -1.830782741308212280e-01 -7.439281791448593140e-02 -2.967894077301025391e-01 9.765905886888504028e-02 5.833660811185836792e-02 -4.931400716304779053e-02 4.264872521162033081e-02 1.972502097487449646e-02 3.075221776962280273e-01
-9.945225715637207031e-02 -8.177641779184341431e-02 1.448923647403717041e-01 -2.685213685035705566e-01 -1.818737015128135681e-03 1.535870581865310669e-01 -2.485318034887313843e-01 1.711321324110031128e-01 -1.500144898891448975e-01 -2.755193114280700684e-01 -1.374333500862121582e-01 -2.226897031068801880e-01 1.442818641662597656e-01 -4.121594727039337158e-01 -2.217567563056945801e-01 -1.211448833346366882e-01 5.832138285040855408e-02 6.615500897169113159e-02 -1.592390686273574829e-01 -2.108287215232849121e-01 -3.530736640095710754e-02 -8.802686817944049835e-03 3.645963966846466064e-01 -2.448629774153232574e-02 -6.097463890910148621e-02 -1.339007765054702759e-01 -1.523161232471466064e-01 2.155385315418243408e-01 -1.582261770963668823e-01 -9.831463545560836792e-02 -1.160768941044807434e-01 4.818387702107429504e-02
-1.662883311510086060e-01 2.035950683057308197e-02 2.147224396467208862e-01 -2.014839947223663330e-01 -9.322113543748855591e-02 3.035228550434112549e-01 -9.883440285921096802e-02 1.711467206478118896e-01 -1.608760058879852295e-01 -2.597872018814086914e-01 -4.613852500915527344e-02 -3.152068331837654114e-02 1.026906371116638184e-01 -2.332350760698318481e-01 -9.931352734565734863e-02 -8.933076262474060059e-02 -9.600667655467987061e-02 1.504098325967788696e-01 -5.778558179736137390e-02 -2.947999238967895508e-01 -1.584754288196563721e-01 -1.420585662126541138e-01 2.062157690525054932e-01 2.214207351207733154e-01 -3.524026572704315186e-01 -1.191179826855659485e-01 3.679192811250686646e-02 3.701329529285430908e-01 -6.533160805702209473e-02 -1.174468249082565308e-01 -1.110122948884963989e-01 -5.336889997124671936e-03
-1.038737520575523376e-01 1.054096743464469910e-01 3.130870461463928223e-01 -2.225468754768371582e-01 -8.776126429438591003e-03 4.034159183502197266e-01 -1.680548787117004395e-01 1.612565368413925171e-01 -1.605910509824752808e-01 -1.770842820405960083e-01 -9.774792194366455078e-02 -6.429562717676162720e-02 5.201889947056770325e-02 -3.040965795516967773e-01 -6.514744460582733154e-02 -3.273159638047218323e-02 -9.277182072401046753e-02 4.790509119629859924e-03 -4.850656166672706604e-02 -3.625553846359252930e-01 -2.293938025832176208e-02 -2.060036361217498779e-01 2.650744020938873291e-01 1.682232320308685303e-01 -1.773431599140167236e-01 -7.361052185297012329e-02 -1.511638015508651733e-01 2.180819958448410034e-01 -1.761669218540191650e-01 -4.124371334910392761e-02 2.078592032194137573e-02 1.332075297832489014e-01
3.384857252240180969e-02 1.556805819272994995e-01 2.874288260936737061e-01 -3.027821518480777740e-02 -2.606167495250701904e-01 2.595735490322113037e-01 -1.127542853355407715e-01 3.227345645427703857e-01 -1.310111880302429199e-01 2.650717087090015411e-02 -6.177314370870590210e-02 2.080880999565124512e-01 1.968455910682678223e-01 -1.663484573364257812e-01 -1.042689308524131775e-01 2.334708720445632935e-01 -1.747369468212127686e-01 1.639857441186904907e-01 1.180705148726701736e-03 -2.357012592256069183e-02 5.804675444960594177e-02 -1.399659216403961182e-01 -9.104444086551666260e-02 1.319773495197296143e-01 9.327240288257598877e-02 -3.821956813335418701e-01 -7.712658494710922241e-02 1.900274157524108887e-01 8.819823712110519409e-02 8.330531418323516846e-02 -1.126452982425689697e-01 3.335314691066741943e-01
-3.011594414710998535e-01 1.395551413297653198e-01 2.982131838798522949e-01 -8.319240063428878784e-02 -1.858850270509719849e-01 3.464035391807556152e-01 -1.895268261432647705e-01 1.725903153419494629e-01 -1.783597469329833984e-01 -1.335749626159667969e-01 -8.935443311929702759e-02 -6.699565798044204712e-02 1.015527769923210144e-01 -1.788170188665390015e-01 -1.349369809031486511e-02 -2.158858813345432281e-03 -4.799690470099449158e-02 9.753365814685821533e-02 -1.753120869398117065e-01 -2.559418082237243652e-01 -1.337128132581710815e-01 -8.717287331819534302e-02 2.898565530776977539e-01 1.513624340295791626e-01 -2.846321761608123779e-01 -6.584012508392333984e-02 -1.928617358207702637e-01 3.162713348865509033e-01 -5.568248778581619263e-02 -3.706106171011924744e-02 -2.297803573310375214e-02 -3.283350542187690735e-02
-1.606839597225189209e-01 -1.240239962935447693e-01 7.672434207051992416e-03 -2.746894955635070801e-01 -1.667598038911819458e-01 1.668013818562030792e-02 -1.661986559629440308e-01 -1.177331507205963135e-01 -1.229754015803337097e-01 3.316628038883209229e-01 2.187561243772506714e-01 1.884115636348724365e-01 3.728479519486427307e-02 -3.528645038604736328e-01 1.595633476972579956e-01 7.791774719953536987e-02 1.608968377113342285e-01 6.546445190906524658e-02 1.635954976081848145e-01 -2.733301930129528046e-02 -1.125982329249382019e-01 -7.595767825841903687e-02 1.449718326330184937e-01 8.868502080440521240e-02 -3.374044895172119141e-01 -2.845806181430816650e-01 3.675013408064842224e-02 2.152747213840484619e-01 -2.625932730734348297e-02 -1.558036059141159058e-01 -2.052965611219406128e-01 1.820923835039138794e-01
6.070976704359054565e-02 -2.080932855606079102e-01 -4.635133221745491028e-02 9.837047755718231201e-02 -1.646132916212081909e-01 -9.557485580444335938e-03 -1.449083685874938965e-01 -1.126270741224288940e-01 -1.321464776992797852e-02 -1.727578639984130859e-01 2.473018914461135864e-01 6.554853171110153198e-02 4.473476111888885498e-01 -3.721530362963676453e-02 -7.911917753517627716e-03 3.116078972816467285e-01 1.643435508012771606e-01 -1.343075186014175415e-01 -1.364292949438095093e-01 9.646230936050415039e-02 8.931186050176620483e-02 -7.071551680564880371e-02 -3.003141283988952637e-02 -1.328068077564239502e-01 -2.378636747598648071e-01 -1.387672871351242065e-01 -1.122424155473709106e-01 1.896302998065948486e-01 -1.535909157246351242e-02 -1.207810342311859131e-01 2.762313000857830048e-03 4.924077987670898438e-01
-3.176162838935852051e-01 -1.759006455540657043e-02 1.920232325792312622e-01 -2.726787924766540527e-01 -5.856762826442718506e-02 3.423785567283630371e-01 -2.662648260593414307e-01 1.488872170448303223e-01 -9.010428190231323242e-02 -2.788177132606506348e-01 -4.546806216239929199e-03 -6.966523081064224243e-02 1.427520513534545898e-01 -2.555768787860870361e-01 -1.583951711654663086e-01 9.721869975328445435e-02 -7.331289350986480713e-02 2.044855505228042603e-01 -1.052285432815551758e-01 -2.811180353164672852e-01 -7.262554019689559937e-02 -9.131182730197906494e-02 1.776063740253448486e-01 1.177602186799049377e-01 -1.697417199611663818e-01 1.059771403670310974e-01 -1.359864920377731323e-01 2.246895730495452881e-01 -1.621863245964050293e-01 -1.327110975980758667e-01 -7.115025073289871216e-02 -9.264302998781204224e-02
-1.956370621919631958e-01 1.866144537925720215e-01 2.766979038715362549e-01 -2.111195325851440430e-01 -3.066318631172180176e-01 2.238911241292953491e-01 -6.522407382726669312e-02 -1.791678071022033691e-01 -1.957086324691772461e-01 -1.452100723981857300e-01 3.461896628141403198e-02 -1.759508997201919556e-01 1.410847455263137817e-01 -1.927641332149505615e-01 -1.599696837365627289e-02 -7.186115533113479614e-02 5.879558622837066650e-03 2.527403831481933594e-01 -1.032652184367179871e-01 -1.209141761064529419e-01 -1.541247516870498657e-01 -2.631476223468780518e-01 3.140475749969482422e-01 1.099480167031288147e-01 -1.792339682579040527e-01 -2.907099016010761261e-02 5.883431062102317810e-02 2.962572276592254639e-01 7.920729368925094604e-02 -2.092354930937290192e-02 -1.697359234094619751e-01 1.363864392042160034e-01
-1.132293790578842163e-01 2.270455099642276764e-02 2.660788595676422119e-01 -2.176281213760375977e-01 -2.038520276546478271e-01 3.923631012439727783e-01 -1.350047290325164795e-01 -1.548122167587280273e-01 -8.426942676305770874e-02 -1.900346130132675171e-01 -5.780097469687461853e-02 -1.288153529167175293e-01 1.888956576585769653e-01 -3.093341290950775146e-01 1.278786640614271164e-02 -1.153808757662773132e-01 -2.007792145013809204e-01 2.921587824821472168e-01 -3.041815757751464844e-02 1.687096804380416870e-02 -1.151779964566230774e-01 -1.843100041151046753e-01 2.631658017635345459e-01 2.083122432231903076e-01 -7.905656099319458008e-02 -1.905986219644546509e-01 -1.287578195333480835e-01 1.500044018030166626e-01 -8.881399780511856079e-02 -2.145416103303432465e-02 -2.144430577754974365e-01 7.405349984765052795e-03
-2.354655712842941284e-01 1.941530555486679077e-01 1.612810790538787842e-01 -1.927503347396850586e-01 -1.392436027526855469e-01 2.807792425155639648e-01 -1.524728387594223022e-01 8.378351479768753052e-02 -5.973344086669385433e-04 -5.605625361204147339e-02 1.429325491189956665e-01 -7.229619473218917847e-02 1.342606842517852783e-01 -3.098010122776031494e-01 -4.252697899937629700e-02 -1.082886848598718643e-02 1.120812445878982544e-01 2.887657582759857178e-01 -3.647966682910919189e-02 4.156104847788810730e-02 -1.505175232887268066e-01 -3.511100411415100098e-01 2.286880910396575928e-01 1.740449815988540649e-01 -3.953214883804321289e-01 -8.409559726715087891e-02 -5.584022030234336853e-03 2.077196985483169556e-01 -1.041792798787355423e-02 3.041339665651321411e-02 -1.867159605026245117e-01 -2.279359847307205200e-02
-1.874437928199768066e-01 4.466061666607856750e-02 3.111700415611267090e-01 -2.067100554704666138e-01 2.875891029834747314e-01 1.823161840438842773e-01 -7.664009928703308105e-02 2.135210633277893066e-01 -2.691933885216712952e-02 6.748954951763153076e-02 2.445714622735977173e-01 3.069779574871063232e-01 2.553197145462036133e-01 -2.837224602699279785e-01 -2.297840118408203125e-01 8.510158956050872803e-02 -1.459339819848537445e-02 1.131324917078018188e-01 -1.434734761714935303e-01 1.180735528469085693e-01 6.047213450074195862e-02 -4.834140464663505554e-02 -4.264485836029052734e-02 6.399394571781158447e-02 -2.052430808544158936e-01 -4.398690909147262573e-02 1.038062050938606262e-01 1.924062818288803101e-01 -2.562552094459533691e-01 -1.180145740509033203e-01 -1.623061299324035645e-01 1.833160072565078735e-01
-6.601006537675857544e-02 -1.766511984169483185e-02 2.517583966255187988e-01 -4.701131582260131836e-02 -2.578005194664001465e-01 5.909343436360359192e-02 9.859802573919296265e-02 -9.921574592590332031e-02 -1.916749179363250732e-01 -1.311198174953460693e-01 2.729731798171997070e-01 -1.954524666070938110e-01 2.421243935823440552e-01 -1.948594003915786743e-01 5.484115704894065857e-02 3.901048004627227783e-01 -1.411445140838623047e-01 -1.734902709722518921e-01 1.227372065186500549e-01 -4.489923268556594849e-02 -1.154407858848571777e-01 -3.259067535400390625e-01 1.981304734945297241e-01 1.002108901739120483e-01 -8.421362191438674927e-02 -2.036913931369781494e-01 1.779859960079193115e-01 -6.799172842875123024e-05 1.813569366931915283e-01 -1.717118918895721436e-01 -1.263624727725982666e-01 1.650565713644027710e-01
-1.904010474681854248e-01 1.976567506790161133e-02 3.937087655067443848e-01 -1.790352612733840942e-01 -1.652360558509826660e-01 2.910350859165191650e-01 -1.918693929910659790e-01 2.380442619323730469e-02 -1.086573675274848938e-01 -3.227296471595764160e-01 -7.104219496250152588e-02 -4.596083983778953552e-02 2.584219910204410553e-02 -2.293047606945037842e-01 -2.388476133346557617e-01 3.871507570147514343e-02 -1.070386692881584167e-01 7.970834523439407349e-02 -8.232896029949188232e-02 -2.626267969608306885e-01 1.108034886419773102e-02 -1.744237691164016724e-01 2.630569636821746826e-01 2.177138477563858032e-01 -1.597243994474411011e-01 -1.024400591850280762e-01 -1.742571443319320679e-01 2.467204034328460693e-01 -6.780140846967697144e-02 -1.324414461851119995e-01 2.843501791357994080e-02 3.318085148930549622e-02
-3.578770160675048828e-02 -1.077992990612983704e-01 1.675118356943130493e-01 1.429925113916397095e-02 -5.294005200266838074e-02 2.421807050704956055e-01 -1.823723018169403076e-01 3.374201655387878418e-01 2.784354612231254578e-02 -1.759531348943710327e-01 4.464828874915838242e-03 2.565026283264160156e-01 7.225582003593444824e-02 -5.116475373506546021e-02 -8.601042628288269043e-02 2.243959456682205200e-01 -1.913046687841415405e-01 1.364039778709411621e-01 1.838067024946212769e-01 -1.603609025478363037e-01 -1.443586871027946472e-02 -1.964439302682876587e-01 -7.184565067291259766e-02 2.446257770061492920e-01 7.738929986953735352e-02 -1.676746606826782227e-01 -1.480683311820030212e-02 2.378889769315719604e-01 -2.135374583303928375e-02 3.179290890693664551e-02 -1.232080087065696716e-01 5.109421610832214355e-01
4.990724474191665649e-02 -9.136455506086349487e-02 2.859490513801574707e-01 -1.816863417625427246e-01 -1.160030961036682129e-01 2.547242641448974609e-01 -5.261547490954399109e-02 -9.873051196336746216e-02 -2.406489700078964233e-01 -7.466451078653335571e-02 5.095497518777847290e-02 -6.128065288066864014e-02 4.071398079395294189e-01 -1.514289230108261108e-01 -2.745258994400501251e-02 -2.999944686889648438e-01 -1.262421756982803345e-01 1.173773631453514099e-01 2.390356510877609253e-01 -1.345604360103607178e-01 -2.056732773780822754e-01 1.121554523706436157e-01 1.013914197683334351e-01 1.365563571453094482e-01 -4.024277031421661377e-01 -3.166664764285087585e-02 2.784020267426967621e-02 2.301372773945331573e-02 -1.621639132499694824e-01 -1.841178834438323975e-01 1.107727084308862686e-02 1.445799916982650757e-01
4.984337836503982544e-02 -3.187807500362396240e-01 -1.995124295353889465e-02 5.284623801708221436e-02 -6.545988470315933228e-02 1.194064542651176453e-01 4.535703361034393311e-02 1.069905534386634827e-01 7.890228927135467529e-02 9.406710416078567505e-02 2.660120427608489990e-01 2.556297928094863892e-02 1.937325149774551392e-01 -4.240540266036987305e-01 1.217083260416984558e-01 -2.339427825063467026e-03 3.673414513468742371e-02 1.976262629032135010e-01 -3.076928481459617615e-02 -8.618403226137161255e-02 -1.995589286088943481e-01 9.380578063428401947e-03 -2.978549152612686157e-02 1.953756809234619141e-02 -2.737187743186950684e-01 -1.800289899110794067e-01 -5.816644057631492615e-02 3.946463763713836670e-01 -7.208505272865295410e-02 -2.057395130395889282e-01 -1.879764497280120850e-01 3.204866051673889160e-01
-2.305158525705337524e-01 1.364942789077758789e-01 3.707188665866851807e-01 -1.424801796674728394e-01 -1.272505894303321838e-02 3.015751242637634277e-01 -1.534478515386581421e-01 1.062188223004341125e-01 -3.959311172366142273e-02 -1.805133074522018433e-01 -1.108211278915405273e-01 -9.728485345840454102e-02 2.221922725439071655e-01 -2.775982022285461426e-01 -1.001304835081100464e-01 -1.943218894302845001e-02 -5.953897535800933838e-02 9.331758320331573486e-02 -6.379581242799758911e-02 -3.676476478576660156e-01 -4.069063812494277954e-02 -1.860819905996322632e-01 2.563113570213317871e-01 1.794391125440597534e-01 -2.703346312046051025e-01 -4.307360947132110596e-02 2.657603658735752106e-02 2.557867765426635742e-01 3.773312782868742943e-03 -5.353377386927604675e-02 -1.490465700626373291e-01 -2.152450761059299111e-04
7.509207725524902344e-02 -2.555439947172999382e-03 2.729270458221435547e-01 1.678809374570846558e-01 -1.616946309804916382e-01 4.105018079280853271e-02 6.378416717052459717e-02 1.512487530708312988e-01 -1.633977144956588745e-01 -1.257601566612720490e-02 1.001042276620864868e-01 2.524308301508426666e-02 4.589277803897857666e-01 1.384522765874862671e-01 -1.842044144868850708e-01 -1.051169931888580322e-01 -2.423679381608963013e-01 2.881706133484840393e-02 8.754903823137283325e-02 -2.119138389825820923e-01 1.758709847927093506e-01 -2.714273631572723389e-01 1.126438975334167480e-01 -2.376823425292968750e-01 -9.785505384206771851e-02 -8.455006778240203857e-02 -8.798666298389434814e-02 1.591039150953292847e-01 -2.673709988594055176e-01 -1.020143777132034302e-01 -1.538448780775070190e-01 2.887121737003326416e-01
-5.318488180637359619e-02 -2.910034358501434326e-01 1.617203950881958008e-01 -4.504767805337905884e-02 -1.034335568547248840e-01 1.191454157233238220e-01 -8.787503838539123535e-02 1.932153105735778809e-01 -1.465445756912231445e-01 6.110161542892456055e-02 -5.820557847619056702e-02 -5.958549305796623230e-02 3.778347373008728027e-01 -3.374117910861968994e-01 4.413355588912963867e-01 1.925859600305557251e-01 5.269905924797058105e-02 -1.971955783665180206e-02 -4.306259378790855408e-02 -1.376161426305770874e-01 -2.437645755708217621e-02 -2.751207053661346436e-01 -5.363830924034118652e-02 -2.993977442383766174e-02 -9.233562648296356201e-02 -3.437076508998870850e-02 -1.270225197076797485e-01 2.908426225185394287e-01 -2.027922719717025757e-01 -1.398309171199798584e-01 -1.275369822978973389e-01 4.843223094940185547e-02
-4.072988405823707581e-02 -4.074363112449645996e-01 1.318217068910598755e-01 -1.002446785569190979e-01 -1.913126111030578613e-01 1.693146079778671265e-01 6.588771939277648926e-02 2.490915954113006592e-01 2.581235766410827637e-02 1.809261739253997803e-02 -6.389875710010528564e-02 2.145382314920425415e-01 -3.944491595029830933e-02 -5.296227335929870605e-01 -1.242252960801124573e-01 -2.993709594011306763e-02 -3.235236108303070068e-01 1.247104927897453308e-01 -4.112158343195915222e-02 9.020188450813293457e-02 5.349827557802200317e-02 -1.022560819983482361e-01 1.201592199504375458e-02 -8.120336383581161499e-02 -1.061143726110458374e-01 -2.084717452526092529e-01 4.069974273443222046e-02 1.774822026491165161e-01 -1.161400154232978821e-01 -2.331587225198745728e-01 -7.659156620502471924e-02 1.098545640707015991e-01
-1.708776801824569702e-01 -2.462044209241867065e-01 2.083360701799392700e-01 -7.868526875972747803e-02 1.897611096501350403e-02 1.917746663093566895e-01 -3.155836835503578186e-02 3.618735820055007935e-02 -1.571305245161056519e-01 9.052196890115737915e-02 -1.113414838910102844e-01 -7.647797465324401855e-02 3.873232901096343994e-01 -2.336638867855072021e-01 3.935137987136840820e-01 5.587037652730941772e-02 1.170795485377311707e-01 -6.170970946550369263e-02 1.404805779457092285e-01 -2.441177964210510254e-01 2.403677254915237427e-02 -2.388238161802291870e-01 -4.967204853892326355e-02 -6.405700743198394775e-02 -1.840886175632476807e-01 6.135058030486106873e-02 -1.116093322634696960e-01 3.099307417869567871e-01 -2.388547211885452271e-01 -7.598091661930084229e-02 -1.265669465065002441e-01 1.462320983409881592e-01
-3.385018706321716309e-01 -1.893796324729919434e-01 1.475188136100769043e-01 -2.549960911273956299e-01 -1.005153581500053406e-01 1.401823163032531738e-01 -1.531149595975875854e-01 9.767582267522811890e-02 6.269912421703338623e-02 -2.447577714920043945e-01 6.011503189802169800e-02 8.528551459312438965e-02 -1.395615655928850174e-02 -2.052181065082550049e-01 -2.114899754524230957e-01 3.885072842240333557e-02 4.059617221355438232e-02 1.471787393093109131e-01 -2.827664017677307129e-01 -3.410891592502593994e-01 3.968827950302511454e-04 -8.087851107120513916e-02 1.680937856435775757e-01 2.900105156004428864e-02 -2.542847096920013428e-01 -1.896000094711780548e-02 -1.997127532958984375e-01 3.974327072501182556e-02 -3.158001303672790527e-01 2.657825499773025513e-02 -1.471631526947021484e-01 2.300690114498138428e-01
-1.015634611248970032e-01 -8.605960011482238770e-02 -3.850964829325675964e-02 1.227703243494033813e-01 1.154056750237941742e-02 3.366034030914306641e-01 1.630946435034275055e-02 1.366809010505676270e-01 -3.169620931148529053e-01 2.387604713439941406e-01 8.874151855707168579e-02 -1.201961711049079895e-01 2.679889500141143799e-01 -1.627398431301116943e-01 -2.352499663829803467e-01 4.553091526031494141e-02 -1.951090693473815918e-01 1.568653583526611328e-01 2.326592206954956055e-01 1.100855916738510132e-01 2.066503763198852539e-01 -1.322996616363525391e-01 2.919739782810211182e-01 -4.099730774760246277e-02 -2.083556354045867920e-01 -1.457720808684825897e-02 1.535511165857315063e-01 2.227927297353744507e-01 -1.266587078571319580e-01 -7.835025340318679810e-02 -1.450455039739608765e-01 2.484141141176223755e-01
-1.266165524721145630e-01 4.558755084872245789e-02 1.882877945899963379e-01 -1.598786860704421997e-01 2.708704769611358643e-02 4.509198367595672607e-01 -6.549665331840515137e-02 6.028482317924499512e-02 -2.651465237140655518e-01 -2.559680640697479248e-01 -1.018994580954313278e-02 -1.678003370761871338e-01 8.811939507722854614e-02 -2.795041501522064209e-01 -3.093406558036804199e-03 -1.768846660852432251e-01 1.450820863246917725e-01 5.254058539867401123e-02 -1.741477996110916138e-01 -1.290470808744430542e-01 9.337119758129119873e-02 -2.864593267440795898e-01 1.739471107721328735e-01 1.460707932710647583e-01 -2.707293331623077393e-01 -3.196242451667785645e-02 -9.073787927627563477e-02 2.250367850065231323e-01 -9.917137771844863892e-02 -1.468347609043121338e-01 -2.222163081169128418e-01 -2.222501672804355621e-02
-1.600554436445236206e-01 -9.205413609743118286e-02 9.036333858966827393e-02 -1.505540460348129272e-01 -1.890646815299987793e-01 1.100737378001213074e-01 9.217410534620285034e-02 -2.587188780307769775e-01 8.567382395267486572e-02 7.375437766313552856e-02 1.307419240474700928e-01 -3.660732135176658630e-02 2.233983278274536133e-01 -3.686563372611999512e-01 1.861541420221328735e-01 2.964077517390251160e-02 1.730344146490097046e-01 -6.975532323122024536e-02 1.430870890617370605e-01 -1.215962544083595276e-01 -1.842029690742492676e-01 -3.834328353404998779e-01 -6.167145818471908569e-02 -2.097112685441970825e-02 -1.194466054439544678e-01 -2.677224278450012207e-01 -6.231321021914482117e-02 2.820817530155181885e-01 6.701801717281341553e-02 -6.550621241331100464e-02 -1.548372656106948853e-01 3.190760910511016846e-01
1.811283975839614868e-01 1.026469320058822632e-01 1.333848685026168823e-01 -7.762422412633895874e-02 -3.275220394134521484e-01 4.176728129386901855e-01 -6.513028591871261597e-02 1.822071075439453125e-01 2.002926729619503021e-02 -1.885119080543518066e-01 1.500208824872970581e-01 1.382708251476287842e-01 3.670777678489685059e-01 -4.643423482775688171e-02 -2.734855711460113525e-01 7.851053029298782349e-02 -6.633269041776657104e-02 8.033265918493270874e-02 1.450092047452926636e-01 9.640382975339889526e-02 -1.675532460212707520e-01 4.318286373745650053e-04 8.342523872852325439e-02 -3.959335014224052429e-02 -4.870493337512016296e-02 1.270249672234058380e-02 -9.256025403738021851e-02 2.724779546260833740e-01 6.380100268870592117e-03 2.821793407201766968e-02 -1.876232475042343140e-01 3.450968265533447266e-01
9.495855867862701416e-02 -6.324304640293121338e-02 2.281338721513748169e-01 3.594201058149337769e-02 -1.622906774282455444e-01 2.316679209470748901e-01 4.117689095437526703e-03 1.269500255584716797e-01 4.900481551885604858e-02 -5.449814721941947937e-02 1.858824491500854492e-01 7.851620018482208252e-02 1.340087801218032837e-01 -1.751945614814758301e-01 1.051527112722396851e-01 2.369681149721145630e-01 3.217850625514984131e-02 -2.519291825592517853e-02 -1.028892472386360168e-01 1.606440991163253784e-01 -2.357025891542434692e-01 2.785485684871673584e-01 2.064801454544067383e-01 2.671506702899932861e-01 -1.571469008922576904e-01 6.858944147825241089e-02 -2.153998464345932007e-01 3.016936480998992920e-01 -3.879087567329406738e-01 1.272659897804260254e-01 -9.185151755809783936e-02 2.200451940298080444e-01
-7.636930048465728760e-02 9.035585820674896240e-02 -9.600508213043212891e-02 -1.280073374509811401e-01 -1.895350217819213867e-01 1.252874433994293213e-01 -3.625568449497222900e-01 6.753838062286376953e-02 -9.596323966979980469e-02 1.803403794765472412e-01 3.216205835342407227e-01 3.093040585517883301e-01 1.082252636551856995e-01 -5.920651927590370178e-02 2.350368648767471313e-01 -5.279621109366416931e-02 1.403574272990226746e-02 5.695501808077096939e-03 1.969395577907562256e-01 9.333505481481552124e-02 -2.271328568458557129e-01 -2.195495665073394775e-01 1.234035566449165344e-01 3.960523754358291626e-02 -1.059814095497131348e-01 -1.812036484479904175e-01 1.650861352682113647e-01 2.026631087064743042e-01 -2.311225086450576782e-01 -2.557226419448852539e-01 -1.765254288911819458e-01 1.788944602012634277e-01
-1.457501798868179321e-01 -1.251371949911117554e-01 1.111735850572586060e-01 -2.450466603040695190e-01 -1.182478070259094238e-01 -3.942700475454330444e-02 -1.525799930095672607e-01 -2.024807594716548920e-02 -6.493189930915832520e-02 2.209361642599105835e-01 1.019367426633834839e-01 3.517710566520690918e-01 -8.097250945866107941e-03 -1.994117945432662964e-01 1.918100565671920776e-01 -7.359808310866355896e-03 1.299669444561004639e-01 -7.383875548839569092e-02 1.522654592990875244e-01 -1.434222608804702759e-01 -1.730594336986541748e-01 -2.166143059730529785e-01 2.903976142406463623e-01 1.188041716814041138e-01 -2.199544906616210938e-01 -2.982429862022399902e-01 -5.436456203460693359e-02 1.472750157117843628e-01 -1.878301054239273071e-01 -8.691331744194030762e-02 -2.314175069332122803e-01 2.963891029357910156e-01
4.886378347873687744e-02 1.774578168988227844e-02 3.830774500966072083e-02 -2.406682819128036499e-01 -7.663176208734512329e-02 3.177823424339294434e-01 -1.406426429748535156e-01 6.800017505884170532e-02 1.341838687658309937e-01 5.062559247016906738e-02 3.481758534908294678e-01 -2.729932218790054321e-02 4.635206982493400574e-02 -2.897774577140808105e-01 -1.502202451229095459e-01 -5.974942818284034729e-02 2.330020628869533539e-02 -4.511379301548004150e-01 1.082223374396562576e-03 -7.007723301649093628e-02 -3.290487080812454224e-02 1.317433640360832214e-02 -2.876616418361663818e-01 3.458676114678382874e-02 -1.333408504724502563e-01 -2.316702753305435181e-01 8.845034241676330566e-02 2.262872606515884399e-01 -1.810616105794906616e-01 -6.757389288395643234e-03 -1.159382015466690063e-01 2.844603061676025391e-01
-1.616446077823638916e-01 1.813736557960510254e-01 2.386645227670669556e-01 1.522480249404907227e-01 -2.745981514453887939e-02 -2.097100317478179932e-01 -1.617034077644348145e-01 1.444282829761505127e-01 -1.785643994808197021e-01 1.501028388738632202e-01 2.967270314693450928e-01 -3.236997127532958984e-02 2.330511063337326050e-01 -2.804880142211914062e-01 2.031960338354110718e-01 1.615883857011795044e-01 -2.764560878276824951e-01 -1.460682600736618042e-01 -5.956297367811203003e-02 -6.186686828732490540e-02 -2.213270068168640137e-01 -3.992236778140068054e-02 1.787297613918781281e-02 -2.111145108938217163e-02 -2.466956153512001038e-02 -3.603938519954681396e-01 6.591688096523284912e-02 -4.736955091357231140e-02 -2.441918104887008667e-01 -1.107952743768692017e-01 -2.047067135572433472e-01 1.335032433271408081e-01
5.935586057603359222e-03 1.291699409484863281e-01 1.555676907300949097e-01 -2.361138164997100830e-01 -5.487661808729171753e-02 6.639181822538375854e-02 1.025691777467727661e-01 8.975839614868164062e-02 -5.615601688623428345e-02 3.084887936711311340e-02 3.075475990772247314e-01 -3.479012101888656616e-02 1.971207708120346069e-01 -2.727116830646991730e-02 7.196294516324996948e-02 -8.564928919076919556e-02 1.642176695168018341e-02 1.560591161251068115e-01 1.480976641178131104e-01 -1.971974223852157593e-02 1.683868765830993652e-01 -2.211307436227798462e-01 3.661525249481201172e-01 2.268024235963821411e-01 -1.707531362771987915e-01 -2.986061573028564453e-01 1.016451790928840637e-01 2.478157281875610352e-01 -5.700929462909698486e-02 -2.552328109741210938e-01 -3.672534227371215820e-01 1.492488831281661987e-01
-1.380159705877304077e-01 1.515883505344390869e-01 1.964274197816848755e-01 -7.539020478725433350e-02 -6.601166725158691406e-02 2.432010918855667114e-01 -9.075585403479635715e-04 -1.149100139737129211e-01 -1.424943208694458008e-01 -6.139035150408744812e-02 5.079640448093414307e-02 5.356096103787422180e-02 5.616373941302299500e-02 -3.012658059597015381e-01 2.350970171391963959e-02 1.174073517322540283e-01 -1.527808047831058502e-02 2.975130677223205566e-01 2.448939159512519836e-02 -7.693789433687925339e-03 -1.115404143929481506e-01 -3.590223193168640137e-01 2.856515347957611084e-01 2.837170362472534180e-01 -3.821092844009399414e-01 -2.379525750875473022e-01 1.528501808643341064e-01 1.180255413055419922e-01 -1.167721226811408997e-01 2.726253494620323181e-02 -2.243332862854003906e-01 4.191855713725090027e-02
-2.611138224601745605e-01 1.706962734460830688e-01 1.888629794120788574e-01 -1.257820725440979004e-01 -1.721588522195816040e-01 1.624353826045989990e-01 -4.919182881712913513e-02 5.717768520116806030e-02 -6.228063255548477173e-02 -1.958338916301727295e-01 -8.194748312234878540e-02 -2.161767780780792236e-01 2.578155398368835449e-01 -3.086499273777008057e-01 4.987669736146926880e-02 -4.520043730735778809e-02 6.000288203358650208e-02 3.529313504695892334e-01 -1.588576473295688629e-02 -7.892783731222152710e-02 -5.815771222114562988e-02 -2.932901084423065186e-01 3.086383938789367676e-01 2.181530892848968506e-01 -2.010376304388046265e-01 -1.669229120016098022e-01 2.924319356679916382e-03 6.493596732616424561e-02 -7.712675631046295166e-02 -8.214822411537170410e-02 -2.617613971233367920e-01 8.320914953947067261e-02
-6.295671314001083374e-02 -2.520252168178558350e-01 1.796226054430007935e-01 -1.688259094953536987e-01 -1.216059550642967224e-01 1.851454824209213257e-01 -5.315568447113037109e-01 1.549115180969238281e-01 4.949983581900596619e-02 1.590830981731414795e-01 4.707487672567367554e-02 1.760127991437911987e-01 1.640251725912094116e-01 -1.665487438440322876e-01 -6.102198734879493713e-02 -3.326096385717391968e-02 6.563390791416168213e-02 -1.689601540565490723e-01 1.080467030405998230e-01 -1.193627789616584778e-01 -7.051009684801101685e-02 -4.569923505187034607e-02 -1.879830956459045410e-01 -4.764002934098243713e-02 -2.229029089212417603e-01 -2.996214330196380615e-01 9.899468161165714264e-03 5.281655490398406982e-02 -5.846517160534858704e-02 -2.009958028793334961e-01 -1.733640730381011963e-01 2.757647335529327393e-01
-4.218688607215881348e-01 -1.474208384752273560e-01 1.386942118406295776e-01 -5.286568030714988708e-02 -5.514455214142799377e-02 7.095454633235931396e-02 -2.068765163421630859e-01 -1.787397637963294983e-02 -1.301809400320053101e-01 2.737050950527191162e-01 1.523998379707336426e-02 4.012147709727287292e-02 1.838006675243377686e-01 -2.626460790634155273e-01 3.485987186431884766e-01 9.099534898996353149e-02 -2.758103907108306885e-01 -1.015198454260826111e-01 2.554006576538085938e-01 -1.253422349691390991e-01 -1.310615837574005127e-01 -2.408162504434585571e-01 -6.857629120349884033e-02 -1.392472833395004272e-01 -1.060618460178375244e-01 -3.318311646580696106e-02 1.671662181615829468e-02 2.149776369333267212e-01 -4.357136413455009460e-02 -6.563071161508560181e-02 -1.639925390481948853e-01 2.056091576814651489e-01
-2.931897761300206184e-03 -3.412840366363525391e-01 1.231311559677124023e-01 -8.452660590410232544e-02 2.031532675027847290e-02 -9.186868369579315186e-02 -7.204007357358932495e-03 4.144896194338798523e-02 5.862306430935859680e-02 -5.459673330187797546e-02 1.849656552076339722e-01 6.131348386406898499e-02 1.184304207563400269e-01 -3.370585143566131592e-01 3.009806871414184570e-01 -1.105632726103067398e-02 1.639623492956161499e-01 -5.419470835477113724e-03 4.249949939548969269e-03 1.370944734662771225e-02 -9.088575094938278198e-02 8.097588270902633667e-02 -3.568964824080467224e-02 1.868979185819625854e-01 -9.496790915727615356e-02 -6.723075360059738159e-02 -3.221101686358451843e-02 5.059797167778015137e-01 -2.395313978195190430e-01 -2.694728076457977295e-01 -1.422625929117202759e-01 2.981458604335784912e-01
-4.299082458019256592e-01 4.874280095100402832e-02 2.249460071325302124e-01 -2.338252067565917969e-01 -9.787724167108535767e-02 1.429487764835357666e-01 -1.861168444156646729e-01 1.972891241312026978e-01 -3.024345934391021729e-01 3.415533900260925293e-02 -8.005727827548980713e-02 1.778921633958816528e-01 1.593182384967803955e-01 -1.688997745513916016e-01 -1.200313717126846313e-01 1.455893218517303467e-01 -2.355124801397323608e-01 1.435218751430511475e-02 -4.163945093750953674e-03 -1.727568730711936951e-02 1.341436952352523804e-01 -2.933260202407836914e-01 2.472395002841949463e-01 2.661050856113433838e-02 -2.749210894107818604e-01 7.970034331083297729e-02 6.639502942562103271e-02 1.171034872531890869e-01 2.043470889329910278e-01 2.934465184807777405e-02 -4.619770869612693787e-02 1.307041049003601074e-01
-2.639981806278228760e-01 -1.150769665837287903e-01 2.475548684597015381e-01 -8.109340071678161621e-02 -5.654357001185417175e-02 1.997559070587158203e-01 2.541987001895904541e-01 1.369612514972686768e-01 -4.195608943700790405e-02 -3.052076995372772217e-01 8.157300204038619995e-02 4.569433629512786865e-02 1.223191171884536743e-01 -2.510867118835449219e-01 -3.186385631561279297e-01 2.957967817783355713e-01 2.495900029316544533e-03 1.314250677824020386e-01 -9.216435998678207397e-02 1.806968897581100464e-01 1.814344078302383423e-01 -6.935079395771026611e-02 -6.186950951814651489e-02 1.548084169626235962e-01 -2.269636392593383789e-01 -1.227120012044906616e-01 1.451315544545650482e-02 2.900975644588470459e-01 -1.091270372271537781e-01 -1.217997074127197266e-01 -4.434741660952568054e-02 2.201053500175476074e-01
5.748050287365913391e-02 1.511725690215826035e-02 1.316972970962524414e-01 -3.387484699487686157e-02 -5.902350693941116333e-02 2.942894995212554932e-01 -1.343549042940139771e-01 6.976166367530822754e-02 -9.063342958688735962e-02 2.422837167978286743e-02 2.576826512813568115e-01 1.338368803262710571e-01 2.695031166076660156e-01 -9.926270693540573120e-02 7.086542248725891113e-02 6.153302267193794250e-03 1.595507562160491943e-01 -6.251343339681625366e-02 -1.501728892326354980e-01 2.605901360511779785e-01 -2.233775258064270020e-01 1.143723949790000916e-01 5.325306951999664307e-02 -2.732838392257690430e-01 -1.658734530210494995e-01 -1.959690898656845093e-01 1.966517269611358643e-01 2.485842257738113403e-01 -3.445307314395904541e-01 -3.210798501968383789e-01 1.118033602833747864e-01 1.526740640401840210e-01
-2.123965620994567871e-01 -8.054310828447341919e-02 1.389187425374984741e-01 -1.749334186315536499e-01 -2.642665207386016846e-01 2.005534619092941284e-01 -2.326093018054962158e-01 3.660029545426368713e-02 -1.061241328716278076e-01 1.232138201594352722e-01 1.286131590604782104e-01 -1.459053158760070801e-01 5.267794057726860046e-02 -2.418863326311111450e-01 1.532341986894607544e-01 -5.012072622776031494e-02 2.412884980440139771e-01 -2.582322061061859131e-01 -5.622097849845886230e-02 1.476550195366144180e-02 -1.150733828544616699e-01 4.732813686132431030e-02 -1.279933452606201172e-01 1.021066159009933472e-01 -1.586953252553939819e-01 -3.301557302474975586e-01 -1.976201385259628296e-01 3.995422720909118652e-01 -1.206711083650588989e-01 -1.252673715353012085e-01 1.049634069204330444e-01 1.916421800851821899e-01
5.926727503538131714e-02 -9.160774946212768555e-02 1.506075859069824219e-01 -3.641913086175918579e-02 -2.822039425373077393e-01 2.925470769405364990e-01 -8.226782083511352539e-02 7.899267971515655518e-02 1.496832119300961494e-03 -1.033427938818931580e-01 2.136374562978744507e-01 2.259828150272369385e-01 3.626601696014404297e-01 -2.838050574064254761e-02 -2.482931464910507202e-01 -3.860915079712867737e-02 -1.386491116136312485e-02 5.995966121554374695e-02 1.042165532708168030e-01 1.491623371839523315e-01 -1.938507147133350372e-02 1.746739447116851807e-01 1.129844710230827332e-01 -1.811503432691097260e-02 -2.673492431640625000e-01 -3.106723129749298096e-01 1.855189055204391479e-01 2.523750662803649902e-01 1.292278319597244263e-01 5.669167637825012207e-02 -3.062716126441955566e-01 1.493284404277801514e-01
-1.109070554375648499e-01 -4.101112950593233109e-03 -1.717344969511032104e-01 -2.735564410686492920e-01 -1.853082180023193359e-01 7.062032818794250488e-02 -5.142765641212463379e-01 1.323845237493515015e-01 1.844308644649572670e-05 -9.353008866310119629e-02 1.222976744174957275e-01 2.428245544433593750e-02 4.917743802070617676e-01 -2.386491447687149048e-01 2.495077550411224365e-01 5.396784096956253052e-02 -7.283564656972885132e-02 1.282636672258377075e-01 5.646971985697746277e-02 -3.382207453250885010e-02 4.268157482147216797e-02 -8.102608472108840942e-02 -1.515874862670898438e-01 -5.382626503705978394e-02 -2.333150357007980347e-01 -9.947942197322845459e-02 -1.100688204169273376e-01 1.711032390594482422e-01 1.848211698234081268e-02 -2.890745364129543304e-02 -3.609653189778327942e-02 7.219557464122772217e-02
-2.309273332357406616e-01 1.072812359780073166e-03 9.317098557949066162e-02 -9.157764166593551636e-02 -8.639574050903320312e-02 3.208467364311218262e-01 1.474364474415779114e-02 1.901993155479431152e-01 6.512744724750518799e-02 -9.590794891119003296e-02 5.196917802095413208e-02 -1.497792080044746399e-02 6.221405044198036194e-02 -2.632862515747547150e-02 1.636309772729873657e-01 -8.720500022172927856e-02 6.485185120254755020e-03 -8.446526527404785156e-02 -8.519271016120910645e-02 2.516077458858489990e-01 2.807135283946990967e-01 -4.898058474063873291e-01 2.218230515718460083e-01 5.140442028641700745e-02 -6.628637015819549561e-02 1.140493899583816528e-01 -6.973353028297424316e-02 1.608558446168899536e-01 -3.479783833026885986e-01 -4.157065413892269135e-04 -1.611316949129104614e-01 2.898381948471069336e-01
-1.457076370716094971e-01 1.477443724870681763e-01 1.545711010694503784e-01 -3.554523885250091553e-01 -1.243478655815124512e-01 4.674535989761352539e-01 -9.667627513408660889e-02 -1.310014128684997559e-01 -3.506581485271453857e-01 -6.710390001535415649e-02 9.573164582252502441e-02 4.871131107211112976e-02 3.640767037868499756e-01 -9.755416959524154663e-02 4.008543863892555237e-02 -1.342653483152389526e-01 -1.747032403945922852e-01 -3.776603937149047852e-02 -6.641830317676067352e-03 -1.210879608988761902e-01 -2.086844108998775482e-02 1.414104104042053223e-01 -3.004807047545909882e-02 1.218060255050659180e-01 -1.787291467189788818e-01 3.076559677720069885e-02 -1.899785362184047699e-02 9.098324179649353027e-02 -2.561793625354766846e-01 -1.877103447914123535e-01 -1.313104927539825439e-01 -5.526733025908470154e-02
2.843044102191925049e-01 -6.845932453870773315e-02 3.486277461051940918e-01 6.184116005897521973e-02 3.684164490550756454e-03 3.017586469650268555e-01 -1.486496180295944214e-01 1.588464975357055664e-01 1.026205122470855713e-01 -6.622306257486343384e-02 3.049589097499847412e-01 -6.764887273311614990e-02 9.483502805233001709e-02 -3.817355930805206299e-01 -1.437451969832181931e-02 1.394518166780471802e-01 -7.590716704726219177e-03 1.043814942240715027e-01 -8.424429595470428467e-02 1.723987311124801636e-01 -1.264942288398742676e-01 1.112391948699951172e-01 2.582704126834869385e-01 2.247821725904941559e-02 -2.409557998180389404e-01 -4.070768505334854126e-02 4.540549218654632568e-02 1.501516252756118774e-01 -2.708374857902526855e-01 7.294644415378570557e-02 -1.959211826324462891e-01 1.382656246423721313e-01
-2.855480313301086426e-01 1.802437305450439453e-01 2.723916471004486084e-01 -1.754167228937149048e-01 -4.143045470118522644e-02 3.493067026138305664e-01 -2.016550749540328979e-01 1.261118650436401367e-01 -1.517997831106185913e-01 -7.615453004837036133e-02 -1.807505339384078979e-01 -5.914309248328208923e-02 2.817597985267639160e-01 -2.812233567237854004e-01 -4.899965971708297729e-02 -7.973164319992065430e-02 -1.182857900857925415e-01 5.598074942827224731e-02 -5.480010807514190674e-02 -2.842829227447509766e-01 8.194936066865921021e-02 -6.749936938285827637e-02 2.306405156850814819e-01 1.274903565645217896e-01 -2.837613224983215332e-01 5.398337263613939285e-03 -1.319279819726943970e-01 2.039295285940170288e-01 -1.269818097352981567e-02 -1.995953619480133057e-01 -7.079765200614929199e-02 -4.734544456005096436e-02
-1.411548815667629242e-02 4.544440656900405884e-02 1.407617479562759399e-01 -1.300302445888519287e-01 -3.196964263916015625e-01 -5.838094279170036316e-02 -3.101417124271392822e-01 1.169474795460700989e-01 6.063004955649375916e-02 1.222022715955972672e-02 8.912003785371780396e-02 -1.362159252166748047e-01 3.596042692661285400e-01 -3.863461017608642578e-01 2.236884236335754395e-01 6.757187843322753906e-02 9.976252168416976929e-02 3.925721719861030579e-02 -9.175273030996322632e-02 -1.794866472482681274e-01 1.304106414318084717e-01 -3.090792298316955566e-01 -1.769449114799499512e-01 3.011251799762248993e-02 -2.798269689083099365e-01 -1.550592035055160522e-01 -5.399677157402038574e-02 2.649804651737213135e-01 -6.470727920532226562e-02 -5.533559713512659073e-03 -6.837967783212661743e-02 -2.793660759925842285e-02
-1.473695635795593262e-01 1.600739657878875732e-01 2.725047767162322998e-01 -2.344276756048202515e-01 -2.153461873531341553e-01 2.665010094642639160e-01 -6.995789706707000732e-02 -1.054785847663879395e-01 -1.965933442115783691e-01 -2.636688649654388428e-01 -9.396765381097793579e-02 -1.603832989931106567e-01 1.517412215471267700e-01 -2.778537571430206299e-01 3.185986727476119995e-02 1.043716096319258213e-03 -6.084178015589714050e-02 3.111138343811035156e-01 -1.005107909440994263e-01 -1.339530944824218750e-01 -1.172244846820831299e-01 -5.049775168299674988e-02 2.459219247102737427e-01 1.198542639613151550e-01 -3.572133183479309082e-01 -1.912878751754760742e-01 3.680336475372314453e-02 1.287936121225357056e-01 -4.194948077201843262e-02 -1.289846599102020264e-01 -1.250414997339248657e-01 1.010891646146774292e-01
-2.270721495151519775e-01 -2.228353768587112427e-01 -8.210827410221099854e-02 -2.962902784347534180e-01 -1.294466704130172729e-01 2.132078260183334351e-01 -3.878755569458007812e-01 1.706954091787338257e-01 -1.876147985458374023e-01 1.240125596523284912e-01 1.052294224500656128e-01 2.939681112766265869e-01 1.382227092981338501e-01 -1.910446882247924805e-01 1.658054739236831665e-01 1.004805192351341248e-01 -1.724913716316223145e-01 -6.874933093786239624e-02 2.632630169391632080e-01 2.642923891544342041e-01 4.752879962325096130e-03 3.025527857244014740e-02 1.580480858683586121e-02 7.204031199216842651e-02 -1.863453984260559082e-01 -1.343453973531723022e-01 -4.626872017979621887e-03 1.685671657323837280e-01 4.663387313485145569e-02 -1.071079596877098083e-01 -1.304763462394475937e-02 2.148310095071792603e-01
4.674704372882843018e-02 2.475692778825759888e-01 1.348503977060317993e-01 -3.355282247066497803e-01 -3.030838668346405029e-01 2.387492358684539795e-01 4.544005542993545532e-02 1.427991092205047607e-01 -2.517106235027313232e-01 -2.159309238195419312e-01 1.573404520750045776e-01 4.482324421405792236e-02 7.708604633808135986e-02 2.297781221568584442e-02 -2.552059851586818695e-02 2.299610227346420288e-01 -1.244216039776802063e-01 2.659319341182708740e-02 -1.044429838657379150e-01 1.497418731451034546e-01 2.323697656393051147e-01 -6.200398877263069153e-02 2.737982571125030518e-01 4.190181382000446320e-03 -1.920344680547714233e-01 -1.552822589874267578e-01 -1.524935066699981689e-01 1.023538485169410706e-01 -7.561188191175460815e-02 -4.018521681427955627e-02 -2.611539959907531738e-01 2.917086184024810791e-01
-3.529225941747426987e-03 1.774255633354187012e-01 -2.152684703469276428e-02 -1.162703186273574829e-01 -1.685695350170135498e-01 2.260529696941375732e-01 -9.381725639104843140e-02 -8.667425066232681274e-02 -1.348386406898498535e-01 8.613506332039833069e-03 1.149876601994037628e-02 1.052973717451095581e-01 1.831227689981460571e-01 -3.262268006801605225e-01 3.192628026008605957e-01 -6.606220453977584839e-02 1.291707307100296021e-01 6.080412864685058594e-02 2.693441212177276611e-01 -7.670676708221435547e-02 1.114621162414550781e-01 4.171192273497581482e-02 -1.523910909891128540e-01 -2.345859110355377197e-01 -6.148399412631988525e-02 -1.336631029844284058e-01 1.697184517979621887e-02 2.182503640651702881e-01 -1.812269091606140137e-01 -2.595109939575195312e-01 -3.390768468379974365e-01 3.271241486072540283e-01
-2.142982184886932373e-01 -9.428491815924644470e-03 1.710594445466995239e-01 2.902745828032493591e-02 3.214529752731323242e-01 1.863589733839035034e-01 -1.513759419322013855e-02 1.624588221311569214e-01 -8.225909434258937836e-03 -3.124461695551872253e-02 1.514081656932830811e-02 1.138020530343055725e-01 2.518905401229858398e-01 -1.949768215417861938e-01 -6.565079092979431152e-02 1.716426461935043335e-01 -1.236786991357803345e-01 1.760862469673156738e-01 -1.178486868739128113e-01 -5.793913453817367554e-02 1.053768768906593323e-01 -1.172048132866621017e-02 4.007101058959960938e-02 -1.321081370115280151e-01 -2.848230898380279541e-01 -5.993266776204109192e-02 2.187000215053558350e-01 4.132187366485595703e-01 -4.140518605709075928e-01 -9.553559939377009869e-04 8.650630712509155273e-02 1.835025697946548462e-01
-8.907864242792129517e-02 -3.290809988975524902e-01 9.330402314662933350e-02 2.775833941996097565e-02 3.678627684712409973e-02 3.209722414612770081e-02 1.470812037587165833e-02 -3.611471876502037048e-02 -1.932856999337673187e-02 -7.435189187526702881e-02 2.758702933788299561e-01 2.918817102909088135e-01 3.508885204792022705e-02 -2.647454738616943359e-01 2.035568505525588989e-01 8.691635727882385254e-02 -8.827444165945053101e-03 2.824132740497589111e-01 -7.208648324012756348e-02 -5.016174539923667908e-02 -3.177716434001922607e-01 -1.276070326566696167e-01 -1.138466224074363708e-01 1.613077074289321899e-01 -1.879775673151016235e-01 -2.068295925855636597e-01 8.095962554216384888e-02 3.968467712402343750e-01 -1.528914868831634521e-01 -1.969410106539726257e-02 6.430995464324951172e-02 2.627384066581726074e-01
-9.141887724399566650e-02 -4.835129901766777039e-02 3.259961307048797607e-01 8.218021690845489502e-02 -1.955794245004653931e-01 1.989286094903945923e-01 2.405306547880172729e-01 2.341600507497787476e-01 2.787886187434196472e-02 -4.717971757054328918e-02 1.517029702663421631e-01 -1.716503649950027466e-01 2.357451468706130981e-01 -2.035479843616485596e-01 8.122772723436355591e-02 -4.592546448111534119e-02 -2.647542357444763184e-01 -1.409599035978317261e-01 1.613882184028625488e-01 9.195674955844879150e-02 8.684555068612098694e-03 -1.862794905900955200e-01 1.854068487882614136e-01 -1.766959875822067261e-01 -1.157095804810523987e-01 -2.215464264154434204e-01 2.663319408893585205e-01 1.137924492359161377e-01 1.559321433305740356e-01 4.878430813550949097e-02 -2.508169412612915039e-01 2.525399327278137207e-01
-2.166129201650619507e-01 -1.295297443866729736e-01 1.387337446212768555e-01 -1.721149533987045288e-01 6.296275556087493896e-02 2.988110482692718506e-01 1.311713159084320068e-01 6.572606973350048065e-03 -8.314537256956100464e-02 2.214225381612777710e-02 2.416321188211441040e-01 2.656653225421905518e-01 5.383975505828857422e-01 -9.632898867130279541e-02 -1.340687721967697144e-01 -4.130392521619796753e-02 1.254660487174987793e-01 -1.001747697591781616e-01 -9.441031143069267273e-03 1.678232252597808838e-01 9.639784693717956543e-02 -1.237039268016815186e-01 1.165880188345909119e-01 1.634051054716110229e-01 1.479102224111557007e-01 4.670655354857444763e-02 6.507106870412826538e-02 2.606702148914337158e-01 1.172882318496704102e-01 -1.489929668605327606e-02 -1.496596783399581909e-01 2.649365663528442383e-01
-8.656964451074600220e-02 4.419856518507003784e-02 3.280955851078033447e-01 -1.620700359344482422e-01 -1.006686836481094360e-01 3.951912522315979004e-01 -2.463389635086059570e-01 1.403453350067138672e-01 -6.740029901266098022e-02 -8.148828893899917603e-02 -1.790974289178848267e-01 -8.960580825805664062e-02 1.186492145061492920e-01 -2.326846718788146973e-01 -1.147923246026039124e-01 -7.502154260873794556e-02 -2.405680418014526367e-01 4.540362581610679626e-02 -1.007953211665153503e-01 -3.016311824321746826e-01 1.097399070858955383e-01 -1.075391694903373718e-01 2.488889992237091064e-01 2.325441986322402954e-01 -1.753815114498138428e-01 -1.671786978840827942e-02 -1.281251013278961182e-01 2.614823877811431885e-01 -4.601825028657913208e-02 -1.002939864993095398e-01 -1.106306239962577820e-01 1.751762777566909790e-01
6.140635162591934204e-02 -3.961761891841888428e-01 3.327157348394393921e-02 -6.104448065161705017e-02 4.529869183897972107e-02 -1.565963774919509888e-01 -2.013353705406188965e-01 3.850529668852686882e-03 1.892122924327850342e-01 -2.111595869064331055e-02 1.367164552211761475e-01 1.030293256044387817e-01 4.956474304199218750e-01 -2.115133106708526611e-01 1.207053363323211670e-01 1.623892039060592651e-01 -1.572571694850921631e-01 -1.114656627178192139e-01 -9.493616968393325806e-02 -1.522263884544372559e-01 -9.018472582101821899e-02 -1.903712600469589233e-01 9.030613303184509277e-02 1.448477506637573242e-01 -3.519572690129280090e-02 -9.488993883132934570e-02 3.787462413311004639e-02 3.759981691837310791e-01 -1.753325611352920532e-01 9.071262925863265991e-02 1.190612558275461197e-02 1.881554275751113892e-01
-1.543493755161762238e-02 -3.103767335414886475e-01 6.170219555497169495e-02 3.816366195678710938e-02 -2.231668382883071899e-01 7.972767204046249390e-02 -3.532074689865112305e-01 1.692958921194076538e-01 -1.705875992774963379e-01 1.797872483730316162e-01 8.380349725484848022e-02 2.471233606338500977e-01 2.585858702659606934e-01 -1.203350573778152466e-01 -6.760151684284210205e-02 -1.252464205026626587e-01 -1.359957754611968994e-01 -1.704522371292114258e-01 2.175288349390029907e-01 2.225153893232345581e-01 -7.254390418529510498e-02 -7.067347317934036255e-02 6.782805919647216797e-02 1.481325179338455200e-01 -1.364021450281143188e-01 -1.677540838718414307e-01 -9.866498410701751709e-02 3.475200533866882324e-01 -1.041306406259536743e-01 -2.915264368057250977e-01 -5.575672909617424011e-02 -9.703779593110084534e-03
8.694877475500106812e-02 -2.225261479616165161e-01 1.402417719364166260e-01 1.600727736949920654e-01 -1.290797144174575806e-01 7.752831280231475830e-02 -2.846958041191101074e-01 1.307765245437622070e-01 -3.912230208516120911e-02 1.651611030101776123e-01 9.486694633960723877e-02 1.619508713483810425e-01 2.209284454584121704e-01 -1.097054407000541687e-01 2.207582071423530579e-02 8.584095537662506104e-02 1.553662270307540894e-01 -1.016070172190666199e-01 7.166747748851776123e-02 1.002135276794433594e-01 4.572281613945960999e-02 -2.799172997474670410e-01 2.404326051473617554e-01 1.433938592672348022e-01 -3.122586309909820557e-01 -4.295469522476196289e-01 -8.335588872432708740e-02 3.035612218081951141e-02 -2.110973447561264038e-01 -1.952099800109863281e-01 8.217854052782058716e-02 2.372845113277435303e-01
-2.363172322511672974e-01 -4.310118556022644043e-01 1.182663887739181519e-01 3.261089697480201721e-02 2.146674878895282745e-02 1.939605474472045898e-01 3.780359169468283653e-03 -1.640802621841430664e-02 1.508956681936979294e-02 -2.053990587592124939e-02 2.043468058109283447e-01 -8.952406048774719238e-02 7.889038324356079102e-02 -1.812098622322082520e-01 3.731374442577362061e-01 4.931028187274932861e-02 1.168344169855117798e-01 1.176282465457916260e-01 7.410250604152679443e-02 -1.253622025251388550e-01 8.229826390743255615e-02 -1.370864659547805786e-01 1.628497093915939331e-01 -3.345127776265144348e-02 -2.484816759824752808e-01 -5.760582908987998962e-02 -5.434669926762580872e-02 3.639719486236572266e-01 -8.746930956840515137e-02 -3.095678389072418213e-01 -1.623511761426925659e-01 2.039410173892974854e-01
2.503783106803894043e-01 -1.668957620859146118e-01 1.476741433143615723e-01 2.247670292854309082e-01 8.908182382583618164e-02 1.646255701780319214e-01 -1.959297433495521545e-02 -1.177219375967979431e-01 -1.762127578258514404e-01 1.848331093788146973e-01 5.067924037575721741e-02 1.915013603866100311e-02 3.582940697669982910e-01 -1.423709094524383545e-01 -1.328397244215011597e-01 1.500492095947265625e-01 -1.376986205577850342e-01 8.031228929758071899e-02 2.020878791809082031e-01 -1.217994093894958496e-02 2.889025807380676270e-01 -2.468852698802947998e-01 4.468917846679687500e-02 -9.215650707483291626e-02 -3.274343609809875488e-01 -1.092370077967643738e-01 3.204943612217903137e-02 1.954126507043838501e-01 -2.646446526050567627e-01 6.660694722086191177e-03 -1.525650769472122192e-01 2.405665665864944458e-01
5.105026531964540482e-03 -1.255083233118057251e-01 3.377469778060913086e-01 -1.089715734124183655e-01 -3.321681022644042969e-01 2.523174285888671875e-01 8.849304169416427612e-02 2.196422219276428223e-02 -4.303966462612152100e-02 -1.998212784528732300e-01 1.899876892566680908e-01 1.451709419488906860e-01 7.412195205688476562e-02 -1.201986595988273621e-01 -2.441907376050949097e-01 2.645516097545623779e-01 -8.287888765335083008e-02 1.427662074565887451e-01 -5.974791944026947021e-02 1.736873537302017212e-01 3.184719085693359375e-01 5.450281314551830292e-03 -1.804964989423751831e-01 3.545700386166572571e-02 -2.236066609621047974e-01 -1.039058715105056763e-01 1.554668545722961426e-01 2.866745591163635254e-01 -1.384348422288894653e-01 -4.664655774831771851e-02 -5.191817134618759155e-02 1.999721080064773560e-01
-2.172149419784545898e-01 -1.443345006555318832e-02 6.547526270151138306e-02 -8.013888448476791382e-02 -1.889887750148773193e-01 8.894260972738265991e-02 -3.064708709716796875e-01 1.300434172153472900e-01 1.893835328519344330e-02 -5.220921337604522705e-02 5.062051117420196533e-02 -1.565980464220046997e-01 3.374924063682556152e-01 -2.669887244701385498e-01 2.713337540626525879e-01 2.099345773458480835e-01 2.079285085201263428e-01 -1.130886375904083252e-02 2.786717191338539124e-02 2.825746312737464905e-03 2.908351644873619080e-02 -3.844985961914062500e-01 -2.448530495166778564e-01 1.288865059614181519e-01 -2.246099859476089478e-01 -8.905056864023208618e-02 -1.142735406756401062e-01 3.014535903930664062e-01 -4.374032095074653625e-02 -1.324585676193237305e-01 -5.633222311735153198e-02 -6.921024527400732040e-03
-1.512579023838043213e-01 3.139796433970332146e-03 2.330317050218582153e-01 -4.112077876925468445e-03 -1.967633664608001709e-01 9.670820832252502441e-02 2.002899944782257080e-01 -2.926249988377094269e-02 -1.109462380409240723e-01 -4.100392758846282959e-02 8.657870441675186157e-02 -7.343289256095886230e-02 3.231578767299652100e-01 1.018423959612846375e-02 1.232751086354255676e-01 2.008104175329208374e-01 2.382558584213256836e-02 -1.297505497932434082e-01 1.875173300504684448e-01 -2.118308097124099731e-01 -6.254781968891620636e-03 -4.421761631965637207e-01 1.576807647943496704e-01 -1.110429167747497559e-01 6.125585059635341167e-05 -3.392384946346282959e-01 1.841676533222198486e-01 -1.125059090554714203e-02 2.845305949449539185e-02 -2.885695397853851318e-01 -1.185913532972335815e-01 2.633467614650726318e-01
-2.033731155097484589e-02 -5.156246200203895569e-02 -1.097292229533195496e-01 -3.269388079643249512e-01 -2.971987724304199219e-01 1.414918154478073120e-01 -2.839607894420623779e-01 2.317400574684143066e-01 1.095889061689376831e-01 -1.402614414691925049e-01 -2.559875883162021637e-02 8.678695559501647949e-02 1.457491219043731689e-01 -1.161210238933563232e-01 -6.716463714838027954e-03 3.745553269982337952e-02 1.711751800030469894e-03 9.878772497177124023e-02 -1.091693490743637085e-01 2.537887692451477051e-01 7.824265956878662109e-02 -1.620294898748397827e-02 5.758326500654220581e-02 6.332937162369489670e-03 -1.780617386102676392e-01 -2.078059464693069458e-01 -1.751026362180709839e-01 3.819751739501953125e-01 1.545019000768661499e-01 -3.368565142154693604e-01 4.214110970497131348e-02 2.699356675148010254e-01
-1.100596562027931213e-01 -1.157094389200210571e-01 -1.393961012363433838e-01 -3.706150650978088379e-01 -1.570920646190643311e-01 1.397892832756042480e-01 -2.585396170616149902e-01 -3.525195643305778503e-02 -9.586174041032791138e-02 5.134275555610656738e-02 2.568278461694717407e-02 2.001828700304031372e-01 2.111878544092178345e-01 -1.755015105009078979e-01 -5.004608631134033203e-02 2.435102164745330811e-01 -7.081770896911621094e-02 -6.178254634141921997e-02 4.924525320529937744e-02 1.465182155370712280e-01 -1.731165684759616852e-02 4.540450498461723328e-02 1.283424198627471924e-01 1.203960701823234558e-01 2.279920876026153564e-02 -2.989180088043212891e-01 -1.739822924137115479e-01 2.597565352916717529e-01 1.680676639080047607e-02 -4.869169592857360840e-01 3.194526210427284241e-02 1.535785347223281860e-01
-2.597382850944995880e-02 -2.650772966444492340e-02 5.740948021411895752e-02 -6.364713609218597412e-02 2.578489854931831360e-02 1.260969340801239014e-01 -1.577343046665191650e-01 3.853029608726501465e-01 -2.540444210171699524e-02 -9.051652252674102783e-02 1.306159198284149170e-01 -2.403152547776699066e-02 2.952325046062469482e-01 -2.949403524398803711e-01 -1.053196042776107788e-01 6.254271417856216431e-02 -1.251923590898513794e-01 1.734576374292373657e-01 2.123979181051254272e-01 2.909311652183532715e-01 -1.818502843379974365e-01 1.526916120201349258e-02 7.449545897543430328e-03 1.770860701799392700e-01 -1.680187694728374481e-02 -1.455383896827697754e-01 -1.795459985733032227e-01 1.303365975618362427e-01 8.701814711093902588e-02 -3.180418014526367188e-01 -1.991175860166549683e-01 3.555961549282073975e-01
-3.599267005920410156e-01 9.665021300315856934e-02 1.849870756268501282e-02 6.759595125913619995e-02 -1.971672475337982178e-01 2.066781371831893921e-01 -3.211007639765739441e-02 1.582548171281814575e-01 2.796761393547058105e-01 2.744697220623493195e-02 6.781339645385742188e-02 -7.784503698348999023e-02 1.876897215843200684e-01 -3.282582163810729980e-01 -1.228325143456459045e-01 -4.004838317632675171e-02 1.672326587140560150e-02 -1.456676274538040161e-01 1.107359826564788818e-01 -1.186800971627235413e-01 4.715543240308761597e-03 -1.442530378699302673e-02 -4.279655590653419495e-02 1.217355802655220032e-01 -2.098176032304763794e-01 -2.362130433320999146e-01 -2.795073986053466797e-01 2.729437351226806641e-01 1.427212506532669067e-01 5.641623400151729584e-03 -2.502110004425048828e-01 3.147276341915130615e-01
-5.425748229026794434e-02 -2.656453549861907959e-01 1.006118729710578918e-01 -1.533518582582473755e-01 -2.084945514798164368e-02 1.156120374798774719e-01 -9.528638422489166260e-02 8.710104227066040039e-02 -8.048436045646667480e-02 9.778940677642822266e-02 -5.089404433965682983e-02 7.064167410135269165e-02 4.637531936168670654e-01 -3.047392070293426514e-01 3.228803575038909912e-01 1.717410534620285034e-01 1.039531007409095764e-01 -1.477771252393722534e-02 6.208630651235580444e-02 -2.666956186294555664e-01 -4.822056740522384644e-02 -3.082974255084991455e-01 -5.799099430441856384e-02 4.874881729483604431e-02 -2.381328791379928589e-01 -9.015469253063201904e-02 -7.417879998683929443e-02 2.960682511329650879e-01 -6.035645678639411926e-02 -4.447418078780174255e-02 -1.287007927894592285e-01 1.666873991489410400e-01
-2.808934152126312256e-01 -1.302945706993341446e-02 1.070753484964370728e-01 -1.981221437454223633e-01 1.430103462189435959e-02 2.070245891809463501e-01 1.766566038131713867e-01 1.599563956260681152e-01 -2.489325851202011108e-01 -5.219821259379386902e-02 1.509446650743484497e-01 3.551033139228820801e-01 1.384481787681579590e-01 -8.809968084096908569e-02 -1.687517762184143066e-01 1.857863217592239380e-01 -2.306082248687744141e-01 1.156025603413581848e-01 -1.665610373020172119e-01 6.191235408186912537e-02 -8.056745678186416626e-02 -3.231118321418762207e-01 -1.187341567128896713e-02 -5.543790385127067566e-02 -3.441818058490753174e-01 -1.611368209123611450e-01 4.373988509178161621e-02 2.303411960601806641e-01 -1.515816599130630493e-01 -4.688403010368347168e-02 -6.903490982949733734e-03 1.732355952262878418e-01
-2.939248383045196533e-01 9.962004423141479492e-02 2.280606627464294434e-01 -2.455918639898300171e-01 -4.416175559163093567e-02 1.606402844190597534e-01 3.717035427689552307e-02 1.320863068103790283e-01 1.380324363708496094e-01 -3.903367221355438232e-01 3.039516508579254150e-01 2.290988564491271973e-01 2.217953503131866455e-01 -1.256416738033294678e-01 -3.161916732788085938e-01 -6.820855778641998768e-04 -2.087517641484737396e-02 5.212551355361938477e-02 -9.368685632944107056e-02 8.304318785667419434e-02 -1.012353152036666870e-01 5.013379082083702087e-02 2.943672426044940948e-02 -5.228648334741592407e-02 -1.788199841976165771e-01 -1.124914363026618958e-01 -9.265193343162536621e-02 1.588256210088729858e-01 -2.411001324653625488e-01 1.656783074140548706e-01 -2.234171889722347260e-02 2.526277005672454834e-01
1.332848146557807922e-02 -2.466703951358795166e-01 1.240441948175430298e-01 4.115969687700271606e-02 -5.027952045202255249e-02 2.252265512943267822e-01 -3.531801104545593262e-01 -2.107202634215354919e-02 -2.398051321506500244e-01 2.355556935071945190e-01 3.681320929899811745e-03 1.594172120094299316e-01 8.980853855609893799e-02 -2.644501924514770508e-01 1.137761585414409637e-02 8.862585574388504028e-02 1.135444119572639465e-01 -7.116473466157913208e-02 2.203518897294998169e-01 1.613558530807495117e-01 -1.228497363626956940e-02 -3.817689418792724609e-01 6.446005403995513916e-02 1.494359970092773438e-01 -1.259927600622177124e-01 -3.217223882675170898e-01 -1.346196234226226807e-01 2.093794494867324829e-01 -1.400379240512847900e-01 -7.783846557140350342e-02 -3.072019293904304504e-02 2.148695886135101318e-01
-6.611540913581848145e-02 2.095566242933273315e-01 7.819224148988723755e-02 1.425219923257827759e-01 1.586997061967849731e-01 2.494786083698272705e-01 -1.452187150716781616e-01 -1.849596388638019562e-02 1.081934347748756409e-01 -3.267044723033905029e-01 -4.984616767615079880e-03 3.549850732088088989e-02 1.125086843967437744e-01 -2.825826406478881836e-01 -1.820464581251144409e-01 3.557599335908889771e-02 5.067377164959907532e-02 -2.991261780261993408e-01 8.053277432918548584e-02 8.038016408681869507e-02 -5.885123461484909058e-02 -2.783638052642345428e-02 -4.745354875922203064e-02 -5.342564731836318970e-02 -4.387994483113288879e-02 -1.084925979375839233e-01 1.650827080011367798e-01 5.404563546180725098e-01 -2.324676066637039185e-01 -2.539592385292053223e-01 -4.714760556817054749e-02 4.064425453543663025e-02
-3.408925607800483704e-02 -3.358133137226104736e-02 8.061628043651580811e-02 -2.086948007345199585e-01 -3.284520655870437622e-02 5.120926722884178162e-02 -2.611755132675170898e-01 -7.106690667569637299e-03 -7.065560668706893921e-02 1.818511039018630981e-01 -3.093097731471061707e-02 -2.093736380338668823e-01 3.802632689476013184e-01 -2.746372222900390625e-01 7.044521719217300415e-02 2.330465912818908691e-01 2.849377989768981934e-01 -6.548455357551574707e-02 -5.673502758145332336e-02 -5.464476346969604492e-02 -4.891041293740272522e-02 -4.144733548164367676e-01 -2.946137636899948120e-02 1.546845138072967529e-01 -1.816090196371078491e-01 -1.559099406003952026e-01 7.720685750246047974e-02 3.480135500431060791e-01 2.695157192647457123e-02 1.371341496706008911e-01 -9.857523441314697266e-02 9.626362472772598267e-02
-1.972944438457489014e-01 -1.904027014970779419e-01 2.048821896314620972e-01 -2.456045895814895630e-01 -1.687427908182144165e-01 1.003267019987106323e-01 -4.688618779182434082e-01 1.927242428064346313e-01 -1.651211231946945190e-01 -3.502546809613704681e-03 -7.134953048080205917e-03 2.124321013689041138e-01 1.954647004604339600e-01 -1.087897941470146179e-01 1.052540168166160583e-01 6.874988228082656860e-02 -6.315800547599792480e-02 -1.214727908372879028e-01 8.905835449695587158e-02 1.386133581399917603e-01 1.410353332757949829e-01 3.099011071026325226e-02 -2.188949584960937500e-01 2.178940922021865845e-01 3.624891117215156555e-02 -2.638506591320037842e-01 -1.251544207334518433e-01 7.458718121051788330e-02 -2.073195278644561768e-01 -6.510546058416366577e-02 9.472353011369705200e-02 2.796843051910400391e-01
-3.230273351073265076e-02 -1.512725204229354858e-01 5.253105424344539642e-03 3.744193613529205322e-01 -6.014309823513031006e-02 -2.200942672789096832e-02 -1.691908687353134155e-01 2.699489891529083252e-02 -2.419448047876358032e-01 5.281950533390045166e-02 -2.067037159577012062e-03 -4.662257805466651917e-02 3.586460053920745850e-01 -1.743763089179992676e-01 4.150848370045423508e-03 1.983139365911483765e-01 4.857043270021677017e-03 1.589154452085494995e-02 2.314967364072799683e-01 4.736700560897588730e-03 1.451860219240188599e-01 -3.038578331470489502e-01 1.555327773094177246e-01 -1.265532243996858597e-02 -3.797394633293151855e-01 -1.455576121807098389e-01 -1.305377930402755737e-01 1.683219075202941895e-01 9.021663665771484375e-02 -2.142635732889175415e-01 -2.363400459289550781e-01 1.679300814867019653e-01
-8.617948740720748901e-02 1.541037708520889282e-01 2.079289108514785767e-01 9.551155567169189453e-02 -5.027316883206367493e-02 -4.178964346647262573e-02 7.897195219993591309e-02 -6.737264245748519897e-02 -4.591758176684379578e-02 1.109600067138671875e-01 3.777390718460083008e-02 -4.768370464444160461e-02 5.162832140922546387e-01 -1.785067468881607056e-02 2.218721210956573486e-01 2.491805404424667358e-01 -2.547892183065414429e-02 -4.082093760371208191e-02 1.422943025827407837e-01 -1.844061538577079773e-02 6.138773262500762939e-02 8.957944810390472412e-02 -7.088279724121093750e-02 -9.182897955179214478e-02 -2.111982405185699463e-01 -3.841245472431182861e-01 -1.259159296751022339e-01 1.713655143976211548e-01 -2.117928117513656616e-01 -3.225990235805511475e-01 -2.344320267438888550e-01 1.252884268760681152e-01
-4.085461199283599854e-01 -7.997719943523406982e-02 6.927338987588882446e-02 -1.529354900121688843e-01 9.090458601713180542e-02 1.753702908754348755e-01 -3.065317571163177490e-01 2.401831001043319702e-02 -6.412268150597810745e-03 -2.912627458572387695e-01 1.099444702267646790e-01 2.240739315748214722e-01 2.617460116744041443e-02 -1.545514166355133057e-01 -2.000010460615158081e-01 1.495017409324645996e-01 4.491061344742774963e-02 5.830391868948936462e-02 -1.435485333204269409e-01 -1.822714954614639282e-01 -8.405450731515884399e-02 -8.411701768636703491e-02 3.233220875263214111e-01 2.629542946815490723e-01 -1.861033141613006592e-01 5.122885107994079590e-02 -7.403016835451126099e-02 1.074363365769386292e-01 -3.257856369018554688e-01 -3.691244497895240784e-02 3.868032619357109070e-02 1.432092487812042236e-01
-2.021143287420272827e-01 -8.871597051620483398e-02 3.072391748428344727e-01 2.204058319330215454e-02 -1.387588214129209518e-03 2.074355632066726685e-01 1.414390951395034790e-01 1.284065395593643188e-01 -7.718921452760696411e-02 -1.359704136848449707e-01 2.455566376447677612e-01 1.539804935455322266e-01 3.826943635940551758e-01 -1.987610757350921631e-01 1.442604511976242065e-01 -6.485752016305923462e-02 -1.324637234210968018e-01 2.612213790416717529e-01 -1.711640506982803345e-01 9.336675703525543213e-02 2.147555537521839142e-02 1.275036185979843140e-01 1.369650810956954956e-01 1.727356389164924622e-02 -1.028788536787033081e-01 -2.831731736660003662e-01 2.575380504131317139e-01 1.419421657919883728e-02 -2.900125980377197266e-01 -3.828131128102540970e-03 -1.736816316843032837e-01 1.621128618717193604e-01
5.739118903875350952e-02 -6.108317896723747253e-02 1.457643657922744751e-01 -1.080829352140426636e-01 -5.728155374526977539e-02 1.984208375215530396e-01 2.022479102015495300e-02 -6.312470138072967529e-02 -1.060779318213462830e-01 -2.543328106403350830e-01 1.430656611919403076e-01 -2.699328064918518066e-01 2.863778769969940186e-01 -1.698338687419891357e-01 1.661252826452255249e-01 2.341216057538986206e-01 -2.426444180309772491e-02 -5.998552311211824417e-03 -2.930961735546588898e-02 -1.042015478014945984e-01 -2.125107347965240479e-01 -4.046740382909774780e-02 2.564820945262908936e-01 -1.730336993932723999e-01 3.355871140956878662e-01 -1.079631000757217407e-01 1.041634287685155869e-02 3.574566841125488281e-01 5.394602939486503601e-02 -2.351062297821044922e-01 5.208783969283103943e-02 2.873046696186065674e-01
1.191778630018234253e-01 3.653061343356966972e-03 1.757593154907226562e-01 -2.491411566734313965e-01 -2.083056420087814331e-01 1.260917931795120239e-01 -6.754937022924423218e-02 -7.237414270639419556e-02 -1.539036929607391357e-01 -1.387995779514312744e-01 3.038261830806732178e-01 8.910679817199707031e-02 9.528023004531860352e-02 1.551855951547622681e-01 1.353599280118942261e-01 -2.460397407412528992e-02 -1.338236313313245773e-02 2.982702553272247314e-01 5.660636723041534424e-02 -4.801937565207481384e-02 -7.506675273180007935e-02 -1.089676171541213989e-01 3.717206716537475586e-01 6.495644152164459229e-02 -1.463351845741271973e-01 -3.190704584121704102e-01 -1.047953069210052490e-01 3.033617734909057617e-01 -8.789796382188796997e-02 -3.237566724419593811e-02 -2.901604175567626953e-01 2.338421344757080078e-01
-2.059911489486694336e-01 -2.435435503721237183e-01 1.428864747285842896e-01 -1.572142839431762695e-01 -6.258519366383552551e-03 1.379292905330657959e-01 -4.688825085759162903e-02 -1.777297705411911011e-01 4.613481834530830383e-02 -3.405199572443962097e-02 2.212104946374893188e-01 6.693100929260253906e-02 5.680830031633377075e-02 -3.663892447948455811e-01 3.369474411010742188e-01 1.063306815922260284e-02 3.420761227607727051e-02 6.214053928852081299e-02 3.938264772295951843e-02 -2.462058812379837036e-01 -1.131617128849029541e-01 1.377821248024702072e-02 1.205322742462158203e-01 -3.057323992252349854e-01 -1.603577136993408203e-01 -2.245132625102996826e-02 -1.158408150076866150e-01 2.920737266540527344e-01 -2.977489493787288666e-02 -2.645284831523895264e-01 -1.353327780961990356e-01 3.002285957336425781e-01
-3.868051804602146149e-03 -1.590189337730407715e-02 2.679689228534698486e-01 3.431078046560287476e-02 -1.821110546588897705e-01 2.522325813770294189e-01 3.769605234265327454e-02 1.416370272636413574e-02 9.636379778385162354e-03 -1.897743903100490570e-02 1.829980611801147461e-01 9.285995364189147949e-02 3.521731793880462646e-01 -1.803105175495147705e-01 -2.795098721981048584e-01 9.914051741361618042e-02 -5.217418074607849121e-02 1.015435457229614258e-01 -2.162837684154510498e-01 6.363935023546218872e-02 1.063110157847404480e-01 2.493261992931365967e-01 -7.905249297618865967e-02 -1.016536727547645569e-02 -1.954694688320159912e-01 -1.355549395084381104e-01 2.302143126726150513e-01 3.158541023731231689e-01 -1.851013749837875366e-01 -1.061982940882444382e-02 -1.753704845905303955e-01 3.508954644203186035e-01
-2.168813534080982208e-02 -1.374874711036682129e-01 1.862802803516387939e-01 -4.064591601490974426e-02 -3.627097010612487793e-01 3.027153015136718750e-01 1.206016764044761658e-01 8.455767482519149780e-02 -1.237028390169143677e-01 -2.659523189067840576e-01 2.716524004936218262e-01 2.380170822143554688e-01 1.092348620295524597e-01 -9.502927213907241821e-02 -1.341804862022399902e-01 2.532616555690765381e-01 -1.200682371854782104e-01 1.856794655323028564e-01 5.669304355978965759e-02 4.108656942844390869e-02 1.348094940185546875e-01 -6.893602013587951660e-02 -2.030209302902221680e-01 9.222962707281112671e-02 -1.435069888830184937e-01 -2.018154412508010864e-02 1.556251049041748047e-01 3.374518454074859619e-01 -9.187065809965133667e-02 -2.037328630685806274e-01 -1.560214161872863770e-01 1.413022428750991821e-01
-2.237129360437393188e-01 -5.023815110325813293e-02 2.954592108726501465e-01 -1.109015345573425293e-01 -1.318579763174057007e-01 2.720784544944763184e-01 -4.106470942497253418e-02 1.326370686292648315e-01 -8.096393942832946777e-02 -3.070051223039627075e-02 1.115975454449653625e-01 8.381011337041854858e-02 2.234796732664108276e-01 -2.353502623736858368e-02 -1.581425368785858154e-01 2.029518634080886841e-01 -2.180231511592864990e-01 -1.724234372377395630e-01 -2.196702174842357635e-02 6.272047758102416992e-02 3.703608512878417969e-01 -2.234008461236953735e-01 4.007647037506103516e-01 7.328885793685913086e-02 -1.270664185285568237e-01 -1.398723125457763672e-01 1.599385738372802734e-01 -7.598635740578174591e-03 2.968430891633033752e-02 1.600849926471710205e-01 -1.080089211463928223e-01 2.433274686336517334e-01
7.144305109977722168e-02 1.807572692632675171e-01 1.984009742736816406e-01 -2.966267466545104980e-01 -1.600100547075271606e-01 2.498783320188522339e-01 3.504516929388046265e-02 1.816813200712203979e-01 -2.238713800907135010e-01 -9.563421458005905151e-02 2.791083455085754395e-01 -1.443331390619277954e-01 7.470834255218505859e-02 -6.649503856897354126e-02 2.169627845287322998e-01 1.131435018032789230e-02 -1.963271349668502808e-01 2.547801434993743896e-01 3.999370709061622620e-02 9.412869811058044434e-02 -1.561779379844665527e-01 -2.898042798042297363e-01 1.435342878103256226e-01 1.523758023977279663e-01 -2.431209832429885864e-01 -2.030569165945053101e-01 -7.384540885686874390e-02 2.424023598432540894e-01 -6.461755931377410889e-02 1.637301291339099407e-03 -1.307864338159561157e-01 2.131698578596115112e-01
-1.321127414703369141e-01 -1.729064136743545532e-01 1.872643530368804932e-01 -3.117341995239257812e-01 -3.193933665752410889e-01 4.437855631113052368e-02 -2.845894694328308105e-01 1.093746745027601719e-03 -1.435363888740539551e-01 2.647195160388946533e-01 2.232607603073120117e-01 7.644470036029815674e-02 -1.932179741561412811e-02 -2.020249664783477783e-01 -1.471930183470249176e-02 1.677815169095993042e-01 1.883324235677719116e-02 -6.963525712490081787e-02 2.010532841086387634e-02 -1.603519916534423828e-01 -1.289408653974533081e-01 -1.075332239270210266e-01 1.683657467365264893e-01 1.148673146963119507e-01 -1.102747861295938492e-02 -2.857860326766967773e-01 -4.414815828204154968e-02 1.564818322658538818e-01 4.087442159652709961e-02 -3.815291523933410645e-01 -6.936286389827728271e-02 2.412008792161941528e-01
-2.150292508304119110e-02 -2.758518457412719727e-01 1.553660333156585693e-01 9.034113585948944092e-02 -3.919536992907524109e-02 -1.182930078357458115e-02 -8.813717961311340332e-02 -1.171705499291419983e-01 -1.522859334945678711e-01 -2.498055249452590942e-01 -1.069807782769203186e-01 -2.039963603019714355e-01 1.289246678352355957e-01 9.188912063837051392e-02 -9.905845671892166138e-02 -8.860161155462265015e-02 6.093157082796096802e-02 -1.822712123394012451e-01 -1.832736283540725708e-01 -4.149746522307395935e-02 1.746685802936553955e-01 -1.833445392549037933e-02 7.140740007162094116e-02 -1.766767948865890503e-01 3.846722887828946114e-03 -8.134841918945312500e-02 9.055560082197189331e-02 4.230862855911254883e-01 -3.731710836291313171e-02 -4.046804904937744141e-01 -1.012816280126571655e-01 4.218190908432006836e-01
-1.644983738660812378e-01 -2.292892336845397949e-02 3.502096533775329590e-01 -1.237342134118080139e-01 -8.722802251577377319e-02 2.294299453496932983e-01 -3.554732799530029297e-01 1.156666502356529236e-02 -4.122286289930343628e-02 -3.621555864810943604e-01 -1.417149454355239868e-01 1.516890376806259155e-01 4.625884070992469788e-02 -3.131146728992462158e-01 -1.754453033208847046e-01 -2.921240404248237610e-03 -3.367561399936676025e-01 -2.601310610771179199e-02 -4.508174955844879150e-02 -7.696118950843811035e-02 -5.387973785400390625e-02 -1.987655013799667358e-01 5.353322252631187439e-02 1.518398672342300415e-01 -2.662036418914794922e-01 -1.442152857780456543e-01 -1.790301315486431122e-02 2.026359587907791138e-01 2.939192391932010651e-02 -5.199644714593887329e-02 -1.160157769918441772e-01 -1.888372749090194702e-02
-3.392452374100685120e-02 -8.890277147293090820e-02 1.661082059144973755e-01 -1.389171481132507324e-01 -2.851608209311962128e-02 -8.140690624713897705e-02 -1.511338353157043457e-01 1.707046180963516235e-01 -1.366279721260070801e-01 1.087335869669914246e-01 -1.535136345773935318e-02 -1.039732396602630615e-01 3.664759397506713867e-01 -1.725133061408996582e-01 3.618878126144409180e-01 -8.322389796376228333e-03 2.872140407562255859e-01 -1.176605075597763062e-01 2.172918319702148438e-01 -1.131809577345848083e-01 2.616893351078033447e-01 -1.130674853920936584e-01 1.676040142774581909e-01 8.460129052400588989e-02 4.479756578803062439e-03 -1.709907054901123047e-01 -6.535511463880538940e-02 9.381675720214843750e-02 -1.673109233379364014e-01 -2.734000682830810547e-01 -1.481456905603408813e-01 3.287946283817291260e-01
-4.842574894428253174e-02 -5.843329057097434998e-02 2.697218060493469238e-01 3.299423307180404663e-02 1.706670154817402363e-03 3.354959487915039062e-01 -1.743672490119934082e-01 1.061976552009582520e-01 -2.195409685373306274e-01 -1.569921672344207764e-01 1.340530961751937866e-01 6.175181269645690918e-02 1.647122204303741455e-01 -1.386333107948303223e-01 6.371592730283737183e-02 -2.647890150547027588e-01 -1.799198538064956665e-01 1.932775229215621948e-01 -1.612672209739685059e-01 -2.180214226245880127e-01 -1.362066268920898438e-01 -2.925653010606765747e-02 -1.134392246603965759e-02 1.441555917263031006e-01 -2.108318917453289032e-02 -1.275420784950256348e-01 1.152855623513460159e-02 3.779719769954681396e-02 -5.269416570663452148e-01 -1.123834624886512756e-01 -2.257426828145980835e-01 8.884476125240325928e-02
-3.326229155063629150e-01 1.453468799591064453e-01 -1.571727357804775238e-02 4.585266485810279846e-02 -1.193316429853439331e-01 2.200410515069961548e-01 -1.307402700185775757e-01 -2.972467839717864990e-01 -6.972257792949676514e-02 -2.819993160665035248e-02 3.125958442687988281e-01 5.845379084348678589e-02 3.333440124988555908e-01 -1.168199256062507629e-01 -2.529088556766510010e-01 1.954943686723709106e-01 1.589738279581069946e-01 -6.470749527215957642e-02 7.125979661941528320e-02 -4.755957052111625671e-02 3.193947672843933105e-02 -2.625738270580768585e-02 2.211443185806274414e-01 7.230926305055618286e-03 8.932424336671829224e-02 2.612110041081905365e-02 3.419317603111267090e-01 2.318616658449172974e-01 -6.540544331073760986e-02 -4.044689238071441650e-02 -2.007164806127548218e-01 2.259178012609481812e-01
-1.038565561175346375e-01 2.812411189079284668e-01 2.174396961927413940e-01 -1.818309426307678223e-01 3.269328176975250244e-02 2.844082415103912354e-01 -5.287419259548187256e-02 1.189722213894128799e-03 -6.852341443300247192e-02 -8.189787715673446655e-02 -2.798877283930778503e-02 -1.583716869354248047e-01 4.773893393576145172e-03 -2.406136840581893921e-01 -3.773090988397598267e-02 7.092358916997909546e-02 -2.740877389442175627e-04 1.615653336048126221e-01 -9.584038704633712769e-02 1.189427748322486877e-01 -2.530955672264099121e-01 -3.911416232585906982e-01 3.519251048564910889e-01 1.885686516761779785e-01 -1.737602353096008301e-01 -3.823462873697280884e-02 4.958231747150421143e-02 3.490028381347656250e-01 -2.086958140134811401e-01 2.077891863882541656e-02 -9.283942729234695435e-02 9.468968957662582397e-02
-2.172857373952865601e-01 1.441259533166885376e-01 3.066906332969665527e-01 -1.299376636743545532e-01 -1.591945588588714600e-01 4.022960066795349121e-01 -1.610350459814071655e-01 8.298625797033309937e-02 -2.054701298475265503e-01 -1.981568932533264160e-01 -6.040919199585914612e-02 -6.202857941389083862e-02 1.896851807832717896e-01 -2.143841385841369629e-01 -7.227157801389694214e-02 2.205805294215679169e-02 -1.976204514503479004e-01 1.139170080423355103e-01 -4.265571758151054382e-02 -3.371422886848449707e-01 1.243731821887195110e-03 -5.279767885804176331e-02 2.735331356525421143e-01 1.438743025064468384e-01 -2.651391625404357910e-01 -2.963363379240036011e-02 -1.147063523530960083e-01 2.553339302539825439e-01 -5.488698929548263550e-02 -3.262912854552268982e-02 -6.999431550502777100e-02 1.025666296482086182e-02
-1.622641384601593018e-01 6.624092161655426025e-02 3.142589330673217773e-01 -3.543927371501922607e-01 1.443357616662979126e-01 2.632092237472534180e-01 5.834532529115676880e-02 2.731833159923553467e-01 -2.668224275112152100e-02 -6.529919058084487915e-02 2.510892748832702637e-01 1.600121408700942993e-01 2.768978774547576904e-01 -1.208526939153671265e-01 -2.625735104084014893e-01 1.094336733222007751e-01 -1.929173618555068970e-02 1.109938845038414001e-01 -7.976326346397399902e-02 2.714297175407409668e-02 1.103039178997278214e-02 -1.100532412528991699e-01 -3.786607086658477783e-02 -8.449681103229522705e-02 -2.401170879602432251e-01 -2.101504616439342499e-02 1.690352451987564564e-03 1.585022509098052979e-01 -3.375767469406127930e-01 -2.288878262042999268e-01 -7.841464132070541382e-02 1.210059076547622681e-01
-2.876650393009185791e-01 -1.713092327117919922e-01 1.236922740936279297e-01 -2.678305804729461670e-01 -1.290852129459381104e-01 2.165081948041915894e-01 1.848708838224411011e-01 1.203284934163093567e-01 2.236518636345863342e-02 1.561170630156993866e-02 3.987015038728713989e-02 2.249223440885543823e-01 4.470930621027946472e-02 -4.899867177009582520e-01 -2.782681584358215332e-01 1.811468452215194702e-01 -1.707852333784103394e-01 2.387512102723121643e-02 -1.702241897583007812e-01 -2.130647748708724976e-02 -1.383570581674575806e-02 -7.119666039943695068e-02 1.038700118660926819e-01 9.471369534730911255e-02 -1.315688341856002808e-02 -2.128510177135467529e-01 6.374333798885345459e-02 2.113862931728363037e-01 -7.399384677410125732e-02 -1.840923130512237549e-01 1.421573013067245483e-01 2.131420075893402100e-01
-2.705782651901245117e-01 8.299224823713302612e-02 3.932216763496398926e-01 -5.517441034317016602e-02 5.885479226708412170e-02 6.161253899335861206e-02 -6.741173565387725830e-02 -1.944826990365982056e-01 1.825029104948043823e-01 -9.166761487722396851e-02 1.514302641153335571e-01 1.127289906144142151e-01 2.119529992341995239e-01 -2.943640649318695068e-01 -1.081085726618766785e-01 1.865741610527038574e-01 8.802583813667297363e-02 -2.373707294464111328e-02 3.015745580196380615e-01 5.688419565558433533e-02 1.032052338123321533e-01 2.457594871520996094e-01 -9.411465376615524292e-02 -2.362696081399917603e-01 -1.060743629932403564e-01 -4.049978256225585938e-01 -1.169829349964857101e-02 1.605047881603240967e-01 -5.130170658230781555e-02 -8.094462752342224121e-02 2.713079564273357391e-02 8.868402987718582153e-02
-1.263808161020278931e-01 -4.870135709643363953e-02 2.699333429336547852e-01 -1.372057348489761353e-01 4.678882285952568054e-02 1.027215048670768738e-01 9.533491916954517365e-03 2.082828730344772339e-01 -2.473764270544052124e-01 -2.039076685905456543e-01 2.917452454566955566e-01 -1.287001073360443115e-01 1.574795395135879517e-01 -1.134824752807617188e-01 -8.254875242710113525e-02 5.649357568472623825e-03 -1.837744414806365967e-01 2.013172507286071777e-01 -5.362202599644660950e-02 1.857602968811988831e-02 3.248819112777709961e-01 -2.186304777860641479e-01 4.157402217388153076e-01 1.087648719549179077e-01 -2.215722110122442245e-03 -2.217157483100891113e-01 7.108110730769112706e-05 -2.018024586141109467e-02 -2.475517988204956055e-01 5.180897563695907593e-02 -9.703652560710906982e-02 2.151392102241516113e-01
5.608920380473136902e-02 -1.444892585277557373e-01 1.220317333936691284e-01 -2.518172860145568848e-01 -4.919770359992980957e-02 1.379055976867675781e-01 -2.557294368743896484e-01 -1.065910384058952332e-01 -5.039768815040588379e-01 -1.495946347713470459e-01 1.506315320730209351e-01 3.717142343521118164e-02 1.063663884997367859e-01 -7.232865691184997559e-02 1.336998939514160156e-01 -8.992329239845275879e-02 -3.527093678712844849e-02 -3.609163314104080200e-02 -6.094028241932392120e-03 -1.216110810637474060e-01 -2.113227248191833496e-01 1.466791182756423950e-01 -1.454236730933189392e-02 2.389959692955017090e-01 -4.146479964256286621e-01 -1.397995352745056152e-01 -2.986420691013336182e-02 7.664987444877624512e-02 -1.990237683057785034e-01 -1.212170124053955078e-01 -8.936475962400436401e-02 2.347675859928131104e-01
-8.404854685068130493e-02 -3.670304119586944580e-01 1.112147569656372070e-01 -5.928199738264083862e-02 8.235068619251251221e-02 8.816583454608917236e-02 -3.790573775768280029e-01 1.675821840763092041e-01 -1.241332814097404480e-01 -1.236397624015808105e-01 -1.566877514123916626e-01 -7.631009817123413086e-02 3.971021473407745361e-01 3.854276984930038452e-02 2.298784675076603889e-03 8.203814923763275146e-02 -2.595359385013580322e-01 6.199121847748756409e-02 2.064676433801651001e-01 1.389561146497726440e-01 -4.672501236200332642e-02 2.838152460753917694e-02 -2.978567779064178467e-02 9.554312564432621002e-03 4.516727477312088013e-02 -1.651032865047454834e-01 2.744730934500694275e-02 1.919016540050506592e-01 -1.496749073266983032e-01 -1.194359213113784790e-01 -2.073065787553787231e-01 3.813239037990570068e-01
8.500704169273376465e-02 1.763435266911983490e-02 1.777977347373962402e-01 -3.978856280446052551e-02 -7.340451329946517944e-02 8.318710327148437500e-02 -1.288764923810958862e-01 -6.539924442768096924e-02 -1.945129483938217163e-01 -2.378850132226943970e-01 -9.918683022260665894e-02 -1.451921015977859497e-01 2.072418779134750366e-01 5.450097471475601196e-02 -1.620542258024215698e-01 6.646689027547836304e-02 1.596202850341796875e-01 -3.476180136203765869e-01 2.807441055774688721e-01 1.045765541493892670e-02 5.125907063484191895e-02 -6.814906746149063110e-02 2.707655169069766998e-02 -1.013838201761245728e-01 -1.663337647914886475e-01 -3.471023142337799072e-01 -7.859837263822555542e-02 3.775727450847625732e-01 -2.143042385578155518e-01 -3.455377817153930664e-01 5.331904068589210510e-02 1.247086599469184875e-01
-1.987287551164627075e-01 -6.887825578451156616e-02 -8.113980293273925781e-02 -1.937017887830734253e-01 -9.419035166501998901e-02 6.619759649038314819e-02 -1.427812129259109497e-01 8.459155261516571045e-02 -3.078845739364624023e-01 -3.018311262130737305e-01 1.023001819849014282e-01 3.526293858885765076e-02 2.975496090948581696e-02 -2.444992214441299438e-01 -2.984850704669952393e-01 2.202754467725753784e-01 3.977296873927116394e-02 1.903785169124603271e-01 -9.967698156833648682e-02 -9.856443852186203003e-02 -1.669261306524276733e-01 -1.262991279363632202e-01 1.863622814416885376e-01 1.580531522631645203e-02 -1.206778362393379211e-01 8.293475210666656494e-02 -4.435216262936592102e-02 9.228803962469100952e-02 -3.082875013351440430e-01 2.205970436334609985e-01 -2.973523736000061035e-01 2.732359766960144043e-01
-2.326551228761672974e-01 1.383650675415992737e-02 3.720607757568359375e-01 -2.256207317113876343e-01 -1.008791550993919373e-01 2.405003458261489868e-01 -2.005017697811126709e-01 1.053612083196640015e-01 -1.365331113338470459e-01 -2.100690603256225586e-01 -3.282051160931587219e-02 -1.144595146179199219e-01 1.106399521231651306e-01 -2.560205757617950439e-01 -1.085563972592353821e-01 -4.977972805500030518e-02 -1.793181449174880981e-01 5.804874002933502197e-03 -1.010002568364143372e-01 -1.832984834909439087e-01 5.670118704438209534e-02 -1.610852777957916260e-01 2.108957916498184204e-01 1.343281865119934082e-01 -3.521909415721893311e-01 -2.158118179067969322e-03 -2.078491300344467163e-01 3.123851716518402100e-01 5.313056707382202148e-02 -1.722665727138519287e-01 -2.112732082605361938e-02 -5.081448704004287720e-02
4.416405782103538513e-02 -2.417318522930145264e-01 2.896399423480033875e-02 1.761988252401351929e-01 -5.145658925175666809e-02 -7.030914537608623505e-03 -1.381828933954238892e-01 -1.128728222101926804e-02 5.684196203947067261e-02 -3.080027922987937927e-02 1.191670298576354980e-01 1.684821099042892456e-01 4.253598749637603760e-01 -1.720905154943466187e-01 1.196703910827636719e-01 3.478004336357116699e-01 7.151047885417938232e-02 -8.774240314960479736e-02 -1.791355386376380920e-02 3.393870592117309570e-02 2.312785536050796509e-01 6.872656196355819702e-02 -1.672520302236080170e-02 -4.555591940879821777e-02 -1.698815673589706421e-01 -2.883308529853820801e-01 -1.693433672189712524e-01 1.959618330001831055e-01 -1.905838102102279663e-01 -1.754275411367416382e-01 3.956014290452003479e-02 4.130668342113494873e-01
-1.079621911048889160e-01 -3.909507766366004944e-02 4.640093445777893066e-02 -2.516437321901321411e-02 -1.875496208667755127e-01 2.950494885444641113e-01 -3.304016590118408203e-01 1.825103014707565308e-01 -6.715655326843261719e-02 -4.798276722431182861e-02 -5.017369240522384644e-02 2.021503299474716187e-01 6.834554672241210938e-02 4.674745723605155945e-02 -2.025182396173477173e-01 1.025006473064422607e-01 1.964829862117767334e-01 1.696070283651351929e-02 -5.023310706019401550e-02 1.107526347041130066e-01 1.279259175062179565e-01 -2.405256628990173340e-01 -1.895451247692108154e-01 6.476704776287078857e-02 -1.148332748562097549e-02 -2.610580623149871826e-01 2.336998432874679565e-01 6.900370866060256958e-02 -1.426581293344497681e-01 -1.063874587416648865e-01 -3.971950113773345947e-01 3.544541299343109131e-01
-6.523884832859039307e-02 -5.244525894522666931e-02 -7.260835915803909302e-02 -3.145254552364349365e-01 -6.930440664291381836e-02 4.492175877094268799e-01 -1.742584407329559326e-01 2.642329335212707520e-01 -7.693519443273544312e-02 7.604219485074281693e-03 8.096179366111755371e-02 1.887312233448028564e-01 2.591822147369384766e-01 -1.680266261100769043e-01 -1.680534332990646362e-01 8.713539689779281616e-02 -2.389629185199737549e-01 3.243341576308012009e-03 -3.746375441551208496e-02 2.410143762826919556e-01 5.372754484415054321e-02 -2.905354602262377739e-03 -2.269673720002174377e-02 9.248980134725570679e-02 -2.077983468770980835e-01 -1.956551522016525269e-01 7.374221831560134888e-02 7.836119830608367920e-02 -2.451293915510177612e-01 -1.140384469181299210e-03 3.133253008127212524e-02 3.463173508644104004e-01
-7.092601805925369263e-02 -1.962940394878387451e-01 2.340063154697418213e-01 1.077666729688644409e-01 2.412846684455871582e-02 -1.016975119709968567e-01 -1.458845585584640503e-01 -2.711024880409240723e-01 9.435567073523998260e-03 -9.075385332107543945e-02 1.778382249176502228e-02 1.420279145240783691e-01 2.206480950117111206e-01 -1.819556653499603271e-01 2.140000313520431519e-01 1.210486516356468201e-03 -1.262953728437423706e-01 -4.006069600582122803e-01 -1.098579838871955872e-01 -3.537570312619209290e-02 -1.540347933769226074e-01 -1.336225271224975586e-01 1.042895838618278503e-01 -4.380719736218452454e-02 -1.631714552640914917e-01 -3.336473703384399414e-01 3.437516689300537109e-01 6.794078648090362549e-02 -3.318506479263305664e-01 5.067773628979921341e-03 -6.899333000183105469e-02 9.048058092594146729e-02
-8.455720543861389160e-02 -3.008004128932952881e-01 7.452651113271713257e-02 -1.667528897523880005e-01 1.748592033982276917e-02 2.083784937858581543e-01 -3.425623178482055664e-01 2.026652097702026367e-01 -2.010217308998107910e-01 -2.162701785564422607e-01 -6.862118840217590332e-03 -6.500554829835891724e-02 4.519387483596801758e-01 -2.119077742099761963e-02 9.553935378789901733e-02 1.526594460010528564e-01 -2.178799957036972046e-01 1.510967034846544266e-02 9.490362554788589478e-02 2.029589414596557617e-01 -4.429509490728378296e-02 8.224077522754669189e-03 6.930524483323097229e-03 -7.428549230098724365e-03 -1.142049729824066162e-01 -2.603366971015930176e-01 -8.636845648288726807e-02 -1.004336997866630554e-01 -8.964241296052932739e-02 -4.595002904534339905e-02 -2.016983032226562500e-01 2.984084784984588623e-01
-1.725067496299743652e-01 -1.806225478649139404e-01 2.403748482465744019e-01 1.366593781858682632e-02 -7.218911498785018921e-02 1.831367909908294678e-01 -3.018737956881523132e-02 1.551904082298278809e-01 -1.045010760426521301e-01 -6.258995085954666138e-02 2.693372070789337158e-01 2.118654698133468628e-01 3.386192321777343750e-01 -2.461920976638793945e-01 -1.494419481605291367e-02 1.308638453483581543e-01 -8.383124321699142456e-02 2.130443006753921509e-01 -1.160474568605422974e-01 1.625051051378250122e-01 -2.194871660321950912e-03 2.706106603145599365e-01 -1.250193566083908081e-01 1.667435616254806519e-01 -2.125107795000076294e-01 -2.069723010063171387e-01 2.404448240995407104e-01 6.511504948139190674e-02 -1.951454132795333862e-01 7.891208678483963013e-02 -1.416939944028854370e-01 2.600347399711608887e-01
2.828509733080863953e-02 -2.383212000131607056e-01 3.827248811721801758e-01 -1.152030006051063538e-01 1.477871090173721313e-01 1.794516742229461670e-01 -5.391049757599830627e-02 1.659482419490814209e-01 -9.681431204080581665e-02 -3.098993301391601562e-01 9.734052233397960663e-03 2.338123321533203125e-02 6.657501310110092163e-02 -9.502909146249294281e-03 4.470044746994972229e-02 1.802043523639440536e-03 5.839507794007658958e-04 -2.824906446039676666e-02 -1.567179262638092041e-01 -1.352599449455738068e-02 1.423455178737640381e-01 -1.740124076604843140e-01 1.729924678802490234e-01 8.474928140640258789e-02 -1.790773272514343262e-01 -3.304828703403472900e-02 4.433380067348480225e-02 -1.278606206178665161e-01 -1.157535314559936523e-01 1.147173941135406494e-01 -4.025896489620208740e-01 4.819569289684295654e-01
-1.464496403932571411e-01 -1.767708510160446167e-01 -8.982501924037933350e-03 1.233919337391853333e-01 -1.429833918809890747e-01 -2.059121280908584595e-01 -1.257856041193008423e-01 -1.016972586512565613e-01 -1.649475395679473877e-01 -1.313688158988952637e-01 7.666263729333877563e-02 -5.204176995903253555e-04 5.940853953361511230e-01 -2.231380343437194824e-01 5.591567233204841614e-02 2.717079520225524902e-01 1.055582091212272644e-01 2.538427012041211128e-03 -2.036510594189167023e-02 1.535919159650802612e-01 2.739906907081604004e-01 3.375102207064628601e-02 -7.907224446535110474e-02 -2.554467506706714630e-02 -2.902005426585674286e-02 2.767461119219660759e-03 2.806155383586883545e-02 1.419915854930877686e-01 -3.157488405704498291e-01 -1.954688727855682373e-01 -1.152052879333496094e-01 1.473817378282546997e-01
-2.332799434661865234e-01 3.504007589071989059e-03 2.041157484054565430e-01 7.317516952753067017e-03 9.039875119924545288e-02 1.555751115083694458e-01 -7.016906142234802246e-02 1.358399838209152222e-01 -2.907553017139434814e-01 -2.740859389305114746e-01 3.361032903194427490e-01 1.401293277740478516e-01 2.201712429523468018e-01 -3.117901980876922607e-01 -1.217266544699668884e-01 2.728551812469959259e-02 -7.247531414031982422e-02 5.660660937428474426e-02 -1.879997104406356812e-01 1.060871481895446777e-01 1.875996142625808716e-01 -1.465092897415161133e-01 -4.280510172247886658e-02 1.996675692498683929e-02 -3.581509590148925781e-01 -3.252826165407896042e-03 1.289335191249847412e-01 5.740980431437492371e-02 -1.755781024694442749e-01 -1.834085881710052490e-01 2.606211304664611816e-01 6.984466221183538437e-03
-1.103325653821229935e-02 2.221116721630096436e-01 3.128285109996795654e-01 -1.611381210386753082e-02 -2.580060660839080811e-01 1.250725984573364258e-01 -3.023928962647914886e-02 5.982918664813041687e-03 -1.233362872153520584e-02 -2.571205608546733856e-02 -2.369693964719772339e-01 -2.239851951599121094e-01 2.625702917575836182e-01 -1.504833549261093140e-01 7.796243578195571899e-02 9.360928833484649658e-02 7.372989505529403687e-02 -1.612828671932220459e-01 3.233465850353240967e-01 9.302033483982086182e-02 -3.564180433750152588e-01 -3.697139024734497070e-02 1.270177960395812988e-01 -1.125072985887527466e-01 -6.438964046537876129e-03 -2.195726931095123291e-01 1.035466790199279785e-01 3.195682764053344727e-01 1.284482795745134354e-02 -2.096779271960258484e-02 -1.932053714990615845e-01 2.341322153806686401e-01
-8.816466480493545532e-02 1.432640850543975830e-01 1.498208642005920410e-01 -1.957867890596389771e-01 -1.118688210844993591e-01 1.802838146686553955e-01 -1.774666607379913330e-01 -5.291363224387168884e-02 -1.766962707042694092e-01 -8.723980188369750977e-02 2.026914805173873901e-01 2.180125117301940918e-01 -8.779056370258331299e-02 6.712270528078079224e-02 -1.579454541206359863e-01 -6.168192252516746521e-02 5.349614471197128296e-02 -2.417947724461555481e-02 9.687694162130355835e-02 2.357908338308334351e-01 9.404941461980342865e-03 9.795134887099266052e-03 3.183434531092643738e-02 6.538252532482147217e-02 -1.216774359345436096e-01 -2.909244894981384277e-01 -1.589224338531494141e-01 2.717769443988800049e-01 -1.835497282445430756e-02 -2.622397840023040771e-01 -4.644777774810791016e-01 3.254126608371734619e-01
-4.395367577672004700e-02 -1.183611452579498291e-01 2.167222350835800171e-01 -3.043570518493652344e-01 -3.975682333111763000e-02 6.217994540929794312e-02 -3.179294466972351074e-01 -7.492200285196304321e-02 -1.032949388027191162e-01 1.877304725348949432e-02 2.090909034013748169e-01 -5.696525797247886658e-02 -3.168153017759323120e-02 -1.676225811243057251e-01 -3.721866384148597717e-02 -3.008814752101898193e-01 2.002820000052452087e-02 -1.046374589204788208e-01 8.700584992766380310e-03 1.220323145389556885e-02 -8.831712603569030762e-02 7.113310694694519043e-02 6.561907380819320679e-02 1.276986300945281982e-01 -2.323301434516906738e-01 -3.912153840065002441e-01 8.489785343408584595e-02 -1.166346855461597443e-02 4.866949096322059631e-02 -3.835674822330474854e-01 -2.959420979022979736e-01 2.383759170770645142e-01
5.634823814034461975e-02 -9.126941114664077759e-02 7.610147446393966675e-02 -8.024819195270538330e-02 -2.156720124185085297e-02 -2.747342735528945923e-02 -1.639029532670974731e-01 2.503170371055603027e-01 -1.760318130254745483e-02 -9.927641600370407104e-02 1.624110937118530273e-01 9.130586683750152588e-02 3.087745904922485352e-01 -7.277449965476989746e-02 -5.019904300570487976e-02 9.566575288772583008e-02 1.057506427168846130e-01 2.181196510791778564e-01 -1.217113286256790161e-01 1.771480441093444824e-01 -5.495291948318481445e-02 -2.562965825200080872e-02 -7.167407870292663574e-02 2.386627346277236938e-02 -1.079981774091720581e-01 -1.727110445499420166e-01 -2.144809216260910034e-01 4.347618818283081055e-01 1.241287589073181152e-01 -2.844215929508209229e-01 -2.373549193143844604e-01 4.299300014972686768e-01
-2.957700788974761963e-01 -1.720221787691116333e-01 2.580594420433044434e-01 -1.488622128963470459e-01 -1.857083141803741455e-01 1.629044711589813232e-01 5.021325871348381042e-02 1.719012558460235596e-01 -2.402386814355850220e-01 -1.242084875702857971e-01 1.556625515222549438e-01 2.463496848940849304e-02 1.265521496534347534e-01 6.625220645219087601e-03 -1.351793706417083740e-01 8.306969888508319855e-03 -2.012848556041717529e-01 -5.527160689234733582e-02 -2.857565879821777344e-02 1.956500560045242310e-01 2.898300886154174805e-01 -6.921961903572082520e-02 3.437022864818572998e-01 1.179764326661825180e-02 -3.672767663374543190e-03 -1.396019756793975830e-01 2.327887266874313354e-01 1.644444465637207031e-02 -5.684445798397064209e-02 5.645762756466865540e-02 -1.107138246297836304e-01 4.316553473472595215e-01
-6.948982179164886475e-02 1.544619947671890259e-01 2.892906367778778076e-01 -9.989988803863525391e-02 1.992484740912914276e-02 2.883481681346893311e-01 1.393601670861244202e-02 3.351243436336517334e-01 1.359951216727495193e-02 1.178423166275024414e-01 6.105488166213035583e-02 9.989105910062789917e-02 1.978607028722763062e-01 -3.689904808998107910e-01 -1.558161824941635132e-01 1.198767498135566711e-01 -1.717899143695831299e-01 -1.116871237754821777e-01 -2.185991108417510986e-01 -1.287141814827919006e-02 1.411970406770706177e-01 9.872542694211006165e-03 -7.545077055692672729e-02 7.890596985816955566e-03 -2.194651067256927490e-01 1.872066967189311981e-02 1.775950491428375244e-01 1.849510818719863892e-01 -3.916260004043579102e-01 -1.285993009805679321e-01 -3.650227561593055725e-02 1.965711861848831177e-01
-1.361315250396728516e-01 4.844813421368598938e-02 3.340790569782257080e-01 -2.537031769752502441e-01 -1.233108565211296082e-01 3.035523593425750732e-01 -2.093361467123031616e-01 -2.126912400126457214e-02 -1.400817036628723145e-01 -1.980390250682830811e-01 -8.416458219289779663e-02 -3.270630910992622375e-02 1.835192143917083740e-01 -2.270462214946746826e-01 -1.593492478132247925e-01 -1.363166514784097672e-02 -1.595601290464401245e-01 -2.725703455507755280e-02 -1.208921894431114197e-01 -2.635663449764251709e-01 -1.201978549361228943e-01 -1.050738692283630371e-01 2.823491096496582031e-01 2.369146794080734253e-01 -2.659902870655059814e-01 -1.575789898633956909e-01 -1.356344074010848999e-01 2.772479951381683350e-01 -9.491524845361709595e-02 -2.800587005913257599e-02 -3.708429262042045593e-02 9.196305647492408752e-03
-1.898932754993438721e-01 7.053757458925247192e-02 3.456977605819702148e-01 -2.025114297866821289e-01 -6.943629682064056396e-02 3.667926490306854248e-01 -1.632659733295440674e-01 1.268641054630279541e-01 -1.330431252717971802e-01 -1.925277560949325562e-01 -1.481493711471557617e-01 -4.998479038476943970e-02 1.019356176257133484e-01 -2.423427104949951172e-01 -2.672421559691429138e-02 -6.834266334772109985e-02 -2.039458155632019043e-01 2.469430118799209595e-02 -7.749712467193603516e-02 -3.133555948734283447e-01 -5.983421113342046738e-03 -5.346586182713508606e-02 3.269172906875610352e-01 1.703222543001174927e-01 -2.493219077587127686e-01 -1.561356931924819946e-01 -1.815469413995742798e-01 1.730255335569381714e-01 -1.122620329260826111e-01 -9.808018058538436890e-02 -4.947082325816154480e-02 5.772273242473602295e-02
1.906064711511135101e-02 -1.034399718046188354e-01 1.122251600027084351e-01 -9.950609505176544189e-02 -2.702567577362060547e-01 5.173049122095108032e-02 -2.089223712682723999e-01 1.218766272068023682e-01 -2.224207371473312378e-01 -4.444448053836822510e-01 4.350733458995819092e-01 2.454502880573272705e-01 6.160076335072517395e-02 -1.155276149511337280e-01 3.550707548856735229e-02 2.365094982087612152e-02 2.270642966032028198e-01 7.136075943708419800e-02 9.888176620006561279e-02 1.863239258527755737e-01 -6.629179418087005615e-02 -1.064672172069549561e-01 1.728246547281742096e-02 -1.710596382617950439e-01 -2.314660847187042236e-01 6.877247989177703857e-02 -6.221536174416542053e-02 3.768569231033325195e-02 -1.349631547927856445e-01 5.174797028303146362e-02 -2.677925527095794678e-01 1.186920031905174255e-01
-1.005141250789165497e-02 -7.790970057249069214e-02 1.283571571111679077e-01 -4.188823699951171875e-01 3.125480562448501587e-02 6.022279709577560425e-02 -3.043496012687683105e-01 1.204830780625343323e-01 -4.748614430427551270e-01 2.709254436194896698e-02 2.603234350681304932e-01 8.887296915054321289e-02 2.597551345825195312e-01 -4.186959937214851379e-02 9.847336262464523315e-02 -2.814228832721710205e-01 5.373274162411689758e-02 -5.632583796977996826e-02 1.445313096046447754e-01 -8.382333815097808838e-02 -7.657494395971298218e-02 8.869654993759468198e-05 7.207123935222625732e-02 1.026688441634178162e-01 -2.032294422388076782e-01 -9.801100194454193115e-02 -1.417874246835708618e-01 8.758049458265304565e-02 -2.545880675315856934e-01 -9.358662366867065430e-02 3.086210228502750397e-02 1.460967212915420532e-01
1.173238679766654968e-01 1.575340479612350464e-01 1.857837475836277008e-02 -2.422961294651031494e-01 -5.446837544441223145e-01 2.057739943265914917e-01 -1.972973793745040894e-01 -1.277365256100893021e-02 -8.510223031044006348e-02 4.902799054980278015e-02 1.467768549919128418e-01 1.944607049226760864e-01 3.462410271167755127e-01 -3.341367840766906738e-01 -9.284113347530364990e-02 3.326242044568061829e-02 -2.973891794681549072e-02 6.501770019531250000e-02 -3.632826730608940125e-02 1.449096947908401489e-01 -2.259146794676780701e-02 1.167413070797920227e-01 2.242012880742549896e-03 9.241245687007904053e-02 -1.376889739185571671e-02 -4.116582125425338745e-02 7.617261260747909546e-02 9.630838036537170410e-02 -4.099781066179275513e-02 -2.600976228713989258e-01 -9.256142377853393555e-02 2.627111673355102539e-01
7.499764114618301392e-02 -2.799987792968750000e-01 3.636324703693389893e-01 -3.824296966195106506e-02 1.421510614454746246e-02 3.249832987785339355e-01 -1.611513346433639526e-01 8.638267964124679565e-02 -1.992881745100021362e-01 -2.766405642032623291e-01 3.428057134151458740e-01 1.993464678525924683e-02 -1.685821563005447388e-01 -2.412497699260711670e-01 4.752691835165023804e-02 1.768489778041839600e-01 1.386811882257461548e-01 7.188375294208526611e-02 -2.724920772016048431e-02 -4.560269787907600403e-02 3.391423821449279785e-02 2.212721407413482666e-01 1.077528297901153564e-01 4.017762839794158936e-02 -1.160105615854263306e-01 4.665853455662727356e-02 1.132294833660125732e-01 3.146593868732452393e-01 -1.239288300275802612e-01 -1.565308421850204468e-01 -1.343551874160766602e-01 1.130729466676712036e-01
-3.238445520401000977e-01 -4.633033275604248047e-02 1.740594059228897095e-01 -8.647084236145019531e-02 -3.553958144038915634e-03 1.834354698657989502e-01 -1.095924973487854004e-01 1.485884040594100952e-01 4.373626038432121277e-02 1.012918874621391296e-01 1.461349576711654663e-01 1.020733937621116638e-01 1.275216490030288696e-01 -1.851572096347808838e-01 2.871440351009368896e-01 5.030546803027391434e-03 1.854241043329238892e-01 -1.702754497528076172e-01 2.133523821830749512e-01 -1.265127062797546387e-01 -1.010560095310211182e-01 -6.014936789870262146e-02 -7.303632050752639771e-02 -8.060391247272491455e-02 -4.712508320808410645e-01 1.025961935520172119e-01 -2.778501808643341064e-02 -1.006428617984056473e-03 -3.344646096229553223e-02 -2.560574710369110107e-01 1.387073472142219543e-02 3.995873332023620605e-01
-3.741133809089660645e-01 -1.437452137470245361e-01 3.948252201080322266e-01 -1.109336763620376587e-01 -5.582176893949508667e-02 2.053491212427616119e-02 -5.101465806365013123e-02 2.746454998850822449e-02 -2.673397362232208252e-01 2.020861804485321045e-01 -1.291085630655288696e-01 9.288302809000015259e-02 9.758733958005905151e-02 -3.420564532279968262e-01 3.613153100013732910e-01 4.366282373666763306e-02 -7.537105679512023926e-02 5.356495082378387451e-02 8.373703807592391968e-02 -1.370269209146499634e-01 -1.555773168802261353e-01 4.183293506503105164e-02 -4.821649566292762756e-02 7.487770169973373413e-02 -1.617759838700294495e-02 -1.914628297090530396e-01 -8.909484371542930603e-03 1.147567778825759888e-01 -2.671964280307292938e-02 1.151292324066162109e-01 -2.818704843521118164e-01 2.364111393690109253e-01
-2.801129594445228577e-02 1.315136849880218506e-01 1.189302876591682434e-01 -8.762755244970321655e-02 -2.266227602958679199e-01 2.844846248626708984e-02 -3.316371142864227295e-01 -1.569224745035171509e-01 -4.155794903635978699e-02 7.852673530578613281e-03 5.112801194190979004e-01 -1.865313947200775146e-02 2.450412660837173462e-01 -1.919545978307723999e-01 5.467475950717926025e-02 -1.495877862907946110e-03 -9.893152117729187012e-02 -8.700682967901229858e-02 8.441827446222305298e-02 -1.545940637588500977e-01 -2.092885971069335938e-01 1.754923164844512939e-01 1.281134933233261108e-01 2.398310154676437378e-01 -7.472252845764160156e-02 -2.157797217369079590e-01 -1.088103652000427246e-01 3.008902072906494141e-01 3.666445240378379822e-02 5.672918632626533508e-02 -2.320305854082107544e-01 7.737194653600454330e-03
-1.076614204794168472e-02 -4.155506938695907593e-02 2.815328538417816162e-01 -7.591863395646214485e-04 1.656761467456817627e-01 -2.477874234318733215e-02 -1.121504753828048706e-01 8.786565065383911133e-02 -9.096711128950119019e-02 -2.329198271036148071e-01 3.633020222187042236e-01 2.665575444698333740e-01 3.349412083625793457e-01 -1.723918616771697998e-01 6.086608767509460449e-02 -2.646199427545070648e-02 1.981913894414901733e-01 -4.716997966170310974e-02 -9.845855087041854858e-02 2.461283057928085327e-01 6.836032867431640625e-02 1.456037163734436035e-01 1.653372496366500854e-01 -1.239259839057922363e-01 1.506779193878173828e-01 -1.601194441318511963e-01 -1.814147680997848511e-01 9.473553858697414398e-03 -5.425329506397247314e-02 -3.030270040035247803e-01 -3.089709281921386719e-01 8.208076655864715576e-02
-3.801778331398963928e-02 -2.649200260639190674e-01 4.243078231811523438e-01 -1.472813915461301804e-02 -1.741740480065345764e-02 2.046421915292739868e-02 1.183097660541534424e-01 -2.202454954385757446e-02 -2.768723666667938232e-01 -2.261948138475418091e-01 1.587513238191604614e-01 1.486690491437911987e-01 2.785233855247497559e-01 -1.444825381040573120e-01 7.408247888088226318e-02 -2.184148430824279785e-01 -1.448136568069458008e-01 -1.198256271891295910e-03 -5.122292414307594299e-02 -3.250084519386291504e-01 2.701290324330329895e-02 1.203125491738319397e-01 -1.374543644487857819e-02 1.132745221257209778e-01 -2.255932241678237915e-01 -2.020548284053802490e-01 -7.694235444068908691e-02 6.427837908267974854e-02 -2.917022705078125000e-01 3.672010451555252075e-02 -2.408637404441833496e-01 4.967066645622253418e-02
-1.457917839288711548e-01 2.498415112495422363e-02 3.417462110519409180e-01 1.889770030975341797e-01 -1.100283041596412659e-01 -1.278264075517654419e-01 -1.579222530126571655e-01 -1.028395593166351318e-01 -6.590897589921951294e-02 1.044436544179916382e-01 -3.843134641647338867e-02 9.709337726235389709e-03 2.385973036289215088e-01 -9.340016543865203857e-02 3.117934241890907288e-02 9.448703378438949585e-02 -9.795977920293807983e-02 2.553211338818073273e-02 -4.682212695479393005e-02 1.683443635702133179e-01 -1.642577797174453735e-01 1.165083609521389008e-02 1.818775236606597900e-01 -2.767627835273742676e-01 -6.364700943231582642e-02 -4.298425018787384033e-01 2.327753156423568726e-01 2.322015352547168732e-02 -2.781532108783721924e-01 -1.773574799299240112e-01 -1.512812674045562744e-01 3.412581980228424072e-01
-1.212717518210411072e-01 -6.135294213891029358e-02 3.756854236125946045e-01 -3.006413280963897705e-01 -3.180303424596786499e-02 1.368001252412796021e-01 -1.947438716888427734e-01 3.725311905145645142e-02 3.356081619858741760e-02 -2.390213757753372192e-01 -1.717977076768875122e-01 -3.320584446191787720e-02 1.123743355274200439e-01 -1.391354948282241821e-02 -2.681862711906433105e-01 6.522897630929946899e-02 -9.598041325807571411e-02 7.470596581697463989e-02 5.048687383532524109e-02 3.439716622233390808e-02 -1.198017075657844543e-01 -1.665419489145278931e-01 7.440565526485443115e-02 2.354809045791625977e-01 -4.438137710094451904e-01 7.495043426752090454e-02 3.388173505663871765e-02 3.651551604270935059e-01 -8.870876580476760864e-02 1.721714138984680176e-01 -8.441239595413208008e-02 9.887940436601638794e-02
-2.338483184576034546e-01 -2.202446013689041138e-01 1.658831387758255005e-01 1.591726765036582947e-02 -3.698629885911941528e-02 3.971283882856369019e-02 -1.586708724498748779e-01 7.029999047517776489e-02 1.199467200785875320e-02 -1.844892278313636780e-02 -2.960628829896450043e-02 -4.356542602181434631e-02 3.509306311607360840e-01 -3.079245984554290771e-01 4.038394689559936523e-01 9.689100831747055054e-02 -5.230550188571214676e-03 1.006776466965675354e-02 3.800067305564880371e-02 -1.960890591144561768e-01 7.080306112766265869e-02 -2.901510894298553467e-01 -7.194104790687561035e-02 2.713262476027011871e-02 -1.107726097106933594e-01 -8.905120939016342163e-02 -1.834768801927566528e-01 4.268873035907745361e-01 -2.074729800224304199e-01 -1.436741352081298828e-01 -8.570710569620132446e-02 -1.977588748559355736e-03
1.498780846595764160e-01 -3.160375058650970459e-01 -1.538172597065567970e-03 -1.593322604894638062e-01 -5.139636993408203125e-02 -6.692789494991302490e-02 -1.672787070274353027e-01 -3.305486962199211121e-02 -8.927834220230579376e-03 8.283548057079315186e-03 2.665472328662872314e-01 1.826651394367218018e-01 1.488571166992187500e-01 -3.318153917789459229e-01 3.316118419170379639e-01 3.071461245417594910e-02 -6.610571872442960739e-03 7.093760371208190918e-02 8.673104643821716309e-02 -1.208074204623699188e-02 -6.666733324527740479e-02 -5.570149049162864685e-02 -5.888845026493072510e-02 1.407914608716964722e-01 -3.035678863525390625e-01 -1.457067131996154785e-01 7.233014702796936035e-02 4.149065613746643066e-01 -1.136698722839355469e-01 -1.529960185289382935e-01 -2.093743160367012024e-02 3.118151724338531494e-01
-1.107021197676658630e-01 1.641069948673248291e-01 -7.794168591499328613e-02 -4.790280461311340332e-01 -7.840619236230850220e-02 2.077996283769607544e-01 -2.697814404964447021e-01 1.091935709118843079e-01 -4.046483337879180908e-02 2.651938423514366150e-02 -5.596831440925598145e-02 1.950489282608032227e-01 3.603842854499816895e-01 -2.623642683029174805e-01 3.988930024206638336e-03 -3.834915533661842346e-02 -2.642787760123610497e-03 1.296553611755371094e-01 5.415042862296104431e-02 2.750077843666076660e-01 4.023152217268943787e-02 1.907496363855898380e-03 -5.699502304196357727e-02 1.813148260116577148e-01 -2.962351031601428986e-02 -9.719019383192062378e-02 -7.758165895938873291e-02 1.597758531570434570e-01 -1.375145278871059418e-02 -3.284559547901153564e-01 -2.081110328435897827e-01 1.454100161790847778e-01
-1.092030331492424011e-01 1.506114155054092407e-01 1.846819967031478882e-01 -5.587906762957572937e-02 -2.827601432800292969e-01 5.622330307960510254e-02 2.165268361568450928e-01 -6.053290143609046936e-02 -8.674608916044235229e-02 4.409141466021537781e-02 -1.370726227760314941e-01 -1.562590003013610840e-01 3.812774121761322021e-01 -1.521297991275787354e-01 -4.398620501160621643e-02 1.848323643207550049e-01 -1.754694804549217224e-02 -2.274120450019836426e-01 2.441284060478210449e-01 -1.602356880903244019e-02 -2.192536294460296631e-01 -2.129378020763397217e-01 9.258471429347991943e-02 -1.680500656366348267e-01 -1.159488707780838013e-01 -2.348374277353286743e-01 5.001719295978546143e-02 2.633481919765472412e-01 -8.484938740730285645e-02 -1.989513486623764038e-01 -2.807829976081848145e-01 1.704000234603881836e-01
-2.601627111434936523e-01 1.003223732113838196e-01 2.785868644714355469e-01 -3.154655396938323975e-01 6.264161318540573120e-03 8.013234287500381470e-02 -7.654937356710433960e-02 2.853303588926792145e-02 -1.572654098272323608e-01 -3.123226016759872437e-02 5.292487144470214844e-02 -8.678795397281646729e-02 -7.797359675168991089e-02 3.237752243876457214e-02 1.068332567811012268e-01 -1.297440826892852783e-01 2.515931054949760437e-02 -1.178554743528366089e-01 -1.263826042413711548e-01 1.938972771167755127e-01 1.943528056144714355e-01 -3.933583796024322510e-01 1.693419963121414185e-01 -1.180701628327369690e-01 -7.904138416051864624e-02 -5.493668839335441589e-02 -5.000821873545646667e-02 2.296210229396820068e-01 -4.281261861324310303e-01 -3.690308658406138420e-04 -2.294449955224990845e-01 2.385979443788528442e-01
-5.824519693851470947e-02 -1.644965410232543945e-01 2.497026473283767700e-01 -2.109032720327377319e-01 1.066308394074440002e-01 2.185792028903961182e-01 -2.409891039133071899e-01 2.130208164453506470e-01 -1.926035881042480469e-01 -1.847658902406692505e-01 -3.527720272541046143e-02 2.419190853834152222e-01 1.593431979417800903e-01 -1.591554433107376099e-01 -3.086299896240234375e-01 4.369719699025154114e-02 5.669629201292991638e-02 2.939621806144714355e-01 1.212350055575370789e-01 -9.766667149960994720e-03 1.354547142982482910e-01 -2.364686727523803711e-01 -2.239432744681835175e-02 8.885060995817184448e-02 -8.463340252637863159e-02 -3.035248816013336182e-01 1.576378345489501953e-01 8.554480969905853271e-02 1.965403556823730469e-01 1.223822683095932007e-02 -1.211503967642784119e-01 2.218872159719467163e-01
9.086945094168186188e-03 7.898072898387908936e-02 2.859350144863128662e-01 -1.981296688318252563e-01 -1.800148747861385345e-02 3.304525911808013916e-01 -8.033248782157897949e-02 2.695296108722686768e-01 -2.158861607313156128e-01 5.403408408164978027e-02 1.362159401178359985e-01 5.969861522316932678e-02 3.778610527515411377e-01 -5.946166813373565674e-02 6.446389108896255493e-02 1.321204155683517456e-01 1.599814370274543762e-02 1.765089184045791626e-01 -1.110346093773841858e-01 9.509730339050292969e-02 5.480217188596725464e-02 -4.954195581376552582e-03 -4.804998636245727539e-02 -1.793037354946136475e-01 -6.749926507472991943e-02 3.842137288302183151e-03 2.732078731060028076e-01 2.941420078277587891e-01 -3.627761900424957275e-01 -1.612540781497955322e-01 1.076192706823348999e-01 1.388423144817352295e-01
-1.185571849346160889e-01 -2.272529006004333496e-01 1.803632080554962158e-01 -4.444798454642295837e-02 -2.836523577570915222e-02 2.435217499732971191e-01 -4.599247872829437256e-02 4.358831420540809631e-02 -2.827550843358039856e-02 5.476994439959526062e-02 8.780220896005630493e-02 2.509949207305908203e-01 -1.409570313990116119e-02 -5.562520027160644531e-01 1.922737509012222290e-01 1.978448331356048584e-01 1.619203388690948486e-01 -8.196038752794265747e-02 1.421455144882202148e-01 -9.938973933458328247e-02 8.627893775701522827e-02 -2.137949913740158081e-01 1.484296321868896484e-01 1.397773623466491699e-01 1.043152250349521637e-02 -2.296262383460998535e-01 3.919816017150878906e-02 1.033412665128707886e-01 -6.476926617324352264e-03 -2.171196639537811279e-01 -1.183284167200326920e-02 3.245317339897155762e-01
4.920570552349090576e-02 -1.512956470251083374e-01 8.270175009965896606e-02 5.984789133071899414e-02 4.791580513119697571e-02 1.965132504701614380e-01 -3.790942132472991943e-01 -1.825668513774871826e-01 -1.333157569169998169e-01 -2.164124548435211182e-01 6.479640305042266846e-02 -2.338095009326934814e-01 2.994422614574432373e-01 -3.905358165502548218e-02 -2.054111957550048828e-01 1.099417135119438171e-01 -7.405771315097808838e-02 -1.961141973733901978e-01 1.778689026832580566e-01 -1.351767927408218384e-01 2.419303357601165771e-01 -8.170527964830398560e-02 8.601697534322738647e-02 -5.718673928640782833e-04 -2.900998480618000031e-02 -4.034494459629058838e-01 7.844834774732589722e-02 3.242758214473724365e-01 -1.037751957774162292e-01 -1.516759544610977173e-01 4.351331666111946106e-02 1.775159128010272980e-02
-1.557366698980331421e-01 -2.091185152530670166e-01 2.440088242292404175e-01 -2.397553771734237671e-01 -1.166726425290107727e-01 4.409605637192726135e-02 -2.125019729137420654e-01 -8.814736269414424896e-03 -2.030295133590698242e-01 3.363513946533203125e-01 7.715176045894622803e-02 1.814882308244705200e-01 -5.511091556400060654e-03 -2.244610488414764404e-01 4.706581309437751770e-02 1.263187378644943237e-01 8.328524976968765259e-02 -5.395078659057617188e-02 9.397184103727340698e-02 -1.724132299423217773e-01 -1.380532383918762207e-01 -1.258935928344726562e-01 8.238019049167633057e-02 1.304654031991958618e-01 -1.826932430267333984e-01 -3.106589317321777344e-01 6.501158326864242554e-02 4.577327519655227661e-02 -3.941414505243301392e-02 -3.714948892593383789e-01 -1.501051932573318481e-01 2.948758304119110107e-01
4.304783418774604797e-02 2.638339698314666748e-01 8.613828569650650024e-02 7.466387748718261719e-02 5.421008542180061340e-02 1.095243319869041443e-01 -2.945952415466308594e-01 -5.920341238379478455e-03 -1.708371490240097046e-01 1.055709645152091980e-02 2.885783649981021881e-02 -1.450090706348419189e-01 3.014807999134063721e-01 -2.167132049798965454e-01 -1.690537333488464355e-01 2.575118839740753174e-01 3.443275764584541321e-02 -7.552095502614974976e-02 6.332179903984069824e-02 -5.463705584406852722e-02 8.195564895868301392e-02 -8.307667076587677002e-02 -1.599260605871677399e-02 -3.581067919731140137e-02 -4.999761655926704407e-02 -9.678508341312408447e-02 -3.045714199542999268e-01 2.103655189275741577e-01 9.551878273487091064e-02 -3.568255901336669922e-01 -3.115368187427520752e-01 3.441741764545440674e-01
-1.576287746429443359e-01 2.882017986848950386e-03 1.333538144826889038e-01 -3.334232419729232788e-02 -2.204733043909072876e-01 1.528136879205703735e-01 -2.851557359099388123e-02 4.959268122911453247e-02 1.664590835571289062e-01 -7.449454162269830704e-03 5.025134235620498657e-02 9.272642433643341064e-02 2.116389572620391846e-01 -2.693929374217987061e-01 -6.452274392358958721e-04 -2.386359497904777527e-03 1.537287533283233643e-01 -4.177532717585563660e-02 2.128913067281246185e-02 -8.831179887056350708e-02 1.126437634229660034e-01 -1.805398911237716675e-01 1.779600605368614197e-02 1.657201051712036133e-01 -1.698559075593948364e-01 -3.686916828155517578e-01 -3.641321659088134766e-01 3.682415187358856201e-01 3.369889035820960999e-02 1.348132491111755371e-01 -1.842278838157653809e-01 3.630946278572082520e-01
-1.573647111654281616e-01 1.273322105407714844e-01 6.369750946760177612e-02 -1.770919114351272583e-01 -5.725920945405960083e-02 2.418888732790946960e-02 -2.507029473781585693e-01 8.219999819993972778e-02 2.227384001016616821e-01 9.647664427757263184e-02 -3.566390275955200195e-02 7.324255257844924927e-02 4.308253228664398193e-01 -3.796146214008331299e-01 1.300688385963439941e-01 2.424856424331665039e-01 1.941200792789459229e-01 -1.184546947479248047e-01 8.069834113121032715e-02 -9.114539623260498047e-02 1.245754882693290710e-01 -2.784408032894134521e-01 -1.070005744695663452e-01 8.064177632331848145e-02 -2.203317731618881226e-01 -1.631585359573364258e-01 3.884933143854141235e-02 3.276828527450561523e-01 5.567912384867668152e-02 2.255294099450111389e-02 -1.128659471869468689e-01 3.472709283232688904e-02
-8.015792816877365112e-02 -9.288527816534042358e-02 2.721321582794189453e-01 -2.990375757217407227e-01 1.220451146364212036e-01 3.693896904587745667e-02 -7.197865098714828491e-02 1.576533168554306030e-01 -1.394733134657144547e-02 -3.875632584095001221e-01 -1.298595070838928223e-01 1.205744128674268723e-02 7.764677703380584717e-02 -2.506403326988220215e-01 -1.024917662143707275e-01 7.669313251972198486e-02 -5.201027169823646545e-02 3.160710632801055908e-02 -1.391276568174362183e-01 4.867108911275863647e-02 5.977578833699226379e-02 -1.692773252725601196e-01 1.105919629335403442e-01 2.368498444557189941e-01 -3.416746258735656738e-01 1.123162955045700073e-01 1.531027257442474365e-01 1.672501415014266968e-01 -1.966798305511474609e-01 2.429365068674087524e-01 -2.959262430667877197e-01 1.746406555175781250e-01
-1.279125511646270752e-01 -3.991260379552841187e-02 3.628367483615875244e-01 2.529126703739166260e-01 -7.996453344821929932e-02 -1.254086643457412720e-01 -1.821569651365280151e-01 6.427425891160964966e-02 -1.475048959255218506e-01 -3.343102335929870605e-01 2.080988138914108276e-01 -1.700163036584854126e-01 3.684892356395721436e-01 -7.333063334226608276e-02 1.280537843704223633e-01 -1.350989192724227905e-01 -1.096686813980340958e-02 -4.010009020566940308e-02 -7.298284024000167847e-02 2.453598752617835999e-02 9.182882495224475861e-03 1.891265250742435455e-02 2.101258039474487305e-01 -8.523584902286529541e-02 -4.961325228214263916e-02 -1.130586788058280945e-01 -1.543698459863662720e-02 4.056388046592473984e-03 7.020262628793716431e-02 -6.358979642391204834e-02 -9.818996489048004150e-02 5.018211603164672852e-01
5.168183892965316772e-02 5.396481975913047791e-02 2.019698917865753174e-01 1.914506719913333654e-04 2.369222231209278107e-02 -9.780431538820266724e-02 -1.360030174255371094e-01 -5.955686792731285095e-02 -1.373906433582305908e-01 -1.264741420745849609e-01 1.261824648827314377e-02 -1.626494675874710083e-01 3.540440499782562256e-01 -2.362299859523773193e-01 1.873068213462829590e-01 3.003624677658081055e-01 -3.534305691719055176e-01 -3.106837272644042969e-01 -6.290692090988159180e-02 4.791446402668952942e-02 7.780912518501281738e-02 -4.030070826411247253e-02 2.878014184534549713e-02 -3.438320755958557129e-01 -1.648366749286651611e-01 -2.048896625638008118e-02 2.700963616371154785e-02 5.469645373523235321e-03 1.380192115902900696e-02 -2.378129214048385620e-01 -1.579274982213973999e-01 2.984294593334197998e-01
-1.072952374815940857e-01 1.401070803403854370e-01 4.563599452376365662e-02 -1.079066172242164612e-01 8.343371003866195679e-02 -9.007536806166172028e-03 -1.593877226114273071e-01 9.111511707305908203e-02 4.877921566367149353e-02 1.115270052105188370e-02 -5.773161724209785461e-02 1.460857540369033813e-01 3.306337893009185791e-01 -2.265165001153945923e-01 1.545138508081436157e-01 2.768018543720245361e-01 1.104000657796859741e-01 -4.570330306887626648e-02 1.508459746837615967e-01 -9.732482582330703735e-02 1.146727129817008972e-01 -8.355911076068878174e-02 9.593981504440307617e-02 2.011285573244094849e-01 4.845107346773147583e-02 -3.267161250114440918e-01 -1.735994964838027954e-01 3.400572836399078369e-01 1.114344000816345215e-01 -1.113700866699218750e-01 -2.048725485801696777e-01 4.337389767169952393e-01
3.515396639704704285e-02 -1.109441071748733521e-01 2.656794190406799316e-01 -8.492373675107955933e-02 -3.280358016490936279e-01 3.401847481727600098e-01 8.893304318189620972e-02 -2.514145523309707642e-02 -1.746533066034317017e-01 -2.463803887367248535e-01 2.876632809638977051e-01 1.650183051824569702e-01 8.734023571014404297e-02 -4.222253710031509399e-02 -1.814827620983123779e-01 8.164204657077789307e-02 -5.188868194818496704e-02 2.420685887336730957e-01 7.821006327867507935e-02 1.791663616895675659e-01 1.077729016542434692e-01 -1.370317786931991577e-01 -1.547455936670303345e-01 7.485552132129669189e-02 -2.243845015764236450e-01 -3.783356025815010071e-02 1.005980372428894043e-01 2.130536437034606934e-01 -1.344199329614639282e-01 -1.506380140781402588e-01 -1.358977705240249634e-01 3.171958029270172119e-01
-2.540752291679382324e-01 4.410997405648231506e-02 2.443734109401702881e-01 -1.262415647506713867e-01 -3.203571140766143799e-01 2.344670332968235016e-02 1.816296204924583435e-02 -1.226021796464920044e-01 -1.457543820142745972e-01 1.506972163915634155e-01 -1.664940267801284790e-01 -2.919877171516418457e-01 2.864879369735717773e-01 6.525375880300998688e-03 9.403811395168304443e-02 2.131724357604980469e-01 -8.833936601877212524e-02 -2.673797905445098877e-01 1.614326983690261841e-01 -1.055491901934146881e-02 -1.834628432989120483e-01 -1.984163224697113037e-01 1.321949064731597900e-01 -1.233664229512214661e-01 -8.949399739503860474e-02 -1.932924985885620117e-01 9.493434429168701172e-02 2.208107560873031616e-01 3.940234705805778503e-02 -2.182789444923400879e-01 -2.372060865163803101e-01 1.617846637964248657e-01
-1.288179904222488403e-01 -2.115999758243560791e-01 1.005943864583969116e-01 -2.011043131351470947e-01 -1.525964140892028809e-01 -1.797944158315658569e-01 -3.276278963312506676e-03 -1.636173427104949951e-01 -1.475954204797744751e-01 -4.365757107734680176e-02 -1.962027885019779205e-02 -1.568900346755981445e-01 1.858123019337654114e-02 -1.393706947565078735e-01 1.635394841432571411e-01 4.382703602313995361e-01 8.827871084213256836e-02 -9.914775937795639038e-02 7.757882121950387955e-04 -4.823089018464088440e-02 -5.434141028672456741e-03 8.800500631332397461e-02 1.449453234672546387e-01 -5.476944521069526672e-02 -2.826513051986694336e-01 -2.299906313419342041e-01 1.129639670252799988e-01 5.532354488968849182e-02 -4.111975729465484619e-01 -4.634664580225944519e-02 -3.004205226898193359e-02 3.819875121116638184e-01
1.086643487215042114e-01 -1.935182362794876099e-01 2.148821651935577393e-01 -2.483575493097305298e-01 -6.679686903953552246e-02 9.977895766496658325e-02 -2.153311371803283691e-01 8.436628431081771851e-02 -3.283388018608093262e-01 -1.394497454166412354e-01 3.802897036075592041e-02 -1.096369177103042603e-01 1.997178047895431519e-02 -7.521449774503707886e-02 -9.192586690187454224e-02 -1.983869075775146484e-01 1.316778920590877533e-02 1.803702414035797119e-01 -5.439860746264457703e-02 5.239215493202209473e-02 7.543617486953735352e-02 -5.421510711312294006e-02 2.593612372875213623e-01 4.890414327383041382e-02 -3.697428703308105469e-01 1.474698334932327271e-01 5.013637989759445190e-02 -1.577543467283248901e-02 -2.050976753234863281e-01 1.341837365180253983e-02 -3.384153842926025391e-01 3.817210495471954346e-01
-1.499582380056381226e-01 8.137424290180206299e-02 1.877526193857192993e-01 -4.229695200920104980e-01 -6.970647722482681274e-02 1.359794139862060547e-01 9.695126861333847046e-02 4.589454084634780884e-02 -5.103357881307601929e-02 -9.643692523241043091e-02 8.866824209690093994e-02 -2.257874459028244019e-01 1.031551510095596313e-01 -6.088829133659601212e-03 1.286461055278778076e-01 1.041884254664182663e-02 1.255320012569427490e-01 1.311554610729217529e-01 -5.079387500882148743e-02 2.550622634589672089e-02 1.504576951265335083e-01 -2.154194563627243042e-01 2.549912333488464355e-01 -2.775346040725708008e-01 -2.956532537937164307e-01 -6.151530891656875610e-02 -1.156565323472023010e-01 2.659077644348144531e-01 -2.638999223709106445e-01 2.286730259656906128e-01 -8.502396196126937866e-02 2.684710621833801270e-01
3.660139441490173340e-02 -5.311399232596158981e-03 2.611312866210937500e-01 9.473746269941329956e-02 5.123076587915420532e-02 2.949064970016479492e-01 -1.201774552464485168e-01 2.073872536420822144e-01 -8.641503006219863892e-02 1.068383548408746719e-02 1.228238865733146667e-01 -1.344950869679450989e-03 1.398656815290451050e-01 -3.614692687988281250e-01 -4.235665872693061829e-02 2.761668562889099121e-01 -2.342464178800582886e-01 2.377347499132156372e-01 -1.170571818947792053e-01 1.963277608156204224e-01 -7.825811207294464111e-02 1.490714848041534424e-01 1.310421824455261230e-01 3.436651453375816345e-02 -1.467815190553665161e-01 5.410212557762861252e-03 7.032015174627304077e-02 2.328561842441558838e-01 -4.222386181354522705e-01 2.787457220256328583e-02 -1.856335997581481934e-01 1.373605579137802124e-01
4.104123264551162720e-02 8.087481546681374311e-05 1.439022421836853027e-01 3.990521281957626343e-02 -6.588463485240936279e-02 1.683823466300964355e-01 -3.590989112854003906e-02 2.785822749137878418e-01 -1.533344238996505737e-01 -1.214680746197700500e-01 1.631118804216384888e-01 1.140523105859756470e-01 3.260664641857147217e-01 -1.524711549282073975e-01 5.319546535611152649e-02 -1.387354880571365356e-01 -2.540885843336582184e-02 -2.057647705078125000e-01 -1.226217523217201233e-01 1.262702345848083496e-01 -1.490141600370407104e-01 -1.649316549301147461e-01 1.014508679509162903e-01 7.541933655738830566e-02 2.644479274749755859e-01 -3.639838695526123047e-01 -1.785818673670291901e-02 3.402150273323059082e-01 1.510087847709655762e-01 -3.681654334068298340e-01 -1.968929171562194824e-02 1.353834271430969238e-01
1.543705463409423828e-01 -1.584018170833587646e-01 3.216914534568786621e-01 1.198155656456947327e-01 -6.763752549886703491e-02 4.248518049716949463e-01 -1.515637338161468506e-01 7.680988311767578125e-02 -1.780470833182334900e-02 -6.033788248896598816e-02 2.792607545852661133e-01 -2.958441711962223053e-02 7.579770684242248535e-02 -2.451072037220001221e-01 1.073575988411903381e-01 2.289524078369140625e-01 -8.042062073945999146e-02 1.400230824947357178e-01 -1.245980635285377502e-01 3.847889974713325500e-02 -2.508950233459472656e-01 8.208049088716506958e-02 2.423853874206542969e-01 4.998526349663734436e-02 -2.123382985591888428e-01 -1.693124696612358093e-02 5.742035806179046631e-02 1.313779652118682861e-01 -2.922049164772033691e-01 6.711388379335403442e-02 -2.134728729724884033e-01 1.769207119941711426e-01
-1.713089793920516968e-01 -1.246611401438713074e-01 3.918100520968437195e-02 -3.442574143409729004e-01 -1.189130023121833801e-01 1.421615183353424072e-01 -3.335764110088348389e-01 -1.057075634598731995e-01 2.240282483398914337e-03 2.530810534954071045e-01 1.243906468152999878e-01 -1.151190996170043945e-01 1.574898362159729004e-01 -3.200716674327850342e-01 -6.397029012441635132e-02 1.414975672960281372e-01 1.775435656309127808e-01 -2.469845563173294067e-01 -1.502185761928558350e-01 -1.877371519804000854e-01 -1.457248330116271973e-01 -3.005715906620025635e-01 -6.711047887802124023e-02 2.365344390273094177e-02 -2.571786344051361084e-01 -1.937304437160491943e-01 -2.942962571978569031e-02 8.590915054082870483e-02 4.757434502243995667e-02 -2.020292133092880249e-01 -8.521045744419097900e-02 6.991881132125854492e-02
-1.307357251644134521e-01 -5.836677923798561096e-02 6.550487130880355835e-02 1.673164069652557373e-01 -4.239489138126373291e-02 9.461033344268798828e-02 7.216879725456237793e-02 2.219550311565399170e-01 -1.341643631458282471e-01 -2.573032081127166748e-01 1.995299756526947021e-01 1.679851561784744263e-01 1.658240407705307007e-01 -3.422062397003173828e-01 -5.741607770323753357e-02 2.455760724842548370e-02 3.093424066901206970e-02 3.726427257061004639e-01 -1.329414844512939453e-01 -4.006223380565643311e-02 -1.061638295650482178e-01 -1.708761975169181824e-02 -1.986971795558929443e-01 5.373310670256614685e-02 -2.410647720098495483e-01 -3.070212602615356445e-01 5.457461625337600708e-02 1.293434351682662964e-01 -3.285719156265258789e-01 -7.936124503612518311e-02 -9.020262211561203003e-02 2.715717852115631104e-01
-1.920737177133560181e-01 -1.479414943605661392e-02 1.002241075038909912e-01 9.048582985997200012e-03 6.375113129615783691e-02 1.067802459001541138e-01 -3.430060297250747681e-02 -9.868624806404113770e-02 4.033894464373588562e-02 -3.914243280887603760e-01 2.867470383644104004e-01 -2.011653967201709747e-02 2.981420755386352539e-01 -1.325049400329589844e-01 -2.834887430071830750e-02 7.696790248155593872e-02 1.007373258471488953e-02 -7.142529636621475220e-02 1.566340774297714233e-01 2.872434854507446289e-01 3.234888985753059387e-02 2.010329067707061768e-01 2.361333370208740234e-01 -2.795544564723968506e-01 -1.306765228509902954e-01 -4.215641692280769348e-02 8.710977435111999512e-02 2.615751624107360840e-01 -1.934695243835449219e-01 -3.807262480258941650e-01 1.686682179570198059e-02 1.029106453061103821e-01
1.619991958141326904e-01 -2.883757837116718292e-02 2.774451076984405518e-01 -2.104920893907546997e-02 -8.598902076482772827e-02 4.382687807083129883e-01 -2.215696275234222412e-01 1.313309818506240845e-01 3.705002740025520325e-02 -8.577933907508850098e-02 1.686988584697246552e-02 4.446983709931373596e-02 3.722588717937469482e-02 -2.273716032505035400e-01 6.392836570739746094e-02 1.695145964622497559e-01 -1.820359826087951660e-01 -2.370268292725086212e-02 -2.279251217842102051e-01 7.223074138164520264e-02 -2.922409679740667343e-03 1.810528188943862915e-01 7.985842227935791016e-02 -1.805771291255950928e-01 -2.821784019470214844e-01 1.024041995406150818e-01 2.224117666482925415e-01 1.401271075010299683e-01 -3.617976605892181396e-01 1.568442583084106445e-02 -9.930322319269180298e-02 2.644507288932800293e-01
-1.327317059040069580e-01 -8.924449235200881958e-02 1.780105680227279663e-01 -1.750982552766799927e-01 -2.058262825012207031e-01 -1.403795480728149414e-01 -1.699145436286926270e-01 1.155044734477996826e-01 6.491458043456077576e-03 2.483051270246505737e-02 -9.700886160135269165e-02 -2.958366461098194122e-02 3.286255002021789551e-01 -4.098927676677703857e-01 5.792333185672760010e-02 7.880201190710067749e-02 2.008795589208602905e-01 -1.198390573263168335e-01 -1.131132841110229492e-01 -2.544235438108444214e-03 7.500406354665756226e-02 -3.618852794170379639e-01 -2.311570048332214355e-01 2.084075473248958588e-02 -2.344054542481899261e-02 -2.339020073413848877e-01 -2.089067697525024414e-01 3.553465604782104492e-01 -6.661328370682895184e-04 -1.263727061450481415e-02 -1.595072597265243530e-01 5.026084557175636292e-02
-1.742483079433441162e-01 -2.108097821474075317e-01 2.871656976640224457e-02 -6.475827842950820923e-02 -9.185829758644104004e-02 2.275106459856033325e-01 -1.003908663988113403e-01 -5.603347346186637878e-02 -3.174749612808227539e-01 1.029132828116416931e-01 1.668262928724288940e-01 -7.060654461383819580e-02 2.339620292186737061e-01 -3.262367546558380127e-01 3.712371289730072021e-01 1.564978659152984619e-01 -3.486659750342369080e-02 -3.001000583171844482e-01 1.145234107971191406e-01 -8.465064316987991333e-02 -1.952746212482452393e-01 -1.412908434867858887e-01 1.561278551816940308e-01 2.066859416663646698e-02 -2.540191411972045898e-01 -1.256344914436340332e-01 -1.335407942533493042e-01 1.312346905469894409e-01 1.137323006987571716e-01 -8.636646904051303864e-03 1.823716238141059875e-02 2.364811897277832031e-01
8.938126266002655029e-02 -9.007488191127777100e-02 1.751512885093688965e-01 2.492017000913619995e-01 -1.207916215062141418e-01 1.522571295499801636e-01 -1.717496216297149658e-01 7.344191521406173706e-02 -1.029685735702514648e-01 1.213864535093307495e-01 1.935050189495086670e-01 -2.102002501487731934e-01 1.118210926651954651e-01 -3.131046593189239502e-01 -4.026497155427932739e-02 1.319557279348373413e-01 1.461218893527984619e-01 -1.968508064746856689e-01 -6.999348849058151245e-02 1.195150166749954224e-01 -1.208706870675086975e-01 1.166040599346160889e-01 -2.449086606502532959e-01 -9.243635088205337524e-02 -2.430798262357711792e-01 -2.967352271080017090e-01 3.094091825187206268e-02 3.930993378162384033e-01 -1.603827178478240967e-01 2.188350260257720947e-02 6.916836369782686234e-03 2.775369584560394287e-01
-9.034295380115509033e-02 -2.452722042798995972e-01 -1.966609805822372437e-02 -9.552490711212158203e-02 -6.349279731512069702e-02 -1.047519370913505554e-01 -2.873837053775787354e-01 1.223261952400207520e-01 -1.615750640630722046e-01 1.186804175376892090e-01 1.935410313308238983e-02 -2.754302322864532471e-01 2.662707865238189697e-01 -3.254041075706481934e-01 3.501904606819152832e-01 -2.854213118553161621e-02 -7.766099274158477783e-02 5.729781463742256165e-02 2.276698052883148193e-01 -1.301138699054718018e-01 3.435718640685081482e-02 -7.090286165475845337e-02 2.225964069366455078e-01 -4.634371027350425720e-02 -2.247449606657028198e-01 -2.352189421653747559e-01 -6.421725451946258545e-02 6.309836357831954956e-02 -1.908297091722488403e-01 -1.264352947473526001e-01 -2.391754835844039917e-01 1.827953904867172241e-01
1.595398038625717163e-01 -1.395553946495056152e-01 1.613886803388595581e-01 -7.859010249376296997e-02 -2.090796232223510742e-01 1.093234941363334656e-01 -3.085173070430755615e-01 6.937458366155624390e-02 -5.971339065581560135e-03 2.224714122712612152e-02 1.809942126274108887e-01 4.406828582286834717e-01 -2.341681532561779022e-02 -2.195919603109359741e-01 1.239475514739751816e-02 1.812985390424728394e-01 2.128512039780616760e-02 -2.021404057741165161e-01 1.006914526224136353e-01 2.294557839632034302e-01 -1.090568080544471741e-01 -1.325422227382659912e-01 1.088437661528587341e-01 1.496251393109560013e-02 -2.195058166980743408e-01 -4.460794851183891296e-02 -5.767834559082984924e-02 5.045515298843383789e-02 -1.382989287376403809e-01 -3.940969407558441162e-01 -1.246783435344696045e-01 2.573734819889068604e-01
-1.140350177884101868e-01 -3.721426799893379211e-02 2.677067518234252930e-01 -1.957893222570419312e-01 -1.101035401225090027e-01 1.932670921087265015e-01 -1.712185144424438477e-01 9.939199686050415039e-02 -2.621461153030395508e-01 -2.558951675891876221e-01 2.543576955795288086e-01 -1.987229436635971069e-01 3.195832669734954834e-01 -2.857731096446514130e-02 9.555430710315704346e-02 1.781771928071975708e-01 3.377704620361328125e-01 2.169395387172698975e-01 2.372713834047317505e-01 -8.019338548183441162e-02 8.858251571655273438e-02 3.943497315049171448e-02 1.297683864831924438e-01 -2.845941781997680664e-01 2.250608801841735840e-02 1.090952903032302856e-01 1.712419465184211731e-02 -4.546897858381271362e-02 -1.661324650049209595e-01 -2.113973349332809448e-02 1.725429669022560120e-02 1.746197491884231567e-01
-3.359858095645904541e-01 -6.047635897994041443e-02 3.190219700336456299e-01 -4.302169382572174072e-01 7.133120298385620117e-02 1.517286449670791626e-01 1.479623317718505859e-01 -1.182305365800857544e-01 -4.008793458342552185e-02 -7.480676472187042236e-02 1.407468169927597046e-01 -1.355652064085006714e-01 2.880369424819946289e-01 -1.591414362192153931e-01 -3.357052057981491089e-02 3.213161602616310120e-02 -4.536858573555946350e-02 7.273817062377929688e-02 -5.629194527864456177e-02 1.623141914606094360e-01 1.640501022338867188e-01 -8.479294180870056152e-02 -1.247628033161163330e-01 1.211290359497070312e-01 8.855675905942916870e-02 -3.765167435631155968e-03 -1.048553287982940674e-01 4.038368463516235352e-01 -1.321967095136642456e-01 6.571395695209503174e-02 6.047067046165466309e-02 2.611158788204193115e-01
-6.978913396596908569e-02 2.298948168754577637e-02 1.197738349437713623e-01 -1.398610174655914307e-01 -1.387098580598831177e-01 2.770245671272277832e-01 1.112660244107246399e-01 2.121417969465255737e-01 -2.072173953056335449e-01 3.019800409674644470e-02 -8.758414536714553833e-02 -1.253793854266405106e-02 2.803920209407806396e-01 -4.316984675824642181e-03 -8.107649534940719604e-02 2.267373651266098022e-01 -2.789404094219207764e-01 -5.642802268266677856e-02 1.555024832487106323e-01 -1.091423705220222473e-01 2.879890203475952148e-01 -1.190380677580833435e-01 3.867462873458862305e-01 -2.253481149673461914e-01 -4.595686867833137512e-02 8.647881448268890381e-02 -9.373360313475131989e-03 2.296370416879653931e-01 -1.302734315395355225e-01 6.498315930366516113e-02 -2.298805564641952515e-01 2.608223557472229004e-01
7.360676676034927368e-02 -1.800850965082645416e-02 2.160499542951583862e-01 -2.118285894393920898e-01 -4.809619113802909851e-02 3.316895067691802979e-01 7.437307387590408325e-02 1.205325871706008911e-01 -1.053303033113479614e-01 -1.416227072477340698e-01 2.115602344274520874e-01 2.448263317346572876e-01 3.021331131458282471e-01 -1.809832751750946045e-01 -2.234701216220855713e-01 2.389182001352310181e-01 -2.585146427154541016e-01 1.462343633174896240e-01 -3.655509278178215027e-02 1.538314670324325562e-01 4.275842756032943726e-02 9.718615561723709106e-02 -6.089166179299354553e-02 5.638173967599868774e-02 -2.675934731960296631e-01 -7.521153241395950317e-02 9.334658086299896240e-02 2.042655497789382935e-01 -3.097406327724456787e-01 -4.187154769897460938e-02 -5.566825345158576965e-02 2.086667567491531372e-01
-1.839629262685775757e-01 -2.836355268955230713e-01 9.817198663949966431e-02 -1.122889369726181030e-01 2.073468826711177826e-02 5.233596637845039368e-02 -2.351853251457214355e-02 7.810312509536743164e-02 1.905983239412307739e-01 7.415301352739334106e-02 1.969005763530731201e-01 4.224956035614013672e-02 1.415385212749242783e-02 -3.240154087543487549e-01 2.455030679702758789e-01 1.319142729043960571e-01 1.519445329904556274e-01 1.562242358922958374e-01 6.626228243112564087e-02 -3.232960402965545654e-01 -5.255115404725074768e-02 -4.594222176820039749e-03 1.047281846404075623e-01 -1.339198350906372070e-01 -2.823059856891632080e-01 -5.347819626331329346e-02 -1.031450107693672180e-01 3.667951226234436035e-01 -1.387482285499572754e-01 -1.195102781057357788e-01 -7.926258444786071777e-02 3.643615245819091797e-01
-9.150709956884384155e-02 -1.281817704439163208e-01 3.723151981830596924e-01 -2.612005174160003662e-01 -3.465991839766502380e-02 2.127477824687957764e-01 -2.291604727506637573e-01 -3.210289031267166138e-02 -2.459125518798828125e-01 -2.046516686677932739e-01 -1.309534069150686264e-02 -6.951986253261566162e-02 1.297160089015960693e-01 -2.962919175624847412e-01 -2.080437988042831421e-01 -2.053985148668289185e-01 -3.968120366334915161e-02 -5.142964422702789307e-02 -2.298229634761810303e-01 -1.800126880407333374e-01 2.716092020273208618e-02 -5.554234236478805542e-02 3.121958971023559570e-01 9.862947463989257812e-02 -2.604562044143676758e-01 1.570877037011086941e-03 -9.712140262126922607e-02 1.197171658277511597e-01 -2.253472805023193359e-01 1.016971692442893982e-01 -1.212633401155471802e-01 5.482063069939613342e-02
4.371001943945884705e-02 4.473118484020233154e-02 4.723761677742004395e-01 -3.876068815588951111e-02 -2.242922186851501465e-01 8.248108439147472382e-03 -9.606110304594039917e-02 6.258536130189895630e-02 -1.631220579147338867e-01 1.762959212064743042e-01 2.854855358600616455e-01 1.208126991987228394e-01 2.926388978958129883e-01 -1.531878560781478882e-01 9.808305650949478149e-02 -1.926450245082378387e-02 -2.262663282454013824e-02 2.536320090293884277e-01 -4.192771390080451965e-02 1.451880037784576416e-01 -2.259432524442672729e-02 2.006194144487380981e-01 5.248434841632843018e-02 -3.672704845666885376e-02 -2.310331612825393677e-01 -1.114677712321281433e-01 2.421820461750030518e-01 1.437963247299194336e-01 -2.929458022117614746e-01 -2.459111064672470093e-01 -7.930356077849864960e-03 1.049799397587776184e-01
5.971435457468032837e-02 -1.920322887599468231e-02 1.163109093904495239e-01 9.780481457710266113e-02 8.123863488435745239e-02 1.357331126928329468e-01 -3.552144467830657959e-01 -1.449213325977325439e-01 -1.671987622976303101e-01 -2.395931631326675415e-01 5.402984563261270523e-03 -9.122309088706970215e-02 2.730700969696044922e-01 1.860772073268890381e-02 -9.839037805795669556e-02 4.184392839670181274e-02 5.493656918406486511e-02 -3.252575993537902832e-01 -6.744826212525367737e-03 2.176053449511528015e-02 -1.229195855557918549e-02 9.740330278873443604e-02 -3.275929018855094910e-02 -1.456146091222763062e-01 -2.890920937061309814e-01 -3.911722004413604736e-01 3.620707243680953979e-02 2.678611874580383301e-01 -9.879159182310104370e-02 -3.665618002414703369e-01 -1.115516871213912964e-01 1.150921061635017395e-01
-1.290516108274459839e-01 1.295614838600158691e-01 6.971386820077896118e-02 -2.668870687484741211e-01 1.888374239206314087e-02 7.101567089557647705e-02 -2.458092123270034790e-01 6.927000731229782104e-02 8.041258901357650757e-02 2.290674000978469849e-01 -3.806873038411140442e-02 2.141171842813491821e-01 4.441076219081878662e-01 -1.057766228914260864e-01 7.172838598489761353e-02 2.049476504325866699e-01 1.960213482379913330e-01 -5.661347508430480957e-02 -4.367555491626262665e-03 -7.060599513351917267e-03 -2.735808375291526318e-04 -6.896464526653289795e-02 1.147329583764076233e-01 -3.609461337327957153e-02 -8.462399244308471680e-02 -1.421938538551330566e-01 -5.172832682728767395e-02 4.974897503852844238e-01 2.170388847589492798e-01 -4.100268706679344177e-02 -1.447443068027496338e-01 2.232418209314346313e-01
2.235699892044067383e-01 -1.729305982589721680e-01 2.666943073272705078e-01 6.783088296651840210e-02 -1.308432668447494507e-01 3.414867222309112549e-01 -7.892931997776031494e-02 -9.452434256672859192e-03 4.710953216999769211e-03 -1.635733395814895630e-01 1.634562164545059204e-01 5.286603793501853943e-02 -1.195428660139441490e-03 -2.700560092926025391e-01 1.438217163085937500e-01 2.493564039468765259e-01 -1.489841006696224213e-02 8.779921382665634155e-02 -1.381109058856964111e-01 1.111465916037559509e-01 -5.991094559431076050e-02 1.664414703845977783e-01 8.573061972856521606e-02 2.556788362562656403e-02 -3.322841525077819824e-01 -8.279035799205303192e-03 5.774667114019393921e-02 1.598084568977355957e-01 -3.215701282024383545e-01 -1.142433136701583862e-01 -2.112334072589874268e-01 3.363904356956481934e-01
5.984671041369438171e-02 -1.885057389736175537e-01 3.363771736621856689e-01 3.049661964178085327e-02 -1.410090327262878418e-01 3.080381639301776886e-02 -2.444636821746826172e-01 -8.979366719722747803e-02 4.450755938887596130e-02 -6.562710553407669067e-02 1.572225689888000488e-01 4.988749921321868896e-01 -4.178474470973014832e-02 -3.774527013301849365e-01 -6.498134136199951172e-02 4.361817985773086548e-02 8.389378339052200317e-02 -6.830779463052749634e-02 1.123890094459056854e-02 -1.197325438261032104e-01 2.927806228399276733e-02 -8.206283673644065857e-03 1.787429898977279663e-01 -1.515544950962066650e-01 -2.564000524580478668e-02 -9.358645416796207428e-03 -9.727160632610321045e-02 2.029053270816802979e-01 -1.653722077608108521e-01 -3.373856842517852783e-01 2.184505760669708252e-02 2.299598604440689087e-01
1.385707175359129906e-03 -1.204405352473258972e-01 2.002882808446884155e-01 -7.628123462200164795e-02 -2.495688386261463165e-02 2.874862253665924072e-01 -1.653742045164108276e-01 3.466205298900604248e-02 -2.137372344732284546e-01 4.389129206538200378e-02 2.207307517528533936e-01 2.327932417392730713e-01 3.474502265453338623e-01 -5.219126865267753601e-02 3.233990445733070374e-02 -2.565047740936279297e-01 8.743743598461151123e-02 3.930634632706642151e-02 -1.050271559506654739e-02 1.757038831710815430e-01 -1.107931584119796753e-01 6.863960623741149902e-02 -1.861886866390705109e-02 -3.219487965106964111e-01 -2.699608206748962402e-01 -4.436026886105537415e-02 2.650822103023529053e-01 2.135305851697921753e-01 -4.679282754659652710e-02 -2.703924179077148438e-01 8.239982277154922485e-02 2.301459759473800659e-01
-1.357599943876266479e-01 1.059347763657569885e-01 1.120930463075637817e-01 5.659564211964607239e-02 -3.753119334578514099e-02 5.696393549442291260e-02 -1.690990179777145386e-01 1.955630257725715637e-02 -1.523881852626800537e-01 2.025707438588142395e-02 -2.345699258148670197e-02 1.175909638404846191e-01 3.609820306301116943e-01 -1.541897188872098923e-02 -1.017823964357376099e-01 2.948523759841918945e-01 1.017577052116394043e-01 -5.775863677263259888e-02 8.766096830368041992e-02 -1.286389231681823730e-01 2.065492719411849976e-01 -1.619487106800079346e-01 5.786991119384765625e-02 -5.091200396418571472e-02 1.033494621515274048e-01 -3.165711760520935059e-01 -4.046648144721984863e-01 2.886170446872711182e-01 9.732412546873092651e-02 -2.063271701335906982e-01 -1.291368901729583740e-01 3.401027023792266846e-01
-2.864970266819000244e-01 -2.317950576543807983e-01 4.143148660659790039e-01 4.896146059036254883e-02 -1.876188218593597412e-01 1.220415607094764709e-01 -5.519782751798629761e-02 -6.673496961593627930e-02 4.551607742905616760e-02 -1.726616173982620239e-01 8.492301404476165771e-02 -1.020677201449871063e-02 3.275888860225677490e-01 -2.036666274070739746e-01 5.669131409376859665e-03 2.295344322919845581e-02 -1.541414018720388412e-02 2.281620353460311890e-01 -1.403633952140808105e-01 3.057329654693603516e-01 1.660830825567245483e-01 -9.825609624385833740e-02 -6.671585887670516968e-02 6.496491283178329468e-02 5.024076625704765320e-02 -7.980830967426300049e-02 1.233222186565399170e-01 5.243385210633277893e-02 -2.059237658977508545e-01 5.864794924855232239e-02 9.212893247604370117e-02 3.891338109970092773e-01
-4.941190592944622040e-03 -1.523051559925079346e-01 4.120884239673614502e-01 3.115150332450866699e-02 6.331153959035873413e-02 -4.079249501228332520e-02 1.753466203808784485e-02 -6.317487359046936035e-02 9.810160100460052490e-02 -1.776482462882995605e-01 -6.714594364166259766e-02 1.189857125282287598e-01 3.542559146881103516e-01 -4.305692017078399658e-01 1.822791546583175659e-01 -1.403650939464569092e-01 -9.228575229644775391e-02 -2.742662131786346436e-01 -2.448734268546104431e-02 1.044440716505050659e-01 -1.306159645318984985e-01 -1.180183794349431992e-02 1.794128417968750000e-01 -1.525798290967941284e-01 -3.640227615833282471e-01 -1.564133316278457642e-01 2.227994985878467560e-02 -9.864065796136856079e-02 -1.863625198602676392e-01 -2.848298661410808563e-02 -3.538229689002037048e-02 -2.102434076368808746e-02
-2.592148184776306152e-01 -1.065006777644157410e-01 4.165067076683044434e-01 -5.328526720404624939e-02 -2.935189567506313324e-02 2.150076478719711304e-01 -1.110729724168777466e-01 -1.474443972110748291e-01 9.470464289188385010e-02 -6.550879776477813721e-02 -6.917659193277359009e-02 -1.055993139743804932e-01 3.612385988235473633e-01 -2.371332347393035889e-01 6.344991177320480347e-02 -9.377913922071456909e-02 2.188471108675003052e-01 1.392404437065124512e-01 3.955109789967536926e-02 1.108384579420089722e-01 1.587430387735366821e-01 1.305931657552719116e-01 -3.526069596409797668e-02 -6.486718077212572098e-03 -1.703612208366394043e-01 -9.750011563301086426e-02 -1.081320736557245255e-02 3.272379562258720398e-02 -1.286981403827667236e-01 9.713724255561828613e-02 1.814879626035690308e-01 4.603412151336669922e-01
2.846862748265266418e-02 -1.639278829097747803e-01 1.768838614225387573e-02 -2.146386802196502686e-01 -9.374129027128219604e-02 2.399045974016189575e-01 -1.843258142471313477e-01 8.572326600551605225e-02 -6.665895134210586548e-02 -1.390834450721740723e-01 -9.207736700773239136e-02 -3.224548418074846268e-03 4.569923877716064453e-01 -2.964763343334197998e-01 3.223785459995269775e-01 2.185149043798446655e-01 7.938691228628158569e-02 1.716684699058532715e-01 9.301681816577911377e-02 -8.959475159645080566e-02 1.688021421432495117e-01 -1.110040470957756042e-01 1.978818140923976898e-02 -5.267985537648200989e-02 -2.689110040664672852e-01 -1.497228816151618958e-02 -8.106479048728942871e-02 2.982318401336669922e-01 1.231130361557006836e-01 -2.261932641267776489e-01 5.482854694128036499e-02 6.134555116295814514e-02
-1.427994370460510254e-01 1.187186166644096375e-01 -1.155486404895782471e-01 -1.803503334522247314e-01 -5.244984850287437439e-02 1.103781759738922119e-01 -2.530891299247741699e-01 -1.588682830333709717e-01 1.060546264052391052e-01 7.843217253684997559e-02 7.092839479446411133e-02 8.015164732933044434e-02 1.730223894119262695e-01 -6.140523776412010193e-02 1.002386584877967834e-01 7.627527415752410889e-02 -2.274365872144699097e-01 -3.243986964225769043e-01 2.373615801334381104e-01 -5.293459445238113403e-02 -6.216199696063995361e-02 -2.133066207170486450e-02 1.774805635213851929e-01 1.186764538288116455e-01 -7.836800068616867065e-02 -3.415844738483428955e-01 -3.361723199486732483e-02 4.171680510044097900e-01 -1.247979253530502319e-01 -2.814497053623199463e-01 -7.149931788444519043e-02 2.703571617603302002e-01
-1.031463220715522766e-01 2.945782430469989777e-02 4.192149639129638672e-01 2.003005333244800568e-02 1.609793752431869507e-01 2.806161046028137207e-01 -1.684004515409469604e-01 1.162727996706962585e-01 -3.660865500569343567e-02 3.474700078368186951e-02 2.079489976167678833e-01 3.111508488655090332e-01 3.353194296360015869e-01 -1.633765548467636108e-02 1.594022810459136963e-01 6.705572456121444702e-02 4.103298764675855637e-03 -1.007784903049468994e-02 -1.835224181413650513e-01 1.406565606594085693e-01 -8.820012211799621582e-03 -2.509344182908535004e-02 -4.838870093226432800e-02 -2.625228166580200195e-01 -1.516649872064590454e-01 -1.107958778738975525e-01 1.560991406440734863e-01 2.489803284406661987e-01 -2.746451199054718018e-01 -2.048552334308624268e-01 7.521875202655792236e-02 1.017661094665527344e-01
6.301400065422058105e-02 -1.427499502897262573e-01 3.615318834781646729e-01 8.837514370679855347e-02 9.243074804544448853e-02 4.786015748977661133e-01 -2.542682290077209473e-01 -5.316589400172233582e-02 -1.673452928662300110e-02 -3.293602168560028076e-02 1.785262674093246460e-01 5.850238353013992310e-02 5.760414898395538330e-02 -3.444722592830657959e-01 1.335509270429611206e-01 2.771618068218231201e-01 -8.676613867282867432e-02 8.922834694385528564e-02 -1.290142163634300232e-02 9.631356596946716309e-02 -1.406745314598083496e-01 1.049043685197830200e-01 7.458794862031936646e-02 1.470586955547332764e-01 -1.062502637505531311e-01 2.889499813318252563e-02 -4.746492952108383179e-02 1.398368626832962036e-01 -2.739855051040649414e-01 1.343211382627487183e-01 -8.628930151462554932e-02 2.477042824029922485e-01
-2.432726472616195679e-01 -3.278339281678199768e-02 1.547324210405349731e-01 8.020676672458648682e-02 -3.955337777733802795e-02 1.959106475114822388e-01 8.726502954959869385e-02 3.059689700603485107e-01 -4.946966841816902161e-02 8.859464898705482483e-03 -8.773156255483627319e-02 -1.927584558725357056e-01 1.325507313013076782e-01 -2.315506339073181152e-01 -3.181475400924682617e-02 2.042132616043090820e-02 1.283699180930852890e-02 7.328290492296218872e-02 -1.538839638233184814e-01 1.840421706438064575e-01 -1.147971004247665405e-01 -1.464399993419647217e-01 3.799085319042205811e-01 5.961757618933916092e-03 -3.583683967590332031e-01 6.730102002620697021e-02 -1.579623818397521973e-01 4.440378546714782715e-01 -5.196743085980415344e-02 5.190491676330566406e-02 -2.131850421428680420e-01 -1.414895243942737579e-02
-7.362288981676101685e-02 -2.811036705970764160e-01 1.216701492667198181e-01 4.747780784964561462e-02 -2.323025465011596680e-01 3.286425471305847168e-01 1.728286892175674438e-01 2.169080078601837158e-02 -6.395247764885425568e-03 -2.229129076004028320e-01 2.622843384742736816e-01 2.095090299844741821e-01 2.408452332019805908e-01 -1.503700166940689087e-01 -2.059268951416015625e-01 2.325042933225631714e-01 -1.567371487617492676e-01 2.324265539646148682e-01 9.564793854951858521e-02 1.391523182392120361e-01 2.185833305120468140e-01 -3.276805579662322998e-02 2.706254087388515472e-02 4.701730608940124512e-02 -2.290595620870590210e-01 -1.866454184055328369e-01 1.890513151884078979e-01 1.883599311113357544e-01 -1.370905786752700806e-01 -7.784040272235870361e-02 -3.551121056079864502e-02 1.521758437156677246e-01
-2.192035168409347534e-01 -1.174507513642311096e-01 2.968502938747406006e-01 -2.216235995292663574e-01 -1.552274972200393677e-01 1.155707538127899170e-01 -1.907349750399589539e-02 -1.017468571662902832e-01 -2.324196249246597290e-01 3.229111135005950928e-01 1.453263610601425171e-01 1.622473299503326416e-01 7.162976264953613281e-02 -2.085548192262649536e-01 1.022115498781204224e-01 6.734493374824523926e-02 5.595165118575096130e-02 -4.774539917707443237e-02 2.437416315078735352e-01 -2.080076187849044800e-01 -1.315628290176391602e-01 -1.438782215118408203e-01 -1.108967587351799011e-01 1.975841969251632690e-01 -1.499566733837127686e-01 -1.305072903633117676e-01 5.910861864686012268e-02 5.947489291429519653e-02 -8.494956046342849731e-02 -2.068796753883361816e-01 -1.773163527250289917e-01 3.974483311176300049e-01
-8.126239478588104248e-02 -9.663432091474533081e-02 -2.513507939875125885e-02 3.521851077675819397e-02 -2.743322551250457764e-01 3.427996337413787842e-01 -3.658280968666076660e-01 -6.848249584436416626e-02 1.152505632489919662e-02 6.356451194733381271e-03 1.779339164495468140e-01 -1.387575566768646240e-01 7.062174379825592041e-02 -1.354324817657470703e-01 8.895100653171539307e-02 6.800984591245651245e-02 8.869334310293197632e-02 -3.753365278244018555e-01 6.069286260753870010e-03 6.212784722447395325e-02 -4.183020815253257751e-02 2.959320880472660065e-02 -1.443468481302261353e-01 -1.784594953060150146e-01 -2.176847308874130249e-02 -3.310512304306030273e-01 -1.107638701796531677e-01 3.482739031314849854e-01 -1.434267014265060425e-01 -2.772208750247955322e-01 -2.685429528355598450e-02 1.192309632897377014e-01
-7.149442285299301147e-02 4.526413977146148682e-02 -1.326724886894226074e-02 -9.635117836296558380e-03 -5.836724769324064255e-03 -1.397459059953689575e-01 -3.862489014863967896e-02 -1.110790744423866272e-01 -9.436967968940734863e-02 -7.324013859033584595e-02 2.299442738294601440e-01 -2.979168109595775604e-02 4.549896717071533203e-01 -1.607414484024047852e-01 8.423332870006561279e-02 1.583810597658157349e-01 1.891617663204669952e-02 4.164577461779117584e-03 -6.447976827621459961e-02 2.706466019153594971e-01 2.974082231521606445e-01 6.316917389631271362e-02 3.363331407308578491e-02 2.249348610639572144e-01 -1.415408700704574585e-01 -1.124009862542152405e-01 -2.653144113719463348e-02 3.166938424110412598e-01 -3.172147870063781738e-01 -2.761854231357574463e-01 -2.648824453353881836e-01 1.530626267194747925e-01
-3.856534138321876526e-02 -4.578876495361328125e-02 5.219965055584907532e-02 -7.423987984657287598e-02 1.792178153991699219e-01 6.710921972990036011e-02 -2.185182459652423859e-02 1.889811754226684570e-01 -1.781451106071472168e-01 -5.686021875590085983e-03 2.168235927820205688e-01 1.793499439954757690e-01 3.619509339332580566e-01 -2.048613429069519043e-01 -3.293440341949462891e-01 2.004627883434295654e-01 -1.304603219032287598e-01 1.667590141296386719e-01 9.913083165884017944e-03 2.373290713876485825e-03 3.672667145729064941e-01 -1.505431602708995342e-03 5.119020491838455200e-02 6.974083930253982544e-02 -2.574493288993835449e-01 -1.961144357919692993e-01 1.243298500776290894e-01 2.801760137081146240e-01 -1.267680674791336060e-01 -3.113290853798389435e-02 -2.249241620302200317e-01 1.707569658756256104e-01
-2.283188141882419586e-02 1.091194897890090942e-01 1.187609732151031494e-01 1.559948921203613281e-01 -1.617014259099960327e-01 2.209438756108283997e-02 -2.486960263922810555e-03 2.716932259500026703e-02 -4.754910990595817566e-02 4.092601314187049866e-02 -1.815360039472579956e-01 -4.874696210026741028e-02 3.472974896430969238e-01 -3.465966880321502686e-02 -7.974834740161895752e-02 4.120193421840667725e-01 -2.667132392525672913e-02 -3.325515985488891602e-02 4.055832326412200928e-01 -5.385132133960723877e-02 1.101015061140060425e-01 -1.965239942073822021e-01 2.551318705081939697e-01 -1.474028676748275757e-01 -1.703015416860580444e-01 -1.378505229949951172e-01 1.102629080414772034e-01 1.692031770944595337e-01 -1.298525482416152954e-01 -2.438469082117080688e-01 -2.821581363677978516e-01 1.817726939916610718e-01
-1.181689128279685974e-01 -1.959918439388275146e-01 1.660045385360717773e-01 -8.283411711454391479e-02 -1.316354572772979736e-01 1.175170838832855225e-01 -8.181165158748626709e-02 8.478748053312301636e-02 -1.864486001431941986e-02 2.159580960869789124e-02 -7.564335130155086517e-03 -1.141718924045562744e-01 3.567452132701873779e-01 -3.202832937240600586e-01 3.559672236442565918e-01 2.803577482700347900e-01 -6.559202075004577637e-02 -4.913629218935966492e-02 -1.969114504754543304e-02 -3.073708713054656982e-01 -3.977154847234487534e-03 -2.210884988307952881e-01 -1.492814999073743820e-02 -1.422110199928283691e-01 -1.343646794557571411e-01 -6.132749840617179871e-02 -1.854335516691207886e-01 2.832420766353607178e-01 -2.128580659627914429e-01 -2.300698161125183105e-01 -1.159860864281654358e-01 -8.486532606184482574e-03
-2.775320112705230713e-01 -2.280907630920410156e-01 -7.512897253036499023e-02 -2.218539565801620483e-01 -6.405811756849288940e-02 1.527273952960968018e-01 -3.336549997329711914e-01 1.552234441041946411e-01 -2.008266896009445190e-01 -2.213202714920043945e-01 -1.159473210573196411e-01 1.154690906405448914e-01 2.658100426197052002e-01 -3.618673980236053467e-02 9.918112307786941528e-02 2.538791298866271973e-01 -2.348690032958984375e-01 9.998711943626403809e-02 1.029326021671295166e-01 6.099124625325202942e-02 8.319710940122604370e-02 1.255921274423599243e-01 -1.449984908103942871e-01 6.295149028301239014e-02 -8.167757838964462280e-02 -1.678195893764495850e-01 -5.538360401988029480e-02 9.791349992156028748e-03 -1.439656168222427368e-01 -1.965133845806121826e-01 -9.719815850257873535e-02 3.961611688137054443e-01
2.438380569219589233e-01 2.273070812225341797e-02 3.675941824913024902e-01 -2.884804010391235352e-01 2.673761919140815735e-02 2.905142903327941895e-01 -4.442611709237098694e-02 -1.340098679065704346e-01 -3.644576966762542725e-01 -2.078348547220230103e-01 2.249532788991928101e-01 -8.934433013200759888e-02 1.922886967658996582e-01 -1.687130331993103027e-02 1.199937760829925537e-01 -1.031853333115577698e-01 -7.295300811529159546e-02 -8.924172073602676392e-02 -1.049203872680664062e-01 -2.668124139308929443e-01 -6.343136727809906006e-02 -3.869087994098663330e-02 1.682461351156234741e-01 -1.393355801701545715e-02 -2.695366740226745605e-01 -1.606542915105819702e-01 5.246189888566732407e-03 6.734270602464675903e-02 -2.377642244100570679e-01 4.719404131174087524e-02 -1.046128347516059875e-01 1.322406828403472900e-01
3.280073404312133789e-02 -1.510842293500900269e-01 1.677780747413635254e-01 -9.883927553892135620e-02 -1.219227984547615051e-01 7.168285548686981201e-02 -1.497909277677536011e-01 2.420923858880996704e-01 1.968832314014434814e-02 -1.293013989925384521e-01 1.505827605724334717e-01 1.007882133126258850e-01 1.010852400213479996e-02 -3.984218835830688477e-01 2.670386135578155518e-01 2.140657603740692139e-01 -9.519622474908828735e-02 2.409719824790954590e-01 -1.649975776672363281e-01 -5.961868166923522949e-02 -1.522349566221237183e-01 2.097875773906707764e-01 -1.635229885578155518e-01 1.439622342586517334e-01 -2.306346595287322998e-01 -7.963092625141143799e-02 1.278835237026214600e-01 2.350605577230453491e-01 -2.603805661201477051e-01 -1.493614763021469116e-01 1.909755915403366089e-02 2.775631248950958252e-01
-1.083254516124725342e-01 7.761252671480178833e-02 5.577084794640541077e-02 -2.420985549688339233e-01 -3.604120388627052307e-02 5.154331326484680176e-01 6.428389251232147217e-02 -1.600705385208129883e-01 -2.603332698345184326e-01 -1.451345235109329224e-01 8.759529143571853638e-02 -1.041966974735260010e-01 3.327152431011199951e-01 -2.056286484003067017e-01 -2.092304527759552002e-01 -2.378600835800170898e-01 -1.787907332181930542e-01 1.607089862227439880e-02 -7.853621244430541992e-02 5.882836505770683289e-02 9.210031130351126194e-04 -2.036987617611885071e-02 6.031842902302742004e-02 8.800165355205535889e-02 -3.502152264118194580e-01 -7.390288263559341431e-02 7.113129645586013794e-02 6.644192337989807129e-02 -2.239136397838592529e-01 -8.538318425416946411e-02 -1.033778265118598938e-01 6.113348528742790222e-02
-3.125361502170562744e-01 -9.028580039739608765e-02 1.768463551998138428e-01 -5.876493453979492188e-02 -1.893113106489181519e-01 2.192163020372390747e-01 9.851785749197006226e-02 9.581581503152847290e-02 -2.815960943698883057e-01 -1.353873014450073242e-01 4.571139812469482422e-02 1.282926201820373535e-01 1.355639249086380005e-01 -2.371034026145935059e-02 -2.097335457801818848e-01 2.423864603042602539e-01 -2.560425996780395508e-01 8.380889892578125000e-03 1.390579156577587128e-02 3.630594536662101746e-02 1.593621075153350830e-01 -1.551820784807205200e-01 3.686281144618988037e-01 -3.485187888145446777e-02 -1.035803258419036865e-01 -2.113815099000930786e-01 1.333773881196975708e-01 8.614341169595718384e-02 -2.444161660969257355e-02 2.178299129009246826e-01 -9.743829816579818726e-02 3.562659621238708496e-01
-2.036783993244171143e-01 3.935877233743667603e-02 8.523321710526943207e-03 -2.294173538684844971e-01 2.188373655080795288e-01 1.445993036031723022e-01 -1.393548995256423950e-01 1.851152777671813965e-01 1.327319741249084473e-01 -2.117189466953277588e-01 1.123039126396179199e-01 2.678590714931488037e-01 3.118339776992797852e-01 -2.680391669273376465e-01 -3.061546981334686279e-01 1.814465969800949097e-01 1.772812306880950928e-01 2.299942970275878906e-01 -2.159634828567504883e-01 1.618861779570579529e-02 1.250519752502441406e-01 -3.258979320526123047e-02 8.194960653781890869e-02 -1.631636917591094971e-02 -1.402770727872848511e-01 7.530732452869415283e-02 1.413286775350570679e-01 1.681308299303054810e-01 -1.856666207313537598e-01 -2.041466087102890015e-01 -8.897492289543151855e-02 1.633003652095794678e-01
-1.971217989921569824e-01 1.575237810611724854e-01 -1.871514320373535156e-02 -2.101314663887023926e-01 -1.418635696172714233e-01 -5.255891382694244385e-02 -1.583395302295684814e-01 2.680343762040138245e-02 1.188294962048530579e-01 -1.677450686693191528e-01 1.357446461915969849e-01 2.760411798954010010e-01 6.760188937187194824e-02 -4.332902729511260986e-01 -1.622277498245239258e-01 -2.731764614582061768e-01 -8.252887427806854248e-02 -6.471284478902816772e-02 6.733209826052188873e-03 1.469046771526336670e-01 4.967385530471801758e-02 5.853242799639701843e-02 4.986634850502014160e-02 -3.230813741683959961e-01 -1.707102060317993164e-01 -9.614643640816211700e-03 -1.792985945940017700e-01 3.201031386852264404e-01 -2.831180691719055176e-01 -3.004411980509757996e-02 -1.306704431772232056e-01 7.510019838809967041e-02
5.579140037298202515e-02 1.324869692325592041e-02 2.236141711473464966e-01 -3.825114071369171143e-01 1.114177554845809937e-01 1.537189632654190063e-01 -5.013592913746833801e-02 7.523752748966217041e-02 -2.390501946210861206e-01 -1.236456260085105896e-01 2.553151249885559082e-01 2.539462745189666748e-01 8.335956186056137085e-02 -4.081839621067047119e-01 -1.517296880483627319e-01 2.817418277263641357e-01 2.263330109417438507e-02 9.016801416873931885e-02 9.721387922763824463e-02 -3.615167737007141113e-02 2.227029353380203247e-01 -1.535747051239013672e-01 6.834106147289276123e-02 -1.477492302656173706e-01 -1.037076190114021301e-01 5.106323957443237305e-02 -1.178433150053024292e-01 3.147174119949340820e-01 -4.018592461943626404e-02 -1.064912229776382446e-01 1.405630558729171753e-01 -3.515682416036725044e-03
-6.060211360454559326e-02 -8.365422254428267479e-04 1.721086353063583374e-01 5.750715732574462891e-02 5.803072825074195862e-02 -1.697847247123718262e-01 -2.683631777763366699e-01 2.079726755619049072e-02 -2.121312022209167480e-01 -2.606913447380065918e-01 1.138680577278137207e-01 -1.704086959362030029e-01 2.291552275419235229e-01 -2.071774154901504517e-01 2.556246221065521240e-01 1.011758297681808472e-01 -6.738092750310897827e-02 1.749629899859428406e-02 -6.304339971393346786e-03 -9.052509814500808716e-02 4.872505739331245422e-02 -2.415991574525833130e-01 1.052398830652236938e-01 -2.810015380382537842e-01 -1.512547023594379425e-02 -5.001740157604217529e-02 -1.140574142336845398e-01 1.426058169454336166e-02 1.195109710097312927e-01 -1.432626843452453613e-01 -2.492598444223403931e-01 5.059937834739685059e-01
-2.170537263154983521e-01 -3.423539176583290100e-02 1.143952906131744385e-01 8.750702440738677979e-02 -1.798446029424667358e-01 9.226867556571960449e-02 -6.735519319772720337e-02 1.446815207600593567e-02 -9.758909791707992554e-02 -2.676652669906616211e-01 -5.234027281403541565e-02 -2.284527383744716644e-02 2.400319576263427734e-01 -1.911100894212722778e-01 3.045177832245826721e-02 7.310555130243301392e-02 1.646512299776077271e-01 -3.497377783060073853e-02 -1.705541610717773438e-01 -7.657843828201293945e-02 -6.171844527125358582e-02 -6.241375207901000977e-02 1.262475997209548950e-01 8.507187664508819580e-02 -1.545790955424308777e-02 -2.402417659759521484e-01 1.381372362375259399e-01 -8.788169920444488525e-02 -2.669660449028015137e-01 1.087900549173355103e-01 2.351616919040679932e-01 6.190271973609924316e-01
-1.211491376161575317e-01 -2.732161283493041992e-01 2.217024862766265869e-01 -2.250057458877563477e-02 1.526606082916259766e-02 7.380767166614532471e-02 -2.768101729452610016e-02 1.225405838340520859e-03 -6.326579302549362183e-02 -3.302386403083801270e-02 2.279731780290603638e-01 -7.444953918457031250e-02 -1.676898798905313015e-03 -1.546464860439300537e-01 1.792756468057632446e-01 8.511039614677429199e-02 1.181965544819831848e-01 -3.601392963901162148e-03 2.914400398731231689e-01 -3.644982352852821350e-02 -2.118634432554244995e-01 -1.456473469734191895e-01 3.359220456331968307e-03 -3.928881883621215820e-02 -3.888719081878662109e-01 -2.152102999389171600e-02 -2.288939952850341797e-01 2.272500693798065186e-01 -2.136246711015701294e-01 -2.567017078399658203e-01 1.592892222106456757e-02 4.396040737628936768e-01
-8.914699405431747437e-02 -2.033118307590484619e-01 7.894517853856086731e-03 -2.094029486179351807e-01 4.598969593644142151e-02 -1.994843930006027222e-01 -2.313337475061416626e-01 1.847168207168579102e-01 -6.038035079836845398e-02 1.548295915126800537e-01 1.260001957416534424e-01 -1.675303727388381958e-01 2.256876230239868164e-01 -3.545889854431152344e-01 2.613937854766845703e-01 1.133095026016235352e-01 2.840555040165781975e-03 1.152295097708702087e-01 1.510323435068130493e-01 -1.204608529806137085e-01 -1.830610260367393494e-02 -8.277353830635547638e-03 2.072448879480361938e-01 2.129349261522293091e-01 -2.083464264869689941e-01 -2.420556545257568359e-01 3.827797994017601013e-02 7.673079520463943481e-02 -2.695806920528411865e-01 -3.717878367751836777e-03 -7.743870466947555542e-02 3.471699059009552002e-01
-1.304955966770648956e-02 9.347441792488098145e-02 2.438032329082489014e-01 -1.172283738851547241e-01 5.119400471448898315e-02 8.598052710294723511e-02 -2.825250923633575439e-01 9.655930846929550171e-02 -1.472827196121215820e-01 -1.983599364757537842e-02 2.642670869827270508e-01 2.105132043361663818e-01 1.839517354965209961e-01 -1.061875820159912109e-01 2.772266976535320282e-02 2.311981320381164551e-01 3.688976764678955078e-01 -6.155757978558540344e-02 -2.420561313629150391e-01 1.365181654691696167e-01 2.230642586946487427e-01 5.861580837517976761e-03 7.946819067001342773e-02 -1.260284781455993652e-01 1.103691458702087402e-01 5.260117724537849426e-02 -5.553776398301124573e-02 1.417091637849807739e-01 3.730053082108497620e-02 -2.894671559333801270e-01 -3.861121833324432373e-01 1.473272591829299927e-01
-3.565521538257598877e-01 6.509451568126678467e-02 1.936756968498229980e-01 -2.041888684034347534e-01 -1.097579672932624817e-01 2.979333698749542236e-02 -1.826967597007751465e-01 3.147027790546417236e-01 -2.227250486612319946e-01 -2.996557652950286865e-01 1.111058294773101807e-01 1.646713614463806152e-01 1.877526044845581055e-01 -9.363269805908203125e-02 -2.153006643056869507e-01 1.917354166507720947e-01 -1.727952957153320312e-01 -1.132211089134216309e-01 -2.415635734796524048e-01 5.427824705839157104e-02 -1.691580563783645630e-01 -1.833381205797195435e-01 2.129306197166442871e-01 2.423512004315853119e-02 -2.990213632583618164e-01 -5.321749672293663025e-02 8.646140992641448975e-02 1.338216513395309448e-01 7.701025158166885376e-02 -1.900548674166202545e-02 4.095363616943359375e-02 1.881701312959194183e-02
-3.177922070026397705e-01 -1.353051364421844482e-01 2.333329021930694580e-01 -1.723702996969223022e-01 -4.014374315738677979e-02 1.778500378131866455e-01 1.369729489088058472e-01 1.574168801307678223e-01 -7.989397644996643066e-02 -2.385074645280838013e-01 1.157142892479896545e-01 6.232143193483352661e-02 8.241823315620422363e-02 -3.025199770927429199e-01 -3.907475173473358154e-01 3.013161420822143555e-01 -6.473901867866516113e-02 1.189523786306381226e-01 -4.328510910272598267e-02 2.459991574287414551e-01 1.853028386831283569e-01 -7.430156320333480835e-02 -7.555877417325973511e-02 1.138826608657836914e-01 -1.411128044128417969e-01 -1.399866193532943726e-01 1.308012902736663818e-01 2.075121104717254639e-01 -1.367379277944564819e-01 -1.158967688679695129e-01 -1.429599225521087646e-01 7.694119960069656372e-02
-1.572901904582977295e-01 2.530710697174072266e-01 4.893542453646659851e-02 1.756208203732967377e-02 7.238414883613586426e-02 -1.603148430585861206e-01 -1.727045029401779175e-01 -7.322098314762115479e-02 -3.011893928050994873e-01 1.208699215203523636e-02 1.401170939207077026e-01 -1.195137500762939453e-01 8.405420929193496704e-02 -2.193746864795684814e-01 -5.535413976758718491e-03 8.312577381730079651e-03 6.051931157708168030e-02 -1.492788642644882202e-01 2.828727066516876221e-01 6.003027036786079407e-02 -9.789671748876571655e-02 -1.646448075771331787e-01 2.313590645790100098e-01 -4.898149147629737854e-02 -1.148492544889450073e-01 -2.213714271783828735e-01 2.081294059753417969e-01 4.545234739780426025e-01 -2.246778905391693115e-01 -2.333423942327499390e-01 8.858716487884521484e-02 1.877464801073074341e-01
-2.196862250566482544e-01 -1.715485304594039917e-01 2.374977767467498779e-01 -1.318977177143096924e-01 -8.413717150688171387e-02 7.705780118703842163e-02 -2.723726928234100342e-01 3.957310691475868225e-02 -9.261985123157501221e-02 2.301352024078369141e-01 -1.570817828178405762e-01 1.433720905333757401e-02 3.113220632076263428e-01 -7.951796054840087891e-02 1.709395051002502441e-01 -1.819737255573272705e-01 3.825013041496276855e-01 -1.968312636017799377e-02 -1.015149950981140137e-01 -9.168255329132080078e-02 -3.548990935087203979e-02 -2.107348889112472534e-01 -9.580741822719573975e-02 2.965221554040908813e-02 -2.152747809886932373e-01 -7.803691923618316650e-02 -1.746527701616287231e-01 2.496562153100967407e-01 -2.244903296232223511e-01 -2.173976302146911621e-01 -1.606864631175994873e-01 1.336473375558853149e-01
-4.267795011401176453e-02 -7.925969362258911133e-02 2.053661197423934937e-01 -2.689624428749084473e-01 -1.263916790485382080e-01 -1.413213014602661133e-01 -2.005671262741088867e-01 9.879589080810546875e-02 4.549016430974006653e-02 2.492392510175704956e-01 5.765030905604362488e-02 1.197788864374160767e-01 4.263412952423095703e-01 -2.078499197959899902e-01 2.505222558975219727e-01 -2.112701535224914551e-01 -2.343522310256958008e-01 -1.393037736415863037e-01 -6.193263456225395203e-02 -6.160026416182518005e-02 -2.117447406053543091e-01 -1.226087510585784912e-01 1.654534339904785156e-01 9.095914661884307861e-02 -4.331896081566810608e-02 -2.326829880475997925e-01 6.741762161254882812e-02 3.105936646461486816e-01 -4.819732531905174255e-02 2.289913035929203033e-02 -1.068025231361389160e-01 1.687052100896835327e-01
-4.543410241603851318e-02 6.159828044474124908e-03 1.242820755578577518e-03 -1.856200546026229858e-01 -2.148383557796478271e-01 8.543769270181655884e-02 3.212549164891242981e-02 -3.105052374303340912e-02 -1.261098533868789673e-01 -1.683546416461467743e-02 3.268820047378540039e-01 3.478887975215911865e-01 8.891016989946365356e-02 -3.021250367164611816e-01 -1.058306358754634857e-02 -4.574142768979072571e-02 -2.900072932243347168e-02 -1.220841556787490845e-01 1.232008337974548340e-01 3.135335147380828857e-01 -2.383485883474349976e-01 -2.032236009836196899e-01 -3.625545278191566467e-02 -1.049157455563545227e-01 -2.727761268615722656e-01 -2.135163545608520508e-01 4.301864653825759888e-02 2.435857057571411133e-02 -8.029866218566894531e-02 -1.624301970005035400e-01 -2.907768785953521729e-01 2.881909012794494629e-01
-1.698710620403289795e-01 1.073759049177169800e-01 3.254612684249877930e-01 -6.126768141984939575e-02 -2.608709223568439484e-02 1.691871434450149536e-01 -3.336313366889953613e-01 1.591085940599441528e-01 -1.628710776567459106e-01 -2.450808435678482056e-01 -2.357213348150253296e-01 1.694920808076858521e-01 1.320567280054092407e-01 -2.791842520236968994e-01 -1.256158798933029175e-01 2.704819664359092712e-02 -3.474481403827667236e-01 1.211822256445884705e-01 4.326327890157699585e-02 -2.020941674709320068e-01 -1.417040675878524780e-01 -1.142485737800598145e-01 7.085531949996948242e-02 6.006819382309913635e-02 -3.158725500106811523e-01 -8.181185275316238403e-02 -8.903351426124572754e-02 2.289594709873199463e-01 9.011948853731155396e-02 -5.112163349986076355e-02 -5.191692337393760681e-02 3.314650803804397583e-02
2.228818275034427643e-02 -1.077355444431304932e-01 -6.139702349901199341e-02 5.410933494567871094e-02 -7.464504987001419067e-02 -2.091409415006637573e-01 -6.179134827107191086e-03 -8.859717100858688354e-02 -2.073181234300136566e-02 -5.225864797830581665e-02 1.317511349916458130e-01 9.917296469211578369e-02 3.940434157848358154e-01 -3.051477372646331787e-01 -3.104293905198574066e-02 1.296789795160293579e-01 -4.665714129805564880e-02 4.108059685677289963e-03 -1.295149773359298706e-01 4.539778083562850952e-02 1.115537956357002258e-01 8.910609036684036255e-02 3.117147274315357208e-02 2.038020640611648560e-01 -3.218407630920410156e-01 -2.314229011535644531e-01 -4.137384518980979919e-02 3.114951550960540771e-01 -2.876358032226562500e-01 -2.521681189537048340e-01 -3.336052000522613525e-01 1.733921617269515991e-01
-1.560975462198257446e-01 -6.290818005800247192e-02 3.408887386322021484e-01 1.061716303229331970e-01 6.544257979840040207e-03 -2.204779908061027527e-02 -2.354913204908370972e-01 2.651082873344421387e-01 -1.373806744813919067e-01 -2.642356753349304199e-01 1.369251459836959839e-01 -2.346686720848083496e-01 3.469917178153991699e-01 -1.453061699867248535e-01 1.027619689702987671e-01 1.096612885594367981e-01 -1.156633486971259117e-03 -1.391692459583282471e-01 -1.735174208879470825e-01 -2.081764116883277893e-02 2.704277336597442627e-01 -4.518019501119852066e-03 7.677872478961944580e-02 -8.433295786380767822e-02 -8.785509318113327026e-02 1.318037658929824829e-01 1.665105670690536499e-01 5.256850272417068481e-02 1.033990755677223206e-01 -6.329961866140365601e-02 -2.709023356437683105e-01 3.340367078781127930e-01
2.097413390874862671e-01 2.172552607953548431e-02 4.167692363262176514e-01 -3.098935186862945557e-01 -1.299866999033838511e-04 1.634930968284606934e-01 -4.300220683217048645e-02 -1.241545081138610840e-01 -2.142007201910018921e-01 -3.512854129076004028e-02 4.825579747557640076e-02 -2.177021838724613190e-02 2.123480737209320068e-01 -1.967026144266128540e-01 1.874083727598190308e-01 -1.616884171962738037e-01 -6.777084618806838989e-02 -4.642660915851593018e-02 9.440076351165771484e-02 -2.532459497451782227e-01 7.237627357244491577e-02 2.165996879339218140e-01 1.908353567123413086e-01 1.491303592920303345e-01 -2.964229285717010498e-01 9.220613539218902588e-02 6.556159257888793945e-02 2.460235208272933960e-01 -1.968936771154403687e-01 -9.991461038589477539e-02 -2.039878219366073608e-01 6.844556331634521484e-02
1.623225212097167969e-01 2.929570153355598450e-02 9.186807274818420410e-02 -1.677178740501403809e-01 -1.866122782230377197e-01 2.076551169157028198e-01 2.073894999921321869e-02 -7.538624107837677002e-02 -3.928107023239135742e-01 -1.380330175161361694e-01 1.259003132581710815e-01 3.180345892906188965e-02 3.479117155075073242e-01 -1.455965489149093628e-01 -9.130052290856838226e-03 -1.832210123538970947e-01 -1.045915558934211731e-01 -1.387051492929458618e-01 -1.257837377488613129e-02 -2.572142183780670166e-01 -3.090819716453552246e-01 1.939403712749481201e-01 1.435641497373580933e-01 6.396027654409408569e-02 -2.066520303487777710e-01 -2.584968507289886475e-02 1.206338480114936829e-01 1.221717149019241333e-01 -2.795623838901519775e-01 -7.248976081609725952e-02 2.058172039687633514e-02 2.739142477512359619e-01
-3.361105918884277344e-01 4.894698038697242737e-02 7.147721946239471436e-02 -6.958744674921035767e-02 3.375714272260665894e-02 2.731076478958129883e-01 8.532080054283142090e-02 1.839782595634460449e-01 -2.576361596584320068e-01 2.621675841510295868e-02 6.190033629536628723e-03 1.534442007541656494e-01 2.766462862491607666e-01 -1.555146425962448120e-01 -1.731480658054351807e-01 2.938335239887237549e-01 -1.709954887628555298e-01 1.406538188457489014e-01 -7.113607227802276611e-02 -5.872036516666412354e-02 -1.251583397388458252e-01 -4.819135367870330811e-01 -3.574400395154953003e-02 -1.347203999757766724e-01 -5.220394954085350037e-02 -1.481008529663085938e-01 1.079019084572792053e-01 1.434061676263809204e-01 -1.961903870105743408e-01 -9.606694430112838745e-02 6.148007698357105255e-03 1.437201648950576782e-01
-2.266871035099029541e-01 -2.020935565233230591e-01 8.659313619136810303e-02 1.037062611430883408e-02 5.080483853816986084e-02 -6.855424493551254272e-02 -2.326775789260864258e-01 1.072061657905578613e-01 -2.409944385290145874e-01 1.064460277557373047e-01 -1.247678301297128201e-03 -2.172353118658065796e-01 3.027865290641784668e-01 -1.612923592329025269e-01 9.640026092529296875e-02 2.426636815071105957e-01 -3.149936795234680176e-01 -2.171167731285095215e-02 5.955780670046806335e-02 1.295896023511886597e-01 -2.365596592426300049e-01 2.250716462731361389e-02 -8.462436497211456299e-02 4.963557049632072449e-02 1.136991311796009541e-03 -4.184334874153137207e-01 -3.693868219852447510e-02 8.010587841272354126e-02 -7.556860893964767456e-02 -1.662087738513946533e-01 -2.810471355915069580e-01 2.084688991308212280e-01
-1.097792461514472961e-01 -1.200953647494316101e-01 3.902823328971862793e-01 9.503201395273208618e-02 -6.054813787341117859e-02 1.573838591575622559e-01 7.484240829944610596e-02 1.789624989032745361e-01 -2.012054920196533203e-01 -4.759652167558670044e-02 2.358569353818893433e-01 -1.985909640789031982e-01 -2.606078423559665680e-02 -3.141365200281143188e-02 1.835928410291671753e-01 -1.405238211154937744e-01 -1.820219457149505615e-01 -1.182842478156089783e-01 -6.957691907882690430e-02 5.272144451737403870e-02 1.665068417787551880e-01 -1.135800182819366455e-01 2.335523515939712524e-01 -1.554448902606964111e-01 1.418935060501098633e-01 -2.160169035196304321e-01 2.719096466898918152e-02 1.656050682067871094e-01 -4.339741542935371399e-02 -1.204743310809135437e-01 -1.447543799877166748e-01 4.967727959156036377e-01
-2.815987169742584229e-01 1.140963658690452576e-01 2.706312537193298340e-01 -1.337185353040695190e-01 1.381690055131912231e-01 -1.623402833938598633e-01 -9.598016040399670601e-04 1.958080828189849854e-01 3.445495665073394775e-02 -4.125940427184104919e-02 1.324473768472671509e-01 2.469363957643508911e-01 1.789081245660781860e-01 -1.215060949325561523e-01 -2.529366314411163330e-01 1.409682333469390869e-01 -1.535403579473495483e-01 1.204226985573768616e-01 -3.347184658050537109e-01 1.296264380216598511e-01 -1.896148314699530602e-03 -5.393677204847335815e-02 4.859670624136924744e-02 9.416259825229644775e-03 -2.115851640701293945e-01 -2.365306615829467773e-01 4.376536607742309570e-02 2.747699022293090820e-01 -7.182115316390991211e-02 -1.694818139076232910e-01 1.479733921587467194e-02 3.691018521785736084e-01
-2.870638482272624969e-02 -2.354277223348617554e-01 7.604716718196868896e-02 -1.034182608127593994e-01 -9.202423691749572754e-02 8.831780403852462769e-02 -1.317570805549621582e-01 1.090262234210968018e-01 -7.475626468658447266e-02 -1.579598337411880493e-01 7.515233755111694336e-02 1.535643488168716431e-01 4.816066622734069824e-01 8.281538635492324829e-02 3.366123437881469727e-01 3.423295170068740845e-02 4.532917588949203491e-02 -3.622151911258697510e-01 -2.314690202474594116e-01 -9.332162141799926758e-02 -5.318293347954750061e-02 2.670807205140590668e-02 4.815543442964553833e-02 -2.008405886590480804e-02 -2.926218509674072266e-01 -2.913166284561157227e-01 -1.007325202226638794e-02 1.379642039537429810e-01 -4.353076592087745667e-02 2.618688531219959259e-02 6.359867751598358154e-02 2.657887935638427734e-01
-1.037779226899147034e-01 6.939342617988586426e-02 2.100116461515426636e-01 -1.840177923440933228e-02 -7.187896966934204102e-02 9.550063312053680420e-02 -1.488741338253021240e-01 -1.786680072546005249e-01 -1.106330826878547668e-01 -6.902911514043807983e-02 -2.366591691970825195e-01 -1.921535730361938477e-01 2.320602834224700928e-01 -2.498818486928939819e-01 -1.440544426441192627e-01 2.446409165859222412e-01 -1.121555790305137634e-01 4.495413741096854210e-04 3.740638494491577148e-01 2.876153290271759033e-01 -3.081699311733245850e-01 -1.704519540071487427e-01 6.180974096059799194e-02 -1.819118112325668335e-01 -1.350316107273101807e-01 -8.182577043771743774e-02 1.080530136823654175e-01 2.183447629213333130e-01 -6.903988867998123169e-02 -2.635920345783233643e-01 -1.002531424164772034e-01 5.666267126798629761e-03
-2.229000777006149292e-01 -2.254469543695449829e-01 2.424273192882537842e-01 -1.405696868896484375e-01 -9.102055430412292480e-02 1.718862652778625488e-01 1.659751683473587036e-01 1.742045283317565918e-01 2.589809149503707886e-02 -2.799632847309112549e-01 7.447150349617004395e-02 1.496963202953338623e-01 1.336405873298645020e-01 -3.226725459098815918e-01 -3.309968113899230957e-01 1.444164514541625977e-01 -9.556917101144790649e-02 2.194532006978988647e-02 -6.736088544130325317e-02 2.433221191167831421e-01 2.290208339691162109e-01 -7.397665828466415405e-02 -4.063618928194046021e-02 1.076153218746185303e-01 -2.732318043708801270e-01 -6.884835660457611084e-02 2.608817070722579956e-02 2.605989277362823486e-01 -2.146515548229217529e-01 -1.216581985354423523e-01 -4.427167773246765137e-02 1.024630665779113770e-01
2.219698429107666016e-01 -8.221825212240219116e-02 1.751006394624710083e-01 -2.173743247985839844e-01 -1.407193839550018311e-01 5.020224303007125854e-02 -2.442795597016811371e-02 5.804605782032012939e-02 -1.792354136705398560e-01 -1.417943239212036133e-01 1.577076762914657593e-01 -8.749695867300033569e-02 4.246854484081268311e-01 -1.721259802579879761e-01 -1.953111775219440460e-02 -1.354318857192993164e-01 -7.663470227271318436e-03 -7.368629425764083862e-02 -1.641496717929840088e-01 -3.024833202362060547e-01 -4.674893245100975037e-02 1.007326841354370117e-01 5.116437375545501709e-02 2.215242087841033936e-01 -3.352096974849700928e-01 -1.737694591283798218e-01 -1.209515407681465149e-01 3.470162162557244301e-03 -1.905537992715835571e-01 -1.465566456317901611e-01 -3.387935459613800049e-01 9.260944277048110962e-02
-8.761943876743316650e-02 1.910294592380523682e-01 4.340717494487762451e-01 -7.991958409547805786e-02 -2.086558341979980469e-01 1.893019974231719971e-01 4.616783559322357178e-02 4.094512015581130981e-02 1.494165360927581787e-01 -5.447965860366821289e-02 2.336392253637313843e-01 -1.098541095852851868e-01 1.930341273546218872e-01 -1.828281879425048828e-01 8.308562636375427246e-02 2.429343760013580322e-01 -1.215037927031517029e-01 -2.797529399394989014e-01 -1.112538948655128479e-02 -8.184364438056945801e-02 2.154953777790069580e-02 -1.379405856132507324e-01 2.761003077030181885e-01 -2.399059683084487915e-01 -1.259044408798217773e-01 -1.250314712524414062e-01 7.110356539487838745e-02 -1.054783910512924194e-02 1.343299001455307007e-01 -2.696027159690856934e-01 -2.320002913475036621e-01 1.222949102520942688e-01
-2.612687051296234131e-01 1.542861908674240112e-01 2.163960784673690796e-01 7.269755471497774124e-03 9.078703075647354126e-02 3.183135986328125000e-01 1.968367993831634521e-01 2.402602434158325195e-01 -2.236417680978775024e-01 -3.149629756808280945e-02 2.531920075416564941e-01 1.080006137490272522e-01 3.788220882415771484e-01 -1.006906703114509583e-01 -7.495010644197463989e-02 4.393151402473449707e-02 -2.575207501649856567e-02 1.842057406902313232e-01 -1.395118236541748047e-01 -1.758423447608947754e-01 -5.662862677127122879e-03 5.620905011892318726e-02 3.901733458042144775e-02 -2.898349463939666748e-01 -2.221327722072601318e-01 -4.907486960291862488e-02 -2.749307267367839813e-02 -1.141868159174919128e-02 -2.608542740345001221e-01 -1.644956469535827637e-01 -1.188638061285018921e-02 2.132342010736465454e-01
1.397472918033599854e-01 -1.673875302076339722e-01 1.530261635780334473e-01 -1.533509790897369385e-01 -2.962520346045494080e-02 7.922392338514328003e-02 -2.560788393020629883e-01 -4.293338209390640259e-02 5.669646710157394409e-02 -1.336517930030822754e-01 -1.752799726091325283e-03 -4.803355038166046143e-02 4.402565658092498779e-01 -2.745386362075805664e-01 3.942027315497398376e-02 7.297153025865554810e-02 6.942110508680343628e-02 1.760935783386230469e-02 7.952789217233657837e-02 -1.053170040249824524e-01 9.165218099951744080e-03 -1.551024615764617920e-01 2.930909395217895508e-01 -3.865609169006347656e-01 -3.724430873990058899e-02 1.415947377681732178e-01 -1.607374250888824463e-01 -1.567184478044509888e-01 -8.255547285079956055e-02 3.335942700505256653e-02 -2.776580750942230225e-01 3.043146133422851562e-01
-1.161826252937316895e-01 -2.617698311805725098e-01 2.549473941326141357e-02 -2.200263142585754395e-01 -1.353877931833267212e-01 3.483113050460815430e-01 -3.871393501758575439e-01 1.831572800874710083e-01 -8.164138533174991608e-03 1.506753116846084595e-01 9.387423098087310791e-02 2.522675096988677979e-01 3.182609677314758301e-01 -1.020475029945373535e-01 -4.686690121889114380e-02 -1.172099076211452484e-02 -1.396514475345611572e-01 -8.385568112134933472e-02 7.945083081722259521e-02 3.351709842681884766e-01 -9.390356391668319702e-02 -1.103407964110374451e-01 -6.389787793159484863e-02 -1.254886295646429062e-02 -9.488684684038162231e-02 -1.372617483139038086e-01 7.020118087530136108e-02 1.161538138985633850e-01 -7.673139870166778564e-02 -2.466749548912048340e-01 6.289912760257720947e-02 2.218277007341384888e-01
-1.293896585702896118e-01 9.732727706432342529e-02 -7.265209406614303589e-02 -4.762940481305122375e-02 -2.281897068023681641e-01 1.658531278371810913e-01 -1.449947208166122437e-01 4.213175177574157715e-02 1.276257634162902832e-01 -1.094246003776788712e-02 -3.538210317492485046e-02 1.042538508772850037e-01 2.972751855850219727e-01 -2.163193374872207642e-01 1.531380116939544678e-01 1.588806323707103729e-02 1.764731258153915405e-01 -5.437144637107849121e-02 -1.752985524944961071e-03 -4.795530438423156738e-02 8.628509193658828735e-02 -2.174779586493968964e-02 2.001619897782802582e-02 -7.329508662223815918e-02 -1.652708947658538818e-01 -2.890607118606567383e-01 -9.651234745979309082e-02 3.785026967525482178e-01 2.141569852828979492e-01 1.426114328205585480e-02 -3.956741094589233398e-01 4.003706276416778564e-01
-1.568313986063003540e-01 -9.536775946617126465e-02 3.046184182167053223e-01 -3.490082547068595886e-02 5.087074637413024902e-02 1.960028558969497681e-01 -3.054654002189636230e-01 2.559806406497955322e-01 -1.235514953732490540e-01 -1.647434979677200317e-01 -5.249285325407981873e-02 1.826791465282440186e-01 1.210499182343482971e-01 -1.915098726749420166e-01 -2.226815968751907349e-01 2.599160000681877136e-02 -2.291717678308486938e-01 4.941424354910850525e-02 -1.094491928815841675e-01 -1.470427811145782471e-01 1.238352060317993164e-02 -3.466047346591949463e-01 2.372542023658752441e-01 2.257919013500213623e-01 -2.073391973972320557e-01 -8.865264803171157837e-02 1.708354800939559937e-01 2.510667145252227783e-01 1.219802498817443848e-01 -4.483390599489212036e-02 -1.236342564225196838e-01 3.113455884158611298e-02
2.187559455633163452e-01 5.607162788510322571e-02 3.113688826560974121e-01 -5.898399278521537781e-02 7.772929221391677856e-02 2.083410024642944336e-01 -1.807118654251098633e-01 3.120580315589904785e-01 -3.804207965731620789e-02 -1.576470285654067993e-01 9.158831089735031128e-02 -1.177619844675064087e-01 1.743881404399871826e-01 -1.007332876324653625e-01 -1.018390879034996033e-01 8.843406289815902710e-02 1.677405089139938354e-01 -9.161804616451263428e-02 -2.779681384563446045e-01 1.407243907451629639e-01 -1.542893499135971069e-01 -2.125225067138671875e-01 2.825450301170349121e-01 6.781894713640213013e-02 -2.717042863368988037e-01 1.420389711856842041e-01 -1.551945358514785767e-01 1.410680562257766724e-01 -1.979656666517257690e-01 1.170102506875991821e-02 -2.139017134904861450e-01 2.274060100317001343e-01
1.090736035257577896e-02 -2.364572137594223022e-01 2.231747359037399292e-01 6.607627123594284058e-02 1.038507595658302307e-01 -3.763455897569656372e-02 -4.035941660404205322e-01 8.031241595745086670e-02 -2.372162491083145142e-01 2.846107184886932373e-01 -4.044131934642791748e-02 1.116051673889160156e-01 2.258153855800628662e-01 -1.876370310783386230e-01 -3.371857106685638428e-02 -6.502686068415641785e-03 -3.989297151565551758e-02 -2.996649220585823059e-02 1.632603555917739868e-01 1.610607355833053589e-01 -4.431711509823799133e-02 -1.659671813249588013e-01 1.478264331817626953e-01 1.588999480009078979e-01 -1.986763030290603638e-01 -2.711270451545715332e-01 -1.863448619842529297e-01 9.098186343908309937e-02 -2.317033857107162476e-01 -2.175779789686203003e-01 -1.684288382530212402e-01 2.289907187223434448e-01
-5.214590430259704590e-01 -7.454257458448410034e-02 1.132812649011611938e-01 -1.419652402400970459e-01 4.287173971533775330e-02 1.869916915893554688e-01 -1.633830219507217407e-01 7.008919119834899902e-02 3.470770269632339478e-02 -1.686385273933410645e-01 1.457001734524965286e-02 1.996274441480636597e-01 3.492567315697669983e-02 -3.693955242633819580e-01 -2.791838645935058594e-01 -6.044283881783485413e-02 1.347819417715072632e-01 -4.208545386791229248e-02 -2.493390291929244995e-01 -1.873576939105987549e-01 3.230420174077153206e-03 -7.159291300922632217e-03 2.362470924854278564e-01 3.377221152186393738e-02 -1.634842902421951294e-01 1.054254770278930664e-01 6.044590845704078674e-03 1.168532818555831909e-01 -2.616575956344604492e-01 -4.004545137286186218e-02 -8.276095241308212280e-02 1.716799288988113403e-01
-1.779829859733581543e-01 2.501422166824340820e-02 4.962505400180816650e-02 6.198447942733764648e-02 -8.824948221445083618e-02 1.657103002071380615e-01 2.335030026733875275e-02 1.364591717720031738e-01 4.583845660090446472e-02 -1.279732305556535721e-02 -2.872804924845695496e-02 7.205774635076522827e-02 1.039358079433441162e-01 -2.631433308124542236e-01 -3.332658857107162476e-02 -1.879088431596755981e-01 2.546710520982742310e-02 4.788081720471382141e-02 8.271253854036331177e-02 -1.606177091598510742e-01 2.859537489712238312e-02 1.488839974626898766e-03 -5.389417707920074463e-02 7.502095401287078857e-02 -1.880988180637359619e-01 -2.937210500240325928e-01 -3.041207790374755859e-01 4.889426231384277344e-01 8.757361024618148804e-02 2.632494084537029266e-02 -3.050526976585388184e-01 4.273959398269653320e-01
-8.035429567098617554e-02 7.245691865682601929e-02 4.134901762008666992e-01 1.391316503286361694e-01 -1.821133196353912354e-01 9.566513821482658386e-03 3.177402913570404053e-02 2.656001746654510498e-01 -2.180331498384475708e-01 -2.686426937580108643e-01 1.173485144972801208e-01 -1.793382018804550171e-01 2.446638494729995728e-01 -1.552123427391052246e-01 1.155675053596496582e-01 -4.973945766687393188e-02 2.593509852886199951e-01 3.404859080910682678e-02 -1.403609663248062134e-02 6.812867522239685059e-02 2.294490188360214233e-01 -1.314878929406404495e-02 7.112612575292587280e-02 5.464391782879829407e-02 -2.828057855367660522e-02 -2.891502575948834419e-03 -4.379343241453170776e-02 -1.848237589001655579e-02 6.140844151377677917e-02 1.504060346633195877e-02 -2.143132984638214111e-01 4.905198514461517334e-01
-1.689622849225997925e-01 -1.251606047153472900e-01 3.641171455383300781e-01 -3.270133584737777710e-02 5.353429540991783142e-02 1.048294976353645325e-01 -2.918484508991241455e-01 1.042386591434478760e-01 -8.725427091121673584e-02 -3.436703681945800781e-01 -1.195789203047752380e-01 2.013668119907379150e-01 1.044159755110740662e-01 -2.425930500030517578e-01 -1.467444449663162231e-01 -4.391872137784957886e-02 -2.513492405414581299e-01 2.887831628322601318e-02 9.036131203174591064e-02 -2.531622350215911865e-01 -2.865455485880374908e-02 -3.177986741065979004e-01 1.726227849721908569e-01 1.969823241233825684e-01 -1.455019712448120117e-01 -2.365663051605224609e-01 -7.947488129138946533e-02 2.073291093111038208e-01 -1.924238167703151703e-02 -2.543577365577220917e-02 -6.557279825210571289e-02 3.871278837323188782e-03
-2.904537320137023926e-02 -3.959616273641586304e-02 1.732923090457916260e-01 -2.599496580660343170e-02 1.235583331435918808e-02 3.791716694831848145e-01 2.296067029237747192e-02 1.617921292781829834e-01 -1.424484252929687500e-01 -1.534248441457748413e-01 2.645464539527893066e-01 1.152122914791107178e-01 3.055352270603179932e-01 -1.841949112713336945e-02 -2.739048004150390625e-01 7.375060766935348511e-02 -7.561725378036499023e-02 1.237267032265663147e-01 6.128873303532600403e-02 4.722867533564567566e-02 9.507432579994201660e-02 -2.070911228656768799e-01 1.570724993944168091e-01 -1.851456463336944580e-01 -4.643014445900917053e-02 -3.656284809112548828e-01 -1.894923299551010132e-01 1.243780553340911865e-01 -4.336414393037557602e-03 1.716685593128204346e-01 -3.592985570430755615e-01 1.063963323831558228e-01
-1.089076548814773560e-01 -7.706292718648910522e-02 1.160224750638008118e-01 -2.349536865949630737e-01 1.290523111820220947e-01 -9.171648323535919189e-02 -1.770387142896652222e-01 1.185191273689270020e-01 -1.025582849979400635e-02 1.832298487424850464e-01 7.531289011240005493e-02 1.420175731182098389e-01 2.322496771812438965e-01 -1.593825966119766235e-01 3.698057234287261963e-01 1.589275449514389038e-01 -9.190866351127624512e-02 -1.337589789181947708e-02 8.446335792541503906e-02 -8.736947923898696899e-02 -3.151395320892333984e-01 -1.903086751699447632e-01 1.197100207209587097e-01 9.298911690711975098e-02 -7.203985005617141724e-02 -2.170010507106781006e-01 1.533092111349105835e-01 4.012091457843780518e-01 -1.734426021575927734e-01 1.250214129686355591e-01 -2.608633637428283691e-01 9.893647581338882446e-02
-1.761772185564041138e-01 -1.577882170677185059e-01 4.115215241909027100e-01 -1.548722088336944580e-01 -1.651551723480224609e-01 1.256307363510131836e-01 -1.594141870737075806e-01 -4.874537140130996704e-02 -1.243672985583543777e-02 -1.972560584545135498e-01 -1.845318265259265900e-02 -6.743451952934265137e-02 2.776162028312683105e-01 -1.942742466926574707e-01 4.384999722242355347e-02 1.774704828858375549e-02 -1.761509776115417480e-01 3.064827024936676025e-01 -4.559731483459472656e-02 5.913750454783439636e-02 1.499325633049011230e-01 -3.461579605937004089e-02 -1.971314996480941772e-01 -6.451203674077987671e-02 2.074411213397979736e-01 4.522166773676872253e-02 9.870123863220214844e-02 -8.200371265411376953e-02 -3.003596961498260498e-01 -5.961846187710762024e-02 -3.765646368265151978e-02 4.060879647731781006e-01
-1.279736012220382690e-01 2.309022098779678345e-02 -1.371426433324813843e-01 -3.549237549304962158e-01 -1.900485605001449585e-01 1.552153825759887695e-01 -2.329111397266387939e-01 2.202682793140411377e-01 -5.787219479680061340e-02 -1.751277446746826172e-01 -1.232107952237129211e-01 4.771544411778450012e-02 4.923132359981536865e-01 -1.560984253883361816e-01 1.547334343194961548e-01 9.722365997731685638e-03 2.336347103118896484e-02 1.437894254922866821e-01 4.585965722799301147e-02 -4.016657359898090363e-03 4.489148035645484924e-03 -2.398712188005447388e-01 -1.782363355159759521e-01 1.890966445207595825e-01 -2.555972933769226074e-01 -1.477499902248382568e-01 -6.529559940099716187e-02 2.804675102233886719e-01 -5.281068012118339539e-02 -1.004180684685707092e-01 2.836204506456851959e-02 2.991207130253314972e-02
-2.590033113956451416e-01 2.170910835266113281e-01 2.354750484228134155e-01 -9.543112665414810181e-02 1.327793486416339874e-02 -7.898875325918197632e-02 -1.059965491294860840e-01 -9.647259116172790527e-02 -1.683089286088943481e-01 3.829104453325271606e-02 1.101967617869377136e-01 -2.202413231134414673e-01 4.162141680717468262e-01 -2.018339000642299652e-02 1.123556569218635559e-01 1.454700976610183716e-01 -5.351766943931579590e-02 -1.527914851903915405e-01 3.154316544532775879e-01 -1.491297781467437744e-01 -1.648278236389160156e-01 -1.151654124259948730e-01 -2.682244218885898590e-02 6.814812310039997101e-03 1.414274275302886963e-01 -1.452970355749130249e-01 1.466233283281326294e-01 3.531500399112701416e-01 -2.325082421302795410e-01 -1.764184236526489258e-01 -1.793431937694549561e-01 5.086890235543251038e-02
-1.638238877058029175e-01 -4.254172369837760925e-02 3.722115755081176758e-01 -1.354886889457702637e-01 -1.246634125709533691e-01 1.714938133955001831e-01 -3.415572047233581543e-01 2.323463261127471924e-01 -5.868393555283546448e-02 -3.170008957386016846e-01 -2.389046549797058105e-01 6.537254154682159424e-02 4.853300377726554871e-02 -1.639351397752761841e-01 -1.464399248361587524e-01 -2.633870765566825867e-02 -3.374591171741485596e-01 6.913027167320251465e-02 1.323675960302352905e-01 -2.221020013093948364e-01 -7.087014615535736084e-02 -2.121241241693496704e-01 8.700704574584960938e-02 1.156843616627156734e-03 -1.446263492107391357e-01 -7.151868194341659546e-02 2.434507198631763458e-02 2.420123219490051270e-01 8.064059913158416748e-02 -1.453496962785720825e-01 -1.547403782606124878e-01 4.835068061947822571e-02
-1.650572270154953003e-01 -6.965971738100051880e-02 3.800384700298309326e-01 -3.386016562581062317e-02 4.451993852853775024e-03 -2.500214427709579468e-02 9.425432235002517700e-02 1.215277425944805145e-02 -1.953203082084655762e-01 1.867239945568144321e-03 3.528374806046485901e-02 9.400270879268646240e-02 3.505105674266815186e-01 -1.730755865573883057e-01 1.784906387329101562e-01 1.638227850198745728e-01 -1.289305239915847778e-01 -7.800133526325225830e-02 -1.501540541648864746e-01 2.020147293806076050e-01 -1.145814508199691772e-01 1.985585838556289673e-01 -1.257686316967010498e-01 -1.139486134052276611e-01 -6.938783824443817139e-02 -4.071424901485443115e-01 2.287770807743072510e-01 1.949361152946949005e-02 -2.888870835304260254e-01 -9.136573225259780884e-02 -6.973370164632797241e-02 2.559725642204284668e-01
-1.324785500764846802e-01 -1.830246299505233765e-01 3.265157341957092285e-01 -1.091906242072582245e-02 -2.145349979400634766e-01 2.702501416206359863e-01 9.674254059791564941e-02 9.588561207056045532e-02 5.390907172113656998e-03 -4.642481449991464615e-03 2.612591385841369629e-01 1.042636409401893616e-01 3.542779386043548584e-01 -1.862191110849380493e-01 7.976215332746505737e-02 -5.476572737097740173e-02 -7.658596336841583252e-02 2.117505073547363281e-01 -2.201252430677413940e-01 1.404190063476562500e-01 3.889109194278717041e-02 2.208459228277206421e-01 3.109688311815261841e-02 2.567168325185775757e-02 -9.295501559972763062e-02 -3.957279026508331299e-01 1.066744849085807800e-01 4.843465611338615417e-02 -2.319447696208953857e-01 5.140805244445800781e-02 -7.017853111028671265e-02 2.115562111139297485e-01
-3.012372255325317383e-01 -1.501683495007455349e-03 2.338042706251144409e-01 -2.397806942462921143e-01 2.318090796470642090e-01 1.422891467809677124e-01 5.878072604537010193e-02 2.250744551420211792e-01 -2.131489068269729614e-01 -5.482917279005050659e-02 4.102722555398941040e-02 1.918619722127914429e-01 2.226238399744033813e-01 -1.867946833372116089e-01 -2.543269991874694824e-01 1.118036955595016479e-01 -6.568031013011932373e-02 1.460282951593399048e-01 -1.142607629299163818e-01 1.453803032636642456e-01 -3.343483805656433105e-02 -4.259153828024864197e-02 -1.299359202384948730e-01 -3.462377935647964478e-02 -2.556623220443725586e-01 -6.913930177688598633e-02 7.253082934767007828e-03 2.086039334535598755e-01 -3.556200265884399414e-01 -1.815571635961532593e-01 -9.419772028923034668e-02 2.399455159902572632e-01
5.429317429661750793e-02 -1.952507942914962769e-01 2.344953417778015137e-01 -2.012261152267456055e-01 -2.478791624307632446e-01 7.853708416223526001e-02 -3.847321867942810059e-01 3.057350404560565948e-02 1.165403500199317932e-01 6.392952054738998413e-02 1.680818498134613037e-01 1.211608527228236198e-03 9.586057066917419434e-02 -8.621722459793090820e-02 -1.865022629499435425e-01 -1.488128900527954102e-01 9.244787693023681641e-02 -1.563185453414916992e-02 6.206934899091720581e-02 1.310142427682876587e-01 -5.731851980090141296e-02 -8.119759708642959595e-02 2.058815807104110718e-01 2.211239635944366455e-01 -1.679828763008117676e-02 -3.176938295364379883e-01 -9.881437569856643677e-02 1.757610589265823364e-01 1.578226685523986816e-01 -2.220976948738098145e-01 -3.870647549629211426e-01 1.746963560581207275e-01
-1.229725405573844910e-01 1.819704622030258179e-01 8.443955332040786743e-02 -1.588673293590545654e-01 -3.848953545093536377e-02 2.236609309911727905e-01 -2.001176327466964722e-01 -1.537363082170486450e-01 -1.096651703119277954e-01 1.258773915469646454e-02 5.044270753860473633e-01 -3.830470517277717590e-02 2.404028028249740601e-01 -7.610689848661422729e-02 -1.947742104530334473e-01 -7.941158115863800049e-02 1.957996040582656860e-01 6.385028827935457230e-03 -7.615274935960769653e-02 -1.091419830918312073e-01 1.303987056016921997e-01 -2.204044535756111145e-02 -9.840212017297744751e-02 2.122592926025390625e-02 -4.893003776669502258e-02 -3.135665655136108398e-01 1.309037953615188599e-01 4.100085198879241943e-01 2.760081738233566284e-02 -4.525014013051986694e-02 -7.713765650987625122e-02 2.232649177312850952e-01
-1.266944408416748047e-01 1.642594933509826660e-01 2.524294555187225342e-01 8.648051321506500244e-02 -1.486472934484481812e-01 1.077101975679397583e-01 -3.490790352225303650e-02 -6.920111924409866333e-02 -1.256606262177228928e-02 -1.635198667645454407e-02 -1.147110909223556519e-01 -1.809434741735458374e-01 4.075184762477874756e-01 -1.138917207717895508e-01 -1.380077451467514038e-01 2.602187395095825195e-01 -2.386114560067653656e-02 -8.315884321928024292e-02 4.143565893173217773e-01 3.746893629431724548e-02 -7.012371718883514404e-02 -2.038583755493164062e-01 8.691600710153579712e-02 -1.738768666982650757e-01 -1.383559256792068481e-01 -2.618459165096282959e-01 1.087577641010284424e-01 1.987169981002807617e-01 -6.403752136975526810e-03 -1.401180177927017212e-01 -2.390031665563583374e-01 2.308111488819122314e-01
2.769220806658267975e-02 -6.953028589487075806e-02 2.505429387092590332e-01 -2.705745697021484375e-01 2.407392114400863647e-02 1.712872236967086792e-01 -1.951479464769363403e-01 3.597323000431060791e-01 -2.024018438532948494e-03 -2.543563246726989746e-01 8.249229192733764648e-02 -1.640117913484573364e-01 4.068124666810035706e-02 -3.511355221271514893e-01 5.028141662478446960e-02 7.245792448520660400e-02 5.201733205467462540e-03 1.242248434573411942e-02 -2.241645902395248413e-01 -7.492522150278091431e-02 -1.441389229148626328e-02 -1.805309951305389404e-01 4.332986474037170410e-01 -1.695198267698287964e-01 -2.143828123807907104e-01 3.578623011708259583e-02 -8.802367001771926880e-02 2.117907702922821045e-01 -1.417106986045837402e-01 -2.965942956507205963e-02 -4.615110903978347778e-02 -4.009126499295234680e-02
-1.995666772127151489e-01 1.745444089174270630e-01 1.845827102661132812e-01 1.699578762054443359e-01 -2.615629434585571289e-01 5.072551593184471130e-02 -1.915358603000640869e-01 7.393892854452133179e-02 1.352014541625976562e-01 -7.776582241058349609e-02 2.264427095651626587e-01 8.895152248442173004e-03 1.059867739677429199e-01 -2.445564121007919312e-01 3.698625788092613220e-02 -1.095743924379348755e-01 7.548741530627012253e-03 3.381814062595367432e-02 -1.185932289808988571e-02 -2.742342352867126465e-01 2.867918089032173157e-02 -9.303539246320724487e-02 -1.431357562541961670e-01 1.078966706991195679e-01 -2.121626287698745728e-01 -2.247668653726577759e-01 -2.386754751205444336e-01 3.987741470336914062e-01 2.330485172569751740e-02 8.920291811227798462e-02 -2.740189135074615479e-01 2.832875847816467285e-01
7.369738537818193436e-03 -1.539658755064010620e-01 2.383265495300292969e-01 -1.398176550865173340e-01 -1.063788495957851410e-02 -1.943087205290794373e-02 -6.200310587882995605e-02 -6.778298411518335342e-03 1.665968894958496094e-01 1.097986921668052673e-01 2.222137749195098877e-01 1.161173135042190552e-01 5.008690953254699707e-01 -8.197218179702758789e-02 -8.374113589525222778e-02 2.364743351936340332e-01 1.929375082254409790e-01 -5.564947053790092468e-02 -2.042750120162963867e-01 -4.854102618992328644e-03 1.922522038221359253e-01 5.512046813964843750e-02 -1.419690996408462524e-01 1.897498667240142822e-01 -4.672273620963096619e-02 -2.593527138233184814e-01 -3.833862952888011932e-03 1.594419181346893311e-01 -2.315899878740310669e-01 7.680027931928634644e-02 -1.539470553398132324e-01 3.405408859252929688e-01
4.412087798118591309e-02 5.486953258514404297e-02 8.425759151577949524e-03 -1.431429833173751831e-01 -1.813563704490661621e-01 1.455893814563751221e-01 -2.023988068103790283e-01 2.786392867565155029e-01 5.231718346476554871e-02 -2.348300963640213013e-01 1.072597354650497437e-01 1.444549709558486938e-01 3.628038167953491211e-01 -3.597621619701385498e-01 -1.453869044780731201e-01 -5.231583118438720703e-02 -2.245465219020843506e-01 -1.772953420877456665e-01 1.488183885812759399e-01 2.752088606357574463e-01 1.593255996704101562e-01 -3.455795720219612122e-02 1.567272841930389404e-01 -1.048312336206436157e-02 -1.380992680788040161e-01 -1.503401547670364380e-01 -3.985227644443511963e-02 1.849520802497863770e-01 1.001475453376770020e-01 1.974141746759414673e-01 -2.599675059318542480e-01 -3.947716206312179565e-02
3.424633760005235672e-03 1.409424096345901489e-01 2.457968145608901978e-01 1.990128010511398315e-01 -2.611574828624725342e-01 1.680921763181686401e-02 -2.017843127250671387e-01 5.732782930135726929e-02 -1.864098757505416870e-01 1.815780648030340672e-03 1.449030488729476929e-01 1.682501286268234253e-01 -1.455774456262588501e-01 -1.856353580951690674e-01 2.415575087070465088e-01 3.592989966273307800e-02 -5.392818152904510498e-02 7.926731556653976440e-02 -5.163908004760742188e-02 6.126768887042999268e-02 -4.318128526210784912e-02 -2.159547656774520874e-01 7.790188491344451904e-02 7.442011684179306030e-02 3.404055163264274597e-02 1.487999409437179565e-01 -1.245435625314712524e-01 5.325381159782409668e-01 -2.185394018888473511e-01 -1.590816825628280640e-01 -3.287541121244430542e-02 3.098154366016387939e-01
-3.007526099681854248e-01 2.186951488256454468e-01 4.463677108287811279e-02 -3.053783476352691650e-01 -1.542556881904602051e-01 1.387068629264831543e-02 -8.321677148342132568e-02 1.075162738561630249e-01 -2.023651748895645142e-01 3.831814974546432495e-02 8.280496299266815186e-02 -1.237955242395401001e-01 5.844369158148765564e-02 -2.623202502727508545e-01 6.916251732036471367e-05 8.397220075130462646e-02 -1.941750347614288330e-01 3.419942557811737061e-01 -5.281975492835044861e-02 3.779823333024978638e-02 -1.328972280025482178e-01 -1.406859159469604492e-01 2.727858126163482666e-01 5.232230201363563538e-02 -2.970429360866546631e-01 -8.568524383008480072e-03 -1.683011800050735474e-01 3.752824068069458008e-01 -1.019430905580520630e-01 5.281122028827667236e-02 -1.693223416805267334e-01 8.550450205802917480e-02
1.796582341194152832e-01 -6.408933550119400024e-02 1.392443180084228516e-01 -3.373121917247772217e-01 -1.909819543361663818e-01 1.522267907857894897e-01 -1.968620531260967255e-02 -9.133863449096679688e-02 -8.257359266281127930e-02 -7.609882950782775879e-02 1.787616014480590820e-01 4.678047075867652893e-02 -3.805969376116991043e-03 -5.024061538279056549e-03 2.138802558183670044e-01 -3.965962305665016174e-02 -1.755724996328353882e-01 3.852126598358154297e-01 -5.091728642582893372e-02 1.427572034299373627e-02 5.079928040504455566e-02 -1.547029763460159302e-01 2.158388048410415649e-01 -6.895068287849426270e-02 -2.505062818527221680e-01 -2.037205547094345093e-01 3.214398771524429321e-02 4.163244068622589111e-01 -1.604912430047988892e-02 -1.597187370061874390e-01 -2.329846024513244629e-01 2.223271429538726807e-01
1.166888251900672913e-01 -9.871019981801509857e-03 1.503015309572219849e-01 -3.249954581260681152e-01 -3.105801939964294434e-01 1.513886153697967529e-01 3.321157768368721008e-03 2.670657820999622345e-02 -8.081863820552825928e-02 -1.333662718534469604e-01 2.597934007644653320e-01 9.692016057670116425e-03 6.067802011966705322e-02 1.210438758134841919e-01 1.540517061948776245e-01 8.399146050214767456e-02 -1.810864508152008057e-01 3.033256232738494873e-01 -1.064696386456489563e-01 6.024570763111114502e-02 -3.920755535364151001e-02 -7.069551944732666016e-02 3.529324531555175781e-01 1.013704240322113037e-01 -2.048132717609405518e-01 -1.259273290634155273e-01 7.094506919384002686e-02 3.406100273132324219e-01 -1.493626385927200317e-01 -1.786020547151565552e-01 -1.656065583229064941e-01 2.352061420679092407e-01
-5.713615939021110535e-02 -1.294178664684295654e-01 5.680810287594795227e-02 -7.628815621137619019e-02 -5.279565975069999695e-02 -5.160848796367645264e-02 -2.665802650153636932e-02 -5.422660149633884430e-03 6.797889620065689087e-02 1.498022228479385376e-01 -1.124758794903755188e-01 -2.748171091079711914e-01 3.005720376968383789e-01 -1.899381875991821289e-01 2.388425767421722412e-01 2.908915877342224121e-01 -3.263428807258605957e-02 -1.123782247304916382e-01 2.006957530975341797e-01 -2.023050040006637573e-01 -1.868179291486740112e-01 8.781867101788520813e-03 1.821265667676925659e-01 -1.431273110210895538e-02 -2.082308679819107056e-01 -3.382312655448913574e-01 1.475490182638168335e-01 1.620089411735534668e-01 -2.242199331521987915e-01 -1.867154091596603394e-01 -1.317277252674102783e-01 3.315225839614868164e-01
-4.298945888876914978e-03 -1.621916443109512329e-01 2.115449607372283936e-01 1.477632224559783936e-01 -1.519624441862106323e-01 -1.645355299115180969e-02 -1.733110994100570679e-01 -1.748440414667129517e-02 -1.477766316384077072e-03 1.984132826328277588e-01 3.922274708747863770e-02 2.259973995387554169e-02 3.595676422119140625e-01 -1.740639507770538330e-01 3.109290897846221924e-01 2.959718406200408936e-01 -1.263315081596374512e-01 -2.520352602005004883e-01 -1.193770840764045715e-01 9.242196381092071533e-02 -2.046167999505996704e-01 -1.594060845673084259e-02 -2.638474339619278908e-03 -2.251951210200786591e-02 -2.012356519699096680e-01 -4.284090399742126465e-01 -2.535024285316467285e-02 3.539847955107688904e-02 -1.816781014204025269e-01 -5.982627347111701965e-02 -1.396421939134597778e-01 2.029275000095367432e-01
-1.772076189517974854e-01 -1.616182550787925720e-02 3.847541213035583496e-01 -1.198052316904067993e-01 3.161236643791198730e-02 1.638952642679214478e-01 -3.169600069522857666e-01 2.077788561582565308e-01 -1.130993571132421494e-02 -1.787942498922348022e-01 -7.658583670854568481e-02 1.777497082948684692e-01 5.619948357343673706e-02 -2.221072912216186523e-01 -1.694968491792678833e-01 -1.133868247270584106e-01 -3.025864660739898682e-01 1.825587302446365356e-01 1.490931399166584015e-02 -2.370509505271911621e-01 -4.060110822319984436e-02 -2.056408673524856567e-01 6.260131299495697021e-02 2.498427592217922211e-02 -2.799565196037292480e-01 -9.553878754377365112e-02 7.909395545721054077e-02 3.128167688846588135e-01 9.101580828428268433e-02 -1.657667905092239380e-01 -1.168721839785575867e-01 -1.560774398967623711e-03
-2.981384694576263428e-01 1.152432933449745178e-01 2.219679802656173706e-01 -3.810475021600723267e-02 1.532334983348846436e-01 -5.945217981934547424e-02 9.965196251869201660e-03 1.829435676336288452e-01 2.029893547296524048e-02 6.402727961540222168e-02 3.024765849113464355e-01 9.393983334302902222e-02 3.028476834297180176e-01 -2.544560730457305908e-01 -3.174853920936584473e-01 6.504014879465103149e-02 -1.141532436013221741e-01 5.855627357959747314e-02 -1.722977310419082642e-01 6.552016735076904297e-02 -1.361571066081523895e-02 -7.679799944162368774e-02 -1.303826868534088135e-01 -3.841596841812133789e-02 -2.988467514514923096e-01 -2.284415364265441895e-01 9.127674251794815063e-02 1.838599443435668945e-01 -9.281028062105178833e-02 -1.495037078857421875e-01 -3.115998767316341400e-02 3.600595593452453613e-01
-3.805480003356933594e-01 -1.339446008205413818e-01 3.482393622398376465e-01 -6.377363204956054688e-02 -1.542066335678100586e-01 1.131204590201377869e-01 -9.756251424551010132e-02 -2.080998849123716354e-03 4.870017990469932556e-03 -5.120097845792770386e-02 1.114288717508316040e-02 -1.845810860395431519e-01 4.005171656608581543e-01 -2.632177472114562988e-01 -4.606993403285741806e-03 -1.338478028774261475e-01 -1.348888874053955078e-01 2.659847140312194824e-01 -1.270345877856016159e-02 1.442034542560577393e-01 1.657315045595169067e-01 8.462791144847869873e-02 3.267845604568719864e-03 -2.478754334151744843e-02 1.451335698366165161e-01 -7.193855941295623779e-02 1.207164600491523743e-01 9.445828199386596680e-02 -2.867744565010070801e-01 9.038205258548259735e-03 1.102742552757263184e-01 3.032553195953369141e-01
-1.445024311542510986e-01 1.294067502021789551e-01 2.114559113979339600e-01 5.887512117624282837e-02 1.359952706843614578e-02 2.090660333633422852e-01 -2.115978151559829712e-01 -3.402317464351654053e-01 -9.420640766620635986e-02 1.830954290926456451e-02 8.185988664627075195e-02 5.814484879374504089e-02 1.505568474531173706e-01 -1.500703841447830200e-01 -2.610384821891784668e-01 1.058212891221046448e-01 1.781203746795654297e-01 -7.082646340131759644e-02 -1.347965653985738754e-02 8.057242631912231445e-02 -2.589813433587551117e-02 -6.752996146678924561e-02 4.759485647082328796e-02 -3.227441012859344482e-02 1.827136576175689697e-01 1.195863410830497742e-01 1.423712223768234253e-01 3.245685398578643799e-01 -1.207205355167388916e-01 -7.049507647752761841e-02 -4.323583245277404785e-01 3.663569390773773193e-01
-7.476548198610544205e-03 5.743779614567756653e-02 2.492336183786392212e-01 -1.526723206043243408e-01 2.665583603084087372e-02 -2.503306269645690918e-01 -2.822080254554748535e-01 -1.800543963909149170e-01 -3.620199114084243774e-02 -2.892319262027740479e-01 1.892720311880111694e-01 -2.422892898321151733e-01 3.515288233757019043e-01 -1.684376448392868042e-01 -1.310866028070449829e-01 1.764575541019439697e-01 5.387491080909967422e-03 -2.473326325416564941e-01 -2.116633765399456024e-02 -1.141845807433128357e-01 4.247409757226705551e-03 -7.903068512678146362e-02 1.049355193972587585e-01 -1.512220203876495361e-01 -2.194675356149673462e-01 8.102348446846008301e-02 5.487804487347602844e-02 1.418547481298446655e-01 1.195916011929512024e-01 3.087405674159526825e-02 -1.808275431394577026e-01 3.396650850772857666e-01
1.086529344320297241e-01 -1.780115664005279541e-01 2.242261171340942383e-01 -3.227332532405853271e-01 -7.479166239500045776e-02 1.609695851802825928e-01 -2.624073922634124756e-01 9.422488510608673096e-02 -2.471753805875778198e-01 -1.441381126642227173e-01 1.460059881210327148e-01 -1.187417060136795044e-01 2.906185090541839600e-01 -6.681615859270095825e-02 -1.637109518051147461e-01 -3.225131630897521973e-01 3.779735416173934937e-02 -1.097702160477638245e-01 -7.591909915208816528e-02 -1.973312161862850189e-02 -2.448089569807052612e-01 -9.378264099359512329e-02 -4.134263098239898682e-02 1.484403908252716064e-01 -1.459683775901794434e-01 -1.262674480676651001e-01 -9.550874680280685425e-02 -4.379469901323318481e-02 -1.170654892921447754e-01 -2.832115888595581055e-01 -3.160573542118072510e-01 4.007616266608238220e-02
-2.874495461583137512e-02 1.500836163759231567e-01 3.398830443620681763e-02 -1.548223644495010376e-01 -1.030461266636848450e-01 -1.269343122839927673e-02 -3.498778045177459717e-01 1.197839826345443726e-01 1.456358432769775391e-01 8.353992551565170288e-02 -1.725493967533111572e-01 2.045089155435562134e-01 3.941882550716400146e-01 -2.663477659225463867e-01 3.569229319691658020e-02 1.072844192385673523e-01 9.709741175174713135e-02 -1.470166295766830444e-01 1.478240918368101120e-02 -1.508618742227554321e-01 3.186814859509468079e-02 -6.564743816852569580e-02 1.676732450723648071e-01 7.192794233560562134e-02 -2.820040881633758545e-01 -1.468893047422170639e-02 -8.872190117835998535e-02 3.726707398891448975e-01 2.316181808710098267e-01 2.535324357450008392e-02 -9.612435102462768555e-02 2.870999276638031006e-01
-2.312420308589935303e-01 -1.293519288301467896e-01 1.530508548021316528e-01 4.245611280202865601e-02 -3.210176527500152588e-02 2.526676654815673828e-02 -1.211843416094779968e-01 7.725145667791366577e-02 -1.526136398315429688e-01 -4.578835796564817429e-03 3.180279731750488281e-01 2.267795428633689880e-02 -6.592814624309539795e-02 -1.089034676551818848e-01 1.853436529636383057e-01 7.134394720196723938e-03 2.446457743644714355e-02 4.480895400047302246e-02 1.591126322746276855e-01 -1.952038332819938660e-02 -1.118878498673439026e-01 -7.276177639141678810e-04 -1.184503436088562012e-01 -1.527579128742218018e-01 -3.974650502204895020e-01 -1.300405263900756836e-01 -2.055636197328567505e-01 7.679826766252517700e-02 -2.680452167987823486e-01 -2.661014795303344727e-01 4.219938069581985474e-02 5.108783245086669922e-01
-1.685814112424850464e-01 -1.664386987686157227e-01 3.003766834735870361e-01 -2.100480943918228149e-01 -5.807914957404136658e-02 -1.360920071601867676e-01 -1.599629223346710205e-01 5.527853220701217651e-02 -2.140961289405822754e-01 2.233718931674957275e-01 -6.287287920713424683e-02 2.656965516507625580e-02 1.843574047088623047e-01 -1.410843878984451294e-01 3.504626154899597168e-01 7.129406183958053589e-02 -1.443845480680465698e-01 -7.803059369325637817e-02 1.421085000038146973e-01 -1.985229551792144775e-01 -8.148955553770065308e-02 -1.944843530654907227e-01 -1.093426719307899475e-01 1.948900818824768066e-01 -1.167956739664077759e-01 7.938767783343791962e-03 -1.021021418273448944e-02 4.026386737823486328e-01 -1.981161981821060181e-01 7.462212443351745605e-02 -2.378311008214950562e-01 1.362007856369018555e-01
-1.812006384134292603e-01 -1.846215873956680298e-01 2.299989014863967896e-01 -3.597550466656684875e-02 -1.786607205867767334e-01 9.039465337991714478e-02 -4.412609338760375977e-01 -6.231862306594848633e-02 6.760212779045104980e-02 2.623936831951141357e-01 6.510175764560699463e-02 -8.724889904260635376e-02 3.065017461776733398e-01 -7.628431171178817749e-02 3.099593520164489746e-01 -1.271901726722717285e-01 3.187628686428070068e-01 -7.901956140995025635e-02 -6.643897294998168945e-02 1.637164689600467682e-02 -4.166006669402122498e-02 -1.534323245286941528e-01 7.193913310766220093e-02 -3.088892437517642975e-02 -1.813971400260925293e-01 -6.837560236454010010e-02 -1.267940104007720947e-01 2.526397705078125000e-01 -1.007175892591476440e-01 -1.918168663978576660e-01 -9.983038902282714844e-02 1.567990928888320923e-01
-1.388354599475860596e-01 1.986014693975448608e-01 2.185670286417007446e-01 -8.138431608676910400e-02 -2.514367997646331787e-01 2.288309037685394287e-01 -4.860412329435348511e-02 -6.581114977598190308e-02 -1.842016279697418213e-01 -1.459957808256149292e-01 1.710010021924972534e-01 -5.322408303618431091e-02 2.780217230319976807e-01 -1.643650084733963013e-01 -5.184489116072654724e-02 1.236209049820899963e-01 -1.330721825361251831e-01 3.081442713737487793e-01 -7.059731334447860718e-02 -1.504876315593719482e-01 -1.504703611135482788e-01 -2.746974825859069824e-01 4.358539879322052002e-01 1.087269484996795654e-01 -1.232424154877662659e-01 -6.852936744689941406e-02 7.087071239948272705e-02 1.576714515686035156e-01 -7.918974012136459351e-02 7.571782171726226807e-02 -2.297735065221786499e-01 -1.608329266309738159e-02
-1.252562850713729858e-01 1.534859538078308105e-01 6.356196850538253784e-02 -1.241875719279050827e-02 9.677902609109878540e-02 2.145222127437591553e-01 -3.082610666751861572e-01 -1.730003952980041504e-01 -5.053073912858963013e-02 -2.859836816787719727e-01 -3.069905564188957214e-02 1.147838532924652100e-01 2.685610651969909668e-01 -1.223848685622215271e-01 -9.027958661317825317e-02 1.061862260103225708e-01 1.359488517045974731e-01 -3.323833644390106201e-01 1.638993918895721436e-01 1.169375702738761902e-01 -1.802097260951995850e-01 -1.416074782609939575e-01 5.531077831983566284e-02 7.658211886882781982e-02 7.488355040550231934e-02 1.140204891562461853e-01 4.960003867745399475e-02 3.150846064090728760e-01 -1.778117418289184570e-01 -3.990634977817535400e-01 4.281582310795783997e-02 1.650229841470718384e-01
-3.988632932305335999e-02 2.902263030409812927e-02 2.965736389160156250e-02 -1.410806328058242798e-01 -2.239260822534561157e-01 3.345317840576171875e-01 -1.372493654489517212e-01 -5.653676390647888184e-02 -1.495094746351242065e-01 7.009265571832656860e-02 2.255580872297286987e-01 -2.148008672520518303e-03 1.493547707796096802e-01 -2.223620861768722534e-01 -3.357602516189217567e-03 1.414203345775604248e-01 -1.171903684735298157e-02 -2.655054330825805664e-01 5.090129561722278595e-04 7.824129424989223480e-03 -1.194591596722602844e-01 1.166758686304092407e-01 -2.418490946292877197e-01 -1.424402147531509399e-01 1.768960268236696720e-03 -4.102515280246734619e-01 -9.203165769577026367e-02 4.840379059314727783e-01 -1.661480814218521118e-01 -6.217821314930915833e-02 -1.510106306523084641e-02 5.156018584966659546e-02
-6.661319732666015625e-02 -6.865717470645904541e-02 -3.695492446422576904e-02 -2.592009902000427246e-01 -1.955838650465011597e-01 1.685976535081863403e-01 -3.055107295513153076e-01 2.243801951408386230e-02 -8.377322554588317871e-02 -1.526276022195816040e-01 -3.231793269515037537e-02 7.983098737895488739e-03 5.084739327430725098e-01 -1.954869925975799561e-01 2.330055385828018188e-01 3.995988145470619202e-02 7.408134639263153076e-02 1.601522415876388550e-01 -1.661475514993071556e-03 -2.963757887482643127e-02 1.920527815818786621e-01 -1.023501083254814148e-01 -9.044072031974792480e-02 3.216958791017532349e-02 -1.639980971813201904e-01 -1.193466633558273315e-01 -2.371485829353332520e-01 3.408711850643157959e-01 4.980313777923583984e-02 -2.581410109996795654e-01 -7.485194504261016846e-02 -2.872832119464874268e-02
-1.295996010303497314e-01 1.413091085851192474e-02 2.313276976346969604e-01 -1.736866831779479980e-01 -1.902699023485183716e-01 -1.378231197595596313e-01 -1.694381833076477051e-01 -9.631463885307312012e-02 -1.687309704720973969e-02 -1.113191097974777222e-01 -1.993562579154968262e-01 -6.442099064588546753e-02 2.952703833580017090e-02 -1.366413086652755737e-01 3.770154714584350586e-01 3.115913271903991699e-01 -1.653460115194320679e-01 -1.703740954399108887e-01 8.385988324880599976e-02 7.037538290023803711e-02 -1.446964871138334274e-02 -1.603708714246749878e-01 -6.296917051076889038e-02 -3.760041594505310059e-01 -1.152418777346611023e-01 -1.388145536184310913e-01 1.253632456064224243e-01 2.373152077198028564e-01 -1.853677332401275635e-01 -3.124040663242340088e-01 -4.609528183937072754e-02 1.118392050266265869e-01
-3.214108943939208984e-01 -1.098777651786804199e-01 6.008029356598854065e-02 -2.673157155513763428e-01 -1.810644865036010742e-01 -2.061210386455059052e-02 -2.824773192405700684e-01 6.178215146064758301e-02 -1.957586705684661865e-01 -2.031908780336380005e-01 1.906441599130630493e-01 8.645961433649063110e-02 1.026072725653648376e-01 -1.329817771911621094e-01 -3.812007904052734375e-01 1.196041181683540344e-01 1.099658831954002380e-01 1.934728324413299561e-01 -1.468866914510726929e-01 -8.674376457929611206e-02 -2.302362769842147827e-01 -5.402226746082305908e-02 1.150984391570091248e-01 -4.069577902555465698e-02 -1.730407029390335083e-01 1.866653859615325928e-01 1.624940186738967896e-01 1.341907232999801636e-01 -1.653485149145126343e-01 1.093321144580841064e-01 -1.970198601484298706e-01 2.114484459161758423e-01
-2.384559437632560730e-02 2.913344465196132660e-02 1.327557414770126343e-01 -2.285145372152328491e-01 -1.828459054231643677e-01 -7.062930613756179810e-02 -1.562818139791488647e-01 -5.901579931378364563e-02 -7.665053755044937134e-02 -8.603782206773757935e-02 2.761618196964263916e-01 1.057043895125389099e-01 -1.165902055799961090e-02 -8.264428377151489258e-02 -9.089709818363189697e-02 -1.759097129106521606e-01 1.074131205677986145e-01 2.914288546890020370e-03 1.462210714817047119e-01 1.535435616970062256e-01 -2.068441212177276611e-01 -2.009215056896209717e-01 1.293027251958847046e-01 2.076479643583297729e-01 -1.197785213589668274e-01 -3.129403293132781982e-01 1.151299029588699341e-01 1.463436037302017212e-01 1.446854602545499802e-02 -1.780259013175964355e-01 -5.230313539505004883e-01 2.522207200527191162e-01
-2.533766627311706543e-01 -1.060959473252296448e-01 1.075200438499450684e-01 -1.303859800100326538e-01 -7.010389864444732666e-02 2.944708466529846191e-01 -1.856575608253479004e-01 1.618032576516270638e-03 1.123028155416250229e-02 7.839664816856384277e-02 8.658377826213836670e-02 7.069119811058044434e-02 2.605915963649749756e-01 -2.687185108661651611e-01 2.275125682353973389e-01 9.491468220949172974e-02 9.667582064867019653e-02 -2.396262288093566895e-01 -8.355052210390567780e-03 -1.826158910989761353e-01 -2.162412405014038086e-01 -2.474457174539566040e-01 2.563238516449928284e-02 -3.966476395726203918e-02 -2.963519990444183350e-01 -2.935291230678558350e-01 -2.088337689638137817e-01 3.041395843029022217e-01 1.280433833599090576e-01 -1.908552087843418121e-02 9.890935570001602173e-02 5.643974989652633667e-02
-2.060548216104507446e-01 -8.428560942411422729e-02 4.203940331935882568e-01 -7.047431915998458862e-02 1.278285235166549683e-01 1.712372303009033203e-01 8.652655780315399170e-02 1.182871535420417786e-01 -1.976050883531570435e-01 -5.270754918456077576e-02 4.165957570075988770e-01 -1.753789931535720825e-01 4.765943065285682678e-02 6.980590522289276123e-02 6.070789322257041931e-02 -1.442133784294128418e-01 -1.025101616978645325e-01 -6.032603979110717773e-02 -1.365070790052413940e-01 1.043677330017089844e-01 9.558382630348205566e-02 -3.905047848820686340e-02 1.560949832201004028e-01 -3.972270991653203964e-03 3.896199911832809448e-02 -2.340269684791564941e-01 2.696317136287689209e-01 1.901247948408126831e-01 -1.636524498462677002e-01 -6.151963770389556885e-02 -2.369986474514007568e-01 3.053656816482543945e-01
1.015163734555244446e-01 -9.352038800716400146e-02 1.440095007419586182e-01 -5.743546038866043091e-02 -3.226979449391365051e-02 -8.682968467473983765e-02 -1.246310770511627197e-01 4.071770980954170227e-02 -1.861026585102081299e-01 5.853330716490745544e-02 8.518096059560775757e-02 -1.709222644567489624e-01 3.553548455238342285e-01 -1.309116184711456299e-01 4.097926616668701172e-01 -4.288269579410552979e-02 -1.638748794794082642e-01 1.842626137658953667e-03 1.860733777284622192e-01 -2.569171488285064697e-01 -4.095049202442169189e-02 -6.045585125684738159e-02 2.844471931457519531e-01 1.584156788885593414e-02 -2.323318272829055786e-01 -2.373219877481460571e-01 -5.879809334874153137e-02 8.716347068548202515e-02 -2.523185908794403076e-01 -2.973822690546512604e-02 -2.859334051609039307e-01 2.485603541135787964e-01
4.369037970900535583e-02 7.948033511638641357e-02 1.456493586301803589e-01 -2.677876651287078857e-01 -1.852822899818420410e-01 7.254942506551742554e-02 -4.392852261662483215e-02 4.473454132676124573e-02 -1.528593748807907104e-01 -1.879942417144775391e-01 9.128873795270919800e-02 2.719154953956604004e-01 1.811778247356414795e-01 -2.193104708567261696e-03 -1.413819789886474609e-01 3.768491744995117188e-02 2.248255535960197449e-02 -9.119915962219238281e-02 1.371541470289230347e-01 3.603140413761138916e-01 7.144882529973983765e-02 -2.741390839219093323e-02 1.260948628187179565e-01 -7.195693254470825195e-02 -1.065098866820335388e-01 -7.221651822328567505e-02 8.954920619726181030e-02 1.350630819797515869e-01 4.495714977383613586e-02 -7.884018868207931519e-02 -5.322466492652893066e-01 3.759907186031341553e-01
-2.523136511445045471e-02 1.651692241430282593e-01 1.244725808501243591e-01 -4.318538606166839600e-01 -2.594204545021057129e-01 1.048093959689140320e-01 8.738170564174652100e-02 -6.380373239517211914e-02 -9.549558162689208984e-02 -6.477247923612594604e-02 2.174670249223709106e-01 1.476041227579116821e-01 1.179833114147186279e-01 1.436355244368314743e-02 9.523986279964447021e-02 3.204263746738433838e-02 -1.183903813362121582e-01 3.327284157276153564e-01 -4.476273804903030396e-02 -1.541734784841537476e-01 3.026031143963336945e-02 -2.687078714370727539e-01 1.918284595012664795e-01 1.072618588805198669e-01 -1.749975532293319702e-01 -1.609295457601547241e-01 6.590370088815689087e-02 3.415203690528869629e-01 -1.102255955338478088e-01 -8.227407187223434448e-02 -2.918390631675720215e-01 1.413232237100601196e-01
3.206999227404594421e-02 -9.025158733129501343e-02 2.912936806678771973e-01 -5.924827605485916138e-02 1.592230647802352905e-01 2.910844087600708008e-01 -2.476733475923538208e-01 -1.017218232154846191e-01 -5.849627405405044556e-02 4.903941228985786438e-02 1.750721037387847900e-01 -1.743242703378200531e-02 9.511832892894744873e-02 -1.643097996711730957e-01 2.204964905977249146e-01 3.030395805835723877e-01 -4.993902891874313354e-02 2.044084966182708740e-01 -3.916417434811592102e-02 5.896913260221481323e-02 5.042237043380737305e-02 2.381202578544616699e-02 6.140409782528877258e-02 2.404084801673889160e-01 -3.628755211830139160e-01 8.603927493095397949e-02 2.339057028293609619e-01 2.822073400020599365e-01 -3.296838700771331787e-01 7.877108454704284668e-02 -3.690461441874504089e-02 6.130157038569450378e-02
2.386621758341789246e-02 3.321020165458321571e-03 1.282222568988800049e-01 2.920422889292240143e-02 -1.220686547458171844e-02 -4.324817284941673279e-02 -8.169112354516983032e-02 -1.808611601591110229e-01 -8.134612441062927246e-02 2.917237579822540283e-04 -4.016161710023880005e-02 -1.652472764253616333e-01 3.179426491260528564e-01 -1.659816205501556396e-01 6.322879344224929810e-02 1.957171112298965454e-01 -1.481414139270782471e-01 -1.204257085919380188e-01 -4.077273234724998474e-02 -3.133595734834671021e-02 -2.147557735443115234e-01 1.562089473009109497e-02 8.592876791954040527e-02 -4.385831952095031738e-02 -8.719698339700698853e-02 -3.584170341491699219e-01 2.685925066471099854e-01 -4.586528241634368896e-02 -4.137909710407257080e-01 -6.994303315877914429e-02 3.148940205574035645e-02 5.020580291748046875e-01
-1.031577363610267639e-01 1.392926424741744995e-01 1.726494431495666504e-01 8.450667560100555420e-02 5.877231061458587646e-02 1.334851793944835663e-02 -3.628927469253540039e-01 -2.102109428960829973e-04 -8.250016719102859497e-02 3.733242675662040710e-02 4.182393848896026611e-01 -4.404462128877639771e-02 4.914617240428924561e-01 -1.016483455896377563e-01 -1.398499608039855957e-01 4.093423113226890564e-02 2.372856438159942627e-01 -1.224457379430532455e-02 -1.570462733507156372e-01 -9.012572467327117920e-02 1.379712522029876709e-01 -5.830833315849304199e-02 8.103546500205993652e-02 1.725206524133682251e-01 -2.986724860966205597e-02 -2.331872731447219849e-01 4.306727275252342224e-02 2.098106890916824341e-01 6.960447132587432861e-02 -2.178644239902496338e-01 -1.751859188079833984e-01 8.583960682153701782e-02
-1.606857925653457642e-01 -1.125120818614959717e-01 1.788715869188308716e-01 -1.995839625597000122e-01 -1.447778195142745972e-01 -3.047781065106391907e-02 -1.660750359296798706e-01 1.175661534070968628e-01 1.782357841730117798e-01 -5.112763494253158569e-02 1.434039138257503510e-02 7.865357398986816406e-02 2.039387077093124390e-01 -1.379773169755935669e-01 8.863966912031173706e-03 2.545565962791442871e-01 2.228298038244247437e-01 -3.510112464427947998e-01 -1.046835705637931824e-01 -1.129336655139923096e-01 7.542141526937484741e-02 -2.532484233379364014e-01 -1.838800162076950073e-01 1.906498372554779053e-01 -8.169808983802795410e-02 -2.441704273223876953e-01 -5.137266963720321655e-02 3.622813522815704346e-01 9.235033392906188965e-02 9.793510288000106812e-02 -2.946059107780456543e-01 1.359021365642547607e-01
-3.873345851898193359e-01 -2.139225751161575317e-01 2.328613251447677612e-01 9.644512832164764404e-02 -4.819962754845619202e-02 2.424131482839584351e-01 1.943139731884002686e-01 1.565035432577133179e-01 -6.572137027978897095e-02 -6.061733886599540710e-02 2.393473237752914429e-01 1.730257761664688587e-03 3.323701024055480957e-01 -9.175600111484527588e-02 5.174032598733901978e-02 -5.309971049427986145e-02 -1.504444330930709839e-01 7.771243900060653687e-02 -2.441646903753280640e-01 -7.831168919801712036e-02 -1.216630265116691589e-01 -5.359131842851638794e-02 7.652097195386886597e-02 6.544444710016250610e-02 -1.036976557224988937e-02 -1.061967611312866211e-01 2.021252363920211792e-01 9.492804110050201416e-02 -4.040000736713409424e-01 2.969294041395187378e-02 -2.351857572793960571e-01 1.574144214391708374e-01
-8.219185471534729004e-02 6.150012835860252380e-02 2.265976965427398682e-01 -2.298188507556915283e-01 -1.349635124206542969e-01 2.024264782667160034e-01 -2.974001467227935791e-01 1.247220635414123535e-01 -6.761414930224418640e-03 -2.758134007453918457e-01 -1.506422609090805054e-01 1.106714308261871338e-01 3.721451386809349060e-02 -3.276125192642211914e-01 -2.084489613771438599e-01 -3.681451827287673950e-02 -2.593934535980224609e-01 1.142015606164932251e-01 9.014230221509933472e-02 -2.473780363798141479e-01 -1.554362922906875610e-01 -3.203150928020477295e-01 1.370414197444915771e-01 8.034368511289358139e-04 -1.740128099918365479e-01 -1.657833456993103027e-01 2.711548842489719391e-02 2.651244699954986572e-01 4.939852654933929443e-02 -1.756950914859771729e-01 -4.301983397454023361e-03 1.462469529360532761e-02
2.491058222949504852e-02 1.785984449088573456e-02 8.008914068341255188e-03 -1.643488854169845581e-01 -2.145392149686813354e-01 8.134239353239536285e-03 -2.832812368869781494e-01 2.383678220212459564e-02 -3.075220854952931404e-03 1.205631420016288757e-01 -5.077180266380310059e-02 -1.427569519728422165e-02 5.349718332290649414e-01 -2.817454636096954346e-01 3.071544468402862549e-01 2.147373855113983154e-01 -2.934818342328071594e-02 5.236076936125755310e-02 -6.043955683708190918e-02 -1.138488426804542542e-01 -2.347723813727498055e-03 -3.732432425022125244e-01 1.380266901105642319e-02 1.997292339801788330e-01 -1.397971510887145996e-01 -5.740015208721160889e-02 -1.047529862262308598e-03 2.475206106901168823e-01 -1.335098408162593842e-02 -1.039798781275749207e-01 -1.418334692716598511e-01 8.300704509019851685e-02
-2.216364890336990356e-01 -9.776904247701168060e-03 1.634391248226165771e-01 -2.023322433233261108e-01 1.769722700119018555e-01 1.916815489530563354e-01 1.227154508233070374e-01 1.577986180782318115e-01 -2.274066209793090820e-01 -6.784548051655292511e-03 1.757237315177917480e-01 2.267887890338897705e-01 2.262195795774459839e-01 -1.476019173860549927e-01 -2.061021029949188232e-01 2.256953269243240356e-01 -1.397423148155212402e-01 1.416307240724563599e-01 -1.644095033407211304e-01 -1.023143716156482697e-02 -5.281516909599304199e-02 -3.201267123222351074e-01 5.559282749891281128e-02 -4.288881644606590271e-02 -3.414629101753234863e-01 -1.598123461008071899e-01 6.031635403633117676e-02 2.157306820154190063e-01 -2.868540287017822266e-01 -6.188999116420745850e-02 -6.298945099115371704e-02 1.238536760210990906e-01
-5.340803414583206177e-02 1.621942222118377686e-01 6.075081229209899902e-02 -5.504029989242553711e-02 -2.343705594539642334e-01 2.852012589573860168e-02 -5.323245003819465637e-02 -2.102910354733467102e-02 -6.957457214593887329e-02 -4.400447383522987366e-02 1.100071743130683899e-01 -5.580963194370269775e-02 2.686156332492828369e-01 -3.173066973686218262e-01 4.241124391555786133e-01 9.211304783821105957e-02 1.488537341356277466e-01 4.729060828685760498e-02 2.740066945552825928e-01 -1.790139526128768921e-01 1.271377950906753540e-01 -1.019444093108177185e-01 4.954991489648818970e-02 -6.598876416683197021e-02 -9.965851157903671265e-02 -1.724479049444198608e-01 1.334884110838174820e-02 6.595924496650695801e-02 -4.407928511500358582e-02 -2.186646312475204468e-01 -3.927693665027618408e-01 3.298552930355072021e-01
-3.338141143321990967e-01 6.042870506644248962e-02 2.107492834329605103e-01 -1.477847397327423096e-01 -2.057041972875595093e-03 -1.077601686120033264e-01 -9.821200370788574219e-02 -1.042404100298881531e-01 -2.332320958375930786e-01 -2.824956476688385010e-01 -7.037914544343948364e-02 6.955201923847198486e-02 -3.558560088276863098e-02 1.099332720041275024e-01 1.971183717250823975e-01 7.161266356706619263e-02 1.767130917869508266e-03 -1.296874135732650757e-01 -1.312277019023895264e-01 1.398493945598602295e-01 1.720482856035232544e-01 7.402354478836059570e-02 2.620684802532196045e-01 -6.352375727146863937e-03 -1.054359972476959229e-01 -1.075230613350868225e-01 6.121109053492546082e-02 5.373040437698364258e-01 6.251973658800125122e-02 5.236489698290824890e-02 -2.643464803695678711e-01 1.901423782110214233e-01
-1.519832015037536621e-01 -3.505305647850036621e-01 1.857466250658035278e-01 -3.679310530424118042e-02 -9.098456241190433502e-03 1.147351339459419250e-01 -9.597363322973251343e-02 -6.250179558992385864e-02 -2.831594832241535187e-02 -8.195086568593978882e-02 6.616973131895065308e-02 8.195114135742187500e-02 -5.074729397892951965e-02 -3.821184635162353516e-01 4.292643666267395020e-01 1.160796359181404114e-01 9.227565489709377289e-03 9.789272397756576538e-02 -5.720670893788337708e-02 -1.465779542922973633e-01 -1.059993579983711243e-01 4.098428413271903992e-02 4.953069239854812622e-02 -1.984758824110031128e-01 -9.865189343690872192e-02 -1.314273178577423096e-01 -2.109968289732933044e-02 2.605715394020080566e-01 -1.338309198617935181e-01 -2.810730338096618652e-01 -1.465360671281814575e-01 3.520568311214447021e-01
-3.264090120792388916e-01 -1.676463335752487183e-01 1.316674202680587769e-01 1.248405314981937408e-02 -1.388986408710479736e-01 4.486972093582153320e-02 -1.875381022691726685e-01 3.772103227674961090e-03 -2.195028513669967651e-01 -1.903752833604812622e-01 2.239245176315307617e-01 1.374613046646118164e-01 4.936640709638595581e-02 -1.203474178910255432e-01 -3.348117470741271973e-01 -3.677712520584464073e-03 1.125803291797637939e-01 2.341382056474685669e-01 -1.328514069318771362e-01 6.433465983718633652e-03 -2.908284068107604980e-01 1.096780877560377121e-02 1.763401925563812256e-01 -8.882489055395126343e-02 -2.531933188438415527e-01 9.998261928558349609e-02 4.330261051654815674e-02 3.748019225895404816e-03 -2.764834463596343994e-01 4.322189465165138245e-02 -2.805770933628082275e-01 2.587922811508178711e-01
-1.076165959239006042e-01 -4.773409664630889893e-02 2.464872747659683228e-01 1.886442489922046661e-02 1.936896443367004395e-01 -6.924098730087280273e-02 -4.827991873025894165e-02 -1.465600682422518730e-03 -6.061838939785957336e-02 -1.578844338655471802e-01 1.755608171224594116e-01 -2.616414129734039307e-01 1.837589144706726074e-01 -2.550601959228515625e-01 7.679666578769683838e-02 7.281038910150527954e-02 2.278605941683053970e-03 8.775063604116439819e-02 -1.588110923767089844e-01 4.616630822420120239e-02 -7.859118282794952393e-02 1.883869171142578125e-01 1.686594933271408081e-01 -1.522490680217742920e-01 -2.337756007909774780e-01 -2.443296648561954498e-02 -3.066220283508300781e-01 1.682429015636444092e-01 -1.038981080055236816e-01 -3.941147774457931519e-02 -1.071075648069381714e-01 5.592338442802429199e-01
-2.984980680048465729e-02 -2.210750281810760498e-01 1.608426570892333984e-01 -5.200307350605726242e-03 -3.101573884487152100e-01 1.567882299423217773e-01 -7.452157139778137207e-02 -4.998552054166793823e-02 -1.435067802667617798e-01 1.197732053697109222e-02 7.831896841526031494e-02 2.383409142494201660e-01 -1.515697836875915527e-01 -5.878201723098754883e-01 -1.909143291413784027e-02 2.381818890571594238e-01 7.446899265050888062e-02 1.158935502171516418e-01 1.622825115919113159e-01 2.333961613476276398e-02 -6.478132307529449463e-02 -1.424987316131591797e-01 2.537615299224853516e-01 -4.516844055615365505e-04 1.405111551284790039e-01 -1.003190129995346069e-01 5.079942569136619568e-02 1.872654408216476440e-01 -5.419152230024337769e-02 -1.338566392660140991e-01 7.969645410776138306e-02 2.383471280336380005e-01
-6.186965107917785645e-02 1.513828635215759277e-01 -3.408177196979522705e-02 2.686255984008312225e-02 -8.439110219478607178e-02 8.511061966419219971e-02 -1.851894557476043701e-01 -3.737403824925422668e-02 2.065746486186981201e-02 -2.867278642952442169e-02 2.734436988830566406e-01 1.511189490556716919e-01 1.327398121356964111e-01 -1.080166026949882507e-01 1.760205924510955811e-01 4.896853119134902954e-02 -1.433382183313369751e-01 -2.213451564311981201e-01 2.349282354116439819e-01 -1.579043269157409668e-01 -2.037094384431838989e-01 4.107234254479408264e-02 1.590276211500167847e-01 1.810734421014785767e-01 -6.591840833425521851e-02 -3.626632392406463623e-01 8.006270974874496460e-02 3.524799644947052002e-01 -1.886746436357498169e-01 -3.416489958763122559e-01 -1.769658774137496948e-01 2.422831207513809204e-01
1.101610139012336731e-01 -1.937262900173664093e-02 3.363957107067108154e-01 -2.122464179992675781e-01 3.312207385897636414e-02 1.024608984589576721e-01 1.568290218710899353e-02 4.777821525931358337e-02 1.853304207324981689e-01 -7.385048270225524902e-02 1.166158095002174377e-01 6.050054728984832764e-02 3.004931509494781494e-01 2.237611263990402222e-02 3.673555254936218262e-01 -1.408928036689758301e-01 -1.372642070055007935e-01 -4.679248109459877014e-02 1.671932488679885864e-01 -7.386304438114166260e-02 7.338315993547439575e-02 -2.782296203076839447e-02 3.391797840595245361e-01 2.612305805087089539e-02 -4.533521831035614014e-02 -1.406784653663635254e-01 -6.093263626098632812e-02 4.453656673431396484e-01 1.304315477609634399e-01 -1.797302514314651489e-01 -1.285804808139801025e-01 2.154389768838882446e-01
1.856873743236064911e-02 -2.498873919248580933e-01 2.449650764465332031e-01 -2.061294913291931152e-01 -3.417873084545135498e-01 2.828374207019805908e-01 -5.904555693268775940e-02 2.183621823787689209e-01 -2.717176377773284912e-01 -3.932356238365173340e-01 2.769780457019805908e-01 1.979835331439971924e-02 9.811338037252426147e-02 -5.670798942446708679e-02 7.129817456007003784e-02 2.442222461104393005e-02 1.035447232425212860e-02 -2.817161753773689270e-02 1.845175325870513916e-01 1.095559820532798767e-01 -6.297670304775238037e-02 -5.622504651546478271e-02 5.591555964201688766e-03 -2.076392173767089844e-01 1.836034059524536133e-01 2.780684642493724823e-02 8.321342617273330688e-02 9.781130403280258179e-02 -1.929156035184860229e-01 -1.637618094682693481e-01 -2.117768228054046631e-01 7.452057301998138428e-02
-3.470171615481376648e-02 6.606410257518291473e-03 2.410881668329238892e-01 -4.178112745285034180e-01 5.188713595271110535e-02 7.306596636772155762e-02 -1.274004578590393066e-01 4.535940289497375488e-02 -1.226503849029541016e-01 -3.560412302613258362e-02 1.055124923586845398e-01 1.311875432729721069e-01 2.060692310333251953e-01 -1.668607145547866821e-01 2.418284267187118530e-01 -1.614834517240524292e-01 1.160306949168443680e-02 -1.986111253499984741e-01 -7.460538763552904129e-03 -4.869116470217704773e-02 -2.893182039260864258e-01 1.193826645612716675e-01 1.849723309278488159e-01 2.311133891344070435e-01 -2.256378829479217529e-01 -2.611300051212310791e-01 1.702613383531570435e-01 1.795879453420639038e-01 1.319875270128250122e-01 -3.189609050750732422e-01 -7.607445865869522095e-02 8.570571243762969971e-02
-9.651450067758560181e-02 2.175610959529876709e-01 3.177183270454406738e-01 -1.450444757938385010e-01 -7.215038686990737915e-02 1.654864102602005005e-01 -2.318909019231796265e-01 -5.048082396388053894e-02 -2.447999566793441772e-01 -1.831426918506622314e-01 2.643986977636814117e-02 -2.488727718591690063e-01 1.439476609230041504e-01 -1.770913600921630859e-01 1.033276021480560303e-01 -7.009242475032806396e-02 8.921303600072860718e-02 2.511453926563262939e-01 8.211535960435867310e-02 4.603270068764686584e-02 -1.184919402003288269e-01 -2.450686097145080566e-01 1.630744487047195435e-01 3.370245099067687988e-01 -2.563542127609252930e-01 -9.676108136773109436e-03 -2.011863440275192261e-01 2.015030235052108765e-01 -1.521899253129959106e-01 -9.477292001247406006e-02 -1.880868077278137207e-01 9.788862429559230804e-03
-1.387273818254470825e-01 -9.338395297527313232e-02 1.779886484146118164e-01 -1.965002343058586121e-02 -1.087761446833610535e-01 1.056306511163711548e-01 -2.057406306266784668e-01 -9.733336977660655975e-03 -8.617217093706130981e-02 -7.813531905412673950e-02 -1.181438863277435303e-01 -1.860505789518356323e-01 4.590390026569366455e-01 -2.840977013111114502e-01 2.788701057434082031e-01 1.308440417051315308e-01 -6.055760663002729416e-03 -3.294180380180478096e-03 -5.259090289473533630e-02 -2.663231790065765381e-01 4.409787710756063461e-03 -2.752807736396789551e-01 -2.149018049240112305e-01 -6.080341525375843048e-03 -4.608227312564849854e-02 -5.367528274655342102e-02 -1.852235049009323120e-01 3.983976542949676514e-01 -1.375795006752014160e-01 -6.256781518459320068e-02 -9.504298865795135498e-02 -2.154852822422981262e-02
-1.631606668233871460e-01 1.413593888282775879e-01 9.340427815914154053e-02 -4.545636475086212158e-03 8.866687119007110596e-02 2.377991229295730591e-01 -1.756101548671722412e-01 7.200970500707626343e-02 -1.611173450946807861e-01 -3.263206779956817627e-02 4.531662166118621826e-01 -1.715865135192871094e-01 2.352904975414276123e-01 -3.303662240505218506e-01 -2.952921688556671143e-01 3.138576075434684753e-02 4.562605544924736023e-02 -8.729013800621032715e-02 -3.234871849417686462e-02 -1.878352612257003784e-01 1.633446365594863892e-01 4.584853351116180420e-02 -1.100750640034675598e-01 5.399794783443212509e-03 6.158574298024177551e-02 -1.714702844619750977e-01 1.500273793935775757e-01 3.971954882144927979e-01 -4.578164964914321899e-02 7.634890079498291016e-02 -1.135390624403953552e-01 9.199295938014984131e-02
-1.771520376205444336e-01 1.508043408393859863e-01 2.400186955928802490e-01 -2.043673545122146606e-01 2.529194019734859467e-02 -2.914801798760890961e-02 -2.242363989353179932e-01 1.091333031654357910e-01 4.354020114988088608e-03 -8.792504668235778809e-02 4.952495545148849487e-02 -1.910358369350433350e-01 9.125139564275741577e-02 -4.370023906230926514e-01 1.944331079721450806e-01 2.058997154235839844e-01 -1.118366047739982605e-01 -6.360174622386693954e-03 -4.364923015236854553e-02 3.017028868198394775e-01 6.927039474248886108e-02 -1.263577044010162354e-01 -9.868332743644714355e-02 1.548688113689422607e-01 -3.781872242689132690e-02 1.951824724674224854e-01 2.192644029855728149e-01 1.964499987661838531e-02 -3.298255801200866699e-01 1.713759154081344604e-01 -6.069477275013923645e-02 2.585188448429107666e-01
-1.395027786493301392e-01 -6.519590318202972412e-02 3.914629518985748291e-01 3.950419835746288300e-03 -1.512824594974517822e-01 1.960907131433486938e-01 -2.676896750926971436e-01 1.482578217983245850e-01 4.610704258084297180e-03 -3.381812870502471924e-01 -1.182973831892013550e-01 1.669525057077407837e-01 2.160261571407318115e-01 -2.347309142351150513e-01 -1.956817507743835449e-01 -9.842543303966522217e-02 -3.428565561771392822e-01 8.115762472152709961e-02 7.208858430385589600e-02 -1.303185969591140747e-01 -1.292568296194076538e-01 -2.926695942878723145e-01 8.271547406911849976e-02 1.187030300498008728e-01 -1.765593290328979492e-01 -7.290630042552947998e-02 -9.206469357013702393e-02 1.811773926019668579e-01 5.576112866401672363e-02 -1.005043536424636841e-01 -3.669400513172149658e-02 -9.742539376020431519e-03
3.479876369237899780e-02 -3.860391676425933838e-02 2.925806641578674316e-01 -2.702134251594543457e-01 -6.521334499120712280e-02 1.458873003721237183e-01 -2.444466054439544678e-01 3.325268998742103577e-02 -1.515252981334924698e-02 -2.275516390800476074e-01 -1.720456331968307495e-01 1.585516631603240967e-01 -8.095656521618366241e-03 -3.504927456378936768e-01 -2.960790991783142090e-01 -2.653558552265167236e-02 -3.284855186939239502e-01 4.636809602379798889e-02 -2.699552290141582489e-02 -1.142303347587585449e-01 -5.541875213384628296e-02 -2.514024078845977783e-01 1.683717668056488037e-01 1.117002964019775391e-01 -2.603084146976470947e-01 -2.415998429059982300e-01 4.987876489758491516e-02 1.631007492542266846e-01 4.577973484992980957e-02 -1.584382206201553345e-01 -3.897431120276451111e-02 1.392486989498138428e-01
-4.236882627010345459e-01 -2.258079200983047485e-01 7.045755535364151001e-02 -1.468301564455032349e-01 1.253573596477508545e-01 1.050449535250663757e-01 -3.607764840126037598e-02 1.042539551854133606e-01 -6.150006875395774841e-02 -1.836418807506561279e-01 3.083280920982360840e-01 -5.075060296803712845e-03 2.190833985805511475e-01 -1.173040717840194702e-01 -1.845169961452484131e-01 1.041346117854118347e-01 -2.605271637439727783e-01 1.654526591300964355e-01 -2.143031656742095947e-01 -4.589945450425148010e-02 -1.601505726575851440e-01 8.161702193319797516e-03 4.810519516468048096e-02 -7.298336364328861237e-03 -5.928406119346618652e-02 -3.206477733328938484e-03 2.176872938871383667e-01 7.149289548397064209e-02 -3.101978003978729248e-01 -1.802913397550582886e-01 -2.942619323730468750e-01 1.486747115850448608e-01
-2.249833494424819946e-01 4.141293838620185852e-02 -1.409815438091754913e-02 -1.952899843454360962e-01 -1.216172203421592712e-01 -2.148449048399925232e-02 -1.500453501939773560e-01 1.563320010900497437e-01 1.803891956806182861e-01 -1.231073029339313507e-02 -5.575759708881378174e-02 -5.022705066949129105e-03 2.391478419303894043e-01 -2.550805211067199707e-01 -6.647653877735137939e-02 1.732285767793655396e-01 2.540783584117889404e-01 -2.395884394645690918e-01 4.695006832480430603e-02 -1.619409173727035522e-01 1.061179488897323608e-01 -2.140226811170578003e-01 -5.645582824945449829e-02 1.053264141082763672e-01 -4.101810604333877563e-02 -2.630233764648437500e-01 -6.563258171081542969e-02 3.879834413528442383e-01 1.063709333539009094e-01 4.414684697985649109e-02 -2.658191919326782227e-01 3.510737419128417969e-01
-1.333518773317337036e-01 -5.653393641114234924e-02 -8.720780164003372192e-02 5.959468707442283630e-02 1.471599638462066650e-01 1.399300098419189453e-01 -3.122219257056713104e-02 -8.905345946550369263e-02 -1.047985926270484924e-01 -1.231397092342376709e-01 2.170367091894149780e-01 1.747037917375564575e-01 4.017628133296966553e-01 -8.701056241989135742e-02 -1.236810758709907532e-01 -3.176318423356860876e-04 -2.546941936016082764e-01 1.869617998600006104e-01 2.157848477363586426e-01 1.330396384000778198e-01 3.238285779953002930e-01 9.706816636025905609e-03 -6.494887918233871460e-02 1.747454702854156494e-02 -1.993836760520935059e-01 -9.315109997987747192e-02 8.191891759634017944e-02 3.247349262237548828e-01 -2.687427401542663574e-01 -1.352203488349914551e-01 -2.178960293531417847e-01 2.398316413164138794e-01
-1.647839993238449097e-01 -2.218081802129745483e-01 1.782387644052505493e-01 -8.705820888280868530e-02 2.420540526509284973e-02 2.576383054256439209e-01 -1.583649814128875732e-01 1.187848150730133057e-01 -6.383789330720901489e-02 -1.030746102333068848e-02 2.107411064207553864e-02 -7.030510902404785156e-02 3.279509246349334717e-01 -2.754739820957183838e-01 3.850305676460266113e-01 -1.751416623592376709e-01 1.293445229530334473e-01 -2.174826860427856445e-01 -6.739363074302673340e-02 -3.307480737566947937e-02 -1.823552250862121582e-01 -3.441998735070228577e-02 -1.091847661882638931e-02 -9.934122860431671143e-02 -2.050577104091644287e-01 -1.840732842683792114e-01 -2.893917262554168701e-01 1.440851837396621704e-01 1.074662283062934875e-01 -1.857043504714965820e-01 -4.411571845412254333e-02 2.523994743824005127e-01
-1.043412089347839355e-01 -3.151529729366302490e-01 8.279912173748016357e-02 -2.506720423698425293e-01 -8.826898783445358276e-02 7.736841589212417603e-02 -3.709001839160919189e-01 2.265284955501556396e-01 -2.388062328100204468e-01 -1.018723696470260620e-01 -1.677546650171279907e-01 3.329604119062423706e-02 3.392953276634216309e-01 -1.214640028774738312e-02 -4.246027395129203796e-02 2.089750170707702637e-01 -1.975763291120529175e-01 1.576034128665924072e-01 1.633888483047485352e-01 5.860208347439765930e-02 1.062765717506408691e-01 -2.197475545108318329e-02 -1.386572271585464478e-01 -4.610180854797363281e-02 -6.987146288156509399e-02 -2.146814316511154175e-01 -1.062253043055534363e-01 2.762772608548402786e-03 -1.469132900238037109e-01 -1.612505167722702026e-01 -2.090341299772262573e-01 2.817176878452301025e-01
-9.012947231531143188e-02 1.886493265628814697e-01 1.052537411451339722e-01 3.116831481456756592e-01 -6.424701958894729614e-02 -1.990477740764617920e-02 -3.959925100207328796e-02 3.319445997476577759e-02 -5.108584836125373840e-02 -5.477755516767501831e-02 1.001939550042152405e-01 -4.774370416998863220e-02 -5.968025326728820801e-02 -3.686494231224060059e-01 3.565363287925720215e-01 -4.679204430431127548e-03 1.081863865256309509e-01 1.974827051162719727e-01 2.544987201690673828e-02 1.198562756180763245e-01 -1.318074017763137817e-01 -1.413546651601791382e-01 2.964129298925399780e-02 8.206361904740333557e-03 -4.710464179515838623e-02 5.004121363162994385e-02 -2.381905168294906616e-02 3.352882862091064453e-01 -2.380741685628890991e-01 -9.932687133550643921e-02 -1.381484419107437134e-01 4.989798069000244141e-01
9.920565783977508545e-02 4.742907360196113586e-02 7.429165393114089966e-02 -7.111824583262205124e-03 -1.239899918437004089e-01 -1.876282393932342529e-01 -2.030796259641647339e-01 -2.527819275856018066e-01 -2.631284296512603760e-01 -4.737213253974914551e-02 1.767316609621047974e-01 1.695143431425094604e-01 4.134587347507476807e-01 -7.381679117679595947e-02 7.308057975023984909e-04 -2.886435575783252716e-02 -2.515907771885395050e-02 -6.640807539224624634e-02 -8.593573421239852905e-02 2.462712079286575317e-01 2.346642017364501953e-01 -1.507998071610927582e-02 -7.064881175756454468e-02 1.480871587991714478e-01 -1.928134411573410034e-01 -3.676716238260269165e-02 3.597042523324489594e-03 3.143145442008972168e-01 -3.097227513790130615e-01 -2.126280218362808228e-01 -2.409468293190002441e-01 1.616096645593643188e-01
-2.392030693590641022e-02 1.454855352640151978e-01 1.806933730840682983e-01 -2.322529554367065430e-01 -5.752100795507431030e-02 5.027002468705177307e-02 -1.818816065788269043e-01 6.225347146391868591e-02 -1.095979008823633194e-03 1.245370879769325256e-02 6.583045423030853271e-02 -1.031010225415229797e-01 1.587396115064620972e-01 -3.506229221820831299e-01 9.229969978332519531e-02 1.351691484451293945e-01 4.925345629453659058e-02 -1.989253610372543335e-01 1.337584835710003972e-04 -1.062669977545738220e-01 -6.145159155130386353e-02 -2.339886724948883057e-01 -2.802974879741668701e-01 5.794667825102806091e-02 -3.573288023471832275e-01 -3.135387301445007324e-01 -1.397542953491210938e-01 4.014216959476470947e-01 -4.279409348964691162e-02 -9.562150575220584869e-03 -2.047619819641113281e-01 -1.207514479756355286e-01
-3.633681312203407288e-02 -8.786345832049846649e-03 2.216911315917968750e-01 -1.768075823783874512e-01 -2.189204692840576172e-01 8.063895255327224731e-02 -1.654685735702514648e-01 7.100187242031097412e-02 5.197071284055709839e-02 1.182257682085037231e-01 -2.031494677066802979e-01 -6.598225235939025879e-02 5.370857715606689453e-01 -2.629481256008148193e-01 1.752305030822753906e-01 1.342579126358032227e-01 7.094679772853851318e-02 -7.784584164619445801e-02 -1.398591697216033936e-01 -1.878576576709747314e-01 1.831647008657455444e-02 -3.528984487056732178e-01 -1.253219693899154663e-01 1.123910993337631226e-01 -1.271735429763793945e-01 -8.769024163484573364e-02 5.308110266923904419e-02 2.914734184741973877e-01 -1.382563561201095581e-01 1.054812669754028320e-01 -3.994810581207275391e-02 8.969511836767196655e-03
-1.674965955317020416e-02 -1.239470690488815308e-01 2.758370935916900635e-01 -4.779621586203575134e-02 -7.783175259828567505e-02 4.391067922115325928e-01 4.281121364329010248e-04 1.118588224053382874e-01 4.652561619877815247e-02 -1.080707758665084839e-01 2.434798032045364380e-01 1.318323910236358643e-01 2.867464125156402588e-01 -1.160629019141197205e-01 -1.843495517969131470e-01 9.627232700586318970e-02 -1.521572917699813843e-01 1.598965078592300415e-01 -7.916875928640365601e-02 2.054854631423950195e-01 4.126365482807159424e-02 2.124902904033660889e-01 2.196993678808212280e-02 1.617650687694549561e-01 -1.559187620878219604e-01 -3.046938478946685791e-01 1.085940450429916382e-01 1.146644428372383118e-01 -6.621548533439636230e-02 1.252029240131378174e-01 -1.596731543540954590e-01 3.267811834812164307e-01
-4.521210119128227234e-02 2.170991338789463043e-02 2.880009114742279053e-01 1.131809949874877930e-01 3.345017135143280029e-02 1.201795861124992371e-01 -9.161178022623062134e-02 1.491010040044784546e-01 -8.898735791444778442e-02 -7.694323360919952393e-02 1.816292852163314819e-01 3.182867467403411865e-01 4.244432747364044189e-01 -1.156221553683280945e-01 1.794202774763107300e-01 -4.821597412228584290e-02 3.593933582305908203e-02 -1.091521009802818298e-01 -1.144241839647293091e-01 2.206024229526519775e-01 -5.483721941709518433e-02 1.374622434377670288e-01 6.206288188695907593e-02 -3.055384755134582520e-01 -1.482161730527877808e-01 -1.914709210395812988e-01 1.887419372797012329e-01 1.220274567604064941e-01 -2.511307299137115479e-01 -3.127042651176452637e-01 7.159410417079925537e-02 1.008970364928245544e-01
-1.800027303397655487e-02 4.462741315364837646e-02 2.118958234786987305e-01 9.229792654514312744e-02 1.588476896286010742e-01 1.258122622966766357e-01 -2.013666778802871704e-01 -2.884176559746265411e-03 -2.055799365043640137e-01 -1.780887395143508911e-01 2.141346931457519531e-01 3.403185009956359863e-01 4.922625795006752014e-02 -2.650588154792785645e-01 -1.170926913619041443e-01 8.664822578430175781e-02 2.208426892757415771e-01 -1.231346428394317627e-01 -7.123930007219314575e-02 8.766031265258789062e-02 1.722415387630462646e-01 -1.168435290455818176e-01 2.467303350567817688e-02 -9.761957079172134399e-02 3.363367915153503418e-02 2.324106544256210327e-02 1.574531346559524536e-01 2.656740248203277588e-01 -3.131809234619140625e-01 -4.343810081481933594e-01 7.944815605878829956e-02 1.132382601499557495e-01
4.630994796752929688e-02 -1.629573702812194824e-01 1.082859039306640625e-01 -1.807517707347869873e-01 -3.047352731227874756e-01 4.692096263170242310e-02 -4.983489215373992920e-02 -3.117965906858444214e-02 1.408650428056716919e-01 -2.445486336946487427e-01 -1.336670219898223877e-01 -1.787532418966293335e-01 2.810047268867492676e-01 -1.989897191524505615e-01 -1.890753954648971558e-01 -2.796074002981185913e-02 -1.057043448090553284e-01 -1.019296944141387939e-01 -3.840526938438415527e-02 8.757431060075759888e-02 1.711056381464004517e-01 4.186718910932540894e-02 1.924900859594345093e-01 -2.476651966571807861e-01 -9.786332026124000549e-03 -1.992674916982650757e-01 1.308722347021102905e-01 3.176154494285583496e-01 2.778154239058494568e-02 -2.270676642656326294e-01 -4.021013379096984863e-01 1.089444383978843689e-01
2.441619709134101868e-02 1.528356522321701050e-01 -9.433476626873016357e-02 1.459949314594268799e-01 -2.745278179645538330e-01 -1.050942838191986084e-01 -2.217225879430770874e-01 -2.311980351805686951e-02 5.025883018970489502e-02 -6.260428577661514282e-02 2.637648880481719971e-01 1.442436873912811279e-01 3.513488471508026123e-01 -1.850010305643081665e-01 6.154233962297439575e-02 8.954364806413650513e-02 -7.675057649612426758e-02 -9.458837658166885376e-02 6.360805779695510864e-02 1.118013709783554077e-01 1.693730354309082031e-01 -1.553868204355239868e-01 3.908177092671394348e-02 2.666516602039337158e-01 -3.799797892570495605e-01 -3.083662129938602448e-02 -1.672510504722595215e-01 1.846557557582855225e-01 -1.561893522739410400e-01 -6.455505639314651489e-02 -3.743966817855834961e-01 1.021659076213836670e-01
5.383785068988800049e-02 -2.262224256992340088e-01 3.132785856723785400e-01 -9.397819638252258301e-02 -3.300019726157188416e-02 3.805916607379913330e-01 -2.811915874481201172e-01 -1.460115313529968262e-01 -9.822012484073638916e-02 -2.045234739780426025e-01 1.261645555496215820e-01 -1.462611556053161621e-01 -4.019679129123687744e-02 -1.530985385179519653e-01 5.397454276680946350e-02 2.050011754035949707e-01 1.570964157581329346e-01 1.388396173715591431e-01 -1.381566971540451050e-01 -6.305952370166778564e-02 -1.091763600707054138e-01 1.868264526128768921e-01 1.543166637420654297e-01 5.234793573617935181e-02 -1.075671613216400146e-01 1.981477737426757812e-01 2.632644474506378174e-01 3.036245107650756836e-01 -1.523364782333374023e-01 -1.219082996249198914e-01 -5.616905912756919861e-02 1.997313350439071655e-01
-8.554723858833312988e-02 -1.382922846823930740e-02 -1.188693568110466003e-01 -1.311729550361633301e-01 -3.673581033945083618e-02 -4.690448194742202759e-02 -2.945671379566192627e-01 8.310548216104507446e-02 -7.389682531356811523e-02 -3.745761886239051819e-02 -3.894658386707305908e-02 -3.916879743337631226e-02 5.133317112922668457e-01 -2.345874011516571045e-01 3.039584159851074219e-01 1.897781491279602051e-01 1.523775905370712280e-01 -3.092114068567752838e-02 -7.606472074985504150e-02 -7.766632735729217529e-02 1.317200660705566406e-01 -1.938520967960357666e-01 1.235129591077566147e-02 -2.649159170687198639e-02 -3.681682646274566650e-01 -2.597870230674743652e-01 -4.631707072257995605e-02 2.421369552612304688e-01 1.096554845571517944e-01 -1.210975497961044312e-01 -1.333515644073486328e-01 8.370149880647659302e-02
-2.233978956937789917e-01 1.194855421781539917e-01 3.891455531120300293e-01 -1.235092207789421082e-01 -1.170109361410140991e-01 3.344228863716125488e-01 -2.425160557031631470e-01 1.146365851163864136e-01 -2.082796394824981689e-01 -2.716627717018127441e-01 -1.039941161870956421e-01 -6.953711062669754028e-02 1.621454656124114990e-01 -1.272547990083694458e-01 -8.179114758968353271e-02 6.969128549098968506e-02 -7.626377791166305542e-02 -3.278258442878723145e-02 -1.043299734592437744e-01 -2.029436975717544556e-01 1.373906736262142658e-03 -1.128813773393630981e-01 3.205236196517944336e-01 2.161007821559906006e-01 -1.667504906654357910e-01 -7.758299261331558228e-02 1.293887943029403687e-02 1.234043389558792114e-01 -4.441618919372558594e-02 -2.039567232131958008e-01 -2.190013974905014038e-01 -1.512770205736160278e-01
-1.171975582838058472e-01 -1.184062436223030090e-01 1.618865728378295898e-01 -3.466404378414154053e-01 -9.501754492521286011e-02 7.480420917272567749e-02 6.347139924764633179e-02 2.000640481710433960e-01 -1.351605951786041260e-01 -4.082287251949310303e-01 2.572864294052124023e-01 -7.178440690040588379e-02 -7.369711995124816895e-02 3.916769102215766907e-02 -6.159800104796886444e-03 1.701585799455642700e-01 -7.043698430061340332e-02 -1.343661267310380936e-02 -1.205432713031768799e-01 1.425944268703460693e-01 7.858525961637496948e-02 -1.494823843240737915e-01 2.331483215093612671e-01 -1.034752801060676575e-01 -4.521103575825691223e-02 7.997622340917587280e-02 -1.322771161794662476e-01 4.241785407066345215e-01 -3.075118064880371094e-01 -1.561077088117599487e-01 -1.024779453873634338e-01 7.799109071493148804e-02
-1.114129945635795593e-01 1.029332578182220459e-01 8.477080613374710083e-02 5.544238537549972534e-02 1.103045120835304260e-01 5.281043425202369690e-02 -2.315380275249481201e-01 3.422854095697402954e-02 -1.160389631986618042e-01 7.068947702646255493e-02 -2.994576934725046158e-03 8.566565811634063721e-02 2.842589318752288818e-01 -2.070723176002502441e-01 -5.178446322679519653e-02 2.650821805000305176e-01 1.622965782880783081e-01 -9.582378715276718140e-02 1.819193512201309204e-01 -8.000688999891281128e-02 1.380363255739212036e-01 -1.191044077277183533e-01 1.346625685691833496e-01 4.919932410120964050e-02 -6.568405777215957642e-03 -1.633583158254623413e-01 -3.575990200042724609e-01 2.767148911952972412e-01 1.815486997365951538e-01 -1.656567752361297607e-01 -3.083314895629882812e-01 3.988636732101440430e-01
-9.551409631967544556e-02 -3.201694488525390625e-01 1.287345737218856812e-01 -1.253791600465774536e-01 -6.581161171197891235e-03 1.621465384960174561e-01 -4.785193502902984619e-02 -5.639480799436569214e-02 2.144637107849121094e-01 -5.261221528053283691e-02 1.359875798225402832e-01 -4.443923756480216980e-02 1.516305506229400635e-01 -3.154294490814208984e-01 1.658396571874618530e-01 8.326265215873718262e-02 3.801779150962829590e-01 2.200962044298648834e-03 4.410726204514503479e-02 -9.165617078542709351e-02 -1.302206367254257202e-01 -2.128541618585586548e-01 -8.520086854696273804e-02 -7.103933393955230713e-02 -2.549348473548889160e-01 -2.817675471305847168e-01 3.827199339866638184e-02 3.469229340553283691e-01 -5.239643529057502747e-02 -1.879312545061111450e-01 -1.749518662691116333e-01 1.838058084249496460e-01
-2.291897237300872803e-01 4.874493181705474854e-02 1.344047784805297852e-01 -4.969191923737525940e-02 -1.047373488545417786e-01 8.081359416246414185e-02 -4.161381125450134277e-01 1.937185227870941162e-01 -7.405491918325424194e-02 -3.440552577376365662e-02 2.900828123092651367e-01 2.135398611426353455e-02 1.219789162278175354e-01 -1.411613821983337402e-01 -2.098852396011352539e-01 1.803517341613769531e-01 2.007837295532226562e-01 -4.191865026950836182e-02 5.614174157381057739e-02 7.420312613248825073e-02 -5.448027327656745911e-02 -2.653104253113269806e-02 -1.363713294267654419e-01 1.304397583007812500e-01 1.629379093647003174e-01 -4.209852218627929688e-01 2.301369607448577881e-01 4.977408051490783691e-02 -1.454233527183532715e-01 9.449630230665206909e-02 -2.873167395591735840e-01 1.784613132476806641e-01
1.805825531482696533e-02 1.462972909212112427e-02 1.937165707349777222e-01 -3.422177210450172424e-02 1.102239713072776794e-01 2.310624420642852783e-01 -3.018786013126373291e-01 -1.497614830732345581e-01 -1.774282902479171753e-01 -2.539704144001007080e-01 3.441107645630836487e-02 -1.662492156028747559e-01 1.691011637449264526e-01 -1.823423206806182861e-01 -1.721744388341903687e-01 3.044312447309494019e-02 9.223093837499618530e-02 -3.209132552146911621e-01 2.687280774116516113e-01 -1.594427600502967834e-02 1.436433643102645874e-01 -3.837301954627037048e-02 -5.109136179089546204e-02 3.760446235537528992e-02 -1.686837673187255859e-01 -4.507085382938385010e-01 4.209561273455619812e-02 2.294296175241470337e-01 -1.034454777836799622e-01 -2.100693732500076294e-01 -9.790898859500885010e-02 6.272942572832107544e-02
-4.480113461613655090e-02 1.658470183610916138e-02 6.561697274446487427e-02 5.771567672491073608e-02 1.464269012212753296e-01 1.195593997836112976e-01 -4.323515668511390686e-02 3.900492563843727112e-02 -3.416947722434997559e-01 -8.999130874872207642e-02 -6.521952152252197266e-02 2.087131142616271973e-01 2.941221892833709717e-01 -4.165424108505249023e-01 2.137240916490554810e-01 2.323159575462341309e-01 -5.181782320141792297e-02 -2.626526355743408203e-01 7.429637759923934937e-02 -6.287036091089248657e-02 9.488921612501144409e-02 9.973771125078201294e-02 -1.709333658218383789e-01 2.205799818038940430e-01 -1.323281824588775635e-01 -1.725280880928039551e-01 3.534447029232978821e-02 3.052735887467861176e-02 -1.215681880712509155e-01 -9.924959391355514526e-02 -1.082819551229476929e-01 3.934983611106872559e-01
-6.720340251922607422e-02 -8.536697179079055786e-02 1.850822567939758301e-01 -3.826143145561218262e-01 -1.014157533645629883e-01 1.758645772933959961e-01 -1.917916387319564819e-01 -4.133893921971321106e-02 -2.948570847511291504e-01 -2.224320322275161743e-01 -3.867146745324134827e-02 4.010013118386268616e-02 4.324247241020202637e-01 7.149478793144226074e-02 5.080793425440788269e-02 -2.701257467269897461e-01 4.240723326802253723e-02 -1.405892223119735718e-01 -4.353289306163787842e-02 -1.009494215250015259e-01 -1.375648677349090576e-01 1.078758612275123596e-01 -2.975013293325901031e-02 2.562785446643829346e-01 -2.239448726177215576e-01 5.451519042253494263e-02 5.123410746455192566e-02 5.576916784048080444e-02 -5.831728130578994751e-02 -2.652141749858856201e-01 -1.097425371408462524e-01 2.127261757850646973e-01
-3.627822995185852051e-01 -1.747276186943054199e-01 4.522264599800109863e-01 -2.273646295070648193e-01 4.393149167299270630e-02 1.540135443210601807e-01 -2.685374915599822998e-01 -1.584470123052597046e-01 2.075426280498504639e-01 -1.828080564737319946e-01 -1.662076264619827271e-02 -6.098198518157005310e-02 4.206525981426239014e-01 -1.796816587448120117e-01 1.120463572442531586e-02 -1.078475564718246460e-01 2.284809947013854980e-01 7.788839936256408691e-02 5.553045868873596191e-02 1.307182013988494873e-01 6.186520308256149292e-02 6.041439250111579895e-02 -3.615355864167213440e-02 4.932461772114038467e-03 -4.793890193104743958e-02 4.927271977066993713e-03 1.043266654014587402e-01 1.983233727514743805e-02 1.007725112140178680e-02 -3.473059274256229401e-03 1.299284696578979492e-01 1.986574679613113403e-01
9.006960690021514893e-02 -1.386302262544631958e-01 2.019312083721160889e-01 -7.564958184957504272e-02 -3.584908545017242432e-01 2.103402763605117798e-01 2.414483577013015747e-03 1.022682711482048035e-01 -5.982669815421104431e-02 -2.611975073814392090e-01 2.212737649679183960e-01 3.760982155799865723e-01 -2.642438001930713654e-02 -9.642465412616729736e-02 4.631406813859939575e-02 1.369334906339645386e-01 -8.042325079441070557e-02 5.946757644414901733e-02 1.973828524351119995e-01 1.591436117887496948e-01 8.673163503408432007e-02 -1.041332334280014038e-01 -8.165855705738067627e-02 6.026317179203033447e-02 -1.484712809324264526e-01 -5.797338485717773438e-02 2.186679393053054810e-01 3.711791336536407471e-01 -2.077787518501281738e-01 -1.711006164550781250e-01 -2.449712753295898438e-01 5.856833979487419128e-02
-1.011999472975730896e-01 1.968719810247421265e-01 2.719835042953491211e-01 -5.131897702813148499e-02 1.296942122280597687e-02 3.187442421913146973e-01 1.399767547845840454e-01 3.562436997890472412e-01 -1.337697803974151611e-01 3.233822062611579895e-02 9.336514770984649658e-02 1.339938938617706299e-01 1.627741456031799316e-01 -3.639273047447204590e-01 -1.498146057128906250e-01 -1.412957790307700634e-03 -2.998671829700469971e-01 -3.191034868359565735e-02 -2.601382434368133545e-01 4.742950550280511379e-04 -1.228315830230712891e-01 -1.586936861276626587e-01 1.430833805352449417e-02 -3.709374368190765381e-02 -2.272702604532241821e-01 7.520063966512680054e-02 8.380197733640670776e-02 8.522489666938781738e-02 -1.457988321781158447e-01 -2.263677865266799927e-01 -1.528303474187850952e-01 1.766729503870010376e-01
-1.144004687666893005e-01 8.708397299051284790e-02 1.642784923315048218e-01 8.111514151096343994e-02 -1.510808169841766357e-01 4.583862796425819397e-02 -3.770312964916229248e-01 -2.202214598655700684e-01 -1.421920061111450195e-01 -9.756293892860412598e-02 2.708081305027008057e-01 -7.375753670930862427e-02 2.215854078531265259e-01 -8.000499755144119263e-02 -1.757639944553375244e-01 -8.779241144657135010e-02 -2.042211592197418213e-02 -2.259156852960586548e-01 1.598531603813171387e-01 -1.412507891654968262e-01 3.388176262378692627e-01 1.006936430931091309e-01 -3.148002922534942627e-02 -3.478732658550143242e-03 -1.061008945107460022e-01 -3.760583102703094482e-01 1.330643445253372192e-01 1.801975518465042114e-01 -1.815825551748275757e-01 -2.432997226715087891e-01 -7.505264133214950562e-02 6.336866319179534912e-02
-2.076779007911682129e-01 7.749190926551818848e-02 1.110708247870206833e-02 6.159226968884468079e-02 1.891470998525619507e-01 5.794187635183334351e-02 -1.528406329452991486e-02 -5.867457389831542969e-02 -1.958508640527725220e-01 -1.769037693738937378e-01 -1.316868662834167480e-01 1.443195044994354248e-01 3.415965735912322998e-01 -1.863145977258682251e-01 1.599807292222976685e-01 2.663879692554473877e-01 1.196357905864715576e-01 -6.477876007556915283e-02 6.492535769939422607e-02 -9.448710083961486816e-02 1.376856714487075806e-01 1.608925871551036835e-02 -1.123603582382202148e-01 2.545958459377288818e-01 -1.191130056977272034e-01 -3.081731200218200684e-01 7.076814025640487671e-02 2.015155553817749023e-01 -1.429639011621475220e-01 -1.696987152099609375e-01 -1.528268605470657349e-01 4.389509856700897217e-01
-3.221321105957031250e-01 2.008393872529268265e-03 7.814485579729080200e-02 -3.466438055038452148e-01 -3.198103606700897217e-02 1.139027401804924011e-01 1.442692577838897705e-01 8.342731744050979614e-02 -1.663301885128021240e-01 -1.552830040454864502e-01 7.378741353750228882e-02 3.245735764503479004e-01 1.509222090244293213e-01 -1.302648633718490601e-01 -2.639175057411193848e-01 8.204556256532669067e-02 -5.476101860404014587e-02 4.379485175013542175e-02 -1.561547219753265381e-01 1.597474813461303711e-01 -1.679597496986389160e-01 -1.692869812250137329e-01 -1.674962416291236877e-02 -4.455864056944847107e-02 -2.778992950916290283e-01 -2.041861414909362793e-01 -9.378782659769058228e-02 1.472227126359939575e-01 -3.703987300395965576e-01 -1.029885858297348022e-01 -1.899046897888183594e-01 4.769892245531082153e-02
-2.835079729557037354e-01 4.976562038064002991e-02 -1.442916095256805420e-01 1.018285304307937622e-01 -1.226983815431594849e-01 -1.984123438596725464e-01 -2.236519753932952881e-01 -1.087928470224142075e-02 -2.067984342575073242e-01 -1.748267710208892822e-01 3.769429773092269897e-02 4.304975643754005432e-02 4.484363198280334473e-01 -9.863919019699096680e-02 1.644358485937118530e-01 -3.312202543020248413e-02 4.809289053082466125e-02 2.373705506324768066e-01 3.519473224878311157e-02 1.591673344373703003e-01 2.119642347097396851e-01 -2.234919741749763489e-02 -7.520227134227752686e-02 -1.046516448259353638e-01 -2.507236599922180176e-01 -2.412476576864719391e-02 1.561817824840545654e-01 3.265706896781921387e-01 -2.509215772151947021e-01 -1.919005513191223145e-01 -1.555421054363250732e-01 -9.940684773027896881e-03
-1.859506368637084961e-01 -8.382388204336166382e-02 3.540349602699279785e-01 -2.370327524840831757e-02 -1.771557182073593140e-01 2.813742458820343018e-01 1.264818161725997925e-01 -1.918040066957473755e-01 9.606574475765228271e-02 -1.520708948373794556e-01 1.996028982102870941e-02 -5.260754004120826721e-02 1.677306145429611206e-01 -2.014542818069458008e-01 -1.338591277599334717e-01 3.180375099182128906e-01 1.379760652780532837e-01 -1.048976704478263855e-01 1.135215759277343750e-01 -2.366569638252258301e-02 6.725142896175384521e-02 -2.629261612892150879e-01 1.911876499652862549e-01 -1.892124414443969727e-01 -2.358788251876831055e-01 -2.324593663215637207e-01 1.600182205438613892e-01 1.757318377494812012e-01 2.112970501184463501e-01 -1.936123073101043701e-01 8.283730596303939819e-02 3.456300869584083557e-02
-2.907984517514705658e-02 -1.378561109304428101e-01 -4.312425479292869568e-02 -1.418278664350509644e-01 -7.949215918779373169e-02 4.251421615481376648e-02 -4.806118607521057129e-01 5.874268710613250732e-02 -3.919947743415832520e-01 1.289319247007369995e-01 -3.144674748182296753e-02 2.433414198458194733e-02 3.320395052433013916e-01 -1.838900595903396606e-01 1.019237283617258072e-02 -1.534005254507064819e-01 2.278174646198749542e-02 1.895747333765029907e-02 4.322172701358795166e-02 5.605418235063552856e-02 -2.438259124755859375e-01 6.036821287125349045e-03 2.433441430330276489e-01 2.520401179790496826e-01 -2.338356524705886841e-01 -2.178596854209899902e-01 9.567429125308990479e-02 -2.132780663669109344e-02 -1.721017658710479736e-01 -8.106003701686859131e-02 -5.553783383220434189e-03 1.998920440673828125e-01
-1.064396649599075317e-01 -3.338226377964019775e-01 1.834991872310638428e-01 4.181522130966186523e-02 -8.577787876129150391e-02 -3.670259192585945129e-02 -3.063070476055145264e-01 9.605730324983596802e-02 -1.164593473076820374e-01 -3.402443230152130127e-01 -1.512980908155441284e-01 -1.306467950344085693e-01 3.726764619350433350e-01 8.493012934923171997e-02 2.047597989439964294e-02 2.778804898262023926e-01 -6.584479659795761108e-02 1.649927943944931030e-01 5.261588096618652344e-02 1.122542396187782288e-01 -4.048968851566314697e-02 1.470891088247299194e-01 -1.550208497792482376e-02 1.458758860826492310e-01 -3.081614971160888672e-01 -1.091154068708419800e-01 -2.063166499137878418e-01 1.054645031690597534e-01 -1.176993250846862793e-01 -1.620507091283798218e-01 -9.565431624650955200e-02 1.883760690689086914e-01
-1.250019222497940063e-01 1.376101076602935791e-01 -3.611567988991737366e-02 -1.255622059106826782e-01 -2.083564400672912598e-01 1.482581496238708496e-01 -1.311104595661163330e-01 -1.797568947076797485e-01 -3.018144704401493073e-02 1.051972899585962296e-02 1.393609046936035156e-01 3.659610152244567871e-01 4.433815926313400269e-02 -3.958459571003913879e-02 1.730023622512817383e-01 4.349647834897041321e-02 -5.611750110983848572e-02 -3.727485612034797668e-02 2.725327610969543457e-01 -1.099671274423599243e-01 -1.598563790321350098e-01 -1.204662472009658813e-01 6.753744184970855713e-02 1.206929609179496765e-01 -3.372232243418693542e-02 -3.183858990669250488e-01 9.402021020650863647e-02 3.339999914169311523e-01 -3.232577443122863770e-01 -2.428019642829895020e-01 -2.621939182281494141e-01 1.963439583778381348e-01
1.524181813001632690e-01 -1.131197512149810791e-01 2.531605772674083710e-02 -1.470761150121688843e-01 8.599928021430969238e-02 1.423558741807937622e-01 -7.505805790424346924e-02 1.913163959980010986e-01 2.436529099941253662e-01 5.324230529367923737e-03 -7.086566835641860962e-02 1.119514033198356628e-01 4.473876953125000000e-01 -6.541657447814941406e-02 6.560822576284408569e-02 2.407797984778881073e-02 -3.114919178187847137e-02 -1.356641203165054321e-01 -2.159513831138610840e-01 -2.621556520462036133e-01 -1.619983166456222534e-01 -2.553499639034271240e-01 7.741726189851760864e-02 3.881333023309707642e-02 -1.787785589694976807e-01 3.821703791618347168e-02 1.856164541095495224e-03 3.033948838710784912e-01 -2.617563307285308838e-01 -1.719017028808593750e-01 -8.953629434108734131e-02 3.468345701694488525e-01
-1.052714809775352478e-01 -2.721844017505645752e-01 -5.689959973096847534e-03 -2.093893736600875854e-01 -2.350803911685943604e-01 1.880896538496017456e-01 -3.704066574573516846e-01 2.143671959638595581e-01 2.113605104386806488e-02 9.421445429325103760e-02 5.234825983643531799e-02 3.382211923599243164e-01 1.294928342103958130e-01 -1.280506849288940430e-01 -1.018561348319053650e-01 -5.316270049661397934e-03 -7.378439605236053467e-02 -1.882310062646865845e-01 2.110929787158966064e-01 2.248590439558029175e-01 -9.338863193988800049e-02 -1.611848771572113037e-01 6.926656514406204224e-02 3.023935854434967041e-02 -1.521232575178146362e-01 -1.402231007814407349e-01 -3.225322067737579346e-02 3.128817975521087646e-01 -1.528767645359039307e-01 -2.891396284103393555e-01 3.849695995450019836e-02 2.305500209331512451e-02
-7.810979336500167847e-02 1.215525530278682709e-02 4.954825341701507568e-01 -7.116691023111343384e-02 1.602181466296315193e-03 1.586594581604003906e-01 -8.219389617443084717e-02 1.474530398845672607e-01 -1.775045245885848999e-01 -1.162432730197906494e-01 4.246872961521148682e-01 -5.545397847890853882e-02 1.032047253102064133e-02 1.335697025060653687e-01 1.850228905677795410e-01 7.866141386330127716e-03 9.622386842966079712e-02 3.741980716586112976e-02 -4.081766307353973389e-02 5.761446803808212280e-02 -6.107804179191589355e-02 -2.261282354593276978e-01 2.350575178861618042e-01 -2.360700368881225586e-01 1.989501714706420898e-02 -2.097605019807815552e-01 1.917086541652679443e-01 2.938176989555358887e-01 -1.111365258693695068e-01 1.140356287360191345e-01 2.065272629261016846e-02 1.845635175704956055e-01
9.307444095611572266e-02 -2.360168248414993286e-01 2.858420014381408691e-01 -7.782121002674102783e-02 -4.043269157409667969e-01 2.953094840049743652e-01 1.084458306431770325e-01 5.552388355135917664e-02 -1.643402874469757080e-01 -1.926507055759429932e-01 1.675097644329071045e-01 3.464425504207611084e-01 1.402112245559692383e-01 -7.420111447572708130e-02 -8.836973574943840504e-04 1.328573077917098999e-01 -4.545260220766067505e-02 2.724821865558624268e-01 2.459070086479187012e-01 2.736832015216350555e-02 1.378098968416452408e-02 -1.231656968593597412e-01 -1.578893512487411499e-01 -2.032556384801864624e-02 -9.562505781650543213e-02 -1.200619433075189590e-02 1.579356640577316284e-01 2.930709719657897949e-01 -1.469750539399683475e-03 -5.660626664757728577e-02 -7.445719838142395020e-02 1.421712636947631836e-01
6.181267276406288147e-02 1.445425599813461304e-01 2.086328119039535522e-01 -3.073168694972991943e-01 -2.030419111251831055e-01 1.899271756410598755e-01 -3.068192861974239349e-02 1.922122985124588013e-01 -1.296233683824539185e-01 -1.768167316913604736e-01 3.536037504673004150e-01 -1.251842975616455078e-01 1.685568839311599731e-01 5.277942493557929993e-02 -1.845873706042766571e-02 1.099411398172378540e-02 5.184945464134216309e-02 -7.291602343320846558e-02 5.627369135618209839e-02 -9.331502765417098999e-02 7.902370393276214600e-02 -1.599258035421371460e-01 3.351657390594482422e-01 1.619197055697441101e-02 -2.348780781030654907e-01 -5.727425590157508850e-02 1.601461321115493774e-01 2.948555648326873779e-01 -3.029343783855438232e-01 1.851949542760848999e-01 3.542940318584442139e-02 1.975938081741333008e-01
-1.621152907609939575e-01 -4.175601899623870850e-02 -1.902665942907333374e-01 -1.362225711345672607e-01 -6.495648622512817383e-02 -1.271860599517822266e-01 -2.638407349586486816e-01 -4.175589233636856079e-02 -1.631661057472229004e-01 -1.204255893826484680e-01 -4.167551919817924500e-02 -1.723965406417846680e-01 2.618787884712219238e-01 -2.680967152118682861e-01 9.522414952516555786e-02 6.965754181146621704e-02 7.362177222967147827e-02 -1.022973954677581787e-01 7.322159595787525177e-03 -6.134673580527305603e-02 -1.841514259576797485e-01 -9.784929454326629639e-03 2.363983541727066040e-01 -1.650970727205276489e-01 4.820277914404869080e-02 -4.049521684646606445e-01 8.587284386157989502e-02 8.680178225040435791e-02 -2.026857435703277588e-01 -1.514964848756790161e-01 1.670212894678115845e-01 4.341760873794555664e-01
-1.127150002866983414e-02 4.703650623559951782e-02 7.697287201881408691e-02 2.926733195781707764e-01 -5.763198807835578918e-02 2.421898692846298218e-01 -5.455382168292999268e-02 7.022120058536529541e-02 -1.501770019531250000e-01 1.660532951354980469e-01 1.443326026201248169e-01 4.888069350272417068e-03 4.475932121276855469e-01 -1.457004696130752563e-01 -2.857281267642974854e-01 -1.621554233133792877e-02 -5.708024278283119202e-02 1.866456568241119385e-01 1.593497991561889648e-01 -9.120431542396545410e-02 1.313521116971969604e-01 -2.527805864810943604e-01 2.831953167915344238e-01 -3.569781407713890076e-02 -2.654286026954650879e-01 -1.421482264995574951e-01 -5.783543363213539124e-02 3.100900538265705109e-02 -2.942028343677520752e-01 -3.853698447346687317e-02 -7.157614082098007202e-02 1.979392319917678833e-01
-3.514259159564971924e-01 -6.059426814317703247e-02 2.234672456979751587e-01 -1.984978467226028442e-01 -5.904395505785942078e-02 1.787125468254089355e-01 -2.596995830535888672e-01 8.087345212697982788e-02 4.463578760623931885e-02 -1.285210251808166504e-01 1.948698423802852631e-02 1.010223552584648132e-01 1.007732003927230835e-01 -1.782633066177368164e-01 -3.818081021308898926e-01 1.490107458084821701e-02 1.704161167144775391e-01 7.723987102508544922e-02 -3.145595192909240723e-01 -1.960123330354690552e-01 1.271622255444526672e-02 -1.051259040832519531e-01 1.827690601348876953e-01 2.172051742672920227e-02 -2.059065550565719604e-01 4.472035914659500122e-02 3.217950463294982910e-02 1.433131992816925049e-01 -3.676182925701141357e-01 -4.365558922290802002e-02 -1.911101937294006348e-01 6.571450736373662949e-03
-1.082160845398902893e-01 -3.044369257986545563e-02 2.040427923202514648e-01 -1.516170203685760498e-01 -1.800053864717483521e-01 1.774445474147796631e-01 -1.947337836027145386e-01 1.690755188465118408e-01 1.325441598892211914e-01 -1.387941092252731323e-01 6.486074626445770264e-02 -6.052142381668090820e-02 1.031860336661338806e-01 -1.702165752649307251e-01 2.057274430990219116e-01 1.562375873327255249e-01 -1.666259616613388062e-01 -1.991414427757263184e-01 -4.573062807321548462e-02 2.259324938058853149e-01 2.337869405746459961e-01 -3.810577690601348877e-01 1.569793075323104858e-01 -1.587573587894439697e-01 2.227898538112640381e-01 -9.478943794965744019e-02 -1.531234234571456909e-01 1.037194281816482544e-01 -1.816111505031585693e-01 9.216736257076263428e-02 -3.679694831371307373e-01 3.631168603897094727e-02
4.146945849061012268e-02 1.043074652552604675e-01 1.405618041753768921e-01 -1.301238536834716797e-01 1.492142677307128906e-01 1.724899113178253174e-01 -2.032231390476226807e-01 -3.355122804641723633e-01 2.387916296720504761e-02 -3.320375084877014160e-01 5.780524760484695435e-02 -2.489454150199890137e-01 2.877551913261413574e-01 -1.342284828424453735e-01 -3.823806345462799072e-02 1.531573534011840820e-01 2.348940633237361908e-02 -2.294021099805831909e-01 -7.239066064357757568e-02 -1.756721176207065582e-02 1.370611935853958130e-01 -8.457960933446884155e-02 2.428310513496398926e-01 -1.368419826030731201e-01 -1.909185200929641724e-01 -8.185317367315292358e-02 3.131330907344818115e-01 1.978566348552703857e-01 -1.065977811813354492e-01 -1.753993928432464600e-01 -8.545129559934139252e-03 2.409187555313110352e-01
-9.460382163524627686e-02 -4.911201074719429016e-02 3.797006905078887939e-01 3.972949460148811340e-02 -1.855186671018600464e-01 1.193064358085393906e-02 -6.134831905364990234e-02 -1.150367408990859985e-01 7.337135076522827148e-02 7.850643247365951538e-02 1.920230537652969360e-01 3.170233666896820068e-01 -9.319786727428436279e-02 -3.346742093563079834e-01 -5.188237130641937256e-02 2.088558226823806763e-01 5.793976038694381714e-02 1.337204575538635254e-01 1.194209754467010498e-01 -2.323432862758636475e-01 1.733748465776443481e-01 3.253923729062080383e-02 2.923015356063842773e-01 2.225530706346035004e-02 1.663704402744770050e-02 -4.754244536161422729e-02 -1.721141934394836426e-01 2.316509187221527100e-01 -2.671868205070495605e-01 -2.568478286266326904e-01 2.278409712016582489e-02 2.125202268362045288e-01
-1.978961080312728882e-01 2.121873013675212860e-02 2.825648188591003418e-01 -5.580483470112085342e-03 -8.215796202421188354e-03 2.762198150157928467e-01 -1.418755799531936646e-01 1.735636293888092041e-01 -1.385063678026199341e-01 1.650812774896621704e-01 2.560576200485229492e-01 2.038297802209854126e-01 4.169666469097137451e-01 -6.249397248029708862e-02 4.284167289733886719e-02 -1.391859799623489380e-01 -4.237543791532516479e-03 1.236618086695671082e-01 -1.980011016130447388e-01 1.437884718179702759e-01 -1.197328865528106689e-01 8.403963595628738403e-02 4.951563850045204163e-02 -2.768542170524597168e-01 3.142482042312622070e-02 -6.857872754335403442e-02 8.216696232557296753e-02 1.684882193803787231e-01 -2.730917036533355713e-01 -2.564867436885833740e-01 7.815501838922500610e-02 1.959108710289001465e-01
-5.174000188708305359e-02 -2.669348120689392090e-01 1.940393149852752686e-01 -2.176219969987869263e-02 -2.334821224212646484e-02 2.280317097902297974e-01 -1.276510059833526611e-01 7.184223085641860962e-02 -1.019401848316192627e-01 1.403605341911315918e-01 -1.328666955232620239e-01 -8.577711880207061768e-02 4.490635097026824951e-01 -3.335341811180114746e-01 2.488628327846527100e-01 1.387499570846557617e-01 2.391854487359523773e-02 4.493505880236625671e-02 5.809554830193519592e-02 -1.259487867355346680e-01 4.969074949622154236e-02 -2.503103911876678467e-01 -1.064135655760765076e-01 -4.653643071651458740e-02 -6.509708613157272339e-02 -3.448782861232757568e-02 -2.104956060647964478e-01 3.519954383373260498e-01 -2.585848867893218994e-01 -9.979192912578582764e-02 -1.148666441440582275e-01 2.557933330535888672e-02
-2.320193350315093994e-01 4.025189206004142761e-02 1.767953187227249146e-01 7.813544012606143951e-03 6.836188584566116333e-02 4.096435904502868652e-01 -1.134135872125625610e-01 -1.516419351100921631e-01 -6.733141094446182251e-02 1.456324160099029541e-01 2.508783340454101562e-01 1.540233343839645386e-01 2.581244409084320068e-01 -1.212312057614326477e-01 -1.430502980947494507e-01 -1.020216643810272217e-01 -4.308295994997024536e-02 -8.769273012876510620e-02 -6.853008270263671875e-02 -2.870640344917774200e-02 1.947855800390243530e-01 1.115232259035110474e-01 2.194984108209609985e-01 -1.349729895591735840e-01 1.277580112218856812e-01 -9.438822418451309204e-02 1.241634786128997803e-01 4.787248671054840088e-01 8.519787341356277466e-02 -3.156187385320663452e-02 -1.184159144759178162e-01 2.373654544353485107e-01
-9.235644340515136719e-02 -8.159729093313217163e-02 2.599207311868667603e-02 6.403773277997970581e-02 7.560162339359521866e-03 1.359315812587738037e-01 2.341786026954650879e-02 2.255643457174301147e-01 -1.553332358598709106e-01 7.103545963764190674e-02 1.867462694644927979e-01 1.126893237233161926e-01 5.266474485397338867e-01 -2.047177553176879883e-01 -2.593981921672821045e-01 -2.075664699077606201e-01 1.340696513652801514e-01 7.079891860485076904e-02 5.324075929820537567e-03 -5.555780231952667236e-02 6.263391673564910889e-02 -2.102163434028625488e-01 8.590109646320343018e-03 3.234037011861801147e-02 1.281738281250000000e-01 -5.322232097387313843e-02 2.677158638834953308e-02 4.463719427585601807e-01 -4.854624345898628235e-02 -7.927515357732772827e-02 -7.946936786174774170e-02 3.068707585334777832e-01
1.372470259666442871e-01 1.935092918574810028e-02 2.774151861667633057e-01 3.562949597835540771e-03 1.093384400010108948e-01 2.042324095964431763e-01 -1.622990220785140991e-01 5.881354957818984985e-02 -3.617229312658309937e-02 -5.306968092918395996e-02 1.626495420932769775e-01 -3.143236413598060608e-02 2.153970301151275635e-01 -3.689947128295898438e-01 4.584454745054244995e-02 1.866651028394699097e-01 3.054720759391784668e-01 1.946424320340156555e-02 -1.332360953092575073e-01 1.409137845039367676e-01 -2.611644007265567780e-02 1.807468086481094360e-01 3.032470941543579102e-01 -1.954167783260345459e-01 -6.699028611183166504e-02 -8.599399030208587646e-02 -2.700878679752349854e-01 5.887548252940177917e-02 -3.144111856818199158e-02 -1.450287699699401855e-01 -3.980901539325714111e-01 7.544654607772827148e-02
-1.059892699122428894e-01 2.722088014706969261e-03 4.032729268074035645e-01 -1.140811517834663391e-01 2.068691998720169067e-01 7.300364971160888672e-02 -1.264821086078882217e-02 1.524331122636795044e-01 9.057914465665817261e-02 1.092076599597930908e-01 1.459252387285232544e-01 2.363038361072540283e-01 4.533014297485351562e-01 -2.341722249984741211e-01 -3.238205909729003906e-01 5.061236768960952759e-02 -1.260683089494705200e-01 -7.207644730806350708e-02 -8.468520641326904297e-02 6.007822230458259583e-02 6.228028610348701477e-02 -3.761039115488529205e-04 -2.431163750588893890e-02 -9.625267982482910156e-02 -9.189035743474960327e-02 -5.124789476394653320e-02 -6.281953305006027222e-02 2.233756035566329956e-01 -2.672709226608276367e-01 -1.216571778059005737e-01 7.472001761198043823e-02 2.724996507167816162e-01
-2.569205462932586670e-01 -3.593719601631164551e-01 1.419347226619720459e-01 -1.163467317819595337e-01 -1.138501688838005066e-01 2.622107863426208496e-01 -1.465984731912612915e-01 2.018019556999206543e-01 -5.847258493304252625e-02 -9.256742894649505615e-02 1.385827455669641495e-02 1.226878613233566284e-01 1.789950430393218994e-01 -2.051776498556137085e-01 4.520229697227478027e-01 1.191894859075546265e-01 5.532788485288619995e-02 1.578671187162399292e-01 2.058128081262111664e-02 1.347738951444625854e-01 -1.689593195915222168e-01 7.110927999019622803e-02 -1.918998658657073975e-01 -1.462663710117340088e-02 -1.773216761648654938e-02 -4.666921123862266541e-02 1.791743189096450806e-02 7.909505069255828857e-02 -3.212604671716690063e-02 -2.072629332542419434e-01 -1.643990427255630493e-01 3.317067325115203857e-01
-3.002860546112060547e-01 -1.122403591871261597e-01 3.056811690330505371e-01 -2.464795485138893127e-02 -7.847221940755844116e-02 2.334029041230678558e-02 -7.730722427368164062e-02 1.999301761388778687e-01 -2.381580322980880737e-02 -1.030394211411476135e-01 1.913150250911712646e-01 9.290179610252380371e-02 -7.828175276517868042e-02 -1.092861518263816833e-01 2.519014179706573486e-01 4.699864611029624939e-02 2.851659953594207764e-01 -2.158947847783565521e-02 1.102011352777481079e-01 -1.763949915766716003e-02 -3.406540453433990479e-01 -1.314190030097961426e-01 -5.625625699758529663e-02 -1.293389499187469482e-01 -4.142447412014007568e-01 -3.355281054973602295e-02 -1.343336105346679688e-01 7.543507963418960571e-02 -1.046993061900138855e-01 -2.339978218078613281e-01 -2.343636006116867065e-02 3.165473639965057373e-01
9.051150828599929810e-02 -2.079111291095614433e-03 4.655418992042541504e-01 4.910192638635635376e-02 -1.346291005611419678e-01 3.683497011661529541e-02 -1.049176510423421860e-02 1.629045754671096802e-01 -1.992841809988021851e-01 -1.918453909456729889e-02 1.038352921605110168e-01 -2.738406360149383545e-01 2.224443852901458740e-01 9.397818357683718204e-04 6.186365708708763123e-02 3.261241689324378967e-02 1.473178118467330933e-01 -1.249986514449119568e-01 -4.678308963775634766e-02 -2.591016329824924469e-02 8.053143322467803955e-02 -3.738265484571456909e-02 3.164494633674621582e-01 -1.319627910852432251e-01 -1.965325623750686646e-01 -1.773205548524856567e-01 2.955571115016937256e-01 3.223032355308532715e-01 -3.676879685372114182e-03 -3.440219759941101074e-01 1.230687554925680161e-02 -2.942799031734466553e-02
-1.229983270168304443e-01 -9.186403453350067139e-02 4.172632098197937012e-01 -8.632032573223114014e-02 -1.090808957815170288e-01 1.302602440118789673e-01 -1.095219478011131287e-01 7.720039784908294678e-02 -8.995443582534790039e-02 -2.280727326869964600e-01 3.667519390583038330e-01 -1.608528047800064087e-01 -6.994716357439756393e-03 1.432177424430847168e-01 4.424343630671501160e-02 -4.578443244099617004e-02 1.493901759386062622e-01 -7.200618833303451538e-02 8.158774673938751221e-02 -3.251116722822189331e-02 -7.748179882764816284e-02 -9.646205604076385498e-02 3.768590092658996582e-01 -2.942537665367126465e-01 -1.185469212941825390e-03 -1.511041373014450073e-01 1.041753962635993958e-01 2.225856184959411621e-01 -2.060605138540267944e-01 -4.301663860678672791e-02 9.553077071905136108e-02 2.952073216438293457e-01
-5.494555085897445679e-02 -1.241616159677505493e-01 2.419156730175018311e-01 -2.127707749605178833e-01 -1.745555698871612549e-01 -5.208943784236907959e-02 -1.991796493530273438e-01 1.190003603696823120e-01 -1.544751077890396118e-01 2.034928798675537109e-01 -1.411182284355163574e-01 7.584455609321594238e-02 2.552623748779296875e-01 -1.543769985437393188e-01 4.455895721912384033e-01 -3.756140917539596558e-02 -2.623800933361053467e-01 -3.428826481103897095e-02 6.616709381341934204e-02 -1.988452970981597900e-01 -4.482351988554000854e-02 -1.378502696752548218e-01 -4.571263864636421204e-02 1.163406148552894592e-01 -1.730643361806869507e-01 2.144712023437023163e-03 -4.041311889886856079e-02 3.914715051651000977e-01 -1.870405077934265137e-01 6.299755722284317017e-02 -1.541148573160171509e-01 1.129003986716270447e-01
4.202667623758316040e-02 -1.281037181615829468e-01 2.335116118192672729e-01 -9.396661818027496338e-02 -2.666677236557006836e-01 2.011752575635910034e-01 7.789942901581525803e-04 1.360845714807510376e-01 -1.230499669909477234e-01 3.214469552040100098e-02 2.553958594799041748e-01 3.480050563812255859e-01 5.275309085845947266e-02 -3.746484816074371338e-01 -2.046822458505630493e-01 -6.767976284027099609e-02 -1.790618449449539185e-01 -7.578543573617935181e-02 3.357023745775222778e-02 2.041527330875396729e-01 -2.432503849267959595e-01 -3.756154775619506836e-01 6.412240117788314819e-02 7.823149114847183228e-02 -2.257581204175949097e-01 -7.086917012929916382e-02 4.605780914425849915e-02 1.285014003515243530e-01 -1.529547721147537231e-01 -1.607318036258220673e-02 7.732291519641876221e-02 2.961894311010837555e-02
-1.776726692914962769e-01 -3.495440483093261719e-01 8.901717513799667358e-02 6.361193209886550903e-02 -5.966236814856529236e-02 8.992402255535125732e-02 -2.328781038522720337e-01 2.658637762069702148e-01 -1.317829340696334839e-01 -1.913198232650756836e-01 -3.502452373504638672e-02 1.423737108707427979e-01 2.170055359601974487e-01 -1.555603295564651489e-01 2.839029133319854736e-01 2.639791071414947510e-01 -1.249733716249465942e-01 1.216579824686050415e-01 3.375157713890075684e-02 9.935158491134643555e-02 -3.527398779988288879e-02 5.898203328251838684e-02 -2.032724916934967041e-01 2.045796439051628113e-02 -2.245931327342987061e-02 -1.818471997976303101e-01 1.487516611814498901e-01 2.417146414518356323e-02 5.283415690064430237e-02 -1.651789993047714233e-01 -1.513174027204513550e-01 4.511417746543884277e-01
-2.520665526390075684e-01 -7.777763158082962036e-02 1.912898719310760498e-01 -2.490284740924835205e-01 2.624710798263549805e-01 5.485046654939651489e-02 1.167737245559692383e-01 1.957527250051498413e-01 4.235277418047189713e-03 1.163873967016115785e-04 2.010850459337234497e-01 2.161309868097305298e-01 4.027314186096191406e-01 -3.889171183109283447e-01 -3.243623375892639160e-01 5.899850651621818542e-02 -1.478172466158866882e-02 2.134371362626552582e-02 -1.063741371035575867e-01 -2.723149489611387253e-03 2.194403670728206635e-02 -1.759602129459381104e-02 1.096487939357757568e-01 -1.180031746625900269e-01 -4.029673337936401367e-02 -5.463949963450431824e-02 8.001574873924255371e-02 1.478458195924758911e-01 -1.611297279596328735e-01 -9.745131433010101318e-02 -4.196137562394142151e-02 2.996972501277923584e-01
-1.324524581432342529e-01 2.254442572593688965e-01 -6.557454913854598999e-02 9.843532741069793701e-02 -3.433687984943389893e-02 1.708655618131160736e-02 -1.081766188144683838e-01 -4.272468760609626770e-02 -1.333039551973342896e-01 -1.503947675228118896e-01 1.183307617902755737e-01 -1.733060553669929504e-02 3.123377263545989990e-01 -2.726994156837463379e-01 6.650577485561370850e-02 2.330480813980102539e-01 4.023279622197151184e-02 -2.352141402661800385e-02 8.779240772128105164e-03 -3.010995090007781982e-01 1.767772287130355835e-01 -1.047743856906890869e-01 -9.768725186586380005e-02 6.734613329172134399e-02 -2.389134168624877930e-01 -2.581624984741210938e-01 -1.924517005681991577e-01 5.246504396200180054e-02 4.008502140641212463e-02 -2.113944590091705322e-01 -4.069339036941528320e-01 3.044247925281524658e-01
1.081535294651985168e-01 1.570592224597930908e-01 2.482809424400329590e-01 -2.562676966190338135e-01 1.188575252890586853e-01 1.249405741691589355e-01 -3.095301985740661621e-01 -3.653058111667633057e-01 1.083380430936813354e-01 -8.782727271318435669e-02 -7.485713809728622437e-02 -6.054365262389183044e-02 2.455585449934005737e-01 -1.167409271001815796e-01 -1.711841821670532227e-01 1.592280119657516479e-01 1.472031474113464355e-01 -5.112519115209579468e-02 -5.692734941840171814e-02 -8.242981135845184326e-02 9.558063745498657227e-02 -4.076786339282989502e-02 2.835294604301452637e-01 -8.964262902736663818e-02 -2.281071692705154419e-01 -1.276009995490312576e-02 1.919378191232681274e-01 2.849305570125579834e-01 5.320706218481063843e-02 -1.420583575963973999e-01 1.971988752484321594e-02 3.047247529029846191e-01
-3.022053837776184082e-01 -1.604127325117588043e-02 3.166854381561279297e-01 1.957494914531707764e-01 -1.093551367521286011e-01 -9.941502660512924194e-02 -2.358857691287994385e-01 -2.211129516363143921e-01 -1.509744226932525635e-01 -4.867534711956977844e-02 7.782021071761846542e-03 -3.831659629940986633e-02 3.610439598560333252e-01 -2.173167616128921509e-01 1.883603334426879883e-01 1.839697659015655518e-01 4.452177509665489197e-02 5.589457973837852478e-02 -8.977462351322174072e-02 3.214220702648162842e-01 9.002010524272918701e-02 1.815737485885620117e-01 -3.727778792381286621e-02 -6.887424737215042114e-02 -1.678187698125839233e-01 -2.591391205787658691e-01 1.194603368639945984e-01 1.348296105861663818e-01 -1.288457959890365601e-01 -5.062175914645195007e-02 3.683332353830337524e-03 2.433305084705352783e-01
-9.583357721567153931e-03 4.263676702976226807e-02 2.726252563297748566e-02 8.200285583734512329e-02 9.425611048936843872e-02 1.350149363279342651e-01 -3.430904150009155273e-01 -1.041733026504516602e-01 -2.710769474506378174e-01 -1.862461864948272705e-01 1.667911112308502197e-01 -1.529078036546707153e-01 3.160403668880462646e-01 -9.213193506002426147e-02 -1.207190528512001038e-01 -7.465796172618865967e-02 -1.157191768288612366e-01 -2.396298795938491821e-01 1.601774245500564575e-01 -2.202592231333255768e-02 3.050464391708374023e-01 -9.334162622690200806e-02 -2.497189119458198547e-02 -6.000204011797904968e-02 -2.545760571956634521e-01 -3.629385232925415039e-01 1.036382243037223816e-01 3.098127841949462891e-01 -4.785634204745292664e-02 -1.651460677385330200e-01 4.522263631224632263e-02 9.616226702928543091e-02
-3.567271530628204346e-01 -8.692189003340899944e-04 3.358163237571716309e-01 -2.060851454734802246e-02 -1.234530508518218994e-01 -1.738456487655639648e-01 -1.790514960885047913e-02 -4.192512482404708862e-02 -3.400095924735069275e-02 6.133330240845680237e-02 -1.259473711252212524e-01 -6.452624499797821045e-02 3.142383396625518799e-01 -2.461865916848182678e-02 8.689116686582565308e-02 1.681681573390960693e-01 -1.199068129062652588e-01 -2.067043930292129517e-01 1.247492954134941101e-01 -6.480953842401504517e-02 -2.093663662672042847e-01 -6.780657917261123657e-02 -3.746385499835014343e-02 -5.118445958942174911e-03 1.178288683295249939e-01 -2.816467881202697754e-01 8.334846049547195435e-02 3.761544525623321533e-01 -2.560083270072937012e-01 -1.305806487798690796e-01 -3.174141049385070801e-01 -1.265587471425533295e-02
-1.982782930135726929e-01 -4.885509982705116272e-02 3.297860026359558105e-01 -1.362013518810272217e-01 -1.718598157167434692e-01 2.513203918933868408e-01 -3.287391960620880127e-01 8.312403410673141479e-02 -1.933973282575607300e-01 -1.201815977692604065e-01 -7.307741791009902954e-02 1.483561843633651733e-01 -5.181480571627616882e-02 -1.767039895057678223e-01 -3.246441483497619629e-01 5.666362494230270386e-02 -2.557722926139831543e-01 2.992803417146205902e-02 -9.596032649278640747e-02 -2.690777182579040527e-01 -7.578872144222259521e-02 -2.350538223981857300e-01 3.582326695322990417e-02 1.685668379068374634e-01 -1.812293976545333862e-01 -2.514360547065734863e-01 9.980889409780502319e-02 1.238033324480056763e-01 8.482232689857482910e-02 -2.741235122084617615e-02 -1.393673270940780640e-01 1.194214522838592529e-01
-3.327985703945159912e-01 -1.378092467784881592e-01 2.038471251726150513e-01 -1.323539465665817261e-01 -1.524642705917358398e-01 1.991419941186904907e-01 1.094945296645164490e-01 -2.559554204344749451e-02 7.793144788593053818e-03 -1.565011292695999146e-01 2.017833292484283447e-01 5.780887231230735779e-02 3.302960097789764404e-01 -1.764409802854061127e-02 -2.934356331825256348e-01 -9.692058712244033813e-02 2.208545431494712830e-02 1.016608253121376038e-01 -8.550224453210830688e-02 3.391770124435424805e-01 1.080273911356925964e-01 -6.010290235280990601e-02 -2.316561713814735413e-02 -2.998537942767143250e-02 1.155613958835601807e-01 -8.490276336669921875e-02 8.649472892284393311e-02 3.292225301265716553e-01 -2.146120928227901459e-02 -8.550086617469787598e-02 -1.513823568820953369e-01 3.809292316436767578e-01
-3.628423213958740234e-01 -2.745070029050111771e-03 3.036255538463592529e-01 -3.498497903347015381e-01 1.321915090084075928e-01 -2.619891054928302765e-02 -3.886656463146209717e-02 -1.209088712930679321e-01 2.801951579749584198e-02 -1.828148961067199707e-01 -1.864589154720306396e-01 -1.356170922517776489e-01 2.378379106521606445e-01 -1.183825433254241943e-01 2.241649776697158813e-01 6.639073044061660767e-02 2.712427675724029541e-01 9.563025087118148804e-02 1.160332784056663513e-01 1.447212994098663330e-01 8.142759650945663452e-02 -5.824460834264755249e-02 -7.644905894994735718e-02 -2.542083561420440674e-01 -2.014907896518707275e-01 -2.697103098034858704e-02 1.563528478145599365e-01 1.190057694911956787e-01 -2.621836960315704346e-01 3.131036087870597839e-02 -7.070118188858032227e-02 2.336468696594238281e-01
-2.538217604160308838e-01 2.131727635860443115e-01 4.345001280307769775e-01 3.021470829844474792e-02 -1.393543034791946411e-01 1.020537912845611572e-01 2.566698789596557617e-01 9.100149571895599365e-02 -1.860506460070610046e-02 -2.268576472997665405e-01 4.889924451708793640e-02 -5.530088394880294800e-02 2.601721882820129395e-01 -8.116295933723449707e-02 1.180695146322250366e-01 1.205313280224800110e-01 -1.060673445463180542e-01 3.337455168366432190e-02 1.352996230125427246e-01 1.862436383962631226e-01 2.037522643804550171e-01 2.591996639966964722e-02 2.676030397415161133e-01 -1.326780617237091064e-01 -1.074592247605323792e-01 -2.214098274707794189e-01 1.558550447225570679e-01 3.287833556532859802e-02 2.652648650109767914e-02 -2.772442996501922607e-01 -9.311027079820632935e-02 2.597894370555877686e-01
-1.628324687480926514e-01 4.745620302855968475e-03 1.444384157657623291e-01 -1.527753323316574097e-01 -1.508197486400604248e-01 1.742141991853713989e-01 -2.423600405454635620e-01 -2.043750137090682983e-02 -7.054068148136138916e-02 -9.306965768337249756e-02 -1.450412273406982422e-01 -2.190598845481872559e-01 3.017457127571105957e-01 -1.707969903945922852e-01 3.570130839943885803e-02 1.744839996099472046e-01 2.488954924046993256e-02 -6.324072927236557007e-02 -2.841190621256828308e-02 5.453106015920639038e-02 -1.728853024542331696e-02 1.588150113821029663e-01 1.195483207702636719e-01 5.469853430986404419e-02 1.101374179124832153e-01 -3.491166830062866211e-01 -1.262103617191314697e-01 -4.245466366410255432e-02 -3.439797163009643555e-01 1.877164095640182495e-01 1.249836608767509460e-01 4.585567712783813477e-01
-4.078659117221832275e-01 1.914660185575485229e-01 3.333434090018272400e-02 6.663816422224044800e-02 -5.685506388545036316e-02 1.484842002391815186e-01 -6.695275008678436279e-02 -1.502629220485687256e-01 -3.487787544727325439e-01 1.330527365207672119e-01 9.694180637598037720e-02 -9.184989333152770996e-02 8.909784257411956787e-02 -1.881728321313858032e-01 1.056745275855064392e-01 1.370733231306076050e-01 -9.184326231479644775e-02 -5.208404734730720520e-02 2.404512763023376465e-01 -4.716564714908599854e-02 -1.757047325372695923e-01 -1.220501735806465149e-01 2.115266174077987671e-01 -1.005969792604446411e-01 5.552674084901809692e-02 -3.269983530044555664e-01 -1.165683194994926453e-02 2.826390564441680908e-01 -2.866319715976715088e-01 -1.936539709568023682e-01 -5.945124104619026184e-02 1.534862667322158813e-01
1.291633695363998413e-01 4.449788853526115417e-02 4.035105407238006592e-01 -2.136361896991729736e-01 1.370910257101058960e-01 2.513677477836608887e-01 -7.718452066183090210e-02 1.158170327544212341e-01 -1.391158252954483032e-01 -2.950108349323272705e-01 2.694151997566223145e-01 3.919215500354766846e-01 1.125549804419279099e-02 -2.380434423685073853e-01 -1.555979996919631958e-01 1.161204725503921509e-01 4.938765615224838257e-02 6.427534669637680054e-02 1.596683263778686523e-01 1.598535291850566864e-02 1.127129644155502319e-01 -1.865224093198776245e-01 6.303841620683670044e-02 -3.993520140647888184e-02 -1.757117360830307007e-01 -3.076303005218505859e-02 1.928084902465343475e-02 1.892225891351699829e-01 1.327859610319137573e-01 -2.481906265020370483e-01 7.434093207120895386e-02 7.955187559127807617e-02
-2.762106657028198242e-01 1.139946505427360535e-01 3.248346149921417236e-01 -1.138051822781562805e-01 -1.100711375474929810e-01 1.308152526617050171e-01 -2.521602511405944824e-01 2.853803634643554688e-01 4.867779091000556946e-03 -1.131746619939804077e-01 -2.962551545351743698e-03 -1.402589082717895508e-01 -1.814407482743263245e-02 -2.786984145641326904e-01 9.153702296316623688e-03 -1.324837505817413330e-01 4.526975750923156738e-02 1.636210232973098755e-01 -8.700525760650634766e-02 1.051961109042167664e-01 -3.343731164932250977e-02 -2.082808911800384521e-01 2.246755957603454590e-01 -7.053141295909881592e-02 -3.712262213230133057e-01 -5.008273571729660034e-02 -1.912857294082641602e-01 1.076183766126632690e-01 -2.970217168331146240e-01 -3.718879818916320801e-02 -2.097803801298141479e-01 -1.425671577453613281e-01
-1.730296202003955841e-02 -4.935710132122039795e-02 1.171634644269943237e-01 2.607419900596141815e-02 2.004685252904891968e-02 9.027674049139022827e-02 -4.344255030155181885e-01 2.250711917877197266e-01 -2.054626047611236572e-01 -1.537183523178100586e-01 -1.704445034265518188e-01 4.810173436999320984e-02 2.141400277614593506e-01 -1.263000518083572388e-01 2.260289788246154785e-01 2.375801503658294678e-01 -8.804655075073242188e-02 9.548784792423248291e-02 1.278301179409027100e-01 -8.668757230043411255e-02 3.536482900381088257e-02 5.172085762023925781e-02 -6.942836940288543701e-02 9.318397939205169678e-02 -1.418514251708984375e-01 -2.706329524517059326e-01 -1.404977291822433472e-01 7.614314556121826172e-02 1.429055631160736084e-01 -1.639934480190277100e-01 -3.759805262088775635e-01 3.203738629817962646e-01
-7.295943796634674072e-02 1.713237762451171875e-01 2.604968845844268799e-01 -1.870391368865966797e-01 -1.489223688840866089e-01 1.342134177684783936e-01 1.328228265047073364e-01 -1.257093101739883423e-01 -5.363532155752182007e-02 -7.017738651484251022e-03 -2.319237589836120605e-01 -1.268180310726165771e-01 2.154938131570816040e-01 -1.828381717205047607e-01 1.281019113957881927e-02 2.402838319540023804e-01 -9.348806738853454590e-02 -2.342017889022827148e-01 3.349375128746032715e-01 -6.994302570819854736e-02 -2.541695535182952881e-01 -1.115628853440284729e-01 -8.328033238649368286e-02 -6.297412514686584473e-02 -2.742026001214981079e-02 -1.615745127201080322e-01 1.811495572328567505e-01 3.167768716812133789e-01 -7.882714271545410156e-02 -1.160995103418827057e-02 -2.026006579399108887e-01 3.197650909423828125e-01
-3.601486384868621826e-01 6.978087872266769409e-02 1.497449576854705811e-01 -5.747713521122932434e-02 1.198461186140775681e-02 2.286671251058578491e-01 -1.487440317869186401e-01 1.985341757535934448e-01 -1.285388916730880737e-01 -7.985506951808929443e-02 7.653481513261795044e-02 9.435057640075683594e-02 1.448207497596740723e-01 -5.476605147123336792e-02 -2.662275433540344238e-01 2.611712217330932617e-01 -2.942456305027008057e-01 -3.060376644134521484e-02 1.439287699759006500e-02 5.138120427727699280e-02 3.029980510473251343e-02 -2.586767077445983887e-01 3.546620607376098633e-01 2.609260194003582001e-02 -3.086967170238494873e-01 -1.184628754854202271e-01 2.457696199417114258e-01 9.664487838745117188e-02 -2.940285019576549530e-02 1.156674697995185852e-01 -2.370953746140003204e-02 2.155629247426986694e-01
6.166632100939750671e-02 4.451788496226072311e-03 2.758101820945739746e-01 -2.098768502473831177e-01 7.881732285022735596e-02 1.289443075656890869e-01 -1.784678697586059570e-01 1.071069985628128052e-01 -4.780863225460052490e-02 -1.491054445505142212e-01 1.637876927852630615e-01 -9.913486987352371216e-02 1.314489841461181641e-01 -2.794142365455627441e-01 5.089054629206657410e-02 3.633525073528289795e-01 2.955083549022674561e-01 -2.102694064378738403e-01 -1.809948235750198364e-01 2.021007090806961060e-01 8.720479160547256470e-02 -5.465470021590590477e-04 7.776185125112533569e-02 -1.623119711875915527e-01 -1.063840091228485107e-02 -2.240060567855834961e-01 -1.285047382116317749e-01 -2.086516767740249634e-01 -1.199665106832981110e-02 -5.633723735809326172e-02 -3.181579411029815674e-01 2.423546761274337769e-01
4.167538136243820190e-02 1.847276389598846436e-01 2.935002744197845459e-01 -2.150921076536178589e-01 -8.047086745500564575e-02 1.226621270179748535e-01 -1.631169393658638000e-02 1.220825538039207458e-01 -5.125013366341590881e-02 -1.420155912637710571e-01 2.979880571365356445e-01 3.938106819987297058e-02 1.804535984992980957e-01 1.523456126451492310e-01 3.100125119090080261e-02 -8.748494088649749756e-02 -2.450707554817199707e-01 1.481950283050537109e-01 -3.010855428874492645e-02 -1.168882101774215698e-01 2.501734904944896698e-02 -3.412495851516723633e-01 3.722141087055206299e-01 5.831203982234001160e-02 -1.052904203534126282e-01 -3.242413997650146484e-01 -7.088612020015716553e-02 1.325257718563079834e-01 -2.433202564716339111e-01 -1.220363378524780273e-01 -2.100047022104263306e-01 6.994522362947463989e-02
-2.798008024692535400e-01 2.108458578586578369e-01 2.865048050880432129e-01 -2.871329486370086670e-01 -1.525845192372798920e-02 1.330087482929229736e-01 4.996311664581298828e-02 9.362988919019699097e-02 -1.814189180731773376e-02 -1.331832110881805420e-01 -1.645286381244659424e-01 -6.138933449983596802e-02 6.170921027660369873e-02 -4.340144693851470947e-01 2.564388811588287354e-01 -5.486239492893218994e-02 -1.799623481929302216e-02 6.004464253783226013e-02 -8.693891763687133789e-02 2.281007766723632812e-01 -8.743237704038619995e-02 -2.126863747835159302e-01 -8.221894502639770508e-02 -2.803642861545085907e-02 -1.512524187564849854e-01 9.402652084827423096e-02 1.486533284187316895e-01 7.216389477252960205e-02 -2.037479281425476074e-01 2.507404088973999023e-01 -1.093942001461982727e-01 2.727042436599731445e-01
-1.010880097746849060e-01 9.094565175473690033e-03 3.247922956943511963e-01 2.783272415399551392e-02 1.106259152293205261e-01 -6.974874436855316162e-02 4.249846190214157104e-02 1.935067623853683472e-01 -2.758818268775939941e-01 -3.255990743637084961e-01 1.142405942082405090e-01 -2.369485050439834595e-01 2.518500089645385742e-01 -2.718014419078826904e-01 2.566155977547168732e-02 -2.766041457653045654e-02 5.654734093695878983e-03 -1.208664253354072571e-01 -9.891513735055923462e-02 -2.585260011255741119e-02 1.415144801139831543e-01 -1.427840739488601685e-01 8.559591323137283325e-02 -1.037699952721595764e-01 -7.217333465814590454e-02 9.122456610202789307e-02 -4.324411228299140930e-02 -2.306279912590980530e-02 7.224532961845397949e-02 5.837287753820419312e-02 -2.885867953300476074e-01 4.955675005912780762e-01
1.052704527974128723e-01 -2.518302798271179199e-01 4.762923717498779297e-02 -1.151789948344230652e-01 -9.644211828708648682e-02 -8.408830314874649048e-02 7.073619961738586426e-02 1.435736715793609619e-01 1.582144387066364288e-02 -2.864056080579757690e-02 7.493494451045989990e-02 -1.750251501798629761e-01 1.605204679071903229e-02 -2.631703317165374756e-01 2.943165302276611328e-01 1.477456688880920410e-01 1.521792113780975342e-01 -7.230039685964584351e-02 8.754744380712509155e-02 -2.076159119606018066e-01 -1.922165602445602417e-01 -8.874785900115966797e-02 1.560513377189636230e-01 5.497845262289047241e-02 -2.955507338047027588e-01 -2.747026979923248291e-01 1.538217514753341675e-01 2.050302922725677490e-01 -2.315977364778518677e-01 -2.050280719995498657e-01 -2.006357014179229736e-01 3.699963688850402832e-01
-3.795134723186492920e-01 -1.520773954689502716e-02 2.899043858051300049e-01 -1.818569898605346680e-01 -1.732360422611236572e-01 9.190482646226882935e-02 -1.724688559770584106e-01 -2.390578389167785645e-02 -3.853490576148033142e-02 1.096298843622207642e-01 1.582046411931514740e-02 1.224881634116172791e-01 8.863375522196292877e-03 -1.412545889616012573e-01 1.713854819536209106e-01 -3.349398821592330933e-02 6.847618520259857178e-02 -2.611888200044631958e-02 1.919724345207214355e-01 -1.862257570028305054e-01 -1.734526753425598145e-01 -1.331805586814880371e-01 6.662774085998535156e-02 2.308700978755950928e-01 -1.900027841329574585e-01 -3.179449141025543213e-01 6.590925622731447220e-03 -1.840739510953426361e-03 7.353842258453369141e-02 -2.605992555618286133e-01 -1.791575364768505096e-02 4.440927803516387939e-01
-1.397839933633804321e-01 -2.702105045318603516e-01 2.278689593076705933e-01 -8.032188564538955688e-02 -6.210108473896980286e-02 -6.007358059287071228e-02 -3.032333850860595703e-01 5.411327630281448364e-02 -2.992784604430198669e-02 5.663450062274932861e-02 -9.665799327194690704e-03 2.204717993736267090e-01 7.358941435813903809e-02 2.338563464581966400e-02 -9.082791209220886230e-02 7.882751524448394775e-03 4.156186059117317200e-02 -1.654773503541946411e-01 2.586812674999237061e-01 1.355054080486297607e-01 -1.165229529142379761e-01 -3.269751071929931641e-01 1.037142500281333923e-01 9.327358752489089966e-02 -2.975633740425109863e-01 -3.712701797485351562e-01 -1.789701581001281738e-01 2.168397158384323120e-01 -2.643226981163024902e-01 -2.848392538726329803e-02 1.059401184320449829e-01 1.948774158954620361e-01
-1.965944916009902954e-01 -1.319658011198043823e-02 -4.899089783430099487e-02 -4.302907735109329224e-02 1.584255993366241455e-01 -9.014924615621566772e-02 -4.613710194826126099e-02 4.193890467286109924e-02 -1.527534425258636475e-01 -7.637676596641540527e-02 7.942581176757812500e-02 -3.009790321812033653e-03 5.994306802749633789e-01 -1.866730898618698120e-01 -1.660200953483581543e-01 -2.195801213383674622e-02 1.627704827114939690e-03 3.680976107716560364e-02 5.791996419429779053e-02 6.994357705116271973e-02 1.235267668962478638e-01 -5.790144577622413635e-02 -2.840484380722045898e-01 -2.367295138537883759e-02 -2.334163337945938110e-01 4.437832534313201904e-02 1.691790521144866943e-01 1.581912189722061157e-01 -3.120534420013427734e-01 -2.212754487991333008e-01 -2.327909916639328003e-01 2.050078362226486206e-01
-3.583382442593574524e-02 -1.302389204502105713e-01 2.705529928207397461e-01 -6.210128962993621826e-02 -2.657626196742057800e-02 1.161559373140335083e-01 -2.083141654729843140e-01 -5.214092880487442017e-02 3.112683258950710297e-02 -6.881631910800933838e-02 -1.503326743841171265e-01 -8.966052532196044922e-02 4.639177620410919189e-01 -2.519945800304412842e-01 2.244783192873001099e-01 2.641114294528961182e-01 5.385565012693405151e-02 7.333665341138839722e-02 -3.664151206612586975e-02 -2.097939997911453247e-01 3.875945135951042175e-02 -3.461231291294097900e-01 -1.360346078872680664e-01 -1.007675826549530029e-01 7.404933217912912369e-03 8.573314547538757324e-02 -1.800900697708129883e-01 3.572436273097991943e-01 -1.503888070583343506e-01 -1.016220897436141968e-01 -6.434604525566101074e-02 3.215412050485610962e-02
-7.455797493457794189e-02 -2.406530976295471191e-01 -2.758329734206199646e-02 -5.942679941654205322e-03 -3.975277245044708252e-01 3.105071187019348145e-01 -9.529980272054672241e-02 -1.485027140006422997e-03 5.236100405454635620e-02 -2.786893844604492188e-01 2.047848701477050781e-01 2.499292045831680298e-01 1.949639767408370972e-01 -3.712728023529052734e-01 7.579827308654785156e-02 1.941332779824733734e-02 -1.524821370840072632e-01 8.748380094766616821e-02 -2.659366130828857422e-01 2.296643108129501343e-01 -1.681977324187755585e-02 8.994680829346179962e-03 2.210073638707399368e-03 1.547057181596755981e-02 1.573852635920047760e-02 -1.297453641891479492e-01 3.482643887400627136e-02 8.828818053007125854e-02 -9.731842577457427979e-02 -7.329647988080978394e-02 -7.595993578433990479e-03 3.308260142803192139e-01
-8.123134821653366089e-02 1.391394883394241333e-01 2.526819407939910889e-01 5.580173060297966003e-02 -1.278484463691711426e-01 1.035109832882881165e-01 -1.098463535308837891e-01 -2.212434411048889160e-01 -8.587023615837097168e-02 -1.812481433153152466e-01 -7.371624559164047241e-02 -1.028592213988304138e-01 6.399504840373992920e-02 -2.755635082721710205e-01 -1.291857957839965820e-01 2.317952662706375122e-01 1.332000195980072021e-01 -2.377573251724243164e-01 2.607853114604949951e-01 3.076151013374328613e-01 -1.941247433423995972e-01 -1.022250391542911530e-02 2.191418558359146118e-01 -4.949766397476196289e-02 -4.599975422024726868e-02 -6.053990870714187622e-02 3.720362856984138489e-02 4.200850129127502441e-01 -5.481705442070960999e-02 -2.610374987125396729e-01 -1.382142957299947739e-02 1.793757379055023193e-01
4.047546163201332092e-02 -7.166553288698196411e-02 3.834376335144042969e-01 1.482138526625931263e-03 -4.056772589683532715e-02 4.436980187892913818e-01 -1.826046109199523926e-01 -1.783757358789443970e-01 -1.493259519338607788e-01 -1.512931734323501587e-01 1.431398838758468628e-01 6.227454170584678650e-02 3.897197917103767395e-02 -7.291540503501892090e-02 1.589131355285644531e-01 2.543058693408966064e-01 1.122707650065422058e-01 3.961810469627380371e-02 -2.282509058713912964e-01 -8.024179935455322266e-02 -1.630740165710449219e-01 2.577103376388549805e-01 2.763445675373077393e-01 -2.150521986186504364e-02 -1.917028874158859253e-01 5.742272362112998962e-02 1.355032324790954590e-01 1.158492937684059143e-01 -8.503678441047668457e-02 -5.916746705770492554e-02 -1.904516071081161499e-01 2.341498881578445435e-01
-1.697818934917449951e-01 -1.986522525548934937e-01 2.145643830299377441e-01 -7.341741025447845459e-02 -1.419266462326049805e-01 1.638304591178894043e-01 -1.019661948084831238e-01 -5.651610717177391052e-02 -1.568061411380767822e-01 1.133513450622558594e-01 1.344214230775833130e-01 2.954573631286621094e-01 -5.348566547036170959e-02 -5.714067220687866211e-01 1.654438376426696777e-01 8.602805435657501221e-02 1.802704185247421265e-01 -1.035868078470230103e-01 9.481473825871944427e-03 -2.746294252574443817e-02 1.023781746625900269e-01 -7.206419110298156738e-02 1.424082517623901367e-01 6.412175297737121582e-02 -1.651942916214466095e-02 -1.351928859949111938e-01 -4.414997249841690063e-02 5.837179254740476608e-03 -1.369894295930862427e-01 -3.213187158107757568e-01 -2.089896798133850098e-02 2.926584780216217041e-01
9.881216101348400116e-03 -8.696000277996063232e-02 3.154359459877014160e-01 -8.438077569007873535e-02 5.116717889904975891e-02 -1.917514503002166748e-01 -3.334303796291351318e-01 -2.796520292758941650e-02 7.561309635639190674e-02 -2.838727533817291260e-01 1.416918188333511353e-01 -2.461873590946197510e-01 5.827297270298004150e-02 -1.987840682268142700e-01 6.837139278650283813e-02 2.644031047821044922e-01 6.425742805004119873e-02 -9.335652738809585571e-02 -1.817542612552642822e-01 -7.565651834011077881e-02 -8.074512332677841187e-02 2.470403164625167847e-02 3.903418779373168945e-02 -8.923629671335220337e-02 -2.541437745094299316e-01 1.383193582296371460e-01 -2.434285432100296021e-01 1.935508847236633301e-01 -9.812046587467193604e-02 -1.006248369812965393e-01 -1.517837196588516235e-01 3.980496823787689209e-01
-2.575726509094238281e-01 1.458572894334793091e-01 3.476913869380950928e-01 -1.347147673368453979e-01 -4.500534385442733765e-02 2.243041396141052246e-01 -3.147822916507720947e-01 2.710513770580291748e-01 -2.173699140548706055e-01 -2.889392673969268799e-01 -2.876905782613903284e-04 2.060680985450744629e-01 9.395855665206909180e-02 -5.382625386118888855e-02 -1.242122352123260498e-01 9.017182141542434692e-02 -1.839021593332290649e-01 -6.515251938253641129e-03 -1.360693126916885376e-01 -1.909032315015792847e-01 -1.139820218086242676e-01 -2.998729348182678223e-01 1.875918507575988770e-01 4.061546549201011658e-02 -1.963341981172561646e-01 -1.255615651607513428e-01 6.668515503406524658e-02 1.630378663539886475e-01 8.118546754121780396e-02 8.522877842187881470e-02 -5.420864000916481018e-02 9.619353711605072021e-02
1.287411004304885864e-01 -3.067195117473602295e-01 3.805955648422241211e-01 -1.468402147293090820e-01 -2.976018190383911133e-01 -1.066871918737888336e-03 -6.943429261445999146e-02 -4.139189049601554871e-02 -9.491155296564102173e-02 -1.877846270799636841e-01 9.888098388910293579e-02 -1.838518232107162476e-01 3.504477143287658691e-01 -5.657292902469635010e-02 1.294982526451349258e-02 -1.251822412014007568e-01 1.508523523807525635e-01 -1.446729004383087158e-01 -2.216240763664245605e-02 -1.316336244344711304e-01 -5.053388327360153198e-02 -7.028421014547348022e-02 2.578636817634105682e-02 -1.899038553237915039e-01 -1.495822239667177200e-02 1.807063631713390350e-02 2.336579747498035431e-02 -1.150310710072517395e-01 -4.276962876319885254e-01 9.651721268892288208e-02 -6.634052842855453491e-02 2.853637337684631348e-01
1.282891184091567993e-01 2.293575704097747803e-01 2.868871390819549561e-01 -6.074899807572364807e-02 9.249768406152725220e-02 1.318031698465347290e-01 -2.831392884254455566e-01 -3.812351226806640625e-01 -3.091884311288595200e-03 -1.710394769906997681e-01 7.898540794849395752e-02 -1.477798819541931152e-01 2.797943353652954102e-01 -1.237178146839141846e-01 -6.950620561838150024e-02 8.931034803390502930e-02 1.245810613036155701e-01 -1.004296392202377319e-01 8.671922236680984497e-02 3.316441550850868225e-02 6.043262034654617310e-02 -2.005760669708251953e-01 1.192186027765274048e-01 -6.531524471938610077e-03 -3.636595308780670166e-01 -6.381523795425891876e-03 3.402080237865447998e-01 1.446800380945205688e-01 -5.761444941163063049e-02 -1.252675205469131470e-01 -6.930546462535858154e-02 2.112430483102798462e-01
4.803393408656120300e-02 -4.603109881281852722e-02 2.969475686550140381e-01 -2.274865098297595978e-02 -1.351989060640335083e-01 1.153032779693603516e-01 -1.689668148756027222e-01 2.349657937884330750e-02 -1.107163056731224060e-01 8.612300455570220947e-02 -1.773635298013687134e-01 -4.933559894561767578e-02 4.481224119663238525e-01 -3.467350304126739502e-01 2.533904314041137695e-01 1.236893087625503540e-01 6.022290512919425964e-02 1.308464705944061279e-01 -8.464176207780838013e-02 -1.438740491867065430e-01 4.025909677147865295e-02 -2.399290949106216431e-01 -1.552975177764892578e-01 -2.488568611443042755e-02 -7.110622525215148926e-02 -7.707452774047851562e-02 -4.522241652011871338e-02 4.284665286540985107e-01 -1.288626343011856079e-01 -1.290468722581863403e-01 -5.703056231141090393e-02 -1.625422239303588867e-01
-1.747982650995254517e-01 -1.837808489799499512e-01 -4.276046156883239746e-02 -2.210976332426071167e-01 -6.729049980640411377e-02 1.377376317977905273e-01 -5.154624953866004944e-02 6.953737884759902954e-02 -2.168007045984268188e-01 -1.738091707229614258e-01 5.685319006443023682e-02 -9.331898391246795654e-02 4.972091913223266602e-01 -2.867636680603027344e-01 2.051645964384078979e-01 1.429613232612609863e-01 1.480544209480285645e-01 -3.507662937045097351e-02 5.110092088580131531e-02 -2.754475772380828857e-01 -9.882627986371517181e-03 -2.132018655538558960e-01 -3.750049695372581482e-02 -1.463485807180404663e-01 -2.151996046304702759e-01 -5.360481515526771545e-02 -1.439609229564666748e-01 2.208708524703979492e-01 6.179941818118095398e-02 -2.830512821674346924e-01 1.340517029166221619e-02 3.419556189328432083e-03
1.612936407327651978e-01 -1.338066756725311279e-01 9.952995926141738892e-02 -1.451249718666076660e-01 5.245142057538032532e-02 5.035260692238807678e-02 -1.447103470563888550e-01 8.891539275646209717e-02 1.107022389769554138e-01 1.705457419157028198e-01 5.979041755199432373e-02 -3.906389325857162476e-02 3.989950716495513916e-01 -7.100096344947814941e-02 1.418458372354507446e-01 1.710790842771530151e-01 -1.742922365665435791e-01 -1.215582340955734253e-01 -3.269141316413879395e-01 -1.483562141656875610e-01 -1.103079393506050110e-01 -3.089855611324310303e-01 1.393168270587921143e-01 1.375173032283782959e-01 -4.542537499219179153e-03 -4.040628671646118164e-02 -7.752028852701187134e-02 3.931260108947753906e-01 -1.898148506879806519e-01 -1.258858144283294678e-01 -1.446691006422042847e-01 2.754948735237121582e-01
-1.507419496774673462e-01 -2.277358621358871460e-02 1.076759099960327148e-01 -2.052369266748428345e-01 -1.527599245309829712e-01 1.880106888711452484e-02 -4.082749187946319580e-01 -5.931672081351280212e-02 2.891410142183303833e-02 1.815235167741775513e-01 -1.261152029037475586e-01 -8.644518256187438965e-02 3.627928197383880615e-01 -2.014692723751068115e-01 1.517278105020523071e-01 1.721718013286590576e-01 1.705770194530487061e-01 -1.931704580783843994e-02 -1.437455862760543823e-01 -7.231371849775314331e-02 3.235712274909019470e-02 -3.402999341487884521e-01 -1.740793585777282715e-01 2.050023525953292847e-02 -2.629374861717224121e-01 -5.930460616946220398e-02 9.990679472684860229e-02 3.559409976005554199e-01 -1.206832751631736755e-01 3.526819124817848206e-02 -1.378231793642044067e-01 -6.307139527052640915e-03
1.182027161121368408e-01 -1.000350266695022583e-01 7.894052565097808838e-02 -2.784994989633560181e-02 -1.103948578238487244e-01 2.815487086772918701e-01 -1.885284185409545898e-01 7.471232116222381592e-02 4.175089299678802490e-02 1.039031445980072021e-01 2.430105656385421753e-01 -4.103771969676017761e-02 -7.136505842208862305e-02 -4.822659194469451904e-01 -9.504409506916999817e-03 8.298204094171524048e-02 8.384896814823150635e-02 -1.723808348178863525e-01 7.693218439817428589e-02 1.149166226387023926e-01 -1.883415132761001587e-01 9.053004533052444458e-02 -2.430252879858016968e-01 -5.381351709365844727e-02 -1.116228699684143066e-01 -2.270799577236175537e-01 1.309641357511281967e-02 3.743529915809631348e-01 -3.132611811161041260e-01 1.218636184930801392e-01 -7.585293799638748169e-02 1.842171549797058105e-01
-6.867283582687377930e-02 3.514003381133079529e-02 4.128721952438354492e-01 7.073880732059478760e-02 -2.870307564735412598e-01 3.055836558341979980e-01 -1.681017875671386719e-01 -1.949091255664825439e-01 1.226429343223571777e-01 -3.417186811566352844e-02 2.475616522133350372e-02 -1.396130323410034180e-01 -3.565827012062072754e-02 -2.290010154247283936e-01 -1.655883193016052246e-01 1.652339845895767212e-02 -1.053136289119720459e-01 -2.487443685531616211e-01 8.064161986112594604e-02 -1.056536808609962463e-01 -3.784958645701408386e-02 -2.580854892730712891e-01 1.612988859415054321e-02 -1.222035735845565796e-01 8.108516037464141846e-02 -1.504155695438385010e-01 2.991010248661041260e-01 1.752429455518722534e-01 4.127129167318344116e-02 -2.008124887943267822e-01 2.119008079171180725e-02 3.051762580871582031e-01
-2.702321857213973999e-02 -2.104461789131164551e-01 -1.071889698505401611e-01 -4.716925919055938721e-01 -2.145074903964996338e-01 9.778811037540435791e-02 -3.939149677753448486e-01 3.666446730494499207e-02 -1.822855919599533081e-01 5.536324158310890198e-02 2.481412738561630249e-01 1.892877221107482910e-01 1.306699961423873901e-01 -8.963157981634140015e-02 1.165329441428184509e-01 1.150299459695816040e-01 -3.200178220868110657e-02 2.876641452312469482e-01 5.875090882182121277e-02 1.597404852509498596e-02 1.170095056295394897e-02 -1.864438652992248535e-01 1.576388925313949585e-01 1.164372712373733521e-01 -2.203899202868342400e-03 -1.724252402782440186e-01 -7.346403598785400391e-02 1.081601083278656006e-01 -7.303866744041442871e-02 -1.753760576248168945e-01 -1.894909441471099854e-01 2.089874446392059326e-01
-1.929434835910797119e-01 1.341978460550308228e-01 3.670846521854400635e-01 -7.390367239713668823e-02 -1.374857723712921143e-01 3.834569156169891357e-01 -2.686848640441894531e-01 2.678694389760494232e-02 -1.243878528475761414e-01 -1.342398673295974731e-01 -6.271003186702728271e-02 -8.406160771846771240e-02 5.310764163732528687e-02 -2.007114738225936890e-01 -1.910192519426345825e-01 -7.971270382404327393e-02 -1.363753527402877808e-01 6.326241046190261841e-02 -2.649112790822982788e-02 -2.900172472000122070e-01 -6.443278491497039795e-02 -1.415928602218627930e-01 3.254773616790771484e-01 8.343362808227539062e-02 -2.177347540855407715e-01 -1.141933444887399673e-02 -1.115114912390708923e-01 2.549495995044708252e-01 4.497290123254060745e-03 -1.494029760360717773e-01 -1.821131259202957153e-01 1.013511940836906433e-01
-1.082553565502166748e-01 -2.442200630903244019e-01 2.911338806152343750e-01 -9.704239666461944580e-02 1.202421411871910095e-01 2.073278091847896576e-02 -2.019079178571701050e-01 1.623485386371612549e-01 -7.683764398097991943e-02 -9.059804677963256836e-02 2.022334560751914978e-02 1.009644940495491028e-01 3.333754837512969971e-01 -1.547766476869583130e-01 1.520155221223831177e-01 -7.844475656747817993e-02 -1.000710204243659973e-01 -5.604342743754386902e-02 -2.346893996000289917e-01 -1.297169029712677002e-01 4.028548672795295715e-02 3.009954988956451416e-01 -1.433638297021389008e-02 1.042281612753868103e-01 -3.349558636546134949e-02 -1.248871162533760071e-01 1.441396772861480713e-01 9.790425747632980347e-02 -1.695562005043029785e-01 -1.069555804133415222e-01 -5.360620617866516113e-01 1.986254379153251648e-02
-2.031773328781127930e-01 -9.005115926265716553e-02 1.863249689340591431e-01 -6.750533357262611389e-03 -1.350085884332656860e-01 1.954208910465240479e-01 1.329491585493087769e-01 1.910433471202850342e-01 -6.388504058122634888e-02 -4.127879440784454346e-01 1.786838769912719727e-01 -2.298010885715484619e-02 8.884552866220474243e-02 -2.501352429389953613e-01 -2.654069960117340088e-01 2.788343131542205811e-01 -1.812181919813156128e-01 -1.780638098716735840e-02 -2.524919807910919189e-01 7.408444583415985107e-02 9.626242518424987793e-02 -1.371196359395980835e-01 -9.155163168907165527e-02 -4.963292554020881653e-02 -2.503667473793029785e-01 -8.994974195957183838e-02 4.306911490857601166e-03 1.293455511331558228e-01 -1.748449057340621948e-01 -2.658715844154357910e-01 1.167475506663322449e-01 1.896120309829711914e-01
2.217133641242980957e-01 -6.263651698827743530e-02 2.945076823234558105e-01 -1.441806107759475708e-01 2.643593959510326385e-02 2.574886679649353027e-01 -9.422340244054794312e-02 -1.041362434625625610e-01 -9.127451479434967041e-02 -1.858360916376113892e-01 1.115291640162467957e-01 7.093156129121780396e-02 1.002039536833763123e-01 -1.718559563159942627e-01 1.291499882936477661e-01 -1.428157389163970947e-01 -1.961525976657867432e-01 1.584146618843078613e-01 -1.288969069719314575e-01 -2.057203799486160278e-01 -1.739324629306793213e-01 1.541858017444610596e-01 1.884378492832183838e-01 1.338477432727813721e-01 -2.185768336057662964e-01 1.581038385629653931e-01 1.408912893384695053e-02 2.969779968261718750e-01 -3.157683610916137695e-01 -7.405095547437667847e-02 -5.285021662712097168e-02 3.414357304573059082e-01
-1.332069635391235352e-01 -4.995160922408103943e-02 1.089029014110565186e-01 -6.369849294424057007e-02 -2.797604799270629883e-01 1.978834420442581177e-01 -3.094806969165802002e-01 3.600125312805175781e-01 -1.340004503726959229e-01 1.978763937950134277e-02 2.369684875011444092e-01 3.019302710890769958e-02 1.787331551313400269e-01 1.577233336865901947e-02 -1.869463026523590088e-01 2.504056692123413086e-01 9.304024279117584229e-02 5.064750462770462036e-02 2.571082860231399536e-02 -2.709292992949485779e-02 7.341204583644866943e-02 -2.271381765604019165e-01 -2.140883654356002808e-01 7.939683645963668823e-02 1.064108163118362427e-01 -1.405081748962402344e-01 2.610835134983062744e-01 2.594165876507759094e-02 -1.902314275503158569e-01 -3.910478670150041580e-03 -2.689153850078582764e-01 2.926008105278015137e-01
-3.205723166465759277e-01 1.910357624292373657e-01 3.256852328777313232e-01 -1.026799976825714111e-01 -1.391585171222686768e-01 -5.315379894454963505e-05 -1.220506206154823303e-01 3.813598453998565674e-01 -1.584090888500213623e-01 -5.273387953639030457e-02 -1.649087965488433838e-01 1.894360482692718506e-01 1.200885549187660217e-01 -1.625970453023910522e-01 -2.682733237743377686e-01 -3.824833407998085022e-02 1.998895592987537384e-02 -9.389418363571166992e-02 -1.391164362430572510e-01 6.812110543251037598e-02 -5.084260180592536926e-02 -3.048837482929229736e-01 2.638629972934722900e-01 -5.346976965665817261e-02 -2.631269991397857666e-01 -1.032280102372169495e-01 3.655199706554412842e-02 6.422392278909683228e-02 -7.928443700075149536e-02 -8.953327685594558716e-02 4.136909171938896179e-02 2.378707230091094971e-01
[truncated: 3,276,744 more chars]
