# Supplementary material for: The Language of Innovation
Source: PLoS One. 2020 Apr 30;15(4):e0230107. doi: 10.1371/journal.pone.0230107 (PMC7194493; doi:10.1371/journal.pone.0230107)
Supplement: S22 File — (GZ) [file pone.0230107.s022.tar.gz › 2000-2004/V2Run_21_VS_4500_embeddings2000-2004ED32.txt]

2.164697088301181793e-02 -4.650649130344390869e-01 1.171365082263946533e-01 5.635205283761024475e-02 1.924061332829296589e-03 -9.483619779348373413e-02 1.430893875658512115e-02 -1.039116755127906799e-01 -1.820496469736099243e-01 -8.726416528224945068e-02 2.873328626155853271e-01 9.367315471172332764e-02 -7.474537938833236694e-02 2.148663811385631561e-02 -6.648321449756622314e-02 -4.665089026093482971e-02 -9.765018522739410400e-02 -2.303255200386047363e-01 -1.990458741784095764e-02 1.014343649148941040e-02 2.484840899705886841e-01 7.982733845710754395e-02 -1.411809623241424561e-01 -2.199261635541915894e-01 7.059092819690704346e-02 3.608233332633972168e-01 -1.603529900312423706e-01 -1.432041674852371216e-01 -5.279871448874473572e-02 2.564450204372406006e-01 -3.749623596668243408e-01 1.075471490621566772e-01
9.090954065322875977e-02 -3.586722314357757568e-01 1.521340198814868927e-02 1.362223625183105469e-01 1.592688113451004028e-01 1.260946039110422134e-02 1.824502646923065186e-01 1.982285231351852417e-01 2.061693817377090454e-01 1.996020600199699402e-02 -2.627638876438140869e-01 3.177135884761810303e-01 -3.895494639873504639e-01 1.606751531362533569e-01 2.255070954561233521e-02 1.572486013174057007e-02 -2.621034979820251465e-01 -3.680197000503540039e-01 -5.837585311383008957e-03 1.904117316007614136e-02 1.488716453313827515e-01 2.043015062808990479e-01 -3.393934294581413269e-02 1.275794655084609985e-01 1.619993336498737335e-02 1.096213757991790771e-01 -8.035799115896224976e-02 2.675854414701461792e-02 -7.647369801998138428e-02 -2.568341232836246490e-02 -2.026466429233551025e-01 4.573529958724975586e-02
6.099944189190864563e-02 -4.993783831596374512e-01 2.501531131565570831e-02 2.382080256938934326e-02 4.256169497966766357e-02 -1.682275086641311646e-01 3.082060627639293671e-02 -7.768049836158752441e-02 1.281579732894897461e-01 -3.823147118091583252e-01 3.119522929191589355e-01 1.900752633810043335e-01 -3.826206028461456299e-01 8.622250705957412720e-02 -1.316226124763488770e-01 1.512895226478576660e-01 -3.177706897258758545e-02 6.719138473272323608e-02 -8.160369843244552612e-02 3.046965971589088440e-02 -1.663552820682525635e-01 -8.140119165182113647e-02 -5.936428159475326538e-02 -1.348798722028732300e-01 2.389152348041534424e-01 2.988674119114875793e-02 -4.042349010705947876e-02 -7.390920072793960571e-02 8.600610494613647461e-02 -1.335048228502273560e-01 -2.378107905387878418e-01 5.059024319052696228e-02
4.507379140704870224e-03 -1.881837546825408936e-01 4.141977131366729736e-01 -7.921191863715648651e-03 -3.980921953916549683e-02 -9.670034050941467285e-02 7.926189899444580078e-02 3.403080105781555176e-01 2.340069562196731567e-01 -1.832937300205230713e-01 7.834363728761672974e-02 -1.472631003707647324e-02 -9.478861838579177856e-02 7.400102168321609497e-02 -3.058337569236755371e-01 1.331473886966705322e-01 3.121272325515747070e-01 5.294780805706977844e-02 -2.010724879801273346e-02 -4.801891371607780457e-02 3.791258484125137329e-02 1.522500365972518921e-01 -2.016251981258392334e-01 -1.629127860069274902e-01 -2.351662609726190567e-03 1.113260611891746521e-01 -1.307100802659988403e-01 -6.055979058146476746e-02 -7.362974435091018677e-02 3.374609947204589844e-01 -2.013212442398071289e-01 2.274897098541259766e-01
-2.102703154087066650e-01 -3.191793262958526611e-01 -8.986391127109527588e-02 -1.468230783939361572e-01 -1.527370810508728027e-01 -1.185821965336799622e-01 2.409293502569198608e-02 -3.677826374769210815e-02 9.489246457815170288e-02 -1.648812890052795410e-01 5.828917026519775391e-02 1.365686058998107910e-01 -2.076279371976852417e-01 7.988005131483078003e-02 -1.295203566551208496e-01 -5.115052685141563416e-02 -1.451833844184875488e-01 -5.687293410301208496e-02 1.671094261109828949e-02 1.555788796395063400e-02 -1.968195736408233643e-01 1.674039214849472046e-01 -3.708165138959884644e-02 -1.617913693189620972e-01 2.185956090688705444e-01 7.297892123460769653e-02 -1.973606348037719727e-01 -1.370072364807128906e-01 -3.092051446437835693e-01 7.815720140933990479e-02 -4.136021435260772705e-01 3.937906622886657715e-01
1.652547419071197510e-01 -2.427250444889068604e-01 1.129009872674942017e-01 1.214014925062656403e-02 -1.008191332221031189e-01 -2.755193114280700684e-01 1.585438847541809082e-01 2.726458385586738586e-02 -1.093035936355590820e-01 -3.522866368293762207e-01 -3.623608872294425964e-02 -2.235071174800395966e-02 -2.546413242816925049e-01 -1.661658436059951782e-01 -1.092157140374183655e-02 -2.604766748845577240e-02 -1.268523633480072021e-01 1.267381459474563599e-01 -5.326621234416961670e-02 -2.218159660696983337e-02 -1.761222779750823975e-01 1.805500835180282593e-01 -9.137055277824401855e-02 -6.119993329048156738e-02 2.673329710960388184e-01 -2.977522090077400208e-03 -2.371005117893218994e-01 -1.261811405420303345e-01 -2.927883267402648926e-01 1.743741035461425781e-01 -5.157430469989776611e-02 4.291963875293731689e-01
1.428243368864059448e-01 -5.289795994758605957e-01 -8.943619579076766968e-02 1.072212904691696167e-01 -1.782055199146270752e-01 -2.323190718889236450e-01 8.900607377290725708e-02 -4.119804129004478455e-02 1.606779173016548157e-02 -3.669466078281402588e-02 1.433807611465454102e-01 1.994663923978805542e-01 -2.203388065099716187e-01 4.247120395302772522e-02 1.032051965594291687e-01 1.012288331985473633e-01 -2.619964480400085449e-01 -1.928710043430328369e-01 2.368105798959732056e-01 9.042766876518726349e-03 -1.809026449918746948e-01 5.866207182407379150e-02 -2.659929692745208740e-01 -1.519841253757476807e-01 2.050943523645401001e-01 3.086371906101703644e-02 -2.656231224536895752e-01 -4.324607178568840027e-02 -5.739972367882728577e-02 1.356236934661865234e-01 -7.251834869384765625e-02 1.316293627023696899e-01
1.378852576017379761e-01 -3.442133069038391113e-01 7.286556996405124664e-03 -1.663626581430435181e-01 -1.987542957067489624e-01 -2.872919738292694092e-01 1.527308076620101929e-01 1.376528888940811157e-01 1.781299114227294922e-01 -3.095800578594207764e-01 1.569003760814666748e-01 4.260222986340522766e-02 -2.011553645133972168e-01 -4.799343645572662354e-02 3.047925420105457306e-02 2.068371921777725220e-01 -2.362245917320251465e-01 5.882065370678901672e-02 -8.006637543439865112e-02 7.454282045364379883e-02 -9.516356885433197021e-02 1.820979565382003784e-01 -1.908591538667678833e-01 -1.172839105129241943e-02 2.786239841952919960e-03 3.084327094256877899e-02 -3.917464911937713623e-01 1.628805510699748993e-02 -1.302188783884048462e-01 -7.691864669322967529e-02 -1.384468227624893188e-01 2.885127067565917969e-01
-6.811752915382385254e-02 -3.508554100990295410e-01 9.978655725717544556e-02 7.642723619937896729e-02 -8.237864822149276733e-03 -9.120719134807586670e-02 2.716232649981975555e-02 1.247927099466323853e-01 4.434984643012285233e-03 -1.622695177793502808e-01 4.464668631553649902e-01 1.270669698715209961e-01 -2.759498655796051025e-01 -2.322951704263687134e-01 3.750730538740754128e-03 1.120397597551345825e-01 -2.769834995269775391e-01 -9.359893202781677246e-02 -9.211549907922744751e-02 2.223180979490280151e-01 -1.463840305805206299e-01 2.228216230869293213e-01 -4.345352202653884888e-02 -1.372149139642715454e-01 3.215024471282958984e-01 1.317374855279922485e-01 -1.748736761510372162e-02 -3.218961134552955627e-02 -1.647808998823165894e-01 1.592241525650024414e-01 -1.914474964141845703e-01 -2.924985624849796295e-02
-1.200641617178916931e-01 -2.718490660190582275e-01 3.723264485597610474e-02 1.517348289489746094e-01 -1.297333687543869019e-01 7.538371253758668900e-03 1.973524391651153564e-01 4.072353616356849670e-02 5.284912511706352234e-02 -1.200283914804458618e-01 2.394464761018753052e-01 1.489697098731994629e-01 -1.600405573844909668e-01 1.046021729707717896e-01 -2.228363454341888428e-01 1.227683350443840027e-01 -2.893666923046112061e-01 -2.919449210166931152e-01 -2.707241773605346680e-01 -2.297497242689132690e-01 6.596119701862335205e-02 -8.414553105831146240e-02 -2.657956480979919434e-01 1.511033624410629272e-01 1.104881614446640015e-01 8.313866704702377319e-02 -8.206078410148620605e-02 -4.163309559226036072e-02 -3.530663847923278809e-01 -1.738081127405166626e-01 -1.955179870128631592e-01 1.055365502834320068e-01
1.603157967329025269e-01 -1.391164362430572510e-01 2.138105332851409912e-01 -1.466810982674360275e-02 1.812690198421478271e-01 -6.429893523454666138e-02 2.255725711584091187e-01 1.702016741037368774e-01 3.766662627458572388e-02 -1.095458716154098511e-01 5.816829949617385864e-02 -1.755410581827163696e-01 -1.708448976278305054e-01 2.705684602260589600e-01 -1.401891708374023438e-01 1.892442256212234497e-01 6.792178004980087280e-02 -1.218272373080253601e-01 -1.082824822515249252e-02 -2.830244004726409912e-01 7.655978202819824219e-02 1.995315551757812500e-01 -3.692664206027984619e-02 -4.506164193153381348e-01 3.127679526805877686e-01 1.926890760660171509e-01 -2.462598085403442383e-01 -1.976470462977886200e-02 -8.590109646320343018e-02 7.252670079469680786e-02 -1.279273778200149536e-01 1.092333048582077026e-01
-1.009039804339408875e-01 -5.494436621665954590e-01 9.906674176454544067e-02 1.466157138347625732e-01 8.864429593086242676e-02 6.351088732481002808e-02 3.073197007179260254e-01 2.090961188077926636e-01 -2.746615745127201080e-02 -2.095515606924891472e-03 -3.496062755584716797e-02 1.060731336474418640e-01 -1.356901526451110840e-01 -2.586582489311695099e-02 -2.815308049321174622e-02 5.917139817029237747e-03 -4.571536555886268616e-02 -7.345173507928848267e-02 8.067443221807479858e-02 -1.034219190478324890e-01 -1.565771251916885376e-01 -1.044221520423889160e-01 -2.876130640506744385e-01 -5.900897085666656494e-02 2.713876664638519287e-01 7.674780208617448807e-03 -3.466785848140716553e-01 -1.673733592033386230e-01 -1.625332748517394066e-03 -1.589550226926803589e-01 -2.471736967563629150e-01 1.372342407703399658e-01
4.592594131827354431e-02 -5.908851027488708496e-01 -1.297582983970642090e-01 4.223702847957611084e-02 3.777884691953659058e-02 -1.736522763967514038e-01 -8.964262902736663818e-02 5.389098543673753738e-03 -6.018751114606857300e-02 -2.870453298091888428e-01 7.828152738511562347e-03 4.644527658820152283e-02 -2.864277064800262451e-01 2.916890569031238556e-02 4.569629952311515808e-02 6.742051988840103149e-02 -2.014015167951583862e-01 -5.499158520251512527e-03 -5.374728515744209290e-02 8.806323260068893433e-02 -1.222374886274337769e-01 1.834088861942291260e-01 -2.478230297565460205e-01 -1.640037745237350464e-01 -1.053864434361457825e-01 2.393412739038467407e-01 -1.500813961029052734e-01 2.351859025657176971e-02 -2.196764498949050903e-01 5.239035934209823608e-02 -1.170597970485687256e-01 2.615555524826049805e-01
-1.649688631296157837e-01 -3.270851969718933105e-01 -3.292394056916236877e-02 1.118408050388097763e-02 -1.975976079702377319e-01 -1.622676104307174683e-01 1.909630894660949707e-01 -3.606621641665697098e-03 4.949616640806198120e-02 -3.480291664600372314e-01 3.495949804782867432e-01 2.051472514867782593e-01 -3.529605269432067871e-01 -1.366460919380187988e-01 -6.985550373792648315e-02 2.701133303344249725e-02 -1.585781127214431763e-01 7.427754998207092285e-02 4.471270367503166199e-02 -2.368630170822143555e-01 -1.229108273983001709e-01 1.811344474554061890e-01 -2.065532803535461426e-01 -1.278690546751022339e-01 -8.256193995475769043e-02 2.067616432905197144e-01 -3.719171974807977676e-03 -1.571342647075653076e-01 -1.901303082704544067e-01 1.687740720808506012e-02 -5.768441036343574524e-02 1.275317370891571045e-01
1.164226755499839783e-01 -1.345697194337844849e-01 2.168929874897003174e-01 -7.217418402433395386e-02 1.461424231529235840e-01 6.642976403236389160e-02 2.799559235572814941e-01 1.306520681828260422e-02 -4.536770656704902649e-02 -1.610409170389175415e-01 1.346938610076904297e-01 1.118840463459491730e-02 -2.938376069068908691e-01 1.673834621906280518e-01 -3.089425265789031982e-01 -8.302386105060577393e-02 -7.266645878553390503e-02 -9.940780699253082275e-02 -8.328144252300262451e-02 -2.783496677875518799e-01 -7.363072037696838379e-02 9.999760985374450684e-02 -8.087570965290069580e-02 -1.472730040550231934e-01 9.002361446619033813e-02 3.756763637065887451e-01 -1.713906526565551758e-01 1.119993552565574646e-01 -3.631025254726409912e-01 2.229854017496109009e-01 -1.466939747333526611e-01 1.065066009759902954e-01
-1.760241389274597168e-02 -5.493773818016052246e-01 4.289873689413070679e-02 -2.309856936335563660e-02 -7.104657590389251709e-02 -2.442009001970291138e-01 8.261679857969284058e-02 -1.545726805925369263e-01 8.937152475118637085e-02 -1.611880511045455933e-01 3.433004766702651978e-02 6.705084443092346191e-02 -2.777803242206573486e-01 1.127330735325813293e-01 -9.135810285806655884e-02 1.717712730169296265e-01 -2.458855807781219482e-01 -4.689709097146987915e-02 3.800690919160842896e-02 9.200061112642288208e-02 -6.822901964187622070e-02 3.272128701210021973e-01 -1.760299652814865112e-01 -2.560700848698616028e-02 8.449690043926239014e-02 1.211310103535652161e-01 -2.371439933776855469e-01 -1.422531157732009888e-01 -1.979927122592926025e-01 2.296771556138992310e-01 -8.326679468154907227e-03 1.627705991268157959e-01
-3.604912385344505310e-02 -3.585596680641174316e-01 -1.261450797319412231e-01 1.280467361211776733e-01 2.139528393745422363e-01 -3.132941424846649170e-01 1.969192177057266235e-03 8.073768764734268188e-02 6.656254827976226807e-02 -1.933027505874633789e-01 4.785400629043579102e-02 8.559603244066238403e-02 -2.392571419477462769e-01 -1.143851727247238159e-01 -5.954375490546226501e-03 2.271709740161895752e-01 -2.183658331632614136e-01 9.453517198562622070e-02 3.849654644727706909e-02 -1.105477288365364075e-01 4.942765831947326660e-02 2.822187542915344238e-01 -6.637711822986602783e-02 -2.341917455196380615e-01 1.480991244316101074e-01 -6.492521613836288452e-02 -2.642334699630737305e-01 -2.430012226104736328e-01 -2.073317617177963257e-01 1.555911600589752197e-01 -1.181136816740036011e-01 2.572219967842102051e-01
-2.892249822616577148e-01 -3.979288041591644287e-01 8.853511512279510498e-02 2.404824346303939819e-01 1.500006765127182007e-02 3.206536918878555298e-02 8.121096342802047729e-02 1.148781403899192810e-01 -8.182638883590698242e-02 -3.823002874851226807e-01 -2.110236287117004395e-01 -4.835913702845573425e-02 -2.013086229562759399e-01 9.304355084896087646e-02 2.488498017191886902e-02 3.534615412354469299e-02 -2.315586805343627930e-01 -8.197472244501113892e-02 -7.470582425594329834e-02 -4.117691144347190857e-02 1.732637584209442139e-01 -9.815371781587600708e-02 -2.267385274171829224e-02 -1.286459118127822876e-01 2.102185487747192383e-01 1.555966436862945557e-01 -1.090198978781700134e-01 2.977716028690338135e-01 5.041865631937980652e-03 -6.939013302326202393e-02 -2.995350360870361328e-01 1.807348728179931641e-01
-5.184681713581085205e-02 -5.408405065536499023e-01 5.771872401237487793e-02 -9.919703751802444458e-02 -1.934457272291183472e-01 -1.931560188531875610e-01 3.502825647592544556e-02 2.231117635965347290e-01 5.412778630852699280e-02 -2.707781195640563965e-01 9.873137623071670532e-02 -1.026326939463615417e-01 -1.832564026117324829e-01 2.458113059401512146e-02 1.088497042655944824e-01 1.232669353485107422e-01 -1.880199462175369263e-01 7.374113798141479492e-02 1.471870392560958862e-01 1.152300685644149780e-01 2.667908743023872375e-02 1.716999858617782593e-01 -1.977858990430831909e-01 -5.491180345416069031e-02 1.922933757305145264e-01 1.267950236797332764e-01 -1.574683338403701782e-01 -9.048005193471908569e-02 -1.793780326843261719e-01 1.009783074259757996e-01 1.718719489872455597e-02 3.624499142169952393e-01
2.129089981317520142e-01 -3.697417378425598145e-01 -1.763782054185867310e-01 -1.075740158557891846e-01 5.472779273986816406e-02 -2.460140287876129150e-01 1.404175311326980591e-01 4.903977736830711365e-02 -5.764444917440414429e-02 -7.289309054613113403e-02 1.744826734066009521e-01 1.021793037652969360e-01 -1.285926438868045807e-02 -8.088912069797515869e-02 -7.810044288635253906e-02 1.296568065881729126e-01 -1.331883668899536133e-01 -3.295630961656570435e-02 -3.422441333532333374e-02 -7.862279564142227173e-02 6.090546771883964539e-02 2.454406470060348511e-01 -1.139582768082618713e-01 -1.551978886127471924e-01 2.533079683780670166e-01 1.565695106983184814e-01 -1.876140534877777100e-01 -1.950885504484176636e-01 -3.818030357360839844e-01 2.000186741352081299e-01 -1.377806626260280609e-02 3.679529726505279541e-01
-2.281289547681808472e-02 -2.869917154312133789e-01 1.543673127889633179e-01 1.140481457114219666e-01 -7.969073206186294556e-02 5.882007628679275513e-02 -4.294911399483680725e-02 2.366324141621589661e-02 1.143220439553260803e-01 -3.732321858406066895e-01 2.258314788341522217e-01 2.079120874404907227e-01 -8.791190385818481445e-02 3.628318198025226593e-03 6.151323206722736359e-03 -1.530305892229080200e-01 -3.000702559947967529e-01 -4.058398306369781494e-01 -1.290196739137172699e-02 -1.059891306795179844e-03 4.756564646959304810e-02 1.434364020824432373e-01 2.880159914493560791e-01 -2.569574713706970215e-01 3.700295835733413696e-02 -3.329354897141456604e-02 -3.590040504932403564e-01 1.204608306288719177e-01 -6.373821943998336792e-02 6.487135589122772217e-02 -1.837778836488723755e-02 -9.515117108821868896e-02
-1.251566857099533081e-01 -5.121688842773437500e-01 1.815482378005981445e-01 1.074276864528656006e-03 3.591312170028686523e-01 -4.458951950073242188e-02 3.243543207645416260e-01 2.430751621723175049e-01 -4.874464869499206543e-02 -1.533980667591094971e-01 -6.129088252782821655e-02 -5.472226068377494812e-02 -1.595135629177093506e-01 8.936934173107147217e-02 -2.539173699915409088e-02 1.717613786458969116e-01 -1.521269977092742920e-01 5.903062224388122559e-02 -9.599992632865905762e-02 1.706402450799942017e-01 -1.682301796972751617e-02 -6.188050657510757446e-02 -1.241512671113014221e-01 3.305856510996818542e-02 2.733049988746643066e-01 8.796375244855880737e-02 -8.104807883501052856e-02 -9.052892774343490601e-02 -1.365009844303131104e-01 -7.178215682506561279e-02 -3.006981611251831055e-01 2.418423816561698914e-02
4.885119944810867310e-02 -5.079855918884277344e-01 -1.800087653100490570e-02 1.483074128627777100e-01 -1.618406772613525391e-01 -3.671989440917968750e-01 -2.167590707540512085e-01 3.356599211692810059e-01 7.447452843189239502e-02 -3.444673717021942139e-01 1.820312440395355225e-01 1.539296805858612061e-01 -2.383126020431518555e-01 1.152337715029716492e-02 -7.613995671272277832e-02 9.473127126693725586e-02 -1.667074710130691528e-01 4.862172063440084457e-03 -6.664768327027559280e-03 1.638684049248695374e-02 1.909877732396125793e-02 -2.209014957770705223e-03 5.884337052702903748e-02 1.374041289091110229e-01 2.204835973680019379e-02 -2.947668917477130890e-02 -1.742324531078338623e-01 -4.419458284974098206e-02 5.149585194885730743e-03 1.562619209289550781e-01 -1.859720498323440552e-01 1.731073297560214996e-02
7.075399160385131836e-02 -1.891490221023559570e-01 3.286095261573791504e-01 -1.304023861885070801e-01 1.633559167385101318e-01 1.595731452107429504e-02 6.857810914516448975e-02 1.349177360534667969e-01 2.109965533018112183e-01 -1.322837024927139282e-01 9.530481696128845215e-02 -6.930442154407501221e-02 -2.909868061542510986e-01 2.333152890205383301e-01 -1.865553408861160278e-01 -2.283030003309249878e-02 3.052871488034725189e-02 -1.575940251350402832e-01 4.848778247833251953e-02 2.937854151241481304e-04 -1.347547862678766251e-02 2.818516492843627930e-01 -1.387001723051071167e-01 -3.985251188278198242e-01 -1.460880856029689312e-03 2.719163298606872559e-01 -1.246624216437339783e-01 -1.168304756283760071e-01 3.326031938195228577e-02 3.281187713146209717e-01 -5.000221729278564453e-02 1.839671880006790161e-01
1.810042113065719604e-01 -4.605907201766967773e-01 -1.365453302860260010e-01 1.179534122347831726e-01 -1.425750106573104858e-01 -9.292130358517169952e-03 4.097434505820274353e-02 2.433196306228637695e-01 1.515312343835830688e-01 -4.943936765193939209e-01 8.624326437711715698e-02 -1.732964217662811279e-01 -1.506989151239395142e-01 5.511257797479629517e-02 -3.418254852294921875e-02 1.341903209686279297e-01 -9.615387022495269775e-02 8.241120958700776100e-04 1.118361055850982666e-01 -4.522289708256721497e-02 -4.540248587727546692e-02 1.990855783224105835e-01 -1.845936179161071777e-01 5.568846128880977631e-03 2.491089515388011932e-02 2.269300520420074463e-01 -1.077884435653686523e-01 -3.667095303535461426e-02 -8.852177113294601440e-02 -3.899927437305450439e-02 -3.419666290283203125e-01 2.189160138368606567e-02
1.609261482954025269e-01 -5.256846919655799866e-02 3.042751848697662354e-01 -1.849215179681777954e-01 2.397115379571914673e-01 -1.199263855814933777e-01 2.869768440723419189e-01 1.559682637453079224e-01 2.215321809053421021e-01 -6.101886183023452759e-02 1.017985641956329346e-01 3.273957408964633942e-03 -3.680443465709686279e-01 1.463176310062408447e-01 -8.900980651378631592e-02 1.012469381093978882e-01 -4.756125062704086304e-02 -1.185422614216804504e-01 -8.155471831560134888e-02 -1.047848239541053772e-01 5.801769345998764038e-02 2.457574158906936646e-01 1.597335040569305420e-01 -1.642358303070068359e-01 2.049920856952667236e-01 2.317086309194564819e-01 -2.136305719614028931e-01 -1.002381965517997742e-01 -1.878936737775802612e-01 1.086070686578750610e-01 -2.632266581058502197e-01 9.920334815979003906e-02
6.975396722555160522e-02 -3.497537076473236084e-01 3.508821502327919006e-02 -8.614575117826461792e-02 -1.180863901972770691e-01 -1.651308238506317139e-01 -1.125448010861873627e-02 7.183733582496643066e-02 -1.882116645574569702e-01 -4.319172799587249756e-01 2.522617280483245850e-01 -5.709713324904441833e-02 -1.165004521608352661e-01 5.578586086630821228e-02 -4.897995293140411377e-02 1.303181797266006470e-01 -2.557759881019592285e-01 5.150791630148887634e-02 1.278824210166931152e-01 -1.998214125633239746e-01 7.592758536338806152e-02 2.239699512720108032e-01 -2.556405663490295410e-01 -2.617087587714195251e-02 5.040368065237998962e-02 7.474672049283981323e-02 -2.216454297304153442e-01 -2.736988244578242302e-04 -3.488923609256744385e-02 7.531093806028366089e-02 -3.805301487445831299e-01 1.935150325298309326e-01
2.846394665539264679e-02 -6.469665467739105225e-02 2.763733863830566406e-01 7.343881577253341675e-02 2.222991138696670532e-01 5.137971043586730957e-02 4.860382154583930969e-02 3.592307269573211670e-01 1.018531993031501770e-02 -2.060434818267822266e-01 1.640460640192031860e-01 9.235246479511260986e-02 -1.114293783903121948e-01 2.016164213418960571e-01 -1.689521521329879761e-01 -7.236684113740921021e-02 -1.418766472488641739e-02 -5.043303593993186951e-02 7.231006771326065063e-02 6.526536494493484497e-02 2.651408612728118896e-01 3.371369242668151855e-01 -1.278566941618919373e-02 -8.524110913276672363e-02 -9.403920732438564301e-03 8.551478385925292969e-02 -1.133303940296173096e-01 6.208687648177146912e-02 -1.235092133283615112e-01 1.860945224761962891e-01 -8.512379229068756104e-02 5.292093157768249512e-01
-8.616892993450164795e-02 -5.778217315673828125e-01 -1.150763705372810364e-01 3.642715141177177429e-02 6.264653522521257401e-03 -2.384122759103775024e-01 2.818768918514251709e-01 -4.564775899052619934e-02 2.195863276720046997e-01 -2.355533093214035034e-01 -3.242139145731925964e-02 -1.294530332088470459e-01 -1.518391221761703491e-01 2.117024734616279602e-03 5.179439857602119446e-02 1.601977497339248657e-01 -1.477183699607849121e-01 -1.098104417324066162e-01 4.194383695721626282e-02 1.194868460297584534e-01 -3.211875632405281067e-02 1.457925140857696533e-01 -3.153702244162559509e-02 -1.823036074638366699e-01 8.767396211624145508e-02 1.327135711908340454e-01 -2.662134766578674316e-01 -1.482207924127578735e-01 -3.016554713249206543e-01 -4.034141823649406433e-02 -5.207816138863563538e-03 1.247806772589683533e-01
1.018585786223411560e-01 -1.538927853107452393e-01 3.738615810871124268e-01 -9.159806370735168457e-02 1.011962420307099819e-03 9.908038377761840820e-02 3.450871109962463379e-01 7.709293067455291748e-02 1.974930316209793091e-01 -1.826381236314773560e-01 9.833804517984390259e-02 -1.417660266160964966e-01 -1.393994092941284180e-01 9.526167809963226318e-02 -1.557758599519729614e-01 6.424679607152938843e-02 8.632909506559371948e-03 -2.888412773609161377e-02 -1.065971255302429199e-01 -1.327224522829055786e-01 1.196922883391380310e-01 3.605378568172454834e-01 1.980073377490043640e-02 -2.503227293491363525e-01 3.938025981187820435e-02 3.313603103160858154e-01 -1.744694560766220093e-01 -1.730665415525436401e-01 -8.270735293626785278e-02 3.296905010938644409e-02 -1.257176250219345093e-01 3.019525110721588135e-01
-1.065800040960311890e-01 -4.730509817600250244e-01 1.541064679622650146e-01 2.388524264097213745e-01 9.414464980363845825e-02 -5.640033259987831116e-02 7.687447941862046719e-05 -5.683507770299911499e-02 1.239119470119476318e-01 -2.640096247196197510e-01 6.322750449180603027e-02 1.107384636998176575e-01 -1.950436681509017944e-01 -8.976234495639801025e-02 1.462235599756240845e-01 1.911240667104721069e-01 -9.386599063873291016e-02 -3.198466300964355469e-01 -1.410403251647949219e-01 5.571526475250720978e-03 1.496903449296951294e-01 1.332394927740097046e-01 -1.949434131383895874e-01 -1.256303042173385620e-01 2.613589763641357422e-01 1.330297887325286865e-01 -8.975269645452499390e-02 1.206201985478401184e-01 -1.174077168107032776e-01 1.779667437076568604e-01 1.414337903261184692e-01 -2.537953257560729980e-01
1.440170407295227051e-01 -6.184870600700378418e-01 1.614276468753814697e-01 1.131605133414268494e-01 -8.980339765548706055e-02 -2.328207194805145264e-01 -1.214121561497449875e-02 -8.865703642368316650e-02 1.394230425357818604e-01 -1.635557860136032104e-01 1.912469267845153809e-01 -1.917023956775665283e-01 -1.846250742673873901e-01 8.111942559480667114e-02 7.239402085542678833e-02 -6.765787303447723389e-02 -2.170528024435043335e-01 -8.063043653964996338e-02 1.154396757483482361e-01 6.292739510536193848e-02 -1.403531134128570557e-01 8.998938649892807007e-02 1.487097293138504028e-01 8.423477411270141602e-02 1.095957458019256592e-01 -4.973448440432548523e-02 -2.014615237712860107e-01 2.644663490355014801e-02 -4.291604086756706238e-02 -1.079488992691040039e-01 -3.087568283081054688e-01 1.583933532238006592e-01
-9.852554649114608765e-02 -5.828998088836669922e-01 -2.334790118038654327e-02 -5.513999238610267639e-02 -9.150375425815582275e-02 -2.262397110462188721e-01 2.927676029503345490e-02 3.717455267906188965e-02 1.212625131011009216e-01 -5.790346115827560425e-02 -1.229348359629511833e-03 -1.032466068863868713e-01 -2.452731132507324219e-01 -8.765649050474166870e-02 1.084028854966163635e-01 1.743914932012557983e-01 -2.108138203620910645e-01 -6.312607973814010620e-02 -4.936416074633598328e-02 4.149585217237472534e-02 -2.553250491619110107e-01 1.938790082931518555e-01 3.023795783519744873e-02 -5.980280041694641113e-02 1.549767851829528809e-01 1.251541376113891602e-01 -1.827107816934585571e-01 -2.896383963525295258e-02 -1.477449387311935425e-01 1.613024324178695679e-01 -1.782490760087966919e-01 3.647378683090209961e-01
-2.071975022554397583e-01 -4.173228517174720764e-02 2.391735017299652100e-01 6.486207246780395508e-02 5.501537024974822998e-02 3.662676364183425903e-02 1.682595908641815186e-02 3.131275177001953125e-01 2.082026600837707520e-01 -2.329185009002685547e-01 1.808454990386962891e-01 9.541454724967479706e-03 -2.390062212944030762e-01 -1.050530746579170227e-01 -7.586409151554107666e-02 3.257797956466674805e-01 -1.226232722401618958e-01 -3.083279356360435486e-02 3.172876313328742981e-03 -2.126674866303801537e-03 1.502139568328857422e-01 1.452201604843139648e-01 -2.586998343467712402e-01 -3.674691915512084961e-01 -1.441574245691299438e-01 3.198985755443572998e-02 -1.607684642076492310e-01 2.129269950091838837e-02 -5.980993807315826416e-02 -6.487887818366289139e-03 5.179244279861450195e-02 4.058971107006072998e-01
-2.546445131301879883e-01 -1.172104477882385254e-01 1.832733154296875000e-01 -1.983581297099590302e-02 6.720977276563644409e-02 -8.968618512153625488e-02 -6.984054110944271088e-03 1.210643649101257324e-01 3.741199970245361328e-01 -1.224726289510726929e-01 1.439018547534942627e-01 1.238590329885482788e-01 -3.632235229015350342e-01 1.949247159063816071e-02 -2.956747636198997498e-02 1.875742077827453613e-01 -2.586376368999481201e-01 -2.307815998792648315e-01 -2.287575751543045044e-01 -5.161673203110694885e-02 1.233010813593864441e-01 -1.090718880295753479e-01 -5.087197571992874146e-02 -1.443390995264053345e-01 2.916564643383026123e-01 -1.562046855688095093e-01 -1.062342226505279541e-01 1.534261107444763184e-01 -4.565242305397987366e-02 -4.752654209733009338e-02 -3.454679548740386963e-01 8.447693288326263428e-02
-6.674786657094955444e-02 -3.908637762069702148e-01 1.643335968255996704e-01 1.313930451869964600e-01 -9.263607859611511230e-02 -3.890279307961463928e-02 -4.314549732953310013e-03 1.796827092766761780e-02 1.842760443687438965e-01 -5.524355545639991760e-02 2.178400605916976929e-01 3.007960617542266846e-01 -2.909599840641021729e-01 -1.482209563255310059e-01 -1.410414092242717743e-02 -8.431676030158996582e-02 -2.150849997997283936e-01 1.587596386671066284e-01 1.165342852473258972e-01 -1.066474094986915588e-01 -1.155555769801139832e-01 -2.538802847266197205e-02 -1.986333578824996948e-01 -2.694047093391418457e-01 3.130189478397369385e-01 7.294189184904098511e-02 -2.436245828866958618e-01 -1.242220029234886169e-01 -1.140641719102859497e-01 1.956284940242767334e-01 -1.763656884431838989e-01 1.275287568569183350e-01
-9.145127981901168823e-02 -3.104535937309265137e-01 7.054927945137023926e-02 2.661920785903930664e-01 -1.375071424990892410e-02 -4.218869842588901520e-03 3.121900856494903564e-01 1.120072007179260254e-01 2.304460406303405762e-01 -1.903658211231231689e-01 -1.133124530315399170e-02 1.989141851663589478e-01 -2.822275459766387939e-01 -8.343218266963958740e-02 2.031630575656890869e-01 -6.646107137203216553e-02 -4.341708123683929443e-01 -6.562607828527688980e-03 -1.510538905858993530e-01 -3.021041117608547211e-02 1.496345400810241699e-01 -1.004377454519271851e-01 -2.366636097431182861e-01 5.723897367715835571e-02 -9.454368799924850464e-02 -5.040870234370231628e-02 -1.631120294332504272e-01 1.470163464546203613e-01 -5.244181677699089050e-02 1.619741022586822510e-01 -2.102483958005905151e-01 1.045407801866531372e-01
1.042613983154296875e-01 -2.189482748508453369e-01 3.586876988410949707e-01 3.156551346182823181e-02 8.194646239280700684e-02 -2.498972974717617035e-02 -6.288197636604309082e-02 2.832025587558746338e-01 3.516818284988403320e-01 -2.431757599115371704e-01 2.676214873790740967e-01 -1.656355708837509155e-01 -2.026250362396240234e-01 9.163848310708999634e-02 -2.194470316171646118e-01 8.070301264524459839e-03 1.132697612047195435e-01 -4.758587107062339783e-02 8.617405593395233154e-02 -1.365009993314743042e-01 1.613839529454708099e-02 1.898999512195587158e-01 -8.730573207139968872e-02 -1.733182519674301147e-01 -8.653676509857177734e-02 2.232708334922790527e-01 -1.684031635522842407e-01 -3.675453364849090576e-02 -1.222811788320541382e-01 1.755617558956146240e-01 -1.330253034830093384e-01 2.735628485679626465e-01
1.390648335218429565e-01 1.317405998706817627e-01 3.245099484920501709e-01 7.683016359806060791e-02 2.949639260768890381e-01 -4.923969134688377380e-02 9.757073968648910522e-02 2.379772514104843140e-01 9.091291576623916626e-02 -3.081219494342803955e-01 -2.179003320634365082e-02 1.087299361824989319e-01 1.019008904695510864e-01 3.164611756801605225e-02 -6.027781963348388672e-02 -2.239104919135570526e-02 -1.113620623946189880e-01 4.809679463505744934e-02 -1.142355427145957947e-01 1.898870021104812622e-01 2.659932672977447510e-01 2.049416005611419678e-01 -1.295950859785079956e-01 -3.002396523952484131e-01 -1.127935051918029785e-01 1.669345796108245850e-01 -3.458827733993530273e-01 -2.410317063331604004e-01 -1.692681014537811279e-01 7.900861650705337524e-02 -9.669219702482223511e-02 1.393376588821411133e-01
-2.439414709806442261e-02 -2.977816164493560791e-01 2.368133366107940674e-01 1.801343113183975220e-01 1.180478110909461975e-01 -7.154933363199234009e-02 1.334282755851745605e-01 4.907685145735740662e-02 1.141841635107994080e-01 -2.535728514194488525e-01 1.710421591997146606e-01 1.329644173383712769e-01 -4.705638065934181213e-02 1.268113777041435242e-02 -5.569803342223167419e-02 7.739335298538208008e-02 -1.394875943660736084e-01 -2.020757496356964111e-01 -4.168693441897630692e-03 1.562806665897369385e-01 6.063509359955787659e-02 -1.022673621773719788e-01 -5.141525864601135254e-01 -1.047433316707611084e-01 1.560423225164413452e-01 1.941401064395904541e-01 1.042494997382164001e-01 1.221902891993522644e-01 -2.886615991592407227e-01 -1.636444330215454102e-01 -2.438361793756484985e-01 -1.249228194355964661e-01
1.518676280975341797e-01 -2.616010606288909912e-01 4.733852446079254150e-01 2.196699380874633789e-02 -1.355089396238327026e-01 2.239662595093250275e-02 1.610386371612548828e-01 8.098844438791275024e-02 -6.848412007093429565e-02 -2.949340939521789551e-01 1.678320914506912231e-01 8.514343947172164917e-02 -2.866014838218688965e-01 1.265712678432464600e-01 1.749585121870040894e-01 -4.546860978007316589e-02 -2.041132450103759766e-01 -1.371150910854339600e-01 6.967869400978088379e-02 1.120726019144058228e-01 1.296613365411758423e-01 -6.396884471178054810e-02 -3.279234468936920166e-02 1.251399219036102295e-01 3.849871829152107239e-02 4.994996264576911926e-02 3.870873525738716125e-02 -1.272570043802261353e-01 -3.628808856010437012e-01 -2.032345235347747803e-01 -2.454724013805389404e-01 6.484917551279067993e-02
-2.535608112812042236e-01 5.949905142188072205e-02 9.138131141662597656e-02 2.141588740050792694e-02 1.679718345403671265e-01 -3.223136961460113525e-01 2.375730127096176147e-01 1.159133762121200562e-01 1.147201955318450928e-01 -8.056239038705825806e-02 1.342876702547073364e-01 1.131566092371940613e-01 -2.149171084165573120e-01 1.598093211650848389e-01 -1.212948001921176910e-02 1.213113293051719666e-01 1.674173921346664429e-01 -2.382842153310775757e-01 -2.182642966508865356e-01 1.111496537923812866e-01 -2.156159579753875732e-01 -4.227305948734283447e-02 -3.291754052042961121e-02 -2.421290874481201172e-01 -1.109831929206848145e-01 1.954074800014495850e-01 -3.938264846801757812e-01 1.322764158248901367e-01 -8.843275904655456543e-02 -6.820608675479888916e-02 -2.991537749767303467e-02 3.082948625087738037e-01
-9.901591390371322632e-02 -1.796702593564987183e-01 4.246137738227844238e-01 -9.911787696182727814e-03 1.193894594907760620e-01 -4.766725003719329834e-03 -2.081717364490032196e-02 1.961454749107360840e-01 3.283671438694000244e-01 -1.624530404806137085e-01 2.048974931240081787e-01 -1.492762193083763123e-02 -1.404969245195388794e-01 2.498935014009475708e-01 -2.005455791950225830e-01 -1.772502437233924866e-02 9.174747765064239502e-02 4.376520216464996338e-02 -2.830439619719982147e-02 -2.294590920209884644e-01 1.310394257307052612e-01 1.731447577476501465e-01 -1.134357377886772156e-01 -2.705856561660766602e-01 1.783249154686927795e-02 3.085273504257202148e-01 -1.174637302756309509e-01 -1.661298722028732300e-01 -1.037321910262107849e-01 1.075830459594726562e-01 -1.344920843839645386e-01 2.254970669746398926e-01
-1.160249486565589905e-01 -4.309875965118408203e-01 1.224944815039634705e-01 1.479485332965850830e-01 -9.779862314462661743e-02 -1.196595504879951477e-01 2.461265400052070618e-02 3.802841901779174805e-02 7.431415840983390808e-03 -2.876044511795043945e-01 2.834461927413940430e-01 1.989781856536865234e-01 -2.003281116485595703e-01 6.669943034648895264e-02 8.773911744356155396e-02 -1.708271354436874390e-01 -6.279674172401428223e-02 -2.603741288185119629e-01 -2.550397515296936035e-01 1.754529774188995361e-01 -1.543288677930831909e-01 -1.600735704414546490e-04 1.030748561024665833e-01 -1.112572476267814636e-01 1.367673277854919434e-01 -1.907934248447418213e-02 -3.682143390178680420e-01 1.532008647918701172e-01 -6.043346598744392395e-02 1.908695548772811890e-01 1.400795727968215942e-01 3.973751142621040344e-02
1.124622896313667297e-01 -8.891554176807403564e-02 3.151903152465820312e-01 8.896774053573608398e-02 9.793682396411895752e-02 1.491606533527374268e-01 2.167951613664627075e-01 -5.961640924215316772e-02 3.242975473403930664e-01 -6.878475099802017212e-02 1.999269574880599976e-01 3.892089799046516418e-02 -1.782381087541580200e-01 1.254465244710445404e-02 4.568429663777351379e-02 1.406736671924591064e-01 -1.071319505572319031e-01 -8.241851627826690674e-02 3.620431199669837952e-02 -3.398272395133972168e-02 -2.163058370351791382e-01 4.974783584475517273e-02 -3.687692806124687195e-02 -6.479811668395996094e-02 3.567069470882415771e-01 1.421355307102203369e-01 -1.029617562890052795e-01 1.066043525934219360e-01 -2.649885416030883789e-01 1.533739417791366577e-01 -4.842082262039184570e-01 1.069456487894058228e-01
1.107797771692276001e-02 -5.254044532775878906e-01 -1.512359380722045898e-01 9.688787907361984253e-02 -2.170191109180450439e-01 -3.084777295589447021e-01 1.011990532279014587e-01 1.166065484285354614e-01 1.800323128700256348e-01 -1.413004547357559204e-01 -4.242448136210441589e-02 1.028968095779418945e-01 -8.250890672206878662e-02 -3.046463709324598312e-03 -1.709619611501693726e-01 1.163643077015876770e-01 -1.786784231662750244e-01 -1.211410667747259140e-02 3.601265326142311096e-02 6.066752970218658447e-02 -1.698610782623291016e-01 2.387632876634597778e-01 -4.420503228902816772e-02 -3.427464365959167480e-01 6.122218910604715347e-03 8.819661289453506470e-02 -3.091619722545146942e-02 5.174380540847778320e-02 -1.896260231733322144e-01 8.568712323904037476e-02 -1.614095419645309448e-01 2.966147661209106445e-01
-5.738504603505134583e-02 -5.824724212288856506e-02 2.188615649938583374e-01 4.421156644821166992e-01 1.738070324063301086e-02 -2.395719736814498901e-01 3.027678430080413818e-01 1.340520679950714111e-01 1.638638377189636230e-01 -1.222133114933967590e-01 2.392875701189041138e-01 1.516067385673522949e-01 -7.386483252048492432e-02 2.136822976171970367e-02 -4.594426602125167847e-02 -1.575260013341903687e-01 -3.798682987689971924e-02 -4.057211279869079590e-01 1.039524450898170471e-01 8.965341001749038696e-02 1.086628362536430359e-01 9.554672241210937500e-02 -2.624314129352569580e-01 -3.920514881610870361e-02 -1.759601943194866180e-02 -8.286616206169128418e-02 2.313480339944362640e-02 8.396068215370178223e-02 -2.271715551614761353e-02 1.518516987562179565e-01 -3.184856474399566650e-01 1.083241477608680725e-01
9.237542748451232910e-02 -3.299320340156555176e-01 -6.609701085835695267e-03 4.701300337910652161e-02 -1.227584257721900940e-01 -3.559035658836364746e-01 -4.751539230346679688e-02 6.627836078405380249e-02 7.295177783817052841e-03 -3.341488540172576904e-01 1.767298132181167603e-01 4.966262355446815491e-02 -1.303568929433822632e-01 1.341416388750076294e-01 2.033263631165027618e-02 2.130634039640426636e-01 -1.536784041672945023e-02 -5.003084614872932434e-02 9.203065931797027588e-02 -1.004895195364952087e-01 -1.079275533556938171e-01 3.337328433990478516e-01 -2.059195488691329956e-01 -1.291703432798385620e-02 1.771211326122283936e-01 2.818546891212463379e-01 -4.048920571804046631e-01 -9.083945304155349731e-02 -7.100715488195419312e-02 1.889692805707454681e-02 5.428096652030944824e-02 1.658724248409271240e-01
-7.961160689592361450e-02 -1.939630508422851562e-01 -2.562601305544376373e-02 6.097158789634704590e-02 -1.860896684229373932e-02 -1.985808312892913818e-01 2.433674484491348267e-01 2.351282685995101929e-01 1.663280576467514038e-01 -1.990730464458465576e-01 2.005527615547180176e-01 3.527756333351135254e-01 -2.697092294692993164e-01 1.668520420789718628e-01 -3.514030948281288147e-02 4.947876557707786560e-03 2.073492109775543213e-01 1.261384692043066025e-02 2.347284555435180664e-01 3.457496315240859985e-02 -1.851792037487030029e-01 1.116904392838478088e-01 1.229815408587455750e-01 -2.580656409263610840e-01 1.837309747934341431e-01 2.316177785396575928e-01 -2.415512055158615112e-01 2.286637015640735626e-02 -2.336983531713485718e-01 1.325863152742385864e-01 -5.827577784657478333e-02 1.173263043165206909e-01
-1.619963794946670532e-01 -4.205292463302612305e-01 3.780791908502578735e-02 2.496771216392517090e-01 -9.413298219442367554e-02 -3.186542913317680359e-02 -6.531977653503417969e-02 -1.139810234308242798e-01 2.031576335430145264e-01 -1.478913575410842896e-01 3.634109199047088623e-01 -2.742595411837100983e-02 -1.672205924987792969e-01 -6.658238172531127930e-02 7.157088816165924072e-02 -1.020870208740234375e-01 -2.783993482589721680e-01 -1.982806324958801270e-01 -1.389851421117782593e-01 9.298472851514816284e-02 -1.065001124516129494e-03 1.631555706262588501e-01 2.478072419762611389e-02 -1.345833241939544678e-01 1.796680539846420288e-01 1.380139738321304321e-01 -2.820834517478942871e-01 -2.181917279958724976e-01 -2.516781687736511230e-01 9.683606773614883423e-02 1.698297075927257538e-02 1.430315226316452026e-01
-1.840820312500000000e-01 -2.776299715042114258e-01 2.791285812854766846e-01 2.387250661849975586e-01 -8.715128898620605469e-02 1.505106985569000244e-01 1.740967333316802979e-01 1.562063694000244141e-01 1.742248535156250000e-01 -1.280478835105895996e-01 2.228227704763412476e-01 -5.071740224957466125e-02 4.945744946599006653e-02 3.672957420349121094e-02 -1.650911197066307068e-02 -8.442326448857784271e-03 -3.503584489226341248e-02 -3.293519318103790283e-01 -8.010105788707733154e-02 -3.733807057142257690e-02 -4.273278464097529650e-04 1.394925713539123535e-01 -2.665089964866638184e-01 -4.489382728934288025e-02 -2.120716273784637451e-01 -1.302008181810379028e-01 -8.074958622455596924e-02 7.029138505458831787e-02 -5.821970105171203613e-02 2.132397890090942383e-01 -4.523767530918121338e-01 1.707556843757629395e-01
-9.126102179288864136e-02 -1.867378945462405682e-03 4.029802083969116211e-01 1.301337331533432007e-01 2.177177667617797852e-01 -6.388523429632186890e-02 4.552215710282325745e-02 2.485370039939880371e-01 3.342763483524322510e-01 -2.424857765436172485e-01 2.883226275444030762e-01 -1.671752035617828369e-01 -9.158210456371307373e-02 2.494620829820632935e-01 -2.100536227226257324e-01 8.289863914251327515e-02 4.115225374698638916e-02 5.721418932080268860e-02 -1.732060313224792480e-02 -1.227911859750747681e-01 -3.971111774444580078e-02 1.260190904140472412e-01 -8.763939887285232544e-02 -2.657685279846191406e-01 -1.213190108537673950e-01 1.552822887897491455e-01 -1.343617122620344162e-02 -4.461627453565597534e-02 -1.983539201319217682e-02 2.019390314817428589e-01 -2.172630280256271362e-01 2.197498232126235962e-01
-1.259711086750030518e-01 -2.884364128112792969e-01 3.702279329299926758e-01 2.812084257602691650e-01 -1.313274800777435303e-01 -1.465014647692441940e-02 2.769189774990081787e-01 1.978395730257034302e-01 8.255279064178466797e-02 -5.110031366348266602e-02 1.519464999437332153e-01 -1.256313323974609375e-01 -5.032118409872055054e-03 -5.952664837241172791e-02 1.952981390058994293e-02 -1.493418309837579727e-02 -7.587756216526031494e-02 -4.004260301589965820e-01 9.575583040714263916e-02 4.925275966525077820e-02 1.222152262926101685e-01 6.235453486442565918e-02 -1.474396437406539917e-01 -5.981523916125297546e-02 -1.331892907619476318e-01 -7.466379553079605103e-02 -1.270835399627685547e-01 1.200705841183662415e-01 1.226868778467178345e-01 1.331901997327804565e-01 -3.754686415195465088e-01 2.225951403379440308e-01
-3.225665092468261719e-01 -4.020866155624389648e-01 1.671278178691864014e-01 3.161920011043548584e-01 6.295133382081985474e-02 -1.334282457828521729e-01 5.216090753674507141e-02 -1.135530173778533936e-01 6.496488582342863083e-03 -2.305135875940322876e-01 1.191668659448623657e-01 2.971931695938110352e-01 -1.804523020982742310e-01 1.417072713375091553e-01 -1.404476910829544067e-01 9.722513705492019653e-02 -1.594049483537673950e-01 -1.112643405795097351e-01 5.678044632077217102e-03 6.774958223104476929e-02 4.423511400818824768e-02 -1.106678918004035950e-01 -3.306916952133178711e-01 1.885999888181686401e-01 -3.314442932605743408e-02 2.319947816431522369e-02 -1.300572901964187622e-01 -2.227223664522171021e-01 -1.070816740393638611e-01 6.968890130519866943e-02 -2.109405994415283203e-01 3.070520609617233276e-02
-4.725044593214988708e-02 -5.250052213668823242e-01 1.270417422056198120e-01 -5.251226015388965607e-03 1.884522661566734314e-02 -5.512901768088340759e-02 1.877246350049972534e-01 -2.840673550963401794e-02 3.929456323385238647e-02 1.264475937932729721e-02 1.243127807974815369e-01 1.729389652609825134e-02 -2.889377474784851074e-01 3.098300099372863770e-01 1.869374662637710571e-01 3.339206278324127197e-01 -1.948364078998565674e-01 2.201100140810012817e-01 -1.162621974945068359e-01 -2.248688638210296631e-01 -7.291607558727264404e-02 -1.731579005718231201e-02 7.176074385643005371e-02 -1.593453809618949890e-02 6.940016895532608032e-02 8.375704288482666016e-02 -6.222920864820480347e-02 -6.148589774966239929e-02 2.027272246778011322e-02 1.356055885553359985e-01 -3.098200857639312744e-01 1.654010564088821411e-01
6.878829747438430786e-02 -6.093856692314147949e-01 1.000997871160507202e-01 -7.065326441079378128e-03 -2.128526866436004639e-01 -2.569803893566131592e-01 1.428348869085311890e-01 -4.827304184436798096e-02 1.710832118988037109e-01 -5.003606900572776794e-02 1.236014813184738159e-01 -7.567440718412399292e-02 -1.778571456670761108e-01 -3.558829426765441895e-01 -1.450591683387756348e-01 -8.103099465370178223e-02 3.807947784662246704e-02 -4.507991671562194824e-02 2.451183088123798370e-02 1.007731929421424866e-01 -1.443695463240146637e-02 5.144888535141944885e-02 -9.430940449237823486e-02 -7.113157212734222412e-02 -8.159172534942626953e-02 1.837017089128494263e-01 -5.796461179852485657e-02 -2.454455047845840454e-01 -8.587605506181716919e-02 4.765626788139343262e-02 -3.009678721427917480e-01 7.626922428607940674e-02
-9.132087975740432739e-02 2.530361898243427277e-02 5.154434591531753540e-02 3.164164125919342041e-01 4.261628389358520508e-01 -1.361200660467147827e-01 6.151023134589195251e-02 2.763974666595458984e-01 -3.317771852016448975e-02 -2.651544809341430664e-01 -9.612821787595748901e-02 4.703992232680320740e-02 3.983698040246963501e-02 -7.358277589082717896e-02 6.237395480275154114e-02 -1.955123618245124817e-02 -1.388059258460998535e-01 -4.878613352775573730e-02 -3.052420318126678467e-01 -2.424444258213043213e-01 -2.953956089913845062e-02 -1.212711483240127563e-01 8.709631860256195068e-03 -2.599659264087677002e-01 1.022211089730262756e-01 1.313235312700271606e-01 -1.789187341928482056e-01 1.778796464204788208e-01 -2.100549787282943726e-01 1.059769615530967712e-01 -1.876691281795501709e-01 2.739118337631225586e-01
4.542649164795875549e-02 -9.498655796051025391e-02 1.722455620765686035e-01 2.730948664247989655e-02 1.746146231889724731e-01 -3.842477686703205109e-03 2.286714874207973480e-02 2.331834137439727783e-01 3.655259013175964355e-01 -2.675043344497680664e-01 1.385327577590942383e-01 1.992210187017917633e-02 -1.621015220880508423e-01 1.819828301668167114e-01 -3.260623514652252197e-01 -1.406050939112901688e-02 2.126116752624511719e-01 -6.641470640897750854e-02 -4.198492504656314850e-03 -1.331147998571395874e-01 1.244802251458168030e-01 1.109192743897438049e-01 -1.433337926864624023e-01 -2.922528684139251709e-01 -8.477127552032470703e-02 3.199368715286254883e-01 -8.171767741441726685e-02 -1.198225840926170349e-01 -6.375139951705932617e-02 1.482329219579696655e-01 -2.023123055696487427e-01 2.894427180290222168e-01
-1.726760268211364746e-01 -4.958152472972869873e-01 1.545107574202120304e-03 -1.157725304365158081e-01 -1.387933492660522461e-01 -2.912654876708984375e-01 1.658370345830917358e-01 -6.492666900157928467e-02 7.033293135464191437e-03 -1.534598916769027710e-01 1.964073255658149719e-02 1.093941703438758850e-01 -1.306905895471572876e-01 2.777577377855777740e-02 1.410968601703643799e-01 1.316100805997848511e-01 -3.826481699943542480e-01 7.574648410081863403e-02 9.203379601240158081e-02 2.130648307502269745e-02 1.598110198974609375e-01 3.582163527607917786e-02 -2.102872729301452637e-02 -1.779984384775161743e-01 -3.507438674569129944e-02 1.980861425399780273e-01 -2.061291784048080444e-01 -1.734526304062455893e-04 -2.104921638965606689e-01 3.311422467231750488e-02 -2.050863206386566162e-01 3.060122728347778320e-01
2.194757573306560516e-02 -1.200646907091140747e-01 3.073649406433105469e-01 3.502447530627250671e-02 1.834300458431243896e-01 -7.366997003555297852e-02 -6.584972888231277466e-02 2.427317202091217041e-01 4.103762507438659668e-01 -2.416849583387374878e-01 2.842822074890136719e-01 -2.296514622867107391e-02 -9.694769978523254395e-02 2.230480462312698364e-01 -3.237028419971466064e-01 8.557049930095672607e-02 1.173707693815231323e-01 -6.472450494766235352e-02 5.016333609819412231e-02 -1.333401650190353394e-01 6.421591341495513916e-02 8.449292182922363281e-02 -1.958508640527725220e-01 -1.700551956892013550e-01 -9.754646569490432739e-03 2.324799299240112305e-01 -6.280616670846939087e-02 -1.838932335376739502e-01 -7.729122787714004517e-02 1.248497143387794495e-01 -9.388287365436553955e-02 2.618698775768280029e-01
1.133178696036338806e-01 -3.424926996231079102e-01 -2.577658928930759430e-02 1.428982019424438477e-01 -3.506666794419288635e-02 -5.823875591158866882e-02 1.901772618293762207e-01 1.780193597078323364e-01 -8.865135721862316132e-03 -1.611315645277500153e-02 3.292716145515441895e-01 4.078010320663452148e-01 1.778412796556949615e-02 6.032709032297134399e-02 6.149253249168395996e-02 6.968591362237930298e-02 -1.103527545928955078e-01 -1.732515096664428711e-01 -1.523430645465850830e-01 -2.077988982200622559e-01 -2.636210620403289795e-02 1.439811885356903076e-01 1.531606726348400116e-02 -1.657894253730773926e-02 -2.522816658020019531e-01 1.950944513082504272e-01 -2.057016044855117798e-01 1.657524704933166504e-01 1.329888105392456055e-01 -2.328926622867584229e-01 -9.676314145326614380e-02 3.245619833469390869e-01
3.209426999092102051e-03 -3.500446677207946777e-01 1.673096418380737305e-01 3.266630470752716064e-01 -2.001730054616928101e-01 -1.556291729211807251e-01 2.799660563468933105e-01 1.031798571348190308e-01 -8.835614472627639771e-02 -2.041052281856536865e-02 1.743996888399124146e-01 1.382458359003067017e-01 -2.280889749526977539e-01 1.522082984447479248e-01 4.045709501951932907e-03 -2.275457233190536499e-01 -2.241428345441818237e-01 2.975970506668090820e-02 -1.349625885486602783e-01 -4.433967918157577515e-02 4.541661217808723450e-02 4.071929305791854858e-02 -1.807093918323516846e-01 8.336187340319156647e-03 9.808258712291717529e-02 2.407453954219818115e-02 -1.072286590933799744e-01 2.880189120769500732e-01 4.673400893807411194e-02 1.645747385919094086e-02 -3.975937068462371826e-01 1.782229393720626831e-01
2.771727740764617920e-02 -2.786976695060729980e-01 -9.847265481948852539e-02 -9.345722943544387817e-02 -9.751858562231063843e-02 -2.976997792720794678e-01 -1.009670048952102661e-01 2.020659297704696655e-01 1.899363249540328979e-01 -3.168303072452545166e-01 1.923088729381561279e-01 1.963232085108757019e-02 -3.530212044715881348e-01 1.708372086286544800e-01 1.159192062914371490e-02 1.052524149417877197e-01 -1.013189777731895447e-01 -1.523663848638534546e-01 1.338463574647903442e-01 1.168493553996086121e-01 7.889348082244396210e-03 2.168598771095275879e-01 -2.591103613376617432e-01 1.951580941677093506e-01 2.080325270071625710e-03 9.742926806211471558e-02 -2.329579293727874756e-01 -8.210938423871994019e-02 -1.245597302913665771e-01 6.058638915419578552e-02 -1.046953424811363220e-01 3.116103708744049072e-01
1.872181445360183716e-01 -3.039513826370239258e-01 -1.746836155652999878e-01 -1.233473140746355057e-02 1.043366938829421997e-01 -2.531295120716094971e-01 1.606397032737731934e-01 2.655742764472961426e-01 7.302042096853256226e-02 -2.737995386123657227e-01 1.273429840803146362e-01 1.587983220815658569e-01 -6.840845942497253418e-02 1.274503618478775024e-01 -1.277333647012710571e-01 5.317205796018242836e-04 -1.753229051828384399e-01 -6.535236537456512451e-02 8.285168558359146118e-03 -1.556893289089202881e-01 -3.995016813278198242e-01 9.867624193429946899e-02 -2.059392780065536499e-01 -1.202521100640296936e-02 9.213762730360031128e-02 -3.133819904178380966e-03 -6.056879088282585144e-02 -3.567198812961578369e-01 -1.904699653387069702e-01 1.932664811611175537e-01 -1.325196772813796997e-01 -9.904582798480987549e-02
6.377505511045455933e-02 -1.147272735834121704e-01 2.579536139965057373e-01 -2.151673585176467896e-01 1.850225403904914856e-02 -3.748929128050804138e-02 2.683615684509277344e-01 3.263349533081054688e-01 1.430675685405731201e-01 -1.201307103037834167e-01 1.814323365688323975e-01 -1.276046186685562134e-01 -2.037352770566940308e-01 3.103978633880615234e-01 -6.096905842423439026e-02 -1.210630238056182861e-01 7.032313197851181030e-02 -5.337567254900932312e-02 -4.877378046512603760e-02 9.161046147346496582e-02 8.587696403264999390e-02 1.503607481718063354e-01 1.586635969579219818e-02 -4.442652761936187744e-01 1.421617120504379272e-01 2.703490257263183594e-01 -1.212671771645545959e-01 -1.260144114494323730e-01 -1.725449413061141968e-01 7.691280543804168701e-02 -1.634299010038375854e-01 1.299678683280944824e-01
6.883351504802703857e-02 -4.862790107727050781e-01 4.977902024984359741e-02 1.253259479999542236e-01 -1.451129764318466187e-01 -4.837436228990554810e-02 1.105962544679641724e-01 3.592893481254577637e-02 3.302752447780221701e-04 -6.781024485826492310e-02 9.465155191719532013e-03 -7.582966703921556473e-03 -3.573727011680603027e-01 -3.588715568184852600e-02 -1.401211321353912354e-01 4.120071232318878174e-02 -4.580271989107131958e-02 -2.778521180152893066e-01 -3.011093649547547102e-04 -7.395705580711364746e-02 3.435200452804565430e-01 1.379798445850610733e-02 -4.998561739921569824e-02 -3.519870936870574951e-01 2.228868752717971802e-01 1.039270833134651184e-01 1.079381853342056274e-01 -2.042053490877151489e-01 -9.251490980386734009e-02 -1.762695796787738800e-02 -2.128360420465469360e-01 -2.263886928558349609e-01
-2.053287923336029053e-01 -4.715754985809326172e-01 1.015514507889747620e-01 1.987236887216567993e-01 1.200235486030578613e-01 -2.498263567686080933e-01 1.160986050963401794e-01 1.127658411860466003e-01 2.633807249367237091e-02 -1.444717645645141602e-01 1.686040014028549194e-01 1.776680052280426025e-01 -5.148775875568389893e-02 7.580205798149108887e-02 -1.330018192529678345e-01 2.203275859355926514e-01 -3.158779442310333252e-01 2.816603519022464752e-02 1.148731559514999390e-01 1.470378041267395020e-01 -5.496873334050178528e-02 -1.858935356140136719e-01 -3.204121887683868408e-01 6.778184790164232254e-03 3.402250353246927261e-03 1.750721186399459839e-01 -2.695432007312774658e-01 -1.423499546945095062e-02 -1.256336867809295654e-01 -8.142937719821929932e-02 -1.419071108102798462e-01 -6.858012080192565918e-02
2.171295285224914551e-01 -1.116165146231651306e-01 3.591985404491424561e-01 -1.641899645328521729e-01 1.984889507293701172e-01 -1.367429494857788086e-01 1.322216391563415527e-01 2.419506385922431946e-02 1.971192099153995514e-02 -2.956266887485980988e-02 2.468417771160602570e-02 -2.046065926551818848e-01 -6.521515548229217529e-02 1.965120136737823486e-01 -1.646919548511505127e-01 1.005608774721622467e-02 9.351057559251785278e-02 -7.518234848976135254e-02 -2.599188126623630524e-02 4.774369671940803528e-02 -4.968451336026191711e-02 1.862198561429977417e-01 -1.854899078607559204e-01 -3.324534296989440918e-01 1.011809054762125015e-02 1.520462334156036377e-01 -2.957949638366699219e-01 -8.273445069789886475e-02 -1.949162632226943970e-01 -3.122732229530811310e-02 -3.647131025791168213e-01 3.247258365154266357e-01
-3.900962322950363159e-02 -1.320855766534805298e-01 3.246254026889801025e-01 2.669529020786285400e-01 -6.561132520437240601e-02 5.417697131633758545e-03 1.436405926942825317e-01 9.562742710113525391e-02 1.437798589468002319e-01 -9.320822358131408691e-02 2.684340476989746094e-01 -1.216166932135820389e-02 -5.005349218845367432e-02 2.877829968929290771e-02 -5.368116777390241623e-03 7.379309087991714478e-02 -6.099464744329452515e-02 -3.812285065650939941e-01 -1.572297215461730957e-01 -7.173575926572084427e-03 1.230146586894989014e-01 -1.083277314901351929e-01 -2.673576772212982178e-01 -1.613242328166961670e-01 -5.661677196621894836e-02 -4.944090172648429871e-02 1.614429056644439697e-02 1.232151985168457031e-01 1.443883627653121948e-01 1.069892644882202148e-01 -5.355147719383239746e-01 1.467553228139877319e-01
1.981079019606113434e-02 -5.316992402076721191e-01 -8.630909025669097900e-02 -3.630046918988227844e-02 -1.110640019178390503e-01 -2.370737493038177490e-01 8.770056813955307007e-02 -3.870362043380737305e-02 1.546703428030014038e-01 -2.529504895210266113e-01 -5.372112616896629333e-02 9.343577921390533447e-02 -4.429272562265396118e-02 -5.202191695570945740e-02 1.040187254548072815e-01 1.122488081455230713e-01 -3.890352323651313782e-02 -2.530483901500701904e-02 4.121940582990646362e-02 4.310983791947364807e-02 -1.065221149474382401e-02 5.231446623802185059e-01 -1.216158941388130188e-01 -2.090347558259963989e-01 9.819504618644714355e-02 2.634133026003837585e-02 -8.002839982509613037e-02 -5.291003361344337463e-02 -1.247539073228836060e-01 1.281851828098297119e-01 -2.701420783996582031e-01 2.007337212562561035e-01
6.014782935380935669e-02 -3.644816577434539795e-01 -3.458300232887268066e-02 -4.690133407711982727e-02 5.475478991866111755e-02 -3.666885197162628174e-02 5.256963893771171570e-02 1.853315718472003937e-02 2.459541261196136475e-01 -2.516006119549274445e-02 4.661827161908149719e-02 1.135598123073577881e-02 -2.528646886348724365e-01 9.465697407722473145e-02 -1.167257875204086304e-01 -3.569107875227928162e-02 -1.666673570871353149e-01 1.365453302860260010e-01 1.259533911943435669e-01 -1.465159356594085693e-01 -2.443095892667770386e-01 9.750998765230178833e-02 -3.567590564489364624e-02 -1.073371395468711853e-01 2.883127331733703613e-01 1.002696827054023743e-01 -2.639150619506835938e-01 3.222989663481712341e-02 -2.174524068832397461e-01 2.859702706336975098e-01 -1.564519554376602173e-01 4.672354459762573242e-01
6.722888350486755371e-02 -7.612660527229309082e-02 3.015259504318237305e-01 3.799835965037345886e-02 1.479500979185104370e-01 -8.986135572195053101e-02 1.047331020236015320e-01 2.561439871788024902e-01 7.027903944253921509e-02 -1.557973474264144897e-01 3.331723511219024658e-01 8.975269645452499390e-02 -1.872686743736267090e-01 4.258962348103523254e-02 -3.005314171314239502e-01 -1.483120676130056381e-02 -2.246462926268577576e-02 -2.569378539919853210e-02 -9.082741104066371918e-03 -3.586537018418312073e-02 1.102833896875381470e-01 2.882359027862548828e-01 -8.902665227651596069e-02 -4.156815707683563232e-01 -1.622675508260726929e-01 3.143433034420013428e-01 7.862947881221771240e-02 1.078540831804275513e-01 -3.177269548177719116e-02 1.291393339633941650e-01 -1.875553429126739502e-01 2.019215971231460571e-01
1.479640882462263107e-02 -6.099179387092590332e-01 8.941521495580673218e-02 1.543255299329757690e-01 -1.835165731608867645e-02 -1.014902144670486450e-01 5.414698389358818531e-04 -1.408637613058090210e-01 7.702969014644622803e-02 -2.099572867155075073e-01 7.644225656986236572e-02 3.015919923782348633e-01 -4.080756753683090210e-02 -8.467650413513183594e-02 -5.683650448918342590e-02 2.452660053968429565e-01 -1.889493167400360107e-01 -3.660896793007850647e-02 -1.100495224818587303e-03 1.132282987236976624e-01 -1.665096879005432129e-01 -6.279604136943817139e-02 -1.877359151840209961e-01 8.279170840978622437e-02 8.968913555145263672e-02 1.502880156040191650e-01 -1.729492396116256714e-01 -2.191681414842605591e-01 -2.091076970100402832e-01 1.804205626249313354e-01 -1.576258093118667603e-01 1.145400404930114746e-01
-3.291770219802856445e-01 -3.503071665763854980e-01 1.954554468393325806e-01 8.505075424909591675e-02 2.700988352298736572e-01 -3.833499737083911896e-03 2.240143120288848877e-01 6.319709122180938721e-02 -5.511353909969329834e-02 -1.934507042169570923e-01 1.634014844894409180e-01 1.725055128335952759e-01 -2.290434390306472778e-01 -5.367775261402130127e-02 1.137292608618736267e-01 4.826627671718597412e-03 -4.796333983540534973e-02 -3.490917012095451355e-02 -1.950778514146804810e-01 -1.777165979146957397e-01 -5.679569393396377563e-02 1.486536562442779541e-01 -2.460699528455734253e-01 2.183978110551834106e-01 1.846916079521179199e-01 1.507138311862945557e-01 -1.349566578865051270e-01 -2.912046760320663452e-02 -9.556465595960617065e-02 -2.648742198944091797e-01 -1.960071027278900146e-01 1.755048036575317383e-01
4.273529350757598877e-02 -3.589244782924652100e-01 1.031495630741119385e-01 5.406200289726257324e-01 -2.957344949245452881e-01 -9.851291030645370483e-02 1.404462158679962158e-01 3.356722369790077209e-02 6.849823892116546631e-02 -8.332008868455886841e-02 -2.367462217807769775e-02 -9.776498377323150635e-02 -2.282717078924179077e-02 1.107034832239151001e-01 1.653599739074707031e-01 6.400407105684280396e-02 -9.781297296285629272e-02 8.780040591955184937e-02 -1.410657316446304321e-01 -2.895136475563049316e-01 1.576539129018783569e-01 4.372899129521101713e-04 -8.459749072790145874e-02 2.925840672105550766e-03 7.857937365770339966e-02 2.114819884300231934e-01 -1.164706870913505554e-01 -9.934299439191818237e-02 -7.250406593084335327e-02 5.307503417134284973e-02 -2.790169417858123779e-01 2.630205750465393066e-01
-3.639920055866241455e-02 -9.927341341972351074e-02 1.121460869908332825e-01 3.283893764019012451e-01 2.258019447326660156e-01 -1.927117854356765747e-01 3.721587955951690674e-01 1.745340600609779358e-02 -2.678131461143493652e-01 -3.619764149188995361e-01 1.655615866184234619e-01 -1.294253021478652954e-01 -1.696405857801437378e-01 1.232712529599666595e-02 7.501265406608581543e-02 -1.802293807268142700e-01 -3.386380150914192200e-02 -1.785740852355957031e-01 6.619484722614288330e-02 -1.121615692973136902e-01 9.965960681438446045e-02 3.850615620613098145e-01 1.284050494432449341e-01 -1.524049639701843262e-01 4.595294222235679626e-02 -2.665258385241031647e-02 -6.539010256528854370e-02 -1.619985997676849365e-01 1.465113013982772827e-01 2.966946922242641449e-02 -6.514310091733932495e-02 1.402601599693298340e-01
1.141973063349723816e-01 -1.274818181991577148e-01 3.947624564170837402e-01 -5.852586124092340469e-03 8.471763134002685547e-02 -2.642141878604888916e-01 1.065243687480688095e-02 3.557637929916381836e-01 -3.101225942373275757e-03 -1.027931123971939087e-01 2.135675959289073944e-02 -4.808771610260009766e-02 -1.572869122028350830e-01 1.683291494846343994e-01 -1.321767121553421021e-01 1.639741361141204834e-01 -6.474829744547605515e-03 5.793175473809242249e-02 2.366876788437366486e-02 9.278505295515060425e-02 2.177911400794982910e-01 6.198197230696678162e-02 -1.380233764648437500e-01 -2.531118094921112061e-01 -2.562575042247772217e-01 3.282894492149353027e-01 -5.288327485322952271e-02 -1.003175601363182068e-01 4.306806623935699463e-02 2.218252420425415039e-01 1.594760082662105560e-02 3.403167128562927246e-01
9.311647154390811920e-03 -1.564827859401702881e-01 2.611993253231048584e-01 2.953739464282989502e-02 1.083461120724678040e-01 6.696586310863494873e-02 8.615954965353012085e-02 2.470726668834686279e-01 2.243166267871856689e-01 -1.442265808582305908e-01 2.022334337234497070e-01 -1.092119514942169189e-01 -6.340610980987548828e-02 1.760358661413192749e-01 -2.384343892335891724e-01 1.853984445333480835e-01 1.108612567186355591e-01 -1.276517212390899658e-01 1.065367013216018677e-01 -2.963898144662380219e-02 1.412127912044525146e-01 2.390976846218109131e-01 -1.243987902998924255e-01 -2.015044242143630981e-01 6.590605713427066803e-03 4.312552213668823242e-01 -1.993556693196296692e-02 -6.620872765779495239e-02 -2.878211438655853271e-02 2.607674002647399902e-01 -2.239279896020889282e-01 2.961095869541168213e-01
-7.819545455276966095e-03 -2.143309265375137329e-01 2.647189199924468994e-01 4.324022680521011353e-02 1.459453850984573364e-01 -5.114247277379035950e-02 -2.332077175378799438e-02 2.964322268962860107e-01 2.683337926864624023e-01 -2.882319390773773193e-01 1.002170071005821228e-01 -3.538868203759193420e-02 -1.206651479005813599e-01 2.038870155811309814e-01 -2.150266766548156738e-01 -3.490142151713371277e-02 2.099576890468597412e-01 3.977054357528686523e-02 1.327296942472457886e-01 -7.081511616706848145e-02 1.840377002954483032e-01 6.459068506956100464e-02 -1.554799228906631470e-01 -3.124510049819946289e-01 -1.669235527515411377e-01 2.737200260162353516e-01 -1.658147275447845459e-01 -1.614016145467758179e-01 -8.591696619987487793e-02 8.895017206668853760e-02 -1.874302178621292114e-01 2.546963989734649658e-01
-8.322512358427047729e-02 -5.109708905220031738e-01 1.349653750658035278e-01 1.769038438796997070e-01 1.626779139041900635e-01 1.502401828765869141e-01 2.009703814983367920e-01 1.992835290729999542e-02 6.838171929121017456e-02 -2.146132290363311768e-01 1.462041139602661133e-01 4.744362086057662964e-02 1.435028016567230225e-02 1.736469566822052002e-01 -4.129712581634521484e-01 2.322147041559219360e-01 -1.976241618394851685e-01 -1.732555478811264038e-01 -8.102547377347946167e-02 -1.143769025802612305e-01 1.178404167294502258e-01 -1.446934975683689117e-02 -1.002827510237693787e-01 -2.515627443790435791e-02 2.410003095865249634e-01 6.494788080453872681e-02 -3.856480494141578674e-02 5.969055369496345520e-02 -1.033317968249320984e-01 -1.307941675186157227e-01 -1.765070259571075439e-01 1.538367271423339844e-01
3.322091698646545410e-02 -9.951445460319519043e-02 3.320545256137847900e-01 1.091489866375923157e-01 1.030658408999443054e-01 -5.113129317760467529e-02 -9.521368891000747681e-02 2.842819392681121826e-01 3.547478914260864258e-01 -1.222468018531799316e-01 2.810039222240447998e-01 -1.955766975879669189e-02 -5.806358531117439270e-02 1.953241229057312012e-01 -2.648544013500213623e-01 7.389709353446960449e-02 5.375681072473526001e-02 -2.488091960549354553e-02 4.149074852466583252e-02 -1.479556113481521606e-01 1.012000516057014465e-01 9.629166126251220703e-02 -2.058933824300765991e-01 -1.814864575862884521e-01 -5.533080548048019409e-02 2.973220050334930420e-01 -1.724198907613754272e-01 -1.550168991088867188e-01 -5.898356065154075623e-02 2.266333252191543579e-01 -1.695148199796676636e-01 2.750840485095977783e-01
-7.864429801702499390e-02 -3.997389078140258789e-01 1.513417512178421021e-01 1.019763872027397156e-01 2.907098084688186646e-02 -9.926268458366394043e-02 6.711789965629577637e-02 -6.311975419521331787e-02 2.308880686759948730e-01 -2.348645180463790894e-01 2.043242938816547394e-02 1.658142507076263428e-01 -2.424765676259994507e-01 -8.117451518774032593e-02 -5.290336906909942627e-02 5.676660314202308655e-02 -1.693236529827117920e-01 1.330896615982055664e-01 1.281012296676635742e-01 -1.134494617581367493e-01 -9.011060744524002075e-02 1.098130345344543457e-01 -1.879258751869201660e-01 -2.747064530849456787e-01 3.192265331745147705e-01 1.702239364385604858e-01 -1.739781051874160767e-01 3.674432262778282166e-02 -3.553078472614288330e-01 1.176193654537200928e-01 -2.528195679187774658e-01 2.503411658108234406e-02
-2.544002979993820190e-02 -2.985604107379913330e-01 3.927918523550033569e-02 3.866433799266815186e-01 -8.663194626569747925e-02 -3.394187986850738525e-01 1.191410124301910400e-01 2.419139817357063293e-02 7.765215635299682617e-02 -1.957370787858963013e-01 -2.535488083958625793e-02 1.287044435739517212e-01 3.892835229635238647e-02 8.198502473533153534e-03 3.557346165180206299e-01 2.096419036388397217e-01 -1.224404871463775635e-01 -2.572307549417018890e-02 -2.321046888828277588e-01 1.237062513828277588e-01 -8.909223973751068115e-02 1.028143167495727539e-01 -6.678784638643264771e-02 1.101454198360443115e-01 1.027863249182701111e-01 3.937236592173576355e-02 -2.175679653882980347e-01 -4.611990600824356079e-02 2.302503734827041626e-01 -4.079521819949150085e-02 -3.770106732845306396e-01 9.866029769182205200e-02
8.173023909330368042e-02 -1.166924461722373962e-01 4.164760708808898926e-01 1.063554808497428894e-01 9.146770089864730835e-02 -5.841885507106781006e-02 -2.664094790816307068e-03 2.602007985115051270e-01 2.548600435256958008e-01 -2.177557796239852905e-01 1.752901077270507812e-01 -5.626611784100532532e-02 -1.674707531929016113e-01 1.012721508741378784e-01 -1.322512775659561157e-01 1.158714815974235535e-01 5.399928614497184753e-02 -3.248666226863861084e-02 1.528591662645339966e-01 -9.934943914413452148e-02 1.104518473148345947e-01 2.067783325910568237e-01 -3.925087153911590576e-01 -1.182259768247604370e-01 -1.782886683940887451e-01 3.302911520004272461e-01 -1.338695287704467773e-01 -4.392294585704803467e-02 -5.075986683368682861e-02 1.125216037034988403e-01 -7.524463534355163574e-02 2.411058396100997925e-01
2.613057009875774384e-02 -1.804107800126075745e-02 3.657843470573425293e-01 -1.569935381412506104e-01 8.361276239156723022e-02 2.865047426894307137e-03 1.580645442008972168e-01 2.349887192249298096e-01 2.537959218025207520e-01 -5.744998902082443237e-02 1.497698575258255005e-01 -1.919293217360973358e-02 -1.645751893520355225e-01 2.471292316913604736e-01 -1.299182325601577759e-01 -1.386266015470027924e-02 -6.345747411251068115e-02 -1.213445141911506653e-01 -5.258689075708389282e-02 -2.630494534969329834e-01 -8.297466486692428589e-02 2.649313509464263916e-01 -6.489732116460800171e-02 -2.898331582546234131e-01 1.447826921939849854e-01 2.274277210235595703e-01 -1.898073852062225342e-01 -1.340417265892028809e-01 4.527386650443077087e-02 1.081704199314117432e-01 -2.736152708530426025e-01 2.937801778316497803e-01
1.344117056578397751e-02 -3.583163768053054810e-02 4.095405936241149902e-01 -2.303112596273422241e-01 1.677797883749008179e-01 -1.142957247793674469e-02 1.628078669309616089e-01 5.880646407604217529e-02 9.988600015640258789e-02 -3.067758381366729736e-01 1.775118261575698853e-01 -8.792654424905776978e-02 -3.095537126064300537e-01 8.067511022090911865e-02 -1.244222149252891541e-01 9.995549172163009644e-02 1.271931827068328857e-01 9.180337190628051758e-03 5.035286769270896912e-03 -1.613464057445526123e-01 3.159330412745475769e-02 1.082798615097999573e-01 -1.073467433452606201e-01 -3.463593721389770508e-01 1.544441282749176025e-01 2.133714854717254639e-01 -1.861681193113327026e-01 -2.131606489419937134e-01 3.184490278363227844e-02 1.347367614507675171e-01 -1.067734211683273315e-01 2.860297560691833496e-01
1.137223690748214722e-01 -5.990505684167146683e-03 2.305770367383956909e-01 -1.747553795576095581e-01 8.733248710632324219e-02 -2.926792716607451439e-03 2.869522571563720703e-01 1.774263828992843628e-01 2.054511904716491699e-01 -1.278252303600311279e-01 2.762146480381488800e-02 -2.227232009172439575e-01 -1.247355341911315918e-01 5.522387847304344177e-02 -2.101105153560638428e-01 1.860350668430328369e-01 -1.334379166364669800e-01 1.582901366055011749e-02 -1.297913938760757446e-01 -1.483257263898849487e-01 9.338664263486862183e-02 9.443830698728561401e-02 -2.461042106151580811e-01 -3.533823192119598389e-01 3.281323984265327454e-02 2.256291061639785767e-01 -9.608295559883117676e-02 -1.925456523895263672e-01 -2.922424376010894775e-01 1.293553709983825684e-01 -2.537145912647247314e-01 2.253830134868621826e-01
-2.955158427357673645e-02 -2.634863555431365967e-01 3.649319410324096680e-01 2.694660723209381104e-01 4.059542436152696609e-03 6.964334845542907715e-02 1.739576607942581177e-01 2.425449043512344360e-01 -7.334163878113031387e-03 -8.445261418819427490e-02 2.327966988086700439e-01 -6.323859095573425293e-02 -5.011191591620445251e-02 4.182194545865058899e-02 3.235810995101928711e-02 4.540100321173667908e-02 6.048622541129589081e-03 -3.268438577651977539e-01 -1.367664039134979248e-01 1.787455081939697266e-01 7.855946570634841919e-02 7.536182552576065063e-02 -2.555256485939025879e-01 -1.763660758733749390e-01 -1.288869380950927734e-01 -4.740780219435691833e-02 -2.130006626248359680e-02 1.774888485670089722e-01 -1.416217070072889328e-02 1.296418011188507080e-01 -4.190617203712463379e-01 2.191052138805389404e-01
3.927782922983169556e-02 -3.656505048274993896e-01 -2.550656720995903015e-02 -1.090112626552581787e-01 1.062212660908699036e-01 -3.037620484828948975e-01 2.750169038772583008e-01 2.517296969890594482e-01 8.163974434137344360e-02 7.715952582657337189e-03 1.897975429892539978e-02 3.241273015737533569e-02 1.704519242048263550e-01 -1.694916933774948120e-02 2.821443602442741394e-02 -1.327021867036819458e-01 -3.282186686992645264e-01 -3.567597866058349609e-01 4.798467457294464111e-02 -1.071331948041915894e-01 -1.882437914609909058e-01 -4.531151149421930313e-03 -1.251519173383712769e-01 -4.372632503509521484e-02 -1.041208729147911072e-01 4.253218173980712891e-01 4.769203066825866699e-02 1.035155728459358215e-01 -1.770015358924865723e-01 7.966438680887222290e-02 -9.692256897687911987e-02 -1.295706629753112793e-02
9.411451220512390137e-02 -1.763671189546585083e-01 3.865928947925567627e-01 1.596373915672302246e-01 1.741492152214050293e-01 1.832303777337074280e-02 -5.151432752609252930e-02 3.045215606689453125e-01 3.253690898418426514e-01 -2.838603258132934570e-01 8.300599455833435059e-02 -3.075674176216125488e-02 -1.808054298162460327e-01 1.662624478340148926e-01 -1.906510144472122192e-01 4.080826789140701294e-02 1.815494298934936523e-01 9.622822515666484833e-03 4.815440624952316284e-02 -1.712657064199447632e-01 1.384952813386917114e-01 3.894054889678955078e-02 -1.490652412176132202e-01 -2.022057473659515381e-01 -9.336959570646286011e-02 2.238294184207916260e-01 -6.617020815610885620e-02 -1.433630436658859253e-01 3.472425416111946106e-02 2.715295553207397461e-01 -1.561967581510543823e-01 1.866400241851806641e-01
-1.038242131471633911e-01 -3.652785718441009521e-01 2.206366211175918579e-01 2.764015793800354004e-01 1.373365521430969238e-01 -7.890450954437255859e-02 1.760747879743576050e-01 2.396806031465530396e-01 6.537628173828125000e-02 -7.229970395565032959e-02 1.726666092872619629e-01 5.244180560111999512e-02 -2.601381242275238037e-01 6.574029102921485901e-03 -3.983604013919830322e-01 2.180330641567707062e-02 -3.066818416118621826e-01 -8.170348405838012695e-02 -2.544901967048645020e-01 -8.502081781625747681e-02 2.667275629937648773e-02 -2.278061956167221069e-02 -2.226673960685729980e-01 2.608409225940704346e-01 1.509544849395751953e-01 5.129539221525192261e-02 -3.758834674954414368e-02 -7.618334144353866577e-02 -1.412587016820907593e-01 2.060901839286088943e-03 -4.704188555479049683e-02 4.303687810897827148e-02
-1.291625350713729858e-01 -1.253339350223541260e-01 2.663299441337585449e-01 -3.997394815087318420e-02 6.505184620618820190e-02 -1.843483150005340576e-01 8.072397112846374512e-02 1.082267016172409058e-01 -7.698640972375869751e-02 -3.853943645954132080e-01 2.040993124246597290e-01 1.077527254819869995e-01 -2.376959919929504395e-01 1.634746342897415161e-01 -1.442792117595672607e-01 -1.188934296369552612e-01 6.347970664501190186e-02 -4.553464055061340332e-02 2.841038107872009277e-01 3.834710270166397095e-02 1.774001717567443848e-01 -1.364963054656982422e-01 -3.510306030511856079e-02 -1.943295598030090332e-01 3.919629156589508057e-01 2.287879139184951782e-01 6.982569396495819092e-02 -5.745495203882455826e-03 -1.549218595027923584e-01 7.078657299280166626e-02 4.898573830723762512e-02 3.050403892993927002e-01
6.667982041835784912e-02 -5.001076459884643555e-01 -3.919178619980812073e-02 2.731060683727264404e-01 -1.079929172992706299e-01 -2.205698490142822266e-01 2.185309827327728271e-01 7.234561443328857422e-02 -1.470306795090436935e-02 -1.088807880878448486e-01 5.054521933197975159e-02 1.245512962341308594e-01 -1.017631590366363525e-01 5.040857568383216858e-02 -2.153072692453861237e-02 -3.647624328732490540e-02 -5.565641075372695923e-02 1.214741021394729614e-01 6.705198320560157299e-04 6.209862977266311646e-02 1.522566229104995728e-01 2.900648117065429688e-01 6.456330418586730957e-03 -1.631587445735931396e-01 1.913403272628784180e-01 -1.501209437847137451e-01 -1.791660934686660767e-01 3.443664684891700745e-02 -1.981005221605300903e-01 1.084911003708839417e-01 -4.307957589626312256e-01 1.626804471015930176e-01
2.375985682010650635e-02 -1.505815982818603516e-01 2.279470562934875488e-01 1.527416461613029242e-04 1.642484515905380249e-01 -7.095439732074737549e-02 8.349808305501937866e-02 3.736574947834014893e-01 3.127377927303314209e-01 -1.815849989652633667e-01 1.934077143669128418e-01 -1.645201742649078369e-01 -1.516930162906646729e-01 2.483264505863189697e-01 -2.590653598308563232e-01 6.385332345962524414e-02 1.376364082098007202e-01 -4.418203141540288925e-03 5.829318240284919739e-02 -1.123777031898498535e-01 6.857018172740936279e-02 1.933674812316894531e-01 -1.924238950014114380e-01 -1.874607205390930176e-01 -1.113460287451744080e-01 2.164649665355682373e-01 -1.438261717557907104e-01 -7.213366776704788208e-02 -6.715542823076248169e-02 1.701027303934097290e-01 -2.196169197559356689e-01 2.810770273208618164e-01
1.760652363300323486e-01 -2.260683327913284302e-01 6.477355957031250000e-02 7.970847189426422119e-02 1.125224903225898743e-01 -1.856011152267456055e-02 2.341198474168777466e-01 8.898628503084182739e-02 2.686125226318836212e-02 -1.778095513582229614e-01 1.748199164867401123e-01 1.714033633470535278e-01 2.833492495119571686e-02 -4.150306060910224915e-02 9.635698050260543823e-02 1.272752881050109863e-01 -2.763508856296539307e-01 -3.325207233428955078e-01 -2.212615162134170532e-01 -1.230854466557502747e-01 -9.973672777414321899e-02 1.633109748363494873e-01 2.095754742622375488e-01 -6.595979630947113037e-02 -1.610710918903350830e-01 3.410580754280090332e-01 5.836617574095726013e-02 3.064845502376556396e-01 -4.032288491725921631e-02 -1.615153551101684570e-01 -2.314465045928955078e-01 2.334508448839187622e-01
-8.731152862310409546e-02 -3.623032867908477783e-01 -1.004580110311508179e-01 -3.390254825353622437e-02 -2.420533448457717896e-03 -2.904425263404846191e-01 8.167921006679534912e-02 2.422889471054077148e-01 2.294939011335372925e-02 -4.381554722785949707e-01 2.800317704677581787e-01 -7.285394240170717239e-03 -1.542118936777114868e-01 8.349726349115371704e-02 -1.544485893100500107e-02 1.642436385154724121e-01 -5.300812423229217529e-02 3.966098278760910034e-02 4.099746793508529663e-02 -5.594357848167419434e-02 -1.046319603919982910e-01 3.272606432437896729e-01 -2.690506577491760254e-01 7.047904282808303833e-02 1.230882331728935242e-01 -8.330340683460235596e-02 -1.937479674816131592e-01 4.879676550626754761e-02 -7.509989291429519653e-02 8.073125034570693970e-02 -1.926022917032241821e-01 2.352216988801956177e-01
6.340269744396209717e-02 -3.536187410354614258e-01 3.329826295375823975e-01 9.924487769603729248e-02 1.740137934684753418e-01 -8.921671658754348755e-02 2.055277824401855469e-01 2.815919741988182068e-02 3.678200244903564453e-01 -1.012336760759353638e-01 2.377877682447433472e-01 9.521728008985519409e-02 6.803352385759353638e-02 -2.596788406372070312e-01 -6.596703082323074341e-02 -2.225684076547622681e-01 -2.326580882072448730e-02 -4.935141280293464661e-02 -1.425028443336486816e-01 1.224505379796028137e-01 1.362655609846115112e-01 1.278614550828933716e-01 -3.417738378047943115e-01 -8.946625888347625732e-02 1.303662806749343872e-01 -2.042408585548400879e-01 -6.283625960350036621e-02 4.170495271682739258e-02 -2.243255078792572021e-01 1.139966621994972229e-01 -7.778041064739227295e-02 -7.737232372164726257e-03
1.141290664672851562e-01 -2.705742120742797852e-01 -1.073930338025093079e-01 -8.531413227319717407e-02 -1.132809966802597046e-01 -3.253284990787506104e-01 5.817402899265289307e-02 2.719149887561798096e-01 -7.216423004865646362e-02 -3.701522052288055420e-01 2.609707713127136230e-01 -2.965529635548591614e-02 -1.394657939672470093e-01 9.659896790981292725e-02 8.507087826728820801e-02 1.435704380273818970e-01 -6.964910030364990234e-02 1.942579401656985283e-03 9.096046537160873413e-02 4.458875209093093872e-02 -1.244126036763191223e-01 2.305235117673873901e-01 -3.604908585548400879e-01 -1.727587431669235229e-01 3.021816723048686981e-02 6.680524442344903946e-03 -3.354111015796661377e-01 -5.044258385896682739e-02 -1.255965977907180786e-01 1.581741273403167725e-01 -1.244348064064979553e-01 1.237182989716529846e-01
2.204348333179950714e-02 -9.004405140876770020e-02 2.496890574693679810e-01 7.726541161537170410e-02 3.793867304921150208e-02 -4.217303544282913208e-02 1.457641273736953735e-01 2.434263229370117188e-01 1.710171103477478027e-01 -2.846499979496002197e-01 8.130530267953872681e-02 6.175987422466278076e-02 -3.648337442427873611e-03 2.589842081069946289e-01 4.094878956675529480e-02 2.735791802406311035e-01 -1.062537878751754761e-01 -9.745509177446365356e-02 -1.366639696061611176e-02 -1.335523184388875961e-02 1.787689775228500366e-01 2.227935940027236938e-01 -2.008054107427597046e-01 -3.360224366188049316e-01 -3.369351625442504883e-01 1.151661053299903870e-01 -3.943327814340591431e-02 5.172349140048027039e-02 -2.633138000965118408e-01 1.660500913858413696e-01 8.734597824513912201e-03 3.017957210540771484e-01
-8.355764299631118774e-02 -4.339689016342163086e-01 1.223791167140007019e-01 2.574507892131805420e-01 2.201077491044998169e-01 -6.991492956876754761e-02 1.285531222820281982e-01 1.125350594520568848e-01 1.930460631847381592e-01 1.280161291360855103e-01 2.166284769773483276e-01 1.244294345378875732e-01 -1.747437864542007446e-01 5.629486963152885437e-02 8.289328962564468384e-02 1.923403739929199219e-01 -1.989804208278656006e-02 -1.908722519874572754e-01 -4.149210453033447266e-02 -2.167491614818572998e-01 -7.714796811342239380e-02 -1.140685603022575378e-01 8.630765229463577271e-02 -2.096956521272659302e-01 -6.970144063234329224e-02 1.346320062875747681e-01 1.879193782806396484e-01 9.862715750932693481e-02 2.768371403217315674e-01 -1.424835529178380966e-02 -5.585594847798347473e-02 3.786403834819793701e-01
1.002162024378776550e-01 8.331704884767532349e-03 3.342256247997283936e-01 6.438173353672027588e-03 1.095535308122634888e-01 -1.242800951004028320e-01 9.149160236120223999e-02 3.657445013523101807e-01 6.688296049833297729e-02 -5.787135288119316101e-02 -4.661883786320686340e-02 -3.434680402278900146e-02 -1.145842894911766052e-01 6.716448068618774414e-02 -2.066038846969604492e-01 -1.485140249133110046e-02 6.045151129364967346e-02 -9.946918487548828125e-02 1.246868222951889038e-01 -1.461778283119201660e-01 -1.895557530224323273e-02 2.367286831140518188e-01 -1.396656483411788940e-01 -3.112795054912567139e-01 2.112828195095062256e-02 3.504331111907958984e-01 3.746470436453819275e-02 -1.642753332853317261e-01 -9.622067213058471680e-02 2.515184283256530762e-01 -8.558602631092071533e-02 4.267094433307647705e-01
6.792101263999938965e-02 -6.618335843086242676e-01 -6.296954303979873657e-02 -1.481852680444717407e-01 -9.834436327219009399e-02 -1.202839165925979614e-01 1.980070471763610840e-01 -4.656665027141571045e-02 1.792321205139160156e-01 -1.605312675237655640e-01 -8.632112294435501099e-02 3.059003502130508423e-02 -1.271954923868179321e-01 -1.564054191112518311e-02 -4.761968925595283508e-02 -1.669622398912906647e-02 -3.394635915756225586e-01 3.228525444865226746e-02 1.142189055681228638e-01 -7.351699471473693848e-02 -1.474922895431518555e-01 9.465363621711730957e-02 -1.407113969326019287e-01 -1.259514093399047852e-01 -3.104274161159992218e-03 1.351266354322433472e-01 -1.080785542726516724e-01 4.080780595541000366e-02 -1.741453409194946289e-01 2.365531027317047119e-01 -5.512354150414466858e-02 2.421355694532394409e-01
-4.559813812375068665e-02 -2.110164463520050049e-01 2.703220546245574951e-01 -1.277665887027978897e-02 1.987817436456680298e-01 -6.849145144224166870e-02 3.751530945301055908e-01 9.662756323814392090e-02 4.510723054409027100e-02 -2.192471623420715332e-01 -1.496361792087554932e-01 1.659632772207260132e-01 -1.547278016805648804e-01 2.306083887815475464e-01 -1.479479074478149414e-01 7.560971658676862717e-03 -2.082051336765289307e-02 -3.291574716567993164e-01 -3.945012390613555908e-01 6.098458170890808105e-02 2.993659861385822296e-02 -1.978965252637863159e-01 3.879193961620330811e-02 -5.720980465412139893e-02 2.315012216567993164e-01 -9.121502935886383057e-02 -1.281479746103286743e-01 -5.567028373479843140e-02 2.726493775844573975e-02 -1.569129526615142822e-01 -1.733597218990325928e-01 1.922232955694198608e-01
1.255111582577228546e-02 1.112727204599650577e-05 1.248967498540878296e-01 2.682749330997467041e-01 -2.101560831069946289e-01 -2.555173337459564209e-01 1.444076001644134521e-01 -4.107062891125679016e-02 1.397319287061691284e-01 -9.704692661762237549e-02 2.697139419615268707e-02 -1.139589175581932068e-01 -2.607311606407165527e-01 1.662362217903137207e-01 -2.026245743036270142e-02 6.768488138914108276e-02 9.745030663907527924e-03 -1.177612319588661194e-01 -1.768734455108642578e-01 3.666454553604125977e-01 1.863513439893722534e-01 -6.978133320808410645e-02 -1.534652262926101685e-01 -7.863638550043106079e-02 2.097804695367813110e-01 1.938784494996070862e-02 -1.796204745769500732e-01 -1.615527123212814331e-01 -9.491390734910964966e-02 3.703640401363372803e-01 -3.646887540817260742e-01 7.799067348241806030e-02
-1.427525281906127930e-02 -1.047183796763420105e-01 7.068409025669097900e-02 1.046942733228206635e-02 -5.491273850202560425e-02 -7.279346138238906860e-02 3.580286204814910889e-01 -4.760173708200454712e-02 2.361675202846527100e-01 -6.311776489019393921e-02 1.362653374671936035e-01 4.514516592025756836e-01 -1.855729371309280396e-01 2.111139148473739624e-02 2.282180935144424438e-01 -4.717012494802474976e-02 -7.815190404653549194e-02 7.805377244949340820e-02 -1.131868138909339905e-01 -3.001664765179157257e-02 -1.468207389116287231e-01 -2.913810545578598976e-03 -2.431331425905227661e-01 -1.736349314451217651e-01 2.617747783660888672e-01 1.491363942623138428e-01 -7.142309844493865967e-02 -6.181210279464721680e-02 -2.668839097023010254e-01 1.307459771633148193e-01 -3.674848079681396484e-01 1.176275610923767090e-01
6.386029999703168869e-03 -2.233403027057647705e-01 1.141769513487815857e-01 1.769942231476306915e-02 4.481465741991996765e-02 -2.014356702566146851e-01 1.590072959661483765e-01 -9.787421673536300659e-02 3.465985059738159180e-01 -1.853407472372055054e-01 1.437546759843826294e-01 3.760486841201782227e-01 -1.776309907436370850e-01 -2.259159237146377563e-01 4.904378205537796021e-02 -2.253297498100437224e-05 -1.211017370223999023e-01 1.095838695764541626e-01 1.407743245363235474e-01 -2.950873598456382751e-02 -1.855648308992385864e-01 1.508158147335052490e-01 -2.298161387443542480e-01 -8.676514774560928345e-02 3.259801566600799561e-01 1.536761671304702759e-01 -2.109147906303405762e-01 -1.176114454865455627e-01 -1.748898774385452271e-01 1.577648818492889404e-01 -1.498494297266006470e-01 1.634373962879180908e-01
-1.981700956821441650e-02 -4.701962471008300781e-01 1.730421371757984161e-02 8.793379366397857666e-02 -2.519617080688476562e-01 -2.057881504297256470e-01 4.190069139003753662e-01 1.058254507370293140e-03 -1.504339426755905151e-01 -9.963796287775039673e-02 -1.449455767869949341e-01 1.672666370868682861e-01 -1.641572117805480957e-01 -4.550342261791229248e-02 -6.156644970178604126e-02 4.431404545903205872e-02 4.057277366518974304e-02 -1.781195104122161865e-01 -9.843322634696960449e-02 3.967978432774543762e-02 2.387744486331939697e-01 -5.006238818168640137e-02 -8.814919739961624146e-02 -3.442465364933013916e-01 9.817754477262496948e-02 2.196983546018600464e-01 -1.017597168684005737e-01 1.449922770261764526e-01 -1.675948649644851685e-01 3.788986429572105408e-02 -1.353385895490646362e-01 -7.222078740596771240e-02
2.973142564296722412e-01 -3.051649928092956543e-01 1.520087867975234985e-01 7.070287596434354782e-03 2.043850272893905640e-01 -7.314223796129226685e-02 -1.050179172307252884e-02 7.561223953962326050e-02 7.589350640773773193e-02 -3.822884261608123779e-01 6.508556753396987915e-02 1.452112346887588501e-01 9.652091190218925476e-03 1.300456523895263672e-01 3.731012940406799316e-01 -1.542717684060335159e-02 -1.983061879873275757e-01 -4.264476895332336426e-02 2.507593035697937012e-01 -6.244014576077461243e-02 -2.855311036109924316e-01 3.644132986664772034e-02 -1.203117743134498596e-01 -2.909112274646759033e-01 -1.265563815832138062e-01 -1.425031851977109909e-02 -9.781605331227183342e-04 -1.280678808689117432e-01 -1.886454224586486816e-01 2.038142830133438110e-02 -2.020559012889862061e-01 -9.676335752010345459e-02
1.371831446886062622e-01 -2.409714013338088989e-01 2.104330658912658691e-01 1.452328562736511230e-01 1.169194728136062622e-01 8.679335564374923706e-02 3.382117748260498047e-01 -8.677355945110321045e-02 2.247496545314788818e-01 5.175611376762390137e-02 1.088011115789413452e-01 1.286297738552093506e-01 -2.476434037089347839e-02 3.056311309337615967e-01 -1.031951233744621277e-01 -5.319732800126075745e-02 -1.171418204903602600e-01 -2.288617566227912903e-02 1.650603860616683960e-01 -1.867711991071701050e-01 -1.509556025266647339e-01 -1.119703501462936401e-01 1.016178950667381287e-01 -1.356955617666244507e-01 1.801073253154754639e-01 2.370151579380035400e-01 -3.003748655319213867e-01 1.432588994503021240e-01 -6.772776693105697632e-02 1.287748366594314575e-01 -2.462927550077438354e-01 3.223504424095153809e-01
-4.997519776225090027e-02 -1.900980025529861450e-01 2.572826743125915527e-01 -1.458564847707748413e-01 2.560066282749176025e-01 1.281183362007141113e-01 1.346245557069778442e-01 1.273902058601379395e-01 1.334168761968612671e-01 -2.606172561645507812e-01 2.188765257596969604e-02 -1.944385319948196411e-01 -1.645080894231796265e-01 7.893343269824981689e-02 -1.706200093030929565e-01 1.027221083641052246e-01 -6.833373755216598511e-02 -4.504617303609848022e-02 -6.871400773525238037e-02 -8.669003844261169434e-02 7.651428878307342529e-02 1.733148097991943359e-01 -3.631225228309631348e-02 -3.261076807975769043e-01 2.034084051847457886e-01 3.969064652919769287e-01 -1.778600513935089111e-01 -6.338405609130859375e-02 -1.727783232927322388e-01 1.824196577072143555e-01 -3.162297606468200684e-01 2.104924619197845459e-02
1.822730004787445068e-01 -6.826109439134597778e-02 4.371902048587799072e-01 -1.636237502098083496e-01 1.568081676959991455e-01 -1.157552823424339294e-01 2.347194403409957886e-01 4.317186400294303894e-02 2.476038187742233276e-01 -1.607544422149658203e-01 7.973889261484146118e-02 -1.939446628093719482e-01 -1.108001172542572021e-01 1.008749827742576599e-01 -1.160878539085388184e-01 7.012248039245605469e-02 -5.031475052237510681e-02 -7.485436648130416870e-02 -6.164823845028877258e-02 -1.366947293281555176e-01 5.098693445324897766e-02 2.709589004516601562e-01 -1.411673277616500854e-01 -2.575001120567321777e-01 1.364387124776840210e-01 2.674079537391662598e-01 -2.456371337175369263e-01 -1.753655076026916504e-01 -7.584853470325469971e-02 2.643300592899322510e-01 -9.730030596256256104e-02 1.346028447151184082e-01
-2.960804849863052368e-02 -4.343975186347961426e-01 6.837313622236251831e-02 1.498127281665802002e-01 -1.012331545352935791e-01 -1.966348439455032349e-01 1.122749447822570801e-01 -2.012110315263271332e-02 1.356767714023590088e-01 -3.028552830219268799e-01 1.489059776067733765e-01 2.980580031871795654e-01 -3.448956906795501709e-01 3.558174939826130867e-03 -1.525200158357620239e-01 1.708999276161193848e-01 -6.431542336940765381e-02 -1.858389526605606079e-01 2.847499214112758636e-02 1.567175537347793579e-01 -1.575980186462402344e-01 8.124394807964563370e-04 -2.464673817157745361e-01 -1.115312352776527405e-01 1.190720200538635254e-01 2.275556325912475586e-01 -4.217259213328361511e-02 -2.440193146467208862e-01 -1.074630692601203918e-01 -7.703290879726409912e-02 -7.712554186582565308e-02 -1.265789270401000977e-01
2.713448740541934967e-02 -3.355185091495513916e-01 -4.910969361662864685e-02 -8.476241677999496460e-02 1.719107627868652344e-01 -2.235281318426132202e-01 6.256300210952758789e-02 1.300848871469497681e-01 1.998451724648475647e-02 -4.876036345958709717e-01 2.639476954936981201e-01 9.468751400709152222e-02 -1.356824859976768494e-02 -2.705587632954120636e-02 -3.698948770761489868e-02 -1.643543690443038940e-02 -2.750950753688812256e-01 3.088958747684955597e-02 1.784620285034179688e-01 -1.640290319919586182e-01 -1.141717582941055298e-01 -6.926812976598739624e-02 -1.416377425193786621e-01 -3.313439339399337769e-02 2.201668322086334229e-01 -6.242430582642555237e-02 -3.070770800113677979e-01 -2.353888154029846191e-01 -2.139653563499450684e-01 1.043450981378555298e-01 -5.619447678327560425e-02 1.453121006488800049e-01
4.795942083001136780e-02 -3.549219965934753418e-01 -1.237555816769599915e-01 2.999485731124877930e-01 -1.262218952178955078e-01 -3.025257587432861328e-01 2.322054505348205566e-01 7.386851310729980469e-02 1.500172466039657593e-01 -2.701488137245178223e-01 1.543787568807601929e-01 2.673553526401519775e-01 -9.230429679155349731e-02 8.067791350185871124e-03 1.448760032653808594e-01 -1.279431283473968506e-01 -7.702215760946273804e-02 1.633876860141754150e-01 2.120918035507202148e-02 5.784023180603981018e-02 1.590367108583450317e-01 1.927170604467391968e-01 5.185382813215255737e-02 -1.196260750293731689e-01 6.090568378567695618e-02 -1.058895885944366455e-01 -2.048735171556472778e-01 -1.566627621650695801e-02 -2.164112180471420288e-01 8.728554844856262207e-02 -1.935155987739562988e-01 3.130154013633728027e-01
6.233294680714607239e-02 -3.146489858627319336e-01 3.484414517879486084e-01 -3.420104458928108215e-02 2.322018444538116455e-01 -1.981501094996929169e-02 6.504195183515548706e-02 1.443276554346084595e-01 4.591941535472869873e-01 -1.110486909747123718e-01 4.179548472166061401e-02 4.949889704585075378e-02 1.850374974310398102e-03 -8.748379535973072052e-03 -1.321664750576019287e-01 3.080205917358398438e-01 -3.159159421920776367e-02 -2.966646850109100342e-01 -1.066696643829345703e-01 -2.963438928127288818e-01 -1.201575156301259995e-02 3.575507178902626038e-02 -5.585222388617694378e-04 -1.093589961528778076e-01 -1.432969570159912109e-01 2.529101260006427765e-02 -2.793430387973785400e-01 -5.467536672949790955e-02 -1.074231043457984924e-01 8.947829157114028931e-02 -1.741430163383483887e-01 4.110189899802207947e-02
-1.820763200521469116e-01 -3.201366066932678223e-01 2.859171926975250244e-01 5.791396275162696838e-02 1.157659813761711121e-01 -1.589733362197875977e-01 4.388816654682159424e-01 -3.424164652824401855e-02 -1.884631626307964325e-02 -1.675015091896057129e-01 1.381605565547943115e-01 9.752906858921051025e-02 1.671379664912819862e-03 1.246639247983694077e-02 -1.388390809297561646e-01 -1.775887608528137207e-02 -6.786087900400161743e-02 -2.822765111923217773e-01 -6.764435023069381714e-02 -1.526250094175338745e-01 2.272867560386657715e-01 3.318499326705932617e-01 -1.466570645570755005e-01 -6.626869738101959229e-02 -1.039712429046630859e-01 -1.708481460809707642e-01 1.354836393147706985e-02 1.019206047058105469e-01 -1.616475731134414673e-01 2.640667743980884552e-02 -2.229335904121398926e-01 2.075960487127304077e-01
-5.924748629331588745e-02 -1.555327773094177246e-01 2.787956222891807556e-02 1.301479339599609375e-01 -1.711260974407196045e-01 -9.843795001506805420e-02 1.583134829998016357e-01 3.126903623342514038e-02 1.260944455862045288e-01 -3.177719712257385254e-01 -4.257192090153694153e-02 1.593379527330398560e-01 1.760139316320419312e-02 8.588670194149017334e-02 2.445931285619735718e-01 1.161879301071166992e-01 -6.364135444164276123e-02 -3.775718212127685547e-01 4.416294768452644348e-02 2.237785309553146362e-01 -1.624600291252136230e-01 -1.588228195905685425e-01 -2.807256579399108887e-01 -2.253072857856750488e-01 1.228421777486801147e-01 2.004228718578815460e-02 2.049925923347473145e-01 2.105225436389446259e-02 1.330004259943962097e-02 1.609311699867248535e-01 -4.356237053871154785e-01 1.041641086339950562e-01
-4.968459531664848328e-02 -5.237750411033630371e-01 3.823346644639968872e-02 9.059379994869232178e-02 -2.121693640947341919e-01 -3.715408146381378174e-01 1.366912424564361572e-01 -2.375250682234764099e-02 1.395573318004608154e-01 -4.900374263525009155e-02 -2.047868631780147552e-02 -1.180644705891609192e-02 -2.101597040891647339e-01 -3.136467933654785156e-01 -2.129802107810974121e-02 2.068703621625900269e-01 1.255848705768585205e-01 7.583484402857720852e-04 1.879916526377201080e-02 -6.946264952421188354e-02 -6.390167027711868286e-02 -2.470498532056808472e-02 -1.568658500909805298e-01 -2.412948161363601685e-01 1.227034777402877808e-01 1.892376244068145752e-01 6.380722671747207642e-02 -1.620495319366455078e-01 -1.671969294548034668e-01 3.711856901645660400e-02 -2.539808750152587891e-01 1.395581960678100586e-01
-1.104914695024490356e-01 -3.210293054580688477e-01 4.878887236118316650e-01 4.106488078832626343e-02 1.105027645826339722e-01 -1.226951032876968384e-01 2.937513291835784912e-01 -1.139366701245307922e-01 6.197093799710273743e-02 -8.125885576009750366e-02 -7.101313024759292603e-02 3.167159557342529297e-01 -2.075832188129425049e-01 1.533370614051818848e-01 -1.191282868385314941e-01 -8.278939127922058105e-02 8.144407719373703003e-02 -3.378057479858398438e-01 -9.385325014591217041e-02 3.888967633247375488e-02 -1.125608533620834351e-01 -2.336385548114776611e-01 -1.257089823484420776e-01 4.003354534506797791e-02 9.569049626588821411e-02 -8.263435214757919312e-02 3.243314102292060852e-03 -6.929902825504541397e-03 7.236364483833312988e-02 4.618199169635772705e-02 -2.046464383602142334e-01 1.844113916158676147e-01
1.776515543460845947e-01 -3.621378242969512939e-01 9.959372878074645996e-02 -4.175383597612380981e-02 -7.541183847934007645e-03 -7.574539631605148315e-04 1.061964221298694611e-02 6.811666488647460938e-02 7.429341226816177368e-02 -1.689823269844055176e-01 2.172607183456420898e-01 1.257062852382659912e-01 -1.943921148777008057e-01 2.637735009193420410e-01 2.316684126853942871e-01 2.608566284179687500e-01 -4.585180059075355530e-02 -3.319935500621795654e-02 3.117084736004471779e-03 4.071298986673355103e-02 3.662019371986389160e-01 1.788612753152847290e-01 -2.193423360586166382e-01 9.098447859287261963e-02 1.852065771818161011e-01 2.346615344285964966e-01 -1.653936654329299927e-01 -3.065667152404785156e-01 -4.955241829156875610e-02 -8.365779370069503784e-02 -2.136962711811065674e-01 -3.848794847726821899e-02
2.726179063320159912e-01 -9.704067558050155640e-02 5.597957596182823181e-02 8.220524340867996216e-02 3.373240828514099121e-01 -2.716808915138244629e-01 2.455910742282867432e-01 2.063419371843338013e-01 -1.319850683212280273e-01 1.192451193928718567e-01 3.980884701013565063e-02 -1.614761501550674438e-01 -2.726185321807861328e-01 -8.756284415721893311e-02 1.327140480279922485e-01 -5.968302488327026367e-03 5.603431165218353271e-02 -2.096685618162155151e-01 -2.651897072792053223e-01 6.201615929603576660e-02 -3.793749585747718811e-02 -1.841997541487216949e-02 3.836165368556976318e-02 -3.350420594215393066e-01 -6.993355602025985718e-02 1.174249053001403809e-01 -1.756471097469329834e-01 -7.753363996744155884e-02 -1.740598976612091064e-01 8.082412183284759521e-02 -3.098268806934356689e-01 1.783398836851119995e-01
1.071390211582183838e-01 -7.301525771617889404e-02 3.690228760242462158e-01 3.950654715299606323e-02 -1.795800328254699707e-01 1.203013816848397255e-03 6.835039705038070679e-02 1.932754665613174438e-01 1.292991824448108673e-02 -1.555135995149612427e-01 7.394348829984664917e-02 1.617802232503890991e-01 -3.197642266750335693e-01 -1.419749669730663300e-02 -1.370661854743957520e-01 -1.821329295635223389e-01 -1.017608791589736938e-01 -2.651025056838989258e-01 2.891440391540527344e-01 -1.092706173658370972e-01 2.862954139709472656e-02 1.456778943538665771e-01 -2.429185807704925537e-02 -2.488916814327239990e-01 1.281478703022003174e-01 3.145422041416168213e-01 2.320872098207473755e-01 1.436125785112380981e-01 1.489503867924213409e-02 5.662787705659866333e-02 -7.464129477739334106e-02 3.180662095546722412e-01
2.307087928056716919e-01 7.393966615200042725e-02 2.457275986671447754e-01 3.748194277286529541e-01 -1.508246362209320068e-01 -2.654737234115600586e-01 8.884683251380920410e-02 2.511409483850002289e-02 3.257682174444198608e-02 -2.903868257999420166e-01 1.002756785601377487e-02 1.217572614550590515e-01 -1.559906750917434692e-01 3.016250208020210266e-02 -1.709968298673629761e-01 -4.882182553410530090e-02 -3.085229732096195221e-02 -2.602458298206329346e-01 -1.979598701000213623e-01 2.366273999214172363e-01 1.470995545387268066e-01 -3.279225900769233704e-03 -2.575601637363433838e-01 -8.499614149332046509e-02 -5.345656536519527435e-03 1.441242843866348267e-01 -1.354441493749618530e-01 9.909658133983612061e-02 -2.366986721754074097e-01 2.377856075763702393e-01 -1.478775292634963989e-01 1.975744664669036865e-01
1.229688525199890137e-02 -2.175867408514022827e-01 2.707591056823730469e-01 -8.352653682231903076e-02 1.637014299631118774e-01 -1.288868337869644165e-01 3.128788620233535767e-02 3.540770411491394043e-01 3.205451071262359619e-01 -1.795812398195266724e-01 2.767314314842224121e-01 -4.913564771413803101e-02 -1.229987712576985359e-03 1.965852379798889160e-01 -2.057693302631378174e-01 5.141001939773559570e-02 2.276188135147094727e-01 -5.811377987265586853e-02 7.798787951469421387e-02 -1.157697103917598724e-02 -1.199355442076921463e-02 1.026294082403182983e-01 -2.618053257465362549e-01 -2.065074443817138672e-01 -4.430162161588668823e-02 2.860834300518035889e-01 -5.549370124936103821e-02 -1.068854406476020813e-01 -4.460119083523750305e-02 4.689669981598854065e-02 -1.409073173999786377e-01 3.149797916412353516e-01
-1.143370196223258972e-02 -3.568573296070098877e-01 -8.848598599433898926e-02 -2.783918976783752441e-01 -2.084600478410720825e-01 -1.071379110217094421e-01 2.352557033300399780e-01 2.765665054321289062e-01 1.860432699322700500e-02 -2.688758671283721924e-01 5.795482918620109558e-02 -5.139670148491859436e-02 -2.654331624507904053e-01 -1.744500943459570408e-03 1.728691011667251587e-01 2.736777365207672119e-01 -1.255229562520980835e-01 -8.331263065338134766e-02 3.566332161426544189e-02 1.679036170244216919e-01 1.695813424885272980e-02 2.590416371822357178e-01 -1.203794330358505249e-01 2.082384424284100533e-03 -1.457440480589866638e-02 2.448365092277526855e-01 -8.665207028388977051e-02 -1.685645729303359985e-01 2.302415668964385986e-02 1.248663812875747681e-01 -2.768523693084716797e-01 1.537694185972213745e-01
1.884900778532028198e-02 -2.050532214343547821e-02 4.233646988868713379e-01 -1.037701442837715149e-01 5.632105842232704163e-02 -6.821953505277633667e-02 3.015949428081512451e-01 2.092790156602859497e-01 1.361376494169235229e-01 -1.892496049404144287e-01 2.702605426311492920e-01 -1.239074468612670898e-01 -1.639724075794219971e-01 2.293929755687713623e-01 -2.590581178665161133e-01 -3.611454367637634277e-02 -1.018047183752059937e-01 -4.238779097795486450e-02 1.193561255931854248e-01 -9.158735722303390503e-02 9.457384049892425537e-02 1.355597227811813354e-01 -7.308411411941051483e-03 -2.871948480606079102e-01 7.460340112447738647e-02 1.977318674325942993e-01 -1.291980892419815063e-01 -1.542728692293167114e-01 -2.253592200577259064e-02 1.764871180057525635e-01 -2.317170500755310059e-01 2.466063052415847778e-01
1.149035170674324036e-01 -3.477798998355865479e-01 2.187253981828689575e-01 1.141463741660118103e-01 -5.226158723235130310e-02 -7.493027299642562866e-02 -1.394809968769550323e-02 -3.125540167093276978e-02 2.147605270147323608e-02 -1.313601434230804443e-01 2.294318974018096924e-01 2.357551753520965576e-01 -2.195769101381301880e-01 -1.118956729769706726e-01 -1.528608798980712891e-02 1.830751001834869385e-01 -3.948787972331047058e-02 -1.456388086080551147e-01 -9.507346153259277344e-02 -1.473402380943298340e-01 7.751355320215225220e-02 -1.992813944816589355e-01 -3.722617626190185547e-01 5.681398883461952209e-02 2.420088499784469604e-01 1.701933145523071289e-01 -3.180109197273850441e-04 -1.447139531373977661e-01 -3.425401151180267334e-01 2.266692928969860077e-02 -3.280612826347351074e-01 -6.621127016842365265e-03
4.439523816108703613e-02 -2.050354331731796265e-01 3.473324775695800781e-01 9.894252568483352661e-02 3.217890560626983643e-01 -2.321534976363182068e-02 1.088352277874946594e-01 -1.100751310586929321e-01 2.638458088040351868e-02 4.703079909086227417e-02 -1.092500165104866028e-01 1.295064985752105713e-01 1.010387316346168518e-01 4.685461521148681641e-02 -9.767366945743560791e-02 9.604796022176742554e-02 -1.459993328899145126e-02 -3.250125944614410400e-01 -2.179823666810989380e-01 1.451950334012508392e-02 -2.934124320745468140e-02 1.135409902781248093e-02 -3.664188086986541748e-02 -2.074495255947113037e-01 3.160214126110076904e-01 2.262232899665832520e-01 -1.967888325452804565e-01 1.563617438077926636e-01 -1.087435558438301086e-01 1.838584095239639282e-01 -3.847925662994384766e-01 1.669411212205886841e-01
-5.143148452043533325e-02 -2.441612333059310913e-01 -3.236667811870574951e-01 -2.155875042080879211e-02 5.159885436296463013e-02 -1.580021828413009644e-01 1.025790795683860779e-01 -3.357049077749252319e-02 6.349719315767288208e-02 -6.726113706827163696e-02 2.995196729898452759e-02 1.332232952117919922e-01 -3.062877058982849121e-01 2.051788121461868286e-01 9.458145499229431152e-02 1.107436232268810272e-02 -4.562030136585235596e-01 7.514839619398117065e-02 -1.346517205238342285e-01 -6.313486397266387939e-02 5.678097251802682877e-03 1.237798854708671570e-01 -7.719953358173370361e-02 -1.734770238399505615e-01 2.189527302980422974e-01 2.513546347618103027e-01 1.655196398496627808e-02 -1.044320240616798401e-01 -1.660225987434387207e-01 2.031913101673126221e-01 -2.120816260576248169e-01 3.124687075614929199e-01
-1.052790656685829163e-01 -1.437765359878540039e-01 1.992270946502685547e-01 2.561478316783905029e-01 5.280387401580810547e-02 2.776159346103668213e-02 -3.214075928553938866e-03 2.872687876224517822e-01 1.646931320428848267e-01 -2.282884418964385986e-01 2.557069361209869385e-01 -2.368310391902923584e-01 5.150565505027770996e-02 5.996963754296302795e-02 -2.673551812767982483e-02 -1.020783632993698120e-01 -1.314696371555328369e-01 -3.569537699222564697e-01 -1.711917221546173096e-01 1.989738643169403076e-01 8.310109376907348633e-02 -4.493503272533416748e-02 -2.864605486392974854e-01 -4.299042001366615295e-02 -7.063531130552291870e-02 -6.104897707700729370e-02 9.218912571668624878e-02 1.368995457887649536e-01 9.899380058050155640e-02 1.350252926349639893e-01 -2.784846723079681396e-01 3.328334093093872070e-01
5.767815932631492615e-02 -4.288552403450012207e-01 -1.036492511630058289e-01 3.796938955783843994e-01 -1.092304587364196777e-01 -6.381905078887939453e-02 2.238784134387969971e-01 -5.500807240605354309e-02 1.381157636642456055e-01 -1.559489816427230835e-01 1.524675935506820679e-01 1.279865503311157227e-01 -1.906423270702362061e-01 -2.296730317175388336e-02 -2.200724780559539795e-01 -1.064762994647026062e-01 -1.268288642168045044e-01 5.343351885676383972e-02 3.203001990914344788e-02 -1.060394644737243652e-01 2.654783725738525391e-01 1.664609760046005249e-01 -2.065151184797286987e-01 -1.217586323618888855e-01 3.501315077301114798e-04 -1.429891288280487061e-01 -1.384742259979248047e-01 -1.378980427980422974e-01 -2.662079930305480957e-01 2.296452671289443970e-01 -1.712078005075454712e-01 1.029792279005050659e-01
-4.944409057497978210e-02 -7.539697736501693726e-02 1.350603103637695312e-01 4.494393244385719299e-02 2.769249975681304932e-01 -2.410749942064285278e-01 1.968503445386886597e-01 1.931999772787094116e-01 1.300277560949325562e-01 -2.009821683168411255e-01 -1.056666821241378784e-01 -1.272697746753692627e-02 -4.414295032620429993e-02 -1.185748726129531860e-01 2.432998502627015114e-03 -1.902480572462081909e-01 -3.773272633552551270e-01 -4.429954290390014648e-01 4.016344249248504639e-02 -3.408129513263702393e-01 -9.521223604679107666e-02 -1.587006002664566040e-01 1.379100233316421509e-01 -1.665495522320270538e-02 -2.678693458437919617e-02 3.305800631642341614e-02 -1.561721116304397583e-01 2.675384841859340668e-02 -1.040617227554321289e-01 1.626487821340560913e-01 -7.038512825965881348e-02 2.465818673372268677e-01
2.914209663867950439e-02 -2.709948420524597168e-01 2.998031675815582275e-01 2.160221636295318604e-01 1.458046138286590576e-01 9.005770087242126465e-02 5.083949565887451172e-01 3.047517240047454834e-01 -7.818756252527236938e-02 -1.745045781135559082e-01 -7.978736609220504761e-02 -3.047406300902366638e-02 9.261036757379770279e-04 -7.065697014331817627e-02 1.143145635724067688e-01 -1.610337644815444946e-01 1.112277060747146606e-01 -1.792626976966857910e-01 -1.016141399741172791e-01 -7.787855714559555054e-02 -1.404989063739776611e-01 2.654321677982807159e-02 -1.885053142905235291e-02 -2.045369297266006470e-01 2.493186146020889282e-01 1.263672392815351486e-02 -1.489567309617996216e-01 1.046499013900756836e-01 2.352314740419387817e-01 3.286577388644218445e-02 -1.987222880125045776e-01 7.554928213357925415e-02
2.233891934156417847e-02 -1.782455593347549438e-01 3.690783977508544922e-01 1.215622387826442719e-02 1.699100732803344727e-01 -1.117675974965095520e-01 -2.073915489017963409e-02 2.010673731565475464e-01 2.536719739437103271e-01 -3.116813004016876221e-01 2.227407693862915039e-01 6.217936053872108459e-02 -5.391379818320274353e-02 2.551118433475494385e-01 -2.632277011871337891e-01 8.000931143760681152e-02 2.109556347131729126e-01 1.857494749128818512e-02 -3.410654142498970032e-02 -1.174442395567893982e-01 -5.172228440642356873e-03 1.176385805010795593e-01 -1.126643419265747070e-01 -2.561787068843841553e-01 -1.253616064786911011e-01 2.226682752370834351e-01 -4.466691985726356506e-03 -1.514480710029602051e-01 -2.062186598777770996e-02 1.667523980140686035e-01 -1.777027845382690430e-01 3.007264733314514160e-01
-1.036427468061447144e-01 -3.172952830791473389e-01 -5.396552011370658875e-02 2.615254223346710205e-01 -6.604398041963577271e-02 -1.044174507260322571e-01 1.671795397996902466e-01 3.878258168697357178e-02 5.656258761882781982e-02 -5.094174146652221680e-01 2.640831172466278076e-01 -5.431791767477989197e-02 1.007230952382087708e-01 2.535575628280639648e-01 2.786082914099097252e-03 -3.892515972256660461e-02 8.333184570074081421e-02 1.682552248239517212e-01 -9.362661838531494141e-02 -1.712503880262374878e-01 -2.629131451249122620e-02 9.781907498836517334e-02 -1.035418808460235596e-01 -3.420176357030868530e-02 1.686850786209106445e-01 -8.164910972118377686e-02 -1.622775048017501831e-01 -8.655814453959465027e-03 6.169202923774719238e-02 1.441737413406372070e-01 -4.168421030044555664e-01 7.631665468215942383e-02
-9.908405691385269165e-02 -2.591054737567901611e-01 -3.115279413759708405e-02 1.731594949960708618e-01 -6.442018598318099976e-02 -4.167653992772102356e-02 9.989445656538009644e-02 1.094795316457748413e-01 2.231856733560562134e-01 -1.715036779642105103e-01 2.533349096775054932e-01 3.098794817924499512e-01 -2.230709791183471680e-01 -9.951366484165191650e-02 4.193734750151634216e-02 -2.280182987451553345e-01 8.955647051334381104e-02 -1.725368201732635498e-01 -1.470438390970230103e-01 1.190264299511909485e-01 -8.060064911842346191e-02 -1.351175457239151001e-01 -3.070621490478515625e-01 -5.604233220219612122e-02 1.970375329256057739e-01 3.618065714836120605e-01 3.464350849390029907e-02 -1.478093266487121582e-01 -1.460599452257156372e-01 -1.261359602212905884e-01 -2.889420092105865479e-01 4.615258798003196716e-02
2.199140042066574097e-01 -2.185457497835159302e-01 -1.864239573478698730e-02 2.967112064361572266e-01 -1.621854007244110107e-01 -9.716133773326873779e-02 6.947291549295186996e-03 2.755647301673889160e-01 2.801513075828552246e-01 -3.153324425220489502e-01 2.623657286167144775e-01 1.727920472621917725e-01 -3.328863680362701416e-01 -2.038304805755615234e-01 2.138390950858592987e-02 -9.155340492725372314e-02 -1.701373904943466187e-01 -1.493902653455734253e-01 -1.076439395546913147e-02 8.202787139452993870e-04 -1.745656877756118774e-01 -1.188858747482299805e-01 -3.983321785926818848e-02 -2.662550890818238258e-03 1.031586974859237671e-01 9.200067818164825439e-02 -1.073081716895103455e-01 -1.650301665067672729e-01 -1.170540079474449158e-01 -2.364184856414794922e-01 -1.418835669755935669e-01 1.441758871078491211e-01
5.509757250547409058e-02 -2.441575080156326294e-01 -1.035316661000251770e-01 1.392929721623659134e-02 -3.714860230684280396e-02 -3.399200141429901123e-01 1.159986704587936401e-01 -7.321715354919433594e-02 1.823717802762985229e-01 -2.620194852352142334e-01 3.077638149261474609e-01 -8.840945363044738770e-02 -1.198270320892333984e-01 5.848805606365203857e-02 -1.078511476516723633e-01 -1.463270187377929688e-02 -1.009581461548805237e-01 -3.149144724011421204e-02 -7.932590693235397339e-02 -8.683336526155471802e-02 -1.027163397520780563e-02 3.541738092899322510e-01 -2.796947956085205078e-02 -2.473670691251754761e-01 1.495659500360488892e-01 -1.857984364032745361e-01 -1.403129398822784424e-01 -3.900919109582901001e-02 -2.702877223491668701e-01 2.030303180217742920e-01 -1.483261138200759888e-01 3.601533472537994385e-01
1.141479909420013428e-01 -3.971371650695800781e-01 -1.018685847520828247e-01 3.641612827777862549e-01 1.951326243579387665e-02 3.065078891813755035e-02 -7.883045822381973267e-02 1.523598134517669678e-01 -1.176632717251777649e-01 -2.198847979307174683e-01 2.525714337825775146e-01 2.239574044942855835e-01 1.709368824958801270e-02 -6.584475934505462646e-02 1.277090758085250854e-01 5.800145119428634644e-02 -1.544836610555648804e-01 -1.528506278991699219e-01 -1.664457768201828003e-01 -1.183870509266853333e-01 7.837285101413726807e-02 -9.224611520767211914e-02 -1.432603225111961365e-02 3.805704042315483093e-02 -4.996668919920921326e-02 1.868302226066589355e-01 1.113378852605819702e-01 2.368234843015670776e-01 4.223141074180603027e-02 6.093198060989379883e-02 -1.259467005729675293e-01 4.717764556407928467e-01
-2.281905114650726318e-01 -2.096610814332962036e-01 1.942036896944046021e-01 1.271465867757797241e-01 1.889218389987945557e-01 -1.457398980855941772e-01 4.210350215435028076e-01 -1.406099945306777954e-01 8.450328558683395386e-02 -2.515866756439208984e-01 1.036533862352371216e-01 2.527079284191131592e-01 -2.068277895450592041e-01 -7.960828393697738647e-02 -2.075732052326202393e-01 5.305308848619461060e-02 -1.263201683759689331e-01 -3.706403672695159912e-01 -1.207809448242187500e-01 4.467717930674552917e-02 1.510190218687057495e-01 1.558659672737121582e-01 -1.055375561118125916e-01 -4.290752112865447998e-02 3.685041144490242004e-02 -1.785295307636260986e-01 8.718439936637878418e-02 6.318102777004241943e-02 -9.409029968082904816e-03 1.872403174638748169e-01 -6.132839247584342957e-02 2.057437598705291748e-01
-9.023673832416534424e-02 -3.563657701015472412e-01 3.141475841403007507e-02 -1.847128123044967651e-01 -1.970259100198745728e-01 -3.434954583644866943e-02 4.999240115284919739e-02 2.092863768339157104e-01 1.649525761604309082e-02 -3.779551386833190918e-01 5.541943758726119995e-02 -3.418449778109788895e-03 -8.810912817716598511e-02 7.048388570547103882e-02 1.800361722707748413e-01 3.506029546260833740e-01 -1.165947392582893372e-01 -4.629135504364967346e-02 -6.307934224605560303e-02 1.849562078714370728e-01 4.231752455234527588e-02 2.571762800216674805e-01 -1.446290165185928345e-01 -9.204311668872833252e-02 3.653040900826454163e-02 2.709219455718994141e-01 -1.471263021230697632e-01 -2.443142086267471313e-01 -1.203553304076194763e-01 -4.831561818718910217e-02 -2.775669097900390625e-01 1.673536598682403564e-01
9.212683886289596558e-02 -3.263067305088043213e-01 -8.744955994188785553e-03 -9.810594469308853149e-02 1.360292881727218628e-01 -3.521402776241302490e-01 3.270464017987251282e-02 1.209744065999984741e-01 4.096900299191474915e-02 -5.660742521286010742e-02 7.238618284463882446e-02 5.048394575715065002e-02 1.119601354002952576e-01 1.825162470340728760e-01 1.396775692701339722e-01 -2.788091599941253662e-01 -3.220921158790588379e-01 -3.591915667057037354e-01 6.273175030946731567e-02 -1.030400171875953674e-01 -1.294825375080108643e-01 -6.945268809795379639e-02 -2.243009023368358612e-02 -1.169406175613403320e-01 7.662089169025421143e-02 3.727484047412872314e-01 -1.227517873048782349e-01 1.500899344682693481e-01 -2.622513771057128906e-01 5.455650016665458679e-02 -6.699372828006744385e-02 1.401135772466659546e-01
9.141349792480468750e-02 -4.191010892391204834e-01 3.283147811889648438e-01 -2.367392554879188538e-02 -4.792932420969009399e-02 -4.982415214180946350e-02 1.720020771026611328e-01 1.362576335668563843e-01 5.293873324990272522e-02 3.585724532604217529e-02 1.379495859146118164e-01 1.342938691377639771e-01 -1.206336021423339844e-01 5.390103161334991455e-02 1.018756106495857239e-01 -1.724428087472915649e-01 9.151117503643035889e-02 -8.695089071989059448e-02 -1.730140000581741333e-01 1.050857976078987122e-01 1.682941764593124390e-01 -7.051055133342742920e-02 -2.543019354343414307e-01 1.774159520864486694e-01 3.837354779243469238e-01 1.468376964330673218e-01 -2.675775289535522461e-01 -8.857674151659011841e-02 -1.001370474696159363e-01 -2.290647029876708984e-01 -1.929158717393875122e-01 1.471924930810928345e-01
6.150761991739273071e-02 -4.848709702491760254e-01 2.465773075819015503e-01 1.188107207417488098e-01 -1.327539235353469849e-01 1.785880625247955322e-01 -1.678654551506042480e-02 2.147594541311264038e-01 3.007409274578094482e-01 -1.627394706010818481e-01 1.950412690639495850e-01 1.307795494794845581e-01 -5.825670063495635986e-02 2.297400031238794327e-03 4.128323122859001160e-02 -9.336661547422409058e-02 -1.025453433394432068e-01 -7.254795730113983154e-02 -1.563188880681991577e-01 -5.652061477303504944e-02 -9.292973205447196960e-03 -7.826217263936996460e-02 -2.854783833026885986e-01 -3.894969448447227478e-02 4.544198811054229736e-01 1.538411676883697510e-01 7.284002006053924561e-02 -1.262566447257995605e-01 -1.264751404523849487e-01 -5.716263875365257263e-02 -1.993636600673198700e-02 2.604611031711101532e-02
-4.678829386830329895e-02 -4.172071814537048340e-01 3.752866983413696289e-01 1.614460349082946777e-01 2.220804393291473389e-01 1.918278336524963379e-01 -1.902211830019950867e-02 7.934700697660446167e-02 1.333948317915201187e-02 -1.239447966217994690e-01 5.521119758486747742e-02 -7.673480547964572906e-03 -2.293651551008224487e-01 9.640862792730331421e-02 -5.943349748849868774e-02 -1.801427006721496582e-01 -2.190750688314437866e-01 -1.347425878047943115e-01 -1.604528725147247314e-01 -1.665808409452438354e-01 -1.560554653406143188e-01 -1.537338946945965290e-03 -2.791192531585693359e-01 6.860001385211944580e-02 2.176319658756256104e-01 1.075012888759374619e-02 -9.072119742631912231e-02 -1.932621896266937256e-01 -1.433388739824295044e-01 -2.060576975345611572e-01 -2.440530061721801758e-01 7.276067137718200684e-02
-3.253732025623321533e-01 -6.568831205368041992e-01 1.095686927437782288e-01 -7.721585035324096680e-02 1.408535055816173553e-02 -2.333041280508041382e-01 1.984490752220153809e-01 7.227451354265213013e-02 -8.760645985603332520e-02 8.986406773328781128e-02 -1.614968851208686829e-02 7.600301504135131836e-02 -1.174765303730964661e-01 5.512494221329689026e-02 -1.292281448841094971e-01 -1.060503348708152771e-01 -6.766425818204879761e-02 -8.087657392024993896e-03 -1.197764426469802856e-01 6.218237057328224182e-02 1.660802811384201050e-01 6.205185502767562866e-02 -6.040457170456647873e-03 -4.314014315605163574e-02 1.463347971439361572e-01 2.135880887508392334e-01 -1.896439194679260254e-01 -1.517404466867446899e-01 1.426721829921007156e-02 -1.285049021244049072e-01 -1.837421208620071411e-01 2.148744910955429077e-01
3.836579388007521629e-03 -4.871144592761993408e-01 -3.880428150296211243e-02 -1.310650166124105453e-02 -2.106721401214599609e-01 -2.520951330661773682e-01 4.539796710014343262e-02 1.210916042327880859e-01 8.437214791774749756e-02 -3.462839424610137939e-01 2.793801128864288330e-01 3.376992419362068176e-02 -1.386101841926574707e-01 8.519393205642700195e-02 4.274846240878105164e-02 9.683993458747863770e-02 -9.431171417236328125e-02 8.577484637498855591e-02 7.229061424732208252e-02 9.474091348238289356e-04 -1.260779500007629395e-01 2.031213492155075073e-01 -2.075202912092208862e-01 8.994026482105255127e-02 7.822832465171813965e-02 6.004793569445610046e-02 -2.867611050605773926e-01 -8.480236865580081940e-03 -5.411859974265098572e-02 1.830212920904159546e-01 -2.889447212219238281e-01 2.252481877803802490e-01
-9.669487923383712769e-02 -2.447526156902313232e-01 2.720315456390380859e-01 -5.528880283236503601e-02 2.461288273334503174e-01 9.459871053695678711e-02 4.675633460283279419e-02 4.182879999279975891e-02 1.968706697225570679e-01 -4.552893340587615967e-02 2.323181927204132080e-01 6.431680917739868164e-02 -9.207150340080261230e-02 -4.082774743437767029e-02 -7.011040113866329193e-03 6.039976701140403748e-02 -1.191782802343368530e-01 -4.006299376487731934e-01 -2.002616077661514282e-01 1.212954297661781311e-01 3.284085988998413086e-01 4.151113331317901611e-02 -2.927137315273284912e-01 -1.462341994047164917e-01 2.670830814167857170e-03 1.824961304664611816e-01 9.434914588928222656e-02 9.839487075805664062e-02 -8.005800843238830566e-02 3.629661723971366882e-02 -3.870443403720855713e-01 1.088668331503868103e-01
-3.513525426387786865e-01 -1.765535473823547363e-01 1.150505766272544861e-01 1.426135897636413574e-01 1.744729578495025635e-01 -6.448593735694885254e-02 3.826260864734649658e-01 1.491002738475799561e-01 1.137087717652320862e-01 -6.245128437876701355e-02 -3.422298282384872437e-02 -8.034405857324600220e-02 -2.640457749366760254e-01 9.084761887788772583e-02 1.000482663512229919e-01 1.279929280281066895e-01 1.622114479541778564e-01 -3.701353371143341064e-01 -1.394250839948654175e-01 3.411706537008285522e-02 8.771184086799621582e-02 1.844075918197631836e-01 -2.547101378440856934e-01 -2.623382210731506348e-01 -1.046771034598350525e-01 1.129031553864479065e-02 -1.164993569254875183e-01 8.957732468843460083e-02 -6.944969296455383301e-02 1.240436956286430359e-01 -2.419590950012207031e-01 9.487348049879074097e-02
-3.804759681224822998e-02 -4.381907880306243896e-01 -8.150379359722137451e-02 2.242430150508880615e-01 7.582474499940872192e-02 -2.179778665304183960e-01 -6.267605721950531006e-02 1.364257037639617920e-01 9.448121488094329834e-02 -2.797258794307708740e-01 2.802775204181671143e-01 2.817660272121429443e-01 -3.810265660285949707e-01 -2.225039750337600708e-01 7.863905280828475952e-02 3.663200885057449341e-02 -1.236445456743240356e-01 -1.311313062906265259e-01 2.988518914207816124e-03 -6.066912040114402771e-02 -5.031763389706611633e-02 -1.029111817479133606e-02 -9.793972223997116089e-02 -1.201026588678359985e-01 6.143234670162200928e-02 2.521415948867797852e-01 -6.667281687259674072e-02 6.590835750102996826e-02 -3.822654485702514648e-02 -1.668641865253448486e-01 -2.399538457393646240e-01 2.498752437531948090e-02
-2.896784543991088867e-01 -1.945919692516326904e-01 3.072399795055389404e-01 -7.947802543640136719e-02 -1.670727580785751343e-01 -1.914328336715698242e-01 2.706809639930725098e-01 5.656337365508079529e-02 1.433666795492172241e-01 -2.504087388515472412e-01 8.676681667566299438e-02 1.169718876481056213e-01 1.156339943408966064e-01 -2.985957264900207520e-01 2.549705207347869873e-01 3.161427006125450134e-02 -2.184004485607147217e-01 -2.273416519165039062e-02 -1.664510518312454224e-01 -7.934897392988204956e-02 2.251550257205963135e-01 -1.013740450143814087e-01 1.390694826841354370e-02 -1.556678712368011475e-01 1.216227114200592041e-01 1.847639828920364380e-01 1.618639826774597168e-01 -9.256543964147567749e-02 6.127739325165748596e-02 2.579129636287689209e-01 -1.460119336843490601e-01 1.433998644351959229e-01
-7.930460385978221893e-03 -4.156184494495391846e-01 -5.197280272841453552e-02 -1.451885998249053955e-01 -6.929995864629745483e-02 -8.451723493635654449e-03 1.859201341867446899e-01 1.720005273818969727e-01 5.456726625561714172e-02 -3.920643925666809082e-01 1.071771159768104553e-01 -1.424321532249450684e-01 3.425767412409186363e-03 -1.088956370949745178e-01 4.095814190804958344e-03 6.267483532428741455e-02 -1.517459899187088013e-01 1.545861810445785522e-01 6.619191169738769531e-02 2.235904783010482788e-01 2.358291298151016235e-01 1.567153483629226685e-01 -3.090245127677917480e-01 -6.701637059450149536e-02 1.070780679583549500e-01 2.892807722091674805e-01 -1.998015940189361572e-01 -1.016903519630432129e-01 1.266126930713653564e-01 6.981471925973892212e-02 -2.663348317146301270e-01 1.067812070250511169e-01
-1.627380996942520142e-01 -3.350894451141357422e-01 1.768677383661270142e-01 1.917019486427307129e-01 3.487069159746170044e-02 -2.751176059246063232e-01 -1.079048812389373779e-01 1.432532817125320435e-01 4.606433957815170288e-02 -5.431951582431793213e-02 2.607677280902862549e-01 1.924340724945068359e-01 -1.428372561931610107e-01 -1.691718250513076782e-01 6.340092420578002930e-02 2.931436300277709961e-01 -2.178175300359725952e-01 -2.390321344137191772e-01 6.497725099325180054e-02 4.738333821296691895e-02 -2.603431697934865952e-03 -1.342534720897674561e-01 -1.490715444087982178e-01 8.710314333438873291e-02 2.106886953115463257e-01 1.048512980341911316e-01 9.236168861389160156e-02 -2.809022963047027588e-01 -1.259013265371322632e-01 -1.336019337177276611e-01 -3.083171844482421875e-01 6.769637018442153931e-02
5.890356749296188354e-02 -5.445363521575927734e-01 -5.862233042716979980e-02 2.286888808012008667e-01 -6.478469818830490112e-02 -3.455197066068649292e-02 8.956144750118255615e-02 1.893167942762374878e-01 -9.316003881394863129e-03 -6.342671811580657959e-02 2.281982302665710449e-01 1.520735919475555420e-01 1.534292548894882202e-01 8.080368489027023315e-02 1.582828909158706665e-01 1.238269284367561340e-01 -1.166824623942375183e-01 -1.653027981519699097e-01 -3.181517124176025391e-02 -1.245077177882194519e-01 -1.605735272169113159e-01 6.504767388105392456e-02 7.524216175079345703e-02 2.462207973003387451e-01 1.324998885393142700e-01 2.938116490840911865e-01 -2.034012228250503540e-03 -7.514393329620361328e-02 3.391287848353385925e-02 -3.738810494542121887e-02 2.865407988429069519e-02 4.226095974445343018e-01
5.470002070069313049e-02 -4.303925931453704834e-01 1.066519394516944885e-01 1.386626809835433960e-01 -1.367058306932449341e-01 -1.925642639398574829e-01 -1.538905221968889236e-02 -6.551432609558105469e-02 3.476842492818832397e-02 -2.755941152572631836e-01 9.609390795230865479e-02 -3.972684219479560852e-02 -1.804686039686203003e-01 2.255969941616058350e-01 1.854230612516403198e-01 -1.334258019924163818e-01 -3.785485625267028809e-01 3.703192993998527527e-02 3.170785680413246155e-02 -1.570709049701690674e-01 -2.701247930526733398e-01 -7.067131996154785156e-02 -6.368277966976165771e-02 1.414348930120468140e-01 -2.669376134872436523e-01 1.200547590851783752e-01 6.333347409963607788e-02 -1.982378065586090088e-01 -1.106521710753440857e-01 1.407150477170944214e-01 -1.942600309848785400e-01 1.616211086511611938e-01
2.251233346760272980e-02 -1.625933647155761719e-01 2.686842978000640869e-01 1.595969349145889282e-01 -3.899922966957092285e-02 6.630820035934448242e-02 1.564610376954078674e-02 2.342246174812316895e-01 2.162132412195205688e-01 -1.880783885717391968e-01 1.760817915201187134e-01 -1.151640564203262329e-01 -1.701951175928115845e-01 -3.475743904709815979e-02 6.770329922437667847e-02 2.764219641685485840e-01 -1.418139189481735229e-01 -6.430328637361526489e-02 -2.458827942609786987e-02 -1.165784522891044617e-01 2.067340016365051270e-01 1.312881261110305786e-01 -1.874560564756393433e-01 -1.183855086565017700e-01 -3.026390969753265381e-01 2.187437415122985840e-01 1.349829696118831635e-02 6.381588900694623590e-05 -3.932596743106842041e-01 2.873255610466003418e-01 -6.275062263011932373e-02 2.201680094003677368e-01
-5.369310267269611359e-03 -6.999942660331726074e-02 2.390097230672836304e-01 4.579551219940185547e-01 2.272052615880966187e-01 -1.157918646931648254e-01 1.628349572420120239e-01 -4.019109904766082764e-02 -4.297759756445884705e-02 -2.186252772808074951e-01 2.346813529729843140e-01 1.447839587926864624e-01 -2.425698190927505493e-01 5.810904875397682190e-02 1.047584265470504761e-01 -1.113448292016983032e-01 1.667884588241577148e-01 -2.728091180324554443e-01 6.991339474916458130e-02 -4.740375559777021408e-03 -4.110882431268692017e-02 -8.242774009704589844e-02 -2.939897477626800537e-01 -2.740652859210968018e-01 3.660956397652626038e-02 -9.002194553613662720e-02 6.782101839780807495e-02 8.240566402673721313e-02 6.339567154645919800e-02 2.333682030439376831e-01 -2.137316912412643433e-01 1.470253020524978638e-01
-2.617103159427642822e-01 -1.496325433254241943e-01 -1.629972904920578003e-01 9.537153691053390503e-02 2.385910898447036743e-01 -1.634099930524826050e-01 -5.398853123188018799e-02 9.297420829534530640e-02 2.043964415788650513e-01 -3.867561817169189453e-01 -9.494623541831970215e-02 -3.171681985259056091e-02 -1.089183837175369263e-01 1.309768706560134888e-01 1.375557575374841690e-02 -1.823619604110717773e-01 -9.412443637847900391e-02 -1.428335309028625488e-01 -9.032510221004486084e-02 2.699123322963714600e-01 -2.269278839230537415e-02 -8.183605968952178955e-02 1.210507974028587341e-01 -1.323540806770324707e-01 8.759174495935440063e-02 5.306761264801025391e-01 -1.007349696010351181e-02 -9.369368106126785278e-02 -1.041680108755826950e-02 1.907902956008911133e-01 -1.284774392843246460e-01 1.165493279695510864e-01
1.653029955923557281e-02 -2.628137916326522827e-02 1.349588334560394287e-01 1.257662326097488403e-01 9.305760264396667480e-02 6.276205927133560181e-02 3.485424220561981201e-01 -1.239830702543258667e-01 2.276901006698608398e-01 -9.506986290216445923e-02 2.862831763923168182e-02 2.310226261615753174e-01 -1.683754175901412964e-01 2.092325389385223389e-01 -2.597466669976711273e-02 1.378941070288419724e-02 6.575680524110794067e-02 -2.022145241498947144e-01 -3.271119669079780579e-02 -3.661599010229110718e-02 -1.129523217678070068e-01 -6.413991563022136688e-03 6.531532108783721924e-02 -2.476085871458053589e-01 2.685006856918334961e-01 3.205955326557159424e-01 -2.835180759429931641e-01 -2.491000480949878693e-02 -2.072461694478988647e-01 1.541544049978256226e-01 -3.369663357734680176e-01 2.556328773498535156e-01
-4.079411178827285767e-02 -3.252917528152465820e-01 -1.654137969017028809e-01 2.093395218253135681e-02 -2.024607174098491669e-02 -1.462047845125198364e-01 -3.446427732706069946e-02 4.905444011092185974e-02 6.152845546603202820e-02 -2.714076340198516846e-01 -1.339311711490154266e-03 5.862088873982429504e-03 -1.508241593837738037e-01 -4.052029177546501160e-02 -1.812077909708023071e-01 -2.116689458489418030e-02 -7.382206618785858154e-02 -7.789456844329833984e-02 -6.901744753122329712e-02 -1.285421103239059448e-01 7.185803353786468506e-02 3.734189271926879883e-01 9.739482775330543518e-03 -2.623907327651977539e-01 2.914757132530212402e-01 -1.763664622558280826e-04 -2.629191279411315918e-01 6.751485168933868408e-03 -1.485573053359985352e-01 3.400260210037231445e-01 -6.175376102328300476e-02 4.027405083179473877e-01
-2.132205665111541748e-02 -2.368492335081100464e-01 1.571197807788848877e-01 4.078841507434844971e-01 8.829292654991149902e-02 -2.173735648393630981e-01 3.498800992965698242e-01 7.352276891469955444e-02 -2.506567724049091339e-02 -3.130545616149902344e-01 6.042511016130447388e-02 2.671931087970733643e-01 -1.377490460872650146e-01 3.075778717175126076e-03 -7.286248356103897095e-02 -1.573744416236877441e-01 -5.145495384931564331e-02 -2.044877707958221436e-01 -1.177920028567314148e-01 7.521368563175201416e-02 2.807304263114929199e-01 -2.997388504445552826e-02 -9.477754682302474976e-02 8.886268478818237782e-04 4.961141571402549744e-02 -5.003420263528823853e-02 1.143637150526046753e-01 1.569188833236694336e-01 1.306604593992233276e-01 8.028005808591842651e-02 -3.320328593254089355e-01 1.329347938299179077e-01
-1.712369769811630249e-01 -2.979789376258850098e-01 1.827893406152725220e-01 6.409677118062973022e-02 2.225162982940673828e-01 -3.058729507029056549e-02 4.345733523368835449e-01 -8.162834495306015015e-02 1.147466748952865601e-01 -1.250753104686737061e-01 1.009313762187957764e-01 2.820625901222229004e-01 -5.930453911423683167e-02 2.111757360398769379e-02 -9.019228070974349976e-02 1.808075606822967529e-01 -1.543996185064315796e-01 -3.679626286029815674e-01 -5.684671550989151001e-02 1.984077394008636475e-01 1.242960765957832336e-01 7.158879190683364868e-02 -1.005064547061920166e-01 -7.316824048757553101e-02 2.088549584150314331e-01 -1.503715813159942627e-01 8.629837632179260254e-02 6.810525804758071899e-02 1.526564173400402069e-02 1.717122644186019897e-01 3.595434594899415970e-03 2.985671758651733398e-01
8.929294347763061523e-02 -3.825142979621887207e-01 3.814153671264648438e-01 1.217739563435316086e-02 3.999040424823760986e-01 -2.127938270568847656e-01 5.739249289035797119e-02 2.352430820465087891e-01 8.700758963823318481e-02 -4.396989196538925171e-02 -3.252870216965675354e-02 1.430959403514862061e-01 1.389408260583877563e-01 1.350764185190200806e-02 -1.133404523134231567e-01 1.166195794939994812e-01 -5.196649208664894104e-02 -2.308930158615112305e-01 -1.641289144754409790e-01 -1.365090310573577881e-01 -2.277448624372482300e-01 -1.129323095083236694e-01 -2.018888294696807861e-02 -1.935909837484359741e-01 -1.021950989961624146e-01 -6.665624678134918213e-02 -2.035984769463539124e-02 1.496375501155853271e-01 -5.853284522891044617e-02 1.222087070345878601e-01 -1.969946026802062988e-01 2.456057667732238770e-01
1.759534627199172974e-01 -4.975902661681175232e-02 3.268372118473052979e-01 7.480572164058685303e-02 1.542339771986007690e-01 1.128234565258026123e-01 3.022473752498626709e-01 -2.342362329363822937e-02 1.681811213493347168e-01 -3.642397001385688782e-02 -2.928448654711246490e-02 -5.958848819136619568e-02 -1.954597085714340210e-01 8.586434274911880493e-02 -2.773176506161689758e-02 8.676479756832122803e-02 4.985326156020164490e-02 -1.732101738452911377e-01 -1.444446742534637451e-01 1.245587598532438278e-02 -2.764719128608703613e-01 1.129270941019058228e-01 -9.437972307205200195e-02 -2.861785292625427246e-01 2.154102474451065063e-01 3.933720588684082031e-01 -2.268378436565399170e-01 -1.263749450445175171e-01 -2.869868874549865723e-01 1.643968396820127964e-03 -1.483267098665237427e-01 1.771909147500991821e-01
-1.462128013372421265e-01 -3.829476237297058105e-01 1.457724273204803467e-01 1.432064175605773926e-01 -2.849566191434860229e-02 3.503038024064153433e-04 2.759178541600704193e-02 -4.895228147506713867e-02 3.458952009677886963e-01 -1.408312320709228516e-01 2.487667351961135864e-01 3.398921489715576172e-01 -1.122937351465225220e-01 -1.364783048629760742e-01 -1.553946137428283691e-01 -5.304618179798126221e-02 -1.555638462305068970e-01 7.881354540586471558e-02 9.469841420650482178e-02 7.512005395255982876e-04 -2.457234859466552734e-01 1.422345042228698730e-01 -2.459131032228469849e-01 -1.887867599725723267e-01 2.416420131921768188e-01 1.122921779751777649e-01 -1.509107649326324463e-01 -6.574284285306930542e-02 -5.982468649744987488e-02 1.266786307096481323e-01 -2.041035890579223633e-01 1.888744682073593140e-01
-3.710743784904479980e-02 -1.153351366519927979e-02 1.714021712541580200e-01 7.820677012205123901e-02 -1.326314210891723633e-01 -3.060806393623352051e-01 2.297255992889404297e-01 -3.485836461186408997e-02 1.992355585098266602e-01 -2.780538499355316162e-01 1.242579445242881775e-01 1.848331652581691742e-02 1.046380028128623962e-01 4.409280419349670410e-02 -6.710211187601089478e-02 3.326801583170890808e-02 -2.451844811439514160e-01 -3.066347539424896240e-01 -2.175107225775718689e-02 -9.545358270406723022e-02 -1.078374609351158142e-01 -8.579169213771820068e-02 1.011518482118844986e-02 -8.109290897846221924e-02 3.526394069194793701e-01 2.075321823358535767e-01 -2.501844167709350586e-01 5.005198344588279724e-02 3.654711246490478516e-01 -1.488309949636459351e-01 2.602153271436691284e-02 2.610090374946594238e-01
2.820915915071964264e-02 -2.977073490619659424e-01 2.670798897743225098e-01 -1.744935987517237663e-03 1.895737946033477783e-01 -5.430691409856081009e-03 6.097067892551422119e-02 4.025618433952331543e-01 2.341691851615905762e-01 -2.452107518911361694e-01 3.562849164009094238e-01 -9.198955446481704712e-02 -1.604289710521697998e-01 2.725063860416412354e-01 -1.865733265876770020e-01 1.812140345573425293e-01 2.077133506536483765e-01 -1.331402063369750977e-01 -1.553155779838562012e-01 3.711875178851187229e-04 1.380809992551803589e-01 -1.710309460759162903e-02 -1.123103126883506775e-01 9.111202508211135864e-02 -3.079595230519771576e-02 4.354513436555862427e-02 -5.693504959344863892e-02 -2.167614698410034180e-01 -7.175804674625396729e-02 1.732312738895416260e-01 -6.357531249523162842e-02 4.414809122681617737e-02
5.441743880510330200e-02 -2.547317147254943848e-01 -7.907460629940032959e-02 9.996553510427474976e-02 -3.288996219635009766e-02 -4.675115346908569336e-01 8.556383103132247925e-02 1.721770316362380981e-01 -1.402217298746109009e-01 -1.609028130769729614e-01 1.850754469633102417e-01 -3.026092611253261566e-02 -1.467607617378234863e-01 -7.790662348270416260e-02 3.730445355176925659e-02 2.880063466727733612e-02 -3.580013513565063477e-01 -3.496148064732551575e-02 1.190555766224861145e-01 9.285868704319000244e-02 -8.934351056814193726e-02 2.602775692939758301e-01 -5.788537487387657166e-02 9.013963490724563599e-02 1.317449361085891724e-01 4.172554314136505127e-01 -1.037886813282966614e-01 -1.566738486289978027e-01 -1.822346746921539307e-01 5.751786753535270691e-03 -2.149269133806228638e-01 5.603079870343208313e-02
3.856281749904155731e-03 8.642870932817459106e-03 1.485483944416046143e-01 1.329326778650283813e-01 2.267796173691749573e-02 -1.235508099198341370e-01 8.571947365999221802e-02 1.890760213136672974e-01 -1.456485092639923096e-01 -3.307740688323974609e-01 3.242340087890625000e-01 1.202990040183067322e-01 -3.568120896816253662e-01 1.515715718269348145e-01 -5.792776122689247131e-02 -7.099609076976776123e-02 -4.699535667896270752e-03 -2.599520981311798096e-01 1.814234852790832520e-01 -6.385822594165802002e-02 7.219069451093673706e-02 2.763779275119304657e-02 -2.112302929162979126e-01 -3.570336401462554932e-01 1.666579581797122955e-02 5.373228341341018677e-02 7.095823064446449280e-03 1.043463200330734253e-01 -2.054570168256759644e-01 3.493266999721527100e-01 8.536223322153091431e-02 1.552378237247467041e-01
1.561812907457351685e-01 -3.063583374023437500e-01 4.310897588729858398e-01 -1.062140613794326782e-01 5.258092284202575684e-02 -1.818108707666397095e-01 2.695605158805847168e-01 1.170564442873001099e-01 1.545106321573257446e-01 -3.733270466327667236e-01 -1.315149366855621338e-01 2.084351480007171631e-01 -1.531934887170791626e-01 -1.409014314413070679e-01 1.101172789931297302e-01 3.144022077322006226e-02 6.062820926308631897e-02 5.288509652018547058e-03 -5.008609220385551453e-02 1.352536529302597046e-01 -1.803779788315296173e-02 -2.348564863204956055e-01 5.721921101212501526e-02 -7.291330397129058838e-02 -7.306637614965438843e-02 2.587972953915596008e-02 7.193344831466674805e-02 3.646538406610488892e-02 2.846670746803283691e-01 2.269804775714874268e-01 -1.567611396312713623e-01 1.542798578739166260e-01
6.357216835021972656e-02 -2.907520532608032227e-02 2.854981720447540283e-01 -4.309045523405075073e-02 1.730923056602478027e-01 -9.525477071292698383e-04 1.734050661325454712e-01 6.515696644783020020e-02 1.121734231710433960e-01 -1.325619220733642578e-01 -9.473448246717453003e-02 -3.267697691917419434e-01 -6.132324784994125366e-02 2.869724333286285400e-01 -1.188352853059768677e-01 7.794010639190673828e-02 2.844068035483360291e-02 -1.197193637490272522e-01 -1.066296473145484924e-01 -7.330446690320968628e-02 6.804229319095611572e-02 8.922909200191497803e-02 -7.134086638689041138e-02 -3.425173759460449219e-01 -5.389941483736038208e-02 2.351045161485671997e-01 -2.903456985950469971e-01 -2.098189741373062134e-01 -4.069815203547477722e-02 1.443471759557723999e-01 -4.189836680889129639e-01 2.093410193920135498e-01
-6.553122401237487793e-02 -1.206323206424713135e-01 3.670923411846160889e-01 -4.963860660791397095e-02 1.984701454639434814e-01 -1.018605008721351624e-01 1.856411923654377460e-03 2.534162104129791260e-01 3.635602593421936035e-01 -2.088755965232849121e-01 2.714533805847167969e-01 -6.707743555307388306e-02 -5.828700214624404907e-02 1.658930033445358276e-01 -2.554633319377899170e-01 -3.578465804457664490e-02 1.605498045682907104e-01 -7.746290415525436401e-02 2.558401413261890411e-02 -1.377656459808349609e-01 1.797761619091033936e-01 7.156610488891601562e-02 -1.511498838663101196e-01 -1.677293926477432251e-01 -9.104704484343528748e-03 2.930003702640533447e-01 -1.529026478528976440e-01 -2.697671204805374146e-02 -3.255374357104301453e-02 1.994988173246383667e-01 -1.181486248970031738e-01 2.716680467128753662e-01
-8.143094927072525024e-02 -2.307551056146621704e-01 3.229942023754119873e-01 9.997534751892089844e-02 -3.870353102684020996e-02 1.204112917184829712e-01 1.356727480888366699e-01 1.150600165128707886e-01 1.386656016111373901e-01 -1.118957474827766418e-01 2.825901508331298828e-01 2.475764043629169464e-02 -7.287053763866424561e-02 -1.021958366036415100e-01 -1.729361526668071747e-02 1.726328395307064056e-02 -2.380790747702121735e-02 -3.969279527664184570e-01 -6.007065251469612122e-02 9.600647538900375366e-02 1.304273605346679688e-01 1.236462891101837158e-01 -1.595091670751571655e-01 -2.699850201606750488e-01 -9.685972332954406738e-02 -6.682267040014266968e-02 -1.623109728097915649e-01 1.756829768419265747e-01 7.771471142768859863e-02 6.560190767049789429e-02 -4.497976899147033691e-01 2.535569071769714355e-01
-1.541055738925933838e-01 -4.083108901977539062e-01 3.497286736965179443e-01 2.190591543912887573e-01 1.396682262420654297e-01 -1.225008741021156311e-01 1.313113123178482056e-01 1.077733635902404785e-01 1.140344664454460144e-01 2.594627067446708679e-02 2.963654398918151855e-01 5.061110481619834900e-03 1.310337036848068237e-01 -1.230310574173927307e-01 -1.061620488762855530e-01 -1.099935546517372131e-01 -2.212965041399002075e-01 -2.411280199885368347e-02 -2.306880801916122437e-02 6.170921958982944489e-03 4.434028863906860352e-01 1.559420526027679443e-01 -2.116673439741134644e-01 -2.210445553064346313e-01 1.435340344905853271e-01 -1.364933699369430542e-02 -1.020537540316581726e-01 8.118079602718353271e-02 -9.203457832336425781e-02 -2.911458956077694893e-03 3.851103782653808594e-02 7.865930348634719849e-02
-3.747307360172271729e-01 -2.724646031856536865e-01 -9.183342754840850830e-02 1.631932556629180908e-01 -1.006662696599960327e-01 -2.420129030942916870e-01 2.132681161165237427e-01 -2.788009308278560638e-02 1.626153141260147095e-01 -1.306346952915191650e-01 2.811507135629653931e-02 -1.735810004174709320e-02 -1.346389949321746826e-02 -9.713567793369293213e-02 3.955357968807220459e-01 -2.727902829647064209e-01 3.074060380458831787e-02 -3.501943945884704590e-01 -1.975165009498596191e-01 -4.993772134184837341e-02 -6.884098518639802933e-03 5.898975208401679993e-02 -1.261869817972183228e-01 -4.207990318536758423e-02 8.794584125280380249e-02 1.354992985725402832e-01 4.287649318575859070e-02 -2.499619275331497192e-01 4.936574772000312805e-02 1.173433586955070496e-01 -7.439584285020828247e-02 2.275205403566360474e-01
5.977715179324150085e-02 -6.657626479864120483e-02 3.102592527866363525e-01 1.305526793003082275e-01 2.400091290473937988e-01 3.784031420946121216e-02 9.002263844013214111e-02 9.770632535219192505e-02 4.083164781332015991e-02 -4.099356010556221008e-02 -3.769800812005996704e-02 6.688104569911956787e-02 -1.556351035833358765e-01 5.250753369182348251e-03 -4.711209610104560852e-02 9.304130077362060547e-02 7.481381297111511230e-02 -3.460558056831359863e-01 9.373150765895843506e-02 -1.473380029201507568e-01 -2.340455651283264160e-01 5.879919230937957764e-02 -8.893666416406631470e-02 -2.843233942985534668e-01 3.482181811705231667e-03 8.642715401947498322e-03 -1.990625113248825073e-01 3.211292624473571777e-01 -2.093310933560132980e-03 1.207284405827522278e-01 -3.328477442264556885e-01 4.319726824760437012e-01
-5.081346258521080017e-02 -8.500624448060989380e-02 1.935060173273086548e-01 2.057947963476181030e-01 -3.529778867959976196e-02 -1.192677244544029236e-01 -3.244188427925109863e-02 1.570989340543746948e-01 1.871070563793182373e-01 -3.067324459552764893e-01 6.767353415489196777e-02 2.694778740406036377e-01 -2.421685606241226196e-01 2.086395472288131714e-01 8.104152232408523560e-02 8.239739388227462769e-02 7.345064729452133179e-02 -3.094511851668357849e-02 2.936081588268280029e-01 1.695260554552078247e-01 -8.767468482255935669e-02 3.748769685626029968e-02 -3.441789373755455017e-02 -1.750099509954452515e-01 3.042789399623870850e-01 2.423807680606842041e-01 1.403968036174774170e-01 3.336173295974731445e-02 -2.384600639343261719e-01 1.807571053504943848e-01 -1.498605310916900635e-01 3.178239166736602783e-01
-1.573609411716461182e-01 -2.802785933017730713e-01 3.678975999355316162e-01 2.860001027584075928e-01 1.323923617601394653e-01 -2.759960889816284180e-01 -8.487297594547271729e-02 3.039970807731151581e-02 -4.216409474611282349e-02 -2.423227131366729736e-01 2.905883826315402985e-02 3.593601286411285400e-01 1.893473714590072632e-01 7.724510133266448975e-02 -2.850320003926753998e-02 9.087586775422096252e-03 -5.506257340312004089e-02 -4.065178707242012024e-02 -1.484786272048950195e-01 -1.181049942970275879e-01 -4.790359735488891602e-02 5.811786279082298279e-02 -1.734959334135055542e-01 6.515263766050338745e-02 1.154193133115768433e-01 1.096357852220535278e-01 4.553641751408576965e-02 -3.034337460994720459e-01 -1.613119095563888550e-01 -1.393139064311981201e-01 -1.875984370708465576e-01 2.523956000804901123e-01
5.522343795746564865e-03 -3.608443439006805420e-01 1.537500917911529541e-01 -9.210960008203983307e-03 -1.940671056509017944e-01 -2.616057693958282471e-01 1.450776457786560059e-01 -3.514135954901576042e-03 3.205280900001525879e-01 -3.030091822147369385e-01 2.324708551168441772e-01 1.060203164815902710e-01 1.808599233627319336e-01 1.359164267778396606e-01 3.166369721293449402e-02 -2.073355950415134430e-02 -1.025520712137222290e-01 -2.116938233375549316e-01 -1.080728843808174133e-01 -9.748944640159606934e-02 -5.059820413589477539e-02 -2.320499867200851440e-01 2.104854434728622437e-01 -1.552568376064300537e-01 2.430898398160934448e-01 1.123649850487709045e-01 3.965866193175315857e-02 -2.568707764148712158e-01 1.023138463497161865e-01 -6.668002158403396606e-02 -2.398326247930526733e-02 2.243452221155166626e-01
-1.144461855292320251e-01 7.684682495892047882e-03 2.605408132076263428e-01 6.077842041850090027e-02 1.969101577997207642e-01 -5.694433674216270447e-02 9.694839268922805786e-02 1.287170052528381348e-01 2.843780517578125000e-01 6.582590867765247822e-04 -5.714665725827217102e-02 -1.099463626742362976e-01 -3.706084489822387695e-01 8.484161645174026489e-02 1.203384920954704285e-01 3.533066213130950928e-01 -2.570829391479492188e-01 -1.996622383594512939e-01 2.145327068865299225e-02 4.747683554887771606e-02 1.796413660049438477e-01 9.227127581834793091e-02 -1.641632318496704102e-01 -3.436273038387298584e-01 -2.012404203414916992e-01 8.045156300067901611e-02 -1.119522452354431152e-01 -5.998311191797256470e-02 -6.258479505777359009e-02 2.625096738338470459e-01 -1.883576363325119019e-01 3.619080781936645508e-02
7.872618734836578369e-02 -1.957338005304336548e-01 2.575063407421112061e-01 1.265663057565689087e-01 2.103773951530456543e-01 -4.020605981349945068e-02 -8.347779512405395508e-03 2.931505739688873291e-01 3.394103050231933594e-01 -1.790165901184082031e-01 2.393406927585601807e-01 -6.945356726646423340e-02 -8.761972934007644653e-02 2.555925846099853516e-01 -2.759243547916412354e-01 7.429217547178268433e-02 2.852769792079925537e-01 -9.302137419581413269e-03 9.048806130886077881e-02 -8.001984655857086182e-02 8.014770597219467163e-02 5.331403017044067383e-02 -1.268721371889114380e-01 -1.735945940017700195e-01 -3.765958175063133240e-02 2.265436053276062012e-01 -1.147018894553184509e-01 -1.604952812194824219e-01 4.530564695596694946e-02 1.590106487274169922e-01 -1.599702537059783936e-01 2.848261892795562744e-01
1.185199320316314697e-01 -3.814483284950256348e-01 1.226961240172386169e-01 4.621657431125640869e-01 -2.896161377429962158e-01 -3.277614414691925049e-01 9.905045479536056519e-02 -2.065169066190719604e-02 8.340673893690109253e-02 -1.589984148740768433e-01 1.233754307031631470e-01 4.326134920120239258e-02 -7.651717215776443481e-02 3.170392289757728577e-02 2.610077559947967529e-01 2.464759722352027893e-02 -1.849762052297592163e-01 -8.315755426883697510e-02 -7.932484149932861328e-03 7.114779949188232422e-02 -1.284872442483901978e-01 1.348334103822708130e-01 -9.459993243217468262e-02 5.800059437751770020e-02 2.301281690597534180e-01 9.401431679725646973e-02 -1.208524778485298157e-01 3.576992824673652649e-02 1.360088735818862915e-01 -2.270295284688472748e-02 -2.677625417709350586e-01 1.538890749216079712e-01
-1.541019678115844727e-01 -2.180029749870300293e-01 1.417037546634674072e-01 3.083824813365936279e-01 1.427616626024246216e-01 -8.995564281940460205e-02 4.121336638927459717e-01 1.674035787582397461e-01 -1.687500625848770142e-02 -1.747696101665496826e-01 -3.377620503306388855e-02 4.835067391395568848e-01 -5.233361199498176575e-02 -2.244002930819988251e-02 -1.667035818099975586e-01 2.640063166618347168e-01 -2.848764359951019287e-01 6.879760418087244034e-03 -1.491436213254928589e-01 -8.569005876779556274e-02 4.255639389157295227e-02 -9.841206669807434082e-02 -1.071518063545227051e-01 -1.783458441495895386e-01 -3.484285622835159302e-02 -1.668501645326614380e-02 2.228050120174884796e-02 -1.651301831007003784e-01 -1.385796368122100830e-01 7.230767514556646347e-03 -6.995984911918640137e-02 4.165061190724372864e-02
1.383403129875659943e-02 -2.529327869415283203e-01 2.579524517059326172e-01 1.578737050294876099e-01 3.084746561944484711e-02 -7.114720344543457031e-02 2.434307932853698730e-01 1.383262723684310913e-01 3.828745335340499878e-02 -1.893092691898345947e-01 1.700455993413925171e-01 1.714263558387756348e-01 -1.679042875766754150e-01 7.426655385643243790e-03 -7.763761281967163086e-02 9.004355967044830322e-02 7.411382161080837250e-03 -3.419811129570007324e-01 -7.675712555646896362e-02 -5.818852409720420837e-02 2.774581015110015869e-01 -1.959972828626632690e-01 -3.452819585800170898e-01 -1.091234609484672546e-01 6.525364518165588379e-02 4.722018539905548096e-02 1.411311477422714233e-01 8.994208276271820068e-02 -3.150825500488281250e-01 -2.120100855827331543e-01 -2.523039281368255615e-01 8.238925039768218994e-02
2.342905290424823761e-02 -4.940121248364448547e-02 1.258514970541000366e-01 2.155134826898574829e-01 2.450167387723922729e-02 -4.133137464523315430e-01 -5.976058542728424072e-02 2.209410965442657471e-01 7.480271905660629272e-02 -8.500801026821136475e-02 8.565158396959304810e-02 8.805532753467559814e-02 -5.737121030688285828e-02 5.688929185271263123e-02 4.324586093425750732e-01 1.435453593730926514e-01 1.423681993037462234e-02 -7.802549004554748535e-02 9.073791652917861938e-02 -1.718626618385314941e-01 -1.396433264017105103e-01 3.460517153143882751e-02 -1.982603073120117188e-01 -2.546168267726898193e-01 1.340159326791763306e-01 1.505476236343383789e-01 1.074586901813745499e-02 -2.391760051250457764e-01 1.662812680006027222e-01 3.162487149238586426e-01 -2.358114719390869141e-01 -1.368760466575622559e-01
1.044533476233482361e-01 -2.702033221721649170e-01 3.985141515731811523e-01 2.769535779953002930e-01 4.308758303523063660e-02 -2.887640297412872314e-01 -1.194364130496978760e-01 1.615020483732223511e-01 -1.306437551975250244e-01 -2.023915052413940430e-01 1.453442722558975220e-01 2.544480264186859131e-01 7.289887219667434692e-02 2.127596735954284668e-01 -7.768569886684417725e-02 1.484586596488952637e-01 2.718441374599933624e-02 -9.481766261160373688e-03 -1.584083884954452515e-01 -5.237882956862449646e-02 -5.026118084788322449e-02 2.180571667850017548e-02 -2.659099400043487549e-01 -4.109770432114601135e-02 2.673180103302001953e-01 7.398801855742931366e-03 -8.483842015266418457e-02 -1.158542409539222717e-01 -2.855533733963966370e-02 -1.687131077051162720e-01 -3.135638535022735596e-01 9.284024685621261597e-02
1.296166330575942993e-02 -2.691875100135803223e-01 2.237125933170318604e-01 4.966105222702026367e-01 1.114988476037979126e-01 -1.323993802070617676e-01 2.565529346466064453e-01 -5.212469398975372314e-02 3.601861745119094849e-02 -1.976530551910400391e-01 1.584287434816360474e-01 1.123323813080787659e-01 -2.794965505599975586e-01 1.794431507587432861e-01 -3.680576756596565247e-02 -1.175587549805641174e-01 6.254547834396362305e-02 -2.880150973796844482e-01 6.560739129781723022e-02 5.091927573084831238e-02 1.210260316729545593e-01 2.956442162394523621e-02 -3.147899508476257324e-01 -2.638171985745429993e-02 2.564660087227821350e-02 -9.180084615945816040e-02 1.354359686374664307e-01 2.013671584427356720e-02 -1.089524105191230774e-01 1.436266005039215088e-01 -2.413569390773773193e-01 3.114218451082706451e-02
-3.656044229865074158e-02 2.209822833538055420e-02 4.196614921092987061e-01 3.891076445579528809e-01 2.486768215894699097e-01 -3.164815604686737061e-01 5.164189729839563370e-03 5.276584625244140625e-02 -1.287342756986618042e-01 -1.002395376563072205e-01 -1.173576787114143372e-01 3.262771293520927429e-02 -1.597282439470291138e-01 -8.040335029363632202e-02 -8.578293770551681519e-02 1.776049882173538208e-01 -5.923064425587654114e-02 -3.594289422035217285e-01 5.356355383992195129e-02 -1.007368117570877075e-01 -1.115742698311805725e-01 2.077092379331588745e-01 -6.075399741530418396e-02 -1.138937398791313171e-01 6.274249404668807983e-02 1.913881897926330566e-01 -1.242090240120887756e-01 1.277297288179397583e-01 -1.369355022907257080e-01 1.960540562868118286e-01 -6.330449134111404419e-02 2.050144374370574951e-01
5.800300091505050659e-02 -1.817370206117630005e-01 2.095866352319717407e-01 4.009089171886444092e-01 -5.287859961390495300e-02 -1.827102154493331909e-02 1.642333865165710449e-01 7.734280824661254883e-02 1.039147377014160156e-01 -3.684128224849700928e-01 -1.026459736749529839e-03 -1.216581761837005615e-01 -1.147869136184453964e-02 2.212885916233062744e-01 3.623585104942321777e-01 -2.910208143293857574e-02 -2.232331782579421997e-01 -7.130672037601470947e-02 -3.018511272966861725e-02 3.219888359308242798e-02 -5.108205601572990417e-03 1.075383946299552917e-01 -2.470794320106506348e-01 1.544326990842819214e-01 5.329724773764610291e-02 1.489713340997695923e-01 -7.198511064052581787e-02 -7.694756239652633667e-02 -3.982144594192504883e-02 -1.761376112699508667e-01 9.714408218860626221e-02 3.856840729713439941e-01
7.387091964483261108e-02 -3.832128643989562988e-01 3.377520442008972168e-01 1.034044697880744934e-01 4.748808965086936951e-02 -2.968383021652698517e-02 4.551610350608825684e-02 2.199606746435165405e-01 4.010483250021934509e-02 2.762882784008979797e-02 1.203200295567512512e-01 -5.224894732236862183e-02 -1.632191240787506104e-01 -6.776275485754013062e-02 2.406279183924198151e-02 -1.248078793287277222e-01 -4.773829504847526550e-02 -5.684410333633422852e-01 1.223199442028999329e-02 -1.283081918954849243e-01 1.107817664742469788e-01 2.149785310029983521e-01 -8.875446766614913940e-02 -8.807977288961410522e-02 3.712705522775650024e-02 -2.158610373735427856e-01 1.907869577407836914e-01 -2.002670895308256149e-03 -8.530408889055252075e-02 2.547694742679595947e-01 -1.558621376752853394e-01 7.326985150575637817e-02
4.271412268280982971e-02 -2.275988757610321045e-01 -4.549247398972511292e-02 -3.677177131175994873e-01 1.320712715387344360e-01 -2.444620430469512939e-01 7.595568150281906128e-02 4.051611423492431641e-01 2.753524780273437500e-01 -1.753798425197601318e-01 1.739923506975173950e-01 -7.015253603458404541e-02 2.742056176066398621e-02 2.256582081317901611e-01 3.343234956264495850e-01 -1.013889759778976440e-01 -2.927185595035552979e-01 -1.158845052123069763e-01 -6.974029354751110077e-03 6.652790307998657227e-02 -1.022024825215339661e-02 -1.396329998970031738e-01 -1.052430272102355957e-01 -1.211847215890884399e-01 7.188571989536285400e-02 4.591142013669013977e-02 -3.756478428840637207e-02 -1.874959468841552734e-01 6.474964320659637451e-02 1.344020664691925049e-01 -1.142689138650894165e-01 1.354804486036300659e-01
-1.474607586860656738e-01 -1.801129877567291260e-01 2.926815450191497803e-01 3.022963553667068481e-02 -4.709170386195182800e-02 9.614590555429458618e-02 2.437142282724380493e-01 2.373712658882141113e-01 2.076908051967620850e-01 -4.010517522692680359e-02 -2.622981071472167969e-01 3.262474238872528076e-01 -1.049343049526214600e-01 -1.526188850402832031e-01 -8.911259472370147705e-02 5.870448052883148193e-02 -2.332580536603927612e-01 -1.294130831956863403e-01 -2.116960287094116211e-01 -1.047780886292457581e-01 -1.907419264316558838e-01 -9.983320534229278564e-02 -1.014019623398780823e-01 2.464667521417140961e-02 2.825551927089691162e-01 1.672571897506713867e-01 -6.445947289466857910e-02 -1.085917577147483826e-01 -1.674267798662185669e-01 9.209178388118743896e-02 -2.263453155755996704e-01 2.658351063728332520e-01
-2.125777453184127808e-01 -1.433899998664855957e-01 1.758297234773635864e-01 4.246845468878746033e-02 1.730478252284228802e-03 -1.130382716655731201e-01 -7.087966799736022949e-02 2.455443292856216431e-01 -2.552931196987628937e-02 -2.240331321954727173e-01 8.931434899568557739e-02 5.105240345001220703e-01 -2.246557772159576416e-01 -1.138910874724388123e-01 -1.789519190788269043e-01 8.974394202232360840e-02 -9.480562806129455566e-02 5.178174469619989395e-03 6.556469947099685669e-02 -9.419380128383636475e-02 -1.717416197061538696e-01 1.174610033631324768e-01 2.011572569608688354e-02 -6.933402270078659058e-02 2.729101777076721191e-01 3.205153048038482666e-01 -1.588981151580810547e-01 2.612102031707763672e-02 -1.687171161174774170e-01 2.322828173637390137e-01 -1.397085189819335938e-01 1.571291387081146240e-01
-1.075688600540161133e-01 -5.245295166969299316e-01 1.627545207738876343e-01 2.742729783058166504e-01 1.441685110330581665e-01 -1.021586358547210693e-01 2.029313594102859497e-01 8.160720020532608032e-02 -8.857730031013488770e-02 -1.419820040464401245e-01 -2.555666118860244751e-02 6.658702343702316284e-02 -9.541991353034973145e-02 2.034758627414703369e-01 1.104604005813598633e-01 -1.411546468734741211e-01 -1.368270218372344971e-01 -2.039104700088500977e-02 -2.072345167398452759e-01 -8.044106513261795044e-02 -7.644097506999969482e-02 6.427931040525436401e-02 -2.288821712136268616e-02 1.520182341337203979e-01 2.647293508052825928e-01 -5.023885890841484070e-02 -1.557198315858840942e-01 -1.673012375831604004e-01 3.355011716485023499e-02 -5.724627897143363953e-02 -4.083791971206665039e-01 1.364293992519378662e-01
-7.958906143903732300e-02 -1.749313473701477051e-01 2.746578156948089600e-01 2.220910638570785522e-01 4.831036031246185303e-01 -1.615326106548309326e-01 9.250848740339279175e-02 7.290525734424591064e-02 -2.398852631449699402e-02 -1.151509806513786316e-01 -1.526881288737058640e-02 1.447306424379348755e-01 -7.052215281873941422e-03 -1.008511930704116821e-01 -1.147688180208206177e-01 1.007045507431030273e-01 -1.774264574050903320e-01 -2.276516109704971313e-01 -9.042362123727798462e-02 -3.076236546039581299e-01 -1.334915310144424438e-01 2.690982073545455933e-03 -1.070525646209716797e-01 -2.138154506683349609e-01 -8.934517204761505127e-02 -1.769898459315299988e-02 6.343276053667068481e-02 1.353648602962493896e-01 -1.731489151716232300e-01 -2.001826069317758083e-04 -2.904335260391235352e-01 3.005082905292510986e-01
1.824601739645004272e-01 -1.514880955219268799e-01 2.755579650402069092e-01 2.083357125520706177e-01 -1.454406976699829102e-01 -6.603197753429412842e-02 1.296122223138809204e-01 1.529319882392883301e-01 -3.214670717716217041e-02 -2.073856592178344727e-01 3.939605057239532471e-01 -1.826310306787490845e-01 -1.152521595358848572e-01 -8.120564371347427368e-02 -7.206648588180541992e-02 6.727503146976232529e-03 -6.601294130086898804e-02 -3.715595006942749023e-01 -2.117812633514404297e-01 4.650404304265975952e-02 8.462197333574295044e-02 5.151176452636718750e-02 -1.698692440986633301e-01 -1.410124897956848145e-01 -1.932691410183906555e-02 -7.340668141841888428e-02 1.918100379407405853e-02 1.629712581634521484e-01 -5.374165996909141541e-02 1.116033196449279785e-01 -4.275365769863128662e-01 1.490048468112945557e-01
-1.352039817720651627e-02 -1.729134768247604370e-01 3.593464493751525879e-01 4.074919596314430237e-02 6.587274372577667236e-02 -7.416643202304840088e-02 1.040346100926399231e-01 3.417183458805084229e-01 2.392702698707580566e-01 -1.512836366891860962e-01 3.459171950817108154e-01 -2.740764617919921875e-02 -1.198405399918556213e-01 2.372168749570846558e-01 -2.595632672309875488e-01 7.147141546010971069e-02 8.744295686483383179e-02 -3.409641981124877930e-02 7.674542814493179321e-02 -1.067674681544303894e-01 1.587426364421844482e-01 5.710896104574203491e-02 -1.625327914953231812e-01 -1.468391567468643188e-01 -3.943298384547233582e-02 2.674627304077148438e-01 -1.995449326932430267e-02 -1.619519591331481934e-01 -8.161247521638870239e-02 2.346035093069076538e-01 -7.525996770709753036e-03 3.066272139549255371e-01
1.313567161560058594e-01 -2.032339870929718018e-01 2.417535483837127686e-01 3.613319620490074158e-02 2.092035710811614990e-01 -5.888431891798973083e-02 -4.250005632638931274e-02 1.813070923089981079e-01 3.128654360771179199e-01 -2.391010373830795288e-01 2.194860279560089111e-01 2.325601689517498016e-02 -1.324867606163024902e-01 2.800137996673583984e-01 -2.126988470554351807e-01 3.133244812488555908e-02 2.827396988868713379e-01 1.782513782382011414e-02 9.229725599288940430e-02 -5.680171027779579163e-02 1.022488772869110107e-01 2.105326764285564423e-02 -1.434028744697570801e-01 -2.010162174701690674e-01 -1.464683413505554199e-01 2.694725394248962402e-01 -7.633100450038909912e-02 -1.484275907278060913e-01 -1.489894092082977295e-02 5.579691380262374878e-02 -2.258682698011398315e-01 3.371573090553283691e-01
-1.625418365001678467e-01 -5.067112669348716736e-02 2.046445906162261963e-01 -2.360682934522628784e-02 2.920958101749420166e-01 -2.772160768508911133e-01 2.285846322774887085e-01 -4.415273293852806091e-02 1.105189993977546692e-01 5.258581787347793579e-02 -2.860462293028831482e-02 6.329803913831710815e-02 -3.095009326934814453e-01 7.704066485166549683e-02 1.185934692621231079e-01 2.669683396816253662e-01 -2.490546703338623047e-01 -8.374785631895065308e-02 -2.662356197834014893e-02 3.798303604125976562e-01 6.923162192106246948e-02 -2.863868772983551025e-01 -7.081444561481475830e-02 -1.158331930637359619e-01 1.130917221307754517e-01 2.734109014272689819e-02 -8.473364263772964478e-02 -7.055737078189849854e-02 -2.187386602163314819e-01 2.219945341348648071e-01 -1.316838264465332031e-01 2.142686992883682251e-01
3.060667030513286591e-02 -1.638989001512527466e-01 1.852358132600784302e-01 2.467680722475051880e-01 2.117126248776912689e-02 -5.990802496671676636e-02 -6.395788490772247314e-02 6.172694638371467590e-02 1.093810498714447021e-01 -1.859418004751205444e-01 9.825948625802993774e-02 2.893277108669281006e-01 -2.532545030117034912e-01 -3.840671852231025696e-02 -6.781986355781555176e-02 4.854963719844818115e-02 -8.113713562488555908e-02 1.054168194532394409e-01 2.758803963661193848e-01 4.861089959740638733e-02 7.736173272132873535e-02 -7.031901180744171143e-02 -3.502947464585304260e-02 -2.011612355709075928e-01 1.942918896675109863e-01 5.373980402946472168e-01 1.669565141201019287e-01 -1.641800254583358765e-02 -2.376332581043243408e-01 2.046147175133228302e-02 -1.520526707172393799e-01 2.628542780876159668e-01
1.037129089236259460e-01 -1.089060083031654358e-01 1.615201979875564575e-01 1.146142277866601944e-02 1.278696209192276001e-01 -7.181531190872192383e-02 2.591847479343414307e-01 9.565556049346923828e-02 7.641742378473281860e-02 -2.067892067134380341e-02 1.756027638912200928e-01 2.430094629526138306e-01 -2.935055494308471680e-01 1.109633594751358032e-02 4.854691401124000549e-02 -2.006001770496368408e-01 -3.077763617038726807e-01 -8.768629282712936401e-02 1.138365827500820160e-02 4.773212596774101257e-02 3.204829692840576172e-01 -2.209479808807373047e-01 -1.696345657110214233e-01 5.712977796792984009e-02 4.099988937377929688e-01 1.498821973800659180e-01 8.779802918434143066e-02 -6.759677082300186157e-02 1.125552952289581299e-01 -1.394319348037242889e-03 -3.082554340362548828e-01 1.714108586311340332e-01
2.979478426277637482e-02 1.018814593553543091e-01 1.474501341581344604e-01 3.425409197807312012e-01 -1.084619611501693726e-01 -1.266118139028549194e-01 1.496479958295822144e-01 1.783727258443832397e-01 1.752845793962478638e-01 -1.984979510307312012e-01 1.706529408693313599e-01 -2.382142702117562294e-03 -2.854859642684459686e-02 -9.214872866868972778e-02 -8.649271726608276367e-02 2.157280147075653076e-01 -2.126098871231079102e-01 -2.279243618249893188e-01 -1.320814937353134155e-01 3.285936713218688965e-01 6.764048337936401367e-02 2.242682725191116333e-01 -1.092862337827682495e-01 -3.724550455808639526e-02 2.425704449415206909e-01 1.067579910159111023e-01 -6.737936288118362427e-02 5.335821956396102905e-02 -8.160928636789321899e-02 3.794528841972351074e-01 7.477158308029174805e-02 2.836133539676666260e-01
1.333565544337034225e-02 -3.915140330791473389e-01 -1.184878572821617126e-01 1.231032833456993103e-01 -2.053792774677276611e-02 -2.928728163242340088e-01 5.808591470122337341e-02 -1.330884248018264771e-01 2.304540127515792847e-01 -2.220859676599502563e-01 2.624287735670804977e-03 2.224120497703552246e-01 -8.285988867282867432e-02 1.476502269506454468e-01 -3.071858920156955719e-02 2.963070869445800781e-01 1.250098198652267456e-01 -2.953256713226437569e-03 -1.022760868072509766e-01 -8.114979416131973267e-02 -1.579837799072265625e-01 -9.962687641382217407e-02 -7.638616114854812622e-02 4.221805557608604431e-02 1.121415421366691589e-01 -3.287163376808166504e-02 -1.555237472057342529e-01 -2.821666896343231201e-01 -3.195250630378723145e-01 1.775735467672348022e-01 -1.582402735948562622e-01 2.990572750568389893e-01
7.877718657255172729e-02 -3.174651265144348145e-01 -4.921586811542510986e-02 -1.090087275952100754e-02 1.705605387687683105e-01 -2.216887027025222778e-01 1.913055181503295898e-01 -1.696527935564517975e-02 -1.460208445787429810e-01 -2.040264010429382324e-01 1.351744234561920166e-01 1.488461047410964966e-01 1.590302139520645142e-01 -1.408964395523071289e-01 -2.177026681602001190e-02 1.812244504690170288e-01 -1.263341605663299561e-01 1.522936373949050903e-01 2.572415769100189209e-02 2.277543768286705017e-02 -2.588255703449249268e-01 -1.025782618671655655e-02 -3.652886450290679932e-01 -1.442372649908065796e-01 7.885953783988952637e-02 -4.301785957068204880e-03 -2.800055444240570068e-01 -1.260030269622802734e-01 -2.234879434108734131e-01 3.492649197578430176e-01 -1.901451349258422852e-01 1.524347364902496338e-01
-1.552904546260833740e-01 -3.256517350673675537e-01 4.226240813732147217e-01 7.195129990577697754e-02 -1.999401599168777466e-01 -2.391686141490936279e-01 3.272640407085418701e-01 -5.694435164332389832e-02 -5.171143915504217148e-03 -1.389322429895401001e-01 -1.120655313134193420e-01 1.316686421632766724e-01 -6.367868185043334961e-02 2.153292149305343628e-01 -2.171747684478759766e-01 -9.701645374298095703e-02 1.557245571166276932e-02 4.534005001187324524e-02 2.545492053031921387e-01 4.640556871891021729e-02 -2.021829783916473389e-01 5.142275616526603699e-02 1.397079825401306152e-01 -2.257621288299560547e-02 2.733431011438369751e-02 1.141615286469459534e-01 -1.124674826860427856e-01 -6.209304183721542358e-02 -1.051306501030921936e-01 2.685024738311767578e-01 -2.750956118106842041e-01 1.993474178016185760e-02
-2.055751234292984009e-01 -1.456755846738815308e-01 3.509936928749084473e-01 2.677039206027984619e-01 -2.276704413816332817e-03 -1.121724173426628113e-01 1.205358505249023438e-01 -5.359946936368942261e-02 -3.685025572776794434e-01 -1.552251260727643967e-02 -4.128126427531242371e-03 6.191334128379821777e-02 -1.489995270967483521e-01 -1.127831339836120605e-01 2.721279561519622803e-01 -4.207879677414894104e-02 -2.785564064979553223e-01 -1.991158723831176758e-01 4.954114556312561035e-02 2.572684884071350098e-01 -7.687006145715713501e-02 -1.964606940746307373e-01 -1.046556606888771057e-01 -1.451426297426223755e-01 1.682580858469009399e-01 2.980681359767913818e-01 -1.449442058801651001e-01 -1.083370894193649292e-01 -5.797638371586799622e-02 1.219756603240966797e-01 -1.329580098390579224e-01 1.131807938218116760e-01
8.466936647891998291e-02 -6.070289388298988342e-02 2.485734671354293823e-01 1.951582580804824829e-01 3.092241100966930389e-02 -3.604297637939453125e-01 1.303284317255020142e-01 1.882422119379043579e-01 4.530125483870506287e-02 -1.136381998658180237e-01 1.429745852947235107e-01 1.471076756715774536e-01 -1.568573713302612305e-01 1.286629736423492432e-01 1.324134171009063721e-01 2.109686844050884247e-02 8.099947124719619751e-02 -2.591466009616851807e-01 3.726209402084350586e-01 -5.986372753977775574e-02 2.356923669576644897e-01 1.025979593396186829e-01 1.191672310233116150e-01 -1.645079553127288818e-01 1.807871460914611816e-01 1.790155284106731415e-02 3.112336993217468262e-02 1.378823667764663696e-01 2.843710221350193024e-02 4.191940128803253174e-01 -1.039059683680534363e-01 1.612367928028106689e-01
1.777396351099014282e-01 -1.393825560808181763e-01 1.670122891664505005e-01 1.810618638992309570e-01 1.162321940064430237e-01 -2.778723537921905518e-01 -1.032279878854751587e-01 1.431725621223449707e-01 3.642304837703704834e-01 -2.723902463912963867e-01 4.905642196536064148e-02 -1.391549408435821533e-01 -9.095709025859832764e-02 -1.801623031497001648e-02 1.488510817289352417e-01 -2.392624020576477051e-01 -1.459215730428695679e-01 -2.090188711881637573e-01 -8.599977940320968628e-02 -2.894704341888427734e-01 -2.807403206825256348e-01 1.148372073657810688e-03 -2.975799739360809326e-01 -3.724742308259010315e-02 1.396826840937137604e-02 2.763311378657817841e-02 2.200656235218048096e-01 -8.323806524276733398e-02 1.080440133810043335e-01 1.270303130149841309e-01 -1.986692845821380615e-01 3.564759716391563416e-02
-2.791091203689575195e-01 -1.379721462726593018e-01 2.804960906505584717e-01 5.566319450736045837e-02 2.088531702756881714e-01 -1.130386814475059509e-01 5.657872557640075684e-02 -4.887264966964721680e-02 1.785676479339599609e-01 -1.108451560139656067e-01 2.386455386877059937e-01 -2.419146895408630371e-01 -1.884917467832565308e-01 1.571524888277053833e-01 -1.775467991828918457e-01 2.361041456460952759e-01 9.691755473613739014e-02 -7.576783746480941772e-02 -8.011379092931747437e-02 -2.489953488111495972e-01 1.719353348016738892e-01 1.566500961780548096e-01 -3.202630206942558289e-02 -5.189001187682151794e-02 -1.730972975492477417e-01 9.542547166347503662e-02 6.318919477052986622e-04 -2.170759886503219604e-01 -1.519607454538345337e-01 2.497097402811050415e-01 -2.801679968833923340e-01 2.462816834449768066e-01
9.638815373182296753e-02 -3.503555357456207275e-01 -5.433393642306327820e-02 -5.896839499473571777e-02 -4.499712586402893066e-02 -2.448496073484420776e-01 6.875182688236236572e-02 1.485313922166824341e-01 4.434086382389068604e-02 -4.564913511276245117e-01 2.841724157333374023e-01 -5.456914380192756653e-02 -6.487418711185455322e-02 1.813303679227828979e-01 3.554055467247962952e-02 3.058063685894012451e-01 -1.422300189733505249e-01 5.485320836305618286e-02 6.150763481855392456e-02 -1.897954382002353668e-03 -1.518896967172622681e-02 2.857075333595275879e-01 -2.883031666278839111e-01 -6.190832704305648804e-02 9.096763283014297485e-02 -3.481688350439071655e-02 -1.944461017847061157e-01 -3.477409854531288147e-02 -1.163571476936340332e-01 1.985622942447662354e-01 -3.094743750989437103e-02 2.203381359577178955e-01
9.098964929580688477e-02 -3.660013079643249512e-01 -1.184904500842094421e-01 2.917503714561462402e-01 -1.694395989179611206e-01 -1.535078287124633789e-01 3.011246621608734131e-01 -2.429408580064773560e-02 2.390433102846145630e-01 -2.815563380718231201e-01 2.254283875226974487e-01 2.448511123657226562e-01 -2.193457484245300293e-01 5.650959163904190063e-02 -2.219866029918193817e-02 -2.367266453802585602e-02 -8.889421075582504272e-02 9.351113438606262207e-02 -1.138825863599777222e-01 -2.379340352490544319e-03 1.491546183824539185e-01 2.007350623607635498e-01 -5.671991966664791107e-03 -3.546189889311790466e-02 2.020944803953170776e-01 4.793950915336608887e-02 -2.221525907516479492e-01 -3.521095216274261475e-02 -2.781730890274047852e-01 1.230381950736045837e-01 -1.829955130815505981e-01 4.826531559228897095e-02
2.098650932312011719e-01 -3.803979456424713135e-01 4.405281841754913330e-01 -1.431799679994583130e-01 -1.613903976976871490e-02 1.342899054288864136e-01 1.193954423069953918e-01 5.606822296977043152e-02 4.722303152084350586e-02 -2.413083612918853760e-01 2.895225211977958679e-02 1.390297710895538330e-01 -2.162418365478515625e-01 9.216970950365066528e-02 8.358736336231231689e-02 3.326961025595664978e-02 -1.123994737863540649e-01 -4.145965352654457092e-02 -3.857454285025596619e-02 1.735718734562397003e-02 1.013487130403518677e-01 -6.094267219305038452e-02 -4.079402983188629150e-01 9.144904464483261108e-02 2.783169150352478027e-01 1.700801402330398560e-01 -1.006929576396942139e-02 -6.728937476873397827e-02 -1.168257221579551697e-01 -3.668373078107833862e-02 -2.917024195194244385e-01 -3.181335330009460449e-02
6.168002262711524963e-02 -2.517189085483551025e-01 2.575717121362686157e-02 -2.229802310466766357e-01 2.470575086772441864e-02 -1.335142999887466431e-01 -1.127652823925018311e-02 1.028010249137878418e-01 2.414884567260742188e-01 -1.946569234132766724e-01 1.824154257774353027e-01 1.311942636966705322e-01 2.938048914074897766e-02 1.863448619842529297e-01 1.748694181442260742e-01 -1.544263064861297607e-01 -3.891478776931762695e-01 -2.068783938884735107e-01 -2.631675638258457184e-02 -1.214559003710746765e-01 -2.835571169853210449e-01 -2.724021375179290771e-01 -5.301487445831298828e-02 -2.819304727017879486e-02 -1.307491958141326904e-01 2.346219420433044434e-01 3.284666221588850021e-03 -1.874064505100250244e-01 -5.279740691184997559e-02 1.062308847904205322e-01 -1.542475521564483643e-01 3.218331336975097656e-01
8.954174071550369263e-02 -6.334041059017181396e-02 4.860575497150421143e-02 3.261357918381690979e-02 2.195393145084381104e-01 -1.913884878158569336e-01 1.495221555233001709e-01 -1.242327690124511719e-01 1.358169615268707275e-01 -3.551538288593292236e-02 5.993312969803810120e-02 -2.403299659490585327e-01 -2.081847190856933594e-01 -1.477530747652053833e-01 9.761226922273635864e-02 1.165176648646593094e-02 1.452624797821044922e-01 -2.194013744592666626e-01 -2.024049013853073120e-01 -3.022916801273822784e-02 -3.281683474779129028e-02 -2.014298141002655029e-01 -1.664220541715621948e-01 -2.962665855884552002e-01 -1.349299401044845581e-02 1.138799935579299927e-01 -3.367943763732910156e-01 1.906037447042763233e-03 -2.369461208581924438e-01 1.316439807415008545e-01 -2.755177617073059082e-01 4.022727906703948975e-01
-2.106294929981231689e-01 -3.232010304927825928e-01 4.842805862426757812e-01 9.551821649074554443e-02 1.474289596080780029e-01 -2.935793250799179077e-02 2.847059369087219238e-01 1.634365916252136230e-01 -5.997758358716964722e-02 -2.277771532535552979e-01 1.801842898130416870e-01 1.929345130920410156e-01 -5.736900120973587036e-02 5.493525043129920959e-02 -3.103944361209869385e-01 1.594998687505722046e-01 -3.439033776521682739e-02 -5.637681856751441956e-02 -1.546254307031631470e-01 -4.904198646545410156e-02 1.700118184089660645e-02 1.555128372274339199e-03 -2.323064953088760376e-01 -3.527067601680755615e-02 7.074319571256637573e-02 3.216550918295979500e-03 -3.113451898097991943e-01 4.846457019448280334e-02 -1.024798676371574402e-01 -1.171594262123107910e-01 8.874826878309249878e-02 3.624450415372848511e-02
-4.733711853623390198e-02 6.113794818520545959e-02 1.017926633358001709e-01 3.229841887950897217e-01 -9.702704846858978271e-02 1.332008093595504761e-01 2.365215718746185303e-01 1.088412776589393616e-01 2.210237644612789154e-02 -2.723049521446228027e-01 2.277800291776657104e-01 1.840806752443313599e-01 8.849104493856430054e-02 -1.057912334799766541e-01 5.072832107543945312e-03 -3.170510288327932358e-03 -2.279282361268997192e-01 -3.204142153263092041e-01 -3.096163272857666016e-02 8.570998162031173706e-02 -6.207313016057014465e-02 -9.471622854471206665e-02 -2.922689914703369141e-01 -3.126348257064819336e-01 -5.453250557184219360e-02 -2.075677923858165741e-02 -4.569045826792716980e-02 -1.026073619723320007e-01 1.724492609500885010e-01 7.238738238811492920e-02 -3.044742941856384277e-01 3.198722898960113525e-01
1.711290143430233002e-02 -5.033057928085327148e-01 1.511900573968887329e-01 1.821687519550323486e-01 9.092876315116882324e-02 -1.056876257061958313e-01 -5.427646636962890625e-02 -2.193337380886077881e-01 3.513890132308006287e-02 -2.597423791885375977e-01 2.309982329607009888e-01 1.277064979076385498e-01 -1.174744814634323120e-01 -1.997805088758468628e-01 7.385294884443283081e-02 5.637385323643684387e-02 -2.791490554809570312e-01 -6.634101271629333496e-02 -1.419342160224914551e-01 2.013386785984039307e-01 -7.718568295240402222e-02 1.989429593086242676e-01 -6.267089396715164185e-02 -1.492310613393783569e-01 1.322346329689025879e-01 9.862121194601058960e-02 -2.946817874908447266e-01 -1.139697656035423279e-01 -2.165379226207733154e-01 1.266005933284759521e-01 -2.827003225684165955e-02 1.168128922581672668e-01
1.574875712394714355e-01 -3.579771518707275391e-01 2.354256063699722290e-01 4.144740849733352661e-02 -1.524931639432907104e-01 -1.949537098407745361e-01 2.302090376615524292e-01 9.375259280204772949e-02 2.499301880598068237e-01 -3.460737764835357666e-01 -9.158135205507278442e-02 6.979573518037796021e-02 2.169917523860931396e-01 7.192132622003555298e-02 -2.757536806166172028e-02 1.605301946401596069e-01 -1.702076047658920288e-01 -1.719234883785247803e-01 -2.003042399883270264e-01 5.992111936211585999e-02 8.962708711624145508e-02 -9.347322583198547363e-02 2.587577104568481445e-01 -8.768010884523391724e-02 -4.663183935917913914e-04 2.357852160930633545e-01 -1.153426691889762878e-01 -3.188174068927764893e-01 1.166897565126419067e-01 -5.333887040615081787e-02 -1.061745658516883850e-01 2.546782977879047394e-02
-1.828248985111713409e-02 -3.557762205600738525e-01 1.351907849311828613e-01 1.894484162330627441e-01 1.647432893514633179e-02 -4.027226939797401428e-02 -1.918232440948486328e-02 -8.644080907106399536e-02 2.076120227575302124e-01 -2.014868557453155518e-01 2.488668560981750488e-01 2.603343129158020020e-01 -2.524422109127044678e-01 -1.046303808689117432e-01 -1.432586014270782471e-01 4.966128990054130554e-02 -9.715797007083892822e-02 -9.201855212450027466e-02 1.318846791982650757e-01 2.512799389660358429e-02 -3.548218607902526855e-01 5.219183117151260376e-02 -2.854141294956207275e-01 -1.756497621536254883e-01 2.212377637624740601e-01 1.662294566631317139e-01 -2.075164467096328735e-01 -1.858958899974822998e-01 -1.512515097856521606e-01 1.622941642999649048e-01 -1.284738332033157349e-01 3.642753511667251587e-02
1.501061022281646729e-01 -4.783076643943786621e-01 1.912780106067657471e-01 2.425498813390731812e-01 1.158902123570442200e-01 -1.837564632296562195e-02 2.730882167816162109e-02 1.927520185708999634e-01 1.051703095436096191e-01 -6.883584707975387573e-02 -5.295532941818237305e-02 3.423406928777694702e-02 9.607725660316646099e-04 4.012453556060791016e-02 1.191641762852668762e-02 -5.884686112403869629e-02 -5.094812512397766113e-01 -4.504317790269851685e-02 -4.124051332473754883e-02 -9.097246080636978149e-02 -5.546991154551506042e-02 6.836532801389694214e-02 1.387743204832077026e-01 1.468979418277740479e-01 2.307195961475372314e-01 2.314933985471725464e-01 -2.146188467741012573e-01 -1.448788791894912720e-01 2.237777858972549438e-01 5.239793285727500916e-02 -1.159145906567573547e-01 1.277446895837783813e-01
-3.190928399562835693e-01 -6.149287223815917969e-01 4.950169846415519714e-02 -1.349418517202138901e-02 2.355166710913181305e-02 -2.125646322965621948e-01 2.371052354574203491e-01 -3.738856175914406776e-03 9.982020407915115356e-02 -1.045115143060684204e-01 -2.054528705775737762e-02 -5.723251029849052429e-02 -2.377081513404846191e-01 1.440946459770202637e-01 -2.797984750941395760e-03 -2.138067036867141724e-02 -1.408091932535171509e-01 -5.041864141821861267e-02 2.042393572628498077e-02 1.203966066241264343e-01 -4.415928572416305542e-02 1.895678788423538208e-01 -8.031843602657318115e-02 -1.665087491273880005e-01 -2.694365754723548889e-02 7.997243851423263550e-02 -2.533600926399230957e-01 -2.326823770999908447e-01 3.142868354916572571e-02 -1.345457285642623901e-01 -2.167812138795852661e-01 1.106277182698249817e-01
-8.604431897401809692e-02 -5.862194895744323730e-01 -5.089676473289728165e-03 -1.307217478752136230e-01 -1.998449712991714478e-01 -6.758107990026473999e-02 1.732975393533706665e-01 7.245180755853652954e-02 1.113136559724807739e-01 -2.118633538484573364e-01 7.905985414981842041e-02 -4.878498986363410950e-02 -7.398400455713272095e-03 9.263579547405242920e-02 -1.510956585407257080e-01 1.815743595361709595e-01 -1.947191208600997925e-01 1.082053408026695251e-01 -8.733522146940231323e-02 9.761473536491394043e-02 7.251680642366409302e-02 1.435173600912094116e-01 -2.501760423183441162e-01 7.955002784729003906e-02 5.019045993685722351e-02 3.307081758975982666e-01 -1.161159649491310120e-01 -1.748818010091781616e-01 9.946325421333312988e-02 9.989316761493682861e-02 -2.605023384094238281e-01 1.283006519079208374e-01
-2.811174988746643066e-01 -1.258854120969772339e-01 2.431295365095138550e-01 6.336849927902221680e-02 1.978272050619125366e-01 -9.266380965709686279e-02 4.989721998572349548e-02 -6.462608277797698975e-02 -5.366928130388259888e-02 -1.965053379535675049e-01 7.659416645765304565e-02 -1.473587006330490112e-01 -7.446381449699401855e-02 1.527173519134521484e-01 -7.884802296757698059e-03 3.716112375259399414e-01 1.694533973932266235e-01 -2.635488212108612061e-01 -4.390980675816535950e-02 6.133034452795982361e-02 4.315279051661491394e-02 2.956698834896087646e-01 -5.927041172981262207e-02 -3.693214058876037598e-01 -8.450045436620712280e-02 4.558856785297393799e-02 -4.828654602169990540e-02 -1.490976810455322266e-01 -2.603918015956878662e-01 1.994524896144866943e-01 -2.076065540313720703e-01 1.843559592962265015e-01
-1.821507513523101807e-01 2.599722705781459808e-02 2.332927137613296509e-01 2.288802266120910645e-01 2.594680190086364746e-01 -4.834829270839691162e-01 8.214168995618820190e-02 3.898381441831588745e-02 -1.341984868049621582e-01 -2.716187238693237305e-01 -3.398443758487701416e-02 -8.951183408498764038e-02 -8.229411393404006958e-02 -9.488886594772338867e-02 5.531624425202608109e-03 5.950219184160232544e-02 -2.516520023345947266e-01 -2.150726318359375000e-01 -1.072729676961898804e-01 -6.606324762105941772e-02 -9.032431989908218384e-02 1.253788769245147705e-01 -1.626910716295242310e-01 2.596082687377929688e-01 1.909393668174743652e-01 1.320625096559524536e-01 -2.122712880373001099e-02 -2.811883762478828430e-02 1.777269244194030762e-01 1.082759201526641846e-01 -1.070831567049026489e-01 2.767123579978942871e-01
2.309816330671310425e-02 -2.069733142852783203e-01 1.851582527160644531e-01 1.705196052789688110e-01 9.978868067264556885e-02 -4.364019036293029785e-01 -6.495150923728942871e-02 -9.046655893325805664e-02 -9.953535348176956177e-02 -5.053228735923767090e-01 -1.140578016638755798e-01 -6.081557273864746094e-02 5.435638129711151123e-02 1.872979998588562012e-01 2.624136805534362793e-01 1.667888760566711426e-01 -1.543646454811096191e-01 -9.365361183881759644e-02 -7.188560813665390015e-02 -8.452535420656204224e-02 -2.447684407234191895e-01 -1.808983385562896729e-01 4.410540312528610229e-02 -1.706632673740386963e-01 7.031505554914474487e-02 2.101534456014633179e-01 3.293101489543914795e-02 2.348078601062297821e-02 1.244964636862277985e-02 1.110255643725395203e-01 -1.430273354053497314e-01 1.071373149752616882e-01
-6.366615742444992065e-02 -5.334628820419311523e-01 -2.157646976411342621e-02 1.083544790744781494e-01 3.350099176168441772e-02 -1.097861230373382568e-01 2.852582745254039764e-02 4.185934085398912430e-03 1.031584218144416809e-01 -9.259531646966934204e-02 5.800615996122360229e-02 8.039893209934234619e-02 -7.115191966295242310e-02 3.806998133659362793e-01 -8.821983821690082550e-03 -1.302784308791160583e-02 -3.526779413223266602e-01 3.514048876240849495e-04 -2.892478741705417633e-02 1.072774901986122131e-01 -1.084098368883132935e-01 1.474377419799566269e-02 -1.702522635459899902e-01 4.374398663640022278e-02 2.080469727516174316e-01 2.863609194755554199e-01 -2.958740890026092529e-01 -1.947871893644332886e-01 1.386101692914962769e-01 2.896671928465366364e-02 -2.343642115592956543e-01 -2.280437201261520386e-02
-5.016936361789703369e-02 -1.895977258682250977e-01 2.674193084239959717e-01 8.052132278680801392e-02 2.552106082439422607e-01 -6.265743821859359741e-02 4.101589918136596680e-01 -1.403149068355560303e-01 9.423518925905227661e-02 -8.482011407613754272e-02 1.213145628571510315e-01 2.722007632255554199e-01 -2.162039726972579956e-01 -2.343888953328132629e-02 -1.181530579924583435e-01 1.170940548181533813e-01 -1.067679226398468018e-01 -4.270484447479248047e-01 -8.670591562986373901e-02 5.902741849422454834e-02 1.911687552928924561e-01 -1.637578569352626801e-02 -9.102371335029602051e-02 -1.688970327377319336e-01 1.883845925331115723e-01 -1.051311716437339783e-01 4.564452916383743286e-02 7.725667953491210938e-02 -6.023558229207992554e-02 1.266921609640121460e-01 -1.438288390636444092e-01 2.708425819873809814e-01
1.181942597031593323e-01 -2.901874184608459473e-01 -6.619516015052795410e-02 -1.342678368091583252e-01 4.258940741419792175e-02 -2.833421528339385986e-01 -3.360534459352493286e-02 2.767148613929748535e-01 1.433590054512023926e-01 -1.620212048292160034e-01 1.331294775009155273e-01 -1.567789353430271149e-02 1.990377902984619141e-01 6.398025155067443848e-02 8.285854756832122803e-02 -1.226224228739738464e-01 -3.622336685657501221e-01 -1.611252278089523315e-01 9.379801154136657715e-02 -1.761341243982315063e-01 -3.177086114883422852e-01 -2.407992780208587646e-01 -5.341053754091262817e-02 -1.423356682062149048e-01 -1.158243510872125626e-02 2.411990463733673096e-01 -5.630502104759216309e-02 -1.346045583486557007e-01 -9.592597186565399170e-02 1.289048492908477783e-01 -2.099174410104751587e-01 2.464083582162857056e-01
4.307558238506317139e-01 -2.157991975545883179e-01 1.200199648737907410e-01 1.310705095529556274e-01 -3.204206377267837524e-02 -4.227502048015594482e-01 9.121327102184295654e-02 2.735573798418045044e-02 1.640062034130096436e-01 -1.193907782435417175e-01 1.687479168176651001e-01 -1.080512106418609619e-01 8.053787797689437866e-02 4.934629425406455994e-02 2.707788944244384766e-01 -1.501573175191879272e-01 -1.458342522382736206e-01 -8.862437307834625244e-02 1.698392331600189209e-01 -4.004817456007003784e-02 9.721256047487258911e-02 3.043355047702789307e-01 -5.126120895147323608e-02 -1.423113942146301270e-01 7.569853216409683228e-02 1.432431340217590332e-01 -6.561390310525894165e-02 -1.683695018291473389e-01 -1.200491189956665039e-01 -1.970300376415252686e-01 -1.315851658582687378e-01 2.177585512399673462e-01
-7.934733480215072632e-02 1.532348990440368652e-01 3.423849046230316162e-01 1.532374471426010132e-01 2.427221238613128662e-01 -2.419999241828918457e-01 -1.707987859845161438e-02 6.200560554862022400e-02 -5.019278451800346375e-02 -1.810080260038375854e-01 3.876822441816329956e-02 1.973314881324768066e-01 -3.619761466979980469e-01 1.298917680978775024e-01 -6.817096471786499023e-02 9.491920471191406250e-02 -7.418455183506011963e-02 -1.251114755868911743e-01 7.881117612123489380e-02 1.663257032632827759e-01 -1.272402331233024597e-02 9.720697253942489624e-02 4.678210988640785217e-02 -1.999460905790328979e-01 2.131420746445655823e-02 1.612729877233505249e-01 -2.262697517871856689e-01 1.794893443584442139e-01 -3.271771967411041260e-01 2.793492749333381653e-02 -2.190579175949096680e-01 3.132395148277282715e-01
-2.282539848238229752e-03 1.315009146928787231e-01 9.059141576290130615e-02 1.208602860569953918e-01 2.917461395263671875e-01 -4.615684226155281067e-02 1.709234863519668579e-01 1.762216538190841675e-01 2.277101576328277588e-01 -1.321511864662170410e-01 2.778967618942260742e-01 -3.197735249996185303e-01 -1.852952241897583008e-01 -6.733832508325576782e-02 4.737517610192298889e-02 -7.571814581751823425e-03 -1.552231013774871826e-01 -1.252930611371994019e-01 -3.142859041690826416e-01 -3.142212331295013428e-02 -9.979479759931564331e-02 1.174507010728120804e-02 1.364305522292852402e-02 -1.259427964687347412e-01 -5.543916951864957809e-03 1.640626043081283569e-01 -3.374083638191223145e-01 1.214278936386108398e-01 -2.052388042211532593e-01 7.167888432741165161e-02 -1.649308502674102783e-01 3.559570312500000000e-01
6.620977818965911865e-02 -6.449616048485040665e-03 1.310412287712097168e-01 4.489295482635498047e-01 -1.346349269151687622e-01 -1.519346982240676880e-01 1.062959209084510803e-01 -1.049823127686977386e-02 1.140712425112724304e-01 -1.736008077859878540e-01 1.385835558176040649e-01 2.914484590291976929e-02 -2.664606869220733643e-01 -3.087866678833961487e-02 -2.518325448036193848e-01 -1.526205241680145264e-01 -6.370507925748825073e-02 -2.842907607555389404e-01 -2.378894537687301636e-01 9.731146693229675293e-02 1.826041638851165771e-01 -3.201079368591308594e-02 -2.946082055568695068e-01 -2.156260907649993896e-01 -1.574821919202804565e-01 -2.110783942043781281e-02 2.245495561510324478e-03 -1.931881904602050781e-02 -1.674017608165740967e-01 2.307354211807250977e-01 -2.188111990690231323e-01 1.703249067068099976e-01
-1.472018510103225708e-01 -4.535496234893798828e-01 1.782852560281753540e-01 1.253621280193328857e-01 2.030743211507797241e-01 -2.037238329648971558e-02 2.287867516279220581e-01 1.922694146633148193e-01 5.896745994687080383e-02 -8.181241154670715332e-02 1.985994428396224976e-01 1.070227175951004028e-01 2.572735026478767395e-02 -4.402766749262809753e-02 5.198856443166732788e-02 -4.775459468364715576e-01 -1.508133113384246826e-01 2.286405302584171295e-02 9.627746045589447021e-02 2.251597940921783447e-01 7.487761229276657104e-02 -2.021134644746780396e-01 9.039992094039916992e-02 8.741269260644912720e-02 1.281985789537429810e-01 2.840498387813568115e-01 -1.777877658605575562e-02 -3.438636288046836853e-02 -1.011055037379264832e-01 1.027845963835716248e-01 -1.513617634773254395e-01 1.091792732477188110e-01
2.221652865409851074e-01 7.678733021020889282e-02 7.675068825483322144e-02 3.504504263401031494e-01 -1.435380280017852783e-01 -2.070332169532775879e-01 1.366109251976013184e-01 1.457853466272354126e-01 2.153443247079849243e-01 -3.121766448020935059e-01 1.029872596263885498e-01 6.719088554382324219e-02 -2.527953982353210449e-01 -2.546401321887969971e-02 -1.983968168497085571e-01 -3.385331109166145325e-02 -3.109588287770748138e-02 -2.096233665943145752e-01 -1.580747067928314209e-01 3.393543064594268799e-01 1.321386098861694336e-01 -4.883956536650657654e-02 -1.884175688028335571e-01 -1.899696588516235352e-01 1.932942122220993042e-02 5.867180600762367249e-02 -1.602109819650650024e-01 -4.463744908571243286e-02 -1.722149848937988281e-01 2.305344790220260620e-01 -7.331635802984237671e-02 2.291278094053268433e-01
-5.291992053389549255e-02 -4.195366203784942627e-01 1.220222190022468567e-01 -3.911152854561805725e-02 -1.057094335556030273e-01 -1.896323114633560181e-01 -5.219762772321701050e-02 3.013637289404869080e-02 3.048163652420043945e-01 -2.016700804233551025e-01 -3.674687072634696960e-02 -2.385717583820223808e-03 -2.763478159904479980e-01 -1.234888508915901184e-01 -1.515032500028610229e-01 1.610581129789352417e-01 -1.351645737886428833e-01 4.549241065979003906e-02 2.401772439479827881e-01 3.784832730889320374e-02 -7.016842812299728394e-02 1.101411134004592896e-01 -2.056142389774322510e-01 -2.546115517616271973e-01 1.552232503890991211e-01 1.787196248769760132e-01 -2.789400219917297363e-01 -7.173532247543334961e-02 1.825031787157058716e-01 1.357764005661010742e-01 -2.816391587257385254e-01 -6.988559663295745850e-02
-6.480263918638229370e-02 -1.996890753507614136e-01 3.069991245865821838e-02 2.173060327768325806e-01 1.856670677661895752e-01 -8.626299351453781128e-02 2.418262362480163574e-01 -5.998677760362625122e-02 2.035122364759445190e-01 -1.753436774015426636e-01 2.962970435619354248e-01 -6.230872496962547302e-02 -2.280788421630859375e-01 3.658207356929779053e-01 -6.943995133042335510e-03 -1.014492586255073547e-01 -1.765990443527698517e-02 -1.583275645971298218e-01 -1.971357502043247223e-02 4.417135939002037048e-02 2.306367158889770508e-01 -6.800814718008041382e-02 -2.999430596828460693e-01 -2.400379925966262817e-01 7.800011336803436279e-02 -2.594370543956756592e-01 -5.680129304528236389e-02 8.578275889158248901e-02 -7.230268418788909912e-02 8.537901192903518677e-02 -3.166540563106536865e-01 1.177336275577545166e-01
-2.301094532012939453e-01 3.441779315471649170e-02 2.860061824321746826e-02 1.371209323406219482e-01 -4.491086676716804504e-02 -1.925867348909378052e-01 3.281049728393554688e-01 -2.618787437677383423e-02 1.769784092903137207e-01 -3.413388431072235107e-01 2.883858084678649902e-01 -5.484744906425476074e-03 7.234503328800201416e-02 -9.965215623378753662e-02 1.492357403039932251e-01 -1.863021403551101685e-01 -1.499620079994201660e-01 -1.062991917133331299e-01 -3.484216928482055664e-01 1.569033041596412659e-02 1.111002489924430847e-01 -9.495434165000915527e-02 -4.381486028432846069e-02 -1.052912995219230652e-01 -1.299534179270267487e-02 3.454272150993347168e-01 1.520236134529113770e-01 7.774329930543899536e-02 1.226294413208961487e-01 1.342382580041885376e-01 -1.665410548448562622e-01 2.763877213001251221e-01
1.562125533819198608e-01 -2.826576679944992065e-02 -2.095533162355422974e-02 3.623987138271331787e-01 -9.418458491563796997e-02 -1.222418248653411865e-01 1.407154053449630737e-01 1.442600637674331665e-01 6.619651615619659424e-02 -3.567512631416320801e-01 -9.560696780681610107e-02 7.333811372518539429e-02 -3.345854580402374268e-02 -4.966353625059127808e-02 -4.382959008216857910e-01 -6.432045996189117432e-02 -1.158360913395881653e-01 -3.467302024364471436e-01 -1.615492552518844604e-01 1.799215972423553467e-01 1.153734698891639709e-01 4.003603011369705200e-02 -1.182579174637794495e-01 -1.089610531926155090e-01 5.432018078863620758e-03 2.195432595908641815e-02 -3.021134249866008759e-02 8.327837102115154266e-03 -5.878696590662002563e-02 3.128808736801147461e-01 -2.611256539821624756e-01 1.693831831216812134e-01
-8.586942404508590698e-02 -4.483706355094909668e-01 3.992545977234840393e-02 -8.910016715526580811e-02 -2.579547762870788574e-01 -1.533163636922836304e-01 1.329553723335266113e-01 1.737249642610549927e-01 1.656889766454696655e-01 -2.674029171466827393e-01 1.281836777925491333e-01 -6.700727343559265137e-02 -8.487153798341751099e-02 9.363692253828048706e-02 6.530304998159408569e-02 2.137682586908340454e-01 -2.389317154884338379e-01 -9.995935857295989990e-02 8.982199430465698242e-02 1.910854429006576538e-01 -3.942427225410938263e-03 2.418383359909057617e-01 -1.402254402637481689e-01 -6.329322606325149536e-02 1.361410021781921387e-01 1.808998882770538330e-01 -1.882911771535873413e-01 -2.258863002061843872e-01 2.039347290992736816e-01 -1.732643321156501770e-02 -2.908358573913574219e-01 -1.725576631724834442e-02
3.555545955896377563e-02 -3.117764890193939209e-01 -6.677412241697311401e-02 -1.068985671736299992e-03 9.199631400406360626e-03 -3.083987534046173096e-01 -1.314507126808166504e-01 -5.719595775008201599e-02 1.139105558395385742e-01 -2.176989018917083740e-01 5.874197185039520264e-02 -9.822282195091247559e-02 -3.014614582061767578e-01 -1.988969296216964722e-01 1.311681885272264481e-02 3.980800881981849670e-02 -7.855650037527084351e-02 -2.464065328240394592e-02 1.746475324034690857e-02 -2.111335843801498413e-01 -1.054471135139465332e-01 4.707036539912223816e-02 -2.534326910972595215e-01 1.278260648250579834e-01 2.386298477649688721e-01 2.855845391750335693e-01 -2.564608752727508545e-01 -1.199371814727783203e-01 -1.537575125694274902e-01 3.571765422821044922e-01 -1.889943778514862061e-01 1.565426439046859741e-01
9.963980317115783691e-02 -4.177978932857513428e-01 -5.967577174305915833e-02 3.585719168186187744e-01 -2.896706461906433105e-01 -4.100425243377685547e-01 1.002551019191741943e-01 -2.777908928692340851e-02 2.749191820621490479e-01 -1.407476216554641724e-01 -7.587764412164688110e-02 1.148847937583923340e-01 -1.816526949405670166e-01 -6.462734192609786987e-02 7.296912372112274170e-03 -1.178794726729393005e-01 -1.820482872426509857e-02 -3.037643134593963623e-01 -1.611262001097202301e-02 1.559677273035049438e-01 -4.087425395846366882e-02 5.893792212009429932e-02 1.246176585555076599e-01 -6.098407879471778870e-02 -8.454026654362678528e-03 9.837468713521957397e-02 7.057467848062515259e-02 -6.394724547863006592e-02 1.139879878610372543e-02 -3.446312993764877319e-02 -2.877033948898315430e-01 1.027268022298812866e-01
2.540246248245239258e-01 -9.225519746541976929e-02 -2.891836687922477722e-02 6.034734845161437988e-02 8.025361597537994385e-02 -4.660039842128753662e-01 1.341783255338668823e-01 1.393377482891082764e-01 -2.326602675020694733e-02 -2.698086500167846680e-01 3.327628970146179199e-01 9.724977612495422363e-02 -1.075872704386711121e-01 -1.546039246022701263e-02 2.931625954806804657e-02 1.522788405418395996e-01 -2.234548777341842651e-01 2.090617716312408447e-01 7.687775045633316040e-02 5.890898406505584717e-02 -6.806836277246475220e-02 1.312051564455032349e-01 -1.321094781160354614e-01 7.710660248994827271e-02 4.144947603344917297e-02 2.932236790657043457e-01 -8.392839133739471436e-02 -1.341114789247512817e-01 -2.606534361839294434e-01 5.529721081256866455e-02 -2.933615148067474365e-01 1.184118166565895081e-01
-2.025061100721359253e-01 -3.297042846679687500e-01 8.722611237317323685e-04 1.592298746109008789e-01 3.813271597027778625e-02 3.360302001237869263e-02 -1.114063635468482971e-01 3.135619685053825378e-02 1.765772551298141479e-01 -1.579884588718414307e-01 7.150562107563018799e-02 4.148851335048675537e-01 -2.066825330257415771e-01 -3.183325752615928650e-02 2.632876336574554443e-01 -5.288730561733245850e-02 -7.746118307113647461e-02 -2.437511086463928223e-01 -2.391888499259948730e-01 7.540602236986160278e-02 -1.932650357484817505e-01 6.208857521414756775e-02 -1.984071433544158936e-01 -2.318504154682159424e-01 2.745749950408935547e-01 7.786204665899276733e-02 -6.351268291473388672e-02 -5.335458368062973022e-02 -2.685100138187408447e-01 1.215120218694210052e-02 -1.292591243982315063e-01 1.406996399164199829e-01
-8.902308344841003418e-02 1.976255699992179871e-02 4.988690838217735291e-02 1.121413558721542358e-01 4.460720717906951904e-01 -1.235820502042770386e-01 -1.707378774881362915e-02 -8.873540163040161133e-02 1.908731907606124878e-01 -3.061935901641845703e-01 1.433574259281158447e-01 -4.965665191411972046e-02 -3.044163584709167480e-01 6.326593458652496338e-02 1.276819556951522827e-01 -7.912080734968185425e-02 -2.257142066955566406e-01 -1.917083710432052612e-01 7.324557006359100342e-02 3.328386545181274414e-01 -4.014921560883522034e-02 4.784882813692092896e-02 -4.771175235509872437e-02 8.812757581472396851e-02 -1.592181175947189331e-01 1.312010735273361206e-01 -2.461238205432891846e-01 -6.596368551254272461e-02 9.604965150356292725e-02 6.203966587781906128e-02 2.462756820023059845e-02 3.778883814811706543e-01
-5.462900921702384949e-02 -1.681873947381973267e-01 1.992508172988891602e-01 8.184490352869033813e-02 3.124973475933074951e-01 -1.595198363065719604e-01 4.279735386371612549e-01 7.500743865966796875e-02 1.674947887659072876e-01 -1.917497366666793823e-01 1.695387810468673706e-02 -2.350893616676330566e-01 -1.007574945688247681e-01 -2.112928479909896851e-01 1.790295392274856567e-01 -1.328286379575729370e-01 2.968183252960443497e-03 -1.425384581089019775e-01 1.912633180618286133e-01 1.341460347175598145e-01 3.509653359651565552e-02 6.052705273032188416e-02 -6.761692464351654053e-02 -4.397505819797515869e-01 -7.589188218116760254e-02 2.573057264089584351e-02 2.200369164347648621e-02 -3.093433566391468048e-02 -1.008371263742446899e-01 -7.426736503839492798e-02 -2.074625790119171143e-01 2.030616700649261475e-01
6.545584648847579956e-02 -2.692024707794189453e-01 1.528422683477401733e-01 2.594105899333953857e-01 3.125697076320648193e-01 -3.491978719830513000e-02 1.412411034107208252e-01 1.260334402322769165e-01 1.230237558484077454e-01 -8.815316110849380493e-02 -3.325174376368522644e-02 1.151581481099128723e-02 6.371466815471649170e-02 -4.766210541129112244e-02 1.563846170902252197e-01 1.224412024021148682e-01 1.799305379390716553e-01 -4.275179505348205566e-01 -2.940999865531921387e-01 -3.314664065837860107e-01 -2.846423164010047913e-02 -5.169288441538810730e-02 1.560798883438110352e-01 -1.677356660366058350e-02 6.460926681756973267e-02 2.142429053783416748e-01 -1.046245545148849487e-01 4.478329047560691833e-02 6.341574341058731079e-02 1.211218759417533875e-01 -1.569046527147293091e-01 2.862544655799865723e-01
-9.384039789438247681e-02 -2.419573366641998291e-01 3.852995634078979492e-01 3.281181752681732178e-01 2.403146959841251373e-02 -4.994619637727737427e-02 2.161856740713119507e-01 -2.905040606856346130e-02 1.947369612753391266e-02 -1.037619039416313171e-01 1.757028996944427490e-01 1.446001380681991577e-01 -1.709532737731933594e-01 1.116427555680274963e-01 -1.600813120603561401e-01 9.305221959948539734e-03 -3.366155177354812622e-02 -4.591683745384216309e-01 -1.693761646747589111e-01 6.527334451675415039e-02 1.006193533539772034e-01 -3.629213571548461914e-02 -1.999348253011703491e-01 -8.232783526182174683e-02 1.555539201945066452e-02 -6.844528019428253174e-02 1.310326606035232544e-01 1.318678408861160278e-01 -6.180103868246078491e-02 1.562959700822830200e-01 -2.661880552768707275e-01 2.320619374513626099e-01
1.258037239313125610e-01 -4.297653436660766602e-01 -1.141204833984375000e-01 9.621722251176834106e-02 -6.811627745628356934e-02 -3.886647224426269531e-01 8.350648730993270874e-02 -3.234922140836715698e-02 2.807715237140655518e-01 -2.107868641614913940e-01 -2.724584750831127167e-02 1.255337893962860107e-01 -4.999637603759765625e-02 6.473179906606674194e-03 -1.163778156042098999e-01 -7.207842916250228882e-02 -4.545460268855094910e-02 1.113682426512241364e-02 -1.674668490886688232e-01 -1.335349529981613159e-01 9.240527451038360596e-02 3.982828259468078613e-01 -7.459954917430877686e-02 -1.261481046676635742e-01 1.539142578840255737e-01 -1.314470022916793823e-01 -9.753713011741638184e-02 -1.774464920163154602e-02 -2.352304160594940186e-01 1.105596795678138733e-01 -1.098287850618362427e-01 2.920614778995513916e-01
-4.468522220849990845e-02 1.953976601362228394e-02 3.829685151576995850e-01 3.822591528296470642e-02 1.537656933069229126e-01 -1.799993515014648438e-01 9.264540672302246094e-02 3.504782617092132568e-01 5.578657612204551697e-03 -2.243156433105468750e-01 1.218901798129081726e-01 1.289383172988891602e-01 -2.532178759574890137e-01 1.256926953792572021e-01 -1.217221692204475403e-01 1.714206067845225334e-03 6.438586115837097168e-02 -6.613561511039733887e-02 1.306462381035089493e-02 -4.885436035692691803e-03 2.121714353561401367e-01 1.238833144307136536e-01 -1.263526733964681625e-02 -2.777109444141387939e-01 -1.823967546224594116e-01 2.153939455747604370e-01 -6.982566416263580322e-02 -3.521322971209883690e-03 -1.806886345148086548e-01 1.587243676185607910e-01 4.776592180132865906e-02 4.409423172473907471e-01
8.602344989776611328e-02 -7.681865245103836060e-02 -1.249996013939380646e-02 3.052619397640228271e-01 -2.693671546876430511e-02 -6.663557142019271851e-02 1.702589243650436401e-01 -6.162316352128982544e-02 1.162439659237861633e-01 -3.135179877281188965e-01 2.156721502542495728e-01 2.620699405670166016e-01 -1.802110671997070312e-01 1.673110425472259521e-01 5.839377269148826599e-02 -1.944541931152343750e-01 -3.105052113533020020e-01 -3.547627031803131104e-01 2.630654536187648773e-02 2.154573947191238403e-01 -3.499932959675788879e-02 -1.406188160181045532e-01 -1.866871714591979980e-01 -1.392521262168884277e-01 9.209757298231124878e-02 -6.179658230394124985e-03 1.815796196460723877e-01 4.734320193529129028e-02 9.851127862930297852e-03 1.556197106838226318e-01 -2.743205428123474121e-01 1.969490647315979004e-01
5.040906369686126709e-02 -2.793917953968048096e-01 1.466039866209030151e-01 1.243366226553916931e-01 -1.171096190810203552e-01 -1.751232147216796875e-01 2.743413448333740234e-01 -9.049477428197860718e-02 3.062453567981719971e-01 -3.823345899581909180e-01 2.607450187206268311e-01 -1.678101904690265656e-02 7.778780162334442139e-02 -4.848708864301443100e-03 2.314345985651016235e-01 1.087643802165985107e-01 -1.623642444610595703e-01 -1.238269135355949402e-01 -2.421074807643890381e-01 -1.036154404282569885e-01 4.151654243469238281e-02 -3.122845590114593506e-01 2.595250010490417480e-01 -1.113275960087776184e-01 1.038273125886917114e-01 5.820878967642784119e-02 -1.436714977025985718e-01 -1.662808060646057129e-01 1.100651770830154419e-01 2.402837947010993958e-02 -8.488385379314422607e-02 5.013894662261009216e-02
-4.296231642365455627e-02 -4.735561311244964600e-01 -9.064369648694992065e-02 -9.224034100770950317e-02 6.674142926931381226e-02 -6.472077965736389160e-02 2.444179207086563110e-01 8.656593412160873413e-02 6.871439516544342041e-02 -1.870064884424209595e-01 1.049345433712005615e-01 -8.541420847177505493e-02 -8.027880638837814331e-02 7.840553671121597290e-02 -1.412776708602905273e-01 3.710875054821372032e-03 -9.300681948661804199e-02 -9.111236780881881714e-02 3.542622923851013184e-02 -1.396572589874267578e-01 -7.293172180652618408e-02 1.052122339606285095e-01 -2.038546800613403320e-01 1.458952426910400391e-01 3.947445750236511230e-01 2.509825229644775391e-01 -8.037572354078292847e-02 -1.077191531658172607e-01 2.896870970726013184e-01 -8.396781980991363525e-02 -3.601215779781341553e-01 1.274933665990829468e-01
2.523190379142761230e-01 -1.200692802667617798e-01 1.554601918905973434e-02 3.263184130191802979e-01 -4.520251229405403137e-02 -2.692029774188995361e-01 1.814241111278533936e-01 -1.639326214790344238e-01 1.529521793127059937e-01 -2.366604059934616089e-01 -2.954087406396865845e-02 1.976594142615795135e-02 -5.940737575292587280e-02 1.500675231218338013e-01 -2.651186883449554443e-01 -6.196433212608098984e-03 -1.615021936595439911e-02 -3.510425686836242676e-01 -5.364811420440673828e-02 2.581094205379486084e-01 1.595257967710494995e-01 1.241710782051086426e-01 -2.029636502265930176e-01 -1.769563555717468262e-01 2.121856063604354858e-01 -1.998776011168956757e-02 -1.198317110538482666e-01 3.717371728271245956e-03 -1.187546253204345703e-01 1.923618167638778687e-01 -2.423796504735946655e-01 1.668379455804824829e-01
-1.708660647273063660e-02 -3.195712864398956299e-01 2.299737930297851562e-01 6.537412852048873901e-02 -1.392748951911926270e-01 1.458104550838470459e-01 -1.618009060621261597e-02 -5.312913283705711365e-02 1.742356270551681519e-01 -2.197947502136230469e-01 2.485481202602386475e-01 1.639082282781600952e-01 -1.297020167112350464e-01 -1.737296953797340393e-02 2.060699611902236938e-01 -5.079480633139610291e-02 -1.439133286476135254e-01 -1.995141506195068359e-01 -3.619112074375152588e-01 4.978528618812561035e-02 -1.324770748615264893e-01 2.610196769237518311e-01 -5.742578580975532532e-02 -3.035196065902709961e-01 2.197428643703460693e-01 -1.028744056820869446e-01 -1.581237167119979858e-01 -1.077879816293716431e-01 -6.246220692992210388e-02 2.538738548755645752e-01 3.549654409289360046e-02 1.643631458282470703e-01
9.742205590009689331e-02 -1.602113395929336548e-01 7.420572638511657715e-02 7.361371070146560669e-02 -2.195900380611419678e-01 3.023849800229072571e-02 1.646252572536468506e-01 9.033988416194915771e-02 7.209870964288711548e-02 -1.402034163475036621e-01 -1.586467325687408447e-01 2.559941709041595459e-01 -5.749287083745002747e-02 -1.178457736968994141e-01 5.795624479651451111e-02 1.371518075466156006e-01 -2.190027534961700439e-01 -3.932283520698547363e-01 1.131423488259315491e-01 -2.655099704861640930e-02 -1.102805435657501221e-01 -5.941580608487129211e-02 -2.991033494472503662e-01 -1.864409744739532471e-01 1.427081525325775146e-01 -8.586965501308441162e-02 1.383185982704162598e-01 -1.182749941945075989e-01 1.551205515861511230e-01 2.147451043128967285e-02 -3.764897882938385010e-01 3.625726103782653809e-01
-5.262368917465209961e-02 -5.862455964088439941e-01 4.115737974643707275e-02 2.298327386379241943e-01 7.293067872524261475e-02 2.383362874388694763e-02 2.763226255774497986e-02 1.788147836923599243e-01 -1.152663901448249817e-01 -6.631854921579360962e-02 7.730634510517120361e-02 1.371613144874572754e-01 -1.748218983411788940e-01 9.173364192247390747e-02 -1.722371578216552734e-02 -2.399213798344135284e-02 -4.325310885906219482e-01 -1.103648394346237183e-01 -3.608895838260650635e-02 -3.177602961659431458e-02 -2.191063016653060913e-01 2.762823551893234253e-02 6.695555895566940308e-02 -4.947492852807044983e-02 7.429547607898712158e-02 2.133256345987319946e-01 -1.377228796482086182e-01 -2.186575382947921753e-01 2.752553820610046387e-01 8.921575546264648438e-02 -1.359677165746688843e-01 2.801252901554107666e-02
-1.321159452199935913e-01 -1.999547332525253296e-01 1.923944354057312012e-01 4.054350256919860840e-01 2.497884035110473633e-01 -1.661185771226882935e-01 2.663767337799072266e-01 -4.223535582423210144e-02 -4.908046498894691467e-02 -2.167957723140716553e-01 3.728705644607543945e-02 3.764037415385246277e-02 -1.948390752077102661e-01 -9.114835411310195923e-02 -9.348003193736076355e-03 -1.966726928949356079e-01 -7.924662530422210693e-02 -2.482236325740814209e-01 9.686160087585449219e-02 8.272156864404678345e-02 7.096084207296371460e-02 3.273572027683258057e-01 -2.648273706436157227e-01 -1.740234494209289551e-01 2.163119800388813019e-02 -9.545814245939254761e-02 6.242237985134124756e-02 -1.563975661993026733e-01 3.705433802679181099e-03 -9.584611654281616211e-02 -2.785625495016574860e-02 3.107044100761413574e-01
1.322392076253890991e-01 -1.697176396846771240e-01 1.196889504790306091e-01 1.522124558687210083e-01 2.088736146688461304e-01 -3.736972212791442871e-01 -7.641340047121047974e-02 2.753353118896484375e-01 7.954373955726623535e-02 -1.077930852770805359e-01 1.023103576153516769e-02 2.782277017831802368e-02 -9.552052617073059082e-02 3.780839592218399048e-02 2.889086604118347168e-01 6.974238902330398560e-03 7.698412984609603882e-02 -2.142697870731353760e-01 3.389668464660644531e-01 -6.871755421161651611e-02 -8.706833422183990479e-02 -9.572272747755050659e-02 3.069719485938549042e-02 -2.975955009460449219e-01 2.290595173835754395e-01 -1.498179137706756592e-02 -3.883983194828033447e-02 -3.704778254032135010e-01 1.015421971678733826e-01 1.145156845450401306e-01 -2.129713147878646851e-01 2.116954326629638672e-02
-7.893512398004531860e-02 -1.258854269981384277e-01 1.394549757242202759e-01 2.968175113201141357e-01 2.858922779560089111e-01 -1.864252090454101562e-01 1.990433633327484131e-01 -2.359887398779392242e-02 1.674300283193588257e-01 -1.446913033723831177e-01 1.730139851570129395e-01 -3.511272370815277100e-02 -2.744196355342864990e-01 -2.278854511678218842e-02 1.023984402418136597e-01 -6.538669578731060028e-03 3.251259773969650269e-02 -1.266302317380905151e-01 8.261828869581222534e-02 1.634878516197204590e-01 -1.163758262991905212e-01 3.234454095363616943e-01 4.676108062267303467e-02 -1.137667968869209290e-01 1.149562150239944458e-01 -6.843128055334091187e-02 1.590422093868255615e-01 -3.345228433609008789e-01 1.808930337429046631e-01 -8.596403896808624268e-02 -2.589790523052215576e-01 3.178126215934753418e-01
-1.230402439832687378e-01 -3.146949708461761475e-01 8.653163909912109375e-03 -5.685483291745185852e-02 -3.086510896682739258e-01 -2.762492895126342773e-01 6.312976777553558350e-02 1.412881761789321899e-01 1.103563308715820312e-01 -1.280491650104522705e-01 1.106401234865188599e-01 4.549365490674972534e-02 -1.798900961875915527e-01 1.442431658506393433e-01 1.649416685104370117e-01 1.783741712570190430e-01 -1.079780757427215576e-01 -6.349480152130126953e-02 -2.214510738849639893e-01 -3.245385829359292984e-03 4.580709710717201233e-02 2.623607218265533447e-01 -4.081202447414398193e-01 1.257339417934417725e-01 -7.541029900312423706e-02 5.817439407110214233e-02 -1.425687819719314575e-01 -2.366047352552413940e-01 -2.205075621604919434e-01 2.027432173490524292e-01 -1.146638095378875732e-01 1.600588858127593994e-01
-1.004338916391134262e-02 -3.814933001995086670e-01 2.003160715103149414e-01 1.761766895651817322e-02 -5.534446239471435547e-02 -1.296814084053039551e-01 2.593386471271514893e-01 8.567717304686084390e-05 3.826527595520019531e-01 -8.788035809993743896e-02 -3.442120039835572243e-03 1.402702629566192627e-01 1.448458880186080933e-01 1.516145020723342896e-01 2.147171050310134888e-01 -1.573216356337070465e-02 -2.069496810436248779e-01 -2.205928415060043335e-02 1.315430253744125366e-01 -1.104228496551513672e-01 1.257236450910568237e-01 -9.434183128178119659e-03 -4.764650017023086548e-02 -1.365677546709775925e-02 2.917592525482177734e-01 3.313413262367248535e-01 -2.038196772336959839e-01 -1.340981572866439819e-01 -5.463500693440437317e-02 1.887841522693634033e-01 -2.196166813373565674e-01 -1.737284660339355469e-01
2.323152683675289154e-02 -1.443582773208618164e-01 -3.985915798693895340e-03 3.044788241386413574e-01 -9.321348369121551514e-02 -4.921338334679603577e-02 6.516255438327789307e-02 2.112306207418441772e-01 6.461729109287261963e-02 -2.623557448387145996e-01 1.462600976228713989e-01 3.842161595821380615e-02 3.859026730060577393e-02 -4.112877696752548218e-02 1.013969033956527710e-01 9.636991471052169800e-02 -2.298464030027389526e-01 -4.700295925140380859e-01 4.343134537339210510e-02 1.672186702489852905e-02 -4.189103469252586365e-02 -1.742699742317199707e-01 -2.069037556648254395e-01 -2.386888563632965088e-01 1.329857110977172852e-02 -1.968723833560943604e-01 3.175179287791252136e-02 -1.289848536252975464e-01 2.245585173368453979e-01 1.009829789400100708e-01 -3.497749865055084229e-01 2.447897344827651978e-01
1.080107688903808594e-01 -1.253963857889175415e-01 -2.241737395524978638e-02 3.546242713928222656e-01 -1.163002625107765198e-01 -2.494698762893676758e-01 1.071655973792076111e-01 -2.876832522451877594e-02 1.317752897739410400e-01 -2.247084975242614746e-01 -1.462522149085998535e-01 3.501392900943756104e-02 -2.006123512983322144e-01 2.088590562343597412e-01 -2.085908055305480957e-01 -6.085832044482231140e-02 -1.714387908577919006e-02 -2.444536387920379639e-01 -1.234220564365386963e-01 2.566593289375305176e-01 2.096797972917556763e-01 1.220647618174552917e-01 -2.575705647468566895e-01 -1.960629373788833618e-01 2.323104441165924072e-02 1.076977625489234924e-01 -1.224060542881488800e-03 -3.064672350883483887e-01 -1.467853784561157227e-01 3.125505745410919189e-01 -7.739615440368652344e-02 -2.502820454537868500e-02
-1.142293736338615417e-01 9.333759546279907227e-03 1.743456423282623291e-01 -7.163190096616744995e-02 -8.129031956195831299e-02 -2.114658504724502563e-01 -1.279653608798980713e-01 2.147129476070404053e-01 -2.186241745948791504e-02 -5.611183494329452515e-02 2.465075999498367310e-02 -1.398569494485855103e-01 1.501902341842651367e-01 2.013934105634689331e-01 -8.608198910951614380e-02 2.265876531600952148e-02 5.118352547287940979e-02 -2.139545679092407227e-01 -3.189345002174377441e-01 1.233307272195816040e-01 1.071932688355445862e-01 2.888825237751007080e-01 -2.962333709001541138e-02 -1.824336498975753784e-01 6.304649263620376587e-02 3.319751024246215820e-01 -2.560837268829345703e-01 -1.355361044406890869e-01 -1.532874852418899536e-01 1.279060989618301392e-01 -3.547391891479492188e-01 2.905910015106201172e-01
-6.566248089075088501e-02 -4.347157478332519531e-01 2.456909269094467163e-01 2.775493860244750977e-01 2.084988206624984741e-01 -1.611948162317276001e-01 3.122223615646362305e-01 -1.313853710889816284e-01 2.523322217166423798e-02 -5.125866457819938660e-02 1.342212408781051636e-01 2.178178578615188599e-01 -6.615651398897171021e-02 -6.721864454448223114e-03 -1.164956986904144287e-01 1.265695244073867798e-01 -1.172131672501564026e-01 -3.953946828842163086e-01 -1.201235279440879822e-01 -1.800568774342536926e-02 1.425180435180664062e-01 5.536595359444618225e-02 -1.002582237124443054e-01 -8.743408322334289551e-02 6.909440457820892334e-02 -1.329417079687118530e-01 1.279812902212142944e-01 1.135900542140007019e-01 3.216369822621345520e-02 1.832553371787071228e-02 2.618193812668323517e-02 3.204487562179565430e-01
-1.060563102364540100e-01 -3.909886479377746582e-01 2.993866242468357086e-02 9.385821968317031860e-02 1.182733103632926941e-01 3.214908938389271498e-04 2.227447926998138428e-03 -5.193328484892845154e-02 1.317079514265060425e-01 -2.355514466762542725e-01 1.721046864986419678e-01 2.418879419565200806e-01 -2.373359948396682739e-01 -3.762685135006904602e-02 -9.823507815599441528e-02 5.785875394940376282e-02 -1.906082332134246826e-01 2.171109244227409363e-02 1.191704198718070984e-01 1.515001710504293442e-02 -3.306807577610015869e-01 -3.125257417559623718e-02 -2.706985473632812500e-01 -1.438349112868309021e-02 2.253862172365188599e-01 1.054016724228858948e-01 -2.717505693435668945e-01 -1.894677132368087769e-01 -2.473197281360626221e-01 2.480580657720565796e-01 1.292516943067312241e-03 2.199519127607345581e-01
-1.037348434329032898e-01 -4.909760951995849609e-01 4.002678766846656799e-02 2.459691837430000305e-02 -2.537671625614166260e-01 -4.007900655269622803e-01 1.976641267538070679e-01 -5.654543638229370117e-02 2.915002107620239258e-01 -8.080597221851348877e-02 1.159081757068634033e-01 1.845242530107498169e-01 -3.861320018768310547e-02 -1.620106399059295654e-01 6.667327880859375000e-02 -2.571914531290531158e-02 1.458934098482131958e-01 -1.660303324460983276e-01 -8.144745230674743652e-02 4.584325104951858521e-02 1.196325272321701050e-01 4.357171058654785156e-02 1.989973485469818115e-01 -9.562916308641433716e-02 1.385775059461593628e-01 2.268314063549041748e-01 -4.735441878437995911e-02 -2.532875239849090576e-01 2.343098632991313934e-02 -7.187132537364959717e-02 -1.755235642194747925e-01 1.035695597529411316e-01
-8.638112246990203857e-02 -2.135040462017059326e-01 1.659077107906341553e-01 4.930627346038818359e-01 -1.295780539512634277e-01 -1.382496654987335205e-01 2.467836886644363403e-01 1.497906595468521118e-01 1.032333150506019592e-01 -2.264652401208877563e-01 1.272167712450027466e-01 1.403113454580307007e-02 -1.003571823239326477e-01 3.025819659233093262e-01 1.317803859710693359e-01 -6.886980682611465454e-02 -1.279103606939315796e-01 1.317365318536758423e-01 -1.139029413461685181e-01 -1.818968653678894043e-01 1.884945929050445557e-01 -8.412306010723114014e-02 6.325414031744003296e-02 1.014692634344100952e-01 9.522503614425659180e-02 1.378661692142486572e-01 -6.113058328628540039e-02 -9.180814772844314575e-02 1.382418163120746613e-02 -2.118425443768501282e-02 -2.430138587951660156e-01 3.440901339054107666e-01
-1.325917392969131470e-01 -5.236635804176330566e-01 2.500212490558624268e-01 2.789784669876098633e-01 7.424782216548919678e-02 1.496540307998657227e-01 2.239693701267242432e-01 -7.445169985294342041e-02 7.532595843076705933e-02 -9.338334202766418457e-02 2.278448492288589478e-01 7.156468182802200317e-02 -1.515262275934219360e-01 1.434544473886489868e-01 6.667014956474304199e-02 8.850266784429550171e-02 -2.469583787024021149e-02 -1.304051578044891357e-01 -2.273356318473815918e-01 -1.721054911613464355e-01 -4.923085216432809830e-03 -1.985670626163482666e-02 -7.551340013742446899e-02 -4.650187864899635315e-02 -1.389055401086807251e-01 1.114818602800369263e-01 7.674871385097503662e-02 2.628973424434661865e-01 8.714030683040618896e-02 1.461975127458572388e-01 -2.656604945659637451e-01 2.086249440908432007e-01
1.092454344034194946e-01 -3.977343738079071045e-01 -1.351576745510101318e-01 3.500789031386375427e-02 1.723602265119552612e-01 -9.722439944744110107e-02 5.890520988032221794e-04 1.275929361581802368e-01 9.470486640930175781e-02 -9.443301707506179810e-02 2.327748388051986694e-01 7.378332316875457764e-02 5.793856456875801086e-02 9.537976980209350586e-02 5.953824892640113831e-02 -1.816608756780624390e-02 -2.418830245733261108e-01 -1.808083951473236084e-01 -2.906366884708404541e-01 -2.972915470600128174e-01 -1.783845722675323486e-01 -2.885926067829132080e-01 -4.837023466825485229e-02 1.741890460252761841e-01 6.289938464760780334e-03 1.257663220167160034e-01 -5.153373256325721741e-02 -1.825165301561355591e-01 1.030836924910545349e-01 1.516911387443542480e-01 -1.516315191984176636e-01 3.752368390560150146e-01
6.267150864005088806e-03 -3.052940666675567627e-01 -1.918106223456561565e-03 -7.982508838176727295e-02 -1.646782457828521729e-01 -4.196363389492034912e-01 8.577472716569900513e-02 1.831100583076477051e-01 7.945667952299118042e-02 -4.003897011280059814e-01 1.225981265306472778e-01 3.792679682374000549e-02 -6.023820862174034119e-02 1.827736794948577881e-01 -1.191883254796266556e-02 2.381851077079772949e-01 -8.528929203748703003e-02 6.256233435124158859e-03 -1.249038986861705780e-02 3.732307255268096924e-02 -7.557433843612670898e-02 2.687593400478363037e-01 -3.040268421173095703e-01 3.030804730951786041e-02 8.373751491308212280e-02 -6.392829865217208862e-02 -1.968606710433959961e-01 -2.088852599263191223e-02 -1.861535310745239258e-01 2.055434137582778931e-01 -8.644889295101165771e-02 2.538842260837554932e-01
8.540144562721252441e-02 -2.060948014259338379e-01 3.687909543514251709e-01 3.824184834957122803e-01 1.219374909996986389e-01 -1.660041958093643188e-01 -1.109614036977291107e-02 -5.051502585411071777e-02 -7.290328294038772583e-02 -7.428603619337081909e-02 2.889620363712310791e-01 2.269998341798782349e-01 1.027849763631820679e-01 2.143388241529464722e-01 5.734517052769660950e-02 1.940915286540985107e-01 -9.172820299863815308e-02 -1.092896312475204468e-01 3.891260176897048950e-02 -3.750148415565490723e-02 3.351131454110145569e-02 -1.884215883910655975e-02 -3.755777180194854736e-01 7.274939119815826416e-02 2.898837029933929443e-01 1.405466943979263306e-01 4.531208798289299011e-02 -1.812964379787445068e-01 -1.067893356084823608e-01 -5.491177365183830261e-02 -2.143128067255020142e-01 9.689110517501831055e-02
-1.366641521453857422e-01 9.152592718601226807e-02 3.227064907550811768e-01 3.415649756789207458e-02 -4.114705324172973633e-02 -2.172028273344039917e-01 1.020636409521102905e-01 3.825724497437477112e-02 6.087550520896911621e-02 -1.009290590882301331e-01 4.150213003158569336e-01 1.029490977525711060e-01 -1.182401999831199646e-01 1.354165524244308472e-01 -7.196460664272308350e-02 6.292025744915008545e-02 -3.231245279312133789e-02 -1.839761137962341309e-01 1.080223321914672852e-01 5.678216926753520966e-03 -4.693715833127498627e-03 5.873054265975952148e-02 4.921344667673110962e-02 -1.402909606695175171e-01 1.913278847932815552e-01 4.839166104793548584e-01 -1.130597591400146484e-01 2.540874481201171875e-01 -4.481881856918334961e-02 2.591329813003540039e-01 9.311875328421592712e-03 2.813574373722076416e-01
2.236995100975036621e-01 -2.410577237606048584e-01 -8.100269734859466553e-02 4.554997980594635010e-01 -1.053412165492773056e-02 -1.959479898214340210e-01 1.957029551267623901e-01 1.388785336166620255e-02 4.089388065040111542e-03 -1.551525294780731201e-01 2.933956980705261230e-01 1.362277311272919178e-03 -1.171899214386940002e-02 5.770681425929069519e-02 -6.124035641551017761e-02 -6.383171677589416504e-02 -1.449293792247772217e-01 -7.428973913192749023e-02 -2.084366232156753540e-02 8.943471312522888184e-02 3.788740932941436768e-01 3.475599735975265503e-02 -1.745645999908447266e-01 -1.265811473131179810e-01 1.762389242649078369e-01 3.975850704591721296e-04 -2.796906977891921997e-02 -6.492157280445098877e-02 -3.729029893875122070e-01 1.829190701246261597e-01 -2.054459154605865479e-01 4.855801165103912354e-02
-1.077320724725723267e-01 -6.305599212646484375e-02 5.698575973510742188e-01 1.763738505542278290e-02 4.782472550868988037e-02 -3.816034644842147827e-02 1.455414444208145142e-01 2.072810530662536621e-01 8.705726265907287598e-02 -1.808423697948455811e-01 3.435272723436355591e-02 -2.566807344555854797e-02 -2.260806709527969360e-01 8.566522598266601562e-02 -9.911846369504928589e-02 -7.645623385906219482e-02 -1.725416816771030426e-02 -1.972365379333496094e-01 2.094480544328689575e-01 3.021729178726673126e-02 2.545436024665832520e-01 3.413001820445060730e-02 -9.077057987451553345e-02 -2.959986329078674316e-01 2.208912074565887451e-01 2.291189879179000854e-01 1.276815235614776611e-01 1.461918056011199951e-01 1.597792725078761578e-03 1.075205160304903984e-03 -1.438833028078079224e-01 2.641447782516479492e-01
-1.109358295798301697e-01 -2.887747585773468018e-01 3.891592323780059814e-01 8.825813978910446167e-02 4.212442636489868164e-01 -1.855431944131851196e-01 3.857422620058059692e-02 1.376219838857650757e-01 2.872554468922317028e-04 -1.023737117648124695e-01 7.545436918735504150e-02 2.083216607570648193e-01 1.136378869414329529e-01 -1.264977157115936279e-01 -9.872537851333618164e-02 5.429587885737419128e-02 -9.214136749505996704e-02 -3.605646789073944092e-01 -1.032261773943901062e-01 -2.992009818553924561e-01 -1.237121447920799255e-01 -1.131639182567596436e-01 -2.762100845575332642e-02 -1.860672533512115479e-01 -6.747421622276306152e-02 4.895512759685516357e-02 -1.044119298458099365e-01 8.283574134111404419e-02 -4.015077650547027588e-02 2.141607366502285004e-02 -1.747399270534515381e-01 2.282527238130569458e-01
-9.797680191695690155e-03 -2.115931808948516846e-01 2.714097797870635986e-01 2.601888775825500488e-01 -3.420030325651168823e-02 8.229672908782958984e-02 1.876367032527923584e-01 3.145543038845062256e-01 1.572110205888748169e-01 -1.695795953273773193e-01 -2.575288154184818268e-02 -1.134601458907127380e-01 -2.471749484539031982e-01 1.661331020295619965e-02 8.114148676395416260e-02 1.959931552410125732e-01 -8.306339383125305176e-02 -1.934635937213897705e-01 -8.789182454347610474e-02 5.302722007036209106e-02 6.417780369520187378e-02 3.259919285774230957e-01 -2.947050034999847412e-01 -1.541929095983505249e-01 -1.959991157054901123e-01 -3.682873770594596863e-02 6.408929824829101562e-02 2.642211019992828369e-01 1.130243949592113495e-02 1.089200675487518311e-01 -2.726427912712097168e-01 1.496685147285461426e-01
-2.409849017858505249e-01 -2.295293807983398438e-01 1.492073833942413330e-01 -4.439629614353179932e-02 -3.555919602513313293e-02 -2.954564094543457031e-01 2.723018527030944824e-01 3.199438154697418213e-01 6.633092463016510010e-02 1.458331644535064697e-01 -4.847135394811630249e-02 -1.101370379328727722e-01 -4.021799564361572266e-01 1.624668538570404053e-01 1.611849814653396606e-01 6.935732066631317139e-02 -1.185608748346567154e-02 -2.603168487548828125e-01 -1.413065642118453979e-01 -1.030303817242383957e-02 1.598201245069503784e-01 -9.120360016822814941e-02 -1.815847158432006836e-01 -1.497172266244888306e-01 1.850146502256393433e-01 -1.501937061548233032e-01 -1.530391126871109009e-01 -6.104108318686485291e-02 3.985045477747917175e-02 -2.442220412194728851e-02 -1.728570833802223206e-02 2.778643965721130371e-01
-6.296240538358688354e-02 -4.135844111442565918e-01 3.511976599693298340e-01 1.727402806282043457e-01 -1.534250676631927490e-01 -3.950278833508491516e-02 1.374619156122207642e-01 1.498866230249404907e-01 -9.909526444971561432e-03 5.869822576642036438e-02 1.821490675210952759e-01 -7.158450037240982056e-02 8.496742695569992065e-02 -7.406593859195709229e-02 5.192026030272245407e-03 6.289515644311904907e-02 -7.773405313491821289e-02 -3.519419431686401367e-01 -2.475791275501251221e-01 9.313596040010452271e-02 -1.428559422492980957e-01 1.637797951698303223e-01 8.916122838854789734e-03 -2.994974553585052490e-01 9.041937440633773804e-02 6.800614763051271439e-03 -3.039335608482360840e-01 1.489380300045013428e-01 -1.893105953931808472e-01 2.210295200347900391e-01 -4.816944524645805359e-02 -1.143792457878589630e-02
-5.090594664216041565e-02 -1.184763759374618530e-01 -3.126636147499084473e-03 1.212518960237503052e-01 2.487385720014572144e-01 -5.102235078811645508e-01 2.060876600444316864e-02 -8.557625114917755127e-02 -2.166689932346343994e-01 -2.367787063121795654e-01 1.570496521890163422e-02 -2.676684595644474030e-02 -1.028422564268112183e-01 2.013912945985794067e-01 2.553843706846237183e-02 2.729634344577789307e-01 -2.421573698520660400e-01 -4.477827996015548706e-02 -1.335037201642990112e-01 -1.072232872247695923e-01 -1.469587087631225586e-01 1.122197434306144714e-01 1.314190030097961426e-01 -4.739244654774665833e-02 3.328999578952789307e-01 2.147285044193267822e-01 -1.563977748155593872e-01 2.161754481494426727e-02 6.956306099891662598e-02 3.176270425319671631e-02 -1.669684201478958130e-01 2.217812240123748779e-01
-1.715863347053527832e-01 -7.987350225448608398e-02 1.378025114536285400e-01 2.154478728771209717e-01 2.557581365108489990e-01 -3.922254741191864014e-01 2.658732980489730835e-02 -8.751620352268218994e-02 1.226302683353424072e-01 -8.052318543195724487e-02 1.800011694431304932e-01 -5.630389973521232605e-02 -2.549687922000885010e-01 1.453196555376052856e-01 7.288622111082077026e-02 -1.503933668136596680e-01 -1.697572171688079834e-01 -1.546925008296966553e-01 -4.003272578120231628e-02 9.850142523646354675e-03 1.799075156450271606e-01 2.425755858421325684e-01 -1.571090519428253174e-01 -1.168339326977729797e-01 2.622717060148715973e-02 1.582144796848297119e-01 1.453964710235595703e-01 -3.023899793624877930e-01 2.918208017945289612e-02 -2.960183620452880859e-01 -2.245285362005233765e-01 1.970300376415252686e-01
2.569814622402191162e-01 -3.850176632404327393e-01 -1.145022884011268616e-01 1.967021971940994263e-01 1.372192706912755966e-02 -3.914309144020080566e-01 2.286723814904689789e-02 -1.165114566683769226e-01 1.473102420568466187e-01 -1.824010163545608521e-01 1.675853729248046875e-01 2.202949821949005127e-01 3.587896376848220825e-02 -2.228571474552154541e-01 -6.418176740407943726e-02 9.947537630796432495e-02 1.554932352155447006e-02 -1.615349054336547852e-01 1.536727230995893478e-02 -1.542201042175292969e-01 -7.247011363506317139e-02 2.514477372169494629e-01 8.970139175653457642e-02 -7.289268821477890015e-02 9.335643053054809570e-02 -5.322846397757530212e-02 -1.543490588665008545e-01 1.815433055162429810e-02 -2.127219140529632568e-01 5.063163489103317261e-02 -1.665135025978088379e-01 3.555657267570495605e-01
3.054505586624145508e-01 -2.406891137361526489e-01 -4.897971171885728836e-03 1.552512198686599731e-01 2.342818072065711021e-03 -3.259620964527130127e-01 1.870363354682922363e-01 9.775969386100769043e-02 1.119011789560317993e-01 -2.284441590309143066e-01 1.527882963418960571e-01 1.731566637754440308e-01 -9.555912762880325317e-02 1.215577796101570129e-01 -6.743974983692169189e-02 -2.120863497257232666e-01 -9.884092956781387329e-02 1.967592835426330566e-01 9.268073737621307373e-02 1.837792545557022095e-01 -1.113361939787864685e-01 3.166875243186950684e-01 -1.541028618812561035e-01 -1.273886710405349731e-01 1.447009146213531494e-01 2.551400065422058105e-01 -2.986756898462772369e-02 -3.736134618520736694e-02 -1.750130057334899902e-01 -5.139369890093803406e-02 -3.424437940120697021e-01 -8.124568848870694637e-04
1.240646187216043472e-02 -2.420402020215988159e-01 2.489558011293411255e-01 1.630633771419525146e-01 -1.244085654616355896e-01 -5.109025910496711731e-02 5.549362301826477051e-02 -3.360685333609580994e-02 -2.197685241699218750e-01 -6.292666494846343994e-02 -1.553152054548263550e-01 1.581377387046813965e-01 -6.666447222232818604e-02 -1.071686297655105591e-01 -8.453283458948135376e-03 -1.918895095586776733e-01 -1.349437534809112549e-01 -1.984810829162597656e-01 -2.216294705867767334e-01 4.032447040081024170e-01 -9.318160265684127808e-02 -1.138078793883323669e-02 -8.604117482900619507e-02 -2.985871732234954834e-01 1.186784282326698303e-01 4.067295491695404053e-01 -2.550336718559265137e-01 -5.504864454269409180e-02 1.223335862159729004e-01 1.103838682174682617e-01 -6.392831355333328247e-02 1.505439579486846924e-01
-4.634663090109825134e-02 -2.934480309486389160e-01 3.483384549617767334e-01 -5.291169881820678711e-02 1.460614353418350220e-01 -8.919569104909896851e-02 4.372434318065643311e-02 3.983984291553497314e-01 1.277522891759872437e-01 -4.401116073131561279e-02 1.703305095434188843e-01 5.235472694039344788e-02 -4.807505011558532715e-02 8.426468074321746826e-02 6.715018767863512039e-03 2.096278518438339233e-01 -1.336527708917856216e-02 -2.605867683887481689e-01 -1.003745868802070618e-01 -7.462250441312789917e-02 2.065546959638595581e-01 -9.752636402845382690e-02 -1.111339479684829712e-01 -1.483423560857772827e-01 -2.905588150024414062e-01 2.304674535989761353e-01 -3.043811321258544922e-01 6.185362488031387329e-02 -1.927475035190582275e-01 1.360668390989303589e-01 -1.714106947183609009e-01 -7.032331079244613647e-02
-2.375658750534057617e-01 -3.545272648334503174e-01 3.288741409778594971e-01 1.252648234367370605e-01 1.503396928310394287e-01 -2.130948305130004883e-01 3.793075084686279297e-01 -8.263155817985534668e-02 4.404761642217636108e-02 -1.182045340538024902e-01 1.125364005565643311e-01 3.856487944722175598e-02 -3.055322915315628052e-02 -4.454793781042098999e-02 -7.911185175180435181e-02 5.058803036808967590e-02 7.502081245183944702e-02 -3.610064685344696045e-01 -2.061498910188674927e-01 -3.311729431152343750e-02 1.894745230674743652e-01 3.019065856933593750e-01 -1.785786300897598267e-01 -1.318714022636413574e-01 -9.621542692184448242e-02 -8.583581447601318359e-02 1.062565576285123825e-02 1.044197902083396912e-01 -5.410325527191162109e-02 3.423638641834259033e-03 -4.360641539096832275e-02 2.124870717525482178e-01
4.969549179077148438e-02 -1.155183464288711548e-01 2.200052440166473389e-01 -1.694429665803909302e-01 -1.649662256240844727e-01 -3.010010719299316406e-01 1.589194238185882568e-01 2.641970477998256683e-02 4.380819499492645264e-01 -2.406061887741088867e-01 6.476370245218276978e-02 5.321326479315757751e-02 -1.603408157825469971e-01 1.467042565345764160e-01 1.218098476529121399e-01 -1.388087570667266846e-01 -3.398317098617553711e-01 -7.514111697673797607e-02 -1.744824945926666260e-01 -2.191465795040130615e-01 -8.044582605361938477e-02 -7.414584513753652573e-03 -1.084230840206146240e-01 -1.225775182247161865e-01 -1.115822494029998779e-01 2.517457008361816406e-01 -1.847144030034542084e-02 -1.952729672193527222e-01 -1.078947167843580246e-02 1.788681745529174805e-01 2.133588790893554688e-01 -1.713568530976772308e-02
4.576387256383895874e-02 -4.083244800567626953e-01 -5.566950887441635132e-02 -5.204990878701210022e-02 -2.257669530808925629e-02 -2.137356251478195190e-01 1.048201695084571838e-01 1.368096619844436646e-01 -2.166848164051771164e-03 -3.584195971488952637e-01 1.488051414489746094e-01 6.692311167716979980e-02 -1.897739470005035400e-01 -2.195751667022705078e-01 -5.327234789729118347e-02 2.119624465703964233e-01 -6.939175724983215332e-02 4.587341099977493286e-02 2.572506368160247803e-01 1.113449111580848694e-01 -1.118284761905670166e-01 1.772186011075973511e-01 -2.959152162075042725e-01 -2.632310800254344940e-02 -1.754025742411613464e-02 7.210838794708251953e-02 -7.259967178106307983e-02 -3.244064450263977051e-01 5.178455635905265808e-02 1.157436985522508621e-02 -1.528838276863098145e-01 3.201793134212493896e-01
-1.117319986224174500e-01 -2.655110061168670654e-01 1.661092042922973633e-02 4.234404489398002625e-02 1.929171532392501831e-01 6.334540899842977524e-03 1.363230049610137939e-01 1.027744635939598083e-01 4.378969594836235046e-02 -3.490706384181976318e-01 2.265110760927200317e-01 1.529170423746109009e-01 -5.207794904708862305e-02 -1.675617508590221405e-02 9.532881528139114380e-02 -1.540618389844894409e-01 -6.989766843616962433e-03 5.514634028077125549e-02 3.389667272567749023e-01 -1.957207471132278442e-01 5.466997623443603516e-02 5.213292688131332397e-02 -1.728442013263702393e-01 -2.788427472114562988e-02 1.370573639869689941e-01 2.545852661132812500e-01 -1.935919821262359619e-01 -1.496970951557159424e-01 -4.952352866530418396e-02 2.105520814657211304e-01 -4.576295316219329834e-01 -1.480669826269149780e-01
-4.891910403966903687e-02 -3.093875944614410400e-01 5.341235920786857605e-02 7.765119429677724838e-03 8.466015756130218506e-02 -3.042850643396377563e-02 2.299758344888687134e-01 9.282884001731872559e-02 3.057019412517547607e-02 -8.194120228290557861e-02 -1.113567054271697998e-01 3.740673363208770752e-01 -3.232265412807464600e-01 -1.964190416038036346e-02 2.097334899008274078e-02 1.215456053614616394e-01 -1.407442837953567505e-01 -4.250175505876541138e-02 -2.708505094051361084e-01 -1.710033789277076721e-02 5.087886750698089600e-02 -4.858866706490516663e-02 -2.772199511528015137e-01 -2.394958585500717163e-01 1.700615137815475464e-01 -1.746712811291217804e-02 -1.064729616045951843e-01 -4.563486576080322266e-02 -3.409168124198913574e-01 2.250375002622604370e-01 -3.245427608489990234e-01 -7.628473918884992599e-03
-7.902708649635314941e-02 -2.519717216491699219e-01 2.962035834789276123e-01 4.262852668762207031e-02 2.564395070075988770e-01 -1.011050119996070862e-01 1.297681629657745361e-01 4.152179360389709473e-01 2.939197421073913574e-01 -2.667275071144104004e-01 1.886999458074569702e-01 -1.523675918579101562e-01 -8.567465841770172119e-02 1.465189754962921143e-01 -2.323309481143951416e-01 1.269207447767257690e-01 2.020410895347595215e-01 -2.003396004438400269e-01 -1.631717681884765625e-01 1.100193127058446407e-03 1.010478362441062927e-01 1.027543470263481140e-01 -1.135128960013389587e-01 8.260164409875869751e-02 -6.401873379945755005e-02 9.816901385784149170e-02 -1.151960194110870361e-01 -1.748448312282562256e-01 -1.124781370162963867e-01 1.749989390373229980e-01 -3.762384131550788879e-02 9.951685369014739990e-02
8.970191329717636108e-02 -2.897483706474304199e-01 2.010705322027206421e-01 4.479045867919921875e-01 -2.537640035152435303e-01 -1.509847193956375122e-01 2.156467139720916748e-01 8.211137354373931885e-02 2.349928207695484161e-02 -2.582240402698516846e-01 -1.629997044801712036e-02 7.582265883684158325e-02 -9.985375404357910156e-02 2.425795942544937134e-01 2.102336138486862183e-01 3.360266610980033875e-02 -1.373619735240936279e-01 4.702072963118553162e-02 -7.276327162981033325e-02 -1.949560493230819702e-01 1.232026442885398865e-01 -1.490560942329466343e-03 9.600437432527542114e-02 -2.878716960549354553e-02 2.206695526838302612e-01 -1.186042279005050659e-01 -1.736683994531631470e-01 1.147030200809240341e-02 -2.038768120110034943e-02 1.045159548521041870e-01 -2.297425419092178345e-01 3.038755655288696289e-01
-4.669346660375595093e-02 -4.880245774984359741e-03 3.018060624599456787e-01 3.306932449340820312e-01 1.778048574924468994e-01 -5.043408274650573730e-01 1.097494736313819885e-01 -2.544621005654335022e-02 4.424665868282318115e-02 -3.562540411949157715e-01 -1.139994636178016663e-01 2.645240351557731628e-02 8.748054504394531250e-02 -2.075550705194473267e-01 2.654976956546306610e-02 1.114859953522682190e-01 -1.721965670585632324e-01 -5.546226724982261658e-02 1.390760764479637146e-02 7.920187711715698242e-02 -1.561818718910217285e-01 6.509418040513992310e-02 1.839161366224288940e-01 -1.494015306234359741e-01 1.451413482427597046e-01 1.265974044799804688e-01 -1.179961115121841431e-01 6.178148835897445679e-02 5.467209964990615845e-03 1.123518794775009155e-01 -2.629033923149108887e-01 1.779720187187194824e-01
2.696542628109455109e-02 -1.356725767254829407e-02 8.806832134723663330e-02 1.778510361909866333e-01 -8.944626897573471069e-03 -1.710106581449508667e-01 8.651410043239593506e-02 1.250125765800476074e-01 -2.177956141531467438e-02 -3.309559226036071777e-01 2.032936513423919678e-01 2.153054177761077881e-01 -2.145770341157913208e-01 2.513137161731719971e-01 -2.425650358200073242e-01 8.741990663111209869e-03 -4.151314962655305862e-03 5.591471679508686066e-03 1.583402305841445923e-01 1.292011141777038574e-01 -3.954724222421646118e-02 1.465835981070995331e-02 2.262530326843261719e-01 -3.172942698001861572e-01 1.255320459604263306e-01 3.354285955429077148e-01 7.676669955253601074e-02 1.827083379030227661e-01 -4.701846837997436523e-02 2.906507849693298340e-01 -1.021129563450813293e-01 2.851972281932830811e-01
-9.359380602836608887e-02 5.219022557139396667e-02 2.942723035812377930e-01 5.446564033627510071e-02 -1.053617447614669800e-01 -6.048727780580520630e-02 8.864612132310867310e-02 1.252816617488861084e-01 4.833278711885213852e-03 -5.522832870483398438e-01 1.475915610790252686e-01 2.438531517982482910e-01 -9.241507202386856079e-02 -4.644333198666572571e-02 4.104123450815677643e-03 -4.299909994006156921e-02 -6.644615530967712402e-02 -7.467601448297500610e-02 2.412431836128234863e-01 6.915359944105148315e-02 1.548769325017929077e-01 1.091992203146219254e-02 1.419859677553176880e-01 -1.144068241119384766e-01 1.306325346231460571e-01 3.282066285610198975e-01 5.109263211488723755e-02 1.190579980611801147e-01 -1.657881736755371094e-01 8.842407166957855225e-02 -1.391701102256774902e-01 3.677219152450561523e-01
-1.363436132669448853e-01 -3.008887171745300293e-01 9.384898841381072998e-02 -1.146520003676414490e-01 1.226583421230316162e-01 8.959775418043136597e-02 1.357028931379318237e-01 2.979701161384582520e-01 2.386867851018905640e-01 -1.228601634502410889e-01 8.001290261745452881e-02 4.888870939612388611e-02 9.998352825641632080e-02 -1.218521073460578918e-01 -2.583661675453186035e-01 -8.024230599403381348e-02 -2.876163125038146973e-01 -4.263442754745483398e-01 -1.886676400899887085e-01 2.701873145997524261e-02 1.477765887975692749e-01 9.616205096244812012e-02 -1.816758513450622559e-01 -1.934192180633544922e-01 -1.995055973529815674e-01 7.728286832571029663e-02 -8.655859529972076416e-02 -5.969394464045763016e-03 -1.745206862688064575e-02 -8.216092735528945923e-02 -2.665903866291046143e-01 1.612637788057327271e-01
1.005340293049812317e-01 -3.367023468017578125e-01 1.444047391414642334e-01 1.801274716854095459e-01 1.100922375917434692e-01 -1.623025834560394287e-01 -5.694232881069183350e-02 8.304433524608612061e-02 -4.172642156481742859e-02 -1.819857656955718994e-01 7.609813660383224487e-02 1.783617585897445679e-01 2.449051141738891602e-01 1.802770495414733887e-01 1.239573881030082703e-01 4.999605938792228699e-02 -2.035233974456787109e-01 -4.770687222480773926e-02 3.941357880830764771e-02 -2.990999817848205566e-01 -2.539297342300415039e-01 1.326615363359451294e-01 -2.762880623340606689e-01 -1.072062402963638306e-01 1.781651079654693604e-01 1.489497274160385132e-01 9.378471225500106812e-02 -2.006608247756958008e-01 -1.740162968635559082e-01 -2.830424904823303223e-02 -3.906610906124114990e-01 2.257867343723773956e-02
-2.014656513929367065e-01 8.184021338820457458e-03 1.784106940031051636e-01 1.873898804187774658e-01 1.872261911630630493e-01 -3.221111297607421875e-01 9.951427578926086426e-02 1.714550703763961792e-02 -1.238726675510406494e-01 -1.894939392805099487e-01 -1.166766956448554993e-01 9.669796563684940338e-03 2.217167988419532776e-02 -5.367772281169891357e-02 -9.900702163577079773e-03 -1.433621495962142944e-01 -2.598986327648162842e-01 -1.806607842445373535e-01 -1.283992528915405273e-01 -1.654772460460662842e-01 -1.912205368280410767e-01 -1.007258445024490356e-01 -5.865944921970367432e-02 -2.933431565761566162e-01 2.814844250679016113e-01 5.977781862020492554e-02 -2.824561297893524170e-01 2.070627361536026001e-01 -2.133923582732677460e-02 2.492134869098663330e-01 -5.857277661561965942e-02 3.204630613327026367e-01
-4.813763312995433807e-03 -3.227596282958984375e-01 1.962756514549255371e-01 7.718408852815628052e-02 1.894357502460479736e-01 5.855685099959373474e-02 1.795351654291152954e-01 2.890510261058807373e-01 1.937717385590076447e-02 -1.465765237808227539e-01 1.176520437002182007e-01 -1.133763864636421204e-01 -1.280730068683624268e-01 -3.016009740531444550e-02 1.954061165452003479e-02 -2.938497113063931465e-03 -1.642652004957199097e-01 -2.709006667137145996e-01 -2.671244740486145020e-01 -6.412105262279510498e-02 1.578035652637481689e-01 1.349048614501953125e-01 -1.434085220098495483e-01 1.858022063970565796e-01 -8.099139481782913208e-02 -1.850298941135406494e-01 1.942723803222179413e-02 1.113827079534530640e-01 -1.401885598897933960e-01 2.013163268566131592e-01 -4.790998995304107666e-01 1.124291568994522095e-01
-2.155927419662475586e-01 -4.494752585887908936e-01 -3.693950176239013672e-02 3.019216954708099365e-01 -9.218370169401168823e-02 -3.632910251617431641e-01 3.340803086757659912e-02 1.255157683044672012e-02 1.003388017416000366e-01 -2.258918732404708862e-01 1.454655230045318604e-01 1.116778254508972168e-01 -9.178813546895980835e-02 6.383306533098220825e-02 1.050780527293682098e-02 -5.935351829975843430e-03 1.808002591133117676e-01 -4.197277873754501343e-02 2.442886531352996826e-01 1.174240745604038239e-02 -1.162405237555503845e-01 -1.098806411027908325e-01 -2.146878689527511597e-01 2.068677395582199097e-01 6.930515915155410767e-02 2.764350175857543945e-01 1.936266757547855377e-02 -1.161401793360710144e-01 4.043559357523918152e-02 2.104071676731109619e-01 -1.732176989316940308e-01 1.735414415597915649e-01
-2.055232971906661987e-02 -2.661572098731994629e-01 2.747825905680656433e-02 -2.417045384645462036e-01 1.413436513394117355e-02 -2.621278464794158936e-01 -7.371348142623901367e-02 2.179662287235260010e-01 3.307711482048034668e-01 -9.342147409915924072e-02 2.045967578887939453e-01 -1.489873044192790985e-03 -8.492751978337764740e-03 8.117647841572761536e-03 3.630400300025939941e-01 -1.049719527363777161e-01 -1.425861567258834839e-01 -3.124456405639648438e-01 -2.576065957546234131e-01 -1.289718002080917358e-01 -4.355032742023468018e-02 -9.364795684814453125e-02 -4.315042123198509216e-02 6.431309878826141357e-02 -1.523458361625671387e-01 1.090013384819030762e-01 -6.793840229511260986e-02 -2.614690363407135010e-01 1.683496637269854546e-03 2.585712969303131104e-01 -2.754534594714641571e-02 2.268215864896774292e-01
-1.493535339832305908e-01 -3.303175568580627441e-01 3.878290653228759766e-01 7.724550366401672363e-02 2.113073021173477173e-01 -2.664690911769866943e-01 3.213867247104644775e-01 -5.723600089550018311e-02 3.149301558732986450e-02 -1.584188789129257202e-01 1.737261861562728882e-01 1.055249478667974472e-02 -6.964388489723205566e-02 -5.207820609211921692e-02 -8.514494448900222778e-02 3.941469639539718628e-02 4.048152267932891846e-02 -2.482871860265731812e-01 -1.744730025529861450e-01 -4.010260105133056641e-02 2.046182602643966675e-01 2.493436932563781738e-01 -1.619894355535507202e-01 -1.052636951208114624e-01 -4.640189558267593384e-02 -2.247805595397949219e-01 7.773719727993011475e-02 1.764595955610275269e-01 -6.289205700159072876e-02 5.318300053477287292e-02 -1.473066508769989014e-01 2.493949532508850098e-01
-6.653530150651931763e-02 -2.490980029106140137e-01 3.185109794139862061e-01 4.071868211030960083e-02 -2.162478305399417877e-02 -1.633126437664031982e-01 2.380349114537239075e-02 1.425986588001251221e-01 -2.086237370967864990e-01 -1.481097936630249023e-01 2.227232605218887329e-01 2.468258589506149292e-01 -5.347808450460433960e-02 8.846814930438995361e-02 -4.841493815183639526e-02 1.281978487968444824e-01 -1.182502061128616333e-01 2.345902845263481140e-03 4.164616763591766357e-01 -1.275645848363637924e-02 1.783267706632614136e-01 9.078919142484664917e-02 2.284867912530899048e-01 -1.459180284291505814e-02 1.071994379162788391e-01 2.632424235343933105e-01 -9.065004996955394745e-03 1.322358995676040649e-01 -1.571864485740661621e-01 1.780045330524444580e-01 -1.571898907423019409e-01 3.426510691642761230e-01
1.893794238567352295e-01 -2.146521508693695068e-01 -8.114363998174667358e-02 8.352337777614593506e-02 2.774947285652160645e-01 -3.371022641658782959e-01 2.540395855903625488e-01 1.731955409049987793e-01 1.061109155416488647e-01 -2.213263958692550659e-01 -9.062863886356353760e-02 -4.314447287470102310e-03 1.290353387594223022e-01 2.190918922424316406e-01 -3.590127453207969666e-02 -2.224296778440475464e-01 -8.621644228696823120e-02 -3.093546330928802490e-01 1.956572942435741425e-02 -2.338676899671554565e-01 -4.435448721051216125e-02 -1.414070427417755127e-01 -4.639565199613571167e-02 2.045205235481262207e-02 2.257482521235942841e-02 3.136485219001770020e-01 -2.483237087726593018e-01 1.738208085298538208e-01 -9.030180051922798157e-03 1.034934520721435547e-01 -1.586460918188095093e-01 1.611338853836059570e-01
-1.281988322734832764e-01 -2.866310440003871918e-02 2.283751070499420166e-01 3.835065066814422607e-01 -3.818916529417037964e-02 1.413329876959323883e-02 1.641398072242736816e-01 3.058644831180572510e-01 1.597794443368911743e-01 1.917140744626522064e-02 2.115238308906555176e-01 2.993830665946006775e-02 7.516938447952270508e-02 4.943221807479858398e-02 1.515027582645416260e-01 -4.081420227885246277e-02 -5.968039110302925110e-02 -4.325859844684600830e-01 -1.684206537902355194e-02 -4.164320603013038635e-02 9.029045701026916504e-02 6.504015624523162842e-02 -6.570333987474441528e-02 -2.898672521114349365e-01 2.591228298842906952e-02 1.458674669265747070e-03 1.773080788552761078e-02 4.381738603115081787e-02 1.248203888535499573e-01 6.385748833417892456e-02 -3.702680468559265137e-01 3.225097954273223877e-01
1.884660124778747559e-01 -1.902997344732284546e-01 3.314993530511856079e-02 7.955822348594665527e-02 2.656418681144714355e-01 -3.075626194477081299e-01 -1.939184777438640594e-02 -3.108536303043365479e-01 -1.905629485845565796e-01 -2.884458303451538086e-01 2.008371055126190186e-01 3.981525823473930359e-02 -1.710084676742553711e-01 1.789521425962448120e-01 1.193257197737693787e-01 1.803602725267410278e-01 -3.744168207049369812e-02 -2.042732983827590942e-01 -2.782393619418144226e-02 -7.346840109676122665e-03 7.096029818058013916e-02 -5.598592758178710938e-02 1.187410056591033936e-01 -5.780959129333496094e-02 1.320370193570852280e-02 2.771809697151184082e-01 -4.023442268371582031e-01 8.369392901659011841e-02 1.462527513504028320e-01 -5.023834854364395142e-02 -4.791389405727386475e-02 2.180183976888656616e-01
3.311914205551147461e-02 -3.150168061256408691e-01 1.634126752614974976e-01 8.059231191873550415e-02 -1.022982075810432434e-01 -4.446719959378242493e-02 1.193954795598983765e-01 1.460012048482894897e-01 8.722510933876037598e-02 -2.024461328983306885e-01 3.916066139936447144e-02 3.036317229270935059e-01 -1.131697893142700195e-01 -2.206340990960597992e-02 -6.740458309650421143e-02 9.296506643295288086e-02 -6.964333355426788330e-02 -3.269518017768859863e-01 -1.464232616126537323e-02 8.362860977649688721e-02 5.541950464248657227e-02 -8.714866638183593750e-02 -3.866792023181915283e-01 -2.003472298383712769e-01 2.991906106472015381e-01 1.335274875164031982e-01 8.940428495407104492e-02 -8.153041452169418335e-02 -2.356241196393966675e-01 -2.725062072277069092e-01 -2.803771197795867920e-01 -1.152302575064823031e-04
-1.954155117273330688e-01 -5.409976243972778320e-01 -6.210464611649513245e-02 -8.222851902246475220e-02 8.981207758188247681e-02 5.588895455002784729e-02 3.013657331466674805e-01 -9.385523945093154907e-02 9.462493658065795898e-02 -1.513939648866653442e-01 9.997687488794326782e-02 -9.800235927104949951e-02 -1.858737170696258545e-01 1.751006245613098145e-01 6.564843654632568359e-02 1.113167963922023773e-02 -3.573673367500305176e-01 7.768483832478523254e-03 2.029148302972316742e-02 1.395815312862396240e-01 -1.489864103496074677e-02 9.945515543222427368e-02 -2.074414491653442383e-01 2.418887102976441383e-03 1.414700001478195190e-01 2.796874642372131348e-01 -2.487408071756362915e-01 -1.243893876671791077e-01 1.092590112239122391e-02 -2.777705527842044830e-02 -1.766830384731292725e-01 1.344258934259414673e-01
8.024581521749496460e-02 -3.403822481632232666e-01 3.423808813095092773e-01 1.263968739658594131e-02 2.917424142360687256e-01 -4.203771054744720459e-02 1.879978328943252563e-01 3.141862452030181885e-01 2.046307921409606934e-01 -2.513185739517211914e-01 1.987315714359283447e-01 1.909971609711647034e-02 -3.821649402379989624e-02 4.853863269090652466e-02 -3.023933768272399902e-01 2.072414904832839966e-01 1.210720837116241455e-01 -2.299282401800155640e-01 -3.216212382540106773e-03 -6.015709787607192993e-02 6.290718168020248413e-02 3.731245920062065125e-02 -1.194001734256744385e-01 -2.090265788137912750e-02 -2.234709560871124268e-01 9.774092584848403931e-02 -1.530968248844146729e-01 -1.955086737871170044e-01 -1.201648786664009094e-01 6.249029189348220825e-02 -1.286250799894332886e-01 9.506094455718994141e-02
-3.267758712172508240e-02 1.132038831710815430e-01 2.468599379062652588e-01 2.628657221794128418e-01 4.089498147368431091e-02 -2.682690918445587158e-01 -7.306849211454391479e-02 1.273636668920516968e-01 -3.717503324151039124e-02 -2.334391884505748749e-02 -1.659382879734039307e-01 -4.432720132172107697e-03 -1.233474761247634888e-01 1.482231020927429199e-01 -1.536413189023733139e-02 3.725349530577659607e-02 2.342202514410018921e-02 -2.386800050735473633e-01 -1.463927328586578369e-01 1.092782989144325256e-01 2.350604832172393799e-01 7.905476540327072144e-02 -7.978033274412155151e-02 -1.233977675437927246e-01 -6.816490739583969116e-02 3.729301989078521729e-01 -3.554245829582214355e-01 -9.806503355503082275e-02 -2.474013268947601318e-01 2.853586673736572266e-01 -2.865413129329681396e-01 1.191346049308776855e-01
1.553212851285934448e-01 -2.648188769817352295e-01 -1.724745891988277435e-02 3.240106105804443359e-01 5.375701561570167542e-02 -1.888252496719360352e-01 -1.006389930844306946e-01 2.737425640225410461e-02 1.143691241741180420e-01 -1.855680942535400391e-01 2.672641277313232422e-01 3.186638951301574707e-01 -1.508997082710266113e-01 -1.343250721693038940e-01 -1.162743717432022095e-01 -6.032320857048034668e-02 -7.849828153848648071e-02 -8.838379383087158203e-02 2.455550804734230042e-02 -1.029185652732849121e-01 -1.855099350214004517e-01 -4.894541949033737183e-02 -1.237626075744628906e-01 -6.569380313158035278e-02 3.448187708854675293e-01 3.248021900653839111e-01 -1.421539634466171265e-01 -2.150368690490722656e-01 -5.701472610235214233e-02 -6.659135222434997559e-02 -3.002255558967590332e-01 4.797285050153732300e-02
-6.375027447938919067e-02 -1.229147985577583313e-01 1.935699284076690674e-01 2.442935705184936523e-01 7.775443792343139648e-02 4.944214597344398499e-02 1.060619428753852844e-01 3.522032201290130615e-01 8.416083455085754395e-02 -2.896353602409362793e-01 7.733900099992752075e-02 8.409875631332397461e-02 -9.285677224397659302e-02 -1.243688166141510010e-01 3.874432877637445927e-06 2.205181270837783813e-01 -9.318376332521438599e-02 -6.752314418554306030e-02 3.929238393902778625e-02 -1.219878941774368286e-01 2.165043354034423828e-01 3.069815635681152344e-01 -2.983815968036651611e-01 -1.781984567642211914e-01 -2.764274775981903076e-01 1.868490874767303467e-01 -1.744077205657958984e-01 1.530141085386276245e-01 -1.216406300663948059e-01 2.048901468515396118e-01 5.398054141551256180e-03 2.227590680122375488e-01
-1.810699403285980225e-01 -5.892518758773803711e-01 1.115080062299966812e-02 -2.739289402961730957e-02 5.040496587753295898e-02 -1.365560293197631836e-01 1.667566448450088501e-01 1.155412271618843079e-01 1.244293376803398132e-01 -5.912759900093078613e-02 -3.259828686714172363e-02 3.121297433972358704e-02 -2.702821493148803711e-01 2.434884756803512573e-01 1.433782186359167099e-02 -2.733835577964782715e-01 -1.015941202640533447e-01 4.607623070478439331e-02 -7.730395346879959106e-02 8.039259910583496094e-02 8.900427818298339844e-02 8.178516477346420288e-02 -3.216624632477760315e-02 -1.852547377347946167e-01 1.519239246845245361e-01 1.277528405189514160e-01 -1.374874413013458252e-01 -9.251157939434051514e-02 -2.747756987810134888e-02 -2.533728182315826416e-01 -1.234098151326179504e-01 3.264707624912261963e-01
-2.338455468416213989e-01 3.056054376065731049e-02 2.678618729114532471e-01 2.752358913421630859e-01 1.600661277770996094e-01 -4.820081293582916260e-01 1.283047348260879517e-01 -2.843363955616950989e-02 -1.370845288038253784e-01 -1.462424546480178833e-01 -1.030148044228553772e-01 4.578457772731781006e-02 -1.194506883621215820e-01 -2.309806346893310547e-01 1.175799816846847534e-01 1.266664918512105942e-02 -1.321403086185455322e-01 -1.358829289674758911e-01 -2.127274870872497559e-01 2.195165259763598442e-03 -2.438318878412246704e-01 1.337918937206268311e-01 2.592705190181732178e-02 -4.323980305343866348e-03 2.348849773406982422e-01 1.910921633243560791e-01 -7.849047333002090454e-02 -9.873691946268081665e-02 -9.134657680988311768e-02 8.053939789533615112e-02 -2.318543642759323120e-01 2.274827659130096436e-01
-7.810115814208984375e-02 -2.086046189069747925e-01 2.090924084186553955e-01 9.810129553079605103e-02 1.654567569494247437e-01 -6.017068028450012207e-02 6.718496978282928467e-02 2.519645988941192627e-01 3.083464801311492920e-01 -3.075108826160430908e-01 2.091064900159835815e-01 1.395415863953530788e-03 -2.586767077445983887e-01 3.032887279987335205e-01 -3.219960331916809082e-01 1.427287310361862183e-01 1.751744747161865234e-01 -1.786164939403533936e-01 -2.700042724609375000e-02 -1.183250248432159424e-01 2.616870217025279999e-02 1.174628287553787231e-01 -1.225004568696022034e-01 7.647167146205902100e-02 -1.735581159591674805e-01 1.655272394418716431e-01 -1.833748817443847656e-01 -1.720535457134246826e-01 5.032895505428314209e-02 1.686279028654098511e-01 -1.072268262505531311e-01 7.650504261255264282e-02
1.834545098245143890e-02 -3.915300369262695312e-01 4.398415088653564453e-01 1.267387568950653076e-01 3.211484551429748535e-01 9.479279071092605591e-02 3.270228207111358643e-01 1.878114491701126099e-01 -2.217773944139480591e-01 -3.628224506974220276e-02 -5.071568489074707031e-02 5.831831321120262146e-02 -1.411290764808654785e-01 3.462530300021171570e-02 7.763424515724182129e-02 1.995621919631958008e-01 -1.008728295564651489e-01 -2.134024500846862793e-01 -1.381099969148635864e-01 -2.614028193056583405e-02 -9.611118584871292114e-02 -2.177967429161071777e-01 7.054146379232406616e-02 -9.698897600173950195e-02 -6.629079580307006836e-02 7.018552720546722412e-02 -1.614988595247268677e-02 8.313302695751190186e-02 -4.362144693732261658e-02 7.971939444541931152e-02 -4.749845340847969055e-02 2.924489378929138184e-01
9.632848948240280151e-02 -2.611095309257507324e-01 1.002988405525684357e-02 2.813974395394325256e-02 6.718818098306655884e-02 -1.014123391360044479e-02 1.460844427347183228e-01 7.498721778392791748e-02 1.649258732795715332e-01 -4.104148447513580322e-01 2.141699939966201782e-01 1.978911310434341431e-01 1.451109647750854492e-01 5.206172913312911987e-02 -9.097748261410742998e-05 -1.440580934286117554e-01 -7.507539540529251099e-02 1.394218206405639648e-01 1.138274446129798889e-01 -1.968086808919906616e-01 -8.953695744276046753e-02 1.097389534115791321e-01 -7.616531103849411011e-02 4.586318880319595337e-02 -2.575875259935855865e-02 1.253594011068344116e-01 -1.999871432781219482e-01 -2.437640130519866943e-01 -2.063959538936614990e-01 1.839990913867950439e-01 -5.156297683715820312e-01 4.501425474882125854e-02
-1.379179656505584717e-01 -2.180932462215423584e-01 2.881005778908729553e-02 5.198947787284851074e-01 2.674289345741271973e-01 -2.199072241783142090e-01 1.315554082393646240e-01 -3.566236421465873718e-02 -4.176982864737510681e-02 -1.545139551162719727e-01 1.552152931690216064e-01 -5.830225069075822830e-03 -2.140731811523437500e-01 -1.153038442134857178e-02 -1.805136911571025848e-02 -2.148856371641159058e-01 -8.491338789463043213e-02 -3.657280206680297852e-01 4.028684645891189575e-02 2.292939648032188416e-02 1.135985478758811951e-01 7.598346471786499023e-02 -4.401304572820663452e-02 -1.497970372438430786e-01 -1.779592782258987427e-02 2.851426228880882263e-02 4.903829842805862427e-02 -2.251023352146148682e-01 7.191087305545806885e-02 -9.007135778665542603e-02 7.114598155021667480e-02 3.505830168724060059e-01
-8.234391361474990845e-02 -3.149401843547821045e-01 3.097331225872039795e-01 -1.996459662914276123e-01 -1.953444331884384155e-01 -1.889046728610992432e-01 -3.843941166996955872e-02 2.341658324003219604e-01 4.724551364779472351e-02 -2.241311073303222656e-01 2.134656757116317749e-01 1.341463029384613037e-01 -1.135228350758552551e-01 1.998795568943023682e-01 2.324962317943572998e-01 2.274044603109359741e-01 -3.855298459529876709e-02 -3.282878175377845764e-02 -5.884274840354919434e-02 3.075370751321315765e-02 2.368059456348419189e-01 1.114040017127990723e-01 -2.213609367609024048e-01 1.015122756361961365e-01 1.272833198308944702e-01 2.548692822456359863e-01 -7.365153171122074127e-03 -1.917232275009155273e-01 -5.928515270352363586e-02 -6.049006059765815735e-02 -3.017954528331756592e-01 -4.955736920237541199e-02
-5.203556269407272339e-02 -1.787728816270828247e-01 -6.922765821218490601e-02 -1.749335974454879761e-01 2.079709619283676147e-01 -1.310811936855316162e-01 2.832699120044708252e-01 2.077626585960388184e-01 2.727276682853698730e-01 -3.510704338550567627e-01 1.700393706560134888e-01 1.946330219507217407e-01 5.109713226556777954e-02 1.455660909414291382e-01 2.704725563526153564e-01 -6.974892318248748779e-02 -1.857660263776779175e-01 7.023099809885025024e-02 -2.408666014671325684e-01 -1.254064440727233887e-01 -3.137186169624328613e-01 3.995503485202789307e-02 -2.452405095100402832e-01 -1.462276130914688110e-01 -9.636496007442474365e-02 2.160045802593231201e-01 -7.823319733142852783e-02 -9.474148601293563843e-02 -7.183564594015479088e-04 1.158428713679313660e-01 -1.496676541864871979e-02 -2.095524035394191742e-02
-7.760903239250183105e-02 -3.177150785923004150e-01 1.775626838207244873e-01 6.376005709171295166e-02 1.934507936239242554e-01 -1.318941824138164520e-02 1.320120543241500854e-01 4.653388559818267822e-01 2.560108006000518799e-01 -2.335098236799240112e-01 1.862409114837646484e-01 -1.148762032389640808e-01 -2.151455581188201904e-01 7.635919004678726196e-02 -2.556832134723663330e-01 5.036037415266036987e-02 1.940857172012329102e-01 -2.342845201492309570e-01 -5.238430202007293701e-02 -5.164396017789840698e-02 6.911656260490417480e-02 1.162889674305915833e-01 -7.675830274820327759e-02 8.584686368703842163e-02 -4.035638645291328430e-02 1.505774259567260742e-01 -3.744428977370262146e-02 -2.723483741283416748e-01 -7.311651855707168579e-02 2.455656528472900391e-01 -4.348001629114151001e-02 3.079195134341716766e-02
7.383587211370468140e-02 -8.289982378482818604e-02 1.102179288864135742e-01 3.773771226406097412e-01 -2.016624063253402710e-02 -2.783385813236236572e-01 4.044027067720890045e-03 1.798272430896759033e-01 -1.280686557292938232e-01 -2.884656190872192383e-01 2.511786222457885742e-01 -2.404296398162841797e-02 -1.803631521761417389e-02 -1.205057501792907715e-01 2.132365256547927856e-01 -2.997199892997741699e-01 -2.059448659420013428e-01 -1.438272595405578613e-01 1.253837067633867264e-02 -2.421492487192153931e-01 5.798015743494033813e-02 -9.783366695046424866e-03 -3.623178899288177490e-01 -1.456813812255859375e-01 1.391042619943618774e-01 -4.024554416537284851e-02 1.724443286657333374e-01 -8.817841857671737671e-02 8.056884258985519409e-02 1.124404370784759521e-01 -2.269795686006546021e-01 4.965724050998687744e-02
-6.876300275325775146e-02 -1.475336253643035889e-01 1.677408367395401001e-01 3.968994617462158203e-01 1.474891901016235352e-01 -2.119430303573608398e-01 3.178727626800537109e-01 -8.584391325712203979e-02 5.394327268004417419e-02 -6.737363338470458984e-02 1.581501960754394531e-01 1.580792367458343506e-01 -1.904199868440628052e-01 -5.457309633493423462e-02 9.096565842628479004e-02 -1.985994130373001099e-01 8.708082139492034912e-02 -3.060935139656066895e-01 5.829514935612678528e-02 9.970277547836303711e-02 8.411484956741333008e-02 -7.767514884471893311e-02 -3.963256180286407471e-01 -1.524356305599212646e-01 1.343091875314712524e-01 -7.942702621221542358e-02 6.986407935619354248e-02 2.436253242194652557e-03 8.491783589124679565e-02 2.372234165668487549e-01 -2.363817542791366577e-01 1.082528233528137207e-01
-1.392104923725128174e-01 -2.809747457504272461e-01 2.477669566869735718e-01 1.112732291221618652e-01 7.344060391187667847e-02 4.587477538734674454e-03 1.185786724090576172e-01 1.511515825986862183e-01 2.594995871186256409e-02 9.495665319263935089e-03 3.072797954082489014e-01 -2.459070086479187012e-02 -1.004033386707305908e-01 -3.483184799551963806e-02 8.702116459608078003e-02 -2.878045896068215370e-03 -8.728086948394775391e-02 -3.172675967216491699e-01 -1.921145617961883545e-02 1.279203742742538452e-01 2.457726299762725830e-01 1.884288787841796875e-01 -2.564375102519989014e-01 -1.632495969533920288e-01 -1.001252904534339905e-01 1.714144088327884674e-02 1.776966452598571777e-01 1.276238560676574707e-01 -1.722091287374496460e-01 6.392294168472290039e-02 -4.145275950431823730e-01 3.063153922557830811e-01
-1.548353880643844604e-01 -2.358496338129043579e-01 1.718508005142211914e-01 2.769945859909057617e-01 1.961916983127593994e-01 2.606835365295410156e-01 7.142522931098937988e-02 1.044970527291297913e-01 3.384144604206085205e-02 -2.571280896663665771e-01 -2.700107358396053314e-02 2.765010893344879150e-01 -3.765552937984466553e-01 -1.286561340093612671e-01 -1.533972918987274170e-01 1.629244387149810791e-01 5.852711573243141174e-02 4.152818769216537476e-02 -4.965144675225019455e-03 5.782546475529670715e-02 -6.176685914397239685e-02 8.258491754531860352e-02 -2.808182686567306519e-02 -1.825800165534019470e-02 2.294477224349975586e-01 3.245513737201690674e-01 -2.682400941848754883e-01 -2.258904427289962769e-01 -3.254820778965950012e-02 9.214504063129425049e-02 -1.395956724882125854e-01 9.240505844354629517e-02
-1.043551489710807800e-01 -4.635241627693176270e-01 2.813321053981781006e-01 2.453310489654541016e-01 -1.226862147450447083e-01 -1.659973897039890289e-02 3.340075910091400146e-01 6.404165178537368774e-02 1.871819496154785156e-01 -1.446016579866409302e-01 -2.766949236392974854e-01 1.512526571750640869e-01 -7.629816234111785889e-02 5.679481197148561478e-03 -1.428823471069335938e-01 -1.997929662466049194e-01 1.370195206254720688e-02 8.327665179967880249e-02 -2.046611458063125610e-01 1.191808283329010010e-01 -3.077048249542713165e-02 6.745062768459320068e-02 -1.410676538944244385e-02 -2.568437159061431885e-01 -4.804693907499313354e-02 2.020557671785354614e-01 -6.165395677089691162e-02 -1.817100495100021362e-02 1.840758770704269409e-01 1.972200721502304077e-01 -1.593554764986038208e-01 4.519413411617279053e-02
6.541850417852401733e-02 -2.757873833179473877e-01 -5.551556870341300964e-02 -9.829522669315338135e-02 -2.529337769374251366e-03 -2.626697719097137451e-01 -5.565426871180534363e-02 2.978630363941192627e-01 8.238924294710159302e-02 -1.548189520835876465e-01 1.228618919849395752e-01 5.411066487431526184e-02 7.441706955432891846e-02 1.153885722160339355e-01 2.176531255245208740e-01 -4.935065284371376038e-02 -2.656700313091278076e-01 -2.129599004983901978e-01 -2.952785491943359375e-01 -2.028318494558334351e-01 -1.563950181007385254e-01 -3.231809735298156738e-01 9.590197354555130005e-03 1.804601773619651794e-02 1.259740721434354782e-02 1.965622454881668091e-01 -1.219885498285293579e-01 -1.735084205865859985e-01 1.244063526391983032e-01 2.370515614748001099e-01 -1.617090404033660889e-01 2.710497677326202393e-01
2.172760963439941406e-01 6.893806904554367065e-02 1.251527965068817139e-01 5.049448087811470032e-02 1.358372867107391357e-01 -1.336462795734405518e-01 -4.917814582586288452e-02 2.215432524681091309e-01 2.240300178527832031e-01 -1.498562246561050415e-01 8.022312074899673462e-02 -2.599892392754554749e-02 8.535406738519668579e-02 4.084663465619087219e-02 -1.862868666648864746e-01 8.569690585136413574e-02 -8.283133059740066528e-02 -6.217406317591667175e-02 1.171994209289550781e-02 1.171201020479202271e-01 1.197051107883453369e-01 4.605316743254661560e-02 -1.479414850473403931e-01 -2.242628931999206543e-01 -2.956772446632385254e-01 3.347867429256439209e-01 -3.283800780773162842e-01 -8.631804585456848145e-02 -1.567254364490509033e-01 2.296266704797744751e-01 -1.938739567995071411e-01 4.103322625160217285e-01
-9.657357633113861084e-02 -4.318247139453887939e-01 5.977661162614822388e-02 -7.238361239433288574e-02 -1.185031458735466003e-01 -9.515892714262008667e-02 3.777170181274414062e-01 -2.909425646066665649e-02 -6.329183280467987061e-02 -3.268336877226829529e-02 -1.966689676046371460e-01 4.754815250635147095e-03 -3.299476802349090576e-01 1.976006627082824707e-01 6.093456223607063293e-02 -4.509685188531875610e-02 -1.559600234031677246e-01 -2.028459310531616211e-02 3.265414759516716003e-02 1.063671633601188660e-01 6.316603720188140869e-02 1.276702582836151123e-01 -8.036281168460845947e-02 -4.776106774806976318e-02 -8.258219063282012939e-02 2.507798671722412109e-01 -9.639035910367965698e-02 -3.126263022422790527e-01 -4.520846903324127197e-02 -1.190569177269935608e-01 -2.552555799484252930e-01 3.272388577461242676e-01
1.896686479449272156e-02 -3.339062333106994629e-01 1.919155120849609375e-01 4.137531518936157227e-01 -1.997103840112686157e-01 -1.613172292709350586e-01 4.254586696624755859e-01 1.160489022731781006e-01 -1.188496649265289307e-01 -3.563333153724670410e-01 8.004936575889587402e-02 1.497670412063598633e-01 -1.944611668586730957e-01 -1.841470040380954742e-02 8.448609709739685059e-02 -9.143257141113281250e-02 2.020216919481754303e-02 -3.666428476572036743e-02 2.877547405660152435e-02 4.701541364192962646e-02 -7.528784871101379395e-02 1.554115712642669678e-01 -1.689476519823074341e-01 5.518329516053199768e-02 9.337253868579864502e-02 -5.378152430057525635e-02 -1.024923548102378845e-01 1.982065737247467041e-01 1.390339136123657227e-01 -6.005883961915969849e-02 -1.362821608781814575e-01 1.644165664911270142e-01
-2.431237697601318359e-01 -4.055309891700744629e-01 3.844358325004577637e-01 1.768949814140796661e-02 2.542596757411956787e-01 1.254056841135025024e-01 1.902085095643997192e-01 2.597280442714691162e-01 5.745375156402587891e-02 -8.698472380638122559e-02 -1.726983189582824707e-01 6.838733702898025513e-02 -1.199146807193756104e-01 2.438894286751747131e-02 2.469077706336975098e-01 6.420633196830749512e-02 1.842941045761108398e-01 -2.086613029241561890e-01 -1.144170388579368591e-02 9.961233474314212799e-03 7.521226257085800171e-02 -1.144525334239006042e-01 -1.463133543729782104e-01 -1.981114782392978668e-02 2.650308907032012939e-01 1.299794018268585205e-01 -1.251776814460754395e-01 -1.892294585704803467e-01 1.022718772292137146e-01 -1.393147259950637817e-01 -8.098188787698745728e-02 1.598758399486541748e-01
1.756375581026077271e-01 -1.099320650100708008e-01 -4.493869096040725708e-02 1.829023063182830811e-01 -1.078217476606369019e-02 4.452289640903472900e-02 2.864818274974822998e-01 1.619682908058166504e-01 9.475596994161605835e-02 -1.448056288063526154e-02 -6.056057661771774292e-02 1.941830813884735107e-01 -1.341769397258758545e-01 3.305545449256896973e-02 -3.804206475615501404e-02 8.130095899105072021e-02 -1.247470825910568237e-01 -1.379082817584276199e-02 -2.947750389575958252e-01 9.041365981101989746e-02 -5.704520642757415771e-02 1.639543622732162476e-01 1.020716726779937744e-01 -1.746643781661987305e-01 2.212619781494140625e-01 -2.714222297072410583e-02 -1.061264276504516602e-01 -3.843892812728881836e-01 6.486225128173828125e-02 5.314170718193054199e-01 -1.799968928098678589e-01 1.545037925243377686e-01
1.023605763912200928e-01 -9.020418673753738403e-02 3.805338740348815918e-01 -2.951457537710666656e-02 -2.998231165111064911e-02 1.621155589818954468e-01 6.000244244933128357e-02 1.251203566789627075e-01 1.460591107606887817e-01 -1.000502929091453552e-01 8.469679951667785645e-02 -1.326932907104492188e-01 -7.693926990032196045e-02 1.334376484155654907e-01 -1.847905665636062622e-01 2.883935160934925079e-02 -3.104039467871189117e-02 -2.006518393754959106e-01 -2.486778944730758667e-01 -1.912376135587692261e-01 -1.503109931945800781e-01 1.800183504819869995e-01 -2.912169881165027618e-02 -4.172366261482238770e-01 3.725604712963104248e-02 9.282243996858596802e-02 -2.601272463798522949e-01 -1.733509451150894165e-01 -1.444473117589950562e-01 2.359195053577423096e-01 -1.845590323209762573e-01 2.942215502262115479e-01
2.660520672798156738e-01 -7.613659650087356567e-02 6.195826455950737000e-02 1.281006634235382080e-01 1.027812957763671875e-01 -5.142839625477790833e-02 2.828801274299621582e-01 -8.246908336877822876e-02 2.821249961853027344e-01 2.324593253433704376e-02 8.567046374082565308e-02 1.308094710111618042e-01 -2.578698694705963135e-01 1.973946690559387207e-01 -8.813609927892684937e-02 5.510194599628448486e-02 1.967378705739974976e-02 -1.280076950788497925e-01 -2.427168339490890503e-01 4.399849101901054382e-02 -1.676620692014694214e-01 8.671396411955356598e-03 7.022825628519058228e-02 -1.619782894849777222e-01 2.934367358684539795e-01 4.157466292381286621e-01 -1.165326237678527832e-01 8.894398063421249390e-02 -2.441132664680480957e-01 2.301627993583679199e-01 -1.805207282304763794e-01 1.404213011264801025e-01
1.570054590702056885e-01 3.697059303522109985e-02 1.438075155019760132e-01 1.191911175847053528e-01 2.613904476165771484e-01 5.534434691071510315e-02 2.384532988071441650e-01 -8.665562421083450317e-02 2.247877568006515503e-01 -2.032825499773025513e-01 1.376817226409912109e-01 1.058087199926376343e-01 -1.340913921594619751e-01 1.933489441871643066e-01 -1.172605678439140320e-01 -3.406862169504165649e-02 4.676662757992744446e-02 -1.625269353389739990e-01 -2.617644369602203369e-01 5.193719640374183655e-02 -1.470465064048767090e-01 -1.322724819183349609e-01 7.000467926263809204e-02 -2.363677471876144409e-01 3.394528329372406006e-01 2.959924936294555664e-01 -6.401956826448440552e-02 6.893134862184524536e-02 -2.334819883108139038e-01 2.539499700069427490e-01 -2.504257261753082275e-01 1.339457333087921143e-01
3.430795669555664062e-01 -2.724845111370086670e-01 -3.583379462361335754e-02 6.047927215695381165e-02 -1.332784295082092285e-01 -5.065332651138305664e-01 1.384276449680328369e-01 1.863245815038681030e-01 1.837511807680130005e-01 -2.372082322835922241e-01 1.904660463333129883e-01 2.608332969248294830e-02 1.887873932719230652e-02 7.604606449604034424e-02 6.406863778829574585e-02 -1.255051642656326294e-01 -2.480130195617675781e-01 9.417949616909027100e-02 1.041762530803680420e-01 -2.099016755819320679e-01 -6.792609393596649170e-02 1.467472910881042480e-01 -1.311872452497482300e-01 -6.138132140040397644e-02 -6.264586001634597778e-02 1.892719119787216187e-01 8.919490873813629150e-02 -7.311391085386276245e-02 -1.757041662931442261e-01 2.392903156578540802e-02 -2.519362270832061768e-01 3.897133097052574158e-02
1.758194565773010254e-01 -3.577289879322052002e-01 8.195906132459640503e-02 2.188269942998886108e-01 -1.080437526106834412e-01 -4.453347921371459961e-01 7.476043701171875000e-02 9.673170745372772217e-02 4.239715263247489929e-02 -3.524281978607177734e-01 8.825648576021194458e-02 -4.324688110500574112e-03 -9.204261004924774170e-02 -4.854439571499824524e-02 2.269304841756820679e-01 9.842464327812194824e-02 -2.419255487620830536e-02 -4.453307762742042542e-02 1.832030266523361206e-01 -2.360700070858001709e-01 -2.605488300323486328e-01 3.587387502193450928e-03 -2.264864444732666016e-01 6.592386960983276367e-02 1.313232779502868652e-01 -5.780988931655883789e-02 2.950697392225265503e-02 -1.724955141544342041e-01 -1.584561355412006378e-02 3.194599971175193787e-02 -2.964010834693908691e-01 2.869702875614166260e-03
-6.778827309608459473e-02 -1.815632581710815430e-01 2.762885689735412598e-01 1.448127478361129761e-01 1.494665741920471191e-01 -1.108299121260643005e-01 2.063181698322296143e-01 3.776427209377288818e-01 1.859490275382995605e-01 -3.134401440620422363e-01 2.251258194446563721e-01 -6.045243144035339355e-02 -8.200849592685699463e-02 8.474663645029067993e-02 -3.427141904830932617e-01 8.063668757677078247e-02 2.080858796834945679e-01 -2.473201155662536621e-01 3.942961804568767548e-03 -1.448370963335037231e-01 1.313914358615875244e-01 1.610531955957412720e-01 -7.862817496061325073e-02 1.148447468876838684e-01 -3.749581426382064819e-02 1.623811572790145874e-01 -1.010871008038520813e-01 -2.156953811645507812e-01 -1.764964126050472260e-02 1.600340008735656738e-01 -1.020351350307464600e-01 1.068841964006423950e-01
-1.779644377529621124e-02 -3.164698481559753418e-01 2.094384729862213135e-01 1.125394329428672791e-01 1.419386863708496094e-01 -7.149051129817962646e-02 1.501118391752243042e-01 2.473716437816619873e-01 6.356961280107498169e-02 -2.361170202493667603e-01 2.443190366029739380e-01 -9.457984566688537598e-02 -1.253000348806381226e-01 7.415947504341602325e-03 1.021851152181625366e-01 -6.589303910732269287e-02 -1.721687316894531250e-01 -2.095822244882583618e-01 -1.132504269480705261e-01 -6.226572021842002869e-02 1.467686742544174194e-01 -4.826910299016162753e-05 -1.847413480281829834e-01 -7.240451127290725708e-02 -7.579463720321655273e-02 -3.045277893543243408e-01 -7.670754194259643555e-02 2.168204635381698608e-01 1.857782155275344849e-02 -1.698349043726921082e-02 -4.914260506629943848e-01 1.742298305034637451e-01
-1.093850731849670410e-01 -8.608814328908920288e-02 -3.146612644195556641e-02 4.612618088722229004e-01 3.110448122024536133e-01 -2.133892327547073364e-01 3.030726313591003418e-01 1.116162911057472229e-01 -1.345495283603668213e-01 -2.294629514217376709e-01 8.045059442520141602e-02 3.304383717477321625e-03 -2.569175064563751221e-01 3.355474025011062622e-02 4.972626641392707825e-02 -2.189438194036483765e-01 -9.994876384735107422e-02 -1.925480514764785767e-01 7.235098630189895630e-02 1.291193664073944092e-01 -1.617208682000637054e-02 2.538672983646392822e-01 -1.272063702344894409e-01 -2.731350362300872803e-01 2.301776967942714691e-02 6.913952529430389404e-02 7.185872644186019897e-02 -1.569038331508636475e-01 1.200728118419647217e-01 -7.299225032329559326e-02 -1.327841430902481079e-01 1.689956039190292358e-01
1.870325803756713867e-01 -3.147487342357635498e-01 2.148427516222000122e-01 -1.537345796823501587e-01 -1.185257732868194580e-01 -4.084735363721847534e-02 1.928229629993438721e-01 7.401698082685470581e-02 1.483064293861389160e-01 -4.554029405117034912e-01 -1.872310787439346313e-01 2.642384767532348633e-01 -1.670532226562500000e-01 -2.759449779987335205e-01 -3.093199618160724640e-02 -1.326082944869995117e-01 -5.869404226541519165e-02 -2.293979972600936890e-01 -1.679804176092147827e-01 2.011173218488693237e-02 2.078914493322372437e-01 1.028716638684272766e-01 1.653608120977878571e-02 -2.586823888123035431e-02 -9.648162871599197388e-02 2.174265086650848389e-01 4.626664798706769943e-03 -1.170758437365293503e-02 1.195568516850471497e-01 3.404926881194114685e-02 -7.556892931461334229e-02 2.521633803844451904e-01
-1.653106883168220520e-02 -1.885688900947570801e-01 7.605968415737152100e-02 1.265935599803924561e-01 1.964373737573623657e-01 -3.670015633106231689e-01 3.254852816462516785e-02 -3.734820336103439331e-02 3.927826415747404099e-03 -3.377438485622406006e-01 3.569999709725379944e-02 -2.052342891693115234e-01 -1.240057721734046936e-01 5.985832214355468750e-02 -2.824978530406951904e-01 2.473790198564529419e-01 -3.184510171413421631e-01 -3.186796605587005615e-02 -2.150456905364990234e-01 -1.066644340753555298e-01 -1.230348646640777588e-01 -1.066021546721458435e-01 2.429823204874992371e-02 -1.650218665599822998e-01 -1.249055564403533936e-02 2.474098503589630127e-01 -1.449999362230300903e-01 3.511135652661323547e-02 2.682536840438842773e-01 1.529133468866348267e-01 -2.358678877353668213e-01 1.439562719315290451e-02
-1.512598395347595215e-01 -1.196924299001693726e-01 3.473337888717651367e-01 4.521297290921211243e-02 7.883211970329284668e-02 -2.335944771766662598e-02 6.728949490934610367e-03 3.220117688179016113e-01 -1.734391152858734131e-01 -2.162155956029891968e-01 6.363363564014434814e-02 4.493164718151092529e-01 -1.610259115695953369e-01 1.324979960918426514e-01 4.376666992902755737e-02 1.236496493220329285e-01 4.465295746922492981e-02 -1.612689197063446045e-01 2.335274964570999146e-01 6.460683792829513550e-02 2.123492956161499023e-02 1.142242327332496643e-01 -1.380840130150318146e-02 -1.688637435436248779e-01 2.046505808830261230e-01 2.178898602724075317e-01 -1.335687786340713501e-01 -1.851730048656463623e-01 -2.560057342052459717e-01 1.626427657902240753e-02 5.693391337990760803e-02 2.161267250776290894e-01
-1.813760548830032349e-01 -4.512713849544525146e-01 -7.970675826072692871e-02 2.092387340962886810e-02 6.232246011495590210e-02 -8.305902010761201382e-04 2.535160481929779053e-01 4.437313228845596313e-02 2.627668343484401703e-02 -1.965657919645309448e-01 1.528174877166748047e-01 -7.848938554525375366e-02 -1.400140821933746338e-01 7.526928186416625977e-02 -1.071967706084251404e-01 1.281926929950714111e-01 -1.475140750408172607e-01 -1.052321167662739754e-03 3.504421561956405640e-02 -2.118733823299407959e-01 9.097313135862350464e-02 1.183628663420677185e-01 -2.292617410421371460e-01 1.121829971671104431e-01 2.740914225578308105e-01 3.242447078227996826e-01 -9.973348677158355713e-02 -1.714284271001815796e-01 3.187760710716247559e-01 1.631565988063812256e-01 -2.442633807659149170e-01 4.117869958281517029e-02
8.938454091548919678e-02 -4.426240026950836182e-01 -1.736782118678092957e-02 3.774701654911041260e-01 -4.870620369911193848e-02 -2.350533157587051392e-01 -1.270918548107147217e-02 -3.430871292948722839e-02 1.410228312015533447e-01 -6.979791820049285889e-02 1.257790923118591309e-01 1.652859002351760864e-01 -1.082459464669227600e-02 7.469890266656875610e-02 -2.263180166482925415e-02 2.475591301918029785e-01 8.821698836982250214e-03 -1.597065776586532593e-01 1.342605948448181152e-01 -2.160330265760421753e-01 1.108000893145799637e-02 1.510461568832397461e-01 1.371210962533950806e-01 -7.368139922618865967e-02 2.179467082023620605e-01 -2.005907297134399414e-01 -1.494520604610443115e-01 -8.064571768045425415e-02 -1.688589006662368774e-01 1.525937020778656006e-01 -1.810417324304580688e-01 3.469207286834716797e-01
1.161992102861404419e-01 -2.296344786882400513e-01 -3.476547077298164368e-02 -1.637609899044036865e-01 1.970624364912509918e-02 -1.568074524402618408e-01 1.861292272806167603e-01 1.521797478199005127e-01 -1.005045920610427856e-01 -3.682752847671508789e-01 1.512046903371810913e-01 8.091619610786437988e-02 1.914390027523040771e-01 -3.933399915695190430e-02 -5.606553331017494202e-02 2.507803402841091156e-02 -1.658323109149932861e-01 1.049916318152099848e-04 1.644065380096435547e-01 -5.346725136041641235e-02 -5.682820454239845276e-02 1.761687695980072021e-01 -2.492565959692001343e-01 7.826809585094451904e-02 1.600259542465209961e-01 7.726000994443893433e-02 -3.384004831314086914e-01 -2.629746198654174805e-01 -2.133194357156753540e-01 2.736083567142486572e-01 -3.254631757736206055e-01 6.636477261781692505e-02
8.403899520635604858e-02 -3.011936545372009277e-01 -7.987107336521148682e-02 -3.093027696013450623e-02 -5.331181455403566360e-03 -2.003792673349380493e-01 1.652452051639556885e-01 9.855412691831588745e-02 -3.363689407706260681e-02 -4.226281344890594482e-01 1.641910523176193237e-01 1.384338736534118652e-01 -2.171138077974319458e-01 -2.554284334182739258e-01 -1.520171645097434521e-03 2.712920904159545898e-01 -3.305916115641593933e-02 1.387683451175689697e-01 8.967889845371246338e-02 1.121008172631263733e-01 9.840125590562820435e-02 1.734968870878219604e-01 -2.369147986173629761e-01 -1.563851982355117798e-01 8.200284838676452637e-02 1.398417651653289795e-01 -1.251874864101409912e-01 -3.349481225013732910e-01 -3.420148044824600220e-02 -6.146503612399101257e-02 -7.145547121763229370e-02 2.833883464336395264e-01
5.980083346366882324e-02 1.004046667367219925e-02 3.113558292388916016e-01 -1.753450930118560791e-01 1.418379843235015869e-01 1.518173143267631531e-02 1.623128205537796021e-01 5.236912146210670471e-02 2.279856652021408081e-01 -2.438431829214096069e-01 8.634962141513824463e-02 4.636620730161666870e-02 -2.161466181278228760e-01 1.417353004217147827e-01 -1.412193328142166138e-01 3.091260418295860291e-02 -1.086037256754934788e-03 -1.444797962903976440e-01 -1.508235931396484375e-01 -2.406617403030395508e-01 5.249906703829765320e-02 2.198205739259719849e-01 -1.086041927337646484e-01 -2.900236546993255615e-01 7.053682208061218262e-02 3.083372116088867188e-01 -3.420439660549163818e-01 1.474978327751159668e-01 -7.647459395229816437e-03 2.318952530622482300e-01 -2.530668079853057861e-01 7.243976742029190063e-02
6.108305230736732483e-02 -1.917504072189331055e-01 2.144801616668701172e-01 -1.509358286857604980e-01 -1.554220169782638550e-01 -1.368489414453506470e-01 2.809900343418121338e-01 1.167396530508995056e-01 2.727291584014892578e-01 -3.376061022281646729e-01 1.383298188447952271e-01 1.516414135694503784e-01 2.901054322719573975e-01 -1.617107242345809937e-01 2.590644657611846924e-01 7.369451969861984253e-02 3.611284121870994568e-02 -2.839043177664279938e-02 -2.596348226070404053e-01 -1.204795390367507935e-01 7.909474521875381470e-02 -7.457622996298596263e-05 4.818131402134895325e-02 -2.363580465316772461e-01 2.498869299888610840e-01 1.188906580209732056e-01 4.128619655966758728e-02 5.620817653834819794e-03 3.162979334592819214e-02 2.634371817111968994e-01 -1.754773259162902832e-01 1.179795190691947937e-01
-2.894236892461776733e-02 -4.858961105346679688e-01 3.668621182441711426e-03 1.630067080259323120e-02 -1.348427534103393555e-01 -3.285045623779296875e-01 4.633294045925140381e-01 4.130866378545761108e-02 2.794508039951324463e-01 -7.378708571195602417e-02 2.000333517789840698e-01 6.518957763910293579e-02 -3.135964870452880859e-01 2.360982820391654968e-02 1.360469460487365723e-01 -1.143125295639038086e-01 4.848013166338205338e-03 -1.679629236459732056e-01 -6.035675108432769775e-02 5.102849379181861877e-02 -6.460351496934890747e-02 -4.919057711958885193e-02 5.463203415274620056e-02 -8.813809603452682495e-02 8.751462399959564209e-02 9.067013859748840332e-02 2.437780350446701050e-01 -7.878487557172775269e-02 7.021155953407287598e-02 1.000281199812889099e-01 -1.141860187053680420e-01 -2.676801197230815887e-02
-1.033772826194763184e-01 -3.514565527439117432e-01 2.968801185488700867e-02 -1.547046899795532227e-01 -1.250298470258712769e-01 -1.722496598958969116e-01 6.243464536964893341e-03 1.582901477813720703e-01 1.695400625467300415e-01 -9.032605588436126709e-02 2.351712435483932495e-01 1.160356998443603516e-01 -1.415712684392929077e-01 2.047891765832901001e-01 3.461944460868835449e-01 1.951095759868621826e-01 -1.265869438648223877e-01 -3.020535968244075775e-02 -4.547480866312980652e-02 -2.395673841238021851e-02 2.334282696247100830e-01 2.563173472881317139e-01 -3.506781756877899170e-01 -1.134802587330341339e-02 2.207538485527038574e-02 6.461675465106964111e-02 -1.303373575210571289e-01 -2.968659698963165283e-01 -1.031242012977600098e-01 -1.830714382231235504e-02 -2.416380345821380615e-01 5.476518720388412476e-02
1.683038622140884399e-01 -1.158451959490776062e-01 1.166362017393112183e-01 -1.304806619882583618e-01 -5.624731071293354034e-03 -2.881680727005004883e-01 4.491743072867393494e-02 3.235369548201560974e-02 -5.709244310855865479e-02 -3.757934868335723877e-01 2.060414403676986694e-01 -2.835929393768310547e-01 1.917643472552299500e-02 7.907325029373168945e-02 3.057412505149841309e-01 -1.664181649684906006e-01 -2.123067528009414673e-01 -1.592490226030349731e-01 -1.993348076939582825e-02 4.288101196289062500e-02 -2.377595007419586182e-01 1.061999425292015076e-01 -1.315851658582687378e-01 -4.195051640272140503e-02 8.264798671007156372e-02 2.942098081111907959e-01 1.363885849714279175e-01 -1.260303519666194916e-02 -1.289863437414169312e-01 3.331204950809478760e-01 -1.826732158660888672e-01 1.168599799275398254e-01
2.540702745318412781e-02 -1.425247639417648315e-01 1.418320834636688232e-01 6.538651883602142334e-02 3.289459347724914551e-01 -1.035791635513305664e-01 1.187156699597835541e-02 1.124891713261604309e-01 4.844845272600650787e-03 -7.213219068944454193e-03 8.314562588930130005e-02 2.152383513748645782e-02 -3.897776007652282715e-01 8.132529258728027344e-02 2.019845414906740189e-03 3.570647835731506348e-01 -2.725847959518432617e-01 -6.165175884962081909e-02 -6.804758217185735703e-03 1.099616438150405884e-01 4.105988889932632446e-02 2.608275786042213440e-02 -2.307032793760299683e-01 -3.411946892738342285e-01 -3.664004206657409668e-01 1.017641052603721619e-01 -6.525070965290069580e-02 4.071351513266563416e-02 -2.270447611808776855e-01 1.134630218148231506e-01 -2.041185945272445679e-01 1.028380692005157471e-01
-3.640466928482055664e-02 -1.105189919471740723e-01 2.892999053001403809e-01 -5.045111849904060364e-02 -1.761610433459281921e-02 8.516529947519302368e-02 1.996922492980957031e-01 8.192962408065795898e-02 1.353084295988082886e-01 -9.479101002216339111e-02 -7.985033839941024780e-02 3.411742746829986572e-01 -3.886657655239105225e-01 -2.374596521258354187e-02 -3.077264875173568726e-02 1.148401573300361633e-01 -1.760454848408699036e-02 -6.995862722396850586e-02 -2.286633104085922241e-02 -5.780695751309394836e-02 -3.900462687015533447e-01 -2.027894183993339539e-02 -5.113540589809417725e-02 -1.120595633983612061e-01 2.403224706649780273e-01 1.990209221839904785e-01 -3.501332700252532959e-01 -5.533145368099212646e-02 -2.440994977951049805e-02 1.435512006282806396e-01 -3.080298900604248047e-01 1.197724193334579468e-01
-6.728287041187286377e-02 -3.808535337448120117e-01 -1.800039261579513550e-01 -1.112499237060546875e-01 -2.396225482225418091e-01 -2.947074174880981445e-01 1.056775357574224472e-02 -3.344376757740974426e-02 2.037463039159774780e-01 -2.422017008066177368e-01 9.989087283611297607e-02 -9.320595860481262207e-02 -2.381856888532638550e-01 -1.890676170587539673e-01 -1.509623974561691284e-01 3.065425343811511993e-02 -2.260700613260269165e-02 -3.706838190555572510e-02 1.138487979769706726e-01 7.812133431434631348e-02 5.171877145767211914e-02 3.369766054674983025e-04 -3.245467841625213623e-01 -8.593642711639404297e-02 1.842027604579925537e-01 2.679340839385986328e-01 -1.273143291473388672e-01 -1.895906925201416016e-01 -3.849524632096290588e-02 2.822619080543518066e-01 -1.706223785877227783e-01 1.435864716768264771e-01
-5.578250437974929810e-02 1.275207400321960449e-01 3.417852222919464111e-01 1.841373294591903687e-01 2.828844189643859863e-01 -1.932035684585571289e-01 2.236970961093902588e-01 -3.169479593634605408e-02 -1.166377514600753784e-01 -8.672613650560379028e-03 1.540145725011825562e-01 1.562309861183166504e-01 1.010663285851478577e-01 -2.515845373272895813e-02 8.444948494434356689e-02 -7.695561647415161133e-02 -2.094769030809402466e-01 -1.504597812891006470e-01 -4.931659251451492310e-02 -1.587308943271636963e-01 -1.607407331466674805e-01 -6.473751366138458252e-02 -2.453633397817611694e-01 -3.438524305820465088e-01 8.575522899627685547e-02 1.150823086500167847e-01 -1.697641611099243164e-01 1.684783846139907837e-01 8.261567354202270508e-02 2.734812498092651367e-01 -1.443827003240585327e-01 3.048255145549774170e-01
1.681956499814987183e-01 -4.897833988070487976e-02 -3.352907486259937286e-03 5.125022307038307190e-02 -9.241450577974319458e-03 -3.489060699939727783e-01 1.940141320228576660e-01 1.202772855758666992e-01 -6.018979474902153015e-02 -2.766590416431427002e-01 2.592603862285614014e-01 2.449483871459960938e-01 -6.316632032394409180e-02 1.963067203760147095e-01 4.785410687327384949e-02 6.578537635505199432e-03 -1.452505588531494141e-01 1.256936043500900269e-01 1.517178267240524292e-01 9.888648055493831635e-03 -2.853739559650421143e-01 2.095824331045150757e-01 -7.271830737590789795e-02 -2.526840008795261383e-02 1.253523081541061401e-01 3.841311931610107422e-01 -5.288510024547576904e-02 -7.822516560554504395e-02 -2.671954333782196045e-01 1.387289166450500488e-01 -2.441887259483337402e-01 1.635572314262390137e-01
-1.235648915171623230e-01 -1.134445443749427795e-01 3.258048892021179199e-01 8.141729980707168579e-02 1.465042680501937866e-01 -9.055157750844955444e-02 1.409991234540939331e-01 4.388654977083206177e-02 -5.425052717328071594e-02 -3.012703545391559601e-02 -2.945821583271026611e-01 1.999723762273788452e-01 -2.530435323715209961e-01 -2.584532462060451508e-02 -2.219134569168090820e-02 2.855802513659000397e-02 -5.879791453480720520e-03 -3.428786098957061768e-01 -1.679507941007614136e-01 -7.188631594181060791e-02 -4.110810533165931702e-02 -2.735559344291687012e-01 -8.652393519878387451e-02 -8.250956237316131592e-02 2.507174611091613770e-01 2.074007689952850342e-01 -1.386963129043579102e-01 -1.064833551645278931e-01 5.307642742991447449e-03 1.172040253877639771e-01 -4.362015128135681152e-01 1.694413870573043823e-01
2.058165147900581360e-03 -1.249321773648262024e-01 2.926327884197235107e-01 1.846995204687118530e-02 2.384815216064453125e-01 7.194425165653228760e-02 2.614620923995971680e-01 6.605699658393859863e-02 3.208026885986328125e-01 -8.176153153181076050e-02 8.935714513063430786e-02 1.028956994414329529e-01 -2.164134830236434937e-01 1.156000569462776184e-01 -4.844936355948448181e-02 -7.559373974800109863e-02 -2.475037239491939545e-02 -1.044415086507797241e-01 -2.192907482385635376e-01 -2.085296995937824249e-02 -1.138155609369277954e-01 4.247947037220001221e-02 1.519720107316970825e-01 -2.566346824169158936e-01 3.291242420673370361e-01 3.143315911293029785e-01 -7.028236240148544312e-02 8.172239176928997040e-03 -3.307456970214843750e-01 1.727893501520156860e-01 -2.207531630992889404e-01 5.772510543465614319e-02
5.116340517997741699e-02 1.712917909026145935e-02 2.194090932607650757e-02 2.332968413829803467e-01 -1.138154864311218262e-01 -2.760211527347564697e-01 -5.896600335836410522e-02 -7.675648480653762817e-02 1.853622347116470337e-01 -1.553308814764022827e-01 1.238639578223228455e-01 -3.044904954731464386e-02 -3.025603890419006348e-01 2.631598711013793945e-01 -1.878317743539810181e-01 -4.760500043630599976e-02 1.286054262891411781e-03 -1.945624798536300659e-01 -1.513672024011611938e-01 2.978166937828063965e-01 -2.941745705902576447e-02 -1.920534372329711914e-01 -2.138009071350097656e-01 -2.877223193645477295e-01 7.393166422843933105e-03 3.555155918002128601e-02 1.010189130902290344e-01 -1.963624656200408936e-01 -1.001251116394996643e-01 3.200334310531616211e-01 -6.305354833602905273e-02 2.972526252269744873e-01
7.987307757139205933e-02 2.857047133147716522e-03 1.850466579198837280e-01 1.632600277662277222e-01 -9.688505902886390686e-03 -4.101127088069915771e-01 -1.555441599339246750e-02 6.673082709312438965e-02 3.597778379917144775e-01 -1.811687052249908447e-01 1.999318897724151611e-01 -6.458051502704620361e-04 -1.126581057906150818e-01 9.882964938879013062e-02 2.819691598415374756e-01 -7.712821662425994873e-02 -2.947085797786712646e-01 -1.119729876518249512e-01 9.206315875053405762e-02 -3.324650824069976807e-01 -1.281329989433288574e-01 2.084852010011672974e-01 -1.176623180508613586e-01 -1.657007262110710144e-02 -1.064655631780624390e-01 -4.891022690571844578e-04 1.620230078697204590e-01 -9.715773910284042358e-02 -4.622719809412956238e-02 -1.674098544754087925e-03 -3.230786323547363281e-01 6.030172109603881836e-02
-1.279464806430041790e-03 -5.182059407234191895e-01 2.078938037157058716e-01 3.410405218601226807e-01 -9.118784219026565552e-02 -5.374430865049362183e-02 1.959777325391769409e-01 2.209246903657913208e-01 8.302135020494461060e-02 -1.539180427789688110e-01 -7.441449165344238281e-02 1.369656473398208618e-01 2.309774793684482574e-02 1.568591296672821045e-01 -9.120886027812957764e-02 -2.723518013954162598e-01 -1.342695355415344238e-01 1.260941922664642334e-01 -2.172510474920272827e-01 1.393810566514730453e-02 2.266054414212703705e-02 4.483681544661521912e-02 -3.241992369294166565e-02 -4.021945968270301819e-02 -1.198160722851753235e-01 1.387889683246612549e-01 -2.423193454742431641e-01 -2.252753823995590210e-02 2.607573270797729492e-01 2.056495398283004761e-01 -1.415048092603683472e-01 3.651795908808708191e-02
-2.442802935838699341e-01 -5.425221323966979980e-01 -1.731191202998161316e-02 -8.267944306135177612e-02 -1.491301506757736206e-01 4.011952131986618042e-02 3.109850585460662842e-01 -4.286819323897361755e-02 1.179648339748382568e-01 -1.951372176408767700e-01 1.127861738204956055e-01 4.448279365897178650e-02 1.146702468395233154e-01 4.594004154205322266e-02 2.286376431584358215e-02 8.242000639438629150e-02 -8.788267523050308228e-02 -1.144582927227020264e-01 1.818517297506332397e-01 1.914666444063186646e-01 -5.013876035809516907e-02 1.830913871526718140e-01 -2.249253392219543457e-01 -6.584815680980682373e-02 1.188238412141799927e-01 2.032482922077178955e-01 -1.260234415531158447e-01 -1.979866325855255127e-01 2.591088712215423584e-01 -1.034712940454483032e-01 -1.173313334584236145e-01 2.087005525827407837e-01
1.260786131024360657e-02 1.049422007054090500e-02 2.684989571571350098e-01 4.005517065525054932e-01 2.210704833269119263e-01 -1.887551397085189819e-01 2.090444415807723999e-01 2.011697441339492798e-01 -1.096650660037994385e-01 -1.282828003168106079e-01 2.224324047565460205e-01 9.536315687000751495e-03 -1.368853002786636353e-01 6.432693451642990112e-02 1.775351017713546753e-01 1.572750508785247803e-02 -9.780051559209823608e-02 -1.870535910129547119e-01 1.195217445492744446e-01 -5.786394700407981873e-02 -5.478566139936447144e-02 -7.506223022937774658e-02 -3.055887818336486816e-01 -3.165544569492340088e-01 -4.003734886646270752e-02 -9.952299296855926514e-02 -5.008656531572341919e-02 1.886888593435287476e-01 1.277584731578826904e-01 3.006719052791595459e-01 -8.778612315654754639e-02 1.933123767375946045e-01
-9.935630112886428833e-02 -3.182859122753143311e-01 2.541866898536682129e-01 8.833519369363784790e-02 2.212700396776199341e-01 5.951154232025146484e-02 2.013216614723205566e-01 3.696224391460418701e-01 2.136205285787582397e-01 -1.717540025711059570e-01 2.451887130737304688e-01 -2.656290121376514435e-02 -2.071019411087036133e-01 2.414205074310302734e-01 -3.149719536304473877e-01 1.812678128480911255e-01 1.244570836424827576e-01 -1.172639951109886169e-01 -1.323800534009933472e-02 -1.129284054040908813e-01 8.195401728153228760e-02 2.697666920721530914e-02 -2.020803689956665039e-01 -1.404929906129837036e-02 1.106725819408893585e-02 1.758438348770141602e-01 -1.776880770921707153e-01 -1.909695565700531006e-01 4.882476106286048889e-02 1.112279221415519714e-01 6.912796199321746826e-02 9.105918556451797485e-02
4.757550731301307678e-02 -3.048902451992034912e-01 9.505503810942173004e-03 -1.114378422498703003e-01 -2.023159414529800415e-01 -1.173062399029731750e-01 2.988285720348358154e-01 1.600246578454971313e-01 2.998878806829452515e-02 -2.750367224216461182e-01 2.084975242614746094e-01 2.485948242247104645e-02 -4.522727802395820618e-02 1.973480284214019775e-01 8.759266883134841919e-02 2.690221369266510010e-01 -9.267802536487579346e-02 1.439783424139022827e-01 -6.955812126398086548e-02 2.828236483037471771e-02 4.810460843145847321e-03 1.716487556695938110e-01 -2.181521356105804443e-01 1.252917796373367310e-01 1.655780524015426636e-01 1.465761661529541016e-01 -2.107137590646743774e-01 -2.277458310127258301e-01 -8.284158259630203247e-02 1.492889821529388428e-01 -4.141971468925476074e-01 8.596406131982803345e-02
-8.363196253776550293e-02 -2.588438391685485840e-01 1.807770580053329468e-01 -7.769443094730377197e-02 1.857596933841705322e-01 7.886539399623870850e-02 1.641682237386703491e-01 6.435082852840423584e-02 1.490337699651718140e-01 2.282067202031612396e-02 2.495962083339691162e-01 -4.642844200134277344e-02 -6.571068614721298218e-02 4.469560086727142334e-02 -1.070440411567687988e-01 7.086932659149169922e-02 -7.246679812669754028e-02 -4.014858901500701904e-01 -1.643657237291336060e-01 4.573561623692512512e-02 2.772567868232727051e-01 3.705604746937751770e-02 -3.764238059520721436e-01 -1.442541331052780151e-01 -9.058432281017303467e-02 1.669408082962036133e-01 -3.656056011095643044e-03 1.390935927629470825e-01 4.282959178090095520e-02 1.050525680184364319e-01 -3.854353725910186768e-01 2.287426739931106567e-01
-6.252785678952932358e-03 -2.258901447057723999e-01 -2.192451357841491699e-01 -1.049632728099822998e-01 1.710333302617073059e-02 -2.877823412418365479e-01 1.710213869810104370e-01 2.251709625124931335e-02 2.786988578736782074e-02 -4.223211109638214111e-02 1.138808131217956543e-01 -2.682353556156158447e-02 -2.502474486827850342e-01 7.205697149038314819e-02 8.601987361907958984e-02 -5.181634053587913513e-02 -3.687945306301116943e-01 7.328533381223678589e-02 -1.346037238836288452e-01 8.735186420381069183e-03 -1.628557443618774414e-01 6.542591005563735962e-02 -1.881439611315727234e-02 -2.296326123178005219e-02 1.609183102846145630e-01 4.392629861831665039e-01 -1.900487095117568970e-01 -9.757102280855178833e-02 -2.581894397735595703e-01 1.296753585338592529e-01 -1.493950337171554565e-01 3.482720851898193359e-01
-1.671031713485717773e-01 -1.395165175199508667e-01 -1.975733414292335510e-02 -3.055075742304325104e-02 3.238023817539215088e-02 -9.959961473941802979e-02 4.128537178039550781e-01 -8.209628611803054810e-02 2.204322963953018188e-01 -6.741213798522949219e-02 1.123278168961405754e-03 -2.744456231594085693e-01 -5.047356337308883667e-02 3.707906231284141541e-02 1.102967709302902222e-01 3.082584440708160400e-01 6.190947070717811584e-02 -2.353422194719314575e-01 -1.849599368870258331e-02 -1.715676672756671906e-02 1.549792438745498657e-01 -1.922106295824050903e-01 -4.075881466269493103e-02 -1.318746507167816162e-01 8.143486082553863525e-02 4.327616989612579346e-01 -7.272659987211227417e-02 -2.630386650562286377e-01 8.557361364364624023e-02 8.464074134826660156e-02 -7.662634551525115967e-02 3.081263601779937744e-01
4.735320433974266052e-02 -3.796262741088867188e-01 -2.157832086086273193e-01 2.258731424808502197e-01 4.419787228107452393e-02 -2.122512459754943848e-01 6.668325513601303101e-02 -1.414481103420257568e-01 -4.185421019792556763e-02 -2.603705823421478271e-01 1.458306908607482910e-01 1.237151585519313812e-02 -7.517459988594055176e-02 1.822838187217712402e-02 -1.605496406555175781e-01 -7.509613037109375000e-02 -1.700180023908615112e-01 6.704089697450399399e-03 -1.417360603809356689e-01 -1.213889494538307190e-01 -4.605336487293243408e-02 3.965169787406921387e-01 -1.554032415151596069e-01 -2.060009688138961792e-01 1.600301265716552734e-01 -3.126555681228637695e-02 -1.023252084851264954e-01 -5.905589461326599121e-02 -2.082995623350143433e-01 2.764480710029602051e-01 -5.216543748974800110e-02 3.216384649276733398e-01
-5.839591845870018005e-02 2.661220543086528778e-02 1.758004277944564819e-01 1.356602162122726440e-01 2.156778723001480103e-01 -2.002035826444625854e-01 5.927843973040580750e-02 5.263584479689598083e-02 8.890388160943984985e-02 -1.313812583684921265e-01 8.343378454446792603e-02 -5.880403891205787659e-02 -3.207388520240783691e-01 9.828389436006546021e-02 9.432276338338851929e-02 3.644399046897888184e-01 -2.905918955802917480e-01 -5.182451009750366211e-02 7.032008469104766846e-02 1.848597973585128784e-01 2.948124110698699951e-01 -1.018787175416946411e-01 -2.153337299823760986e-01 -3.251388370990753174e-01 -1.950586289167404175e-01 1.018975451588630676e-01 -9.133622050285339355e-02 6.995122879743576050e-03 -2.053323239088058472e-01 1.676319837570190430e-01 -2.304854542016983032e-01 8.958876878023147583e-02
-1.112837344408035278e-01 -1.782097155228257179e-03 7.601253688335418701e-02 3.920182883739471436e-01 1.923713237047195435e-01 -6.012015938758850098e-01 -4.499818384647369385e-02 3.727909922599792480e-02 1.659168452024459839e-01 -1.463444083929061890e-01 -3.483333438634872437e-02 -1.632063388824462891e-01 -1.034585312008857727e-01 5.583889409899711609e-02 1.436232924461364746e-01 -8.384101092815399170e-03 -1.342337280511856079e-01 -4.098835214972496033e-02 -1.319278627634048462e-01 1.592343002557754517e-01 4.693001881241798401e-02 2.049588114023208618e-01 -2.508429586887359619e-01 8.171303197741508484e-03 6.397185474634170532e-02 2.268971651792526245e-01 -1.924630701541900635e-01 7.059188187122344971e-02 -3.592506796121597290e-02 3.448983281850814819e-02 -2.103866189718246460e-01 3.124376572668552399e-02
-1.504867896437644958e-02 -3.169668912887573242e-01 2.054559141397476196e-01 6.828760355710983276e-02 7.749399542808532715e-02 -6.199520826339721680e-02 -1.724276691675186157e-02 -2.412342429161071777e-01 1.372485309839248657e-01 -1.107087507843971252e-01 2.478311061859130859e-01 1.237238571047782898e-01 2.783381193876266479e-02 3.310254961252212524e-02 2.082530856132507324e-01 -1.734493300318717957e-02 -1.922625005245208740e-01 -1.590557545423507690e-01 -1.023138761520385742e-01 2.323716133832931519e-01 2.220266312360763550e-01 2.836105227470397949e-01 -2.550494857132434845e-02 -3.328189253807067871e-01 3.908059597015380859e-01 3.159523755311965942e-02 -2.359614521265029907e-01 -1.959196776151657104e-01 7.880024611949920654e-03 8.079672604799270630e-02 -6.603506952524185181e-02 6.410446763038635254e-02
-1.255286335945129395e-01 -2.256303429603576660e-01 1.971790641546249390e-01 -1.450133230537176132e-02 -2.068695574998855591e-01 -2.065761685371398926e-01 4.079148471355438232e-01 -7.701108604669570923e-02 2.322956770658493042e-01 -1.689376085996627808e-01 -7.709733396768569946e-02 1.948338747024536133e-01 5.193850770592689514e-02 1.545654982328414917e-01 2.472820281982421875e-01 -7.438080757856369019e-02 -1.789709776639938354e-01 -3.038990683853626251e-02 9.870254248380661011e-02 -1.066706776618957520e-01 -7.705345749855041504e-02 1.726624742150306702e-02 -4.162272810935974121e-02 -1.497919857501983643e-01 3.467200100421905518e-01 2.302440702915191650e-01 -2.007813453674316406e-01 -7.905282080173492432e-02 -1.522688865661621094e-01 2.391377985477447510e-01 -1.788118928670883179e-01 -1.259557902812957764e-02
-2.392790168523788452e-01 -1.256439089775085449e-01 -2.283106371760368347e-02 1.592191755771636963e-01 1.694816350936889648e-01 -2.659762203693389893e-01 3.508393168449401855e-01 -2.777742221951484680e-02 1.098343208432197571e-01 -1.084879189729690552e-01 1.903449743986129761e-01 4.593447595834732056e-02 -1.771247982978820801e-01 2.029608935117721558e-01 -1.578456461429595947e-01 -1.508345752954483032e-01 -1.612380594015121460e-01 -1.067167073488235474e-01 1.276440918445587158e-01 -1.702046841382980347e-01 -1.709159612655639648e-01 9.731088578701019287e-02 4.798587411642074585e-02 7.365694642066955566e-02 7.319172471761703491e-02 4.360355436801910400e-01 -1.860924214124679565e-01 1.110841482877731323e-01 -1.213980913162231445e-01 3.047200739383697510e-01 -1.274137496948242188e-01 3.800215199589729309e-03
-4.363829270005226135e-02 -1.483617275953292847e-01 1.573370583355426788e-02 7.533896714448928833e-02 4.975070357322692871e-01 -2.930121263489127159e-03 1.980055868625640869e-01 -8.210559189319610596e-02 1.297271437942981720e-02 -1.818994730710983276e-01 7.317271828651428223e-02 1.641829013824462891e-01 7.264592684805393219e-03 3.508847206830978394e-02 -5.259632691740989685e-02 1.365316361188888550e-01 -2.940420210361480713e-01 -3.351510763168334961e-01 4.939801990985870361e-02 2.669126987457275391e-01 -2.145558223128318787e-02 -9.802796691656112671e-02 -1.297132372856140137e-01 -5.265308916568756104e-02 2.138020843267440796e-01 2.516353428363800049e-01 2.171765454113483429e-02 -9.619484096765518188e-02 -1.081396713852882385e-01 1.807615906000137329e-01 1.643158048391342163e-01 3.101156651973724365e-01
-1.517295837402343750e-01 -3.585874736309051514e-01 2.512695193290710449e-01 -2.238807268440723419e-03 3.601644560694694519e-02 -1.731765083968639374e-02 1.068360824137926102e-02 1.115418821573257446e-01 1.925003230571746826e-01 -2.918643653392791748e-01 1.796987652778625488e-01 3.258303701877593994e-01 -1.293253451585769653e-01 -1.516105048358440399e-02 -3.833083063364028931e-02 -1.584894359111785889e-01 1.568730920553207397e-01 -9.072588384151458740e-02 2.823251187801361084e-01 4.072393849492073059e-02 -2.021323442459106445e-01 4.574929177761077881e-02 4.655991867184638977e-02 1.156638041138648987e-01 7.378955185413360596e-02 3.949374556541442871e-01 -3.242189809679985046e-02 -4.958973079919815063e-02 -1.820547878742218018e-01 2.775242924690246582e-01 -7.461039721965789795e-02 1.161631643772125244e-01
2.320554293692111969e-02 1.927869208157062531e-02 3.272921741008758545e-01 2.059350535273551941e-02 1.071069091558456421e-01 -1.050087288022041321e-01 1.277984231710433960e-01 1.653072088956832886e-01 1.669893860816955566e-01 -9.419620037078857422e-03 1.236549094319343567e-01 -1.899304986000061035e-01 -2.554535269737243652e-01 5.527887865900993347e-02 -2.573858797550201416e-01 4.984995350241661072e-02 -4.148841649293899536e-02 3.079219162464141846e-02 1.961563229560852051e-01 -6.926651298999786377e-02 -1.520454883575439453e-01 1.369825005531311035e-01 -6.654975563287734985e-02 -3.004253506660461426e-01 2.077872753143310547e-01 2.457494139671325684e-01 -2.016807049512863159e-01 -3.030946552753448486e-01 -1.256580799818038940e-01 1.410716325044631958e-01 -3.127962648868560791e-01 2.384355962276458740e-01
-5.544639751315116882e-02 -3.020634055137634277e-01 -5.305835045874118805e-03 -1.341511607170104980e-01 -1.545617580413818359e-01 -2.999275326728820801e-01 2.309563010931015015e-02 2.741519808769226074e-01 1.173927858471870422e-01 -2.583760321140289307e-01 2.807206809520721436e-01 -4.482662677764892578e-02 -3.283131867647171021e-02 2.341922223567962646e-01 -1.769069582223892212e-02 3.903935849666595459e-01 -2.661314010620117188e-01 4.213153198361396790e-02 6.000854820013046265e-02 3.728802874684333801e-02 2.285308018326759338e-02 1.310771703720092773e-01 -1.984353661537170410e-01 -5.480344593524932861e-02 9.134422987699508667e-02 -1.273689512163400650e-02 -1.532741934061050415e-01 -8.766669034957885742e-02 -1.635541953146457672e-02 2.667984366416931152e-01 -2.230379879474639893e-01 1.719540059566497803e-01
-1.921424418687820435e-01 -5.016011595726013184e-01 3.712434768676757812e-01 1.357983648777008057e-01 -2.161525376141071320e-02 -8.565875887870788574e-02 2.714995443820953369e-01 2.761647291481494904e-02 1.023319810628890991e-01 -2.689698934555053711e-01 -1.012191548943519592e-01 1.558531820774078369e-01 -8.817123621702194214e-02 -1.435788348317146301e-02 -6.393684446811676025e-02 -2.527366280555725098e-01 8.016248047351837158e-02 7.529541850090026855e-02 -8.235392719507217407e-02 5.692421272397041321e-02 6.769503653049468994e-02 8.148917555809020996e-02 1.164463460445404053e-01 -3.187848031520843506e-01 -2.057276964187622070e-01 1.226584613323211670e-01 -6.498870253562927246e-02 5.905751138925552368e-02 2.058781981468200684e-01 1.203061789274215698e-01 -8.007237315177917480e-02 5.256692692637443542e-02
-9.756501019001007080e-02 -2.414590492844581604e-02 3.512063249945640564e-02 3.106445372104644775e-01 1.697219721972942352e-02 -9.661057591438293457e-02 -5.552899092435836792e-02 1.160468608140945435e-01 -6.258735060691833496e-02 -6.361448019742965698e-02 2.597842514514923096e-01 -2.851078510284423828e-01 -3.353964984416961670e-01 6.101965531706809998e-02 -6.413692981004714966e-02 8.782548457384109497e-02 -6.351136416196823120e-02 -3.565078973770141602e-01 -2.541217803955078125e-01 5.909647420048713684e-02 -2.101620137691497803e-01 1.175660416483879089e-01 -3.202658891677856445e-02 -2.038891911506652832e-01 1.119985878467559814e-01 7.846321910619735718e-02 1.015898436307907104e-01 -1.530833095312118530e-01 -1.663576960563659668e-01 -1.078748330473899841e-01 -2.830958664417266846e-01 3.309298455715179443e-01
-1.444746088236570358e-02 -2.413535863161087036e-01 2.260571569204330444e-01 7.286410778760910034e-02 1.959345042705535889e-01 -8.613838255405426025e-02 2.181473225355148315e-01 2.728581428527832031e-01 1.536316424608230591e-01 -2.622960805892944336e-01 3.323498964309692383e-01 -6.775001436471939087e-02 -6.670716404914855957e-02 2.115662693977355957e-01 -3.172512650489807129e-01 2.429852783679962158e-01 2.568213045597076416e-01 -1.937235295772552490e-01 -2.993879094719886780e-02 -6.953523308038711548e-02 1.125099137425422668e-01 -3.293338418006896973e-02 -1.121151372790336609e-01 8.653021603822708130e-02 -4.194490320514887571e-04 3.759969770908355713e-02 -1.423858255147933960e-01 -2.415842711925506592e-01 2.602238021790981293e-02 1.919559538364410400e-01 -1.183635592460632324e-01 1.622567176818847656e-01
-1.202078238129615784e-01 -3.255616724491119385e-01 3.642523288726806641e-01 1.273269057273864746e-01 2.338301092386245728e-01 -6.025040056556463242e-03 9.708677977323532104e-02 4.150496721267700195e-01 1.666243821382522583e-01 -1.595199853181838989e-01 2.625817358493804932e-01 1.851151697337627411e-02 -1.036421507596969604e-01 1.687264591455459595e-01 -1.738752722740173340e-01 1.407356709241867065e-01 2.336956411600112915e-01 -1.600811630487442017e-01 -1.450732350349426270e-01 -3.934267908334732056e-02 2.197832167148590088e-01 2.663616538047790527e-01 -4.917947947978973389e-02 -5.933963134884834290e-02 1.393774151802062988e-01 1.043760329484939575e-01 -6.237114965915679932e-02 -1.275066286325454712e-01 -4.031338915228843689e-02 -7.532346528023481369e-03 2.004936803132295609e-03 4.826904460787773132e-02
1.432240288704633713e-02 -1.531921513378620148e-02 2.456982582807540894e-01 9.552125632762908936e-02 1.386746019124984741e-01 -1.162328794598579407e-01 1.380600184202194214e-01 1.059399023652076721e-01 1.619775407016277313e-02 6.282376497983932495e-02 3.270737528800964355e-01 -1.023792079649865627e-03 -3.320665359497070312e-01 1.043662354350090027e-01 2.323893755674362183e-01 1.546410173177719116e-01 -8.083050698041915894e-02 -3.538938760757446289e-01 1.006889492273330688e-01 -1.860683411359786987e-01 1.412753015756607056e-01 6.509694457054138184e-02 -3.773806393146514893e-01 -2.323275506496429443e-01 -1.325137913227081299e-01 -1.193196922540664673e-01 -1.193201392889022827e-01 2.393600530922412872e-02 4.034003987908363342e-02 2.282528281211853027e-01 -1.351963430643081665e-01 2.025895267724990845e-01
-2.521547973155975342e-01 -4.946950674057006836e-01 -7.451700419187545776e-02 -6.102042645215988159e-02 -1.312650442123413086e-01 -4.416890814900398254e-02 2.680642902851104736e-01 -2.368538081645965576e-02 1.823495626449584961e-01 -1.258218735456466675e-01 6.347312033176422119e-02 2.307473123073577881e-02 9.213593602180480957e-02 1.372264623641967773e-01 -1.362803429365158081e-01 2.059402503073215485e-02 -2.027331143617630005e-01 -2.984602935612201691e-02 -9.375868737697601318e-02 1.155727207660675049e-01 -2.963872812688350677e-02 1.944981068372726440e-01 -2.372916489839553833e-01 -1.022867113351821899e-01 1.066608801484107971e-01 3.513443768024444580e-01 -2.423764169216156006e-01 -1.031021997332572937e-01 1.709054410457611084e-01 -9.722193330526351929e-02 -2.649918198585510254e-01 9.034810215234756470e-02
-3.874655067920684814e-02 -3.339412808418273926e-01 4.938144087791442871e-01 3.311103284358978271e-01 -7.395094633102416992e-02 8.631468564271926880e-02 4.208069741725921631e-01 -2.249823138117790222e-02 1.890588402748107910e-01 -1.405253857374191284e-01 1.224866434931755066e-01 1.043836846947669983e-01 -1.396843492984771729e-01 1.611739695072174072e-01 1.889230310916900635e-01 2.487980388104915619e-02 -6.184693798422813416e-02 -1.613741964101791382e-01 -1.452115327119827271e-01 -9.838405996561050415e-02 8.022730797529220581e-02 -1.374968886375427246e-01 -2.512185648083686829e-02 1.196473911404609680e-01 -1.086098924279212952e-01 4.644268378615379333e-02 2.007231116294860840e-02 6.476856023073196411e-02 2.889841794967651367e-02 6.757164001464843750e-02 -3.754882141947746277e-02 2.313431501388549805e-01
4.937517642974853516e-02 -5.585551261901855469e-01 -2.107368856668472290e-01 3.160151094198226929e-02 -3.072399273514747620e-02 -3.710142076015472412e-01 4.785885289311408997e-02 8.777737617492675781e-02 4.693441092967987061e-02 -1.918026506900787354e-01 1.191526055335998535e-01 -3.548422455787658691e-02 -3.644164502620697021e-01 -1.024141609668731689e-01 -3.333764150738716125e-02 3.118945099413394928e-02 1.836082041263580322e-01 -3.344112262129783630e-02 1.423773765563964844e-01 1.990747870877385139e-03 -4.472106695175170898e-02 -1.944365724921226501e-02 -4.517916589975357056e-02 1.212278753519058228e-02 1.730270683765411377e-01 1.033879965543746948e-01 -1.359409987926483154e-01 -2.852449119091033936e-01 -1.181455105543136597e-01 1.158355474472045898e-01 -1.183634698390960693e-01 2.241187989711761475e-01
-3.615327179431915283e-02 -2.503477632999420166e-01 3.716681897640228271e-01 4.087539017200469971e-01 9.597174823284149170e-02 -1.766471266746520996e-01 -6.179415062069892883e-02 1.862722635269165039e-01 -6.836016476154327393e-02 -1.304791718721389771e-01 2.145938426256179810e-01 3.743366599082946777e-01 6.587043404579162598e-02 1.412264257669448853e-01 -1.272100210189819336e-01 7.049057632684707642e-02 -1.288060098886489868e-01 2.417889609932899475e-02 -1.519369632005691528e-01 -2.019293606281280518e-03 -4.259330034255981445e-02 5.120816826820373535e-02 -2.924445569515228271e-01 8.084562420845031738e-02 1.680797487497329712e-01 1.149644181132316589e-01 4.639777541160583496e-02 -1.606808155775070190e-01 -1.745657026767730713e-01 -6.483812630176544189e-02 -1.995603293180465698e-01 1.336367279291152954e-01
2.112967520952224731e-01 -2.201809585094451904e-01 -1.993189156055450439e-01 1.850298792123794556e-01 1.674112975597381592e-01 -1.571084000170230865e-02 5.380176007747650146e-02 3.614210709929466248e-02 1.989718824625015259e-01 8.499830961227416992e-02 -6.450459361076354980e-02 4.322170466184616089e-02 -1.046229824423789978e-01 1.629124134778976440e-01 -6.159076467156410217e-02 -1.274653375148773193e-01 -1.527948081493377686e-01 7.002931088209152222e-02 -2.951953411102294922e-01 5.819796025753021240e-02 -2.180090546607971191e-01 2.611123621463775635e-01 -9.250093996524810791e-02 -7.671199738979339600e-02 2.484961897134780884e-01 -3.726244717836380005e-02 -1.050861403346061707e-01 -2.997649610042572021e-01 -7.196009904146194458e-02 2.131147682666778564e-01 -3.211415112018585205e-01 3.512400090694427490e-01
-6.530973315238952637e-02 -1.941703706979751587e-01 1.675704419612884521e-01 3.491628170013427734e-01 -1.778613328933715820e-01 1.669115014374256134e-02 2.279821336269378662e-01 1.298336405307054520e-02 2.342592924833297729e-01 -2.705359458923339844e-01 -5.463328957557678223e-02 1.666044890880584717e-01 -1.367578357458114624e-01 1.999341994524002075e-01 1.678204834461212158e-01 -1.195582747459411621e-02 -2.519354820251464844e-01 1.265157461166381836e-01 -1.412262469530105591e-01 -8.439608663320541382e-02 2.527822852134704590e-01 -1.707774996757507324e-01 9.381647408008575439e-02 4.814506694674491882e-02 1.488362066447734833e-02 9.912211447954177856e-02 -1.715304329991340637e-02 -1.269462257623672485e-01 -1.705231331288814545e-02 3.955592960119247437e-02 -2.606464922428131104e-01 4.137767553329467773e-01
1.349410787224769592e-02 -4.584881663322448730e-01 -1.306954175233840942e-01 -9.113498032093048096e-02 -2.191456854343414307e-01 -8.238215744495391846e-02 2.228348404169082642e-01 -4.749857354909181595e-03 2.521114647388458252e-01 -9.209789335727691650e-02 6.607420742511749268e-02 -1.324461549520492554e-01 -2.130971103906631470e-01 1.206155419349670410e-01 -2.823821827769279480e-02 2.821843624114990234e-01 1.327119022607803345e-02 1.130900457501411438e-01 2.084100618958473206e-02 2.585651278495788574e-01 1.268159747123718262e-01 2.576023526489734650e-02 -1.278424113988876343e-01 -1.999655961990356445e-01 -4.524989426136016846e-02 2.738985419273376465e-01 -7.145980745553970337e-02 -1.893256455659866333e-01 3.772951662540435791e-02 1.470473110675811768e-01 -2.974616587162017822e-01 2.061940878629684448e-01
3.726038336753845215e-02 -4.442549049854278564e-01 -1.422293484210968018e-02 -2.440422922372817993e-01 -7.037523388862609863e-02 -4.542178288102149963e-02 2.141179889440536499e-01 1.570792645215988159e-01 8.296359330415725708e-02 -4.135676920413970947e-01 2.790021896362304688e-01 -9.138125181198120117e-02 -4.107108339667320251e-02 -2.576027810573577881e-02 2.543295919895172119e-02 2.331556677818298340e-01 -1.790781170129776001e-01 -1.413931231945753098e-02 7.217592746019363403e-02 1.104329153895378113e-01 1.930761188268661499e-01 1.671834290027618408e-01 -1.774969846010208130e-01 1.389117389917373657e-01 9.952531196177005768e-03 1.004347950220108032e-01 -1.538893729448318481e-01 -4.640898481011390686e-02 1.554809510707855225e-01 2.404369115829467773e-01 -2.170323580503463745e-01 1.080186441540718079e-01
-4.151915386319160461e-02 -1.348416954278945923e-01 3.638756275177001953e-01 4.079137146472930908e-01 2.152681797742843628e-01 -1.575585603713989258e-01 3.968015313148498535e-01 1.434820983558893204e-02 1.165754441171884537e-02 -1.582911908626556396e-01 -5.240581929683685303e-02 2.091267108917236328e-01 -1.377447992563247681e-01 6.586027145385742188e-02 -1.487229466438293457e-01 -1.376880705356597900e-01 3.154319152235984802e-02 -3.360787332057952881e-01 -1.848168857395648956e-02 4.643860831856727600e-02 1.435664743185043335e-01 -7.566931843757629395e-02 -3.478586971759796143e-01 -1.730823703110218048e-02 -2.565382048487663269e-02 -1.113756559789180756e-02 1.280108466744422913e-02 4.146425798535346985e-02 -5.643959715962409973e-02 1.140529140830039978e-01 -1.482189893722534180e-01 1.072387546300888062e-01
-1.604708880186080933e-01 -1.435344964265823364e-01 1.597276479005813599e-01 3.229337036609649658e-01 -1.205025389790534973e-01 -1.490852329879999161e-02 8.070896565914154053e-02 7.487547397613525391e-02 -2.506908774375915527e-02 -2.487687766551971436e-01 3.601180762052536011e-02 1.050283163785934448e-01 7.653322815895080566e-02 9.238408505916595459e-02 1.257614344358444214e-01 -8.111434057354927063e-03 -1.792277693748474121e-01 -3.404639065265655518e-01 3.014908917248249054e-02 -2.584367059171199799e-03 -7.680781930685043335e-02 -2.419001758098602295e-01 -1.484261751174926758e-01 -3.105020523071289062e-01 1.224455982446670532e-01 -4.326187074184417725e-02 1.219438314437866211e-01 -2.426266819238662720e-01 2.297512590885162354e-01 2.016645967960357666e-01 -3.921523094177246094e-01 1.490546762943267822e-01
-1.514108330011367798e-01 -3.028726577758789062e-01 1.883583366870880127e-01 6.940817832946777344e-02 -2.142720520496368408e-01 1.126312389969825745e-01 1.790025085210800171e-01 -2.527543343603610992e-02 3.993704915046691895e-03 -3.528684079647064209e-01 1.875779479742050171e-01 1.749686002731323242e-01 2.967124246060848236e-02 -9.475049376487731934e-02 2.918612360954284668e-01 -5.803174572065472603e-04 -6.646326184272766113e-02 -3.512678146362304688e-01 -1.729778349399566650e-01 8.955293148756027222e-02 5.442526191473007202e-02 -4.374438151717185974e-02 1.583615094423294067e-01 -3.370771110057830811e-01 9.093374758958816528e-02 4.745361208915710449e-02 -7.970829308032989502e-02 5.919230356812477112e-02 4.707239195704460144e-02 3.204904794692993164e-01 -1.650206558406352997e-02 1.830078959465026855e-01
1.507955044507980347e-01 -2.043471485376358032e-02 1.301759779453277588e-01 -1.164238452911376953e-01 4.883143585175275803e-03 -3.249908685684204102e-01 3.653412461280822754e-01 1.849860399961471558e-01 -8.928022533655166626e-02 -1.469482034444808960e-01 1.116508841514587402e-01 7.736720144748687744e-02 -1.652407050132751465e-01 -1.906562149524688721e-01 6.937578320503234863e-02 -4.482812806963920593e-02 -2.010040432214736938e-01 -1.860137432813644409e-01 -1.555685997009277344e-01 -2.451917827129364014e-01 -1.602455391548573971e-03 -8.661539107561111450e-02 7.270740717649459839e-02 -9.063348919153213501e-02 1.585922688245773315e-01 3.313963711261749268e-01 -5.328221619129180908e-02 5.209467560052871704e-02 3.064633905887603760e-01 -5.341146886348724365e-02 -1.292916089296340942e-01 3.466492891311645508e-01
-1.349795907735824585e-01 -2.255173772573471069e-01 2.115729302167892456e-01 1.540799289941787720e-01 -2.354452908039093018e-01 -4.659277573227882385e-02 3.899205029010772705e-01 1.826448887586593628e-01 8.374098688364028931e-02 3.459990769624710083e-02 1.155266165733337402e-01 1.289121061563491821e-01 -1.530042737722396851e-01 1.853220760822296143e-01 3.569072112441062927e-02 8.726900070905685425e-02 -2.576777637004852295e-01 1.397709846496582031e-01 8.310776203870773315e-02 -3.235257044434547424e-02 1.392175704240798950e-01 -1.611558794975280762e-01 1.159344166517257690e-01 7.036577165126800537e-02 1.551810204982757568e-01 7.818185538053512573e-02 -2.070386111736297607e-01 -1.325396299362182617e-01 -6.373520940542221069e-02 -1.570426113903522491e-02 -3.346748352050781250e-01 3.873292505741119385e-01
2.803671956062316895e-01 -8.900954574346542358e-02 -2.485588192939758301e-02 1.369489133358001709e-01 1.100640650838613510e-02 -9.902637451887130737e-02 1.962690502405166626e-01 1.314056962728500366e-01 1.463387012481689453e-01 -3.893859982490539551e-01 2.785279601812362671e-02 -5.820774659514427185e-02 -3.401035442948341370e-02 1.238000914454460144e-01 -3.664431273937225342e-01 1.299927532672882080e-01 -1.641989797353744507e-01 -2.449849992990493774e-01 1.084143966436386108e-01 4.075750112533569336e-01 -3.520840778946876526e-02 1.012564543634653091e-02 -1.490691453218460083e-01 -2.002948522567749023e-01 1.599025726318359375e-01 1.284503191709518433e-01 -6.971994042396545410e-02 2.688702754676342010e-02 -2.318323217332363129e-02 2.454181611537933350e-01 1.605132035911083221e-02 2.151996344327926636e-01
4.105804837308824062e-04 -3.623219132423400879e-01 -8.809980750083923340e-02 3.718789294362068176e-02 -2.940034568309783936e-01 -1.793025881052017212e-01 1.263271924108266830e-02 1.237851232290267944e-01 1.749615371227264404e-01 -1.625359058380126953e-01 1.203811094164848328e-01 2.181043475866317749e-02 -2.929227054119110107e-01 1.608830839395523071e-01 6.966851651668548584e-02 4.817093908786773682e-02 -7.478315383195877075e-02 1.312299072742462158e-01 -2.709074132144451141e-02 7.699804380536079407e-03 -2.648628875613212585e-02 1.709559708833694458e-01 -3.005752861499786377e-01 1.041813865303993225e-01 -5.158469453454017639e-02 4.014362096786499023e-01 -1.979802101850509644e-01 -7.309459894895553589e-02 9.657703340053558350e-02 9.313660115003585815e-02 -3.495351076126098633e-01 1.771703362464904785e-01
1.812333315610885620e-01 -1.024869233369827271e-01 3.063977360725402832e-01 -1.775663928128778934e-03 1.452940851449966431e-01 -3.218814358115196228e-02 -4.068967700004577637e-02 1.808901876211166382e-01 3.474051654338836670e-01 -2.030404210090637207e-01 2.189318090677261353e-01 2.678421139717102051e-02 -1.317773014307022095e-01 1.037278920412063599e-01 -2.710197269916534424e-01 6.972537934780120850e-02 2.183559387922286987e-01 -1.437442451715469360e-01 -1.163130849599838257e-01 -9.988658130168914795e-02 1.364270150661468506e-01 2.643451988697052002e-01 -5.330523848533630371e-02 -1.881369650363922119e-01 -1.107165496796369553e-02 2.459600865840911865e-01 -8.761366480030119419e-04 -8.280185610055923462e-02 9.560523182153701782e-02 1.880737841129302979e-01 -1.423628181219100952e-01 3.720373511314392090e-01
4.769860953092575073e-02 -6.433758139610290527e-02 2.249699532985687256e-01 1.030308604240417480e-01 3.826962709426879883e-01 -1.409726589918136597e-01 3.021829724311828613e-01 3.109290637075901031e-02 1.321299821138381958e-01 -5.605289712548255920e-02 2.591884136199951172e-01 1.334302425384521484e-01 1.412199437618255615e-01 -1.524364054203033447e-01 -6.063711643218994141e-02 1.592719107866287231e-01 1.214041560888290405e-01 -1.756770610809326172e-01 -2.783151566982269287e-01 3.156908452510833740e-01 2.117463760077953339e-02 1.801780611276626587e-02 -9.131786972284317017e-02 -2.518692314624786377e-01 -6.444664206355810165e-03 1.838688403367996216e-01 -1.810950934886932373e-01 3.093788959085941315e-02 -2.494449615478515625e-01 1.478524655103683472e-01 -1.155294254422187805e-01 1.887781023979187012e-01
-8.210851997137069702e-02 -5.492235422134399414e-01 -1.968505419790744781e-02 2.386770546436309814e-01 1.334320008754730225e-01 1.121930256485939026e-01 6.637781113386154175e-02 1.349789947271347046e-01 -1.420533750206232071e-03 -3.104814887046813965e-02 8.462765067815780640e-02 1.838953606784343719e-02 -4.443585500121116638e-02 7.267350703477859497e-02 -6.587749719619750977e-02 -1.532348245382308960e-02 -4.125586152076721191e-01 -4.899964854121208191e-02 -7.782549411058425903e-02 -4.084658622741699219e-02 -1.503280699253082275e-01 9.674426913261413574e-02 -1.187983341515064240e-02 9.928303770720958710e-03 2.677823007106781006e-01 2.781835496425628662e-01 -2.183071821928024292e-01 -1.719029396772384644e-01 2.378146499395370483e-01 -5.347779393196105957e-02 -1.490051150321960449e-01 2.012345641851425171e-01
-9.900125861167907715e-02 -5.381043553352355957e-01 -8.941964060068130493e-02 -1.186932320706546307e-03 -1.505115628242492676e-01 -1.972192525863647461e-01 -8.072604425251483917e-03 1.319809705018997192e-01 2.746743261814117432e-01 -2.384137213230133057e-01 5.924972519278526306e-02 3.280649706721305847e-02 -1.713911592960357666e-01 -6.528216600418090820e-02 -1.584825962781906128e-01 -3.572031110525131226e-02 -2.384725809097290039e-01 -1.071376800537109375e-01 1.789489686489105225e-01 -2.640421874821186066e-02 5.077327787876129150e-02 3.441392481327056885e-01 1.569765247404575348e-02 -1.855696886777877808e-01 1.286051124334335327e-01 -8.380216546356678009e-03 -1.233165804296731949e-02 -1.282635927200317383e-01 -1.144383028149604797e-01 7.549875974655151367e-02 -1.238270550966262817e-01 3.043127954006195068e-01
-1.811798661947250366e-02 -3.658378422260284424e-01 2.327511310577392578e-01 1.630492508411407471e-01 1.191823408007621765e-01 8.906734175980091095e-03 2.754911184310913086e-01 1.388204544782638550e-01 2.238392978906631470e-01 -2.542945146560668945e-01 -3.444690629839897156e-02 2.536692917346954346e-01 -1.683095246553421021e-01 -1.771517843008041382e-01 -2.050678431987762451e-01 2.031177133321762085e-01 -3.582537472248077393e-01 -2.918044663965702057e-02 7.233927398920059204e-02 -1.555329859256744385e-01 5.179945845156908035e-03 -3.233925905078649521e-03 -7.744649052619934082e-02 -2.387421578168869019e-01 -3.025017492473125458e-02 4.247801844030618668e-03 1.269343942403793335e-01 -2.252982407808303833e-01 1.011227741837501526e-01 -1.909850239753723145e-01 -1.267527937889099121e-01 8.677925914525985718e-03
-2.595913829281926155e-03 -4.381135404109954834e-01 4.849682003259658813e-02 6.523901224136352539e-02 -1.106856577098369598e-02 -2.470827847719192505e-01 2.106045186519622803e-01 -1.666447147727012634e-02 3.585587143898010254e-01 -2.311439663171768188e-01 8.545249700546264648e-02 4.022009298205375671e-02 1.799218803644180298e-01 8.016324602067470551e-03 -4.419689252972602844e-02 3.142269700765609741e-02 -8.216292411088943481e-02 -1.464267671108245850e-01 -2.353022396564483643e-01 -3.603871911764144897e-02 1.077655106782913208e-01 -2.532430887222290039e-01 2.407356202602386475e-01 -1.260334253311157227e-01 1.386755108833312988e-01 1.508704721927642822e-01 -6.231629848480224609e-02 -3.794145584106445312e-01 1.138335838913917542e-01 9.047641651704907417e-04 -1.385342031717300415e-01 1.136912629008293152e-01
3.783232718706130981e-02 -3.749673962593078613e-01 -5.156382173299789429e-02 3.504494130611419678e-01 -7.137174904346466064e-02 -2.043740898370742798e-01 -1.340500861406326294e-01 -3.016999922692775726e-03 -1.140204444527626038e-01 -1.712025701999664307e-01 1.427541673183441162e-01 -4.911421611905097961e-02 1.184225734323263168e-02 2.256733030080795288e-01 2.284468859434127808e-01 5.888966843485832214e-02 -4.536869376897811890e-02 4.232816025614738464e-02 -1.317261308431625366e-01 1.603112667798995972e-01 -1.621820181608200073e-01 -2.634201049804687500e-01 -2.174557447433471680e-01 -6.177075952291488647e-02 2.154783457517623901e-01 2.573248445987701416e-01 -1.078605502843856812e-01 -3.290340676903724670e-02 -2.282883673906326294e-01 1.166787892580032349e-01 -2.937225997447967529e-01 1.573644429445266724e-01
1.240062713623046875e-01 -2.235837280750274658e-01 3.168445825576782227e-01 6.654000282287597656e-02 -1.159924268722534180e-01 2.020885236561298370e-02 -8.309578150510787964e-02 3.171702623367309570e-01 -8.482300490140914917e-02 -1.923230439424514771e-01 1.289919912815093994e-01 1.763984262943267822e-01 -2.717596888542175293e-01 1.336671262979507446e-01 2.194181643426418304e-02 3.283644095063209534e-02 5.648320540785789490e-02 -2.302769124507904053e-01 3.360651433467864990e-01 3.961245343089103699e-02 5.162112042307853699e-02 -4.444522038102149963e-02 5.818998813629150391e-02 -7.038970291614532471e-02 3.291299641132354736e-01 3.959667682647705078e-01 -1.338080316781997681e-02 -1.190153229981660843e-02 -8.381594717502593994e-02 1.156907435506582260e-02 -3.195378556847572327e-02 2.567239999771118164e-01
-8.686035871505737305e-02 -2.626495361328125000e-01 1.272873729467391968e-01 3.535193502902984619e-01 1.824750602245330811e-01 -1.794594526290893555e-02 3.123944699764251709e-01 1.528009306639432907e-02 1.293138116598129272e-01 -3.200679421424865723e-01 -8.145341649651527405e-03 -4.405800718814134598e-03 -3.690624237060546875e-02 3.630194813013076782e-02 7.243682444095611572e-02 -1.726653575897216797e-01 1.289703398942947388e-01 -1.650301367044448853e-01 1.408698111772537231e-01 2.282371073961257935e-01 -1.839567273855209351e-01 3.233413696289062500e-01 1.058245226740837097e-01 -1.240762397646903992e-01 -3.160120919346809387e-02 -9.250436723232269287e-02 5.405453033745288849e-03 -2.327742725610733032e-01 1.295936107635498047e-02 1.148745883256196976e-02 -2.180257812142372131e-02 3.853904604911804199e-01
-1.219485402107238770e-01 -2.677803933620452881e-01 6.284932047128677368e-02 4.906415566802024841e-02 2.869574725627899170e-01 -3.316491842269897461e-02 4.786717593669891357e-01 -4.968068748712539673e-02 2.329424470663070679e-01 -7.240596413612365723e-02 1.102701649069786072e-01 2.494975775480270386e-01 -2.445258665829896927e-03 8.144161105155944824e-02 -8.640378713607788086e-02 2.085822522640228271e-01 -2.036746144294738770e-01 -2.383536547422409058e-01 -1.261993497610092163e-01 2.906946539878845215e-01 2.146948128938674927e-02 -1.810738071799278259e-02 -5.262452363967895508e-02 -1.478814780712127686e-01 2.157317101955413818e-01 -9.281986206769943237e-02 8.510263264179229736e-02 3.939045220613479614e-02 -1.105323210358619690e-01 2.587562203407287598e-01 -6.262626033276319504e-03 1.821746975183486938e-01
1.703040897846221924e-01 -2.010111957788467407e-01 2.629144489765167236e-01 1.112694367766380310e-01 -8.028899878263473511e-02 2.215193584561347961e-03 2.787299156188964844e-01 2.232209742069244385e-01 -7.724732160568237305e-02 -1.169534623622894287e-01 3.316707909107208252e-01 -5.115425959229469299e-02 -8.775941282510757446e-02 7.570486515760421753e-02 -1.879643797874450684e-01 4.152891412377357483e-02 2.568163536489009857e-02 -4.169013500213623047e-01 -2.460582405328750610e-01 1.497967727482318878e-02 6.134233996272087097e-02 -2.847771160304546356e-03 -1.570198088884353638e-01 -3.032261133193969727e-01 -1.186898797750473022e-01 6.590860895812511444e-03 -9.768418967723846436e-02 1.321742385625839233e-01 -9.324144572019577026e-02 2.009598016738891602e-01 -2.838197648525238037e-01 -7.731919735670089722e-02
1.440175175666809082e-01 -3.990479409694671631e-01 1.114911958575248718e-01 2.523324191570281982e-01 -4.291054978966712952e-02 -1.473216861486434937e-01 3.462557494640350342e-01 5.856754258275032043e-02 2.856497764587402344e-01 -3.159500658512115479e-01 -7.687364518642425537e-02 1.290114074945449829e-01 1.703424453735351562e-01 3.311863169074058533e-02 1.904104719869792461e-03 3.783520311117172241e-02 -5.806690081954002380e-02 -4.831942543387413025e-02 -2.146427929401397705e-01 -7.482784241437911987e-02 1.795870065689086914e-01 -2.462370842695236206e-01 1.339845359325408936e-01 -2.335663735866546631e-01 4.505541548132896423e-02 2.992252446711063385e-02 -1.492699086666107178e-01 -2.256543338298797607e-01 1.951638162136077881e-01 1.074119880795478821e-01 -8.770968765020370483e-02 7.290202379226684570e-02
8.424756675958633423e-02 -3.426999747753143311e-01 -1.449416577816009521e-02 4.261541366577148438e-01 -1.851327419281005859e-01 -1.655583530664443970e-01 -1.044824495911598206e-01 2.015974670648574829e-01 -4.138268996030092239e-04 -1.041243970394134521e-01 1.159208491444587708e-01 -3.674217686057090759e-02 -1.356460303068161011e-01 3.159068524837493896e-01 1.474518775939941406e-01 -2.141642756760120392e-02 -1.573739945888519287e-01 8.705505728721618652e-02 -1.522362381219863892e-01 1.107490584254264832e-01 -1.205736845731735229e-01 -1.846107840538024902e-01 -2.107293605804443359e-01 1.139826886355876923e-02 6.248946860432624817e-02 3.856849670410156250e-01 -1.137895882129669189e-01 -1.327525377273559570e-01 -1.104642599821090698e-01 8.423197269439697266e-02 -1.643480062484741211e-01 1.545750051736831665e-01
-1.549609899520874023e-01 -2.336034923791885376e-01 2.726863622665405273e-01 -1.584264636039733887e-01 1.069592535495758057e-01 -1.823839358985424042e-02 1.832331120967864990e-01 3.114782832562923431e-02 6.693064421415328979e-02 8.817202597856521606e-02 2.216124087572097778e-01 -3.721038810908794403e-03 -1.563917547464370728e-01 3.065033815801143646e-02 -4.097772762179374695e-02 4.245689883828163147e-02 -3.252460435032844543e-02 -1.825704723596572876e-01 -1.001486107707023621e-01 6.666117906570434570e-02 3.005563020706176758e-01 -1.688526757061481476e-02 -5.046840310096740723e-01 -2.276059687137603760e-01 -1.059472933411598206e-01 1.210288777947425842e-01 3.417668119072914124e-02 1.278571337461471558e-01 -1.873904168605804443e-01 1.339641958475112915e-01 -3.108504712581634521e-01 2.152016311883926392e-01
6.996648758649826050e-02 -9.822564572095870972e-02 1.998042911291122437e-01 2.630684971809387207e-01 -1.406509280204772949e-01 1.536424160003662109e-01 2.409843653440475464e-01 -2.347666025161743164e-01 1.475335061550140381e-01 -2.946856915950775146e-01 1.699371784925460815e-01 -1.371770501136779785e-01 -9.890893101692199707e-02 2.468726933002471924e-01 2.855854928493499756e-01 -8.437865227460861206e-02 -2.018293738365173340e-02 4.679927974939346313e-02 -1.035918220877647400e-01 -6.804033368825912476e-02 1.550619155168533325e-01 4.645120352506637573e-03 -1.933619976043701172e-01 3.480001538991928101e-02 -3.281339257955551147e-02 2.763023972511291504e-01 -1.217521876096725464e-01 -2.623566687107086182e-01 -4.175082221627235413e-02 -5.947366356849670410e-02 -2.048411965370178223e-01 3.392693400382995605e-01
-1.105974614620208740e-02 -2.127682715654373169e-01 -6.664495170116424561e-02 -6.222705915570259094e-02 1.260594371706247330e-02 -3.070616722106933594e-01 7.054337114095687866e-02 2.992426753044128418e-01 -4.933652654290199280e-02 -1.631374210119247437e-01 9.494069963693618774e-02 -1.524562947452068329e-02 2.292384505271911621e-01 1.016838625073432922e-01 1.163440663367509842e-02 -2.050241529941558838e-01 -1.845448613166809082e-01 -3.822508752346038818e-01 2.809002064168453217e-02 -1.751167625188827515e-01 3.316267132759094238e-01 -1.034606695175170898e-01 -1.093258187174797058e-01 -8.379436284303665161e-02 1.467506289482116699e-01 3.595850765705108643e-01 -1.012218520045280457e-01 7.994896173477172852e-02 1.112836673855781555e-01 1.548077613115310669e-01 3.578133136034011841e-02 2.399685829877853394e-01
-3.049435093998908997e-02 -2.241765409708023071e-01 3.542908728122711182e-01 -5.325440783053636551e-03 2.014851756393909454e-02 -2.167795598506927490e-01 -7.223516702651977539e-02 1.949423998594284058e-01 9.485299885272979736e-02 -3.190511763095855713e-01 2.251959741115570068e-01 2.167281210422515869e-01 -2.326229810714721680e-01 -1.147675700485706329e-02 1.455751359462738037e-01 -3.295716270804405212e-02 1.298540383577346802e-01 -1.469276845455169678e-01 1.768211275339126587e-01 1.028147339820861816e-01 -1.551279872655868530e-01 1.405927818268537521e-03 -1.683906912803649902e-01 -7.353516668081283569e-02 1.412676125764846802e-01 3.391930758953094482e-01 1.137584540992975235e-02 -2.984397672116756439e-02 -2.331888824701309204e-01 -2.591027319431304932e-01 -2.279939204454421997e-01 -3.034014720469713211e-03
-1.338175535202026367e-01 -1.937343478202819824e-01 3.013863265514373779e-01 4.183571338653564453e-01 -4.220503196120262146e-02 -2.767416238784790039e-01 -1.659408807754516602e-01 2.237070798873901367e-01 -4.020225256681442261e-02 -1.502758264541625977e-01 1.143792644143104553e-01 9.233462810516357422e-02 7.015763223171234131e-02 2.725124061107635498e-01 -7.790892571210861206e-02 8.434043265879154205e-04 -5.109969899058341980e-02 -3.728931769728660583e-02 -1.974779181182384491e-02 6.051590666174888611e-02 -1.628996133804321289e-01 1.958370022475719452e-02 8.627529256045818329e-03 2.569683827459812164e-02 2.306680381298065186e-01 1.798316687345504761e-01 4.886067286133766174e-02 -3.179637789726257324e-01 -3.107513114809989929e-02 -1.480564661324024200e-02 -3.081826269626617432e-01 2.660583853721618652e-01
-1.104988977313041687e-01 -1.626731157302856445e-01 1.765151321887969971e-01 -7.237302511930465698e-02 -1.845242828130722046e-01 -9.047361463308334351e-02 3.099695742130279541e-01 -6.998766958713531494e-02 3.582129478454589844e-01 -4.588796943426132202e-02 -1.761065609753131866e-02 2.219100147485733032e-01 -1.081640049815177917e-01 -6.703824270516633987e-03 2.493968158960342407e-01 -9.983857721090316772e-02 -1.946790516376495361e-01 -1.169050410389900208e-01 8.194984495639801025e-02 -2.183172553777694702e-01 -2.178696915507316589e-02 -3.560046851634979248e-02 -1.487127393484115601e-01 -1.575006097555160522e-01 3.880655467510223389e-01 1.472357660531997681e-01 -1.629598289728164673e-01 -1.124604865908622742e-01 -1.661232560873031616e-01 2.759952247142791748e-01 -2.007491290569305420e-01 8.760502934455871582e-02
9.621218591928482056e-02 -3.512483239173889160e-01 -7.248146831989288330e-02 1.637846082448959351e-01 -6.222657859325408936e-02 -5.950823798775672913e-02 4.401619732379913330e-02 2.471800744533538818e-01 1.335908006876707077e-02 -4.738813936710357666e-01 3.514263406395912170e-02 7.485789805650711060e-02 -1.013697385787963867e-01 2.341722995042800903e-01 -4.510578140616416931e-02 -8.822321146726608276e-02 9.383263438940048218e-02 9.833450615406036377e-02 2.927687019109725952e-02 -2.548547387123107910e-01 1.069753915071487427e-01 5.027214530855417252e-03 -3.970476612448692322e-02 5.600827187299728394e-02 -4.958174377679824829e-02 8.013382554054260254e-03 -9.116643667221069336e-02 -5.073013529181480408e-02 2.113196998834609985e-02 2.277567237615585327e-01 -4.978078603744506836e-01 2.105337232351303101e-01
2.463768236339092255e-02 -2.907742559909820557e-01 1.774968802928924561e-01 -6.326410919427871704e-02 -6.024024263024330139e-02 -7.033148407936096191e-02 -1.962766610085964203e-02 -4.089304246008396149e-03 1.055571883916854858e-01 -5.168325826525688171e-02 2.139119356870651245e-01 2.844858169555664062e-01 -2.655928134918212891e-01 -1.582303196191787720e-01 1.106238588690757751e-01 -1.318419128656387329e-01 5.666625499725341797e-02 -2.973449528217315674e-01 -1.235125660896301270e-01 1.047710850834846497e-01 -6.044809520244598389e-02 -1.602874845266342163e-01 -3.449129462242126465e-01 -1.353817433118820190e-01 2.073160260915756226e-01 2.065722346305847168e-01 1.844676397740840912e-02 -1.785451769828796387e-01 -2.950487732887268066e-01 -1.777818351984024048e-01 -2.588900029659271240e-01 1.288675218820571899e-01
-2.676580101251602173e-02 6.705940514802932739e-02 -2.274028398096561432e-02 1.142173185944557190e-01 6.155689433217048645e-02 -1.068264842033386230e-01 3.453536033630371094e-01 -1.868500411510467529e-01 1.195539236068725586e-01 -1.007779017090797424e-01 1.057520359754562378e-01 -8.193735033273696899e-02 -4.960253462195396423e-02 2.344875968992710114e-02 -4.558081179857254028e-02 -6.123451516032218933e-02 -1.746642291545867920e-01 -2.794508934020996094e-01 -2.063800096511840820e-01 -6.004916876554489136e-02 -2.139119952917098999e-01 -8.259242773056030273e-02 -2.858307063579559326e-01 -2.299677431583404541e-01 -1.193473488092422485e-01 2.089881300926208496e-01 -3.744913041591644287e-01 8.767554908990859985e-02 5.365626513957977295e-02 2.514399886131286621e-01 -4.015235602855682373e-02 3.809586465358734131e-01
-4.035142250359058380e-03 -2.865129709243774414e-01 3.865438327193260193e-02 7.376984506845474243e-02 2.932008206844329834e-01 -6.745903752744197845e-03 3.648637235164642334e-01 -7.352461572736501694e-03 2.737694382667541504e-01 -2.594426088035106659e-02 1.591314524412155151e-01 2.348845303058624268e-01 -1.187289804220199585e-01 4.021366313099861145e-02 -2.375834435224533081e-01 1.839907318353652954e-01 -2.569020688533782959e-01 -2.879840135574340820e-01 -4.672520980238914490e-02 2.555900216102600098e-01 7.361392676830291748e-02 -1.073893681168556213e-01 -5.001593753695487976e-02 -6.291237473487854004e-02 2.669765353202819824e-01 -1.417295932769775391e-01 4.981353133916854858e-02 -3.078568167984485626e-02 4.583333060145378113e-02 1.847425401210784912e-01 2.895160578191280365e-02 2.406698018312454224e-01
5.870892666280269623e-03 1.098102238029241562e-02 1.632597744464874268e-01 -1.611438579857349396e-02 1.654087007045745850e-01 -8.756401389837265015e-02 8.725850284099578857e-02 1.349059939384460449e-01 1.463410556316375732e-01 6.763606518507003784e-02 2.191534936428070068e-01 6.020195409655570984e-02 -3.094180300831794739e-02 1.077825948596000671e-01 -6.324821710586547852e-02 4.977767169475555420e-02 -6.472938507795333862e-02 -1.741340309381484985e-01 -1.746924668550491333e-01 -6.573031656444072723e-03 -1.715036332607269287e-01 1.678180508315563202e-02 -1.465799510478973389e-01 -1.712350696325302124e-01 1.287687662988901138e-02 2.886213958263397217e-01 -2.325845509767532349e-01 3.400650322437286377e-01 -1.359231770038604736e-01 1.074514538049697876e-01 -1.651267260313034058e-01 5.994362831115722656e-01
-9.490659460425376892e-03 -1.800068467855453491e-01 2.361380457878112793e-01 -3.411370888352394104e-02 1.379147078841924667e-02 -3.204608559608459473e-01 6.056277453899383545e-02 -6.043089553713798523e-02 1.367347985506057739e-01 -1.880664229393005371e-01 3.031327724456787109e-01 -7.431013137102127075e-02 -1.750981658697128296e-01 2.493034303188323975e-01 2.976346909999847412e-01 -1.967754364013671875e-01 -3.390992283821105957e-01 2.548654191195964813e-02 6.132808327674865723e-02 -1.695361137390136719e-01 -2.359195612370967865e-02 1.360655426979064941e-01 -1.335426233708858490e-02 -1.641063690185546875e-01 1.441746354103088379e-01 2.734982371330261230e-01 1.302104890346527100e-01 -2.239380627870559692e-01 -1.972424052655696869e-02 -1.904211193323135376e-01 -1.833671480417251587e-01 3.869576007127761841e-02
1.992860734462738037e-01 -4.953939616680145264e-01 2.723747305572032928e-02 2.149930894374847412e-01 1.385814100503921509e-01 2.565949596464633942e-02 1.174171715974807739e-01 2.851084172725677490e-01 1.316668391227722168e-01 -7.033819705247879028e-02 3.267106413841247559e-01 1.374986916780471802e-01 -4.899466410279273987e-02 2.464268170297145844e-02 1.234131306409835815e-01 1.309088766574859619e-01 -4.059154540300369263e-02 -1.970455497503280640e-01 -1.900165528059005737e-01 -4.462849348783493042e-02 2.984426729381084442e-02 1.027493327856063843e-01 1.251480579376220703e-01 -3.144824877381324768e-02 -1.684134453535079956e-01 1.695719808340072632e-01 1.347689628601074219e-01 1.492924541234970093e-01 7.432580739259719849e-02 -1.883904188871383667e-01 -4.361270368099212646e-02 3.500092923641204834e-01
5.512132868170738220e-02 -1.574318110942840576e-01 3.367715477943420410e-01 1.894253641366958618e-01 1.845501363277435303e-02 2.504580095410346985e-02 1.088513284921646118e-01 3.349466621875762939e-01 7.339843548834323883e-03 -2.492457032203674316e-01 1.828116476535797119e-01 -7.726971805095672607e-02 -1.708975434303283691e-01 -9.950169920921325684e-02 -3.337098285555839539e-02 1.994912177324295044e-01 -1.060439497232437134e-01 -8.794210106134414673e-02 -6.548266974277794361e-04 -1.147409975528717041e-01 5.441338196396827698e-02 1.711690723896026611e-01 -2.326449602842330933e-01 -3.146381974220275879e-01 -3.513751029968261719e-01 1.601356118917465210e-01 -6.546464562416076660e-02 7.316940277814865112e-02 -2.748949825763702393e-01 1.005418524146080017e-01 2.463886514306068420e-02 2.318044751882553101e-01
1.182734370231628418e-01 -2.051705420017242432e-01 -3.488580882549285889e-02 -8.998358994722366333e-02 3.384966552257537842e-01 -1.747818440198898315e-01 1.197296604514122009e-01 1.799967288970947266e-01 -2.412221878767013550e-01 -1.572878658771514893e-01 -2.686527743935585022e-02 1.087887138128280640e-01 -1.867314130067825317e-01 -2.986114025115966797e-01 1.440008822828531265e-02 -8.176726847887039185e-02 5.327446386218070984e-03 -2.585592269897460938e-01 -2.888200283050537109e-01 -3.760361298918724060e-02 -4.529552161693572998e-02 8.346275985240936279e-02 7.426673918962478638e-02 -1.549026966094970703e-01 -1.591183096170425415e-01 1.605275720357894897e-01 -3.804800510406494141e-01 -1.566596627235412598e-01 2.309298142790794373e-02 1.103344187140464783e-01 -1.407627314329147339e-01 2.704960703849792480e-01
-5.868895724415779114e-02 -2.162949591875076294e-01 6.091264262795448303e-02 1.683688163757324219e-01 1.021762564778327942e-01 -3.337872922420501709e-01 1.245501637458801270e-01 1.736623980104923248e-02 1.333378255367279053e-01 -4.162191450595855713e-01 1.554467529058456421e-01 2.696725539863109589e-02 2.052593529224395752e-01 5.841931328177452087e-02 -1.098177433013916016e-01 1.611778438091278076e-01 -1.391551792621612549e-01 -2.197068929672241211e-01 -2.247517257928848267e-01 -1.264540702104568481e-01 -7.504575699567794800e-02 -1.146853938698768616e-01 1.262469887733459473e-01 -3.107124269008636475e-01 1.105478107929229736e-01 2.948521673679351807e-01 1.016131564974784851e-01 8.977767825126647949e-02 2.258838862180709839e-01 2.009585350751876831e-01 -7.445221394300460815e-02 -2.560206502676010132e-02
3.876141086220741272e-02 -2.903442978858947754e-01 1.942215710878372192e-01 9.881866723299026489e-02 -5.184795334935188293e-02 9.289388358592987061e-02 -1.730093657970428467e-01 -1.163533143699169159e-02 2.291898578405380249e-01 -1.586963087320327759e-01 3.351976275444030762e-01 -8.919264189898967743e-03 -2.598094940185546875e-01 5.042641609907150269e-02 2.503521740436553955e-01 -4.161200672388076782e-02 -1.060528308153152466e-01 -1.371774226427078247e-01 -2.092859596014022827e-01 2.005748450756072998e-01 -4.308555275201797485e-02 1.040327996015548706e-01 1.103047654032707214e-01 -3.782828450202941895e-01 2.320274561643600464e-01 -7.680939137935638428e-02 -1.681415140628814697e-01 -7.369725406169891357e-02 -4.437131062150001526e-02 2.862336933612823486e-01 -2.026829868555068970e-03 2.033283561468124390e-01
3.621306270360946655e-02 -1.894905418157577515e-01 9.298089146614074707e-02 1.880871802568435669e-01 4.495054855942726135e-02 2.697548456490039825e-02 9.347938746213912964e-02 4.552822560071945190e-02 -7.196996361017227173e-02 -2.296047061681747437e-01 8.978450298309326172e-02 1.792129427194595337e-01 -1.244461759924888611e-01 3.729860857129096985e-02 6.308218836784362793e-02 4.072967916727066040e-02 -2.271647244924679399e-04 -3.173548877239227295e-01 3.117487765848636627e-02 9.238444268703460693e-02 -1.335933506488800049e-01 -1.236811801791191101e-01 -3.351066708564758301e-01 -3.114043772220611572e-01 3.966435417532920837e-02 -1.907056421041488647e-01 1.255094110965728760e-01 -1.262402087450027466e-01 2.629466950893402100e-01 1.515997052192687988e-01 -4.781645834445953369e-01 2.039049118757247925e-01
1.031010448932647705e-01 -3.505064547061920166e-01 -4.533187299966812134e-02 -1.146850138902664185e-01 -1.182007938623428345e-01 -3.410139381885528564e-01 -1.920706778764724731e-02 1.991581767797470093e-01 7.048671692609786987e-02 -4.822318851947784424e-01 1.999493688344955444e-01 -4.653904959559440613e-02 -8.942714333534240723e-02 1.387652456760406494e-01 1.217881590127944946e-01 2.793567776679992676e-01 -1.384247541427612305e-01 -5.365408957004547119e-02 -2.661838568747043610e-02 7.324866950511932373e-02 -2.386367134749889374e-02 1.656960844993591309e-01 -2.685261666774749756e-01 -2.171023935079574585e-02 1.123291701078414917e-01 -8.339837193489074707e-02 -1.707184314727783203e-01 1.125738583505153656e-02 -1.457195878028869629e-01 1.422090679407119751e-01 -1.585828214883804321e-01 1.925065666437149048e-01
1.488092839717864990e-01 -3.812615871429443359e-01 3.226458430290222168e-01 1.446506530046463013e-01 1.251369565725326538e-01 -2.091107144951820374e-02 2.928066551685333252e-01 1.770423948764801025e-01 2.447948455810546875e-01 -3.445879742503166199e-02 -1.639616787433624268e-01 1.332338601350784302e-01 -4.980389401316642761e-02 -8.679508417844772339e-02 -1.183321401476860046e-01 -2.829867303371429443e-01 -9.716848842799663544e-03 -9.745112806558609009e-02 -4.935402050614356995e-02 -3.047347255051136017e-02 -1.782474964857101440e-01 -1.462002098560333252e-01 -1.740125715732574463e-01 -2.064622640609741211e-01 7.162050157785415649e-02 9.499397128820419312e-02 1.366141736507415771e-01 5.108553171157836914e-02 3.157429397106170654e-01 1.843817234039306641e-01 -6.698114424943923950e-02 2.276797145605087280e-01
-1.620744615793228149e-01 -3.644733130931854248e-01 1.660338044166564941e-01 2.531097531318664551e-01 6.453714519739151001e-02 9.558097273111343384e-02 4.893984198570251465e-01 2.374493032693862915e-01 -1.574732363224029541e-02 -1.769829690456390381e-01 6.761101633310317993e-02 1.303328275680541992e-01 -1.521536558866500854e-01 7.350352406501770020e-02 -5.373824387788772583e-02 -1.565768718719482422e-01 -1.926359981298446655e-01 9.902520477771759033e-02 -2.422772794961929321e-01 5.949536804109811783e-03 -1.434555053710937500e-01 1.797862648963928223e-01 -1.760259419679641724e-01 -5.441916361451148987e-02 -7.615879923105239868e-02 1.197454854846000671e-01 -6.244843825697898865e-02 2.017980813980102539e-01 1.839402616024017334e-01 3.926933929324150085e-02 -1.142371520400047302e-01 1.590407490730285645e-01
2.159459143877029419e-01 -7.846488733775913715e-04 1.026672422885894775e-01 2.777477204799652100e-01 -9.942980855703353882e-02 -8.281056582927703857e-02 -2.116931043565273285e-02 -9.421953000128269196e-03 -2.733082771301269531e-01 -2.397309094667434692e-01 1.553612202405929565e-02 9.139927476644515991e-02 -1.043902188539505005e-01 3.916092962026596069e-02 -1.526045501232147217e-01 -5.156359076499938965e-02 -2.312169373035430908e-01 -2.409649640321731567e-01 -1.371357738971710205e-01 1.217099428176879883e-01 6.512585282325744629e-02 6.560655310750007629e-03 -1.362191438674926758e-01 7.167088240385055542e-02 5.149356555193662643e-03 3.297673165798187256e-01 -5.555323958396911621e-01 -1.512671113014221191e-01 -1.736420206725597382e-02 7.225938141345977783e-02 -5.840630829334259033e-02 2.166407108306884766e-01
-1.483932286500930786e-01 -3.390979170799255371e-01 3.003056645393371582e-01 2.413288503885269165e-01 -2.560879662632942200e-02 -2.294572070240974426e-02 1.290658861398696899e-01 1.509446650743484497e-01 1.382034420967102051e-01 -1.932827532291412354e-01 2.510476410388946533e-01 -7.303818315267562866e-02 -6.933934986591339111e-02 -2.282865718007087708e-02 9.610689431428909302e-02 -9.615713357925415039e-02 1.590958982706069946e-02 -3.224302828311920166e-01 -2.315866202116012573e-02 8.999038487672805786e-03 -8.737888932228088379e-02 9.043943881988525391e-02 -2.138527333736419678e-01 -1.058499440550804138e-01 -1.878918260335922241e-01 -1.388419419527053833e-01 -3.223825246095657349e-02 1.696771234273910522e-01 1.753551661968231201e-01 1.075013950467109680e-01 -4.256131649017333984e-01 1.996710598468780518e-01
2.564339525997638702e-02 -3.597628474235534668e-01 -1.160063147544860840e-01 2.953844368457794189e-01 1.259186714887619019e-01 -2.582235634326934814e-01 1.151279807090759277e-01 5.201822519302368164e-02 -1.712145954370498657e-01 -1.528720557689666748e-01 2.244563549757003784e-01 2.105083763599395752e-01 -6.818904727697372437e-02 7.543721795082092285e-02 -1.993532776832580566e-01 1.153780966997146606e-01 -5.151098594069480896e-02 -1.493514282628893852e-03 -1.140834856778383255e-02 9.271024912595748901e-02 -3.543482720851898193e-02 3.455783799290657043e-02 -2.300202548503875732e-01 -3.528267517685890198e-02 2.319248020648956299e-01 -1.700213700532913208e-01 -6.998399645090103149e-02 -3.166200220584869385e-01 -3.275840878486633301e-01 9.522625245153903961e-03 -4.906579852104187012e-02 3.070807754993438721e-01
2.673617303371429443e-01 -4.040195941925048828e-01 -2.131765522062778473e-02 1.060616970062255859e-01 8.823870122432708740e-02 -5.522179976105690002e-02 -7.183240354061126709e-02 -2.087062150239944458e-01 1.576997488737106323e-01 -3.501282930374145508e-01 1.083586290478706360e-01 1.628174632787704468e-01 -7.705551385879516602e-02 -9.581955522298812866e-02 2.264952100813388824e-02 2.246455103158950806e-01 6.923469901084899902e-02 -1.961719617247581482e-02 3.427714481949806213e-02 -2.352888137102127075e-01 1.625118404626846313e-01 -2.742270939052104950e-02 4.423408955335617065e-02 -1.431431025266647339e-01 -1.814254745841026306e-02 -1.764916926622390747e-01 -1.780923157930374146e-01 -1.849350631237030029e-01 -2.196107655763626099e-01 2.135759592056274414e-01 -1.421297490596771240e-01 3.456261754035949707e-01
3.609227482229471207e-03 5.939636379480361938e-03 -6.208775565028190613e-03 2.981326580047607422e-01 -8.523191325366497040e-03 -3.014944493770599365e-01 2.118735611438751221e-01 2.174256294965744019e-01 1.414526551961898804e-01 -1.555414795875549316e-01 1.273106485605239868e-01 -1.704044491052627563e-01 6.010326743125915527e-02 1.333234310150146484e-01 1.347371488809585571e-01 -1.750188469886779785e-01 -2.328522354364395142e-01 -3.421500623226165771e-01 -1.223049983382225037e-01 -2.520159818232059479e-02 -6.398801505565643311e-02 -1.794537901878356934e-01 1.504594981670379639e-01 -1.177893057465553284e-01 -1.506690979003906250e-01 3.985114991664886475e-01 -4.549924284219741821e-02 -3.710347414016723633e-02 -1.056076064705848694e-01 2.638214826583862305e-01 5.953982099890708923e-02 1.983006894588470459e-01
-3.979660104960203171e-03 7.498776167631149292e-02 1.046107858419418335e-01 1.152828261256217957e-01 1.217712759971618652e-01 -1.453675627708435059e-01 2.582178711891174316e-01 -7.943734526634216309e-02 1.612910926342010498e-01 -2.051321119070053101e-01 8.083295077085494995e-02 -6.133887800388038158e-04 1.121773794293403625e-01 6.626515835523605347e-02 3.165008500218391418e-02 -9.478988498449325562e-02 -9.649354964494705200e-02 -1.001877635717391968e-01 -3.871430456638336182e-02 9.686469286680221558e-02 -2.590752243995666504e-01 -1.675167381763458252e-01 -1.610857248306274414e-01 -1.271573752164840698e-01 -8.189233392477035522e-02 2.502571642398834229e-01 -3.647616803646087646e-01 1.579582691192626953e-01 1.409898232668638229e-02 3.497970998287200928e-01 -4.630708321928977966e-02 4.899214804172515869e-01
1.326739192008972168e-01 -3.022195994853973389e-01 5.640858039259910583e-02 -2.141494005918502808e-01 1.012783050537109375e-01 -1.806799322366714478e-01 1.480423063039779663e-01 6.509188562631607056e-02 -1.068285852670669556e-01 -5.064802169799804688e-01 1.537879854440689087e-01 1.365981549024581909e-01 3.270558267831802368e-02 1.531016640365123749e-02 3.881310299038887024e-02 1.731008873321115971e-03 2.941899932920932770e-02 2.697918191552162170e-02 8.939112722873687744e-02 -3.534311056137084961e-02 -9.624999761581420898e-02 1.789745539426803589e-01 -2.021443545818328857e-01 1.265316307544708252e-01 1.152654066681861877e-01 1.198007017374038696e-01 -2.624295651912689209e-01 -2.457767575979232788e-01 -2.131699472665786743e-01 2.558420002460479736e-01 -2.823372483253479004e-01 -5.812700465321540833e-02
-2.795492708683013916e-01 -2.311413735151290894e-01 1.024332549422979355e-02 1.792700588703155518e-01 8.132144808769226074e-02 8.610691130161285400e-02 6.569309532642364502e-02 7.267989218235015869e-02 3.331981003284454346e-01 -1.363504976034164429e-01 2.076384276151657104e-01 2.133232057094573975e-01 -1.130073517560958862e-01 -2.124330848455429077e-01 -1.519867628812789917e-01 3.572654351592063904e-02 1.119743585586547852e-01 -1.502269655466079712e-01 -3.240388333797454834e-01 -5.355125293135643005e-02 1.577322930097579956e-01 -4.769837483763694763e-02 -3.005129694938659668e-01 -3.199079930782318115e-01 8.330866694450378418e-02 1.344765070825815201e-02 3.800025209784507751e-02 -2.153612300753593445e-02 -2.802269756793975830e-01 1.121598631143569946e-01 -1.539913117885589600e-01 1.594412177801132202e-01
4.823441803455352783e-02 -3.264328539371490479e-01 1.039633341133594513e-02 4.272649884223937988e-01 1.722865402698516846e-01 -2.302701622247695923e-01 -1.063520368188619614e-02 4.463667795062065125e-02 -1.797924488782882690e-01 -1.446924060583114624e-01 1.508593857288360596e-01 1.351002454757690430e-01 1.547941267490386963e-01 1.692986041307449341e-01 -2.304459549486637115e-02 1.683469265699386597e-01 -1.575295329093933105e-01 -1.787198036909103394e-01 -7.243878394365310669e-02 -8.226656913757324219e-02 1.018022894859313965e-01 4.378775134682655334e-02 -3.439182937145233154e-01 2.385317832231521606e-01 2.292586863040924072e-01 -1.198420580476522446e-02 -8.875080198049545288e-02 -2.218114733695983887e-01 -2.400676757097244263e-01 -1.921394281089305878e-02 -4.897482693195343018e-02 1.464997082948684692e-01
-1.489562094211578369e-01 -3.073253929615020752e-01 2.967754900455474854e-01 2.470730245113372803e-01 1.108789700083434582e-03 8.085240423679351807e-02 2.090818881988525391e-01 2.040741890668869019e-01 1.712054908275604248e-01 -1.615638285875320435e-01 1.768559366464614868e-01 -7.005679421126842499e-03 7.379572838544845581e-02 -2.853742614388465881e-02 1.802953779697418213e-01 -2.428387105464935303e-02 2.523900754749774933e-02 -3.073131144046783447e-01 9.300981462001800537e-02 6.280655413866043091e-02 1.032505556941032410e-02 1.812136471271514893e-01 -2.814081311225891113e-01 -1.111352145671844482e-01 -1.443786174058914185e-01 -1.048884168267250061e-01 -1.626066416501998901e-01 1.915576159954071045e-01 6.745412945747375488e-02 8.930792100727558136e-03 -3.414895534515380859e-01 2.604948580265045166e-01
2.405129373073577881e-03 -4.133705496788024902e-01 1.301226858049631119e-02 1.534364223480224609e-01 -1.575848162174224854e-01 -8.222797513008117676e-02 6.359270215034484863e-02 3.224858939647674561e-01 1.311446260660886765e-02 1.009060293436050415e-01 4.434322565793991089e-02 -4.007131606340408325e-02 -2.680363059043884277e-01 2.913699746131896973e-01 6.025297939777374268e-02 -3.815299645066261292e-02 -4.367255270481109619e-01 8.815765380859375000e-02 4.582197219133377075e-02 7.549453526735305786e-02 -1.052788794040679932e-01 2.010802552103996277e-02 7.455531507730484009e-02 -5.743383429944515228e-03 -1.502922829240560532e-02 2.585848271846771240e-01 -2.454565614461898804e-01 -2.565079033374786377e-01 3.996580466628074646e-02 7.166254520416259766e-02 -1.187487021088600159e-01 2.294962257146835327e-01
6.935874372720718384e-02 -1.914973556995391846e-01 -7.218651473522186279e-02 -1.672515831887722015e-02 1.648093611001968384e-01 -2.684639096260070801e-01 1.375650167465209961e-01 2.420392483472824097e-01 1.653170436620712280e-01 -3.396337926387786865e-01 2.230292260646820068e-01 -7.722412794828414917e-02 5.102364346385002136e-02 -1.834542900323867798e-01 -2.458791881799697876e-01 1.885259896516799927e-01 -2.323713153600692749e-01 -2.248234748840332031e-01 -9.809213131666183472e-02 -3.021882846951484680e-02 1.099608838558197021e-01 -2.279652208089828491e-01 -4.078460391610860825e-03 -1.588394045829772949e-01 1.827822923660278320e-01 2.617770135402679443e-01 -3.810368943959474564e-03 6.097570434212684631e-02 2.084851413965225220e-01 2.303621768951416016e-01 -1.583197563886642456e-01 -1.182832121849060059e-01
-7.266990840435028076e-02 -9.931440651416778564e-02 1.389291435480117798e-01 4.568668007850646973e-01 -1.706937095150351524e-03 -2.354855239391326904e-01 4.118826240301132202e-02 1.716492474079132080e-01 4.930531978607177734e-02 -3.689421117305755615e-01 2.361001912504434586e-03 -1.657367944717407227e-01 -1.025467664003372192e-01 -7.267211377620697021e-02 3.695892393589019775e-01 -7.129237800836563110e-02 -1.769322901964187622e-01 -5.188002809882164001e-02 3.403481841087341309e-02 -3.502798452973365784e-02 3.342246264219284058e-02 1.023586839437484741e-01 -1.599482297897338867e-01 -6.766909360885620117e-02 2.008355706930160522e-01 1.779396384954452515e-01 2.088859528303146362e-01 -2.492442280054092407e-01 1.620003581047058105e-01 6.766654551029205322e-02 -1.155714988708496094e-01 2.159619331359863281e-01
-9.072726219892501831e-02 -3.400427997112274170e-01 3.323879241943359375e-01 1.936973482370376587e-01 -2.001002728939056396e-01 -8.641312271356582642e-02 2.981498241424560547e-01 9.303260594606399536e-03 2.892864644527435303e-01 -3.285008966922760010e-01 -2.084374800324440002e-02 1.943940483033657074e-02 8.609441667795181274e-02 1.775180548429489136e-01 -8.142286539077758789e-02 6.421669386327266693e-03 -1.992925554513931274e-01 -1.454208046197891235e-01 -2.714470624923706055e-01 -5.913973227143287659e-02 2.443560212850570679e-02 -1.408349573612213135e-01 1.363540291786193848e-01 -1.110437065362930298e-01 -1.036719754338264465e-01 1.908484846353530884e-01 -1.083859503269195557e-01 -3.162090778350830078e-01 6.567336618900299072e-02 2.285259962081909180e-02 -2.154430188238620758e-02 -6.142653990536928177e-03
2.711489051580429077e-02 -2.660110294818878174e-01 3.791825473308563232e-02 -1.812862306833267212e-01 1.594714224338531494e-01 -8.081457763910293579e-02 -9.715713560581207275e-02 9.007222205400466919e-02 1.723250932991504669e-02 -3.322547972202301025e-01 2.188186496496200562e-01 4.302895069122314453e-02 4.702033847570419312e-02 1.594255417585372925e-01 2.373861372470855713e-01 -3.055813014507293701e-01 -1.022932529449462891e-01 2.648536115884780884e-03 -1.290522962808609009e-01 -5.228817462921142578e-02 -2.295311242341995239e-01 -1.765142083168029785e-01 -3.404018282890319824e-01 -1.796419620513916016e-01 -1.070298030972480774e-01 2.222860753536224365e-01 -5.042624101042747498e-02 -3.078718483448028564e-01 -1.681773662567138672e-01 1.719334721565246582e-01 -1.613250076770782471e-01 5.469971522688865662e-02
1.802286691963672638e-02 -3.629540503025054932e-01 3.054836094379425049e-01 1.610020548105239868e-02 2.706958651542663574e-01 5.621524900197982788e-02 1.189594566822052002e-01 2.632385790348052979e-01 2.927414774894714355e-01 -1.623921394348144531e-01 2.004814594984054565e-01 -1.889317296445369720e-02 -9.197469800710678101e-02 1.913364082574844360e-01 -4.007571637630462646e-01 1.384710669517517090e-01 1.082455441355705261e-01 -2.452580630779266357e-01 -7.547610998153686523e-02 1.548791676759719849e-02 1.690329611301422119e-01 -3.028073115274310112e-03 -1.773325055837631226e-01 -1.253105252981185913e-01 -4.088215529918670654e-02 1.222417280077934265e-01 -1.250693500041961670e-01 -1.653855293989181519e-01 -5.646187067031860352e-02 6.918584555387496948e-02 -1.154605746269226074e-01 5.058567970991134644e-02
-1.367845684289932251e-01 -1.742835640907287598e-01 3.023511171340942383e-01 2.017770409584045410e-01 2.782602310180664062e-01 -7.314756512641906738e-02 5.789502263069152832e-01 4.696904867887496948e-02 -1.066411435604095459e-01 -1.409471966326236725e-02 -1.165107563138008118e-01 1.341287940740585327e-01 -3.468618914484977722e-02 -1.576534211635589600e-01 8.701609820127487183e-02 -1.515892148017883301e-01 -1.395528018474578857e-01 -1.915550976991653442e-01 -5.088835209608078003e-02 -1.100209653377532959e-01 1.018652394413948059e-01 1.357001513242721558e-01 -1.095540970563888550e-01 -2.478106766939163208e-01 1.094864383339881897e-01 4.412966966629028320e-02 1.080779079347848892e-02 -2.415961399674415588e-02 6.528910994529724121e-02 9.223800152540206909e-02 -2.207108736038208008e-01 2.229042053222656250e-01
-4.384927824139595032e-02 -1.392099857330322266e-01 1.238713562488555908e-01 1.155879423022270203e-01 4.631159827113151550e-02 -3.746511638164520264e-01 2.582622170448303223e-01 1.383144110441207886e-01 6.536058336496353149e-02 -2.578343451023101807e-01 2.992125749588012695e-01 -3.400435447692871094e-01 -1.899599134922027588e-01 2.159735374152660370e-02 -2.222208492457866669e-02 -1.911693960428237915e-01 -5.683496594429016113e-03 2.703334391117095947e-02 -1.109011471271514893e-02 2.757022082805633545e-01 -2.044119834899902344e-01 -4.210902005434036255e-02 1.007626578211784363e-01 -3.365598991513252258e-02 -7.026480138301849365e-02 -1.058864891529083252e-01 8.129078894853591919e-02 -1.309253722429275513e-01 -7.421468198299407959e-02 -2.580029517412185669e-02 -1.651221662759780884e-01 4.087503254413604736e-01
-2.743742428719997406e-02 -1.973769068717956543e-01 -2.870003692805767059e-03 6.859664618968963623e-02 4.444937705993652344e-01 -2.815999388694763184e-01 6.001696735620498657e-02 5.084334313869476318e-02 1.594158411026000977e-01 -2.907396852970123291e-01 -1.075434386730194092e-01 7.185335271060466766e-03 4.057108610868453979e-02 -6.611583381891250610e-02 2.126307599246501923e-02 -3.195005357265472412e-01 -1.586664915084838867e-01 -3.934345543384552002e-01 9.955875575542449951e-03 -3.199703395366668701e-01 -1.547779235988855362e-02 -1.207626760005950928e-01 -4.507419466972351074e-02 -1.396281719207763672e-01 -2.686640247702598572e-02 9.001333266496658325e-02 -1.226970925927162170e-01 2.778511680662631989e-02 1.606787890195846558e-01 -2.592080505564808846e-03 -1.993571817874908447e-01 1.827294975519180298e-01
-1.361112594604492188e-01 -9.617100656032562256e-02 8.997391164302825928e-02 9.436278790235519409e-02 1.408899724483489990e-01 -3.716256022453308105e-01 8.099956065416336060e-02 -7.182252407073974609e-02 -6.598383188247680664e-02 -1.361315548419952393e-01 4.259669780731201172e-01 -2.588013652712106705e-03 -2.711388170719146729e-01 2.844659686088562012e-01 2.033732533454895020e-01 2.530268626287579536e-03 -1.366650760173797607e-01 7.681284565478563309e-03 -1.797064244747161865e-01 3.602882474660873413e-02 2.852271776646375656e-03 1.115255504846572876e-01 -2.059473693370819092e-01 -1.782232075929641724e-01 7.935071736574172974e-02 4.442733898758888245e-02 1.923401951789855957e-01 -2.789633572101593018e-01 -6.367637217044830322e-02 -1.965346932411193848e-01 -1.454991102218627930e-01 2.439606040716171265e-01
2.390220463275909424e-01 -3.281726241111755371e-01 9.759100526571273804e-02 -2.128788083791732788e-01 1.574253141880035400e-01 -3.361833691596984863e-01 1.490640193223953247e-01 -1.840517669916152954e-01 2.698186337947845459e-01 -1.660602837800979614e-01 1.562076210975646973e-01 2.496642991900444031e-02 -1.012363284826278687e-01 1.390386819839477539e-01 8.590973168611526489e-02 -6.668460369110107422e-02 -1.905472129583358765e-01 3.014687262475490570e-02 -8.384756743907928467e-02 -2.345569133758544922e-01 2.158744633197784424e-02 -1.563885211944580078e-01 -2.915164828300476074e-01 -9.655795991420745850e-02 2.467151498422026634e-03 2.763931751251220703e-01 -1.069869846105575562e-01 -3.055284917354583740e-01 -1.868327520787715912e-02 1.077835112810134888e-01 8.901942521333694458e-02 6.747114006429910660e-03
-1.007878705859184265e-01 -4.089339971542358398e-01 3.621543943881988525e-01 2.602902054786682129e-01 -6.215226650238037109e-02 1.372756063938140869e-01 2.729363366961479187e-02 8.318398147821426392e-02 1.179332211613655090e-01 1.925582252442836761e-02 1.230964139103889465e-01 -7.387829571962356567e-02 -2.524432539939880371e-01 -2.048979252576828003e-01 -1.616714596748352051e-01 5.724696442484855652e-02 -1.224132627248764038e-01 -4.229299426078796387e-01 -1.261149644851684570e-01 -1.773793064057826996e-02 1.084937527775764465e-02 9.192388504743576050e-02 1.570121943950653076e-01 -9.047245234251022339e-02 1.402018815279006958e-01 1.100160256028175354e-01 -1.240051984786987305e-01 2.588450536131858826e-02 -5.528929829597473145e-02 3.266081809997558594e-01 -9.884862601757049561e-02 -6.732271611690521240e-02
1.852210164070129395e-01 3.109631128609180450e-02 1.634054780006408691e-01 1.706433594226837158e-01 2.067500054836273193e-01 -9.861412644386291504e-02 1.145795956254005432e-01 3.207708001136779785e-01 -9.123248606920242310e-02 7.963754236698150635e-02 6.168919429183006287e-02 -1.056284457445144653e-01 -7.850766181945800781e-02 9.661682881414890289e-03 -2.040967643260955811e-01 3.626621142029762268e-02 6.267978250980377197e-02 -1.578694395720958710e-02 -1.840195432305335999e-02 1.858057454228401184e-02 7.799595594406127930e-02 1.737112402915954590e-01 -2.139029651880264282e-01 -2.646505832672119141e-01 -5.486015230417251587e-02 3.532600700855255127e-01 -3.764236271381378174e-01 -3.098001778125762939e-01 -1.742796897888183594e-01 1.171207502484321594e-01 -2.287086546421051025e-01 2.068093419075012207e-01
5.632183328270912170e-02 -4.153940379619598389e-01 2.180905044078826904e-01 2.037702947854995728e-01 1.049385666847229004e-01 -1.612329632043838501e-01 -2.397268079221248627e-02 1.016411110758781433e-01 -1.599818170070648193e-01 -1.443613767623901367e-01 2.254307419061660767e-01 2.296272814273834229e-01 7.623899262398481369e-03 3.181091845035552979e-01 -1.552226096391677856e-01 9.273513406515121460e-02 -2.623573839664459229e-01 8.711479604244232178e-02 5.657137185335159302e-02 -9.214325994253158569e-02 -8.138643205165863037e-02 8.227743208408355713e-02 -1.947845965623855591e-01 1.595908999443054199e-01 2.440979182720184326e-01 2.487247437238693237e-01 -1.555798202753067017e-01 -2.153278887271881104e-01 6.020246539264917374e-03 -1.233263984322547913e-01 -3.341093426570296288e-03 1.765161007642745972e-01
-2.365011908113956451e-02 -2.504510283470153809e-01 -3.385154902935028076e-02 -3.360068500041961670e-01 -6.770823895931243896e-02 -1.561543047428131104e-01 -1.868495251983404160e-03 3.004781603813171387e-01 1.386455744504928589e-01 -2.322609424591064453e-01 5.106097459793090820e-02 5.030969157814979553e-02 -5.166570842266082764e-02 1.783355176448822021e-01 2.256767004728317261e-01 -5.673199146986007690e-02 -7.865970581769943237e-02 -2.486860603094100952e-01 4.884585365653038025e-02 -8.630889654159545898e-02 -2.147927433252334595e-01 -2.330648452043533325e-01 -2.812789082527160645e-01 -4.831951856613159180e-02 1.866705864667892456e-01 3.434202671051025391e-01 4.487228766083717346e-02 -1.772900074720382690e-01 -6.564407795667648315e-02 1.203587800264358521e-01 -1.674682646989822388e-01 2.088950723409652710e-01
-2.113780193030834198e-02 -3.127900958061218262e-01 3.415458798408508301e-01 -6.321200728416442871e-02 2.811773717403411865e-01 -5.541479587554931641e-02 3.545962274074554443e-02 3.890780806541442871e-01 2.238681167364120483e-01 -1.851825714111328125e-01 5.805280059576034546e-02 5.102007463574409485e-02 1.169172376394271851e-01 -8.561719208955764771e-02 -5.280879139900207520e-02 2.145262807607650757e-01 -4.976815357804298401e-02 -4.720935821533203125e-01 -1.491728276014328003e-01 -5.436180531978607178e-02 6.333983689546585083e-02 -4.135898873209953308e-02 -2.409587148576974869e-03 -1.282064467668533325e-01 -1.119184046983718872e-01 8.612658083438873291e-02 -1.829131245613098145e-01 8.889504522085189819e-02 -5.321737844496965408e-03 -6.989054381847381592e-02 -1.895300447940826416e-01 1.060321778059005737e-01
-3.199568949639797211e-03 -2.260896004736423492e-02 1.900887638330459595e-01 1.411052644252777100e-01 -2.649881131947040558e-02 -1.960254162549972534e-01 -2.468472905457019806e-02 -5.605015158653259277e-02 -1.578601896762847900e-01 -2.031020969152450562e-01 -2.922411561012268066e-01 9.865447878837585449e-02 1.799705438315868378e-02 1.565267704427242279e-02 1.777036190032958984e-01 -2.189882099628448486e-02 -3.205105662345886230e-01 -3.829251825809478760e-01 -1.269962359219789505e-02 1.863535307347774506e-02 -2.423746325075626373e-02 2.286085188388824463e-01 -3.575281053781509399e-02 -2.336028665304183960e-01 2.602475322782993317e-02 1.957537531852722168e-01 -3.629960715770721436e-01 -2.158199101686477661e-01 -8.884440362453460693e-02 -2.041611522436141968e-01 -2.038214504718780518e-01 1.989862769842147827e-01
7.310244441032409668e-02 -5.367947742342948914e-02 4.050779640674591064e-01 -1.292860358953475952e-01 2.780439257621765137e-01 1.037570238113403320e-01 4.134795665740966797e-01 3.452954068779945374e-02 1.124305278062820435e-01 -2.526094019412994385e-01 2.162014544010162354e-01 7.687786966562271118e-02 -9.081144630908966064e-02 1.140499711036682129e-01 8.283931016921997070e-02 9.586002677679061890e-02 -7.265661843121051788e-03 -2.780667543411254883e-01 -1.885413751006126404e-02 -1.192271783947944641e-01 -1.314353048801422119e-01 5.206351634114980698e-03 7.446086499840021133e-03 -1.104227006435394287e-01 1.115577742457389832e-01 2.407088875770568848e-01 -2.216483652591705322e-01 2.549671828746795654e-01 -2.001740932464599609e-01 1.703615039587020874e-01 -6.851567327976226807e-02 6.726094335317611694e-02
-1.155696809291839600e-01 -1.924007013440132141e-02 1.304843425750732422e-01 2.140467762947082520e-01 -4.041155800223350525e-02 -3.901446238160133362e-02 7.665452361106872559e-02 9.123069792985916138e-02 -1.575204133987426758e-01 -1.623866334557533264e-02 2.766056656837463379e-01 -3.339514434337615967e-01 -3.289911448955535889e-01 -3.709642961621284485e-02 -1.420229524374008179e-01 -9.168057888746261597e-02 -7.539790123701095581e-02 -3.231941759586334229e-01 -1.884427219629287720e-01 -9.698560088872909546e-02 -1.112574413418769836e-01 9.630479663610458374e-02 5.391630157828330994e-02 -1.593848913908004761e-01 1.177122741937637329e-01 9.267124533653259277e-02 -9.073072671890258789e-02 -3.198731839656829834e-01 -2.722437381744384766e-01 3.678894136101007462e-04 -1.898190975189208984e-01 3.265217840671539307e-01
-1.250993758440017700e-01 -3.458706289529800415e-02 2.362444847822189331e-01 1.656497418880462646e-01 2.720600366592407227e-01 -5.005145668983459473e-01 -1.878639683127403259e-02 -2.334561571478843689e-02 -9.387916326522827148e-02 -2.726763188838958740e-01 -1.492817401885986328e-01 -2.726273611187934875e-02 -1.633214056491851807e-01 -1.554218679666519165e-01 9.624654427170753479e-03 1.499389261007308960e-01 -1.254208087921142578e-01 -3.150491714477539062e-01 -5.543662607669830322e-02 -1.439846865832805634e-02 -1.845716089010238647e-01 1.323363035917282104e-01 5.456523224711418152e-02 -3.409983590245246887e-02 2.160832732915878296e-01 1.670069843530654907e-01 -7.600361853837966919e-02 1.138426735997200012e-01 -4.186268150806427002e-02 1.445386707782745361e-01 -2.872332334518432617e-01 1.497388929128646851e-01
2.234686464071273804e-01 -3.422904908657073975e-01 -1.916613057255744934e-02 9.205852448940277100e-02 -1.064804419875144958e-01 -4.080759584903717041e-01 1.601192653179168701e-01 3.964773193001747131e-02 4.151095449924468994e-01 -1.558622717857360840e-01 2.122408747673034668e-01 7.443553209304809570e-02 -4.236984997987747192e-03 7.249746471643447876e-02 3.726805746555328369e-02 -1.991042643785476685e-01 -1.443791389465332031e-01 7.753659784793853760e-02 1.855584681034088135e-01 -1.837163977324962616e-02 -6.460864841938018799e-02 3.010277152061462402e-01 3.102709073573350906e-03 -8.932277560234069824e-03 2.049189954996109009e-01 1.015469655394554138e-01 -6.448975950479507446e-02 1.089361310005187988e-02 -1.571395248174667358e-01 1.444688588380813599e-01 -2.011421173810958862e-01 1.623883843421936035e-01
-3.151383996009826660e-02 -4.203072488307952881e-01 1.943320482969284058e-01 2.811447251588106155e-03 4.867787659168243408e-02 -5.066945403814315796e-02 8.553539216518402100e-02 -1.843567639589309692e-01 2.326489984989166260e-01 -1.637537181377410889e-01 2.646282315254211426e-01 2.155598551034927368e-01 -2.093037366867065430e-01 -1.044664382934570312e-01 -7.249472290277481079e-02 1.435599625110626221e-01 -8.794774115085601807e-02 -7.724408060312271118e-02 2.422154992818832397e-01 -6.548730656504631042e-03 -3.842749595642089844e-01 -8.832754194736480713e-02 -7.858839631080627441e-02 3.702093660831451416e-02 5.689025670289993286e-02 6.241107359528541565e-02 -8.928339183330535889e-02 -1.469675600528717041e-01 -2.253306359052658081e-01 2.062827497720718384e-01 -1.510670483112335205e-01 2.683934271335601807e-01
7.813174277544021606e-02 -1.542124301195144653e-01 1.111573801608756185e-04 1.681041121482849121e-01 3.577927500009536743e-02 -1.429618746042251587e-01 -7.325669284909963608e-03 1.278468817472457886e-01 2.517489790916442871e-01 -2.186022698879241943e-01 2.399854063987731934e-01 2.034835815429687500e-01 -2.499292343854904175e-01 -1.751595437526702881e-01 7.829634100198745728e-02 -1.413822472095489502e-01 -1.003666222095489502e-01 -2.176128327846527100e-01 6.209026649594306946e-02 -1.942562125623226166e-02 -8.319268375635147095e-02 -1.377988606691360474e-01 -1.913083195686340332e-01 -1.649045199155807495e-01 2.825928032398223877e-01 3.241949081420898438e-01 -1.194516196846961975e-01 -1.124178916215896606e-01 -2.963288314640522003e-02 -2.808384597301483154e-01 -3.612008094787597656e-01 2.941614575684070587e-02
-5.495464429259300232e-02 -2.285483181476593018e-01 2.928143143653869629e-01 3.194455206394195557e-01 -2.627828717231750488e-01 9.872154146432876587e-02 2.646932601928710938e-01 -3.814710304141044617e-02 2.217781394720077515e-01 -3.103249371051788330e-01 2.921094894409179688e-01 -6.573434174060821533e-02 3.608835116028785706e-02 2.287683039903640747e-01 1.499453932046890259e-01 -7.729660719633102417e-02 -1.315656304359436035e-01 -8.667134679853916168e-03 -2.312708199024200439e-01 -1.882576942443847656e-01 5.147907882928848267e-02 9.109316766262054443e-02 -1.693486422300338745e-01 -6.400465220212936401e-02 -1.360588520765304565e-01 1.147604733705520630e-01 -1.121140867471694946e-01 4.456106945872306824e-02 4.898976162075996399e-02 -1.028888672590255737e-01 -2.385702878236770630e-01 1.524313390254974365e-01
-5.782853811979293823e-02 -2.901698350906372070e-01 -6.456564366817474365e-02 -1.981536895036697388e-01 -1.053402721881866455e-01 -2.811181545257568359e-01 1.027686744928359985e-01 3.096311986446380615e-01 -1.947093755006790161e-02 -5.041600465774536133e-01 1.367093771696090698e-01 -1.613720320165157318e-02 5.856961477547883987e-03 1.445741653442382812e-01 1.332619935274124146e-01 3.203046619892120361e-01 -1.099220737814903259e-01 -1.089796796441078186e-01 4.624887183308601379e-02 1.020797416567802429e-01 1.046051979064941406e-01 2.510162889957427979e-01 -1.421836465597152710e-01 -2.938064187765121460e-02 6.107640452682971954e-03 8.892276138067245483e-02 -1.734752207994461060e-01 -2.864749170839786530e-02 -2.428219839930534363e-02 1.419319212436676025e-01 -1.805207878351211548e-01 1.842290908098220825e-01
-1.181895807385444641e-01 -2.847045958042144775e-01 1.120692268013954163e-01 3.486998379230499268e-01 1.743952333927154541e-01 -6.974380463361740112e-02 2.192577570676803589e-01 -4.542961716651916504e-02 7.912768423557281494e-02 -7.750169187784194946e-02 -1.178105399012565613e-01 1.320471465587615967e-01 -1.069063395261764526e-01 -1.713341772556304932e-01 -5.611200351268053055e-03 3.376039862632751465e-02 -1.490710526704788208e-01 -9.305759519338607788e-02 3.091754205524921417e-02 1.740193180739879608e-02 3.282728493213653564e-01 -9.662709635449573398e-05 -4.014654755592346191e-01 -2.672356665134429932e-01 2.992967665195465088e-01 -9.806282818317413330e-02 1.306846141815185547e-01 -1.351911574602127075e-01 -1.148927137255668640e-01 6.517766416072845459e-02 -1.352138817310333252e-01 2.389447391033172607e-01
3.384596109390258789e-02 -7.628036290407180786e-02 9.717390686273574829e-02 -2.527303993701934814e-01 -1.880228668451309204e-01 -2.111146450042724609e-01 1.041522249579429626e-03 9.794565290212631226e-02 3.029159605503082275e-01 -2.863832414150238037e-01 2.464738935232162476e-01 1.405310630798339844e-02 1.721516251564025879e-01 1.888037472963333130e-02 1.963535845279693604e-01 -1.216343119740486145e-01 -1.559979319572448730e-01 -2.790518105030059814e-01 -2.945857048034667969e-01 -5.279133096337318420e-02 2.430513687431812286e-02 -1.873430609703063965e-01 -1.180126070976257324e-01 -1.181569099426269531e-01 2.145916521549224854e-01 2.071269601583480835e-01 -6.601905077695846558e-02 -1.211599707603454590e-01 1.262009143829345703e-01 1.979699134826660156e-01 -1.129633933305740356e-01 2.844703793525695801e-01
1.547510325908660889e-01 -4.659673571586608887e-02 3.736713901162147522e-02 3.741193413734436035e-01 -1.310135722160339355e-01 -1.388169378042221069e-01 7.164133340120315552e-02 1.112055629491806030e-01 2.572497725486755371e-01 -2.188563495874404907e-01 -9.191977232694625854e-02 7.494119554758071899e-02 3.684311360120773315e-02 1.256380230188369751e-01 -3.775715827941894531e-01 -6.279490888118743896e-02 -1.292108893394470215e-01 -3.116365671157836914e-01 -8.290885016322135925e-03 3.370355963706970215e-01 6.270873546600341797e-02 -2.202505618333816528e-02 -2.138415426015853882e-01 -8.634059876203536987e-02 1.541153639554977417e-01 2.161818891763687134e-01 -1.071791052818298340e-01 -3.158601745963096619e-02 -1.269435510039329529e-02 2.022321969270706177e-01 8.638179861009120941e-04 2.787340283393859863e-01
-4.795624688267707825e-02 -4.285315275192260742e-01 9.758338332176208496e-02 2.150334715843200684e-01 1.259143948554992676e-01 -4.579343646764755249e-02 -8.915653824806213379e-02 -1.938683837652206421e-01 5.084309726953506470e-02 -2.961527109146118164e-01 1.969414502382278442e-01 1.042919978499412537e-02 -1.585834324359893799e-01 -2.826101183891296387e-01 7.969804853200912476e-02 3.807804733514785767e-02 -2.017870843410491943e-01 -1.410206556320190430e-01 -1.404030621051788330e-01 1.427848190069198608e-01 -1.118115559220314026e-01 1.416074335575103760e-01 -1.503165066242218018e-01 -1.654768884181976318e-01 2.242776602506637573e-01 5.986810475587844849e-02 -3.125330805778503418e-01 -1.477943956851959229e-01 -2.291611433029174805e-01 1.801880598068237305e-01 -4.939577728509902954e-02 9.350818395614624023e-02
4.402606561779975891e-02 -1.480070799589157104e-01 -1.302085816860198975e-02 3.003359735012054443e-01 2.095787823200225830e-01 -5.442301034927368164e-01 -3.909340500831604004e-02 9.829579293727874756e-02 5.537453666329383850e-02 -1.346479058265686035e-01 1.581674441695213318e-02 -2.335837930440902710e-01 -5.360087752342224121e-02 5.347057431936264038e-02 -4.437420517206192017e-02 1.560473721474409103e-02 -2.263931930065155029e-02 -8.490065485239028931e-02 -3.297652602195739746e-01 1.244478821754455566e-01 -6.234565749764442444e-02 1.480788588523864746e-01 -2.469982802867889404e-01 1.155121345072984695e-02 1.220577657222747803e-01 3.322836160659790039e-01 -1.304899305105209351e-01 1.247746795415878296e-01 -6.643754243850708008e-02 1.430007070302963257e-01 -2.031907439231872559e-01 -8.698453009128570557e-02
-5.986552312970161438e-02 -2.132807672023773193e-01 2.985272705554962158e-01 4.302398115396499634e-02 2.276273816823959351e-01 -2.094852738082408905e-02 -2.395099587738513947e-02 4.288918077945709229e-01 2.681731879711151123e-01 -1.933241039514541626e-01 2.415223605930805206e-02 -1.454277226002886891e-04 -8.017708361148834229e-02 1.572211235761642456e-01 -1.110501661896705627e-01 2.648894786834716797e-01 1.317197382450103760e-01 -2.796599268913269043e-01 -1.721823662519454956e-01 -1.306002885103225708e-01 2.075097262859344482e-01 -1.892859488725662231e-02 -6.006382033228874207e-02 1.318272296339273453e-02 -1.236902326345443726e-01 2.524739801883697510e-01 -2.442079186439514160e-01 -3.654174134135246277e-02 -1.631996631622314453e-01 1.437613219022750854e-01 -1.505765616893768311e-01 -1.449571456760168076e-02
-1.653613895177841187e-01 -7.194905728101730347e-02 7.732851803302764893e-02 9.483025223016738892e-02 3.375147581100463867e-01 -2.978846728801727295e-01 1.894134911708533764e-03 -2.236529439687728882e-01 1.176258400082588196e-01 -4.803717136383056641e-02 1.934111416339874268e-01 2.044136971235275269e-01 6.407234072685241699e-02 -7.070390880107879639e-02 1.153808385133743286e-01 2.539322674274444580e-01 -5.718541145324707031e-02 -2.672813534736633301e-01 3.077566921710968018e-01 2.580911517143249512e-01 4.173872992396354675e-03 1.332479119300842285e-01 -9.964512288570404053e-02 -5.572931841015815735e-02 -6.568368524312973022e-02 2.477520406246185303e-01 -5.885775014758110046e-02 -1.577191799879074097e-01 1.474541518837213516e-02 3.505596891045570374e-02 -1.078015491366386414e-01 3.790135979652404785e-01
-2.018194496631622314e-01 -3.068119287490844727e-01 2.200912125408649445e-02 -2.935895323753356934e-02 1.169487163424491882e-01 -1.963764727115631104e-01 1.203697994351387024e-01 -5.467007681727409363e-02 1.533225923776626587e-01 -4.481865763664245605e-01 1.432883739471435547e-01 -1.637363135814666748e-01 1.129281520843505859e-01 -1.099447384476661682e-01 -1.815572679042816162e-01 1.886019706726074219e-01 -1.935483068227767944e-01 -3.513187468051910400e-01 -1.761833131313323975e-01 -1.365529894828796387e-01 -1.031284406781196594e-01 -8.900974690914154053e-02 4.920709878206253052e-03 -2.722809910774230957e-01 5.682358518242835999e-02 2.057502120733261108e-01 -6.074741855263710022e-02 -6.676325201988220215e-02 1.926365047693252563e-01 1.411584019660949707e-01 -9.368899464607238770e-02 -7.849630713462829590e-02
9.635095298290252686e-02 -2.881544828414916992e-01 1.955941552296280861e-03 -2.115361243486404419e-01 -1.552741527557373047e-01 -1.357956677675247192e-01 -1.834622211754322052e-02 2.765819728374481201e-01 7.389122992753982544e-02 -4.552270472049713135e-01 2.116044461727142334e-01 4.383539035916328430e-02 -1.589344888925552368e-01 2.506677806377410889e-01 1.510783582925796509e-01 3.599233925342559814e-01 -2.069710940122604370e-01 -3.500173240900039673e-02 4.528754204511642456e-02 -1.272451877593994141e-02 5.599983409047126770e-02 1.135382130742073059e-01 -1.320321261882781982e-01 -5.082803964614868164e-02 5.108681693673133850e-02 5.373036861419677734e-02 -7.920914888381958008e-02 2.284091711044311523e-02 7.430742681026458740e-02 2.299757301807403564e-01 -2.042795121669769287e-01 2.212305217981338501e-01
-6.976822763681411743e-02 -3.130353987216949463e-01 3.604414314031600952e-02 -1.221778243780136108e-01 -2.056212574243545532e-01 -3.722830414772033691e-01 -1.619612723588943481e-01 2.280487567186355591e-01 1.427704542875289917e-01 -1.396501064300537109e-01 1.758260130882263184e-01 1.004892028868198395e-02 -2.869711220264434814e-01 3.954077512025833130e-02 1.863396316766738892e-01 5.222538486123085022e-02 6.098462641239166260e-02 -6.918019801378250122e-02 -5.888850986957550049e-02 -4.988217726349830627e-02 -9.445272386074066162e-02 3.157479763031005859e-01 -3.243391215801239014e-01 -1.506645325571298599e-02 -1.048053503036499023e-01 9.030748903751373291e-02 -2.451120913028717041e-01 -1.104442626237869263e-01 -7.258656620979309082e-02 1.762545406818389893e-01 -2.220821827650070190e-01 1.547916382551193237e-01
-9.797609597444534302e-02 -2.947695553302764893e-01 -3.861285746097564697e-02 8.604193478822708130e-02 -1.198122799396514893e-01 -9.362870454788208008e-02 1.598910093307495117e-01 2.440543919801712036e-01 1.781867295503616333e-01 -4.520170986652374268e-01 1.266685724258422852e-01 -1.085898950695991516e-01 -1.230359636247158051e-02 1.882892549037933350e-01 9.730134904384613037e-02 -8.396439999341964722e-02 6.937405467033386230e-02 1.171192303299903870e-01 -1.060720533132553101e-02 -2.629478275775909424e-01 1.571198403835296631e-01 1.275969296693801880e-01 -3.959403559565544128e-02 7.333645224571228027e-02 1.050297468900680542e-01 -3.547281771898269653e-02 -2.623158395290374756e-01 -1.461904048919677734e-01 -7.856609672307968140e-02 2.004325091838836670e-01 -4.227253794670104980e-01 8.443542569875717163e-02
1.137242987751960754e-01 -3.943523168563842773e-01 -5.187250673770904541e-02 -1.275559067726135254e-01 -2.225827574729919434e-01 5.768467206507921219e-03 1.640267670154571533e-01 1.595112681388854980e-01 1.423954125493764877e-02 -3.265990912914276123e-01 1.488007605075836182e-01 -1.006973981857299805e-01 2.689209952950477600e-02 -1.224087774753570557e-01 9.152783080935478210e-03 3.226429224014282227e-01 -1.048982366919517517e-01 -4.965494945645332336e-02 6.408643722534179688e-02 2.325870841741561890e-02 1.925276517868041992e-01 2.414360791444778442e-01 -1.878893673419952393e-01 -1.136642042547464371e-02 9.471689164638519287e-02 2.754527628421783447e-01 -1.528477966785430908e-01 -2.548756003379821777e-01 1.478292942047119141e-01 1.340011060237884521e-01 -2.512878775596618652e-01 1.630762368440628052e-01
2.386822849512100220e-01 -3.643510639667510986e-01 7.010093331336975098e-02 2.355009019374847412e-01 -3.275439739227294922e-01 -2.797143757343292236e-01 2.505003809928894043e-01 -1.383054405450820923e-01 2.064979523420333862e-01 -1.495475620031356812e-01 -1.516460776329040527e-01 1.567109525203704834e-01 -2.165420353412628174e-01 -3.826783224940299988e-02 3.493927419185638428e-02 2.447581477463245392e-02 2.721311897039413452e-02 -1.570840030908584595e-01 -6.058060377836227417e-02 2.285034656524658203e-01 8.023417741060256958e-02 8.706457912921905518e-02 -9.453126788139343262e-02 -3.321091830730438232e-01 3.913159668445587158e-02 2.407456003129482269e-02 1.403504908084869385e-01 -1.403732895851135254e-01 -1.819798201322555542e-01 -2.726373821496963501e-02 -1.039732396602630615e-01 1.379507035017013550e-01
-2.288477681577205658e-02 -8.749484270811080933e-02 -1.524297147989273071e-01 -1.586954742670059204e-01 -8.866259828209877014e-03 -1.690835058689117432e-01 1.854515820741653442e-01 1.674483716487884521e-01 6.223350763320922852e-02 -4.011303186416625977e-01 -1.117462813854217529e-01 2.391780763864517212e-01 1.494320333003997803e-01 2.904626727104187012e-01 6.646241992712020874e-02 -3.836327791213989258e-02 -1.936275959014892578e-01 -1.848791986703872681e-01 -1.405245065689086914e-01 -1.820640116930007935e-01 2.969986200332641602e-01 -2.007357478141784668e-01 -9.732780605554580688e-02 -2.639859914779663086e-01 6.590447574853897095e-02 3.395779430866241455e-01 -1.102269510738551617e-03 -1.662321947515010834e-02 1.803211681544780731e-02 9.481087327003479004e-02 -1.303110867738723755e-01 1.636559665203094482e-01
1.147834584116935730e-01 -1.612508594989776611e-01 3.376238346099853516e-01 7.419303059577941895e-02 4.212741181254386902e-02 -1.535085681825876236e-02 2.955465614795684814e-01 -2.196344286203384399e-01 2.625237107276916504e-01 -7.763887941837310791e-02 2.522985935211181641e-01 3.356287479400634766e-01 -2.904329299926757812e-01 7.479417324066162109e-02 3.253868967294692993e-02 6.588275730609893799e-02 -5.839706584811210632e-02 5.528680980205535889e-03 -2.940322645008563995e-02 -5.337105318903923035e-02 1.405625138431787491e-02 1.154324412345886230e-01 -2.780857086181640625e-01 9.097061119973659515e-03 1.900336146354675293e-01 2.799846827983856201e-01 -2.196372598409652710e-01 -8.813379704952239990e-02 -2.655650973320007324e-01 -5.074530467391014099e-02 -1.208330243825912476e-01 2.890135161578655243e-02
9.274683892726898193e-02 -1.732171028852462769e-01 3.058812916278839111e-01 1.035192757844924927e-01 7.278634607791900635e-02 1.628660410642623901e-02 1.053814291954040527e-01 3.550687730312347412e-01 3.933448195457458496e-01 -1.960501372814178467e-01 1.111890822649002075e-01 9.819348342716693878e-03 -9.590844064950942993e-02 2.514090538024902344e-01 -3.495944440364837646e-01 -5.299792066216468811e-02 1.017335802316665649e-01 -6.636427342891693115e-02 -2.853431738913059235e-02 -1.756310909986495972e-01 1.074446067214012146e-01 7.663427293300628662e-02 -5.563379451632499695e-02 -1.346747428178787231e-01 -1.082680672407150269e-01 2.890589535236358643e-01 -1.442854851484298706e-01 -9.738770872354507446e-02 9.010243415832519531e-02 1.295336037874221802e-01 -1.223301440477371216e-01 2.466195970773696899e-01
6.668872386217117310e-02 -8.989247679710388184e-02 2.197439819574356079e-01 1.139153167605400085e-01 5.370278283953666687e-02 -3.339034914970397949e-01 7.858933508396148682e-02 2.467224448919296265e-01 -2.980448305606842041e-01 -2.369001507759094238e-01 3.776321113109588623e-01 1.461718380451202393e-01 -1.641062647104263306e-01 1.421010345220565796e-01 2.369541972875595093e-01 9.780716896057128906e-02 2.512793540954589844e-01 -1.032868698239326477e-01 6.442075222730636597e-02 7.746444642543792725e-02 3.107458725571632385e-02 -6.976012885570526123e-02 -1.558274030685424805e-01 6.047330424189567566e-02 9.722404927015304565e-02 -3.602850809693336487e-02 -4.987814929336309433e-03 3.443418070673942566e-02 -8.064369857311248779e-02 3.482607603073120117e-01 -6.580891460180282593e-02 2.474061697721481323e-01
-1.594838052988052368e-01 -2.762117087841033936e-01 2.365546524524688721e-01 -1.007239446043968201e-01 2.156610786914825439e-01 -1.767309904098510742e-01 2.358299195766448975e-01 -5.225287750363349915e-02 5.944873020052909851e-02 -2.848210036754608154e-01 2.449224442243576050e-01 3.458981588482856750e-02 -3.892967849969863892e-02 2.365071699023246765e-02 7.664331048727035522e-02 -4.793555662035942078e-02 3.346755355596542358e-02 -4.525861442089080811e-01 -1.118106245994567871e-01 -7.277778536081314087e-02 3.609852790832519531e-01 1.342546790838241577e-01 -1.272606402635574341e-01 -1.171842515468597412e-01 -5.185696482658386230e-02 -2.629842758178710938e-01 6.654594838619232178e-02 -6.215625256299972534e-02 -1.829947233200073242e-01 1.653442345559597015e-02 -8.005557954311370850e-02 1.329129785299301147e-01
2.265130877494812012e-01 7.079529762268066406e-02 1.344259977340698242e-01 2.004234045743942261e-01 1.216518059372901917e-01 -1.719726622104644775e-01 1.500203013420104980e-01 1.045415848493576050e-01 7.234877347946166992e-02 -3.297750353813171387e-01 1.615121811628341675e-01 2.323968708515167236e-01 -7.753708958625793457e-02 1.249688118696212769e-01 -2.953464090824127197e-01 -1.337555646896362305e-01 -5.849641747772693634e-03 -1.648306846618652344e-01 5.759024620056152344e-02 2.789811789989471436e-01 -2.152379974722862244e-02 1.489793807268142700e-01 -1.414748281240463257e-01 -1.897074431180953979e-01 1.195200607180595398e-01 2.501975297927856445e-01 3.345803171396255493e-02 1.007644683122634888e-01 -2.742308676242828369e-01 2.750671803951263428e-01 -4.322947934269905090e-02 2.426905035972595215e-01
1.306637078523635864e-01 -2.317083626985549927e-01 2.440109103918075562e-01 2.854515314102172852e-01 1.855710707604885101e-02 6.772252917289733887e-02 4.443180859088897705e-01 2.573812939226627350e-02 -1.561999507248401642e-02 -1.546238809823989868e-01 2.482447400689125061e-02 1.605886220932006836e-01 -1.747803092002868652e-01 -1.375836879014968872e-01 -2.159114331007003784e-01 3.440417051315307617e-01 -4.185905754566192627e-01 -1.942785531282424927e-01 -1.048935651779174805e-01 5.343808792531490326e-03 -6.744062900543212891e-02 1.465984284877777100e-01 -1.778555661439895630e-01 -1.170843392610549927e-01 -1.288836263120174408e-02 8.339416235685348511e-02 -1.289176102727651596e-02 -3.250158578157424927e-02 -1.759649813175201416e-02 -4.450795426964759827e-02 -1.026302725076675415e-01 -6.036639958620071411e-02
1.107722073793411255e-01 -1.839671581983566284e-01 1.750001758337020874e-01 8.046430349349975586e-02 2.460401952266693115e-01 -1.763439625501632690e-01 1.504269391298294067e-01 4.147303700447082520e-01 2.413851320743560791e-01 7.664178963750600815e-03 1.746193170547485352e-01 8.717507123947143555e-02 7.628065347671508789e-02 -4.168096184730529785e-02 -1.721058934926986694e-01 1.399609744548797607e-01 -4.439838975667953491e-02 -1.303874552249908447e-01 -1.715507805347442627e-01 -2.098154127597808838e-01 1.549387127161026001e-01 -7.885953783988952637e-02 -1.723264604806900024e-01 -1.953972876071929932e-01 -2.129538208246231079e-01 5.576942116022109985e-02 -2.183814942836761475e-01 1.487550325691699982e-02 -1.481178402900695801e-01 8.586872369050979614e-02 -3.995858728885650635e-01 3.824856132268905640e-02
[truncated: 3,273,775 more chars]
