# Supplementary material for: The Language of Innovation
Source: PLoS One. 2020 Apr 30;15(4):e0230107. doi: 10.1371/journal.pone.0230107 (PMC7194493; doi:10.1371/journal.pone.0230107)
Supplement: S22 File — (GZ) [file pone.0230107.s022.tar.gz › 2000-2004/V2Run_22_VS_4500_embeddings2000-2004ED32.txt]

5.854668095707893372e-02 -1.217239573597908020e-01 -3.254094421863555908e-01 -5.799954012036323547e-02 -3.868754208087921143e-02 9.910022467374801636e-02 7.545223832130432129e-02 -1.328384727239608765e-01 -3.459987938404083252e-01 -4.013309255242347717e-02 -1.460162848234176636e-01 -6.872137635946273804e-02 1.407177597284317017e-01 -1.054910570383071899e-01 8.324074745178222656e-02 -3.669689297676086426e-01 8.023907989263534546e-02 2.779650092124938965e-01 2.839956581592559814e-01 4.872277006506919861e-02 2.207946404814720154e-02 -3.635050728917121887e-02 -2.692951560020446777e-01 7.102796807885169983e-03 -1.893820613622665405e-02 -4.569106176495552063e-02 -1.612658351659774780e-01 -1.762560158967971802e-01 2.616868913173675537e-01 2.746373713016510010e-01 2.697397768497467041e-01 -2.560272812843322754e-02
-8.616879582405090332e-02 -1.505376864224672318e-02 -1.861024647951126099e-01 2.521443665027618408e-01 3.169730603694915771e-01 -1.490458101034164429e-01 3.629494607448577881e-01 1.176927424967288971e-02 6.776876747608184814e-02 3.034726902842521667e-02 -2.784134447574615479e-01 -3.898712247610092163e-02 1.629487723112106323e-01 -3.028578460216522217e-01 -6.104362383484840393e-02 -1.814355403184890747e-01 5.254662409424781799e-02 7.635412365198135376e-02 8.730455487966537476e-02 7.844436168670654297e-02 -1.243016347289085388e-01 -8.176913112401962280e-02 -7.790773361921310425e-02 -2.106098830699920654e-01 -1.725662350654602051e-01 6.137089058756828308e-02 -3.347007036209106445e-01 -2.628738582134246826e-01 2.859407961368560791e-01 2.132132090628147125e-02 -4.918543621897697449e-02 -7.663822919130325317e-02
-9.258869290351867676e-02 -4.000981152057647705e-02 -2.074575424194335938e-01 -2.866086177527904510e-02 -8.320302702486515045e-03 2.024476081132888794e-01 3.347780704498291016e-01 -1.264508664608001709e-01 -5.256072431802749634e-02 -1.355364620685577393e-01 4.599237814545631409e-02 -1.801836192607879639e-01 -2.314886301755905151e-01 -3.207599222660064697e-01 1.066942363977432251e-01 -3.183498978614807129e-01 1.048704311251640320e-01 1.333402246236801147e-01 -1.169345453381538391e-01 3.218813538551330566e-01 1.769274771213531494e-01 -1.029620468616485596e-01 7.943709939718246460e-02 -3.279412984848022461e-01 -9.719223529100418091e-02 2.120319940149784088e-02 1.020490452647209167e-01 -3.031070828437805176e-01 1.649869680404663086e-01 9.971645474433898926e-02 2.751072682440280914e-02 1.991678960621356964e-03
5.479908082634210587e-03 -1.794470995664596558e-01 -1.318519860506057739e-01 -2.814522087574005127e-01 6.359620019793510437e-03 2.240252345800399780e-01 6.811051815748214722e-02 -9.423788636922836304e-02 -7.801881432533264160e-02 5.348886176943778992e-02 -2.573469579219818115e-01 8.533246815204620361e-02 -1.265102326869964600e-01 1.877019107341766357e-01 -2.471508681774139404e-01 -3.508749902248382568e-01 -1.743339300155639648e-01 -2.109073847532272339e-01 1.707532070577144623e-02 1.522715687751770020e-01 -1.582683809101581573e-02 -2.921251021325588226e-02 1.039222851395606995e-01 -2.138508558273315430e-01 -9.268666803836822510e-02 9.796831756830215454e-02 -2.216289788484573364e-01 -3.285824060440063477e-01 1.536362431943416595e-02 2.376026809215545654e-01 2.802698612213134766e-01 1.517401486635208130e-01
-1.638789921998977661e-01 5.243840441107749939e-02 -4.069508016109466553e-01 -4.580083861947059631e-02 6.356913130730390549e-03 -6.504855584353208542e-03 2.432155609130859375e-01 -2.974713146686553955e-01 -9.437931329011917114e-02 -5.649598315358161926e-02 2.386327087879180908e-01 9.418071806430816650e-02 -1.771982908248901367e-01 5.529182776808738708e-02 -9.989579766988754272e-02 -2.020942717790603638e-01 1.609664782881736755e-02 -8.831679821014404297e-02 -2.978684566915035248e-02 -1.295112818479537964e-01 3.059170544147491455e-01 -1.455464363098144531e-01 -1.431258022785186768e-01 -2.979780733585357666e-01 -3.316203504800796509e-02 5.775401368737220764e-04 -2.709405124187469482e-01 -3.134475350379943848e-01 1.293231844902038574e-01 1.407778263092041016e-01 1.224168688058853149e-01 1.331081539392471313e-01
-4.951247945427894592e-02 -1.671687364578247070e-01 -2.619374692440032959e-01 -1.039217039942741394e-01 1.747226864099502563e-01 8.822488039731979370e-02 -1.214921753853559494e-02 -9.489767253398895264e-02 -1.338923573493957520e-01 1.379853934049606323e-01 1.352512743324041367e-02 -5.984718725085258484e-02 -2.208146452903747559e-01 -1.088225916028022766e-01 -9.796820580959320068e-02 -2.592063844203948975e-01 9.692099690437316895e-02 -2.673903107643127441e-01 3.197416290640830994e-02 9.309300780296325684e-02 2.063187509775161743e-01 -2.552791833877563477e-01 -3.667363151907920837e-02 -2.971629202365875244e-01 -2.175383716821670532e-01 -2.516702711582183838e-01 -2.245353609323501587e-01 -2.140267938375473022e-01 1.250784993171691895e-01 2.139457874000072479e-02 3.570255935192108154e-01 1.618295460939407349e-01
-1.042995974421501160e-01 5.447717010974884033e-02 -3.370651900768280029e-01 -7.739403098821640015e-02 5.113899707794189453e-03 -6.448944658041000366e-02 1.647573113441467285e-01 1.847261190414428711e-01 -7.539954781532287598e-02 -2.347333729267120361e-01 4.910230636596679688e-02 -1.849319785833358765e-01 -5.223883688449859619e-02 -2.464495301246643066e-01 1.600146479904651642e-02 -3.774631321430206299e-01 3.787037357687950134e-02 -1.484154071658849716e-02 2.056645601987838745e-02 1.526150256395339966e-01 1.877253353595733643e-01 -2.296116352081298828e-01 -2.712768614292144775e-01 -1.088328436017036438e-01 -2.931330204010009766e-01 -1.859852224588394165e-01 -1.754754632711410522e-01 -2.488729357719421387e-01 1.538928598165512085e-01 2.348644435405731201e-01 3.150368854403495789e-02 7.517091929912567139e-02
-1.583524197340011597e-01 -2.344334311783313751e-02 -3.552826344966888428e-01 -6.092516239732503891e-03 3.387003391981124878e-02 6.315124034881591797e-02 -9.320695244241505861e-05 -1.846139580011367798e-01 -4.001887142658233643e-01 -2.014656960964202881e-01 -1.215295940637588501e-01 -2.564917318522930145e-03 -3.130971491336822510e-01 -3.969017416238784790e-02 4.396372940391302109e-03 -2.258647531270980835e-01 -7.657550275325775146e-02 3.350600972771644592e-02 -1.693798452615737915e-01 4.688308387994766235e-02 -6.423905491828918457e-02 -2.232348322868347168e-01 2.102373354136943817e-02 -2.312345504760742188e-01 -1.738264709711074829e-01 -3.246323168277740479e-01 -2.119683474302291870e-01 -2.783545255661010742e-01 1.407704949378967285e-01 9.808056801557540894e-02 -8.605862036347389221e-03 9.731366485357284546e-02
2.091534584760665894e-01 -4.707504063844680786e-02 -2.340791225433349609e-01 7.016455382108688354e-02 6.403712928295135498e-02 5.228793248534202576e-02 1.124975085258483887e-01 -6.507295370101928711e-02 -7.035539299249649048e-02 -1.006493270397186279e-01 1.344837993383407593e-01 -1.163928210735321045e-01 3.019768185913562775e-02 -2.053546011447906494e-01 9.855921566486358643e-02 -4.543075263500213623e-01 -9.516789019107818604e-02 -1.311809271574020386e-01 -2.974540591239929199e-01 2.579462826251983643e-01 2.212395519018173218e-01 -1.295893043279647827e-01 4.549372568726539612e-02 -1.984255015850067139e-01 -1.638121008872985840e-01 -1.061518713831901550e-01 -2.670450806617736816e-01 -3.956463932991027832e-01 -2.165204659104347229e-02 6.256518512964248657e-02 1.084920670837163925e-02 -7.600575685501098633e-02
-7.074282970279455185e-03 1.247566491365432739e-01 -1.549555659294128418e-01 -2.380657009780406952e-02 2.733351886272430420e-01 -9.112588316202163696e-02 1.245911344885826111e-01 -1.123624145984649658e-01 -2.303221821784973145e-01 -2.228123843669891357e-01 -1.869371235370635986e-01 9.106028825044631958e-02 -1.539659947156906128e-01 2.041685208678245544e-02 -3.455898165702819824e-02 -3.115005195140838623e-01 2.042935490608215332e-01 -1.057010069489479065e-01 -3.143967390060424805e-01 1.748681664466857910e-01 -1.822967827320098877e-02 -1.276094317436218262e-01 -1.961091533303260803e-02 -2.436852157115936279e-01 -2.628552615642547607e-01 3.440140485763549805e-01 -2.030830383300781250e-01 -2.370246797800064087e-01 1.889525949954986572e-01 -2.948912605643272400e-02 -7.115744054317474365e-03 -1.270952727645635605e-02
-4.460776597261428833e-02 -2.079564630985260010e-01 5.444834753870964050e-02 -1.505562569946050644e-02 2.119667455554008484e-02 6.134222447872161865e-02 1.113928928971290588e-01 -4.479578137397766113e-02 -3.068901784718036652e-02 1.347195208072662354e-01 -1.119297444820404053e-01 7.786767929792404175e-02 -7.771638780832290649e-02 1.653784513473510742e-01 1.836776174604892731e-02 -2.167709767818450928e-01 -3.053371012210845947e-01 5.556447058916091919e-02 -1.016394235193729401e-02 1.292748153209686279e-01 -2.000286988914012909e-02 -1.967898905277252197e-01 -1.882876455783843994e-01 -3.828523755073547363e-01 1.130576804280281067e-01 6.280878186225891113e-02 -3.252967298030853271e-01 -4.693594872951507568e-01 6.846316158771514893e-02 3.170611560344696045e-01 6.358096003532409668e-02 -1.678009331226348877e-01
-2.255763560533523560e-01 -1.658083945512771606e-01 -1.732991188764572144e-01 4.125572368502616882e-02 1.820903085172176361e-02 -1.792740672826766968e-01 3.118828237056732178e-01 -4.638289660215377808e-02 -2.540035843849182129e-01 -2.252547889947891235e-01 -3.127859830856323242e-01 4.920818284153938293e-02 -9.958150982856750488e-02 -2.768381536006927490e-01 -4.266748577356338501e-02 -2.012634426355361938e-01 6.483293324708938599e-02 7.376785576343536377e-02 -2.044771239161491394e-02 -4.921206086874008179e-02 2.134771347045898438e-01 -1.027875393629074097e-01 1.816097497940063477e-01 -3.472363576292991638e-02 -2.805959284305572510e-01 1.825818717479705811e-01 -6.261567026376724243e-02 -3.596088588237762451e-01 1.753934770822525024e-01 9.948855638504028320e-02 1.346636563539505005e-01 8.174806088209152222e-02
-4.916595295071601868e-02 -1.872882694005966187e-01 -1.358806490898132324e-01 -4.287452623248100281e-02 -1.498072594404220581e-01 -7.433297485113143921e-02 2.057440578937530518e-01 -9.017872065305709839e-02 -2.042364776134490967e-01 -9.027182310819625854e-02 6.328678131103515625e-02 -7.036109268665313721e-02 -2.461657375097274780e-01 -2.030426859855651855e-01 -1.685246080160140991e-02 -1.960659623146057129e-01 3.210201486945152283e-02 1.375106573104858398e-01 -1.884284317493438721e-01 1.274890750646591187e-01 2.018080055713653564e-01 -2.478740960359573364e-01 -1.907321810722351074e-01 -2.628253698348999023e-01 -2.306698113679885864e-01 -9.800038486719131470e-02 -3.627638518810272217e-01 -3.018808364868164062e-01 -1.537905540317296982e-03 1.511662751436233521e-01 1.706596016883850098e-01 2.180904746055603027e-01
8.363851904869079590e-02 -8.764827996492385864e-02 -8.326254785060882568e-02 -3.232172876596450806e-02 3.473128378391265869e-01 3.949407860636711121e-02 3.592731654644012451e-01 -1.264097094535827637e-01 -1.627640426158905029e-01 -1.567470580339431763e-01 2.851738128811120987e-03 -9.787753224372863770e-02 -2.243830859661102295e-01 -1.098860651254653931e-01 8.318936824798583984e-02 -3.216287493705749512e-01 6.603374332189559937e-02 1.000401154160499573e-01 3.620271757245063782e-02 1.783086806535720825e-01 1.645267903804779053e-01 -2.760096788406372070e-01 -1.126909404993057251e-01 -3.664787113666534424e-01 1.610983046703040600e-03 -2.222233116626739502e-01 -1.750969290733337402e-01 -2.380709052085876465e-01 -1.209807395935058594e-02 1.304659098386764526e-01 -1.412233263254165649e-01 -7.141835987567901611e-02
-6.757508963346481323e-02 -3.208784759044647217e-01 5.858521908521652222e-03 -1.656262576580047607e-02 1.189907174557447433e-02 1.824761927127838135e-02 -6.331451702862977982e-03 1.618882715702056885e-01 3.772468119859695435e-02 7.981444150209426880e-02 4.935890436172485352e-02 1.495901048183441162e-01 -1.532278023660182953e-02 -4.523501917719841003e-02 4.046966508030891418e-02 -2.066334784030914307e-01 6.152737885713577271e-02 -6.243976950645446777e-02 5.229781568050384521e-02 -5.403021723031997681e-02 4.559921473264694214e-02 -6.743050366640090942e-02 9.344542771577835083e-02 -3.939650952816009521e-01 -6.995803117752075195e-02 1.005736663937568665e-01 -1.562049537897109985e-01 -3.923802971839904785e-01 2.183455824851989746e-01 5.583329200744628906e-01 1.094396635890007019e-01 -1.937833428382873535e-01
-1.327482014894485474e-01 -9.043657779693603516e-02 -3.322518765926361084e-01 1.342661445960402489e-03 -7.057970389723777771e-03 -4.057941958308219910e-02 2.137101739645004272e-01 -1.866887807846069336e-01 -8.233250677585601807e-02 -3.009018488228321075e-02 2.173126190900802612e-01 -1.134002730250358582e-01 -2.072808444499969482e-01 -1.261383593082427979e-01 4.148842766880989075e-02 -2.534942626953125000e-01 1.145985201001167297e-01 -5.412097671069204807e-04 -9.160267561674118042e-02 1.647586673498153687e-01 1.110563427209854126e-01 -6.229553744196891785e-02 -6.373041123151779175e-02 -1.935850977897644043e-01 -2.976114749908447266e-01 -2.483442872762680054e-01 -3.402630090713500977e-01 -2.398464083671569824e-01 8.492825180292129517e-02 3.784365057945251465e-01 9.229362010955810547e-02 -6.415852811187505722e-03
5.416874960064888000e-02 -5.086651816964149475e-02 -6.720671057701110840e-02 -1.065814346075057983e-01 3.379769623279571533e-02 -9.999710321426391602e-02 1.269107758998870850e-01 -8.604108542203903198e-02 -3.969727456569671631e-02 -2.568536996841430664e-01 -7.019037753343582153e-02 -1.990181021392345428e-02 -2.239909917116165161e-01 4.264264181256294250e-02 -1.507685333490371704e-01 -1.732924878597259521e-01 1.569548696279525757e-01 -4.040994495153427124e-02 -1.257759332656860352e-01 1.335371881723403931e-01 2.415021508932113647e-01 -1.351520717144012451e-01 -2.316934429109096527e-02 -2.599480450153350830e-01 -2.078985869884490967e-01 -3.777782917022705078e-01 -2.542513310909271240e-01 -2.537942826747894287e-01 3.386916220188140869e-01 1.771962940692901611e-01 3.133788704872131348e-01 4.896483570337295532e-02
-2.461977452039718628e-01 -8.059327304363250732e-02 -4.292049705982208252e-01 -3.866430744528770447e-02 6.445091217756271362e-02 1.423411816358566284e-01 2.263210564851760864e-01 -1.793256998062133789e-01 -2.242614179849624634e-01 -9.975019097328186035e-02 -2.004639804363250732e-01 -2.358085513114929199e-01 -3.585514798760414124e-02 -3.140672445297241211e-01 4.722444340586662292e-02 -1.747259050607681274e-01 2.401356957852840424e-02 -1.048478111624717712e-01 2.083146721124649048e-01 2.903894335031509399e-02 -4.099768772721290588e-02 -4.242484644055366516e-02 1.483381390571594238e-01 5.824781209230422974e-02 -3.098105266690254211e-02 2.795396745204925537e-01 -3.430510163307189941e-01 -2.346514165401458740e-01 7.562439888715744019e-02 -1.842316798865795135e-02 8.661811053752899170e-02 -2.395048737525939941e-02
5.775149166584014893e-02 -1.354201734066009521e-01 -3.826145231723785400e-01 -1.467725932598114014e-01 4.936972633004188538e-02 1.699700485914945602e-03 1.089318022131919861e-01 -1.818238012492656708e-02 -3.309806883335113525e-01 -1.021708771586418152e-01 7.523953169584274292e-02 -8.651349693536758423e-02 -1.512966006994247437e-01 -1.559241265058517456e-01 -3.914160281419754028e-02 -7.761944085359573364e-02 2.350883744657039642e-02 2.894301526248455048e-02 -2.004976570606231689e-01 2.834642492234706879e-02 9.107273817062377930e-02 -2.192218452692031860e-01 -1.179241016507148743e-01 -4.382989108562469482e-01 -2.646758779883384705e-02 -3.015578985214233398e-01 -2.919085919857025146e-01 -1.615638434886932373e-01 7.452480494976043701e-02 2.427795529365539551e-01 1.888275146484375000e-01 -2.177759015467017889e-04
-2.726754173636436462e-02 -2.148092687129974365e-01 -2.085743248462677002e-01 1.708125881850719452e-02 1.739610433578491211e-01 8.398569375276565552e-02 7.154061459004878998e-04 -1.349692046642303467e-01 -1.579262763261795044e-01 -2.291327714920043945e-01 3.386740759015083313e-02 -8.853030204772949219e-02 -2.952755391597747803e-01 -3.209001943469047546e-02 -1.036092042922973633e-01 -8.869551867246627808e-02 2.094103693962097168e-01 -2.355415076017379761e-01 -1.803747564554214478e-02 8.771305531263351440e-02 1.432806253433227539e-01 -5.849191918969154358e-02 -3.040197789669036865e-01 -2.041042596101760864e-01 8.998007513582706451e-03 -1.982876658439636230e-01 -3.755789995193481445e-01 -3.472900390625000000e-01 2.265748977661132812e-01 9.999841451644897461e-02 1.688053607940673828e-01 6.519404053688049316e-02
-4.342552274465560913e-02 -2.395955324172973633e-01 -2.298692241311073303e-02 -1.039842367172241211e-01 -2.576871961355209351e-02 8.501905202865600586e-02 1.193669904023408890e-02 -1.735895872116088867e-01 -2.079053372144699097e-01 6.359449028968811035e-02 5.965110659599304199e-02 -5.270923674106597900e-02 7.118766196072101593e-03 -2.960495650768280029e-01 -1.429933011531829834e-01 -3.831880688667297363e-01 -1.498908251523971558e-01 1.258119475096464157e-02 -1.045188903808593750e-01 2.865882962942123413e-02 4.872176051139831543e-02 -2.215592861175537109e-01 -1.420857459306716919e-01 5.812346562743186951e-02 -3.340069353580474854e-01 1.240099668502807617e-01 -3.815159201622009277e-01 -1.441256701946258545e-01 2.140620499849319458e-01 -7.663127034902572632e-02 -3.578138053417205811e-01 1.503047905862331390e-02
-2.450840920209884644e-01 -7.581641525030136108e-02 -2.172109782695770264e-01 2.419128827750682831e-02 2.531278729438781738e-01 -7.578542456030845642e-03 3.908202350139617920e-01 1.083301659673452377e-02 -1.092816591262817383e-01 6.645239773206412792e-05 -6.603219360113143921e-02 1.282602846622467041e-01 -1.790605485439300537e-01 -3.577403724193572998e-01 1.344801206141710281e-02 -4.147145897150039673e-02 -6.204696372151374817e-02 -2.242785505950450897e-02 -1.321203410625457764e-01 2.412099391222000122e-01 2.444393932819366455e-01 4.768940433859825134e-02 1.530598402023315430e-01 -7.227246463298797607e-02 3.893405944108963013e-02 2.626131176948547363e-01 -1.223736628890037537e-01 -2.381498366594314575e-01 1.897445917129516602e-01 2.853666543960571289e-01 2.082521617412567139e-01 -3.303438052535057068e-02
3.064747154712677002e-02 9.285985678434371948e-02 -4.256166517734527588e-01 -1.507837921380996704e-01 -9.351412951946258545e-02 1.695678681135177612e-01 1.418970078229904175e-01 -4.288198798894882202e-02 -1.156400144100189209e-01 -1.205409467220306396e-01 2.101357094943523407e-02 5.732090026140213013e-02 -3.409836292266845703e-01 -2.557921111583709717e-01 1.436841790564358234e-03 -1.806980371475219727e-01 5.743980780243873596e-02 9.681244939565658569e-02 -5.336761847138404846e-02 3.448104560375213623e-01 1.964139789342880249e-01 -4.322305023670196533e-01 2.098475210368633270e-02 -1.437245756387710571e-01 1.469215098768472672e-02 -1.609828323125839233e-01 -1.436573117971420288e-01 -1.239929944276809692e-01 9.568551927804946899e-02 1.057141870260238647e-01 1.269418448209762573e-01 -3.994594886898994446e-02
-2.007454819977283478e-02 -2.077232152223587036e-01 -7.875000685453414917e-02 -2.950170934200286865e-01 -6.670188158750534058e-02 1.917065978050231934e-01 1.056574434041976929e-01 -2.085089236497879028e-01 -1.903277635574340820e-01 -1.507353689521551132e-02 -1.846351101994514465e-02 1.542035043239593506e-01 -7.901838421821594238e-02 2.578119933605194092e-01 -1.443177461624145508e-01 -3.326857984066009521e-01 -1.843404620885848999e-01 1.749298423528671265e-01 2.002789378166198730e-01 -1.438873112201690674e-01 -3.846481814980506897e-02 -1.149557605385780334e-01 3.611170873045921326e-02 -3.288218677043914795e-01 -7.176245748996734619e-02 6.464664638042449951e-02 -1.911710053682327271e-01 -3.338877856731414795e-01 7.738135755062103271e-02 2.439701557159423828e-01 1.439974009990692139e-01 -9.726851433515548706e-02
2.558785676956176758e-02 -5.765562504529953003e-02 -2.769063711166381836e-01 -3.336673080921173096e-01 -2.944032661616802216e-02 1.183123961091041565e-01 1.642299741506576538e-01 1.079633384943008423e-01 -1.816234290599822998e-01 -5.991616845130920410e-02 -9.013244882225990295e-03 1.932502090930938721e-01 -1.738547831773757935e-01 -2.129181921482086182e-01 3.279610574245452881e-01 -3.088148832321166992e-01 6.817222386598587036e-02 1.987965553998947144e-01 -1.113882884383201599e-01 -4.660643264651298523e-02 6.436341255903244019e-02 -2.341201752424240112e-01 1.365558356046676636e-01 -2.563582956790924072e-01 -2.078371793031692505e-01 -6.555045396089553833e-02 -2.873014509677886963e-01 -2.600764036178588867e-01 2.646702714264392853e-02 5.533607676625251770e-03 1.323963748291134834e-03 3.940295055508613586e-02
-9.827439486980438232e-02 -3.915479183197021484e-01 -6.953845918178558350e-02 1.451293826103210449e-01 3.820364922285079956e-02 2.190846949815750122e-01 -2.500437898561358452e-03 -1.408703327178955078e-01 -2.102448493242263794e-01 8.873043954372406006e-02 -2.535006590187549591e-02 1.066716015338897705e-01 -1.039813756942749023e-01 6.592408567667007446e-02 -6.556245684623718262e-02 -1.141887530684471130e-01 -1.761855334043502808e-01 -6.679200381040573120e-02 7.469619624316692352e-03 -1.023495346307754517e-01 -1.183999422937631607e-02 -1.197918429970741272e-01 -1.179874539375305176e-01 -2.337122559547424316e-01 -8.853634446859359741e-02 1.846657544374465942e-01 -1.883340924978256226e-01 -4.780842959880828857e-01 3.252733349800109863e-01 3.008556067943572998e-01 4.837154969573020935e-02 -1.074022725224494934e-01
-1.210707053542137146e-02 5.481616407632827759e-02 -2.889651656150817871e-01 -1.146377250552177429e-01 7.437957823276519775e-02 -2.080138213932514191e-02 1.289580166339874268e-01 -8.992759138345718384e-02 -1.832741498947143555e-01 -1.457353588193655014e-02 -7.783933728933334351e-02 1.469317823648452759e-01 -2.914126813411712646e-01 -1.101409420371055603e-01 2.429169118404388428e-01 -2.452050447463989258e-01 3.100141882896423340e-02 2.519381344318389893e-01 -5.846916511654853821e-02 6.518355756998062134e-02 1.367504149675369263e-01 -1.960690766572952271e-01 -2.494431138038635254e-01 -3.942838907241821289e-01 -1.623300164937973022e-01 -3.123999238014221191e-01 -2.249864190816879272e-01 3.090303763747215271e-02 2.366760522127151489e-01 1.594741642475128174e-02 -3.816745057702064514e-02 -1.082384884357452393e-01
1.139074116945266724e-01 -2.409060150384902954e-01 -1.327001005411148071e-01 -1.738329380750656128e-01 6.536981463432312012e-02 1.670030355453491211e-01 1.025687158107757568e-01 -1.227405071258544922e-01 -2.853921428322792053e-02 -1.915186494588851929e-01 -2.534927427768707275e-01 9.970687329769134521e-02 -2.575579583644866943e-01 1.257273405790328979e-01 -2.009295672178268433e-01 -2.655237615108489990e-01 -1.742794066667556763e-01 5.492661893367767334e-02 -8.870459161698818207e-03 1.548003684729337692e-02 -1.506771594285964966e-01 -1.371648162603378296e-01 3.053211271762847900e-01 -2.995732128620147705e-01 7.687593996524810791e-02 -7.731477916240692139e-02 -1.121379807591438293e-01 -1.190179809927940369e-01 3.267696797847747803e-01 2.381972074508666992e-01 2.415479868650436401e-01 4.413913004100322723e-03
-4.983528703451156616e-02 -2.128133326768875122e-01 -3.359173536300659180e-01 -1.729676425457000732e-01 6.949229538440704346e-02 3.634310513734817505e-02 3.651777505874633789e-01 -5.472801253199577332e-02 -1.643536686897277832e-01 -2.987697124481201172e-01 4.236103966832160950e-03 -5.726222321391105652e-02 -3.284716233611106873e-02 -1.097200661897659302e-01 -7.249867916107177734e-02 -1.109670698642730713e-01 1.218347027897834778e-01 5.042119324207305908e-02 -1.394958645105361938e-01 3.836052492260932922e-02 1.961657106876373291e-01 -1.391198486089706421e-03 7.226913422346115112e-02 -1.177418604493141174e-01 -1.632947623729705811e-01 -1.898240298032760620e-01 -4.233248829841613770e-01 -3.061707317829132080e-01 3.807577304542064667e-03 2.281644493341445923e-01 7.346604764461517334e-02 1.664632260799407959e-01
-4.828774183988571167e-02 -3.613683283329010010e-01 -5.250420793890953064e-02 -1.846368908882141113e-01 -4.836251959204673767e-02 1.563530564308166504e-01 -6.291983276605606079e-02 8.330915868282318115e-02 -9.199523925781250000e-02 1.419282704591751099e-01 -1.715771704912185669e-01 2.955481112003326416e-01 -7.860413938760757446e-02 1.759295314550399780e-01 -1.554564535617828369e-01 -1.351776868104934692e-01 -2.343427091836929321e-01 8.906622231006622314e-02 9.737065993249416351e-03 5.288071930408477783e-02 3.034032508730888367e-02 -1.036172639578580856e-02 -6.564953923225402832e-02 -4.007856547832489014e-01 -6.715895235538482666e-02 -2.801568619906902313e-02 -3.518733084201812744e-01 -2.632091641426086426e-01 2.888649106025695801e-01 1.419510841369628906e-01 1.738027632236480713e-01 -6.073419749736785889e-02
6.955546885728836060e-02 -1.061422750353813171e-01 -2.881588339805603027e-01 1.056430414319038391e-01 -1.002197060734033585e-02 1.028003767132759094e-01 1.002746596932411194e-01 -1.053854972124099731e-01 -1.813039369881153107e-02 -2.666227519512176514e-01 -7.988844066858291626e-02 -4.457101598381996155e-02 1.430141925811767578e-01 -1.196070238947868347e-01 -1.331508606672286987e-01 -4.051105678081512451e-01 7.277976721525192261e-02 7.694110274314880371e-02 -2.233119010925292969e-01 9.427028149366378784e-02 1.087914481759071350e-01 -2.705824971199035645e-01 -1.213968992233276367e-01 2.518241107463836670e-01 -9.287742525339126587e-02 1.128022894263267517e-01 -2.649636864662170410e-01 -1.439155936241149902e-01 3.535825014114379883e-01 2.582958638668060303e-01 -1.366471946239471436e-01 -7.503282278776168823e-02
-1.842060983180999756e-01 6.739758700132369995e-02 -2.549622952938079834e-01 -1.907535344362258911e-01 -1.100216954946517944e-01 -1.557831093668937683e-02 2.992603480815887451e-01 -3.954601287841796875e-02 -1.134643852710723877e-01 -1.990344934165477753e-02 1.405754983425140381e-01 5.404363572597503662e-02 -4.485644027590751648e-02 -4.153349101543426514e-01 -1.866164207458496094e-01 -2.320632785558700562e-01 2.137291580438613892e-01 1.111760661005973816e-01 -7.005769014358520508e-02 5.331793054938316345e-02 6.793686747550964355e-02 -2.103590071201324463e-01 1.001042723655700684e-01 -2.274128347635269165e-01 -2.215524762868881226e-02 -1.423192769289016724e-01 -1.794880479574203491e-01 -3.561626672744750977e-01 -1.178083419799804688e-01 2.852129936218261719e-01 -7.031101733446121216e-02 3.377518057823181152e-02
-2.647943794727325439e-01 -2.354597114026546478e-02 -2.911089658737182617e-01 -3.466758131980895996e-02 -1.318924035876989365e-02 8.234438300132751465e-02 1.970072537660598755e-01 -1.179876327514648438e-01 -1.254978626966476440e-01 -1.991577148437500000e-01 -3.617629036307334900e-02 -1.055344566702842712e-01 -5.744641274213790894e-02 1.804976724088191986e-02 -9.614341706037521362e-02 -1.287174522876739502e-01 5.813288316130638123e-02 -9.024748206138610840e-02 -1.570815891027450562e-01 1.116049587726593018e-01 2.493276149034500122e-01 -3.139013648033142090e-01 -1.258344501256942749e-01 -2.340557724237442017e-01 -1.349485963582992554e-01 -1.895932406187057495e-01 -3.676670193672180176e-01 -2.979142665863037109e-01 4.283967241644859314e-02 3.020902872085571289e-01 1.877174526453018188e-01 -2.995633287355303764e-03
9.619562886655330658e-03 1.404622495174407959e-01 -1.468332409858703613e-01 -1.435065716505050659e-01 -2.208580076694488525e-01 1.927278935909271240e-01 -9.703570604324340820e-02 5.947091057896614075e-02 4.799127951264381409e-02 -1.620452553033828735e-01 -4.037619829177856445e-01 3.287908807396888733e-02 -2.215429842472076416e-01 4.765552282333374023e-02 -1.436053663492202759e-01 -3.872498273849487305e-01 -1.473822593688964844e-01 3.552670124918222427e-03 -5.186034366488456726e-02 -1.671695262193679810e-01 -6.983851641416549683e-02 -2.412903588265180588e-03 2.034568190574645996e-01 -2.105099111795425415e-01 -1.724630445241928101e-01 3.424235060811042786e-02 -2.109854072332382202e-01 -3.247943520545959473e-01 1.335525363683700562e-01 2.025257050991058350e-01 -2.239535376429557800e-02 -2.032396793365478516e-01
-2.919725179672241211e-01 6.495974957942962646e-02 -1.621938645839691162e-01 2.274682372808456421e-01 9.365717321634292603e-02 8.977854996919631958e-02 1.473576873540878296e-01 -1.611675471067428589e-01 -4.493060335516929626e-02 -2.230803221464157104e-01 -1.238955259323120117e-01 -2.760317362844944000e-02 1.909968554973602295e-01 -1.727587431669235229e-01 -2.503745853900909424e-01 -4.669600427150726318e-01 4.414058849215507507e-02 -2.567286193370819092e-01 -1.150328218936920166e-01 9.132834523916244507e-02 -3.165694943163543940e-04 8.009063452482223511e-02 2.421264722943305969e-02 -1.935117393732070923e-01 -1.360563039779663086e-01 1.814916878938674927e-01 -2.180041745305061340e-03 -2.662655711174011230e-01 2.098055183887481689e-01 2.144273072481155396e-01 4.289375618100166321e-02 -7.023933529853820801e-02
8.923463523387908936e-02 -6.486377120018005371e-02 -2.362779527902603149e-01 1.029608398675918579e-01 9.526981413364410400e-02 -8.865633979439735413e-03 1.662056744098663330e-01 -1.308135837316513062e-01 -2.381526082754135132e-01 -3.791269287467002869e-02 3.168998062610626221e-01 -2.407850027084350586e-01 -1.160857081413269043e-01 -1.029134392738342285e-01 6.963764317333698273e-03 -2.480869591236114502e-01 -3.398643806576728821e-02 -1.319908648729324341e-01 1.746337413787841797e-01 1.933816075325012207e-01 2.349062114953994751e-01 -2.736995816230773926e-01 1.920201815664768219e-02 -2.007983922958374023e-01 -1.421539187431335449e-01 -7.455209642648696899e-02 -8.096977323293685913e-02 -2.456329911947250366e-01 3.775951564311981201e-01 1.467960476875305176e-01 1.472340375185012817e-01 -1.719792634248733521e-01
-2.694395482540130615e-01 -4.316666722297668457e-02 -2.815406024456024170e-01 7.256897538900375366e-02 9.887074679136276245e-02 5.219383910298347473e-02 2.444401569664478302e-02 -9.075248241424560547e-02 -2.031202167272567749e-01 -2.993834018707275391e-02 -3.533247113227844238e-01 1.592434793710708618e-01 1.439938396215438843e-01 -2.218897193670272827e-01 -2.061358541250228882e-01 -1.495966762304306030e-01 2.916164398193359375e-01 3.061076812446117401e-02 -3.906957060098648071e-02 2.121449857950210571e-01 6.956950761377811432e-03 -1.330448836088180542e-01 2.376476377248764038e-01 -1.136250272393226624e-01 -2.295741736888885498e-01 1.384708583354949951e-01 -2.604402601718902588e-01 -1.647243201732635498e-01 2.936834692955017090e-01 -7.044437527656555176e-02 1.139773149043321609e-02 -1.210524439811706543e-01
1.357910037040710449e-01 -2.225102037191390991e-01 -1.531116813421249390e-01 -2.454173713922500610e-01 -9.250275045633316040e-02 2.611817121505737305e-01 2.556704580783843994e-01 -8.901124447584152222e-02 -7.272788882255554199e-02 1.312399804592132568e-01 -8.382918685674667358e-02 1.707617193460464478e-01 -5.182259529829025269e-02 9.646917134523391724e-02 -1.016005426645278931e-01 -3.141958415508270264e-01 -1.214658990502357483e-01 -1.043107658624649048e-01 3.037705086171627045e-02 6.557466834783554077e-02 -1.808584332466125488e-01 2.379016764461994171e-02 9.469103813171386719e-02 -2.917092740535736084e-01 -1.135312244296073914e-01 -7.558130472898483276e-02 -2.313011288642883301e-01 -3.328193426132202148e-01 1.884062737226486206e-01 3.212290406227111816e-01 1.832679361104965210e-01 -7.241107523441314697e-02
4.471645876765251160e-02 -5.298283323645591736e-02 2.155853062868118286e-01 -2.765496075153350830e-02 6.086544133722782135e-03 7.405924797058105469e-02 2.150430530309677124e-01 6.217929720878601074e-02 -1.674094349145889282e-01 8.005305379629135132e-02 -2.506155967712402344e-01 3.969722986221313477e-02 -3.414190411567687988e-01 -1.598283201456069946e-01 -2.299671024084091187e-01 -3.670136034488677979e-01 -1.706970036029815674e-01 9.996507316827774048e-03 -6.249380297958850861e-03 -1.264931708574295044e-01 -2.295930832624435425e-01 -1.372160762548446655e-01 -8.596772700548171997e-02 -1.654010713100433350e-01 -1.040333732962608337e-01 -4.708628356456756592e-02 -1.349959801882505417e-02 -3.023974001407623291e-01 3.732059895992279053e-01 2.200903892517089844e-01 2.875238098204135895e-02 1.379261463880538940e-01
8.678405731916427612e-02 -4.067542403936386108e-02 -1.574166119098663330e-01 2.449882328510284424e-01 1.794683486223220825e-01 6.244553253054618835e-03 3.258325159549713135e-01 -9.930156171321868896e-02 -2.574138939380645752e-01 -1.312474757432937622e-01 -5.621130391955375671e-02 1.375405490398406982e-01 -1.431640237569808960e-01 -2.207617014646530151e-01 -1.399012655019760132e-01 -4.677012860774993896e-01 6.660055369138717651e-02 -1.219576783478260040e-02 -1.280159503221511841e-02 1.715899407863616943e-01 -2.419581264257431030e-02 -9.057938307523727417e-02 -1.316203176975250244e-01 -2.289938330650329590e-01 -2.693991065025329590e-01 2.599765956401824951e-01 -4.870339110493659973e-02 2.153032273054122925e-02 1.670169234275817871e-01 -2.483720146119594574e-02 -3.257342614233493805e-03 -2.456847280263900757e-01
-1.602895371615886688e-02 3.912146389484405518e-02 -2.617263197898864746e-01 2.149811089038848877e-01 3.254774808883666992e-01 1.332666575908660889e-01 9.764834493398666382e-02 -9.815026074647903442e-02 -1.683680713176727295e-01 -1.546739339828491211e-01 6.248125806450843811e-02 2.916017770767211914e-01 -4.223394766449928284e-02 -1.446842849254608154e-01 4.275944083929061890e-03 -1.032785102725028992e-01 1.368069648742675781e-01 5.688065662980079651e-02 -2.706173807382583618e-02 2.785793542861938477e-01 -2.655214369297027588e-01 -2.818506658077239990e-01 9.857180714607238770e-02 -2.319457530975341797e-01 -1.314712911844253540e-01 2.351681292057037354e-01 -4.605704545974731445e-02 -1.993851065635681152e-01 1.139710173010826111e-01 2.762570381164550781e-01 4.267531633377075195e-02 -2.160592973232269287e-01
1.764486134052276611e-01 -1.732139289379119873e-02 -1.011053249239921570e-01 1.478444635868072510e-01 1.779880672693252563e-01 -1.597117036581039429e-01 -2.294341921806335449e-01 -2.398829907178878784e-01 -1.128086149692535400e-01 -5.368832871317863464e-02 -2.989475131034851074e-01 -1.189701780676841736e-01 -2.667887806892395020e-01 5.023962818086147308e-03 -7.140772044658660889e-02 -1.394590586423873901e-01 -1.683539897203445435e-01 2.316713929176330566e-01 -4.175643622875213623e-02 -1.623766422271728516e-01 2.020765393972396851e-01 1.973661594092845917e-03 1.050718724727630615e-01 -1.640800535678863525e-01 1.057410836219787598e-01 -4.582783672958612442e-03 -8.096009492874145508e-02 -2.848920226097106934e-01 1.727711856365203857e-01 3.344359099864959717e-01 3.122339546680450439e-01 -1.649237126111984253e-01
3.875591233372688293e-02 -1.264808177947998047e-01 -1.927647441625595093e-01 -1.217582449316978455e-01 5.307586863636970520e-02 3.181662261486053467e-01 1.286063045263290405e-01 -5.111645162105560303e-02 -7.336369901895523071e-02 6.847222149372100830e-02 -2.188085019588470459e-01 2.583040893077850342e-01 1.429719384759664536e-03 2.014176994562149048e-01 -7.636502385139465332e-02 -2.840670645236968994e-01 -1.990028470754623413e-01 -2.504964359104633331e-02 2.194221131503582001e-02 -4.331413283944129944e-02 -5.022909119725227356e-02 -1.440621912479400635e-01 3.653501346707344055e-02 -3.312088251113891602e-01 -1.327529996633529663e-01 4.033691063523292542e-02 -2.391147166490554810e-01 -3.029692769050598145e-01 1.748157590627670288e-01 3.970031440258026123e-01 1.446878015995025635e-01 -3.648081794381141663e-02
3.512354567646980286e-02 -2.595770955085754395e-01 3.057619743049144745e-02 -1.715520918369293213e-01 9.758475422859191895e-02 3.169872611761093140e-02 4.834500327706336975e-02 4.151781648397445679e-02 -1.612436324357986450e-01 -5.166245996952056885e-02 1.379515975713729858e-01 -8.846923708915710449e-02 4.915527068078517914e-03 -4.074367880821228027e-01 -2.527123093605041504e-01 -1.615268141031265259e-01 3.372199088335037231e-02 2.687322348356246948e-02 -3.518663942813873291e-01 1.724420040845870972e-01 1.626089662313461304e-01 -3.079046010971069336e-01 -8.887832611799240112e-02 -3.126984462141990662e-02 -1.327238827943801880e-01 9.750080294907093048e-03 -2.756583690643310547e-01 -2.133627533912658691e-01 2.682567238807678223e-01 1.713304519653320312e-01 -1.669307053089141846e-01 -1.448794156312942505e-01
1.355618151137605309e-04 -1.817793250083923340e-01 -3.885298967361450195e-01 8.759067393839359283e-03 1.645165830850601196e-01 -8.691585808992385864e-02 1.044219210743904114e-01 -1.459135562181472778e-01 -2.600922882556915283e-01 1.836785860359668732e-02 1.623550057411193848e-01 2.311626374721527100e-01 1.621668040752410889e-01 3.313682228326797485e-02 4.450896382331848145e-02 -4.240106046199798584e-01 4.962170124053955078e-02 -1.032355651259422302e-01 1.788017898797988892e-02 -4.720036312937736511e-02 8.156017214059829712e-02 1.055565327405929565e-01 -3.887734934687614441e-02 -2.061694860458374023e-01 9.294889122247695923e-02 1.351881176233291626e-01 -1.920396927744150162e-03 -4.761332869529724121e-01 1.606188416481018066e-01 1.269211620092391968e-01 -5.372790992259979248e-02 -1.275598704814910889e-01
6.025165319442749023e-02 -2.487064152956008911e-02 -3.215538859367370605e-01 7.949855178594589233e-02 -2.510202303528785706e-02 2.173979580402374268e-01 1.411274671554565430e-01 -1.303048878908157349e-01 -5.799983814358711243e-02 -3.135449886322021484e-01 6.374353915452957153e-02 -7.486905157566070557e-02 -4.393166676163673401e-02 -1.078975945711135864e-01 3.737532068043947220e-03 -2.575664222240447998e-01 1.684505045413970947e-01 1.379856169223785400e-01 -4.800346493721008301e-02 -1.785833239555358887e-01 1.908885538578033447e-01 -1.670939326286315918e-01 -1.781881749629974365e-01 -1.977692991495132446e-01 -1.955422163009643555e-01 -2.231161594390869141e-01 -3.437409698963165283e-01 -3.358725309371948242e-01 9.994066506624221802e-02 9.535583853721618652e-02 2.174407839775085449e-01 8.828885853290557861e-02
9.256970882415771484e-02 -2.034867648035287857e-03 -1.056987419724464417e-01 -1.950594633817672729e-01 6.999643892049789429e-02 -5.794888734817504883e-02 8.081039786338806152e-02 1.378665212541818619e-02 -6.231904774904251099e-02 -2.470229864120483398e-01 2.125955931842327118e-02 2.254508882761001587e-01 -2.939212368801236153e-03 -2.754156291484832764e-01 -1.068456098437309265e-01 -5.072109103202819824e-01 5.691060796380043030e-02 2.233939021825790405e-01 6.622894108295440674e-02 2.024208428338170052e-03 5.952955037355422974e-02 -6.195091456174850464e-02 1.065972447395324707e-01 -1.736109703779220581e-01 2.384778708219528198e-01 3.023585677146911621e-01 -3.115572631359100342e-01 -3.729039058089256287e-02 6.875368207693099976e-02 2.753424644470214844e-02 9.519375860691070557e-02 -3.143016993999481201e-01
-4.997548088431358337e-02 -1.736956089735031128e-01 -2.567670047283172607e-01 -3.892914354801177979e-01 1.157703921198844910e-01 -6.222921237349510193e-02 -2.461090311408042908e-02 -3.548436565324664116e-03 -2.437442541122436523e-01 -2.087721675634384155e-01 1.387538462877273560e-01 2.959985984489321709e-03 -3.663555979728698730e-01 -4.817628115415573120e-02 2.588764764368534088e-02 -1.497209966182708740e-01 1.325158923864364624e-01 1.936549693346023560e-01 -2.944528684020042419e-02 5.964450910687446594e-02 7.418970018625259399e-02 -2.586672306060791016e-01 -1.416880488395690918e-01 -1.730448901653289795e-01 -1.739367544651031494e-01 -2.550397217273712158e-01 -9.648060798645019531e-02 -2.777659595012664795e-01 1.975933313369750977e-01 1.717960238456726074e-01 1.043062210083007812e-01 -8.343052864074707031e-02
-1.315198540687561035e-01 -3.314441144466400146e-01 -1.719786077737808228e-01 4.261196032166481018e-02 -1.658698767423629761e-01 4.320879001170396805e-03 -1.633642823435366154e-03 -2.772490084171295166e-01 8.127914369106292725e-02 -9.154301136732101440e-02 -2.734089791774749756e-01 1.014704182744026184e-01 -1.840909272432327271e-01 5.314803868532180786e-02 -1.273041777312755585e-02 -2.133843153715133667e-01 1.246658936142921448e-01 1.150181144475936890e-02 5.553942918777465820e-02 1.380032300949096680e-01 3.003836274147033691e-01 -3.036108016967773438e-01 4.768332093954086304e-02 -2.595148980617523193e-01 -1.539451163262128830e-02 -8.688309043645858765e-02 -5.036204680800437927e-02 -2.806477546691894531e-01 3.590926826000213623e-01 1.159281507134437561e-01 -1.760035902261734009e-01 -4.821979254484176636e-02
5.293609946966171265e-02 5.501923151314258575e-03 -2.896586656570434570e-01 -1.503046602010726929e-01 3.737487643957138062e-02 1.102536637336015701e-02 5.666688457131385803e-02 -2.740893363952636719e-01 -2.946971952915191650e-01 -9.423500299453735352e-02 2.453400939702987671e-01 -5.482661351561546326e-02 -8.137254416942596436e-02 -2.113576382398605347e-01 -2.114576399326324463e-01 -3.518232107162475586e-01 5.768796056509017944e-02 5.543423444032669067e-02 -1.843171268701553345e-01 1.032197698950767517e-01 3.047793507575988770e-01 -1.093776673078536987e-01 1.660198345780372620e-02 1.511219292879104614e-01 -1.794217079877853394e-01 -1.108925044536590576e-01 -3.495180606842041016e-01 -2.499615550041198730e-01 3.371431678533554077e-02 9.105181694030761719e-02 -1.859592832624912262e-02 -1.191900223493576050e-01
3.094576532021164894e-03 -1.390642970800399780e-01 -2.839840948581695557e-01 -9.803946316242218018e-02 1.070671156048774719e-01 3.190432786941528320e-01 -5.798006430268287659e-02 1.734787970781326294e-02 1.786315441131591797e-02 3.790896385908126831e-02 -1.443582326173782349e-01 -1.133531704545021057e-01 -7.490339875221252441e-02 -3.624579012393951416e-01 -1.541420668363571167e-01 -4.167917370796203613e-01 -3.258280456066131592e-02 1.057941466569900513e-01 -2.436374574899673462e-01 8.615719527006149292e-02 -2.632594667375087738e-02 -8.450637757778167725e-02 2.931824699044227600e-02 -3.144777119159698486e-01 7.074719760566949844e-03 2.976800501346588135e-01 -1.727234423160552979e-01 -8.677637577056884766e-02 1.066439971327781677e-01 2.452380396425724030e-02 2.086402326822280884e-01 -1.881862878799438477e-01
1.742357015609741211e-01 -1.336784213781356812e-01 -7.833658903837203979e-02 -2.627024054527282715e-01 1.211043819785118103e-01 3.338154554367065430e-01 2.065509855747222900e-01 9.877903759479522705e-02 -5.378422513604164124e-02 8.078802376985549927e-02 -1.646714508533477783e-01 1.270620822906494141e-01 6.799230724573135376e-02 6.697423756122589111e-02 -1.513351947069168091e-01 -2.918741106986999512e-01 -1.574875563383102417e-01 8.159708976745605469e-02 9.258246421813964844e-02 -7.877703011035919189e-02 -1.200140193104743958e-01 -1.038397848606109619e-01 6.329563260078430176e-02 -2.167313694953918457e-01 -6.337322294712066650e-02 5.059754848480224609e-02 -2.612189650535583496e-01 -3.689355850219726562e-01 1.809670776128768921e-01 3.935897946357727051e-01 8.464597910642623901e-02 8.147466927766799927e-03
9.776547551155090332e-02 -1.604419797658920288e-01 -2.915836572647094727e-01 -1.865357756614685059e-01 3.176890313625335693e-02 1.723219007253646851e-01 5.322387441992759705e-03 -5.381266400218009949e-02 8.620313555002212524e-02 -1.364355534315109253e-01 -1.437221765518188477e-01 -1.933760754764080048e-02 2.099897153675556183e-02 -3.255234360694885254e-01 -2.409683912992477417e-01 -3.166534602642059326e-01 1.022871285676956177e-01 1.859717220067977905e-01 -1.385546773672103882e-01 6.272273138165473938e-03 -1.009351685643196106e-01 1.594542339444160461e-02 -1.123452037572860718e-01 -2.834399342536926270e-01 6.716506928205490112e-02 2.806192338466644287e-01 -6.425423920154571533e-02 -2.474301308393478394e-01 1.932888776063919067e-01 -4.911862686276435852e-02 1.320134103298187256e-01 -3.548834025859832764e-01
-1.071302592754364014e-01 1.968965828418731689e-01 -3.071271479129791260e-01 4.701317846775054932e-02 4.015535861253738403e-02 7.485993206501007080e-02 2.944325506687164307e-01 -7.371205091476440430e-02 -7.865930348634719849e-02 -1.307216822169721127e-03 -7.693053781986236572e-02 1.494718194007873535e-01 -1.461125314235687256e-01 -2.637155726552009583e-02 -2.069081179797649384e-02 -3.240498602390289307e-01 1.045141667127609253e-01 -7.983493804931640625e-02 3.842176869511604309e-02 2.522411346435546875e-01 1.730627864599227905e-01 -3.653325736522674561e-01 -1.336293071508407593e-01 -1.185015887022018433e-01 -1.796013712882995605e-01 3.245891332626342773e-01 -1.818206757307052612e-01 -1.962502002716064453e-01 -4.617774114012718201e-02 -6.896819174289703369e-02 2.854382097721099854e-01 -1.291462332010269165e-01
-3.443596661090850830e-01 1.488503813743591309e-01 -2.887614965438842773e-01 3.730462118983268738e-02 -2.222652547061443329e-02 4.395533353090286255e-02 4.521805420517921448e-02 -7.352615240961313248e-03 -6.685239076614379883e-02 5.100861936807632446e-02 5.504201352596282959e-02 6.562341749668121338e-02 4.729650169610977173e-02 -3.057313263416290283e-01 1.341283321380615234e-01 1.205892674624919891e-02 -6.815547589212656021e-03 -4.414469748735427856e-02 -2.229088544845581055e-01 1.131429895758628845e-01 7.574482262134552002e-02 -8.198071271181106567e-02 2.371256053447723389e-02 -4.464221298694610596e-01 -1.602119058370590210e-01 9.527914226055145264e-03 -5.479992181062698364e-02 -4.075366258621215820e-01 1.085790097713470459e-01 3.439244031906127930e-01 1.829627603292465210e-01 -8.071082830429077148e-02
-6.066280230879783630e-02 -6.141510233283042908e-02 -5.304117873311042786e-02 -1.294408738613128662e-01 3.145859763026237488e-02 -2.609210554510354996e-03 2.233408242464065552e-01 -1.815406233072280884e-01 -1.369198560714721680e-01 -2.478776872158050537e-01 9.172260016202926636e-02 -6.575401127338409424e-02 -1.187940835952758789e-01 -7.688940037041902542e-03 -7.513444125652313232e-02 -3.044882714748382568e-01 -6.904540956020355225e-02 2.158716171979904175e-01 -1.002991292625665665e-02 -1.572095900774002075e-01 3.600812852382659912e-01 -9.203506261110305786e-02 1.710299998521804810e-01 -3.933035135269165039e-01 -3.658443689346313477e-01 -1.032040864229202271e-01 -3.339601457118988037e-01 -1.278269197791814804e-02 -8.999770507216453552e-03 1.679067909717559814e-01 -3.036032617092132568e-02 7.501814514398574829e-03
6.047407910227775574e-02 1.503150761127471924e-01 -2.178458422422409058e-01 -2.342211008071899414e-01 3.135623633861541748e-01 -1.469116806983947754e-01 -5.892895534634590149e-02 -3.760533779859542847e-02 -3.363497555255889893e-01 6.294539570808410645e-02 4.736960679292678833e-02 -3.265841305255889893e-02 -3.154633343219757080e-01 -8.719841390848159790e-02 -1.875973045825958252e-01 -1.301775127649307251e-01 -1.582943499088287354e-01 3.488094359636306763e-02 1.005163416266441345e-01 -5.250025540590286255e-02 6.045699119567871094e-02 1.980109810829162598e-01 -1.081131324172019958e-01 6.573435664176940918e-02 1.469130963087081909e-01 1.585070341825485229e-01 -1.404872685670852661e-01 -4.152328372001647949e-01 1.107672601938247681e-01 2.522280216217041016e-01 2.033229619264602661e-01 -1.134882718324661255e-01
6.390669941902160645e-02 -1.298835277557373047e-01 -1.170319318771362305e-01 -3.406409621238708496e-01 -2.700203470885753632e-02 3.230378329753875732e-01 2.350499778985977173e-01 -1.229182928800582886e-01 -3.063353244215250015e-03 -3.388603404164314270e-02 -2.598016262054443359e-01 2.432978749275207520e-01 1.403613830916583538e-03 1.141468212008476257e-01 -8.523515611886978149e-02 -3.599474132061004639e-01 -1.060604602098464966e-01 -6.257934868335723877e-02 -2.795702405273914337e-02 7.629537954926490784e-03 -7.940420508384704590e-02 -3.914154693484306335e-02 2.862698771059513092e-02 -2.201609015464782715e-01 -1.060473024845123291e-01 -1.021350850351154804e-03 -1.203919574618339539e-01 -3.376563489437103271e-01 1.848062872886657715e-01 3.565527498722076416e-01 1.056388318538665771e-01 1.041074469685554504e-01
-1.278685927391052246e-01 -2.741343341767787933e-03 -2.421955913305282593e-01 -2.765701152384281158e-02 -1.226376462727785110e-02 -1.007757429033517838e-02 1.812351197004318237e-01 -1.204702258110046387e-01 -3.288786113262176514e-01 -2.140236645936965942e-01 9.410245716571807861e-02 -1.137954890727996826e-01 -1.898998469114303589e-01 -1.626937091350555420e-01 -1.075619831681251526e-01 5.912200734019279480e-02 3.798757866024971008e-02 -1.213373765349388123e-01 -1.840832084417343140e-01 -1.146654784679412842e-01 3.749379515647888184e-02 -3.866766393184661865e-02 -1.295804977416992188e-01 -3.492158055305480957e-01 -1.749436855316162109e-01 -4.436479136347770691e-02 -4.573668837547302246e-01 -3.269708156585693359e-01 1.495511382818222046e-01 1.898037195205688477e-01 -1.044044420123100281e-01 2.086791768670082092e-02
9.785638004541397095e-02 -3.681699931621551514e-02 -1.911732703447341919e-01 -1.925786733627319336e-01 7.738222181797027588e-02 2.965222299098968506e-01 2.177468985319137573e-01 -1.249116659164428711e-01 2.227667532861232758e-02 8.661907166242599487e-02 -2.867892682552337646e-01 1.885831505060195923e-01 -9.675657376646995544e-03 1.599098145961761475e-01 -6.588172912597656250e-02 -3.577843308448791504e-01 -1.998991519212722778e-01 -4.328176006674766541e-02 3.548819571733474731e-02 -7.527374476194381714e-02 -8.104670047760009766e-02 -1.422328203916549683e-01 9.848269075155258179e-02 -2.240102291107177734e-01 -1.897090375423431396e-01 -5.474547296762466431e-02 -2.826269268989562988e-01 -2.466906160116195679e-01 9.329329431056976318e-02 3.521645963191986084e-01 1.424616128206253052e-01 8.064122498035430908e-02
-1.414185017347335815e-01 1.570475995540618896e-01 -1.450321078300476074e-01 -2.612527310848236084e-01 1.296342164278030396e-01 6.575220823287963867e-02 1.996844559907913208e-01 -1.049902886152267456e-01 -2.655719518661499023e-01 7.928121834993362427e-03 -1.030491441488265991e-01 5.270574614405632019e-02 -9.425017982721328735e-02 -2.438681125640869141e-01 -7.562474161386489868e-02 -1.276467833667993546e-02 -1.724276393651962280e-01 -7.523235678672790527e-02 3.002987205982208252e-01 -5.034559592604637146e-02 -2.056794613599777222e-01 -1.860501766204833984e-01 4.518122225999832153e-02 -2.122292816638946533e-01 -3.518707752227783203e-01 -1.089639514684677124e-01 -3.524059802293777466e-02 -2.035927325487136841e-01 2.960393726825714111e-01 -1.513998210430145264e-01 -9.823077358305454254e-03 -3.076640069484710693e-01
-1.530831754207611084e-01 -2.594139613211154938e-02 -5.157186985015869141e-01 -7.956513762474060059e-02 7.768051326274871826e-02 2.664292976260185242e-02 1.611621379852294922e-01 -2.026236057281494141e-01 -2.905604057013988495e-02 -1.829076409339904785e-01 -4.052557796239852905e-02 9.012638032436370850e-02 -1.143048554658889771e-01 -4.888304471969604492e-01 1.213160157203674316e-02 -2.376629710197448730e-01 1.140356138348579407e-01 -1.046252474188804626e-01 7.312899082899093628e-02 5.978612229228019714e-02 -2.947638276964426041e-03 2.141138911247253418e-02 1.587701737880706787e-01 -1.459006369113922119e-01 -1.981563419103622437e-01 1.096216663718223572e-01 -2.111502736806869507e-01 -9.013960510492324829e-02 1.850089728832244873e-01 -7.655470818281173706e-02 4.103203490376472473e-02 -2.269501984119415283e-01
-1.189144030213356018e-01 -1.494712084531784058e-01 -4.824067354202270508e-01 -1.839969307184219360e-01 -9.099960327148437500e-02 7.886392623186111450e-02 -4.248683154582977295e-02 -1.737689971923828125e-01 -9.912099689245223999e-02 -2.134508043527603149e-01 -3.719042241573333740e-02 7.928561419248580933e-02 -2.432607859373092651e-01 -1.081131864339113235e-02 -4.802757129073143005e-02 -2.019642144441604614e-01 5.362892895936965942e-02 1.503835320472717285e-01 -1.363195478916168213e-01 1.584326475858688354e-01 1.163539513945579529e-01 -1.108223944902420044e-01 -1.910045444965362549e-01 -4.119378626346588135e-01 -1.783915460109710693e-01 -2.152056545019149780e-01 -1.905658692121505737e-01 -2.009429484605789185e-01 9.389158338308334351e-02 -6.087172776460647583e-02 8.771203458309173584e-02 9.373169392347335815e-02
-7.671929895877838135e-02 1.090041100978851318e-01 2.306411042809486389e-02 -1.923231780529022217e-02 6.161126121878623962e-02 1.011070236563682556e-01 1.480903327465057373e-01 8.149707689881324768e-03 -3.396258354187011719e-01 -7.728710025548934937e-02 6.345096230506896973e-02 4.976837337017059326e-02 -2.781757414340972900e-01 -1.183407753705978394e-01 1.528996080160140991e-01 -1.329894959926605225e-01 -7.432908564805984497e-02 -1.351553052663803101e-01 -2.855201065540313721e-02 2.294561564922332764e-01 4.327766299247741699e-01 8.160213381052017212e-02 -1.473915278911590576e-01 -2.258176356554031372e-01 3.417294844985008240e-02 -1.434118598699569702e-01 -2.925233542919158936e-01 -3.952567279338836670e-01 1.985449790954589844e-01 -1.542093157768249512e-01 1.198402717709541321e-01 -4.198159091174602509e-03
9.167371690273284912e-02 -4.012392759323120117e-01 -3.412989154458045959e-02 -6.180252879858016968e-02 -7.925830036401748657e-02 5.652472004294395447e-02 9.882496297359466553e-02 -1.320050358772277832e-01 1.072084158658981323e-01 -4.655470326542854309e-02 -1.154255494475364685e-01 2.415922582149505615e-01 -1.296623498201370239e-01 1.218589022755622864e-01 -2.587048411369323730e-01 -4.990312457084655762e-02 -2.414692938327789307e-01 1.854825019836425781e-01 1.085090115666389465e-01 -3.220773860812187195e-02 1.160714775323867798e-02 -8.894684165716171265e-02 -1.424260884523391724e-01 -4.037501513957977295e-01 -7.338955253362655640e-02 1.316089183092117310e-01 -2.823343575000762939e-01 -3.981908559799194336e-01 5.328917130827903748e-02 1.753688454627990723e-01 9.435458481311798096e-02 -4.666758701205253601e-02
-1.196787208318710327e-01 -9.421707363799214363e-04 7.268224656581878662e-02 4.029308632016181946e-02 3.556524813175201416e-01 1.335371881723403931e-01 3.187953233718872070e-01 -8.873131126165390015e-02 4.527564160525798798e-03 -5.225170850753784180e-01 1.473845392465591431e-01 -9.108270704746246338e-02 -1.170666329562664032e-02 -7.525979727506637573e-02 -4.953987896442413330e-02 -1.863331943750381470e-01 1.256664283573627472e-02 -3.860484808683395386e-02 7.794537814334034920e-04 3.764281421899795532e-02 -6.159957498311996460e-02 -1.091274321079254150e-01 1.114794909954071045e-01 -1.701187640428543091e-01 -2.062248885631561279e-01 1.915342807769775391e-01 -3.111497163772583008e-01 -6.680057197809219360e-02 1.826470643281936646e-01 3.110398948192596436e-01 -2.472614170983433723e-03 -9.037383645772933960e-02
-9.228284657001495361e-02 1.621812283992767334e-01 -1.739154309034347534e-01 8.091798424720764160e-02 -1.205612942576408386e-01 -1.350217908620834351e-01 3.894971907138824463e-01 3.879743628203868866e-03 -6.461187452077865601e-02 -1.045105680823326111e-01 -3.673564270138740540e-02 2.298634052276611328e-01 -1.874429583549499512e-01 -1.195650026202201843e-01 -2.367551438510417938e-02 -3.675119280815124512e-01 -1.037006601691246033e-01 4.311003163456916809e-02 -1.438415348529815674e-01 1.781945973634719849e-01 2.902869582176208496e-01 -2.483590543270111084e-01 -1.007649526000022888e-01 -1.123376041650772095e-01 -2.678632736206054688e-01 1.713580489158630371e-01 -6.264661252498626709e-02 -3.250452578067779541e-01 -6.152917630970478058e-03 1.526550948619842529e-01 -1.932444795966148376e-02 -1.461900919675827026e-01
1.337520778179168701e-01 -2.105938345193862915e-01 3.740768507122993469e-02 1.036163046956062317e-01 1.890112459659576416e-02 1.263518035411834717e-01 5.208484828472137451e-02 3.278218209743499756e-02 -1.862967461347579956e-01 1.179510354995727539e-01 -1.568538993597030640e-01 1.936971843242645264e-01 1.223189290612936020e-02 1.155086420476436615e-02 -8.624413609504699707e-02 -3.171585500240325928e-01 -3.842678666114807129e-01 -7.164198160171508789e-02 2.107199430465698242e-01 -1.631125658750534058e-01 5.752293765544891357e-02 3.180100023746490479e-02 -2.492308020591735840e-01 -3.959079980850219727e-01 2.734879031777381897e-02 -2.401057165116071701e-03 -2.006660997867584229e-01 -2.957066595554351807e-01 5.605311691761016846e-02 2.217552959918975830e-01 2.239174991846084595e-01 -9.253212064504623413e-02
-1.185626536607742310e-01 -4.339854419231414795e-02 -1.937502473592758179e-01 -2.509298622608184814e-01 1.419461667537689209e-01 1.134310886263847351e-01 -6.906715221703052521e-03 7.200998067855834961e-02 -2.265490740537643433e-01 -7.471231371164321899e-02 -4.426737874746322632e-02 -7.357181608676910400e-02 2.949500456452369690e-02 -2.922281324863433838e-01 -1.052177920937538147e-01 -4.676566720008850098e-01 1.390379369258880615e-01 2.232878357172012329e-01 3.686912357807159424e-02 -2.744766883552074432e-02 -1.253788024187088013e-01 -1.093770842999219894e-02 -1.392186731100082397e-01 -3.738313913345336914e-01 1.512268185615539551e-01 2.727689445018768311e-01 -1.280641257762908936e-01 -1.292529553174972534e-01 1.061282157897949219e-01 9.805697947740554810e-02 1.078020781278610229e-01 -2.362936139106750488e-01
-2.071792632341384888e-02 -7.637531310319900513e-02 -1.818271428346633911e-01 -2.128593251109123230e-02 -3.832462802529335022e-02 1.006159856915473938e-01 1.020586267113685608e-01 -1.104387417435646057e-01 -4.745011776685714722e-02 -3.298937678337097168e-01 6.686259061098098755e-02 -1.518486440181732178e-01 -1.505774408578872681e-01 -2.417538687586784363e-02 1.125154793262481689e-01 -2.814772427082061768e-01 2.011829167604446411e-01 5.291469767689704895e-02 2.500902861356735229e-02 3.816863289102911949e-03 -1.820004172623157501e-02 -2.918565869331359863e-01 -8.169823326170444489e-03 -2.809934616088867188e-01 -4.709854722023010254e-02 -1.871903985738754272e-01 -4.522324800491333008e-01 -2.546556591987609863e-01 9.473855793476104736e-02 3.151386678218841553e-01 1.689975261688232422e-01 1.426207125186920166e-01
-1.296020150184631348e-01 -1.767192929983139038e-01 -2.653169035911560059e-01 -6.676369905471801758e-02 1.113756224513053894e-01 -8.324030041694641113e-02 1.997085213661193848e-01 -8.297560364007949829e-02 -1.183671355247497559e-01 1.399723738431930542e-01 1.371955126523971558e-01 1.032737419009208679e-01 -3.926444426178932190e-02 9.671194851398468018e-02 -2.230981588363647461e-01 -9.306201338768005371e-02 1.161511465907096863e-01 7.810807973146438599e-02 9.449514746665954590e-02 9.133183211088180542e-02 2.760065495967864990e-01 -1.441532969474792480e-01 6.806714460253715515e-03 -3.384756147861480713e-01 -7.715732324868440628e-03 -1.581145673990249634e-01 -8.114281296730041504e-02 -5.292155146598815918e-01 2.201587408781051636e-01 1.493755728006362915e-01 1.470559984445571899e-01 1.613875627517700195e-01
-5.218779295682907104e-02 -1.796865612268447876e-01 -1.363580822944641113e-01 -1.456679999828338623e-01 -8.259786665439605713e-02 3.405697047710418701e-01 5.437819659709930420e-02 -1.003074273467063904e-01 -6.830190867185592651e-02 6.727108359336853027e-02 -3.371776044368743896e-01 7.791744917631149292e-02 -2.043268084526062012e-02 7.083138823509216309e-02 -3.703176379203796387e-01 -4.075665771961212158e-01 3.562325611710548401e-02 1.094208434224128723e-01 8.965799212455749512e-02 -7.920240610837936401e-02 -5.552469938993453979e-02 -9.373474866151809692e-02 -2.012421749532222748e-02 -2.766737341880798340e-01 6.314585357904434204e-02 3.939123451709747314e-02 -1.403792947530746460e-01 -2.511441111564636230e-01 1.837239116430282593e-01 3.078076541423797607e-01 1.011801362037658691e-01 -9.102138131856918335e-02
-2.876917459070682526e-02 -7.446067035198211670e-02 -2.756405472755432129e-01 -3.571080416440963745e-02 -8.838663995265960693e-02 6.468199938535690308e-02 4.416010379791259766e-01 -1.541614979505538940e-01 -2.677737176418304443e-01 -9.745030105113983154e-02 1.121844910085201263e-02 1.272027045488357544e-01 -1.138877049088478088e-01 -1.355570107698440552e-01 1.291773049160838127e-03 -2.355506420135498047e-01 1.022549197077751160e-01 -2.343974262475967407e-01 -1.012615635991096497e-01 1.219216212630271912e-01 3.573731184005737305e-01 -2.069468051195144653e-01 -1.924266666173934937e-01 -1.150237470865249634e-01 -2.902607619762420654e-01 -4.838079586625099182e-02 -1.393738687038421631e-01 -1.427526473999023438e-01 6.231284514069557190e-02 1.777798980474472046e-01 1.135759055614471436e-01 -1.231378465890884399e-01
5.828654393553733826e-02 -1.879956722259521484e-01 -3.629767596721649170e-01 -1.291182041168212891e-01 2.027235776185989380e-01 -2.019872814416885376e-01 3.168395459651947021e-01 -2.393731027841567993e-01 -2.253962755203247070e-01 3.132737427949905396e-02 8.297717571258544922e-02 2.421363443136215210e-02 -1.446380615234375000e-01 -2.029228508472442627e-01 1.031268090009689331e-01 -1.689405590295791626e-01 -1.148591116070747375e-01 1.670953631401062012e-01 5.582490190863609314e-02 1.608774438500404358e-02 6.706240773200988770e-02 -1.616429388523101807e-01 -2.354396134614944458e-02 -6.236605346202850342e-02 -9.071831405162811279e-02 3.733442723751068115e-01 -9.819643944501876831e-02 -3.098487854003906250e-01 3.896057372912764549e-03 -6.126971170306205750e-02 2.722214162349700928e-01 4.502572491765022278e-02
-9.571408736519515514e-04 4.669139534235000610e-02 -3.078275322914123535e-01 -3.399777114391326904e-01 -2.272528968751430511e-02 -1.120350230485200882e-02 1.568308845162391663e-02 -1.850052736699581146e-02 5.084172263741493225e-02 -2.461737245321273804e-01 5.130991712212562561e-02 1.259958893060684204e-01 -1.467180103063583374e-01 -4.345343708992004395e-01 1.363312602043151855e-01 -3.337177261710166931e-02 2.578229308128356934e-01 -1.344789862632751465e-01 1.443537026643753052e-01 1.772763282060623169e-01 -1.033344939351081848e-01 -1.024794802069664001e-01 -5.895013362169265747e-02 -1.850165277719497681e-01 -2.601293027400970459e-01 1.172393858432769775e-01 -1.605577915906906128e-01 -2.120845913887023926e-01 2.898465692996978760e-01 1.748473793268203735e-01 9.892053902149200439e-02 4.752274230122566223e-02
5.239045992493629456e-02 -3.371105194091796875e-01 -3.931101784110069275e-02 4.512692242860794067e-02 -1.379792243242263794e-01 -1.421002745628356934e-01 -8.960992097854614258e-02 -1.362951248884201050e-01 -2.101747244596481323e-01 -2.826317772269248962e-02 -1.386247575283050537e-01 5.680246651172637939e-02 -1.296923756599426270e-01 -3.842909038066864014e-01 -1.624979823827743530e-01 -1.390740722417831421e-01 9.965443611145019531e-02 2.832791209220886230e-01 1.731045842170715332e-01 1.100268661975860596e-01 1.727475672960281372e-01 8.595869690179824829e-02 -2.062445580959320068e-01 -2.753890156745910645e-01 -9.476166963577270508e-02 2.025722339749336243e-02 -3.690439760684967041e-01 -9.947894513607025146e-02 -1.978691667318344116e-01 -8.876566588878631592e-02 1.831506192684173584e-01 -1.123369038105010986e-01
5.040239542722702026e-02 -1.312718838453292847e-01 1.248956769704818726e-01 -1.281827986240386963e-01 -1.859839111566543579e-01 2.055206298828125000e-01 1.447472870349884033e-01 -1.207084730267524719e-01 6.663379073143005371e-02 1.206956505775451660e-01 -3.165601193904876709e-01 6.209878623485565186e-02 -3.333230018615722656e-01 4.407505318522453308e-02 -2.676581144332885742e-01 -3.765231072902679443e-01 -2.157888859510421753e-01 1.355052143335342407e-01 1.448066681623458862e-01 1.469720900058746338e-01 2.166962064802646637e-02 1.267823576927185059e-01 8.505898714065551758e-02 -1.570003628730773926e-01 -1.570195406675338745e-01 -5.921201407909393311e-02 -2.179334759712219238e-01 -1.737809330224990845e-01 1.135343909263610840e-01 3.267193436622619629e-01 6.593310087919235229e-02 2.350110933184623718e-02
4.966574907302856445e-02 -2.610006332397460938e-01 -2.147274166345596313e-01 -2.022733241319656372e-01 -5.880619585514068604e-02 2.232441753149032593e-01 4.315265640616416931e-02 -4.567419737577438354e-02 4.229861497879028320e-02 4.462592303752899170e-02 -2.296240031719207764e-01 1.197119355201721191e-01 -4.445515223778784275e-04 2.014420926570892334e-01 -5.267688632011413574e-02 -4.313057363033294678e-01 -1.425664424896240234e-01 1.366690397262573242e-01 2.425742149353027344e-02 1.413342915475368500e-02 -7.719787955284118652e-02 -1.070486754179000854e-01 2.404123544692993164e-02 -2.478259503841400146e-01 -7.089255005121231079e-02 -7.943480461835861206e-02 -1.697493642568588257e-01 -3.510031998157501221e-01 1.847219765186309814e-01 3.402701318264007568e-01 2.285760492086410522e-01 -1.465907227247953415e-02
2.580040693283081055e-02 -1.425050199031829834e-01 -1.605698615312576294e-01 -1.544011980295181274e-01 3.470546007156372070e-02 1.701274961233139038e-01 1.709576249122619629e-01 -1.313412189483642578e-01 -9.347425401210784912e-02 -6.608286499977111816e-02 -2.637217938899993896e-01 2.614099383354187012e-01 -6.013064179569482803e-03 1.299102306365966797e-01 -2.370978444814682007e-01 -3.768344223499298096e-01 -2.282932549715042114e-01 -2.613032422959804535e-02 1.626485772430896759e-02 9.262529760599136353e-02 -2.182998955249786377e-01 3.026234358549118042e-02 3.591218590736389160e-02 -1.459279060363769531e-01 -1.154465675354003906e-01 -9.141646325588226318e-02 -1.211335659027099609e-01 -2.920761704444885254e-01 1.135451868176460266e-01 4.457286298274993896e-01 9.212034940719604492e-02 1.101769879460334778e-01
-1.517469882965087891e-01 2.142295800149440765e-02 -8.315288275480270386e-02 -6.215536594390869141e-02 8.352994918823242188e-03 -1.766317151486873627e-02 3.459431827068328857e-01 4.228352010250091553e-02 -1.790080964565277100e-01 1.331451581791043282e-03 -1.210866421461105347e-01 4.703894257545471191e-02 -1.368167400360107422e-01 -1.450749486684799194e-01 1.654926501214504242e-02 -2.027316689491271973e-01 -2.056274935603141785e-02 -1.490145027637481689e-01 -3.693284690380096436e-01 8.150070905685424805e-02 -9.859803318977355957e-02 -1.525548994541168213e-01 -8.675529062747955322e-02 -1.277241259813308716e-01 -1.741018295288085938e-01 2.901785969734191895e-01 -2.282476872205734253e-01 -2.679272890090942383e-01 3.417470753192901611e-01 -3.566147387027740479e-02 3.228936493396759033e-01 -1.749319285154342651e-01
1.301835328340530396e-01 -5.490498989820480347e-02 -1.154102757573127747e-01 -1.362081766128540039e-01 6.576086580753326416e-02 2.890769839286804199e-01 1.704301387071609497e-01 -1.527319699525833130e-01 -4.303066059947013855e-02 1.240262314677238464e-01 -2.491996288299560547e-01 1.176527291536331177e-01 -4.660249128937721252e-02 1.853428333997726440e-01 -1.469751000404357910e-01 -3.517010807991027832e-01 -1.732261180877685547e-01 2.613650867715477943e-03 -9.192273765802383423e-02 -6.281552463769912720e-02 -8.676722645759582520e-02 -7.942631095647811890e-02 8.405328728258609772e-03 -2.148732542991638184e-01 -1.160879954695701599e-01 -3.601984819397330284e-03 -2.904675900936126709e-01 -2.387163937091827393e-01 1.361271888017654419e-01 4.486764371395111084e-01 2.144202888011932373e-01 9.876628220081329346e-02
8.856350183486938477e-02 -1.952653527259826660e-01 -1.754761934280395508e-01 5.147777870297431946e-02 8.027294278144836426e-02 1.077203005552291870e-01 2.324458211660385132e-01 -1.427183896303176880e-01 -1.527437567710876465e-01 -3.942529484629631042e-02 1.766994446516036987e-01 -2.637461759150028229e-02 -2.112908475100994110e-02 -4.670066386461257935e-02 8.638965338468551636e-02 -2.501735091209411621e-01 1.672492325305938721e-01 -1.353263705968856812e-01 -1.966357417404651642e-02 6.348943710327148438e-02 3.223903477191925049e-01 -3.036411404609680176e-01 -1.395094767212867737e-02 -3.446402847766876221e-01 -1.580104678869247437e-01 -8.273650705814361572e-02 -1.897935867309570312e-01 -1.634276062250137329e-01 3.768802583217620850e-01 2.352199703454971313e-01 1.052892804145812988e-01 -1.727853268384933472e-01
1.194642037153244019e-01 1.368673890829086304e-01 -4.403087794780731201e-01 -2.131908237934112549e-01 -1.143778860569000244e-01 -2.678793370723724365e-01 1.034536957740783691e-01 -1.478731334209442139e-01 1.024952679872512817e-01 -2.890988588333129883e-01 -3.885574266314506531e-02 1.156378015875816345e-01 5.329522117972373962e-02 -4.116512537002563477e-01 -2.383303828537464142e-03 -2.246520482003688812e-02 1.613487899303436279e-01 1.322047412395477295e-01 -1.217462238855659962e-03 7.826513051986694336e-02 3.904603421688079834e-02 -2.394758164882659912e-01 -4.426028579473495483e-03 -1.385604143142700195e-01 -1.286270618438720703e-01 5.359686538577079773e-02 -2.740592062473297119e-01 -2.210887968540191650e-01 -5.671808123588562012e-02 1.487080603837966919e-01 1.187425181269645691e-01 -1.338764578104019165e-01
1.153333485126495361e-01 -1.198912858963012695e-01 -9.131237864494323730e-02 -1.236990764737129211e-01 -3.323366120457649231e-02 3.002201318740844727e-01 1.058973297476768494e-01 -1.339067220687866211e-01 1.506659761071205139e-02 -7.378673553466796875e-02 -2.791133821010589600e-01 1.866700011305510998e-03 -5.408166907727718353e-03 1.612307429313659668e-01 -1.921648532152175903e-01 -4.336615502834320068e-01 -1.508347094058990479e-01 -4.011733084917068481e-02 7.472421973943710327e-02 8.345778286457061768e-02 -1.837822347879409790e-01 -3.082777000963687897e-02 5.519202724099159241e-02 -3.260494768619537354e-01 -2.081092447042465210e-01 -1.012886688113212585e-01 -1.412304788827896118e-01 -2.740466296672821045e-01 9.744715690612792969e-02 3.155362606048583984e-01 2.317586690187454224e-01 -3.649465739727020264e-02
-1.383267529308795929e-02 -1.483926922082901001e-01 -1.024137884378433228e-01 -5.480200424790382385e-02 -1.064915303140878677e-02 1.025801151990890503e-01 -3.035200759768486023e-02 4.380876664072275162e-03 -2.483369261026382446e-01 1.391517966985702515e-01 -4.873163625597953796e-02 1.893479228019714355e-01 -7.617636024951934814e-02 1.620133817195892334e-01 -1.873380541801452637e-01 -1.345314085483551025e-01 -2.978691458702087402e-01 1.892074346542358398e-01 4.553087800741195679e-02 3.475877642631530762e-02 -6.395816057920455933e-02 -1.507190763950347900e-01 5.804404988884925842e-02 -4.739365875720977783e-01 -3.814035281538963318e-02 -4.560731723904609680e-02 -1.021651253104209900e-01 -4.566833078861236572e-01 2.007998526096343994e-01 1.634533107280731201e-01 2.581711411476135254e-01 -9.691221266984939575e-02
-1.361271739006042480e-01 -2.721299529075622559e-01 -7.784247398376464844e-02 -2.039893716573715210e-01 4.048801958560943604e-02 2.428396791219711304e-01 1.156439483165740967e-01 -7.863566279411315918e-02 -8.266671001911163330e-02 6.028314307332038879e-02 -1.560091376304626465e-01 1.868386417627334595e-01 -1.691685765981674194e-01 1.853306591510772705e-01 -1.587047576904296875e-01 -1.388434469699859619e-01 -1.736374795436859131e-01 -3.704164922237396240e-02 3.242738842964172363e-01 5.372975766658782959e-02 -1.061426103115081787e-01 -7.863197475671768188e-02 -1.175571456551551819e-01 -3.027519583702087402e-01 -7.676030974835157394e-03 -5.614300817251205444e-02 -1.754162907600402832e-01 -3.599882125854492188e-01 2.072902768850326538e-01 3.168018162250518799e-01 1.379924863576889038e-01 -1.182896792888641357e-01
2.954290993511676788e-02 -3.073744475841522217e-01 -1.376130431890487671e-01 3.205526247620582581e-02 4.675712063908576965e-02 3.303341940045356750e-02 1.437573134899139404e-01 2.005961537361145020e-01 -7.181320339441299438e-02 6.635288149118423462e-02 -2.418811023235321045e-01 7.063875347375869751e-02 -1.611892729997634888e-01 1.582717001438140869e-01 -1.991132274270057678e-03 -2.148355394601821899e-01 -2.343031764030456543e-01 5.905766412615776062e-02 8.482028543949127197e-02 -1.283111423254013062e-01 -4.482651129364967346e-02 5.606690049171447754e-02 -1.589813381433486938e-01 -4.057724773883819580e-01 -5.448179319500923157e-02 4.990201815962791443e-02 -3.807148337364196777e-01 -2.653725445270538330e-01 2.119430303573608398e-01 2.067815214395523071e-01 2.516677677631378174e-01 -3.593660145998001099e-02
4.198791086673736572e-02 -1.396941095590591431e-01 -2.353505492210388184e-01 -1.313656270503997803e-01 1.362831294536590576e-01 1.758797615766525269e-01 -9.015908092260360718e-02 -2.753926068544387817e-02 -1.032166630029678345e-01 -7.947949320077896118e-02 -8.604963868856430054e-02 -9.643232822418212891e-02 -2.480000443756580353e-02 -3.319744467735290527e-01 -1.991615295410156250e-01 -4.604746699333190918e-01 5.487423762679100037e-02 1.547582447528839111e-01 1.036095693707466125e-01 -9.035272896289825439e-02 -1.489736437797546387e-01 -1.388770341873168945e-01 -6.400381773710250854e-02 -1.595609188079833984e-01 2.945586480200290680e-02 3.032300472259521484e-01 -1.231398209929466248e-01 -1.024298891425132751e-01 1.501347273588180542e-01 1.579291969537734985e-01 2.378443628549575806e-01 -3.347593843936920166e-01
1.718899048864841461e-02 2.096285670995712280e-02 -1.111038401722908020e-01 2.695462480187416077e-02 1.878692209720611572e-01 7.098274677991867065e-02 9.346243739128112793e-02 -8.805806934833526611e-02 -3.812082111835479736e-02 -1.048760041594505310e-01 -4.220787435770034790e-02 7.046103477478027344e-02 3.879128023982048035e-02 -1.545999646186828613e-01 -2.481764927506446838e-02 1.385426819324493408e-01 -2.705493569374084473e-01 4.704371392726898193e-01 -3.059445507824420929e-02 9.198470413684844971e-02 3.226633369922637939e-01 -1.088957861065864563e-01 -2.198945879936218262e-01 4.637357592582702637e-02 -5.983810871839523315e-02 -1.314914524555206299e-01 -4.343465864658355713e-01 -2.838282585144042969e-01 9.608879685401916504e-02 1.811578422784805298e-01 1.395147889852523804e-01 -2.073067128658294678e-01
2.846436761319637299e-02 -1.233360767364501953e-01 -1.512909233570098877e-01 -2.696333229541778564e-01 4.501651506870985031e-03 2.878722846508026123e-01 1.985007524490356445e-01 -7.175399363040924072e-02 4.166776686906814575e-02 1.579993870109319687e-03 -1.490542292594909668e-01 1.448205411434173584e-01 -9.928343445062637329e-02 1.931565999984741211e-01 -2.368855625391006470e-01 -3.515416979789733887e-01 -2.165197283029556274e-01 1.742613315582275391e-02 -8.578906953334808350e-02 7.301393896341323853e-02 -9.757067263126373291e-02 -1.234033778309822083e-01 3.592120110988616943e-02 -2.722428739070892334e-01 -1.704760789871215820e-01 2.642478980123996735e-02 -1.755142658948898315e-01 -2.421491295099258423e-01 1.381759941577911377e-01 4.087837338447570801e-01 1.527458727359771729e-01 -1.982718519866466522e-02
-1.550095379352569580e-01 2.736473977565765381e-01 -1.480579674243927002e-01 -1.355621814727783203e-01 2.242847383022308350e-01 9.816363453865051270e-02 4.292488694190979004e-01 -7.076977938413619995e-02 -2.038013190031051636e-01 -1.884667947888374329e-02 -1.641675978899002075e-01 1.473882645368576050e-01 -1.279979348182678223e-01 -1.604208350181579590e-02 3.794460743665695190e-02 -3.271292150020599365e-01 -1.876030303537845612e-02 -2.242853119969367981e-02 -1.853813976049423218e-01 2.163989990949630737e-01 4.930402338504791260e-02 -2.064366266131401062e-02 9.196617454290390015e-02 1.186237558722496033e-01 -6.704942137002944946e-02 2.537325322628021240e-01 -2.295781821012496948e-01 -2.789637446403503418e-01 1.886519938707351685e-01 5.809386726468801498e-03 1.140724346041679382e-01 -2.011336386203765869e-01
2.517290413379669189e-01 -2.749915719032287598e-01 -3.190780580043792725e-01 -1.121987588703632355e-02 -2.188333123922348022e-01 4.737302288413047791e-02 2.813071943819522858e-02 -2.562693655490875244e-01 1.683952659368515015e-01 -3.347142413258552551e-02 -2.773452363908290863e-02 5.131572857499122620e-02 -1.870874464511871338e-01 -1.545193344354629517e-01 -1.102747172117233276e-01 -2.460087090730667114e-01 -5.924113467335700989e-02 9.188474714756011963e-02 1.112740412354469299e-01 1.455936878919601440e-01 1.358028799295425415e-01 -9.199408441781997681e-02 2.736437600106000900e-03 -3.765906095504760742e-01 1.204288527369499207e-01 7.243803888559341431e-02 -2.956156060099601746e-02 -6.344354897737503052e-02 1.150935366749763489e-01 4.464513361454010010e-01 -1.607264429330825806e-01 -2.695545554161071777e-02
-1.420419067144393921e-01 4.063187912106513977e-02 -2.737008631229400635e-01 1.172557324171066284e-01 8.055539429187774658e-02 -5.557058379054069519e-03 4.418183863162994385e-02 4.843065142631530762e-02 2.788669243454933167e-02 -1.660700142383575439e-01 1.553053706884384155e-01 -1.071747392416000366e-02 -1.717150807380676270e-01 -3.090710341930389404e-01 -5.163440108299255371e-02 -3.131896853446960449e-01 3.144728541374206543e-01 7.728831470012664795e-02 -6.715370807796716690e-03 -7.433573901653289795e-02 2.325603365898132324e-01 -1.784071028232574463e-01 3.166857361793518066e-02 -2.165243178606033325e-01 -9.181240946054458618e-02 -8.613450080156326294e-02 -4.333815276622772217e-01 -2.304801046848297119e-01 2.312402129173278809e-01 6.936328858137130737e-02 1.783231049776077271e-01 -9.607092291116714478e-02
5.066170915961265564e-02 -1.858555078506469727e-01 -1.140492632985115051e-01 -1.861787736415863037e-01 7.546403259038925171e-02 2.516472339630126953e-01 9.013789147138595581e-02 -9.907380677759647369e-03 -1.396879255771636963e-01 9.704914689064025879e-02 -1.886066496372222900e-01 2.249675244092941284e-01 1.062527857720851898e-02 1.556157022714614868e-01 -6.299453228712081909e-02 -3.252338767051696777e-01 -2.610230445861816406e-01 1.153477653861045837e-01 1.560312882065773010e-02 3.056576475501060486e-02 -1.613811701536178589e-01 6.635966151952743530e-02 8.583588153123855591e-02 -3.238670825958251953e-01 -6.599836796522140503e-02 -6.935586570762097836e-04 -2.610135972499847412e-01 -3.620797693729400635e-01 8.085312694311141968e-02 3.650735318660736084e-01 1.308435350656509399e-01 5.427193641662597656e-02
-2.251761555671691895e-01 2.520288713276386261e-02 -1.248476803302764893e-01 -3.123508095741271973e-01 3.471874594688415527e-01 8.679398335516452789e-03 4.611194878816604614e-02 -2.656448781490325928e-01 -2.788522541522979736e-01 -1.071990653872489929e-01 -4.654693603515625000e-02 8.479479700326919556e-02 -1.139627099037170410e-01 -3.680618703365325928e-01 -1.703053414821624756e-01 5.940224975347518921e-02 -1.234343945980072021e-01 -3.196795284748077393e-02 1.989714801311492920e-01 -1.130930408835411072e-01 2.548640593886375427e-02 -1.513812392950057983e-01 5.333287175744771957e-03 5.924721062183380127e-02 -5.649821460247039795e-02 -5.340401083230972290e-02 1.591322384774684906e-02 -1.083814352750778198e-01 2.945417463779449463e-01 1.500074863433837891e-01 6.692064553499221802e-02 -3.675388991832733154e-01
-1.985312998294830322e-02 1.200005784630775452e-01 -2.844856381416320801e-01 -1.166537925601005554e-01 5.714848637580871582e-03 -8.323644846677780151e-02 -5.507891252636909485e-02 5.616184696555137634e-02 -3.201630115509033203e-01 -1.198771968483924866e-01 7.941146194934844971e-02 6.399826612323522568e-03 -3.053853213787078857e-01 -2.049017325043678284e-02 2.224699780344963074e-02 -2.858069837093353271e-01 3.637609258294105530e-02 1.903708428144454956e-01 1.061159709934145212e-04 2.528860569000244141e-01 9.807092696428298950e-02 -1.604009419679641724e-01 -7.308301329612731934e-02 -3.816270828247070312e-01 -1.083902269601821899e-01 -3.065834343433380127e-01 -3.438807129859924316e-01 -1.968905776739120483e-01 1.332321912050247192e-01 -7.725827395915985107e-03 9.732264280319213867e-02 -2.340838313102722168e-02
1.376850996166467667e-03 -1.559514254331588745e-01 -2.848836183547973633e-01 -7.085225544869899750e-03 1.372007727622985840e-01 4.812352359294891357e-02 8.148588240146636963e-02 4.069402813911437988e-02 -3.202825784683227539e-02 -7.858043909072875977e-02 7.133113592863082886e-02 6.201961636543273926e-02 -1.778478920459747314e-02 -6.508891284465789795e-02 -1.837286651134490967e-01 -5.600512623786926270e-01 4.991620033979415894e-02 1.358894556760787964e-01 -1.940883845090866089e-01 1.085934266448020935e-01 -7.298230379819869995e-02 9.925945848226547241e-02 1.012137010693550110e-01 -6.885046511888504028e-02 -3.963520526885986328e-01 -5.229201912879943848e-02 -1.810051053762435913e-01 5.746693164110183716e-02 2.560116946697235107e-01 3.756782785058021545e-02 2.393929213285446167e-01 -2.760254740715026855e-01
-3.674487397074699402e-02 -1.587799377739429474e-02 -3.084894716739654541e-01 -1.685882061719894409e-01 1.482167094945907593e-01 -7.487435638904571533e-02 5.532744526863098145e-02 -1.498288824222981930e-03 -2.225516289472579956e-01 -1.650474369525909424e-01 -1.792361214756965637e-02 1.578709483146667480e-01 -2.414829879999160767e-01 -2.537904074415564537e-03 1.092524752020835876e-01 -2.575045824050903320e-01 5.854554846882820129e-02 8.497332036495208740e-02 -8.398012071847915649e-02 2.243714183568954468e-01 6.524800509214401245e-02 -1.126445680856704712e-01 -1.550032943487167358e-01 -2.565235793590545654e-01 2.511457167565822601e-02 -4.354399144649505615e-01 -1.433690935373306274e-01 -3.794712424278259277e-01 1.385468691587448120e-01 8.575694635510444641e-03 2.305119037628173828e-01 -5.980490148067474365e-02
-8.534291759133338928e-03 -2.349539399147033691e-01 4.608268290758132935e-02 -1.300579160451889038e-01 -1.751176565885543823e-01 2.220693826675415039e-01 -3.918109927326440811e-03 6.313771009445190430e-02 -6.434810906648635864e-02 -2.594337761402130127e-01 -4.141270816326141357e-01 -8.632326126098632812e-02 -4.714214429259300232e-02 -1.180941164493560791e-01 -2.994281649589538574e-01 -3.268063664436340332e-01 -2.594517767429351807e-01 -8.009486645460128784e-02 -9.901652485132217407e-02 -8.355683088302612305e-02 -1.290833204984664917e-02 3.826611489057540894e-02 4.756966233253479004e-02 -1.943720877170562744e-01 -1.323782950639724731e-01 -3.954465314745903015e-02 -1.509024202823638916e-01 -1.960057467222213745e-01 2.395371049642562866e-01 3.102722167968750000e-01 4.327142238616943359e-02 -1.033788025379180908e-01
-1.608712524175643921e-01 3.255166113376617432e-01 -1.572557538747787476e-01 -4.146764278411865234e-01 1.647210717201232910e-01 -4.031625762581825256e-02 9.093034267425537109e-02 -5.235438235104084015e-03 -1.945658400654792786e-02 4.713468719273805618e-03 -9.907452017068862915e-02 -6.412186473608016968e-02 7.055463735014200211e-03 -8.497824519872665405e-02 -2.608073949813842773e-01 -1.445633918046951294e-01 -1.909048408269882202e-01 5.904403701424598694e-02 1.960937827825546265e-01 1.623994261026382446e-01 3.942644223570823669e-02 -1.231721695512533188e-02 -6.530699133872985840e-02 -3.784151971340179443e-01 -2.605629861354827881e-01 1.841544061899185181e-01 -5.380685441195964813e-03 -2.048946022987365723e-01 8.036123216152191162e-02 4.822039231657981873e-02 1.957553178071975708e-01 -2.811666429042816162e-01
1.926342248916625977e-01 -2.008280903100967407e-01 -1.572106629610061646e-01 -1.932078152894973755e-01 -2.054791152477264404e-01 1.867615431547164917e-01 5.155193060636520386e-02 -2.093608491122722626e-02 -1.607754677534103394e-01 2.239398658275604248e-02 -2.057979851961135864e-01 1.053041964769363403e-01 -1.492583602666854858e-01 2.306443303823471069e-01 -1.239902377128601074e-01 -3.231507837772369385e-01 -2.549360394477844238e-01 2.695825882256031036e-02 1.345236897468566895e-01 8.404072374105453491e-02 6.592296529561281204e-03 -5.736986175179481506e-02 -7.426274567842483521e-02 -2.274252772331237793e-01 1.082566902041435242e-01 6.269744783639907837e-02 -1.015388816595077515e-01 -2.199834734201431274e-01 2.347334027290344238e-01 4.127905964851379395e-01 2.304421812295913696e-01 2.912079170346260071e-02
-1.316471844911575317e-01 -7.542839646339416504e-02 -1.567639410495758057e-01 9.544035047292709351e-02 7.853745669126510620e-02 1.896335482597351074e-01 3.525517880916595459e-01 -8.553511649370193481e-02 -2.958315610885620117e-01 -1.554283034056425095e-02 8.396808803081512451e-02 -1.422710120677947998e-01 -4.910320043563842773e-02 -2.308980189263820648e-02 1.910294056870043278e-03 1.173916086554527283e-02 2.595471404492855072e-02 3.391533717513084412e-02 8.241612464189529419e-02 1.163123100996017456e-01 1.106863841414451599e-01 -1.515855640172958374e-01 -2.676540240645408630e-02 -2.685403525829315186e-01 -2.093894928693771362e-01 -2.619145214557647705e-01 -4.044491350650787354e-01 -3.895190358161926270e-01 1.482943296432495117e-01 1.508706063032150269e-01 1.997304260730743408e-01 9.394017606973648071e-02
-1.142909079790115356e-01 1.414629220962524414e-01 1.072391569614410400e-01 1.199382171034812927e-02 1.606044769287109375e-01 -2.370937466621398926e-01 1.869717687368392944e-01 -2.286782860755920410e-01 6.759060174226760864e-02 -8.921875618398189545e-03 -1.428001374006271362e-01 7.787486165761947632e-02 -7.908683270215988159e-02 -1.756921559572219849e-01 -2.796539068222045898e-01 -1.835415512323379517e-01 -1.758944541215896606e-01 1.573088318109512329e-01 -1.340995430946350098e-01 3.860326018184423447e-03 1.177508831024169922e-01 -3.815357387065887451e-02 3.730090335011482239e-02 -1.221302300691604614e-01 -1.398795545101165771e-01 4.989746212959289551e-01 -2.725085914134979248e-01 -1.958874315023422241e-01 1.430142074823379517e-01 2.975267767906188965e-01 1.001872122287750244e-01 2.008668892085552216e-02
1.562305819243192673e-02 1.847446709871292114e-01 8.020896464586257935e-02 -2.307993322610855103e-01 -1.682803630828857422e-01 -2.084533274173736572e-01 -4.676879942417144775e-02 6.753908097743988037e-02 1.042540278285741806e-02 -8.167095482349395752e-02 1.345894634723663330e-01 1.822788417339324951e-01 -1.467680186033248901e-01 -2.417380660772323608e-01 -1.603933125734329224e-01 -4.852248430252075195e-01 1.012971159070730209e-02 -1.361494138836860657e-02 -6.066015362739562988e-02 -5.997533723711967468e-02 -5.750599130988121033e-02 -1.082325056195259094e-01 1.819657683372497559e-01 -4.438208043575286865e-01 4.602675139904022217e-02 9.812344610691070557e-02 -1.826277673244476318e-01 -2.128860056400299072e-01 1.522002071142196655e-01 1.332114338874816895e-01 1.880238354206085205e-01 9.370119869709014893e-02
-9.640821069478988647e-02 -1.046064421534538269e-01 -1.222714632749557495e-01 1.432906091213226318e-01 7.121606916189193726e-02 -3.617755323648452759e-02 -6.171559542417526245e-02 -1.961024999618530273e-01 -1.955171674489974976e-01 3.329572081565856934e-02 1.271338164806365967e-01 3.467662259936332703e-02 5.961211398243904114e-02 -2.389723062515258789e-02 1.928437948226928711e-01 -3.468216657638549805e-01 -5.911173298954963684e-02 -1.423836797475814819e-01 8.937641233205795288e-02 3.112398982048034668e-01 3.893878161907196045e-01 -5.136910080909729004e-02 5.993143469095230103e-02 -4.364074468612670898e-01 -2.185272574424743652e-01 2.376703172922134399e-01 -1.779707372188568115e-01 -1.384257078170776367e-01 2.054575830698013306e-01 4.346201568841934204e-02 8.724963292479515076e-03 -3.391064703464508057e-02
-6.807476282119750977e-02 -2.288874536752700806e-01 -1.716608256101608276e-01 1.925314590334892273e-02 1.483204662799835205e-01 1.501521021127700806e-01 1.514030247926712036e-01 -2.582606375217437744e-01 -2.516525089740753174e-01 -9.213497489690780640e-02 7.151596248149871826e-02 -5.184859037399291992e-02 -3.869950398802757263e-02 5.971618741750717163e-02 1.382002234458923340e-01 -3.520570099353790283e-01 1.411318033933639526e-01 -2.058750391006469727e-01 2.069477289915084839e-01 1.402746886014938354e-01 2.945885360240936279e-01 -1.763943135738372803e-01 1.584190279245376587e-01 -1.479706615209579468e-01 -8.526621013879776001e-02 -8.228539675474166870e-02 -1.787519007921218872e-01 -2.976219654083251953e-01 3.218045532703399658e-01 1.445896327495574951e-01 3.084076382219791412e-02 -3.949900344014167786e-02
-1.129274219274520874e-01 -1.846032291650772095e-01 -1.718092709779739380e-01 -3.235078603029251099e-02 2.340628355741500854e-01 -4.997064173221588135e-02 2.745710611343383789e-01 -1.188315823674201965e-01 8.283530175685882568e-02 -3.595788180828094482e-01 -4.657193645834922791e-02 -1.532197743654251099e-01 -1.244267076253890991e-01 -1.652242690324783325e-01 -1.541508138179779053e-01 -8.954072743654251099e-02 -1.796998232603073120e-01 -9.753424674272537231e-02 3.235692530870437622e-02 1.056858338415622711e-02 -7.415958493947982788e-02 -1.118949204683303833e-01 1.746516078710556030e-01 -2.393158078193664551e-01 -3.369697332382202148e-01 7.569518685340881348e-02 -2.313276082277297974e-01 1.679447591304779053e-01 4.324622154235839844e-01 3.709367662668228149e-02 2.894267067313194275e-02 -2.130694501101970673e-02
-1.871727108955383301e-01 8.053379505872726440e-02 -1.025236845016479492e-01 5.701177287846803665e-04 4.160113632678985596e-02 3.022450506687164307e-01 -9.339760988950729370e-02 -2.946904599666595459e-01 -4.853895306587219238e-01 -2.482416033744812012e-01 5.722600966691970825e-02 6.030651554465293884e-02 -6.506088539026677608e-04 -1.985433995723724365e-01 2.815746366977691650e-01 -2.273038774728775024e-01 -2.459973096847534180e-02 -2.137722522020339966e-01 2.023372054100036621e-01 1.746312081813812256e-01 2.521981298923492432e-01 -3.026440367102622986e-02 -5.484824255108833313e-02 1.376270689070224762e-02 1.197358220815658569e-02 -5.110429599881172180e-02 -1.749555319547653198e-01 -2.963832020759582520e-02 1.437118053436279297e-01 8.009658008813858032e-02 -2.178588695824146271e-02 -1.938236802816390991e-01
-1.578846722841262817e-01 -1.789959818124771118e-01 -2.725864648818969727e-01 -1.440634727478027344e-01 7.489699870347976685e-02 -1.912700384855270386e-01 -1.631869189441204071e-02 -2.897366881370544434e-02 -5.288800224661827087e-02 1.539228558540344238e-01 -3.600160405039787292e-02 2.733656466007232666e-01 1.168160587549209595e-01 -5.972537025809288025e-02 2.127632498741149902e-02 -2.407253533601760864e-01 -1.384726613759994507e-01 5.155599862337112427e-02 7.006058841943740845e-02 -3.444102779030799866e-02 2.084768563508987427e-01 -4.454673454165458679e-02 3.449756279587745667e-02 -2.004176974296569824e-01 -5.542615801095962524e-02 9.837377071380615234e-02 -3.386814147233963013e-02 -6.088274717330932617e-01 2.688537836074829102e-01 6.097310036420822144e-02 -4.257605597376823425e-02 -2.223396897315979004e-01
-2.189316898584365845e-01 -1.933413445949554443e-01 -1.541698873043060303e-01 -1.226541120558977127e-03 5.083967931568622589e-03 9.638596326112747192e-02 7.857598364353179932e-02 4.007066413760185242e-02 -5.606673285365104675e-02 2.534415200352668762e-02 -1.137593314051628113e-01 2.785916924476623535e-01 2.754219993948936462e-02 5.824586004018783569e-02 1.256756484508514404e-02 -1.852074116468429565e-01 -2.283177226781845093e-01 2.189440652728080750e-02 4.533751681447029114e-02 -1.801465302705764771e-01 -6.386227160692214966e-02 2.510990202426910400e-02 -1.746543943881988525e-01 -3.700008690357208252e-01 1.708324812352657318e-02 8.197428286075592041e-02 -2.983859479427337646e-01 -4.100119471549987793e-01 5.954791232943534851e-02 3.953503370285034180e-01 1.586219519376754761e-01 -1.802115887403488159e-01
-7.239818572998046875e-02 -2.676523327827453613e-01 -4.790448769927024841e-02 -1.868614703416824341e-01 1.774470787495374680e-03 1.416597217321395874e-01 1.795793883502483368e-02 9.023826569318771362e-02 -2.817885577678680420e-01 1.861526072025299072e-01 -1.587948054075241089e-01 2.197715640068054199e-01 -1.741356849670410156e-01 1.524487733840942383e-01 6.334760040044784546e-02 -2.553235888481140137e-01 -2.005640864372253418e-01 1.105358451604843140e-01 1.276789158582687378e-01 8.262301707873120904e-05 -7.624313980340957642e-02 -7.208931446075439453e-02 -1.417535692453384399e-01 -3.462869822978973389e-01 -6.331151723861694336e-02 1.736914366483688354e-01 -3.048330843448638916e-01 -3.593260049819946289e-01 1.288057118654251099e-01 2.209736555814743042e-01 7.504633814096450806e-02 6.096852594055235386e-04
7.204750180244445801e-02 3.096122760325670242e-03 -1.356677561998367310e-01 -6.323151290416717529e-02 9.968288242816925049e-02 1.209754049777984619e-01 4.997148811817169189e-01 -6.059906631708145142e-02 -6.730950623750686646e-02 -2.841930985450744629e-01 5.223776772618293762e-02 8.728607743978500366e-02 -1.551330983638763428e-01 -1.937280446290969849e-01 6.039996072649955750e-02 -4.556713104248046875e-01 -2.290290780365467072e-02 -2.396026439964771271e-02 -7.083187252283096313e-02 1.132854148745536804e-01 2.914822697639465332e-01 -1.954177916049957275e-01 -6.144107505679130554e-02 -1.910069584846496582e-01 -8.445867151021957397e-02 1.065291836857795715e-01 1.660288870334625244e-02 -2.027404159307479858e-01 2.453801035881042480e-01 9.829898923635482788e-02 -9.967988356947898865e-03 1.171276569366455078e-01
-1.471172720193862915e-01 -1.906628347933292389e-02 -2.950135171413421631e-01 -5.387940257787704468e-02 6.886917352676391602e-02 1.472650617361068726e-01 2.350286245346069336e-01 -1.848742365837097168e-01 -2.186704277992248535e-01 -1.095663756132125854e-01 -3.792970627546310425e-02 2.606213837862014771e-02 -2.241151034832000732e-01 1.682874411344528198e-01 9.028462320566177368e-02 -9.983520209789276123e-02 -6.078018248081207275e-02 4.505559802055358887e-02 1.942086666822433472e-01 3.130163252353668213e-01 4.378656744956970215e-01 -6.116081029176712036e-02 -6.554795056581497192e-02 -9.285748749971389771e-02 -1.592842787504196167e-01 -1.571075469255447388e-01 -2.084576040506362915e-01 -2.179194688796997070e-01 1.737339943647384644e-01 -7.851978391408920288e-02 2.796867191791534424e-01 9.069994091987609863e-02
-1.045939847826957703e-01 -3.657545149326324463e-02 -2.552101314067840576e-01 -6.189437583088874817e-02 7.874958962202072144e-02 4.448422044515609741e-02 1.136138364672660828e-01 -9.905819594860076904e-02 7.420771569013595581e-02 -2.104836553335189819e-01 1.909488141536712646e-01 1.459353864192962646e-01 -1.293349415063858032e-01 -2.193687111139297485e-01 -6.409227848052978516e-02 -2.039495110511779785e-01 2.201632112264633179e-01 3.994995355606079102e-02 9.037473797798156738e-02 -5.353578180074691772e-02 2.178284823894500732e-01 -3.561410903930664062e-01 -5.357991438359022141e-03 -2.168821357190608978e-02 -2.268288843333721161e-02 -2.124218791723251343e-01 -3.193781077861785889e-01 -3.134847581386566162e-01 3.340591490268707275e-01 -5.829592421650886536e-02 2.515760958194732666e-01 -9.824846684932708740e-02
-8.451963216066360474e-02 -4.127148911356925964e-02 -8.250026404857635498e-02 -2.312228530645370483e-01 2.389106601476669312e-01 1.817639619112014771e-01 1.791486293077468872e-01 3.155727311968803406e-02 -4.424331337213516235e-02 1.089864298701286316e-01 -3.488835990428924561e-01 9.931059926748275757e-02 -5.675016343593597412e-02 9.660518169403076172e-02 -2.613178491592407227e-01 -1.089558899402618408e-01 -7.418492436408996582e-02 3.211406990885734558e-02 -3.634873032569885254e-01 -1.626604050397872925e-02 2.157908529043197632e-01 1.571660861372947693e-02 -1.711470931768417358e-01 -2.052759677171707153e-01 -1.155710443854331970e-01 -1.737434230744838715e-02 -2.502380013465881348e-01 -2.731147706508636475e-01 7.460603117942810059e-02 2.165335863828659058e-01 1.973847448825836182e-01 -2.647629976272583008e-01
-2.490524053573608398e-01 -1.180663928389549255e-01 -1.890930682420730591e-01 -7.459785044193267822e-02 4.111241921782493591e-02 4.423008114099502563e-02 -8.026884496212005615e-02 -9.390720725059509277e-02 -1.098105981945991516e-01 -2.980016469955444336e-01 -3.368067741394042969e-01 8.317409455776214600e-02 -2.621159143745899200e-02 -1.656013168394565582e-02 -1.482433974742889404e-01 -3.677269220352172852e-01 -2.106069922447204590e-01 2.089773714542388916e-01 -9.648841619491577148e-02 4.870069026947021484e-02 1.830745935440063477e-01 -1.031308248639106750e-01 -1.335139423608779907e-01 -8.712846040725708008e-02 -9.709579497575759888e-02 2.715421319007873535e-01 -2.646741271018981934e-01 1.878785714507102966e-02 5.950163677334785461e-02 -1.587975919246673584e-01 2.387561351060867310e-01 -2.753461301326751709e-01
-8.290807157754898071e-02 1.046109572052955627e-02 -9.388626366853713989e-02 -5.599943548440933228e-02 2.160121202468872070e-01 2.179594486951828003e-01 -8.265592902898788452e-02 1.678903773427009583e-02 7.990131154656410217e-03 -7.234530150890350342e-02 1.377867758274078369e-01 4.182956740260124207e-02 3.639346361160278320e-02 -3.777003288269042969e-01 -3.138182759284973145e-01 -3.089366555213928223e-01 1.152635961771011353e-01 -1.358364429324865341e-02 1.666816920042037964e-01 2.314742952585220337e-01 1.656759232282638550e-01 -7.295220345258712769e-02 -1.300570368766784668e-01 -3.059526383876800537e-01 -7.446071133017539978e-03 3.835405111312866211e-01 -2.814543247222900391e-01 -6.502037495374679565e-02 -3.348558396100997925e-02 1.538235396146774292e-01 -2.082072384655475616e-02 1.479908078908920288e-01
1.144112199544906616e-01 -2.309624403715133667e-01 -8.289504796266555786e-02 -3.534490987658500671e-02 1.610699594020843506e-01 -4.936357494443655014e-03 2.140736579895019531e-01 3.301520645618438721e-02 -1.177626177668571472e-01 -4.085227251052856445e-01 6.133313477039337158e-02 -1.199995651841163635e-01 -1.783936619758605957e-01 -1.554270982742309570e-01 -1.177250742912292480e-01 -1.716424226760864258e-01 -7.841345667839050293e-02 4.199819266796112061e-02 -8.950795978307723999e-03 -1.053766012191772461e-01 2.715893089771270752e-01 -1.910917013883590698e-01 2.579793892800807953e-02 -4.304606914520263672e-01 -3.568064272403717041e-01 -8.211683016270399094e-04 -1.158201470971107483e-01 -1.296240389347076416e-01 2.469644136726856232e-02 2.540068328380584717e-01 1.277577430009841919e-01 -4.700205754488706589e-03
-2.308287769556045532e-01 -6.955395638942718506e-02 -6.842388957738876343e-02 -1.261121630668640137e-01 -3.057675063610076904e-02 -3.515623807907104492e-01 2.609135210514068604e-01 -1.152910590171813965e-01 -1.684808284044265747e-01 -3.245552256703376770e-02 -1.589646339416503906e-01 -7.174224406480789185e-02 8.320247381925582886e-02 -1.606146544218063354e-01 -2.438488900661468506e-01 -3.251348733901977539e-01 -8.613494783639907837e-02 3.263275027275085449e-01 5.440229177474975586e-02 1.118463948369026184e-01 1.330986768007278442e-01 5.389422178268432617e-02 -1.678318902850151062e-02 -9.322851151227951050e-02 -1.948305368423461914e-01 3.770368099212646484e-01 -4.907516762614250183e-02 -1.588080227375030518e-01 1.174349263310432434e-01 2.434437870979309082e-01 1.336714029312133789e-01 2.408749191090464592e-03
-1.206093057990074158e-01 -2.461586892604827881e-01 -3.745527565479278564e-01 1.351288110017776489e-01 -4.330917075276374817e-02 2.034052461385726929e-01 2.167037129402160645e-01 -1.361588686704635620e-01 -1.640681475400924683e-01 -2.554140388965606689e-01 1.873232796788215637e-02 2.603358328342437744e-01 -2.550229728221893311e-01 -8.829957991838455200e-02 2.885936200618743896e-01 -1.591435372829437256e-01 1.336574852466583252e-01 9.400568157434463501e-02 -8.170574903488159180e-02 1.191982328891754150e-01 -5.101181194186210632e-02 -5.797952413558959961e-02 -2.099386900663375854e-01 -1.918406635522842407e-01 -5.817532911896705627e-02 2.155823409557342529e-01 -1.034201905131340027e-01 -2.396311014890670776e-01 -6.627413444221019745e-03 2.476548850536346436e-01 2.367054112255573273e-02 -3.861781582236289978e-02
3.142512142658233643e-01 -1.411569565534591675e-01 -1.419286616146564484e-02 5.632360116578638554e-04 2.446991354227066040e-01 -4.973936453461647034e-02 9.245102852582931519e-02 -2.945882733911275864e-03 2.752928435802459717e-01 7.309126108884811401e-02 -1.458267718553543091e-01 1.259253174066543579e-01 -2.745102941989898682e-01 -2.522680759429931641e-01 -9.015278518199920654e-02 -1.899554580450057983e-01 4.356989171355962753e-03 3.513964475132524967e-04 1.920454800128936768e-01 -6.562908738851547241e-02 1.641901433467864990e-01 3.342117741703987122e-02 -3.378132581710815430e-01 -1.150129660964012146e-01 -8.619850128889083862e-02 7.926407456398010254e-02 -8.603090047836303711e-02 -2.115227878093719482e-01 3.797418475151062012e-01 1.110479608178138733e-01 2.312871962785720825e-01 -1.903687119483947754e-01
1.867269277572631836e-01 -2.442335784435272217e-01 -2.484184205532073975e-01 -8.358942717313766479e-02 -1.020205914974212646e-01 7.930446416139602661e-02 1.452705860137939453e-01 -1.703331768512725830e-01 -7.841776311397552490e-02 -4.210302606225013733e-02 -2.736433446407318115e-01 2.235591113567352295e-01 1.223477646708488464e-01 -3.227964043617248535e-02 -2.754929065704345703e-01 -1.373584717512130737e-01 -3.681232035160064697e-02 -1.391152888536453247e-01 2.851804792881011963e-01 8.404965698719024658e-02 -7.264235615730285645e-02 -1.950778514146804810e-01 -1.086646541953086853e-01 -4.251630902290344238e-01 5.286169424653053284e-02 3.902955353260040283e-02 -9.912232309579849243e-02 2.172279916703701019e-02 3.511014580726623535e-01 1.276375949382781982e-01 -6.811259686946868896e-02 -1.503060460090637207e-01
-1.226760745048522949e-01 8.359862864017486572e-02 1.043433099985122681e-01 -2.020877450704574585e-01 -3.937349095940589905e-02 -1.748563647270202637e-01 -9.751004166901111603e-03 -6.737156957387924194e-02 -4.674766957759857178e-02 4.510143026709556580e-02 -1.205035969614982605e-01 -8.702187240123748779e-02 -8.929314464330673218e-02 -3.007687032222747803e-01 -2.733750343322753906e-01 -5.696937441825866699e-01 -2.548044547438621521e-02 2.488607913255691528e-02 2.604273557662963867e-01 -3.592899814248085022e-02 -9.779458492994308472e-02 -1.250129044055938721e-01 1.165450662374496460e-01 -1.278765648603439331e-01 2.175365835428237915e-01 -3.901916369795799255e-02 -2.975219488143920898e-01 -1.843969225883483887e-01 1.568037569522857666e-01 1.984239816665649414e-01 6.786024570465087891e-02 -1.690532895736396313e-03
1.262255758047103882e-01 -1.793872416019439697e-01 -8.579756319522857666e-02 -2.138403207063674927e-01 3.936834633350372314e-02 3.072646856307983398e-01 1.340584754943847656e-01 -1.316898316144943237e-01 -1.176585555076599121e-01 6.550905108451843262e-02 -2.688145041465759277e-01 2.275075316429138184e-01 6.159322708845138550e-02 7.123260200023651123e-02 -4.274567216634750366e-02 -3.348947167396545410e-01 -1.199281588196754456e-01 -6.143730133771896362e-02 8.278711885213851929e-02 2.914275974035263062e-02 -1.327697783708572388e-01 -3.271911060437560081e-03 1.071446985006332397e-01 -2.795878648757934570e-01 -1.614931374788284302e-01 6.247052177786827087e-02 -1.918544173240661621e-01 -2.256967574357986450e-01 1.100331172347068787e-01 4.373911619186401367e-01 1.942292004823684692e-01 1.024525910615921021e-01
-3.020908236503601074e-01 -8.781141787767410278e-02 -2.345430105924606323e-01 -1.523264497518539429e-01 -1.342982333153486252e-02 5.675689131021499634e-02 7.932204008102416992e-02 -6.427421420812606812e-02 -2.387033402919769287e-01 -2.786612212657928467e-01 -3.661035746335983276e-02 4.386483132839202881e-02 -1.634675562381744385e-01 -5.291312560439109802e-02 2.431495785713195801e-01 -2.373868376016616821e-01 -1.226127222180366516e-01 1.901782006025314331e-01 -1.181603819131851196e-01 1.237187460064888000e-01 3.820889815688133240e-02 -1.738442331552505493e-01 1.580946519970893860e-02 -3.773726522922515869e-01 4.312287643551826477e-02 -6.995480507612228394e-02 -4.224590063095092773e-01 -1.423653513193130493e-01 4.376999288797378540e-02 1.756051182746887207e-01 -1.987017504870891571e-02 1.806872636079788208e-01
-2.734732115641236305e-03 -3.013403713703155518e-01 -1.013362854719161987e-01 -1.911287009716033936e-01 -4.691851511597633362e-02 1.489359289407730103e-01 6.005363538861274719e-02 5.557422526180744171e-03 -1.369624286890029907e-01 1.176670342683792114e-01 -1.972107738256454468e-01 3.667117953300476074e-01 -6.682018190622329712e-02 -4.194563627243041992e-02 -1.441652178764343262e-01 -2.138043344020843506e-01 -2.925906479358673096e-01 7.683255523443222046e-02 1.015260815620422363e-01 -6.659831106662750244e-02 -9.542821347713470459e-02 -2.400581389665603638e-01 1.280905678868293762e-02 -3.540561497211456299e-01 -7.062647491693496704e-03 4.514347761869430542e-02 -1.249762848019599915e-01 -3.785369992256164551e-01 1.234344094991683960e-01 2.481022924184799194e-01 1.382094621658325195e-01 -1.652557402849197388e-02
2.184031903743743896e-01 -6.911586225032806396e-02 -2.871313095092773438e-01 1.780206859111785889e-01 1.974687278270721436e-01 -2.689903136342763901e-03 2.978433668613433838e-01 -3.554308041930198669e-02 -2.022321969270706177e-01 -2.699743509292602539e-01 -5.823174118995666504e-02 -4.109086468815803528e-02 -8.778174966573715210e-02 1.506841927766799927e-02 2.683999948203563690e-02 -3.792068064212799072e-01 8.814723044633865356e-02 -3.252452239394187927e-02 2.267270348966121674e-02 4.029511511325836182e-01 1.605033576488494873e-01 -1.080606058239936829e-01 -1.427438575774431229e-02 -2.262599170207977295e-01 -2.267805933952331543e-01 1.921568810939788818e-01 -1.308852881193161011e-01 -1.401597410440444946e-01 1.607844419777393341e-02 1.953544765710830688e-01 8.557424694299697876e-02 -4.094237461686134338e-02
-5.917980149388313293e-02 -5.218924954533576965e-02 -1.806942969560623169e-01 4.634008556604385376e-02 1.102480590343475342e-01 -1.459789127111434937e-01 7.909932732582092285e-02 1.353545766323804855e-02 -2.747022807598114014e-01 1.962514370679855347e-01 -2.187175452709197998e-01 2.519485950469970703e-01 -7.780281826853752136e-03 -1.394795030355453491e-01 -3.333084881305694580e-01 -1.518860459327697754e-01 -2.231518477201461792e-01 -7.416858524084091187e-02 8.045659214258193970e-02 -1.293175667524337769e-01 2.384351491928100586e-01 -1.937476173043251038e-02 -1.381008625030517578e-01 -5.049250274896621704e-02 -4.733907058835029602e-02 2.574944198131561279e-01 -1.091703698039054871e-01 -2.701730728149414062e-01 1.267055571079254150e-01 3.824304342269897461e-01 9.236714243888854980e-02 -2.417937368154525757e-01
-1.673529744148254395e-01 1.618233919143676758e-01 -1.372224539518356323e-01 1.060788556933403015e-01 4.480187315493822098e-03 -1.463091820478439331e-01 -4.716956987977027893e-02 -2.112011015415191650e-01 -2.706040143966674805e-01 -6.917848438024520874e-02 5.666971951723098755e-02 -6.010337918996810913e-02 -9.106478840112686157e-02 -6.224583461880683899e-02 -1.927636414766311646e-01 -2.584704756736755371e-02 2.332880645990371704e-01 7.854528725147247314e-02 2.760385163128376007e-02 1.472861766815185547e-01 2.687691748142242432e-01 -2.036312036216259003e-02 -1.623984128236770630e-01 -3.871425092220306396e-01 -1.837430745363235474e-01 3.817397868260741234e-03 -3.267262279987335205e-01 -2.878525257110595703e-01 1.491618156433105469e-01 2.417385429143905640e-01 5.122845247387886047e-02 2.720084488391876221e-01
5.760141462087631226e-02 8.010940626263618469e-03 -6.532183289527893066e-02 -2.464418560266494751e-01 2.463709563016891479e-01 3.415591716766357422e-01 -4.959728568792343140e-02 -1.053889170289039612e-01 -6.108565628528594971e-02 -1.616471707820892334e-01 -2.406194210052490234e-01 4.279706627130508423e-03 -8.319812268018722534e-02 -4.412762522697448730e-01 -4.322665743529796600e-03 -4.191726744174957275e-01 -2.446799166500568390e-02 1.778056770563125610e-01 -2.191322622820734978e-03 9.483464062213897705e-02 -1.452910155057907104e-01 -1.323520392179489136e-01 -7.506559044122695923e-02 -2.222180664539337158e-01 1.725262552499771118e-01 1.428592503070831299e-01 -1.816389709711074829e-02 3.730376809835433960e-02 1.478427052497863770e-01 9.644623100757598877e-02 9.743667393922805786e-02 -2.194039374589920044e-01
-1.901992708444595337e-01 -1.745555102825164795e-01 -1.725235879421234131e-01 3.309300169348716736e-03 4.811946675181388855e-02 1.053368747234344482e-01 1.409036368131637573e-01 -2.366569824516773224e-02 1.344440877437591553e-01 -2.433326691389083862e-01 7.210954278707504272e-02 1.873440109193325043e-03 -1.004555728286504745e-02 -1.603206992149353027e-01 -5.425169318914413452e-02 -5.037865042686462402e-01 2.801634669303894043e-01 2.084103375673294067e-01 -1.013535410165786743e-01 1.761678308248519897e-01 1.588084101676940918e-01 2.710327133536338806e-02 7.123993337154388428e-02 5.958017893135547638e-03 -2.901392616331577301e-02 -6.570511311292648315e-02 -3.717358410358428955e-01 -2.027189135551452637e-01 1.966835111379623413e-01 -1.101669967174530029e-01 2.649068534374237061e-01 7.056470215320587158e-02
3.981146961450576782e-02 -4.164907615631818771e-03 -8.671166747808456421e-02 -3.562498986721038818e-01 2.868619561195373535e-01 -1.046919152140617371e-01 1.312819719314575195e-01 2.180122956633567810e-02 -2.100310176610946655e-01 -1.489612311124801636e-01 -6.438282877206802368e-02 2.523635029792785645e-01 -8.555193245410919189e-02 -1.103218179196119308e-02 -2.422325760126113892e-01 1.986535452306270599e-02 -9.703947231173515320e-03 4.351125359535217285e-01 9.621179103851318359e-02 1.724299192428588867e-01 1.833048164844512939e-01 1.937283724546432495e-01 -1.835140287876129150e-01 1.313999444246292114e-01 -4.584442451596260071e-02 3.639953583478927612e-02 -9.175655990839004517e-02 -3.278572261333465576e-01 1.697249412536621094e-01 2.140538543462753296e-01 8.069121092557907104e-02 -3.746859729290008545e-02
5.582476407289505005e-02 -3.190521523356437683e-02 -3.364945054054260254e-01 -1.273877173662185669e-01 -1.657303795218467712e-02 -1.672898828983306885e-01 -6.763857603073120117e-02 1.766972243785858154e-02 -5.691572651267051697e-02 1.462077647447586060e-01 -2.383141219615936279e-01 -2.605446577072143555e-01 -1.286720186471939087e-01 -2.653825879096984863e-01 7.776192575693130493e-02 -1.796068549156188965e-01 -4.876634851098060608e-02 2.752773463726043701e-01 1.653589904308319092e-01 1.096481382846832275e-01 2.208237498998641968e-01 8.508379757404327393e-02 -8.266245573759078979e-02 -1.337292045354843140e-01 -1.436851024627685547e-01 4.148125350475311279e-01 -2.197717428207397461e-01 3.990146517753601074e-02 1.753692924976348877e-01 2.221784144639968872e-01 1.563567519187927246e-01 -1.151768714189529419e-01
1.187704131007194519e-02 -6.327983736991882324e-02 -1.043777763843536377e-01 -2.326319217681884766e-01 4.560539871454238892e-02 2.918721437454223633e-01 2.378729581832885742e-01 -1.137937754392623901e-01 -1.462459266185760498e-01 1.284807547926902771e-02 -2.964171469211578369e-01 2.437659204006195068e-01 2.411595731973648071e-02 1.815969794988632202e-01 -1.866648495197296143e-01 -2.996670305728912354e-01 -2.019425630569458008e-01 -6.056229397654533386e-02 1.391323357820510864e-01 1.049284357577562332e-03 -3.076226823031902313e-02 -2.096054702997207642e-01 7.568771392107009888e-02 -1.505870521068572998e-01 -9.005285054445266724e-02 -2.128608524799346924e-02 -1.609656810760498047e-01 -1.908950954675674438e-01 1.743245422840118408e-01 3.963935971260070801e-01 2.085849791765213013e-01 8.926386386156082153e-02
-9.387011826038360596e-02 -9.254008531570434570e-02 -2.901206016540527344e-01 -8.165127038955688477e-02 2.479540556669235229e-02 2.256219275295734406e-02 3.241841197013854980e-01 -2.601492777466773987e-02 -8.522865176200866699e-02 -1.475038826465606689e-01 1.520209461450576782e-01 2.451470345258712769e-01 -1.695057153701782227e-01 -3.390316665172576904e-01 2.019178122282028198e-01 -9.268052875995635986e-02 2.542563341557979584e-02 1.016534790396690369e-01 2.389515936374664307e-01 8.448441326618194580e-02 4.910494759678840637e-02 -9.530577808618545532e-02 1.115198731422424316e-01 -1.981767266988754272e-01 1.250527333468198776e-02 -1.652307361364364624e-01 -3.218642473220825195e-01 -8.875331282615661621e-02 2.187224179506301880e-01 -1.617579162120819092e-01 2.199960201978683472e-01 -2.826174795627593994e-01
1.815685480833053589e-01 -2.998635172843933105e-01 -1.612946540117263794e-01 -2.366342954337596893e-02 1.633925884962081909e-01 5.012535303831100464e-02 3.109372854232788086e-01 -9.241506457328796387e-02 -3.211955726146697998e-01 -2.513504624366760254e-01 1.235706731677055359e-02 4.623507335782051086e-02 7.202155143022537231e-02 -1.441583633422851562e-01 -7.179467380046844482e-02 -2.291253656148910522e-01 -2.577851759269833565e-03 1.254641171544790268e-02 2.178898453712463379e-01 3.194129168987274170e-01 1.481648236513137817e-01 -2.307257801294326782e-01 8.466521650552749634e-02 -2.273045927286148071e-01 -1.726027131080627441e-01 2.356926798820495605e-01 -6.453265994787216187e-02 -2.003666907548904419e-01 1.567750275135040283e-01 -1.219962686300277710e-01 1.014037802815437317e-01 2.766548655927181244e-02
8.330755680799484253e-02 5.186187103390693665e-02 5.432962998747825623e-02 -1.009334996342658997e-01 9.642387181520462036e-02 1.661159098148345947e-02 1.465360820293426514e-01 8.467823266983032227e-02 -9.445224702358245850e-02 -2.445674687623977661e-01 -3.180450201034545898e-02 5.898351222276687622e-02 3.491279855370521545e-02 -3.362838327884674072e-01 -6.412813812494277954e-02 -3.726408183574676514e-01 1.006134450435638428e-01 5.800352245569229126e-02 1.338484436273574829e-01 2.400939166545867920e-01 1.870136559009552002e-01 -4.063131511211395264e-01 1.971523463726043701e-01 -2.233404964208602905e-01 -3.065139055252075195e-01 -1.274611651897430420e-01 8.003009855747222900e-02 -2.628781497478485107e-01 1.067524775862693787e-01 1.630351245403289795e-01 -4.920493066310882568e-02 -6.740163266658782959e-02
8.335132896900177002e-02 -4.821484908461570740e-03 -2.105341255664825439e-01 -2.216269448399543762e-02 2.220687419176101685e-01 2.189250588417053223e-01 -7.484004367142915726e-03 -1.175129562616348267e-01 4.671439155936241150e-02 -1.150157451629638672e-01 -1.645986363291740417e-02 -8.735760929994285107e-04 -3.422921895980834961e-01 1.377469394356012344e-02 -1.653437018394470215e-01 -2.115849107503890991e-01 3.005132973194122314e-01 1.067566275596618652e-01 -8.176632970571517944e-02 2.842925488948822021e-02 1.332819610834121704e-01 -1.529390364885330200e-01 -9.524258971214294434e-02 -6.410434842109680176e-02 -8.718520402908325195e-02 -2.180833965539932251e-01 -4.389703869819641113e-01 -2.250300049781799316e-01 2.313828915357589722e-01 1.659206002950668335e-01 2.296622395515441895e-01 1.900549381971359253e-01
-2.154753506183624268e-01 5.688267573714256287e-02 -3.330205008387565613e-02 -3.377936482429504395e-01 8.859394490718841553e-02 -4.209341481328010559e-02 3.544794395565986633e-02 -4.863129183650016785e-02 -7.772802561521530151e-02 3.547806292772293091e-02 3.535794466733932495e-02 -1.609197258949279785e-02 8.232492208480834961e-02 -4.732499718666076660e-01 -1.118738204240798950e-01 -1.411271840333938599e-01 -7.502893358469009399e-02 7.659250497817993164e-02 2.628857195377349854e-01 6.082768365740776062e-02 7.881430536508560181e-02 -2.770863175392150879e-01 1.934720017015933990e-02 -2.909297943115234375e-01 -1.562656313180923462e-01 5.002351850271224976e-02 -4.243340343236923218e-02 -2.998457551002502441e-01 1.228354871273040771e-01 -7.219067960977554321e-02 1.806031316518783569e-01 -3.550204038619995117e-01
-1.495692133903503418e-01 -1.639468371868133545e-01 -2.098817676305770874e-01 -5.965527519583702087e-02 1.255620121955871582e-01 -2.326488792896270752e-01 6.448219716548919678e-02 -1.320553421974182129e-01 -6.771314144134521484e-02 -2.086934298276901245e-01 -1.733495742082595825e-01 1.993398070335388184e-01 1.462232973426580429e-02 -1.563707143068313599e-01 -2.520545721054077148e-01 -3.650924563407897949e-01 -2.954365015029907227e-01 -2.243394963443279266e-02 -6.342081725597381592e-02 1.506796777248382568e-01 2.065475732088088989e-01 -7.851227372884750366e-02 -1.572153121232986450e-01 1.701378263533115387e-02 3.491492569446563721e-02 1.831535995006561279e-01 -2.815220057964324951e-01 1.076388880610466003e-01 1.573247313499450684e-01 5.801051482558250427e-02 2.165515273809432983e-01 -2.885803878307342529e-01
-8.703614026308059692e-02 2.354049496352672577e-02 -3.030903041362762451e-01 -1.231122910976409912e-01 -1.290460973978042603e-01 5.077197682112455368e-03 1.759443581104278564e-01 -3.755427896976470947e-02 -3.218790292739868164e-01 -2.655378580093383789e-01 -6.309180706739425659e-02 6.339159607887268066e-02 -2.250733673572540283e-01 -1.354074105620384216e-02 2.904147207736968994e-01 -1.888102889060974121e-01 -1.206783875823020935e-01 4.043792560696601868e-02 -1.476841866970062256e-01 9.141122549772262573e-02 -1.125913858413696289e-02 -2.246068269014358521e-01 -9.035911061801016331e-04 -3.791713714599609375e-01 -1.804622262716293335e-02 -5.710987746715545654e-02 -3.372870683670043945e-01 -8.652011305093765259e-02 1.511183753609657288e-02 2.814119756221771240e-01 1.614832431077957153e-01 1.086848378181457520e-01
2.921921759843826294e-02 1.760599613189697266e-01 -8.448207750916481018e-03 -8.929158002138137817e-02 2.697194218635559082e-01 -2.549977228045463562e-02 1.891640871763229370e-01 -1.570518612861633301e-01 7.632832042872905731e-03 -1.966801881790161133e-01 9.052329510450363159e-02 7.568626105785369873e-02 -7.417444884777069092e-02 -5.406432598829269409e-02 8.292048424482345581e-02 1.220962926745414734e-01 -2.269896864891052246e-01 3.444302082061767578e-01 1.352621018886566162e-01 7.306194305419921875e-02 1.112021952867507935e-01 -8.901116997003555298e-02 -7.463130354881286621e-02 -7.205513119697570801e-02 -2.265678942203521729e-01 -2.083499431610107422e-01 -3.390837013721466064e-01 -3.190806806087493896e-01 8.234282582998275757e-02 3.940698802471160889e-01 2.339758537709712982e-02 -2.106952667236328125e-01
-1.331520825624465942e-02 -2.221856415271759033e-01 -3.333419859409332275e-01 1.760120838880538940e-01 9.788218140602111816e-02 -5.258577410131692886e-03 2.065005153417587280e-01 -1.250492185354232788e-01 -2.607295215129852295e-01 -3.147538378834724426e-02 4.543167073279619217e-03 1.831955909729003906e-01 -1.720445454120635986e-01 -1.828610002994537354e-01 5.488464608788490295e-02 -2.476366311311721802e-01 7.499802112579345703e-02 1.581692248582839966e-01 5.947754904627799988e-02 1.665994822978973389e-01 -1.144149452447891235e-01 2.654912322759628296e-02 1.201108023524284363e-01 -1.068074926733970642e-01 -4.167303144931793213e-01 2.924327850341796875e-01 -1.973397098481655121e-02 -2.049442827701568604e-01 1.516487002372741699e-01 9.096167981624603271e-02 2.094074785709381104e-01 1.796790063381195068e-01
1.600738912820816040e-01 -5.543078482151031494e-02 -3.161086440086364746e-01 5.318407341837882996e-02 2.617374360561370850e-01 -2.879154309630393982e-02 5.153106525540351868e-02 4.529808461666107178e-02 -3.567007780075073242e-01 -1.715583503246307373e-01 1.443953216075897217e-01 -9.583850950002670288e-02 2.584801800549030304e-02 -1.876938790082931519e-01 6.095258519053459167e-02 -3.097487688064575195e-01 -1.243107486516237259e-03 -2.913639694452285767e-02 7.034765928983688354e-02 2.066732048988342285e-01 3.843130916357040405e-02 -1.447710692882537842e-01 -7.553883641958236694e-02 -1.110122352838516235e-01 -3.426239788532257080e-01 2.401372492313385010e-01 8.995348215103149414e-02 -9.707080572843551636e-02 2.867826223373413086e-01 3.228723406791687012e-01 6.457782536745071411e-02 -6.108203902840614319e-03
7.594926655292510986e-02 4.432958737015724182e-02 -2.935211658477783203e-01 -1.737062702886760235e-03 1.584369987249374390e-01 -2.962530963122844696e-02 2.331823557615280151e-01 -9.947895258665084839e-02 -4.216859638690948486e-01 3.673616051673889160e-02 6.894700974225997925e-02 8.959397673606872559e-02 -8.423330634832382202e-02 -1.715603321790695190e-01 -3.271393105387687683e-02 -2.023363411426544189e-01 2.057503461837768555e-01 1.423155516386032104e-01 -1.012850627303123474e-01 1.001677960157394409e-01 -1.117271091789007187e-02 9.343829005956649780e-02 -3.263029083609580994e-02 -6.191779673099517822e-02 -9.459669142961502075e-02 3.832010328769683838e-01 -9.982279688119888306e-02 -5.117019414901733398e-01 7.401000708341598511e-02 -1.745519973337650299e-02 9.860628098249435425e-02 -7.508300244808197021e-02
-2.967763841152191162e-01 1.593541651964187622e-01 -7.146555185317993164e-02 -5.663523823022842407e-02 1.196307539939880371e-01 -5.926510691642761230e-02 3.913191854953765869e-01 -2.723216824233531952e-02 9.229956194758415222e-03 -2.288981229066848755e-01 -1.851636618375778198e-01 -1.944253891706466675e-01 -1.905783563852310181e-01 -2.608436942100524902e-01 -8.878523483872413635e-03 -2.481725811958312988e-02 -2.142744809389114380e-01 -4.520244523882865906e-02 -4.659424349665641785e-02 -7.815905660390853882e-02 1.904637962579727173e-01 -1.154875755310058594e-01 1.382857859134674072e-01 -1.073205545544624329e-01 -9.292056411504745483e-02 9.870752692222595215e-02 -3.827092945575714111e-01 -2.701145112514495850e-01 1.464773267507553101e-01 2.713044583797454834e-01 7.827868312597274780e-02 3.757815808057785034e-02
-2.025846391916275024e-01 7.330306619405746460e-02 -3.128954470157623291e-01 -6.171445921063423157e-02 -4.033806920051574707e-02 8.119419962167739868e-02 1.007695794105529785e-01 9.972466528415679932e-02 -3.341100215911865234e-01 -1.846968531608581543e-01 6.731213629245758057e-02 1.059719324111938477e-01 -3.204582035541534424e-01 -8.605420589447021484e-02 6.161648780107498169e-02 -2.537455260753631592e-01 1.304118037223815918e-01 2.342172414064407349e-01 -4.385564103722572327e-02 1.437380909919738770e-01 1.696844995021820068e-01 -1.820842325687408447e-01 -8.826334029436111450e-02 -3.451921045780181885e-01 -1.324124187231063843e-01 -2.286009788513183594e-01 -2.218669652938842773e-01 -2.067092359066009521e-01 7.989156246185302734e-02 1.189715564250946045e-01 8.775971084833145142e-02 -1.021807342767715454e-01
-1.004768908023834229e-01 -1.439489871263504028e-01 -2.099889814853668213e-01 5.947162583470344543e-02 2.589163780212402344e-01 1.233012527227401733e-01 7.029658555984497070e-02 4.455118998885154724e-02 1.673491857945919037e-02 -2.829967625439167023e-02 -3.046127259731292725e-01 -4.087069258093833923e-02 9.998009353876113892e-02 -1.459505110979080200e-01 1.260546874254941940e-02 -5.468549132347106934e-01 -1.746359616518020630e-01 5.019016563892364502e-02 -5.013523623347282410e-02 3.007454611361026764e-02 1.173659265041351318e-01 7.636101543903350830e-02 -1.162263751029968262e-01 -3.633035123348236084e-01 4.272639006376266479e-02 1.751130223274230957e-01 -7.174006849527359009e-02 -4.357562283985316753e-04 4.029069468379020691e-02 2.595533132553100586e-01 3.222248703241348267e-02 -3.116596043109893799e-01
-1.123557090759277344e-01 -1.475176513195037842e-01 -2.303678840398788452e-01 9.167020209133625031e-03 1.679753512144088745e-01 -4.093071445822715759e-02 -1.885432600975036621e-01 -1.167765930294990540e-01 -6.358502060174942017e-02 -1.647847741842269897e-01 -1.893022060394287109e-01 -1.589745730161666870e-01 -4.157626256346702576e-02 -1.834451258182525635e-01 -3.229812681674957275e-01 -2.950115501880645752e-01 -4.820301756262779236e-02 1.324405819177627563e-01 -1.186217218637466431e-01 -3.270186483860015869e-02 -2.288355976343154907e-01 4.794963449239730835e-02 -5.963133648037910461e-02 -1.982774734497070312e-01 -7.107102870941162109e-02 3.135637938976287842e-01 -2.243054509162902832e-01 -3.028617799282073975e-01 7.122609764337539673e-02 4.394953697919845581e-02 3.144916594028472900e-01 -1.746133863925933838e-01
2.594849653542041779e-02 -1.327455192804336548e-01 1.525925565510988235e-02 -1.060658395290374756e-01 2.453764155507087708e-02 9.109981358051300049e-02 1.711086481809616089e-01 -3.051548078656196594e-02 -4.399425163865089417e-02 -1.402605772018432617e-01 -6.008242070674896240e-02 -2.331525534391403198e-01 -1.766465008258819580e-01 -2.709591388702392578e-01 1.099829450249671936e-01 -4.268450140953063965e-01 -1.862886920571327209e-02 1.371495984494686127e-02 1.272506117820739746e-01 2.511933743953704834e-01 1.378356516361236572e-01 -4.347979128360748291e-01 5.084632709622383118e-02 -2.269735634326934814e-01 -2.454822808504104614e-01 4.444559663534164429e-02 -1.289825439453125000e-01 -3.381896913051605225e-01 8.372908830642700195e-02 1.191282086074352264e-02 -9.198550879955291748e-02 4.221032932400703430e-02
1.851241290569305420e-01 -1.124951839447021484e-01 -1.026248931884765625e-01 -3.335333764553070068e-01 1.277422755956649780e-01 4.104702919721603394e-02 4.049351066350936890e-02 -3.350729048252105713e-01 7.902888208627700806e-02 -3.230627179145812988e-01 -5.951125919818878174e-02 -1.529459357261657715e-01 1.562498062849044800e-01 -1.196756958961486816e-01 -2.822534739971160889e-01 1.250646114349365234e-01 -1.037198156118392944e-01 -3.376079350709915161e-02 -1.209890395402908325e-01 3.979959189891815186e-01 -1.728704385459423065e-02 3.933399915695190430e-02 -5.393220856785774231e-02 -2.016707658767700195e-01 -1.761213392019271851e-01 5.463378503918647766e-02 -1.861710250377655029e-01 -1.037537828087806702e-01 2.985042929649353027e-01 1.332338154315948486e-01 -7.691060192883014679e-03 -1.052695587277412415e-01
-7.813514769077301025e-02 -1.255190819501876831e-01 1.672056689858436584e-02 -7.410881575196981430e-03 -2.333843335509300232e-02 2.360992319881916046e-02 2.018373161554336548e-01 1.512948889285326004e-02 -2.190561890602111816e-01 -3.171967566013336182e-01 -1.632082760334014893e-01 2.616267502307891846e-01 -3.341015577316284180e-01 -1.999119967222213745e-01 2.542836070060729980e-01 -1.146583780646324158e-01 -1.278560422360897064e-02 1.808900535106658936e-01 -1.489678621292114258e-01 -3.685220330953598022e-02 1.867238618433475494e-02 -1.792626231908798218e-01 8.531589806079864502e-02 -3.486438393592834473e-01 -2.065394073724746704e-01 -1.414114683866500854e-01 -3.555705249309539795e-01 1.674162037670612335e-02 1.332686096429824829e-01 1.697474420070648193e-01 6.923794001340866089e-02 6.458599120378494263e-02
2.484616190195083618e-01 1.906632781028747559e-01 -3.693313896656036377e-02 1.910042464733123779e-01 -7.282947748899459839e-02 8.387718349695205688e-02 2.387966811656951904e-01 7.922140508890151978e-02 -1.835020482540130615e-01 -2.641497552394866943e-01 -1.393685303628444672e-02 -4.539500921964645386e-02 -1.302254498004913330e-01 -1.698912978172302246e-01 1.113457009196281433e-01 -4.219851195812225342e-01 1.417639702558517456e-01 -8.561792224645614624e-02 1.657543145120143890e-02 1.292180120944976807e-01 1.024345830082893372e-01 -2.484843879938125610e-01 -1.398870795965194702e-01 -2.326697111129760742e-01 -2.012158036231994629e-01 2.955310046672821045e-01 -9.633190929889678955e-02 -2.256249487400054932e-01 2.878089249134063721e-02 2.454991638660430908e-01 6.560683995485305786e-02 -5.175448954105377197e-02
-1.401783376932144165e-01 1.837684214115142822e-01 -5.360998213291168213e-02 -2.664832770824432373e-01 1.359584461897611618e-02 2.673865295946598053e-02 4.815105348825454712e-02 -1.190150529146194458e-01 -2.549849450588226318e-01 -2.510799467563629150e-01 -3.025318309664726257e-02 -4.610181227326393127e-02 -1.562574356794357300e-01 -2.665524482727050781e-01 -7.003267854452133179e-02 1.420309096574783325e-01 -2.940923161804676056e-02 2.006466686725616455e-01 1.036814078688621521e-01 -1.876742206513881683e-02 3.078066976740956306e-03 -3.146146833896636963e-01 -1.233673468232154846e-01 -2.652719020843505859e-01 -1.546870917081832886e-01 4.692748188972473145e-02 3.124991990625858307e-02 -4.985200464725494385e-01 1.981231570243835449e-01 -1.024771779775619507e-01 1.523728072643280029e-01 -1.351238042116165161e-01
-3.012014329433441162e-01 2.034918665885925293e-01 -2.292513549327850342e-01 -2.099865376949310303e-01 1.497693657875061035e-01 1.310434192419052124e-01 5.300828069448471069e-02 -1.059240549802780151e-01 -2.452183514833450317e-01 -2.059897631406784058e-01 2.398200929164886475e-01 1.299393624067306519e-01 -2.158493921160697937e-02 -3.751367330551147461e-01 3.133873641490936279e-02 5.258147045969963074e-02 9.400203078985214233e-02 1.984442770481109619e-02 1.123797744512557983e-01 3.088361024856567383e-01 1.440131068229675293e-01 -2.147627919912338257e-01 -1.306171864271163940e-01 -2.063545733690261841e-01 1.177851483225822449e-02 -8.232150971889495850e-02 -9.607741981744766235e-02 -2.389731407165527344e-01 8.435814827680587769e-02 2.187507897615432739e-01 1.360845118761062622e-01 -7.208564877510070801e-02
2.456274442374706268e-02 -3.901460394263267517e-02 -1.277844887226819992e-02 -1.491539180278778076e-01 -1.708303987979888916e-01 3.221048116683959961e-01 1.488765627145767212e-01 1.036288291215896606e-01 -1.888805031776428223e-01 -2.573051750659942627e-01 -1.659099906682968140e-01 -1.545502841472625732e-01 -1.470432709902524948e-02 -1.582451723515987396e-02 -2.763486206531524658e-01 -3.232262432575225830e-01 -2.734757363796234131e-01 8.148071356117725372e-03 -1.291316002607345581e-01 3.484029788523912430e-03 -1.042529046535491943e-01 1.270027160644531250e-01 1.147398203611373901e-01 -2.409456968307495117e-01 -1.304630339145660400e-01 -1.508801616728305817e-02 -2.114606648683547974e-01 -2.723551988601684570e-01 2.044495493173599243e-01 2.225986570119857788e-01 -5.665184464305639267e-03 -2.402884513139724731e-01
-1.417108625173568726e-02 -3.524308800697326660e-01 -7.190440595149993896e-02 -2.021430134773254395e-01 9.882964938879013062e-02 -1.064278185367584229e-01 -1.719151809811592102e-02 5.401684716343879700e-02 -3.283849358558654785e-01 -1.119081974029541016e-01 -1.186355501413345337e-01 1.506467610597610474e-01 -4.937969893217086792e-02 -3.157032430171966553e-01 -2.072528451681137085e-01 -3.274348378181457520e-01 4.476821795105934143e-02 1.125081330537796021e-01 2.808730602264404297e-01 2.508178353309631348e-01 -5.977659951895475388e-03 1.399538572877645493e-02 8.275126665830612183e-02 -1.978328675031661987e-01 9.018904715776443481e-02 1.034335419535636902e-01 -1.834322065114974976e-01 -7.962898164987564087e-02 9.750912338495254517e-02 -2.656910568475723267e-02 1.569297611713409424e-01 -3.154497742652893066e-01
1.054395586252212524e-01 2.327633462846279144e-02 -1.128807738423347473e-01 7.974953204393386841e-02 1.731787770986557007e-01 2.188763767480850220e-01 -4.495521634817123413e-02 -3.092010319232940674e-01 1.561863254755735397e-02 -2.030381560325622559e-01 -2.709501981735229492e-01 1.306076049804687500e-01 -9.635969996452331543e-02 -3.006893992424011230e-01 1.450057625770568848e-01 -8.670916408300399780e-02 -7.140673696994781494e-02 1.696798652410507202e-01 -1.841452904045581818e-02 6.537757813930511475e-02 1.712851822376251221e-01 -5.652127042412757874e-02 -1.979301124811172485e-01 1.242505088448524475e-01 2.441007196903228760e-01 -2.716316841542720795e-02 -2.497762888669967651e-01 -1.867918968200683594e-01 2.629088163375854492e-01 3.538916707038879395e-01 -1.247782111167907715e-01 2.008622139692306519e-01
-3.773922845721244812e-02 -2.863053083419799805e-01 -1.726418435573577881e-01 1.290359348058700562e-01 2.079961001873016357e-01 -2.075256109237670898e-01 -3.463353589177131653e-02 -2.471698075532913208e-01 -1.269555687904357910e-01 1.709827035665512085e-01 6.835305690765380859e-02 7.466833293437957764e-02 3.084554150700569153e-02 -7.880772463977336884e-03 -1.238221153616905212e-01 -2.571206390857696533e-01 -1.439160555601119995e-01 9.554664790630340576e-02 2.665429711341857910e-01 -1.441720593720674515e-02 1.452925205230712891e-01 -1.543034613132476807e-01 2.388269640505313873e-02 -1.495922207832336426e-01 9.599402546882629395e-03 6.230848282575607300e-02 -1.214911341667175293e-01 -4.097277820110321045e-01 2.342523485422134399e-01 3.676134347915649414e-01 1.552609726786613464e-02 -1.940190047025680542e-01
-8.297409862279891968e-02 -1.344744414091110229e-01 -1.768887937068939209e-01 -6.307778507471084595e-02 -3.936862573027610779e-02 2.380370050668716431e-01 -1.120987460017204285e-01 1.006923150271177292e-02 -1.706804335117340088e-01 -1.897667944431304932e-01 7.830963283777236938e-02 9.433705359697341919e-02 -1.210469305515289307e-01 -6.657446175813674927e-02 -2.502269446849822998e-01 -2.141444236040115356e-01 2.661736905574798584e-01 -2.670329250395298004e-02 -1.075641661882400513e-01 -7.024776935577392578e-02 2.599322199821472168e-01 -5.823158845305442810e-02 -2.030371874570846558e-01 -1.408327221870422363e-01 -9.976472705602645874e-02 -2.959514260292053223e-01 -3.032617866992950439e-01 -1.902391761541366577e-01 2.737990319728851318e-01 1.968254745006561279e-01 2.868735194206237793e-01 1.391832232475280762e-01
-2.167125605046749115e-02 8.403056114912033081e-02 -1.697720438241958618e-01 -3.982729315757751465e-01 1.590424329042434692e-01 -1.426736265420913696e-01 7.945112884044647217e-02 -1.366878002882003784e-01 -5.981170758605003357e-02 -1.238811686635017395e-01 -1.565235108137130737e-01 5.076564848423004150e-02 1.297917515039443970e-01 -2.519459128379821777e-01 -1.168096810579299927e-01 -3.855788409709930420e-01 9.652387350797653198e-02 1.580442190170288086e-01 2.011756598949432373e-02 2.114900201559066772e-01 -3.190535306930541992e-02 5.406769737601280212e-02 6.778599321842193604e-02 -1.388280391693115234e-01 9.457894414663314819e-02 3.054398596286773682e-01 -3.706998527050018311e-01 -9.307290427386760712e-03 1.391388326883316040e-01 -4.039066284894943237e-02 2.087030112743377686e-01 -1.849631220102310181e-01
-1.385499387979507446e-01 -4.188729450106620789e-03 -2.526691257953643799e-01 2.960030920803546906e-02 1.064086779952049255e-01 -2.012175023555755615e-01 4.932860285043716431e-02 -5.928258225321769714e-02 -1.802024394273757935e-01 -1.565835475921630859e-01 -5.200449004769325256e-02 1.707293093204498291e-01 1.608437150716781616e-01 -2.363728173077106476e-02 -2.443053573369979858e-01 -4.040935933589935303e-01 -2.940811514854431152e-01 -5.781987309455871582e-02 -2.507207356393337250e-02 1.276823729276657104e-01 2.355699986219406128e-01 -1.897842995822429657e-02 -1.099747270345687866e-01 -2.275026589632034302e-02 6.083507090806961060e-02 1.899495571851730347e-01 -3.718328177928924561e-01 -4.276754707098007202e-02 1.485378444194793701e-01 -3.509065136313438416e-02 2.435536235570907593e-01 -2.869697809219360352e-01
1.242668852210044861e-01 1.030607074499130249e-01 -2.142647095024585724e-02 -3.105879127979278564e-01 1.641114503145217896e-01 -5.235663056373596191e-02 1.533871591091156006e-01 -1.446655392646789551e-02 -2.215038836002349854e-01 3.222916647791862488e-02 -3.698148131370544434e-01 1.866849213838577271e-01 -2.090886980295181274e-01 -1.060932055115699768e-01 -6.530314683914184570e-02 -3.895730897784233093e-02 -2.479079216718673706e-01 6.826186180114746094e-02 -2.265703305602073669e-02 -7.903808727860450745e-03 1.605780273675918579e-01 2.451263666152954102e-01 -1.474419608712196350e-02 -1.702635139226913452e-01 -2.663444280624389648e-01 1.332862973213195801e-01 -1.300989538431167603e-01 -1.537307947874069214e-01 5.703016370534896851e-02 1.431687772274017334e-01 1.595798581838607788e-01 -4.252956509590148926e-01
-4.335311055183410645e-02 -4.183400273323059082e-01 4.329973459243774414e-02 1.115037724375724792e-01 2.236211895942687988e-01 -1.695138365030288696e-01 9.659256041049957275e-02 -2.623118832707405090e-02 -1.099899262189865112e-01 7.942634075880050659e-02 -3.789428621530532837e-02 2.908554375171661377e-01 -6.286176294088363647e-02 3.907830640673637390e-02 -3.388572484254837036e-02 -2.640728652477264404e-01 -1.556016653776168823e-01 4.387963190674781799e-02 2.266204655170440674e-01 -9.051387757062911987e-02 2.593510150909423828e-01 -6.206300482153892517e-02 -9.545030444860458374e-02 -2.508909702301025391e-01 1.311434805393218994e-01 1.470489203929901123e-01 -8.777635544538497925e-02 -2.916357815265655518e-01 2.556795477867126465e-01 2.620259523391723633e-01 2.004659473896026611e-01 -6.775609403848648071e-02
9.296285361051559448e-02 1.915145292878150940e-02 -2.390482425689697266e-01 -1.624116324819624424e-03 -2.896612696349620819e-02 5.655440501868724823e-03 2.082394957542419434e-01 -6.341934204101562500e-02 -2.766828536987304688e-01 1.044311746954917908e-02 1.350920647382736206e-01 -1.146989688277244568e-01 1.569716073572635651e-02 -5.271209403872489929e-02 6.966053694486618042e-02 -4.488320648670196533e-01 -5.312877520918846130e-02 3.736499696969985962e-02 4.683946073055267334e-02 8.155734091997146606e-02 4.347945451736450195e-01 -1.668058037757873535e-01 7.360005378723144531e-02 -7.305097579956054688e-02 -1.933682560920715332e-01 -1.186003759503364563e-01 -2.331259474158287048e-02 -2.424449175596237183e-01 2.998771965503692627e-01 2.969526946544647217e-01 8.318140171468257904e-03 -1.963339000940322876e-01
6.633148342370986938e-02 -9.589724242687225342e-02 -2.140094339847564697e-01 7.200739532709121704e-02 -7.833253592252731323e-02 6.175400316715240479e-02 -1.797514557838439941e-01 -1.064279377460479736e-01 -1.463824808597564697e-01 -1.086254566907882690e-01 -5.030427500605583191e-02 1.672965288162231445e-01 1.489312648773193359e-01 -4.782598614692687988e-01 -3.951030373573303223e-01 -6.730109453201293945e-02 3.696953132748603821e-02 -6.153928861021995544e-02 -9.165579825639724731e-02 4.551317170262336731e-02 6.587143987417221069e-02 1.282256841659545898e-01 -2.561361789703369141e-01 -2.034321660175919533e-03 -2.907939851284027100e-01 -6.573193520307540894e-02 -8.917669206857681274e-02 -3.196725249290466309e-01 -1.337958127260208130e-01 2.724279463291168213e-01 1.118270754814147949e-01 -2.952437475323677063e-02
-5.108551308512687683e-02 -8.448241651058197021e-02 -5.527561530470848083e-02 -1.561324894428253174e-01 -7.266648113727569580e-02 4.351673126220703125e-01 2.791457772254943848e-01 -1.130823418498039246e-01 -5.300793796777725220e-02 1.594730913639068604e-01 -2.548725306987762451e-01 2.008308470249176025e-01 -3.379752114415168762e-02 -6.440401077270507812e-02 2.633284218609333038e-02 -3.928701579570770264e-01 -2.319955676794052124e-01 8.970528841018676758e-02 -8.585049211978912354e-02 1.335067749023437500e-01 -1.478026211261749268e-01 -1.523551940917968750e-01 -8.652220480144023895e-03 -1.533566862344741821e-01 -1.549361646175384521e-01 1.190367853268980980e-03 -1.720090061426162720e-01 -1.846167892217636108e-01 -3.574645146727561951e-02 1.161014437675476074e-01 3.426755964756011963e-01 -8.954964578151702881e-02
1.055429950356483459e-01 1.549612879753112793e-01 -1.227441951632499695e-01 -2.304093092679977417e-01 1.777895539999008179e-01 -1.635500341653823853e-01 -6.645549088716506958e-02 -1.255705654621124268e-01 -2.437591701745986938e-01 -1.944613158702850342e-01 -3.597556799650192261e-02 6.478001177310943604e-02 -3.216418027877807617e-01 -1.905720531940460205e-01 9.998963773250579834e-02 -6.261220574378967285e-02 1.447939127683639526e-01 -2.108573727309703827e-02 -1.203377544879913330e-02 9.953510761260986328e-02 3.912890255451202393e-01 -2.295470535755157471e-01 4.733535647392272949e-02 -3.264858126640319824e-01 -1.882084608078002930e-01 -1.124274730682373047e-01 -2.574782073497772217e-01 -2.227870225906372070e-01 -5.791785195469856262e-02 2.060645073652267456e-01 1.046812534332275391e-02 7.566219568252563477e-02
-3.855717927217483521e-02 -3.068477213382720947e-01 -1.996363997459411621e-01 -1.802923232316970825e-01 -5.713458731770515442e-02 3.007027320563793182e-02 9.427484869956970215e-02 4.322951659560203552e-02 -1.650499254465103149e-01 1.221363246440887451e-01 -2.307494133710861206e-01 1.047395989298820496e-01 -9.185779094696044922e-02 -6.261939555406570435e-02 -2.705431878566741943e-01 -5.098954439163208008e-01 -3.225683048367500305e-02 1.842886805534362793e-01 1.815450489521026611e-01 2.666881680488586426e-01 2.166107064113020897e-03 2.274854853749275208e-02 2.281200140714645386e-01 -1.896270215511322021e-01 2.274942696094512939e-01 -4.148812592029571533e-02 -1.663652211427688599e-01 -1.232087388634681702e-01 2.875939570367336273e-02 8.094670623540878296e-02 -1.135467514395713806e-01 -1.447200328111648560e-01
6.671413779258728027e-02 6.288865953683853149e-02 -8.015313744544982910e-02 -2.762014865875244141e-01 3.968850523233413696e-02 -3.373353509232401848e-03 8.334518969058990479e-02 -2.192133963108062744e-01 1.370643675327301025e-01 -8.320952951908111572e-02 -3.304386138916015625e-01 -2.896642312407493591e-02 2.738058567047119141e-01 -2.486563324928283691e-01 1.811558604240417480e-01 -2.145656198263168335e-01 -1.235276758670806885e-01 1.533424258232116699e-01 6.857893615961074829e-02 2.149822264909744263e-01 1.731711328029632568e-01 2.454488873481750488e-01 -1.690007299184799194e-01 -1.842443645000457764e-01 -1.330338418483734131e-01 2.285132110118865967e-01 -2.190398573875427246e-01 -2.652982994914054871e-02 2.681093811988830566e-01 2.432048469781875610e-01 -4.412249103188514709e-02 -8.300448209047317505e-02
-4.481039568781852722e-02 -2.256711870431900024e-01 6.599467247724533081e-02 -8.417646586894989014e-02 -4.143296927213668823e-02 3.076855838298797607e-02 -4.747223574668169022e-03 5.431403964757919312e-02 -7.943881303071975708e-02 -8.614758402109146118e-02 -2.159275263547897339e-01 2.293920516967773438e-01 -1.057550460100173950e-01 5.025169625878334045e-02 1.485363300889730453e-02 -2.701625227928161621e-01 -4.472760260105133057e-01 1.369623243808746338e-01 2.778643742203712463e-02 -2.324243932962417603e-01 9.961051493883132935e-02 4.026285838335752487e-03 -2.068619728088378906e-01 -3.327613174915313721e-01 1.167383939027786255e-01 4.595937207341194153e-03 -2.068316638469696045e-01 -2.920651137828826904e-01 1.716492474079132080e-01 2.294086366891860962e-01 2.569622099399566650e-01 -5.632596835494041443e-02
1.091200336813926697e-01 -2.244855016469955444e-01 -1.734272986650466919e-01 -1.881927400827407837e-01 1.244641169905662537e-01 1.970623433589935303e-01 1.317821443080902100e-01 -1.424711942672729492e-01 -1.282369811087846756e-02 1.712097674608230591e-01 -2.223253846168518066e-01 1.613431870937347412e-01 -3.719769045710563660e-02 5.939091369509696960e-02 -1.684028953313827515e-01 -3.467261791229248047e-01 -1.993869245052337646e-01 -4.116044938564300537e-02 -2.470184490084648132e-02 -5.462970584630966187e-02 -2.069778293371200562e-01 -2.149859070777893066e-01 3.165173530578613281e-02 -2.741438448429107666e-01 -1.631839424371719360e-01 2.183953998610377312e-03 -2.160274684429168701e-01 -2.315164357423782349e-01 6.119690835475921631e-02 3.974144458770751953e-01 1.492244005203247070e-01 2.601966075599193573e-02
-1.253891885280609131e-01 -2.131657451391220093e-01 -2.517505884170532227e-01 -1.650094538927078247e-01 1.452191025018692017e-01 2.270985245704650879e-01 -6.742283701896667480e-02 1.224727779626846313e-01 -1.088389288634061813e-02 -7.992241531610488892e-02 -1.889752596616744995e-01 -9.071124717593193054e-03 -1.073794588446617126e-01 -2.790602445602416992e-01 -3.414034843444824219e-01 -4.446267783641815186e-01 -5.684835091233253479e-02 2.097185142338275909e-02 1.590574247529730201e-04 -9.020323306322097778e-02 7.160355802625417709e-03 2.024600654840469360e-02 -1.725955158472061157e-01 -3.147798776626586914e-01 -2.633545175194740295e-02 1.805956959724426270e-01 -3.167377412319183350e-02 -2.908084914088249207e-02 2.572133839130401611e-01 7.891735434532165527e-02 6.409496814012527466e-02 -2.393160760402679443e-01
-1.358341574668884277e-01 3.522957861423492432e-02 -7.782248407602310181e-02 5.178114399313926697e-02 2.938346192240715027e-02 2.992002069950103760e-01 -1.786686182022094727e-01 8.953055739402770996e-02 -2.881019413471221924e-01 -2.938072085380554199e-01 -1.450262404978275299e-02 1.087603569030761719e-01 4.691272601485252380e-02 -1.838069595396518707e-02 -1.081570237874984741e-01 -4.109060764312744141e-01 -4.318239539861679077e-02 5.454432219266891479e-02 -1.372964829206466675e-01 1.253303512930870056e-02 7.406315952539443970e-02 -6.789237260818481445e-02 1.299277693033218384e-01 6.507641822099685669e-02 -3.385320603847503662e-01 1.461777836084365845e-01 -5.978521704673767090e-02 -1.674635559320449829e-01 2.288726866245269775e-01 6.757525354623794556e-02 2.824722826480865479e-01 -3.426586389541625977e-01
4.347269609570503235e-02 -1.783040016889572144e-01 -9.758079797029495239e-02 -1.775945425033569336e-01 1.326895654201507568e-01 1.924457699060440063e-01 6.030732393264770508e-02 -2.365604490041732788e-01 -1.211599782109260559e-01 -1.690443903207778931e-01 1.182459741830825806e-01 -9.099915623664855957e-02 1.625000834465026855e-01 -5.545538067817687988e-01 -7.664004713296890259e-02 -3.219388425350189209e-02 -1.964933574199676514e-01 3.875153139233589172e-03 -9.834612160921096802e-02 1.568197757005691528e-01 -2.470326982438564301e-02 1.334101706743240356e-01 4.552042856812477112e-02 -2.726553082466125488e-01 1.419298499822616577e-01 -3.217570483684539795e-02 -2.618034183979034424e-01 -5.259621888399124146e-02 1.055155601352453232e-02 -1.156907994300127029e-02 3.752615451812744141e-01 5.820076167583465576e-02
1.406469494104385376e-01 -2.338310778141021729e-01 -1.481173932552337646e-01 -1.855373531579971313e-01 2.890514135360717773e-01 -9.858790785074234009e-02 4.089378565549850464e-02 1.263265311717987061e-01 -8.033357560634613037e-02 1.211139485239982605e-01 -2.679547369480133057e-01 6.062936410307884216e-02 -2.015835642814636230e-01 -1.606629490852355957e-01 -1.443618237972259521e-01 -2.990508973598480225e-01 -8.251255005598068237e-02 1.044269427657127380e-01 3.157408535480499268e-01 -6.172667257487773895e-03 -9.294205904006958008e-02 1.240875646471977234e-01 -5.140534415841102600e-02 -1.593979150056838989e-01 -1.245773285627365112e-01 4.434459656476974487e-02 3.421220229938626289e-03 -3.150108158588409424e-01 1.537470072507858276e-01 1.361283212900161743e-01 5.849561095237731934e-02 -3.912923336029052734e-01
3.155892193317413330e-01 -1.616677641868591309e-01 -9.390061348676681519e-02 -7.599657773971557617e-02 -4.312124568969011307e-03 -6.008792668581008911e-02 4.778681322932243347e-02 -2.818118333816528320e-01 6.005981937050819397e-02 -1.472334265708923340e-01 -1.580045968294143677e-01 1.206525489687919617e-01 -7.050351798534393311e-02 -4.378910362720489502e-02 -1.276280283927917480e-01 -1.678216755390167236e-01 1.737943291664123535e-01 -1.429671347141265869e-01 1.838498264551162720e-01 1.818861663341522217e-01 1.468151211738586426e-01 -2.547846436500549316e-01 2.087656855583190918e-01 -4.606950283050537109e-01 1.899458616971969604e-01 2.399701811373233795e-02 -1.018448099493980408e-01 -2.531517446041107178e-01 2.122281044721603394e-01 1.748680323362350464e-01 -3.733318299055099487e-02 -1.012308970093727112e-01
3.237593173980712891e-01 1.847872287034988403e-01 -1.786490678787231445e-01 7.200195640325546265e-02 9.209717065095901489e-02 1.054053455591201782e-01 1.313498169183731079e-01 -8.573172986507415771e-02 -1.097696349024772644e-01 -1.284290701150894165e-01 -9.145464748144149780e-02 1.773897856473922729e-01 -2.506721913814544678e-01 -1.721689850091934204e-01 1.395611912012100220e-01 -2.777031660079956055e-01 -1.025684364140033722e-02 1.868272200226783752e-02 8.871544152498245239e-02 3.933265507221221924e-01 -6.599804013967514038e-02 1.355320028960704803e-02 -1.899963021278381348e-01 -9.285958856344223022e-02 -1.732839196920394897e-01 1.806589365005493164e-01 -1.588813066482543945e-01 -4.381438791751861572e-01 -6.507379561662673950e-02 -9.573087096214294434e-02 1.170841306447982788e-01 -5.488134548068046570e-02
1.471972018480300903e-01 -1.446007937192916870e-01 -1.268679350614547729e-01 -1.793418973684310913e-01 -1.528935786336660385e-02 1.215085238218307495e-01 1.519833318889141083e-02 -3.508610725402832031e-01 -1.363487988710403442e-01 -3.258294761180877686e-01 8.606807142496109009e-02 6.816943734884262085e-02 1.547666192054748535e-01 -3.350850939750671387e-01 -2.698397338390350342e-01 -9.282020479440689087e-02 -2.606884837150573730e-01 1.156838908791542053e-01 1.807587891817092896e-01 7.788661122322082520e-02 2.109802365303039551e-01 -1.291889399290084839e-01 -1.776535362005233765e-01 -6.193208694458007812e-02 -3.386100232601165771e-01 5.044483020901679993e-02 -2.469586022198200226e-02 -2.698260843753814697e-01 2.735835686326026917e-02 3.380060568451881409e-02 3.944544494152069092e-02 7.492215186357498169e-02
9.968727827072143555e-02 -9.593804925680160522e-02 6.673543900251388550e-02 9.246809780597686768e-02 -7.323301583528518677e-02 8.765335381031036377e-02 -2.278482355177402496e-02 -1.579033583402633667e-01 -7.409932464361190796e-02 -6.607576459646224976e-02 -2.177635282278060913e-01 1.734862290322780609e-02 -1.105431616306304932e-01 -5.253880470991134644e-02 -4.565845131874084473e-01 -2.669475078582763672e-01 -2.815951704978942871e-01 -3.764081746339797974e-02 -7.591196149587631226e-02 -1.579209417104721069e-01 -2.395003568381071091e-03 4.316529631614685059e-02 1.902043372392654419e-01 -1.968053281307220459e-01 -1.886603087186813354e-01 1.685237139463424683e-02 -2.938153743743896484e-01 -4.089506864547729492e-01 6.013774871826171875e-02 1.968949800357222557e-03 4.684633575379848480e-03 -3.094931244850158691e-01
1.945807337760925293e-01 -1.368709504604339600e-01 -1.797765344381332397e-01 -2.960614860057830811e-01 4.281746223568916321e-02 3.105414807796478271e-01 2.543051242828369141e-01 -7.382239401340484619e-02 -3.768090531229972839e-02 2.268508821725845337e-02 -2.185152918100357056e-01 1.723668873310089111e-01 -8.486155420541763306e-02 1.491767466068267822e-01 -1.036232858896255493e-01 -3.120744228363037109e-01 -1.195117607712745667e-01 -2.600667998194694519e-02 8.289528638124465942e-02 4.342703893780708313e-02 -1.095048636198043823e-01 -3.833897039294242859e-02 9.660231322050094604e-02 -2.054270356893539429e-01 -1.784318983554840088e-01 -5.118176341056823730e-02 -1.651559770107269287e-01 -2.894358634948730469e-01 6.698493659496307373e-02 3.581154048442840576e-01 2.493142187595367432e-01 9.464018046855926514e-02
-2.642721682786941528e-02 1.826090365648269653e-01 -3.248548507690429688e-01 -2.033326178789138794e-01 -1.339712142944335938e-01 -7.937921583652496338e-02 3.470294550061225891e-02 3.131177509203553200e-03 -9.679307788610458374e-02 -2.316215038299560547e-01 9.788072854280471802e-02 1.565472595393657684e-02 5.131411924958229065e-02 -4.701611399650573730e-01 -1.401254683732986450e-01 -2.179216295480728149e-01 2.046202421188354492e-01 7.023468613624572754e-02 1.345195621252059937e-01 1.950525492429733276e-01 9.980081021785736084e-02 -3.832843303680419922e-01 -7.575030624866485596e-02 -1.554964929819107056e-01 -1.695642173290252686e-01 -2.252714335918426514e-02 -2.400447577238082886e-01 -1.509689092636108398e-01 -6.410229206085205078e-02 1.048391461372375488e-01 7.318894565105438232e-02 -1.005356088280677795e-01
1.819437555968761444e-02 1.411013305187225342e-01 -5.484650284051895142e-02 9.972655773162841797e-02 3.928994294255971909e-03 -1.685820370912551880e-01 2.058712989091873169e-01 -1.820505708456039429e-01 -2.934458199888467789e-03 -4.042097181081771851e-02 -3.374134004116058350e-01 1.094375401735305786e-01 -6.378609687089920044e-02 -8.072152733802795410e-02 1.987749338150024414e-02 -2.859384417533874512e-01 -1.343671381473541260e-01 5.502042546868324280e-02 -1.519899815320968628e-01 4.071177542209625244e-01 3.134825527667999268e-01 -5.376344174146652222e-02 8.910451084375381470e-03 -1.649276763200759888e-01 -1.467895358800888062e-01 2.584270238876342773e-01 -5.804566666483879089e-02 -1.473885774612426758e-01 3.082601726055145264e-01 -1.954735070466995239e-02 1.197694987058639526e-01 -2.847668230533599854e-01
4.608649387955665588e-02 -1.197849065065383911e-01 -1.122781485319137573e-01 -1.601505279541015625e-02 8.291912823915481567e-02 -2.986952848732471466e-02 3.909182548522949219e-01 2.953508123755455017e-02 -2.026986032724380493e-01 -3.538799583911895752e-01 -1.510775685310363770e-01 1.406774073839187622e-01 -2.533818222582340240e-02 -5.807851254940032959e-02 -1.355049908161163330e-01 -3.552181124687194824e-01 6.980135571211576462e-03 -1.860597543418407440e-02 -9.000319987535476685e-02 1.643994301557540894e-01 -1.728629022836685181e-01 1.882844790816307068e-02 -6.077024340629577637e-02 -3.411170244216918945e-01 -8.384795486927032471e-02 3.619407415390014648e-01 -7.518369704484939575e-02 -8.299358934164047241e-02 2.303000688552856445e-01 6.711585819721221924e-02 7.115124259144067764e-03 -2.402923852205276489e-01
-8.634547889232635498e-02 -9.741055779159069061e-03 1.477518081665039062e-01 6.761618703603744507e-02 -4.878897592425346375e-02 4.533411264419555664e-01 7.699761539697647095e-02 -9.764226153492927551e-03 -5.031426250934600830e-02 -7.549295574426651001e-02 -1.380347758531570435e-01 4.052957147359848022e-02 6.061303243041038513e-02 -3.881857395172119141e-01 1.371790468692779541e-01 -8.938796073198318481e-02 -7.524703443050384521e-02 -1.853530853986740112e-01 2.052522450685501099e-01 3.125872910022735596e-01 3.578461706638336182e-01 -2.063230872154235840e-01 -9.269337169826030731e-03 -1.022379025816917419e-01 6.510998308658599854e-02 -4.930889233946800232e-02 -2.762998938560485840e-01 -6.297842413187026978e-02 6.615325808525085449e-02 2.187358140945434570e-01 1.108258515596389771e-01 -1.718305349349975586e-01
8.147850632667541504e-02 1.869352608919143677e-01 -3.309088945388793945e-01 1.426960378885269165e-01 8.858004957437515259e-02 3.166605532169342041e-02 1.683497428894042969e-01 -5.906704813241958618e-02 -2.266609370708465576e-01 -9.315566718578338623e-02 -8.377452194690704346e-02 4.323124140501022339e-02 -2.514993250370025635e-01 -2.409903854131698608e-01 -4.805360455065965652e-03 -2.639143466949462891e-01 -3.777465596795082092e-02 -5.187435075640678406e-02 1.389845758676528931e-01 4.765159487724304199e-01 -4.858019948005676270e-02 -4.426239320309832692e-05 -1.795501410961151123e-01 -9.077654778957366943e-02 -2.759218215942382812e-02 1.306009441614151001e-01 1.791169494390487671e-01 -3.406286537647247314e-01 -8.631175383925437927e-03 1.408640742301940918e-01 2.205534726381301880e-01 1.005044579505920410e-02
-9.900040924549102783e-02 -1.540449708700180054e-01 -1.362522840499877930e-01 -1.451465487480163574e-01 6.216581538319587708e-02 -1.606391370296478271e-01 1.510943770408630371e-01 -5.758941546082496643e-02 -1.807585805654525757e-01 -2.564990520477294922e-01 -1.237361654639244080e-01 7.117114961147308350e-02 -1.505901664495468140e-01 -2.511502206325531006e-01 -4.903583601117134094e-02 -5.487876534461975098e-01 5.379881337285041809e-02 1.653783023357391357e-01 7.544951140880584717e-02 2.380122840404510498e-01 -4.581217840313911438e-02 -1.607247442007064819e-01 6.235591694712638855e-02 -8.808837085962295532e-02 1.038672924041748047e-01 3.246395289897918701e-01 -2.300385981798171997e-01 1.407287642359733582e-02 1.602226682007312775e-02 1.025638282299041748e-01 1.660849303007125854e-01 -1.517641991376876831e-01
2.780098319053649902e-01 -5.541792511940002441e-02 6.172771751880645752e-02 -1.812661290168762207e-01 1.144321709871292114e-01 -1.533878445625305176e-01 -3.125804290175437927e-02 -9.069255553185939789e-03 -1.747942417860031128e-01 -1.288147568702697754e-01 -4.221697747707366943e-01 -1.645621843636035919e-02 -1.458158195018768311e-01 -6.412694603204727173e-02 -3.816222846508026123e-01 -2.720479667186737061e-01 -2.297095395624637604e-02 1.163770332932472229e-01 9.633203595876693726e-02 1.024380233138799667e-02 1.115591451525688171e-01 -2.057317346334457397e-01 -9.088005870580673218e-02 -1.254553627222776413e-02 5.665859952569007874e-02 1.591306179761886597e-01 -1.273012012243270874e-01 -4.536120295524597168e-01 -1.005899533629417419e-01 7.458899170160293579e-02 9.495966881513595581e-02 -1.130497232079505920e-01
-1.052298843860626221e-01 7.526777684688568115e-02 -1.647676080465316772e-01 -2.213027179241180420e-01 -5.278328433632850647e-02 -2.330924198031425476e-02 -3.526266431435942650e-03 -4.082331061363220215e-01 3.443649737164378166e-03 -2.504361569881439209e-01 4.675581306219100952e-02 4.091911017894744873e-01 -2.869883179664611816e-01 -4.288801252841949463e-01 2.922335453331470490e-02 -6.321402639150619507e-02 5.644827336072921753e-02 -5.327690020203590393e-02 2.308382466435432434e-02 2.108929008245468140e-01 -6.917592138051986694e-02 -2.341022193431854248e-01 -1.871362030506134033e-01 -1.442585140466690063e-01 -7.054168730974197388e-02 1.592757999897003174e-01 -1.425200849771499634e-01 -2.260416746139526367e-02 -8.819097653031349182e-03 8.909369260072708130e-02 6.395847350358963013e-02 -6.253667920827865601e-02
8.476359397172927856e-02 -1.131612285971641541e-01 -2.741518914699554443e-01 -2.413065917789936066e-02 2.129783332347869873e-01 1.723859012126922607e-01 -4.159558564424514771e-02 4.818060249090194702e-02 -2.402511239051818848e-01 -4.634517431259155273e-02 -1.473795771598815918e-01 2.739020437002182007e-02 1.173638924956321716e-01 -7.804992049932479858e-02 -3.067387454211711884e-02 -3.988098800182342529e-01 -1.733533740043640137e-01 -7.387155294418334961e-02 2.601388283073902130e-02 4.927993565797805786e-02 -1.461980193853378296e-01 -3.141721338033676147e-02 -2.558878362178802490e-01 -2.752118110656738281e-01 2.395635470747947693e-02 2.510598003864288330e-01 -4.053148031234741211e-01 -1.227758303284645081e-01 -2.159821987152099609e-02 -1.687710136175155640e-01 -1.053035166114568710e-02 -2.978750467300415039e-01
1.177717093378305435e-02 -9.451949968934059143e-03 -2.586661465466022491e-02 1.889790728455409408e-04 9.167057275772094727e-02 2.817229926586151123e-01 1.162376329302787781e-01 2.017399296164512634e-02 -2.254817485809326172e-01 -2.856144905090332031e-01 1.643541306257247925e-01 1.085500046610832214e-01 2.550241770222783089e-03 -2.481831759214401245e-01 1.312313973903656006e-01 -1.150062754750251770e-01 -5.513107180595397949e-01 1.555396765470504761e-01 -9.855047613382339478e-02 1.360909938812255859e-01 5.186114832758903503e-02 -2.602141536772251129e-02 -2.929327189922332764e-01 -1.570091694593429565e-01 3.490064525976777077e-03 -6.061391904950141907e-02 -7.160937786102294922e-02 -2.520624697208404541e-01 1.715558469295501709e-01 2.157603055238723755e-01 -3.557217866182327271e-02 1.198114901781082153e-01
4.076086357235908508e-02 -1.229518577456474304e-01 1.471415255218744278e-02 4.913188144564628601e-02 6.970882415771484375e-02 -3.089047968387603760e-01 3.578002750873565674e-01 -7.001666724681854248e-02 -2.923207581043243408e-01 -2.714198455214500427e-02 -1.020217463374137878e-01 5.511690396815538406e-03 9.821631014347076416e-02 -1.568617522716522217e-01 -1.315764784812927246e-01 -8.546366589143872261e-04 -1.337724626064300537e-01 -2.815133659169077873e-03 -1.436616927385330200e-01 1.479517966508865356e-01 2.313737422227859497e-01 4.485350847244262695e-02 1.741740554571151733e-01 -3.485339581966400146e-01 1.011423580348491669e-02 2.333265095949172974e-01 -2.148442864418029785e-01 -1.926939189434051514e-01 3.534049689769744873e-01 2.346397042274475098e-01 5.310254171490669250e-02 -1.039284244179725647e-01
3.148592710494995117e-01 -1.693292111158370972e-01 -6.949983537197113037e-02 9.391700476408004761e-02 -2.678077816963195801e-01 -6.255985796451568604e-02 3.268310129642486572e-01 -1.949194669723510742e-01 -5.310971755534410477e-03 5.407916754484176636e-02 -9.858879446983337402e-02 3.227414190769195557e-02 -5.407628789544105530e-02 -1.635975092649459839e-01 1.642227023839950562e-01 -1.225327029824256897e-01 8.219756186008453369e-02 -9.119723737239837646e-02 6.002115830779075623e-02 1.545416563749313354e-01 2.774926722049713135e-01 -2.159316837787628174e-01 1.249247938394546509e-01 -1.294562369585037231e-01 1.685628294944763184e-02 4.417868331074714661e-02 -1.557320207357406616e-01 -3.557760417461395264e-01 3.470572233200073242e-01 2.734703421592712402e-01 5.604908242821693420e-02 5.209551379084587097e-02
1.088976040482521057e-01 1.924188286066055298e-01 -3.934002816677093506e-01 1.026204600930213928e-02 1.724152117967605591e-01 1.305159763433039188e-03 2.177277356386184692e-01 -8.963124454021453857e-02 -5.251006782054901123e-02 -6.298345327377319336e-02 -9.952108561992645264e-02 1.846391260623931885e-01 -9.612015634775161743e-02 -3.357925415039062500e-01 3.962321206927299500e-02 -1.006467863917350769e-01 2.567880451679229736e-01 1.528256982564926147e-01 7.353336364030838013e-02 -2.142701111733913422e-02 1.117323189973831177e-01 -2.128347940742969513e-02 2.028301507234573364e-01 -1.082992106676101685e-01 -1.012093201279640198e-01 2.545014917850494385e-01 -2.670767307281494141e-01 -3.919516503810882568e-01 7.597471773624420166e-02 4.103172197937965393e-02 2.349958717823028564e-01 5.519384890794754028e-02
1.936059892177581787e-01 7.745932042598724365e-02 -1.335588693618774414e-01 -1.710951477289199829e-01 2.961229681968688965e-01 -7.562446594238281250e-02 5.791249871253967285e-02 5.340681970119476318e-02 -3.911859989166259766e-01 -4.102583602070808411e-02 -2.736477851867675781e-01 1.539068520069122314e-01 -7.059098035097122192e-02 -8.853132277727127075e-02 -1.735742092132568359e-01 -9.682419896125793457e-02 -1.663582473993301392e-01 -2.463168231770396233e-03 5.743270739912986755e-02 7.988823205232620239e-02 -7.772872690111398697e-03 1.576701998710632324e-01 -1.338119506835937500e-01 6.541314721107482910e-02 -1.338521987199783325e-01 2.422383874654769897e-01 -1.806572377681732178e-01 -2.080745846033096313e-01 6.878992170095443726e-02 1.095073819160461426e-01 2.812397778034210205e-01 -4.139726459980010986e-01
-5.434501543641090393e-02 -3.114656172692775726e-02 -1.065238267183303833e-01 -2.027735561132431030e-01 3.213936984539031982e-01 1.742168664932250977e-01 2.252832427620887756e-02 -4.768138006329536438e-02 4.272229596972465515e-02 -1.554841399192810059e-01 -1.191350743174552917e-01 -8.372668176889419556e-02 -1.446036696434020996e-01 -1.905285269021987915e-01 -2.672228515148162842e-01 -3.136312961578369141e-01 8.888845890760421753e-02 8.188359439373016357e-02 -1.170016825199127197e-01 2.466330304741859436e-02 -1.401577591896057129e-01 -1.307111382484436035e-01 -2.034636288881301880e-01 -4.400166571140289307e-01 1.084734573960304260e-01 2.631411254405975342e-01 -2.423067241907119751e-01 2.789828740060329437e-02 1.588325202465057373e-01 7.326574623584747314e-02 5.796489492058753967e-02 -2.406165301799774170e-01
4.996993020176887512e-02 -2.330007702112197876e-01 -2.024241089820861816e-01 -2.641806602478027344e-01 -2.999117039144039154e-02 2.512660622596740723e-01 2.377219051122665405e-01 -8.561450988054275513e-02 -6.655273493379354477e-03 1.921855378895998001e-03 -2.610095143318176270e-01 9.733263403177261353e-02 -9.999188035726547241e-02 6.533230841159820557e-02 -1.217406690120697021e-01 -3.539232313632965088e-01 -2.291210591793060303e-01 -7.760338485240936279e-02 1.000575162470340729e-02 -2.865109406411647797e-02 -5.288013070821762085e-02 -1.911270320415496826e-01 5.157778039574623108e-02 -2.539339065551757812e-01 -8.200138807296752930e-02 -4.602944478392601013e-02 -2.232943028211593628e-01 -1.486010253429412842e-01 1.180973201990127563e-01 4.145534038543701172e-01 1.948231905698776245e-01 4.607686772942543030e-02
1.991683542728424072e-01 -1.214895620942115784e-01 -1.808428168296813965e-01 -3.347111940383911133e-01 3.203322738409042358e-02 2.423122376203536987e-01 2.179637551307678223e-01 -1.491263210773468018e-01 -4.289308562874794006e-02 6.891751289367675781e-02 -2.785898447036743164e-01 1.738350689411163330e-01 4.672150686383247375e-02 1.319452822208404541e-01 -1.012943536043167114e-01 -3.474422991275787354e-01 -2.072053551673889160e-01 -2.906167693436145782e-02 4.661569371819496155e-02 6.691885739564895630e-02 -5.758069828152656555e-02 -8.421915769577026367e-02 -4.275890998542308807e-03 -2.714048326015472412e-01 -5.689632147550582886e-02 -1.078192666172981262e-01 -1.165327578783035278e-01 -2.774498462677001953e-01 2.298217266798019409e-02 3.671233355998992920e-01 1.489600241184234619e-01 9.446863830089569092e-02
7.273159921169281006e-02 7.156033534556627274e-03 -1.680192947387695312e-01 3.597570359706878662e-01 1.817875057458877563e-01 -1.686727106571197510e-01 8.757121860980987549e-02 -1.234297975897789001e-01 -6.399235129356384277e-02 -1.166417598724365234e-01 -1.266903728246688843e-01 1.236236095428466797e-01 -5.969709530472755432e-02 -2.308532595634460449e-01 -3.689666390419006348e-01 -2.679438292980194092e-01 -2.205043584108352661e-01 -2.335126549005508423e-01 5.987842753529548645e-02 -4.375737160444259644e-02 2.566019296646118164e-01 1.737707853317260742e-01 1.812657862901687622e-01 -1.120761036872863770e-01 -4.682667180895805359e-02 3.400816768407821655e-02 -2.556150555610656738e-01 -2.891047298908233643e-01 1.089483574032783508e-01 1.421502083539962769e-01 5.745169520378112793e-02 -3.201551735401153564e-02
4.236320853233337402e-01 -1.894220709800720215e-01 -1.784562468528747559e-01 -9.014876931905746460e-02 -6.548886001110076904e-02 -1.174501702189445496e-01 -9.524931199848651886e-03 -2.247968316078186035e-01 -6.298249959945678711e-02 -2.189475297927856445e-01 -3.947199881076812744e-02 1.661411374807357788e-01 5.725995451211929321e-02 -5.883372947573661804e-02 1.510222107172012329e-01 -2.512519955635070801e-01 1.388484798371791840e-02 -2.827072702348232269e-02 -7.039578258991241455e-02 1.503461003303527832e-01 8.447349816560745239e-02 -3.104342222213745117e-01 1.120689734816551208e-01 -4.138520061969757080e-01 7.693668454885482788e-02 4.877972975373268127e-02 3.106832504272460938e-02 -2.541284859180450439e-01 1.581066399812698364e-01 2.904515564441680908e-01 -5.599994584918022156e-02 1.445545698516070843e-03
1.082305833697319031e-01 1.307858079671859741e-01 -2.250526100397109985e-01 1.221466958522796631e-01 1.158870980143547058e-01 -7.866572588682174683e-02 5.627251416444778442e-02 -2.578783035278320312e-01 -1.153979524970054626e-01 -4.560408368706703186e-02 1.002535298466682434e-01 2.593522369861602783e-01 1.528957635164260864e-01 -7.198459655046463013e-02 -5.437300540506839752e-03 -3.544495701789855957e-01 8.952354639768600464e-02 8.283431828022003174e-02 2.934451960027217865e-02 2.745359539985656738e-01 1.934950053691864014e-02 1.760695874691009521e-01 1.929816603660583496e-01 -1.175155118107795715e-01 -2.713822722434997559e-01 3.352747261524200439e-01 -3.215690851211547852e-01 -7.033567875623703003e-02 1.007445380091667175e-01 2.972219288349151611e-01 2.601263299584388733e-02 4.776128008961677551e-02
-4.501821100711822510e-02 1.767474114894866943e-01 -9.917780756950378418e-02 -5.332846939563751221e-02 -7.510338723659515381e-02 6.483421660959720612e-03 -1.794953644275665283e-01 2.080057412385940552e-01 -1.086941137909889221e-01 1.335740238428115845e-01 -8.240700513124465942e-02 -2.887435071170330048e-02 6.004256755113601685e-02 -1.550213992595672607e-01 -3.673015832901000977e-01 -4.789113104343414307e-01 -2.011643499135971069e-01 8.126222528517246246e-03 2.108245342969894409e-02 7.726175338029861450e-02 1.453975737094879150e-01 -2.037535905838012695e-01 2.392050996422767639e-02 -8.774680644273757935e-02 2.591976225376129150e-01 -2.067859619855880737e-01 -2.461775243282318115e-01 -2.420419454574584961e-01 2.247838824987411499e-01 1.358298361301422119e-01 1.664455384016036987e-01 -3.749200375750660896e-03
3.251532465219497681e-02 2.632564399391412735e-03 -1.415828913450241089e-01 -9.671105444431304932e-02 -1.048708930611610413e-01 2.477919906377792358e-01 3.146237134933471680e-01 1.928101852536201477e-02 -8.170633018016815186e-02 -9.115003049373626709e-02 5.398172140121459961e-02 1.905034184455871582e-01 -3.630316257476806641e-01 -9.090305864810943604e-02 -1.502679884433746338e-01 -1.832543462514877319e-01 2.351419478654861450e-01 -2.316070050001144409e-01 5.949403718113899231e-02 6.397374719381332397e-02 2.345553040504455566e-01 -2.100131288170814514e-02 -9.104137122631072998e-02 -1.598405241966247559e-01 -2.632334232330322266e-01 -1.549620926380157471e-01 -1.762552708387374878e-01 -4.375834167003631592e-01 7.846985012292861938e-02 1.293834000825881958e-01 -4.788857698440551758e-02 -2.165920101106166840e-02
-1.213643178343772888e-01 -7.058344781398773193e-02 5.692573729902505875e-03 5.577366426587104797e-02 1.006947234272956848e-01 1.399325486272573471e-02 1.474228203296661377e-01 -7.465142011642456055e-02 -2.568246722221374512e-01 -1.099100187420845032e-01 -2.777607366442680359e-02 1.428374201059341431e-01 -3.860622048377990723e-01 2.852833271026611328e-02 2.692472189664840698e-02 -2.182135134935379028e-01 -1.020016446709632874e-01 -2.418262213468551636e-01 -3.587325289845466614e-02 3.179244101047515869e-01 2.938200235366821289e-01 -7.456349581480026245e-02 -2.217172831296920776e-01 6.674785166978836060e-03 -2.620212137699127197e-01 -2.833355069160461426e-01 -1.539940983057022095e-01 -1.164062693715095520e-01 3.359979391098022461e-01 4.593348130583763123e-02 1.589900255203247070e-01 5.718086287379264832e-02
7.140143215656280518e-02 -1.305132657289505005e-01 -3.273472785949707031e-01 -1.357254087924957275e-01 1.375766005367040634e-03 1.776895970106124878e-01 1.674897670745849609e-01 -6.873900443315505981e-02 8.363829553127288818e-02 -1.810165196657180786e-01 -2.017233371734619141e-01 -5.076557025313377380e-02 2.183278650045394897e-01 -1.019403859972953796e-01 2.257617563009262085e-01 -6.201104447245597839e-02 5.694428831338882446e-02 9.499389678239822388e-02 2.074028700590133667e-01 -1.863616555929183960e-01 3.700490593910217285e-01 -6.117316428571939468e-03 1.265850034542381763e-03 -3.574697971343994141e-01 4.351269826292991638e-02 1.462622582912445068e-01 -9.494239836931228638e-02 -3.501294851303100586e-01 2.040695399045944214e-01 1.663242578506469727e-01 -2.126287668943405151e-02 1.122873425483703613e-01
6.668275594711303711e-02 -1.319071836769580841e-02 -3.192599415779113770e-01 -1.142973899841308594e-01 -1.564460061490535736e-02 -6.899949908256530762e-02 1.048963610082864761e-02 -1.183626428246498108e-01 -3.188752532005310059e-01 1.737285256385803223e-01 -1.088830679655075073e-01 -1.206604018807411194e-01 -1.950264424085617065e-01 -4.869470596313476562e-01 -1.328697353601455688e-01 -1.311325579881668091e-01 -6.684489548206329346e-02 -2.315516471862792969e-01 1.080078110098838806e-01 2.634434998035430908e-01 1.558660715818405151e-01 -9.640065580606460571e-02 9.880371391773223877e-03 1.774567663669586182e-01 2.109877169132232666e-01 2.039372622966766357e-01 -2.096240818500518799e-01 -9.416668862104415894e-02 1.783696860074996948e-01 1.324216872453689575e-01 1.966899074614048004e-02 8.287575328722596169e-04
9.141195565462112427e-02 -4.000425636768341064e-01 -7.399788498878479004e-02 -1.551724374294281006e-01 -1.249897852540016174e-01 8.482647687196731567e-02 -1.564574688673019409e-01 -1.088737025856971741e-01 -3.004707992076873779e-01 -2.443580478429794312e-01 -2.792266011238098145e-01 1.232892200350761414e-01 -2.312010824680328369e-01 -3.146893903613090515e-02 -1.577316820621490479e-01 -3.501321673393249512e-01 3.033112967386841774e-03 -1.268517225980758667e-01 2.467693984508514404e-01 6.022343412041664124e-02 1.712399870157241821e-01 -1.453101783990859985e-01 1.251036822795867920e-01 -1.291369646787643433e-01 3.618418425321578979e-02 1.305298209190368652e-01 -2.367482036352157593e-01 -5.774523690342903137e-02 1.083743348717689514e-01 -8.395113050937652588e-03 -1.945046335458755493e-01 -8.402945846319198608e-02
-1.748093366622924805e-01 4.408835433423519135e-03 1.998394429683685303e-01 -2.632979750633239746e-01 1.990263164043426514e-01 3.389253914356231689e-01 1.165649504400789738e-03 -1.455217152833938599e-01 -9.831035882234573364e-02 1.724339649081230164e-02 -3.305485844612121582e-02 3.221949338912963867e-01 7.859556376934051514e-02 -3.605992496013641357e-01 -2.558483043685555458e-03 -9.573094546794891357e-02 -1.359102595597505569e-02 -1.841352730989456177e-01 1.679225564002990723e-01 4.188555777072906494e-01 3.525280952453613281e-02 1.063541471958160400e-01 -8.276832848787307739e-02 -1.617709100246429443e-01 -4.708795621991157532e-02 -1.045635044574737549e-01 -2.453708797693252563e-01 -1.443073749542236328e-01 -5.118940398097038269e-02 4.376582801342010498e-02 1.529072970151901245e-01 -1.373120695352554321e-01
8.198361098766326904e-02 -1.769141107797622681e-01 -1.632940620183944702e-01 -1.955838128924369812e-02 1.309979259967803955e-01 3.297732472419738770e-01 1.735388040542602539e-01 4.593843221664428711e-02 2.702655736356973648e-03 3.438759222626686096e-02 -9.917432069778442383e-02 -7.976591587066650391e-03 -1.058666184544563293e-01 4.219224303960800171e-02 -1.458601206541061401e-01 -2.716017067432403564e-01 -2.658981382846832275e-01 -8.116541802883148193e-02 1.237403824925422668e-01 -3.155736625194549561e-02 -1.432035863399505615e-01 -2.138128429651260376e-01 -1.163390949368476868e-01 1.240001022815704346e-01 5.117711052298545837e-02 -5.057111009955406189e-02 -4.359928667545318604e-01 -2.522019445896148682e-01 -5.233877152204513550e-02 2.513583004474639893e-01 2.644445300102233887e-01 -2.724365293979644775e-01
-4.870820418000221252e-02 3.758465871214866638e-02 -3.658584952354431152e-01 -1.733126789331436157e-01 -2.762497961521148682e-02 -2.116828039288520813e-02 -7.020185142755508423e-02 6.717871874570846558e-02 -2.887677252292633057e-01 -1.557881981134414673e-01 7.502441853284835815e-02 2.896364964544773102e-02 -2.945724129676818848e-01 -4.835673421621322632e-02 1.184956356883049011e-01 -2.833469808101654053e-01 7.588022202253341675e-02 1.944367736577987671e-01 -8.308943361043930054e-02 7.955741882324218750e-02 6.273383647203445435e-02 -8.194460719823837280e-02 -1.836371868848800659e-01 -2.862472832202911377e-01 4.122310504317283630e-02 -3.333073556423187256e-01 -3.479373157024383545e-01 -1.906481683254241943e-01 1.199222654104232788e-01 1.338633149862289429e-01 1.736346781253814697e-01 -9.139496833086013794e-02
-7.595667243003845215e-02 -1.966361850500106812e-01 -2.783371806144714355e-01 5.776015669107437134e-02 1.662034690380096436e-01 2.561415173113346100e-02 1.262150257825851440e-01 -4.485571756958961487e-02 1.643909662961959839e-01 -2.329736649990081787e-01 1.798841655254364014e-01 8.624360710382461548e-02 -6.974119693040847778e-02 -1.971715390682220459e-01 6.632938235998153687e-02 -3.320299386978149414e-01 3.138475418090820312e-01 1.097040176391601562e-01 3.201874718070030212e-02 1.018648073077201843e-01 1.738480925559997559e-01 -2.896863520145416260e-01 3.215971216559410095e-02 -4.037542268633842468e-02 -1.192882433533668518e-01 -4.867243394255638123e-02 -3.573578894138336182e-01 -2.577618658542633057e-01 2.517986893653869629e-01 4.963716864585876465e-02 1.830524653196334839e-01 1.386143453419208527e-02
1.389322280883789062e-01 -1.215852722525596619e-01 -3.863370418548583984e-01 1.672546714544296265e-01 1.280394047498703003e-01 -7.829545997083187103e-03 2.042157053947448730e-01 -8.288753032684326172e-02 -4.357200562953948975e-01 3.202379215508699417e-03 1.272922754287719727e-02 5.803288891911506653e-02 -8.953703939914703369e-02 -8.531395345926284790e-02 1.219690516591072083e-01 -1.397294700145721436e-01 7.225719094276428223e-02 1.171729937195777893e-01 6.764219701290130615e-02 2.259593307971954346e-01 5.787780508399009705e-03 -8.462144434452056885e-02 1.080078165978193283e-02 -1.557493060827255249e-01 -1.594113260507583618e-01 3.453669846057891846e-01 -1.333694458007812500e-01 -7.638996839523315430e-02 2.114835381507873535e-02 4.457221031188964844e-01 9.747619740664958954e-03 -8.300802856683731079e-02
-3.966255113482475281e-02 1.041135266423225403e-01 3.154061734676361084e-02 -2.148915231227874756e-01 1.716132014989852905e-01 1.535960286855697632e-01 3.251737654209136963e-01 -2.105161100625991821e-01 -1.573955565690994263e-01 -2.413678020238876343e-01 1.241692714393138885e-02 1.600751131772994995e-01 7.585480809211730957e-02 -2.427334338426589966e-01 1.888749301433563232e-01 1.752417162060737610e-02 -2.020789235830307007e-01 1.678203195333480835e-01 4.581201076507568359e-02 6.283602118492126465e-02 1.248301044106483459e-01 -5.784067511558532715e-02 -3.214195966720581055e-01 -1.910885870456695557e-01 1.019813343882560730e-01 -1.727994531393051147e-01 -4.418083280324935913e-02 -3.138704597949981689e-01 2.053300291299819946e-01 2.722983360290527344e-01 1.343093067407608032e-01 -1.377661824226379395e-01
2.382960915565490723e-01 -3.433670476078987122e-02 -9.864143095910549164e-03 1.250252425670623779e-01 2.097693532705307007e-01 6.906604859977960587e-03 -9.349316358566284180e-02 8.015383780002593994e-02 1.745481044054031372e-01 -3.015973232686519623e-02 -1.351640075445175171e-01 2.966296486556529999e-02 -3.048849105834960938e-01 -2.935609221458435059e-01 5.972231179475784302e-02 -1.892800182104110718e-01 -1.853265911340713501e-01 -2.184633910655975342e-02 1.075493469834327698e-01 -3.476315736770629883e-02 1.589505225419998169e-01 2.346171140670776367e-01 -2.392359673976898193e-01 -1.938218027353286743e-01 -4.566878452897071838e-02 -1.904704421758651733e-02 -2.384905889630317688e-02 -3.812776207923889160e-01 3.098108768463134766e-01 1.988900899887084961e-01 1.972247362136840820e-01 -2.291318476200103760e-01
-1.498587429523468018e-01 -8.137747645378112793e-02 -1.365997195243835449e-01 -4.848217591643333435e-02 -4.440749436616897583e-02 6.046591792255640030e-03 2.564082145690917969e-01 -6.813306361436843872e-02 1.418807655572891235e-01 1.443367749452590942e-01 -2.083247601985931396e-01 -3.440498560667037964e-02 -1.285885721445083618e-01 -5.082466453313827515e-02 4.656531382352113724e-03 -4.770132303237915039e-01 -7.033527642488479614e-02 5.731902644038200378e-02 -1.914965957403182983e-01 2.508276700973510742e-01 2.872851304709911346e-02 -5.187388509511947632e-02 -8.244840800762176514e-02 3.950883448123931885e-02 -2.475622296333312988e-01 2.112538069486618042e-01 -1.260234694927930832e-02 -4.179928004741668701e-01 4.933968186378479004e-02 3.664593026041984558e-02 3.282722532749176025e-01 -1.823773235082626343e-01
6.094764173030853271e-02 -5.347181856632232666e-02 -3.888024017214775085e-02 -1.107464134693145752e-01 1.617216318845748901e-01 1.851940006017684937e-01 3.212177380919456482e-02 4.118119180202484131e-02 -2.351693212985992432e-01 -4.158734902739524841e-02 4.141906276345252991e-02 1.353750526905059814e-01 -1.328317373991012573e-01 -4.474202990531921387e-01 -2.840261161327362061e-01 -2.968395054340362549e-01 3.115773200988769531e-03 8.355261757969856262e-03 1.566888019442558289e-02 1.344623416662216187e-01 -4.882266744971275330e-02 1.942559480667114258e-01 -1.993775814771652222e-01 -3.119729757308959961e-01 2.181861400604248047e-01 2.585719525814056396e-01 -1.679602563381195068e-01 4.967295378446578979e-02 2.964726090431213379e-01 9.100055694580078125e-02 4.374529048800468445e-02 -1.180912926793098450e-01
5.311510339379310608e-02 -1.178852021694183350e-01 -1.851148754358291626e-01 -1.140315979719161987e-01 -6.739760190248489380e-02 1.377686262130737305e-01 1.452983170747756958e-01 -4.671584442257881165e-02 -6.656950712203979492e-02 2.648582495748996735e-02 1.726476103067398071e-01 -5.427187308669090271e-02 -7.931886613368988037e-02 -2.236163467168807983e-01 -1.651670038700103760e-01 -3.769176602363586426e-01 4.030445963144302368e-02 -1.603473909199237823e-02 -2.183999568223953247e-01 1.426395624876022339e-01 3.032499253749847412e-01 -3.065140247344970703e-01 -1.170196454040706158e-03 3.147428110241889954e-02 -3.052466809749603271e-01 -1.304444372653961182e-01 -3.623522222042083740e-01 -2.430045157670974731e-01 1.086561530828475952e-01 2.241859883069992065e-01 2.872300520539283752e-02 -7.351622730493545532e-02
1.478129625320434570e-01 -3.674799948930740356e-02 -8.131788927130401134e-04 -4.814054816961288452e-02 1.677866280078887939e-01 2.216886281967163086e-01 8.859657496213912964e-02 -3.163497745990753174e-01 -7.542762905359268188e-02 -3.137967586517333984e-01 3.601521952077746391e-03 5.211323872208595276e-02 1.776311695575714111e-01 -4.064644575119018555e-01 1.092710345983505249e-02 -8.980044722557067871e-02 -1.173280775547027588e-01 -1.505554020404815674e-01 6.737412512302398682e-02 -1.812167316675186157e-01 1.403456330299377441e-01 1.335332840681076050e-01 -2.860876023769378662e-01 -6.872852891683578491e-02 -3.582797348499298096e-01 1.249324679374694824e-01 -1.283429414033889771e-01 -1.308575421571731567e-01 2.208663821220397949e-01 1.044192686676979065e-01 8.556442707777023315e-02 1.869164854288101196e-01
1.403127014636993408e-01 -7.442516833543777466e-02 -1.486193537712097168e-01 -7.268951088190078735e-02 6.964139640331268311e-02 5.494141206145286560e-02 2.058951258659362793e-01 -7.676717638969421387e-02 -1.939280778169631958e-01 -8.439418673515319824e-02 9.504522383213043213e-02 -1.931092143058776855e-01 -1.378543972969055176e-01 -3.013120591640472412e-02 6.215515732765197754e-02 -4.001217782497406006e-01 -4.213752597570419312e-02 -1.483792811632156372e-01 3.206092119216918945e-02 2.758933603763580322e-01 4.163842797279357910e-01 -2.086686342954635620e-01 2.716620638966560364e-02 -1.108536496758460999e-01 -1.187433525919914246e-01 -6.288537383079528809e-02 -1.109697967767715454e-01 -2.470568120479583740e-01 3.727612495422363281e-01 1.907510012388229370e-01 -8.417183905839920044e-02 -1.077482402324676514e-01
1.448353081941604614e-01 1.530382335186004639e-01 -5.058702826499938965e-02 -9.604291617870330811e-02 1.716211810708045959e-02 1.175625622272491455e-01 8.345055580139160156e-02 -8.673358708620071411e-02 -2.469281256198883057e-01 9.341485798358917236e-02 -1.129380241036415100e-01 4.595651477575302124e-02 -1.005595922470092773e-02 -5.701293945312500000e-01 -9.374395757913589478e-02 1.006241142749786377e-01 -4.953773459419608116e-04 1.560909748077392578e-01 -9.075190126895904541e-02 -2.462884783744812012e-02 8.934965729713439941e-02 -2.846002280712127686e-01 -7.520805578678846359e-03 -2.046981304883956909e-01 -2.745117843151092529e-01 1.351582407951354980e-01 -1.729438900947570801e-01 -3.973670303821563721e-01 1.765906363725662231e-01 3.752096369862556458e-02 -8.771903812885284424e-02 -2.685068920254707336e-02
-1.846641898155212402e-01 9.391363710165023804e-02 -3.025629818439483643e-01 -2.946431748569011688e-02 -4.399865865707397461e-02 2.630690485239028931e-02 3.793508112430572510e-01 8.395799249410629272e-02 6.359589099884033203e-02 -1.669940948486328125e-01 -6.937183439731597900e-02 7.208748161792755127e-02 -1.348265409469604492e-01 -2.642089724540710449e-01 -9.429532801732420921e-04 -1.562452167272567749e-01 -1.785036027431488037e-01 4.777675494551658630e-02 -1.213164478540420532e-01 -1.998582631349563599e-01 1.994522958993911743e-01 -1.122480556368827820e-01 5.323268845677375793e-02 -2.305992394685745239e-01 -2.239811867475509644e-01 1.443879771977663040e-02 -2.967224717140197754e-01 -3.461951017379760742e-01 -3.372347448021173477e-03 2.112379968166351318e-01 1.420638859272003174e-01 1.909455358982086182e-01
-2.042348235845565796e-01 3.590294346213340759e-02 -1.911059468984603882e-01 4.294878803193569183e-03 3.574380651116371155e-02 2.654030919075012207e-01 1.158246397972106934e-01 -3.266630694270133972e-02 -2.412043511867523193e-01 -8.314045518636703491e-02 -1.435777246952056885e-01 1.120713725686073303e-01 -2.658958733081817627e-01 -1.728752702474594116e-01 1.388402730226516724e-01 -7.882035523653030396e-02 -5.246427282691001892e-02 1.028254106640815735e-01 -2.329684793949127197e-01 1.175903156399726868e-02 1.184057816863059998e-01 -3.186276853084564209e-01 1.646293699741363525e-01 -3.840866684913635254e-01 -2.038412541151046753e-01 5.501164495944976807e-02 -3.716233372688293457e-01 -6.802232563495635986e-02 1.105446293950080872e-01 2.229732424020767212e-01 -5.200710520148277283e-02 -7.799150422215461731e-03
2.069148719310760498e-01 -7.981422543525695801e-02 -9.745515137910842896e-02 -1.020765006542205811e-01 8.204133808612823486e-02 2.450115382671356201e-01 1.179128065705299377e-01 4.505291953682899475e-02 -1.248872280120849609e-02 -2.463517636060714722e-01 -2.326518148183822632e-01 -5.083546042442321777e-03 -9.556916356086730957e-02 3.166200220584869385e-02 -1.617341935634613037e-01 -2.861769497394561768e-01 -2.824406027793884277e-01 -5.513039603829383850e-02 2.195088565349578857e-01 -1.585294157266616821e-01 -1.218373551964759827e-01 -1.572632193565368652e-01 -1.149084884673357010e-02 6.966894865036010742e-02 1.279799491167068481e-01 1.225016042590141296e-01 -3.843285441398620605e-01 -3.673825860023498535e-01 6.577892601490020752e-02 1.671155542135238647e-02 1.877939403057098389e-01 -2.457414716482162476e-01
-7.277445401996374130e-03 -2.247582674026489258e-01 -9.636963903903961182e-02 -2.163529247045516968e-01 3.093710541725158691e-01 -1.674812585115432739e-01 3.917972370982170105e-02 -2.467414736747741699e-02 -3.004572093486785889e-01 -1.866222321987152100e-01 -2.403178215026855469e-01 3.294741511344909668e-01 -1.550427544862031937e-02 -3.161239326000213623e-01 -1.980679929256439209e-01 -4.763574153184890747e-02 4.401009157299995422e-02 6.878963857889175415e-02 2.172365486621856689e-01 1.374729126691818237e-01 -4.734210669994354248e-02 4.918712377548217773e-02 -6.147423759102821350e-03 1.575052551925182343e-02 1.059862896800041199e-01 -1.347222775220870972e-01 -2.318276464939117432e-01 -3.540832996368408203e-01 -1.231502294540405273e-01 2.309252694249153137e-02 9.777011722326278687e-02 1.512658596038818359e-01
3.167643770575523376e-02 7.782036811113357544e-02 -6.964714080095291138e-02 -3.588992059230804443e-01 2.856630384922027588e-01 1.840482056140899658e-01 -6.814689934253692627e-02 -2.909179031848907471e-01 -1.787709146738052368e-01 -2.916408479213714600e-01 -5.075467005372047424e-02 7.810388505458831787e-02 -8.633477240800857544e-02 -3.819779455661773682e-01 8.582866936922073364e-02 -5.707326158881187439e-02 -4.037765040993690491e-02 -9.176316112279891968e-02 1.977520287036895752e-01 4.661848396062850952e-02 -5.494454409927129745e-03 -8.222406357526779175e-02 -1.053989082574844360e-01 2.719582058489322662e-02 7.718502730131149292e-02 2.736805565655231476e-02 -2.688503861427307129e-01 -3.014205992221832275e-01 -1.974995285272598267e-01 2.798439562320709229e-01 -8.486856520175933838e-02 2.280453220009803772e-02
-8.122546970844268799e-02 8.841931819915771484e-02 -2.600496113300323486e-01 6.850320100784301758e-02 2.594299986958503723e-02 1.834752410650253296e-01 2.300768941640853882e-01 -9.236430376768112183e-02 -2.109093964099884033e-01 -1.994617469608783722e-02 -1.967217624187469482e-01 1.604020446538925171e-01 -1.586424261331558228e-01 -2.655133903026580811e-01 9.968907386064529419e-02 5.267998203635215759e-02 8.673510514199733734e-03 3.708262369036674500e-02 -8.712811022996902466e-02 8.419156074523925781e-02 3.646959066390991211e-01 -3.197083771228790283e-01 2.667830325663089752e-02 -4.802258685231208801e-02 -1.804948300123214722e-01 2.039573043584823608e-01 -3.150265514850616455e-01 -3.467921614646911621e-01 1.956333033740520477e-02 2.091822177171707153e-01 -2.898107282817363739e-02 8.215100318193435669e-02
-1.013310626149177551e-01 -1.650899350643157959e-01 -1.854419559240341187e-01 2.964495448395609856e-03 7.315421104431152344e-02 -2.361942976713180542e-01 7.248972356319427490e-02 3.709980845451354980e-02 -1.290009766817092896e-01 -1.101855114102363586e-01 -1.886958032846450806e-01 2.741874754428863525e-01 1.911111772060394287e-01 -2.178197726607322693e-02 -1.982724815607070923e-01 -3.990593552589416504e-01 -2.139975726604461670e-01 -7.840030640363693237e-02 5.243174731731414795e-02 8.954042196273803711e-02 1.913041025400161743e-01 1.536182034760713577e-02 -1.064191982150077820e-01 -2.497405186295509338e-02 5.062028765678405762e-02 2.752984464168548584e-01 -2.859835028648376465e-01 -9.929883480072021484e-02 3.164184987545013428e-01 -8.225707709789276123e-02 2.398400455713272095e-01 -1.982058286666870117e-01
9.773523360490798950e-02 1.658959537744522095e-01 -8.700264245271682739e-02 -6.982109695672988892e-02 3.320557177066802979e-01 2.078461945056915283e-01 1.161922290921211243e-01 -6.834194064140319824e-02 -1.884502619504928589e-01 -8.520025759935379028e-02 8.769790083169937134e-02 2.800626754760742188e-01 6.623240560293197632e-02 -1.547373533248901367e-01 2.354472875595092773e-01 4.509002342820167542e-02 -2.545121312141418457e-01 2.257185131311416626e-01 4.921954870223999023e-02 1.490239948034286499e-01 8.442898839712142944e-02 -9.587191045284271240e-02 -3.053236305713653564e-01 -1.223607957363128662e-01 -2.101284824311733246e-02 -2.197946012020111084e-01 -1.423905193805694580e-01 -3.338641822338104248e-01 2.222068756818771362e-01 1.197684928774833679e-01 2.320169210433959961e-01 -3.518532589077949524e-02
4.154895246028900146e-02 2.530350387096405029e-01 1.193215399980545044e-01 -5.382472183555364609e-03 -8.647736161947250366e-02 3.696454167366027832e-01 -1.368532031774520874e-01 -3.359504044055938721e-01 -1.933854818344116211e-01 7.759088650345802307e-03 1.069896668195724487e-01 2.100143209099769592e-02 -7.006978243589401245e-02 -1.702746599912643433e-01 3.319085342809557915e-03 7.791949901729822159e-03 2.793849706649780273e-01 4.181835427880287170e-02 -4.826446250081062317e-02 1.316338628530502319e-01 -2.314723795279860497e-03 -1.406146436929702759e-01 -3.078891895711421967e-02 -2.508629262447357178e-01 2.129959501326084137e-02 -5.528623983263969421e-02 -3.070927560329437256e-01 -3.340522646903991699e-01 1.579604595899581909e-01 1.465662568807601929e-01 2.243144512176513672e-01 -2.677219808101654053e-01
3.948593735694885254e-01 -1.774790883064270020e-01 -4.758423566818237305e-02 -4.887446388602256775e-02 -9.104817174375057220e-03 -1.026184633374214172e-01 7.400008849799633026e-03 -2.872846648097038269e-02 -5.970677826553583145e-03 -5.940772127360105515e-03 -3.068006336688995361e-01 4.963937215507030487e-03 -3.007771633565425873e-02 -2.276100218296051025e-01 -2.413228303194046021e-01 -2.887597382068634033e-01 -6.743164360523223877e-02 -1.822426915168762207e-01 1.004897356033325195e-01 1.168182957917451859e-02 -6.229544430971145630e-02 -2.099628746509552002e-01 4.684979468584060669e-02 -7.963638007640838623e-02 1.698662787675857544e-01 5.498143658041954041e-02 -7.687671482563018799e-02 -5.137131810188293457e-01 1.822278499603271484e-01 1.236761212348937988e-01 8.534827828407287598e-02 -2.142820507287979126e-01
2.243998795747756958e-01 9.076652117073535919e-03 -5.510722845792770386e-02 -1.384728774428367615e-02 1.874803937971591949e-02 -2.980183437466621399e-02 -3.534414172172546387e-01 -5.781016126275062561e-02 1.621536761522293091e-01 -1.034049987792968750e-01 -1.847219914197921753e-01 2.331062257289886475e-01 -1.930518001317977905e-01 -6.313873082399368286e-02 -2.824744395911693573e-02 -1.921994090080261230e-01 -1.850520670413970947e-01 1.227326169610023499e-01 9.914671070873737335e-03 2.429230324923992157e-02 -7.885884260758757591e-04 -2.073629759252071381e-02 -1.733374893665313721e-01 -1.664685159921646118e-01 6.819198280572891235e-02 5.320625379681587219e-02 7.331907004117965698e-02 -4.738651514053344727e-01 3.184107542037963867e-01 1.746972948312759399e-01 2.278028726577758789e-01 -2.881008386611938477e-01
-6.138930097222328186e-02 1.817057840526103973e-02 1.383617967367172241e-01 -1.975088566541671753e-01 -3.971938975155353546e-03 -5.204492062330245972e-02 9.489211440086364746e-02 -1.694519221782684326e-01 -1.075938194990158081e-01 1.855039596557617188e-02 -1.322454307228326797e-02 5.222892388701438904e-02 -1.966190934181213379e-01 -3.111183345317840576e-01 -2.294290065765380859e-01 -6.246982812881469727e-01 -4.599840193986892700e-02 2.086676657199859619e-01 -4.179887846112251282e-02 -2.808890305459499359e-02 -2.831762284040451050e-02 -8.670212700963020325e-03 6.412050873041152954e-02 -1.928885728120803833e-01 1.550332754850387573e-01 4.597460385411977768e-03 -2.367500215768814087e-01 5.493401363492012024e-02 2.996079623699188232e-01 2.387075498700141907e-02 1.421988159418106079e-01 -1.416809409856796265e-01
6.594128906726837158e-02 -5.942486226558685303e-03 -3.127382099628448486e-01 4.549022763967514038e-02 7.494139671325683594e-02 2.123188041150569916e-02 7.378994673490524292e-02 3.787782974541187286e-03 -5.081654712557792664e-02 -1.432992517948150635e-01 7.806303352117538452e-02 -9.220540523529052734e-02 -1.922091990709304810e-01 -3.176567554473876953e-01 -1.143556311726570129e-01 -3.057731874287128448e-02 -1.241204366087913513e-01 3.097983300685882568e-01 1.451274156570434570e-01 2.632109820842742920e-01 2.208290249109268188e-01 3.641346469521522522e-02 2.470900714397430420e-01 6.346554309129714966e-02 -2.545363903045654297e-01 1.550866216421127319e-01 -1.652588695287704468e-01 -2.344172298908233643e-01 4.508051574230194092e-01 3.826465085148811340e-02 -3.704767674207687378e-02 2.409287355840206146e-02
8.249931968748569489e-03 1.451318562030792236e-01 1.662468910217285156e-01 -1.400668323040008545e-01 -5.992147698998451233e-02 -1.188177689909934998e-01 -1.081046164035797119e-01 -1.422316133975982666e-01 2.121596597135066986e-02 6.551817804574966431e-02 -3.145441785454750061e-02 5.550568178296089172e-02 -7.515552639961242676e-02 -1.909899115562438965e-01 -1.994471400976181030e-01 -6.945741772651672363e-01 -3.358902037143707275e-02 1.749934107065200806e-01 -2.229470526799559593e-03 1.073291078209877014e-01 -6.709108501672744751e-02 -1.208686083555221558e-01 1.031965296715497971e-02 -1.492491662502288818e-01 1.429755985736846924e-01 1.425706408917903900e-02 -2.476810514926910400e-01 -2.314809113740921021e-01 2.260157018899917603e-01 1.157600507140159607e-01 1.538891643285751343e-01 1.813056506216526031e-02
-5.607955902814865112e-02 -2.506375908851623535e-01 -3.747506812214851379e-02 2.585260197520256042e-02 -1.479838341474533081e-01 1.088858097791671753e-01 2.281552702188491821e-01 9.060823172330856323e-02 -2.585690021514892578e-01 -3.092482089996337891e-01 8.432928472757339478e-02 2.739511057734489441e-02 -1.650423705577850342e-01 -1.610494405031204224e-01 9.927625954151153564e-02 -3.619969487190246582e-01 -2.136752456426620483e-01 9.035427868366241455e-02 -5.374759063124656677e-02 -4.436647519469261169e-02 1.935046315193176270e-01 -1.825476884841918945e-01 -2.425605989992618561e-02 -2.356589883565902710e-01 -1.671354621648788452e-01 -1.395418345928192139e-01 -7.342907041311264038e-02 -1.144743338227272034e-01 2.551596462726593018e-01 3.568184375762939453e-01 -4.435684904456138611e-02 1.662832796573638916e-01
-2.193850725889205933e-01 -2.511631548404693604e-01 -1.870086640119552612e-01 4.223489761352539062e-02 -6.249482184648513794e-02 -1.692916639149188995e-02 -1.358222914859652519e-03 -1.043043136596679688e-01 -9.636159241199493408e-02 -2.944722473621368408e-01 -1.329100430011749268e-01 3.033696711063385010e-01 -1.482694149017333984e-01 -3.158588707447052002e-01 -4.485653713345527649e-02 -5.343459844589233398e-01 -7.171654724515974522e-04 -6.425233557820320129e-03 -9.221699088811874390e-02 1.298866327852010727e-02 -1.913796812295913696e-01 2.846910804510116577e-02 2.608231306076049805e-01 -3.606238216161727905e-02 5.584022775292396545e-02 1.201589033007621765e-01 -2.175517678260803223e-01 -1.238975524902343750e-01 9.348978847265243530e-02 -7.995267957448959351e-02 1.054410487413406372e-01 2.300094114616513252e-03
-1.515064984560012817e-01 -1.723860502243041992e-01 -2.224609553813934326e-01 -9.071255475282669067e-02 1.275558322668075562e-01 5.882745981216430664e-02 -2.077796459197998047e-01 -3.516352474689483643e-01 -6.132169067859649658e-02 -1.358707845211029053e-01 -8.056448400020599365e-02 1.193415820598602295e-01 8.907845616340637207e-02 -4.109156131744384766e-01 -3.721310198307037354e-01 1.489296928048133850e-02 -1.512933075428009033e-01 5.281774327158927917e-02 -1.034293547272682190e-01 3.408761620521545410e-01 4.804179072380065918e-02 5.696669593453407288e-02 -1.763674169778823853e-01 -8.380544185638427734e-02 1.734131872653961182e-01 7.038354128599166870e-02 -2.163108587265014648e-01 -1.978474557399749756e-01 3.507900238037109375e-02 1.508367508649826050e-01 2.712968923151493073e-02 -5.179063230752944946e-02
-2.097937613725662231e-01 1.484229117631912231e-01 1.799309551715850830e-01 -9.631827473640441895e-02 5.416462197899818420e-02 1.240054983645677567e-02 6.054800748825073242e-02 -5.182804074138402939e-03 -2.748587913811206818e-02 8.932466059923171997e-02 -6.002828106284141541e-02 -3.896791115403175354e-02 -1.048062667250633240e-01 -1.622008085250854492e-01 -3.411401808261871338e-01 -4.616763293743133545e-01 -4.699192196130752563e-02 2.264184206724166870e-01 1.689817905426025391e-01 8.874031901359558105e-02 9.197835624217987061e-02 -1.369629055261611938e-01 -1.066814363002777100e-01 -3.295662701129913330e-01 2.343941628932952881e-01 1.053362786769866943e-01 -3.358098566532135010e-01 -1.246470287442207336e-01 2.428065240383148193e-01 -6.244457513093948364e-02 7.329071313142776489e-02 -7.189279794692993164e-02
-4.278093576431274414e-02 1.717951893806457520e-01 -3.534628748893737793e-01 1.304598525166511536e-02 2.703175134956836700e-02 1.067200973629951477e-01 1.983636319637298584e-01 4.598451033234596252e-02 -2.974914610385894775e-01 -2.895094752311706543e-01 -1.514969468116760254e-01 2.878066385164856911e-03 -2.307793051004409790e-01 -1.080652624368667603e-01 1.753184348344802856e-01 -7.894721627235412598e-02 -5.191516131162643433e-02 2.495927661657333374e-01 -1.254011243581771851e-01 5.561869591474533081e-02 9.750492125749588013e-02 -1.739310473203659058e-01 1.223563700914382935e-01 -3.197459280490875244e-01 -6.892120093107223511e-02 -4.936068877577781677e-02 -2.449655383825302124e-01 -9.797355532646179199e-02 -2.919970266520977020e-02 3.524879515171051025e-01 1.630901992321014404e-01 1.533422917127609253e-01
-1.671726256608963013e-01 -2.758094668388366699e-01 -1.844760775566101074e-01 2.280345419421792030e-03 3.106747567653656006e-02 9.268715977668762207e-02 1.155316382646560669e-01 6.895158439874649048e-02 -1.897566169500350952e-01 -2.353383749723434448e-01 8.078172802925109863e-02 2.684559226036071777e-01 -1.859987229108810425e-01 -1.411977410316467285e-01 -2.119236588478088379e-01 -2.277179658412933350e-01 -8.083876967430114746e-02 -8.852738142013549805e-02 5.189201235771179199e-02 1.918470561504364014e-01 3.756343126296997070e-01 -1.896319538354873657e-01 -1.280612945556640625e-01 -2.408749312162399292e-01 -2.432927489280700684e-01 -3.048649430274963379e-01 -8.800470829010009766e-02 -1.547953039407730103e-01 -6.436444818973541260e-02 1.199882403016090393e-01 -4.859379306435585022e-02 -5.393265932798385620e-02
1.069386675953865051e-01 1.059633418917655945e-01 -1.375157535076141357e-01 -1.286848820745944977e-02 4.971836879849433899e-02 5.058839172124862671e-02 1.541381478309631348e-01 -2.218257486820220947e-01 1.033886745572090149e-01 -3.316361904144287109e-01 1.829966455698013306e-01 -1.246491745114326477e-01 4.051354527473449707e-02 -4.225080311298370361e-01 -1.719092726707458496e-01 -2.502664625644683838e-01 8.940899744629859924e-03 3.314373195171356201e-01 2.076193541288375854e-01 5.482895672321319580e-02 1.733068078756332397e-01 -3.070484101772308350e-01 6.100718304514884949e-02 -1.473975330591201782e-01 -1.144085377454757690e-01 -3.660972043871879578e-02 -2.665839791297912598e-01 -1.072916854172945023e-02 -1.307118237018585205e-01 8.170986548066139221e-03 1.708812713623046875e-01 -2.137586288154125214e-02
-2.651884220540523529e-02 -5.707986280322074890e-02 -2.232332378625869751e-01 -1.444684267044067383e-01 7.829640805721282959e-02 6.035220995545387268e-02 -2.387133240699768066e-01 -2.755580246448516846e-01 -3.199334144592285156e-01 -1.619470268487930298e-01 -2.399022877216339111e-02 -1.806364511139690876e-03 -2.631763815879821777e-01 -5.959327518939971924e-02 2.175849676132202148e-01 -2.105535417795181274e-01 1.830724030733108521e-01 1.096130311489105225e-01 1.148807406425476074e-01 3.627720102667808533e-02 3.974285423755645752e-01 -1.483799517154693604e-01 -1.966115087270736694e-02 -2.538211047649383545e-01 -2.115601487457752228e-02 -1.869010776281356812e-01 -1.214002221822738647e-01 -3.179573118686676025e-01 -5.067939683794975281e-02 7.605223357677459717e-02 1.283029764890670776e-01 -9.023809432983398438e-02
1.146421507000923157e-01 1.035558898001909256e-02 -8.679305016994476318e-02 1.584764868021011353e-01 1.096613481640815735e-01 4.630988463759422302e-02 1.863437592983245850e-01 -2.364302277565002441e-01 -2.956781089305877686e-01 5.047602206468582153e-02 1.027458533644676208e-01 -1.419498622417449951e-01 8.971468359231948853e-02 -1.600201725959777832e-01 -1.979722678661346436e-01 -4.947429001331329346e-01 1.991661489009857178e-01 1.321643888950347900e-01 -4.939190670847892761e-02 2.458064556121826172e-01 2.933018207550048828e-01 -1.593318283557891846e-01 2.725818008184432983e-02 -5.565161630511283875e-02 -4.211641103029251099e-02 1.436368376016616821e-01 -1.560527235269546509e-01 -1.902886629104614258e-01 1.921498626470565796e-01 1.742081791162490845e-01 2.845988795161247253e-02 1.572097986936569214e-01
1.406252086162567139e-01 8.728284388780593872e-02 -1.191623732447624207e-01 2.753689885139465332e-01 2.140212953090667725e-01 5.230598151683807373e-02 -1.743234246969223022e-01 -1.908124685287475586e-01 1.947919577360153198e-01 -8.771459758281707764e-02 -2.876052260398864746e-01 4.171059131622314453e-01 -2.316413819789886475e-01 -2.971656322479248047e-01 -2.033933103084564209e-01 -1.977434307336807251e-01 5.931320786476135254e-02 -7.581745833158493042e-02 6.568561494350433350e-02 2.103589624166488647e-01 8.670754730701446533e-02 -4.330946132540702820e-02 9.293559193611145020e-02 -1.180686987936496735e-02 8.495842665433883667e-02 -1.374312043190002441e-01 -2.007260024547576904e-01 -1.532640159130096436e-01 7.152855861932039261e-03 2.389570921659469604e-01 1.321910470724105835e-01 -4.423739388585090637e-02
-4.369663656689226627e-04 -8.141563087701797485e-02 -1.416688859462738037e-01 1.365630477666854858e-01 2.402296476066112518e-02 6.124532967805862427e-02 -1.315902769565582275e-01 -9.642135351896286011e-02 1.667378246784210205e-01 4.330476745963096619e-02 -2.496977597475051880e-01 -4.663755372166633606e-02 -3.097491562366485596e-01 -2.541365921497344971e-01 -2.165929824113845825e-01 -1.640308350324630737e-01 -1.150140017271041870e-01 1.116379052400588989e-01 2.765057682991027832e-01 1.011913269758224487e-01 -2.235614322125911713e-02 1.788759082555770874e-01 -2.393116950988769531e-01 -2.349539548158645630e-01 -2.276967316865921021e-01 2.175762653350830078e-01 -3.032343685626983643e-01 -7.346037309616804123e-03 -6.873198598623275757e-02 1.734201610088348389e-01 3.064219355583190918e-01 -1.338716596364974976e-01
-2.491219155490398407e-02 2.624172568321228027e-01 -5.957600194960832596e-03 -1.880130171775817871e-01 2.334094196557998657e-01 -4.937062412500381470e-02 9.033739566802978516e-02 -1.485854238271713257e-01 -2.744851708412170410e-01 1.849475502967834473e-01 -1.751796156167984009e-01 -8.776255697011947632e-02 -7.652961649000644684e-03 -2.615274488925933838e-01 -2.340412437915802002e-01 -1.685250997543334961e-01 -1.141782850027084351e-01 2.765982151031494141e-01 1.278752386569976807e-01 -1.610184162855148315e-01 1.126797050237655640e-01 1.013059318065643311e-01 -1.847638934850692749e-01 -1.390029937028884888e-01 -1.097620651125907898e-01 -3.548090159893035889e-02 6.483581662178039551e-02 -2.248804420232772827e-01 1.784555464982986450e-01 3.958621919155120850e-01 1.034279093146324158e-01 -1.812006682157516479e-01
1.139646209776401520e-02 -6.362296640872955322e-02 -2.239094227552413940e-01 -1.370250582695007324e-01 1.094848215579986572e-01 -1.248379349708557129e-01 9.506425261497497559e-02 -2.741561830043792725e-02 -2.248812317848205566e-01 -9.160257875919342041e-02 -1.627608686685562134e-01 5.055551230907440186e-02 8.141525089740753174e-02 -2.390192896127700806e-01 -1.702597141265869141e-01 -5.439732074737548828e-01 -1.030647233128547668e-01 1.506697237491607666e-01 -5.147428810596466064e-02 6.618841737508773804e-02 -1.257675439119338989e-01 -7.964724302291870117e-02 -8.830144256353378296e-02 -2.841327488422393799e-01 9.916584193706512451e-02 3.434002995491027832e-01 -1.319946646690368652e-01 -7.545075565576553345e-02 1.587989032268524170e-01 -4.941713809967041016e-02 8.378200232982635498e-02 -2.762094438076019287e-01
7.931228727102279663e-03 -4.838698357343673706e-02 -1.568167656660079956e-01 -5.723655968904495239e-02 9.024633467197418213e-02 2.646057009696960449e-01 6.083635240793228149e-02 -6.561531126499176025e-02 5.774151068180799484e-03 -1.641587913036346436e-01 1.335614919662475586e-01 3.776519745588302612e-02 -1.607199162244796753e-01 -2.348775863647460938e-01 -1.198255643248558044e-01 -2.067410200834274292e-01 3.382534980773925781e-01 -5.190466344356536865e-02 -1.283694356679916382e-01 -7.186155021190643311e-02 5.476556345820426941e-02 -9.773878753185272217e-02 -5.854339897632598877e-02 -1.561126559972763062e-01 -7.034576684236526489e-02 -2.900193929672241211e-01 -3.819428682327270508e-01 -3.894113600254058838e-01 3.030118048191070557e-01 1.015361864119768143e-02 1.967315077781677246e-01 -5.394109711050987244e-02
2.331829518079757690e-01 -1.429015994071960449e-01 -7.565917074680328369e-02 -1.610623896121978760e-01 -1.516871899366378784e-01 1.745470017194747925e-01 8.391276001930236816e-02 -2.793182730674743652e-01 -9.411566704511642456e-02 -2.208209410309791565e-02 -3.374235928058624268e-01 1.658076047897338867e-01 -1.684841215610504150e-01 -4.089067224413156509e-03 -3.189990222454071045e-01 -2.600518465042114258e-01 -2.391786426305770874e-01 -1.046877875924110413e-01 8.460489660501480103e-02 -3.523943945765495300e-02 -1.209861561655998230e-01 -7.106534391641616821e-02 1.973550468683242798e-01 -1.280104219913482666e-01 2.400674112141132355e-02 6.825971603393554688e-02 -1.288194805383682251e-01 -3.065639734268188477e-01 1.169451177120208740e-01 3.066867887973785400e-01 1.273118257522583008e-01 -1.231999173760414124e-01
1.259590536355972290e-01 -1.154822558164596558e-01 -1.467832922935485840e-01 1.621632650494575500e-02 4.724913090467453003e-02 7.294426858425140381e-02 -5.312708020210266113e-02 -1.601746529340744019e-01 -1.099623292684555054e-01 2.587343566119670868e-02 2.721978127956390381e-01 2.992992997169494629e-01 -5.851854011416435242e-02 -3.650279045104980469e-01 -2.513078451156616211e-01 -3.595527708530426025e-01 8.867180347442626953e-02 6.442499160766601562e-02 1.733878105878829956e-01 2.089125365018844604e-01 -4.060340672731399536e-02 6.811640411615371704e-02 1.279526650905609131e-01 -8.540125191211700439e-02 5.414598435163497925e-02 2.711983025074005127e-01 -3.685067892074584961e-01 -4.782815277576446533e-02 2.033136039972305298e-01 8.143314719200134277e-02 -9.750457853078842163e-02 -1.403812617063522339e-01
-1.201707683503627777e-02 -1.268106848001480103e-01 -1.568184345960617065e-01 -1.312201768159866333e-01 3.883540257811546326e-02 1.798296421766281128e-01 6.548042595386505127e-02 -2.683340311050415039e-01 -3.849891945719718933e-02 -3.324908018112182617e-01 4.992381855845451355e-02 1.845403015613555908e-01 2.012558579444885254e-01 -4.331706464290618896e-01 -3.023728728294372559e-01 -5.718522891402244568e-02 -6.351501494646072388e-02 -1.645185798406600952e-02 1.032042801380157471e-01 1.253795921802520752e-01 9.479308128356933594e-02 3.937151748687028885e-03 -2.036801576614379883e-01 -1.265601813793182373e-01 -3.620644509792327881e-01 -1.153436256572604179e-03 7.358292490243911743e-02 -2.045983970165252686e-01 1.735403537750244141e-01 8.707875758409500122e-02 1.011604964733123779e-01 1.921627372503280640e-01
-6.859411299228668213e-02 -2.946097776293754578e-02 -1.364049166440963745e-01 6.165220588445663452e-02 5.034352093935012817e-02 1.873972713947296143e-01 3.477248251438140869e-01 5.438017845153808594e-02 -3.254892826080322266e-01 -1.314786970615386963e-01 -2.059710025787353516e-01 2.152369320392608643e-01 -1.627852469682693481e-01 -2.664428055286407471e-01 4.006968811154365540e-02 -7.230965886265039444e-03 -7.244110107421875000e-02 1.643617898225784302e-01 -8.196590840816497803e-02 1.020066365599632263e-01 2.756938934326171875e-01 -1.443893760442733765e-01 7.310353964567184448e-02 -4.099605381488800049e-01 -1.193204000592231750e-01 2.091728746891021729e-01 -2.663163244724273682e-01 -7.894028723239898682e-02 1.309142857789993286e-01 -5.716988444328308105e-02 -1.171170696616172791e-01 1.021993234753608704e-01
-1.626761406660079956e-01 1.294216811656951904e-01 9.810183942317962646e-02 -1.571603491902351379e-02 -1.386210173368453979e-01 -1.580186933279037476e-01 -5.775595083832740784e-02 7.376974821090698242e-02 5.033451318740844727e-02 -2.463540062308311462e-02 4.168011620640754700e-02 1.833926141262054443e-01 -5.627344176173210144e-02 -2.714779675006866455e-01 -2.221095263957977295e-01 -5.188866257667541504e-01 7.843202352523803711e-02 9.286271780729293823e-02 9.680406004190444946e-02 5.619148910045623779e-02 9.548229724168777466e-02 -2.049741446971893311e-01 2.354615367949008942e-02 -1.739775240421295166e-01 1.922139078378677368e-01 -1.984805613756179810e-02 -3.541826605796813965e-01 -2.916993796825408936e-01 2.830291390419006348e-01 6.905104219913482666e-02 1.160506606101989746e-01 -6.727493554353713989e-02
1.456300616264343262e-01 6.123988330364227295e-02 -9.502236545085906982e-02 -1.331174224615097046e-01 2.042707651853561401e-01 1.539575010538101196e-01 9.029275178909301758e-02 -7.503249496221542358e-02 -3.371655642986297607e-01 1.343609094619750977e-01 2.102584242820739746e-01 -1.659805513918399811e-02 2.173003256320953369e-01 -1.765880733728408813e-01 -2.800519168376922607e-01 -3.621253073215484619e-01 8.363326080143451691e-03 3.780695050954818726e-02 -8.221923559904098511e-02 1.752812862396240234e-01 1.393363475799560547e-01 -1.466526836156845093e-01 -2.128854393959045410e-02 6.358593236654996872e-03 -1.513457894325256348e-01 -1.164400801062583923e-01 -3.864241838455200195e-01 -5.198936164379119873e-02 3.211246728897094727e-01 1.634878069162368774e-01 -7.847172021865844727e-02 -1.058764173649251461e-04
-1.291642189025878906e-01 -2.630973979830741882e-02 -2.170479297637939453e-01 -3.724393900483846664e-03 2.529058158397674561e-01 1.311695128679275513e-01 1.630837023258209229e-01 1.549676358699798584e-01 -2.077136635780334473e-01 -1.718281805515289307e-01 -3.937677294015884399e-02 6.515143811702728271e-02 1.011084765195846558e-01 -2.064343094825744629e-01 -4.257320165634155273e-01 -2.213628143072128296e-01 6.826420128345489502e-02 -3.112563863396644592e-02 3.023707270622253418e-01 2.639315426349639893e-01 4.001576080918312073e-02 1.760103702545166016e-01 -1.520390808582305908e-01 -2.235251069068908691e-01 4.368546232581138611e-02 1.768805086612701416e-01 -2.025390118360519409e-01 -1.072453111410140991e-01 1.638979166746139526e-01 7.975871115922927856e-02 -1.601088494062423706e-01 1.587946563959121704e-01
-4.200787842273712158e-02 2.954488992691040039e-01 -2.455966323614120483e-01 -4.443307220935821533e-02 -2.340911328792572021e-02 1.066792979836463928e-01 2.583200931549072266e-01 -5.398602038621902466e-02 -2.841799557209014893e-01 7.693057507276535034e-02 -9.738667309284210205e-02 1.092374324798583984e-01 -1.171343103051185608e-01 -4.734876453876495361e-01 -1.314877867698669434e-01 -4.154101014137268066e-02 -1.882919520139694214e-01 6.952605675905942917e-03 -1.158048808574676514e-01 -4.304166510701179504e-02 3.312563896179199219e-01 -2.096264809370040894e-01 -3.171354904770851135e-02 -1.465125083923339844e-01 -3.031485080718994141e-01 9.768581390380859375e-02 -1.254911869764328003e-01 -1.961073130369186401e-01 1.283366084098815918e-01 1.424454618245363235e-02 -3.712751343846321106e-02 3.809747844934463501e-02
3.091121278703212738e-02 -8.165134489536285400e-02 -2.812603674829006195e-02 1.073501482605934143e-01 -1.505429018288850784e-02 -6.397082656621932983e-02 1.291338503360748291e-01 -1.191353723406791687e-01 -1.208770573139190674e-01 -8.489378541707992554e-02 -9.759195148944854736e-02 2.653194367885589600e-01 -2.532334625720977783e-01 -2.867788672447204590e-01 -1.661579459905624390e-01 -2.130158096551895142e-01 -1.230738461017608643e-01 5.074500292539596558e-02 1.800415962934494019e-01 2.170005440711975098e-01 -1.165555603802204132e-02 7.511892914772033691e-02 -5.194544047117233276e-02 -5.850116908550262451e-02 -9.082809835672378540e-02 1.493641287088394165e-01 -4.682806134223937988e-01 7.316746562719345093e-02 -5.523017048835754395e-02 -1.530010402202606201e-01 4.440562725067138672e-01 -1.892446428537368774e-01
1.477461904287338257e-01 -1.560693141072988510e-02 -4.155799001455307007e-02 3.829888626933097839e-02 -1.636876165866851807e-01 2.909109592437744141e-01 1.361381113529205322e-01 -6.859433650970458984e-02 2.223487384617328644e-02 -1.843122839927673340e-01 -8.642293512821197510e-02 1.077181249856948853e-01 -1.616910099983215332e-01 -2.225359827280044556e-01 -1.066536176949739456e-02 -1.613781601190567017e-01 -2.494348287582397461e-01 -3.144799768924713135e-01 3.727102577686309814e-01 2.882071137428283691e-01 2.803097963333129883e-01 -1.104218661785125732e-01 -3.339716047048568726e-02 -1.082234159111976624e-01 5.241679772734642029e-02 5.633073672652244568e-02 -3.908365368843078613e-01 -4.099698364734649658e-02 -1.265743672847747803e-01 9.955828636884689331e-02 -2.191188745200634003e-02 -1.061036586761474609e-01
2.676407620310783386e-02 9.797658771276473999e-03 8.297493308782577515e-02 2.077578939497470856e-02 -1.308150440454483032e-01 -1.851024478673934937e-01 8.318998850882053375e-03 -2.155085951089859009e-01 -8.675575256347656250e-03 -8.627098798751831055e-02 -1.369819492101669312e-01 2.739617973566055298e-02 -2.536763548851013184e-01 -2.669276297092437744e-01 -1.760673522949218750e-01 -2.608088543638586998e-03 7.459254562854766846e-02 1.662861853837966919e-01 2.127272486686706543e-01 2.726647853851318359e-01 9.650093317031860352e-02 4.468638077378273010e-02 -9.526292234659194946e-02 -2.754194736480712891e-01 -1.060679089277982712e-02 2.910454012453556061e-02 -3.325849175453186035e-01 -1.401336491107940674e-01 -1.822648048400878906e-01 9.209758788347244263e-02 4.923643171787261963e-01 -1.896112412214279175e-01
-7.105533778667449951e-02 4.166710376739501953e-02 -2.351506799459457397e-01 -4.162179771810770035e-03 8.145789057016372681e-02 1.638815179467201233e-02 1.134200617671012878e-01 -2.130316644906997681e-01 -2.516311705112457275e-01 -2.018068432807922363e-01 1.468128114938735962e-01 1.244257688522338867e-01 -2.919608056545257568e-01 -6.668550521135330200e-02 -7.971751689910888672e-02 -1.682163774967193604e-01 -1.166858617216348648e-02 2.225099802017211914e-01 -1.526044607162475586e-01 3.220357894897460938e-01 -1.564780771732330322e-01 -2.857497036457061768e-01 -1.016683503985404968e-01 -3.805077075958251953e-01 -5.177044495940208435e-02 -1.902571171522140503e-01 -1.650846004486083984e-01 -2.331020832061767578e-01 -6.620377302169799805e-02 1.459000706672668457e-01 1.525856107473373413e-01 -3.021787153556942940e-03
-4.295025393366813660e-02 -7.576686912216246128e-04 -2.192725986242294312e-01 3.441325575113296509e-02 -7.707646116614341736e-03 -6.428850442171096802e-02 1.048518419265747070e-01 -2.378248870372772217e-01 -1.502868533134460449e-01 -4.409096240997314453e-01 3.757788240909576416e-02 5.094398558139801025e-02 5.884774774312973022e-02 -2.355088740587234497e-01 2.691811919212341309e-01 -2.409314922988414764e-02 -1.775012165307998657e-01 -1.001075580716133118e-01 3.174116834998130798e-02 2.132423818111419678e-01 2.618554532527923584e-01 -3.645111620426177979e-02 -3.693119797389954329e-04 -7.339393347501754761e-02 -7.819099724292755127e-02 6.929863989353179932e-02 -1.347619742155075073e-01 -2.755788266658782959e-01 3.777903318405151367e-01 2.618618011474609375e-01 -1.984399557113647461e-01 7.206702232360839844e-02
-1.081456840038299561e-01 -4.213041439652442932e-02 -8.692876249551773071e-02 -6.451839208602905273e-02 1.382285505533218384e-01 2.384705394506454468e-01 1.401482075452804565e-01 1.246493831276893616e-01 -1.791147291660308838e-01 -1.588608026504516602e-01 1.627815812826156616e-01 9.533278644084930420e-02 -1.537467986345291138e-01 -4.348189234733581543e-01 -2.551553547382354736e-01 -2.168076187372207642e-01 -1.133439131081104279e-02 -5.384590849280357361e-02 1.638858020305633545e-01 1.083065047860145569e-01 9.200694411993026733e-02 1.700807660818099976e-01 -1.707746684551239014e-01 -1.296502351760864258e-01 2.879693508148193359e-01 2.503636777400970459e-01 -3.246258199214935303e-01 -3.360566496849060059e-02 1.941314190626144409e-01 1.248464286327362061e-01 -8.482321351766586304e-02 -9.145932644605636597e-02
4.780687391757965088e-02 1.336483210325241089e-01 2.218410074710845947e-01 -7.527865469455718994e-02 -8.902836591005325317e-02 -1.379036009311676025e-01 1.762779429554939270e-02 1.667832769453525543e-02 -1.640334278345108032e-01 -9.965393692255020142e-02 6.562656164169311523e-02 8.138439059257507324e-02 -1.279924660921096802e-01 -2.563000321388244629e-01 -1.902579218149185181e-01 -4.858357906341552734e-01 -1.238413527607917786e-01 1.820225566625595093e-01 -4.776988551020622253e-02 8.430975675582885742e-02 -5.928443372249603271e-02 -2.002821713685989380e-01 3.292703256011009216e-02 -2.466745823621749878e-01 1.136153787374496460e-01 -1.295633763074874878e-01 -2.653424739837646484e-01 -1.924900263547897339e-01 4.131503999233245850e-01 -1.348701864480972290e-01 5.677511170506477356e-02 -5.182253941893577576e-02
-8.174238353967666626e-02 -1.179967541247606277e-02 8.609943091869354248e-02 -2.452029287815093994e-01 -1.980358660221099854e-01 1.183236464858055115e-01 5.405212566256523132e-02 -1.226994469761848450e-01 -5.997360497713088989e-02 -1.498692035675048828e-01 -2.773402035236358643e-01 1.538997981697320938e-02 -2.465746551752090454e-01 4.593129083514213562e-02 -6.208274513483047485e-02 -1.711584478616714478e-01 -2.515174150466918945e-01 -1.149513646960258484e-01 6.895150244235992432e-02 -1.352842748165130615e-01 -4.686308279633522034e-02 2.639056146144866943e-01 -3.095236718654632568e-01 -2.028259932994842529e-01 1.659591197967529297e-01 -1.815847121179103851e-02 -2.799062430858612061e-01 -3.398715257644653320e-01 2.767014503479003906e-01 8.933494240045547485e-02 2.008701711893081665e-01 1.527795847505331039e-02
-1.443346291780471802e-01 -1.392818521708250046e-02 -1.496502459049224854e-01 -3.774663805961608887e-02 6.739684194326400757e-02 -2.057736217975616455e-01 9.466004371643066406e-02 -5.116035416722297668e-02 -1.380578577518463135e-01 -2.704963386058807373e-01 -1.086988896131515503e-01 1.345649063587188721e-01 2.011581063270568848e-01 -1.635987311601638794e-01 -1.868116408586502075e-01 -3.921308219432830811e-01 -2.350565791130065918e-01 7.918059825897216797e-02 9.737802296876907349e-02 1.006508544087409973e-01 1.582510322332382202e-01 -1.005700379610061646e-01 -1.183906123042106628e-01 -3.026155568659305573e-02 -1.424892991781234741e-01 2.195510566234588623e-01 -1.864310055971145630e-01 -6.440209597349166870e-02 1.676456183195114136e-01 -1.266346275806427002e-01 3.429146409034729004e-01 -3.439171016216278076e-01
-1.588525995612144470e-02 -1.192503571510314941e-01 -1.615595817565917969e-01 -1.221008524298667908e-01 7.470190757885575294e-04 2.542750909924507141e-02 3.718968331813812256e-01 -8.661633729934692383e-02 -1.965634226799011230e-01 7.553131878376007080e-02 1.569501310586929321e-01 -6.238819286227226257e-02 -7.704403251409530640e-02 6.424256414175033569e-02 -3.595421835780143738e-02 -2.598697245121002197e-01 5.376684013754129410e-03 -8.109206706285476685e-02 6.775066256523132324e-02 3.296341598033905029e-01 4.097838699817657471e-01 -1.874861568212509155e-01 -9.703955799341201782e-02 -1.143093407154083252e-01 -1.551602333784103394e-01 -1.550787538290023804e-01 -1.587589234113693237e-01 -3.212080299854278564e-01 2.610817253589630127e-01 1.561819165945053101e-01 1.099957600235939026e-01 -1.404815614223480225e-01
1.155057847499847412e-01 -1.495643854141235352e-01 -2.145448178052902222e-01 -1.189368888735771179e-01 5.150693655014038086e-02 1.340258270502090454e-01 2.379225343465805054e-01 -2.131846398115158081e-01 -1.928464174270629883e-01 -3.307995200157165527e-01 1.557407230138778687e-01 -1.543392688035964966e-01 1.382854282855987549e-01 -3.075301349163055420e-01 -1.553680002689361572e-01 -1.270993649959564209e-01 -6.534964591264724731e-02 -4.205768927931785583e-03 7.623126357793807983e-02 -1.007217466831207275e-01 2.179217785596847534e-01 -4.495903849601745605e-02 -7.500509917736053467e-02 -4.035416841506958008e-01 -3.130238056182861328e-01 1.118350122123956680e-02 -1.448044329881668091e-01 2.542509138584136963e-02 -1.114342138171195984e-01 2.417353987693786621e-01 -5.949091166257858276e-02 2.035008370876312256e-02
-1.257206946611404419e-01 5.779451504349708557e-02 -3.762104213237762451e-01 -2.516194880008697510e-01 -2.001554667949676514e-01 1.200867742300033569e-01 1.683868654072284698e-02 -1.709170490503311157e-01 5.507148429751396179e-02 -4.264049232006072998e-02 -4.633339121937751770e-03 4.484216570854187012e-01 4.361835308372974396e-03 -3.698810935020446777e-01 9.051263332366943359e-02 -8.604034036397933960e-02 1.242703199386596680e-01 -1.208287626504898071e-01 7.545706629753112793e-02 1.889966577291488647e-01 -8.421782404184341431e-02 -1.411295086145401001e-01 -1.289190910756587982e-02 -2.961546927690505981e-02 -1.860000640153884888e-01 1.932159960269927979e-01 -1.579663604497909546e-01 -2.079040259122848511e-01 2.169246375560760498e-01 1.368815898895263672e-01 1.488026231527328491e-01 -7.808002829551696777e-02
-3.198037445545196533e-01 7.977113127708435059e-02 -2.621257603168487549e-01 -2.644776999950408936e-01 1.076021715998649597e-01 1.138299331068992615e-02 -2.446468919515609741e-02 -1.977279186248779297e-01 -3.039492852985858917e-02 9.532076865434646606e-02 -1.611702293157577515e-01 -7.240704447031021118e-02 -4.581240192055702209e-02 -3.170517086982727051e-01 -2.406671410426497459e-03 -3.774892091751098633e-01 -6.963355094194412231e-02 1.152948439121246338e-01 4.831584170460700989e-03 4.190988466143608093e-02 -4.646232351660728455e-02 -6.649120151996612549e-02 1.162584125995635986e-02 -1.469339281320571899e-01 -2.804013490676879883e-01 3.146476149559020996e-01 -3.543477877974510193e-02 -2.222428321838378906e-01 1.321921199560165405e-01 5.374542996287345886e-02 7.646556943655014038e-02 -3.350168168544769287e-01
-1.465460062026977539e-01 1.219287440180778503e-01 -4.663825035095214844e-02 -3.700342178344726562e-01 1.153037473559379578e-01 1.409872621297836304e-01 1.201442405581474304e-01 -1.532743424177169800e-01 -3.043712675571441650e-01 -1.134392991662025452e-01 -6.114284321665763855e-02 1.247284486889839172e-01 1.537759602069854736e-01 -2.798056006431579590e-01 -5.240358784794807434e-02 -2.273819968104362488e-02 -2.370011061429977417e-01 2.804425358772277832e-01 2.139355689287185669e-01 5.310454964637756348e-02 8.447107672691345215e-02 -5.343231558799743652e-02 -1.390820294618606567e-01 -1.728540062904357910e-01 -2.227560430765151978e-01 -1.629642546176910400e-01 6.746774166822433472e-02 -4.227946400642395020e-01 8.721268735826015472e-03 -1.203100313432514668e-03 2.037417888641357422e-02 -1.444076001644134521e-01
-1.141623966395854950e-02 1.627627387642860413e-02 -3.696397542953491211e-01 -1.753269582986831665e-01 3.705845773220062256e-02 -3.978986665606498718e-02 -4.819909483194351196e-02 -9.589633904397487640e-03 -2.145148366689682007e-01 -2.301831394433975220e-01 3.941935300827026367e-02 8.390115201473236084e-02 -3.234540224075317383e-01 2.640170417726039886e-02 1.439854316413402557e-02 -2.396319508552551270e-01 -3.775612637400627136e-02 1.834789663553237915e-01 -3.793105855584144592e-02 4.745358228683471680e-02 7.689891755580902100e-02 -1.721005588769912720e-01 -1.803257316350936890e-01 -2.651326358318328857e-01 -3.267356380820274353e-02 -3.529702723026275635e-01 -4.382066130638122559e-01 -1.986928880214691162e-01 6.092322990298271179e-02 3.409091755747795105e-02 1.080383136868476868e-01 -7.405650615692138672e-02
2.143302708864212036e-01 -3.993895649909973145e-02 -3.468435406684875488e-01 1.065871864557266235e-01 -4.480458796024322510e-02 8.606364578008651733e-02 1.262931078672409058e-01 1.904562711715698242e-01 -2.902800142765045166e-01 -2.327884137630462646e-01 -8.218156546354293823e-02 1.671963185071945190e-01 -1.516279131174087524e-01 -2.065009623765945435e-01 2.300834283232688904e-02 -1.939702183008193970e-01 1.524295806884765625e-01 -8.307574689388275146e-02 3.737779567018151283e-03 3.336476683616638184e-01 -1.600078120827674866e-02 -3.798879310488700867e-02 -3.547183573246002197e-01 -4.986837133765220642e-02 -4.584665596485137939e-02 2.508052587509155273e-01 -7.865638285875320435e-02 -2.226488590240478516e-01 8.413869142532348633e-02 1.627980023622512817e-01 6.894157081842422485e-02 -2.272383272647857666e-01
2.770138084888458252e-01 -1.226099058985710144e-01 -1.142879948019981384e-01 -6.716943532228469849e-02 1.239115744829177856e-01 1.281804442405700684e-01 -2.161744385957717896e-01 -2.554404735565185547e-01 -6.113988161087036133e-02 5.293753370642662048e-02 -1.346800625324249268e-01 6.473392248153686523e-02 2.873896434903144836e-02 -1.101217791438102722e-01 -2.257479131221771240e-01 -2.016781717538833618e-01 -1.089537665247917175e-01 1.198704317212104797e-01 1.378149837255477905e-01 5.197279527783393860e-02 2.027150392532348633e-01 -2.349935322999954224e-01 1.272163838148117065e-01 -3.626246154308319092e-01 1.492149382829666138e-01 5.346147716045379639e-02 1.594656705856323242e-02 -2.271501719951629639e-01 1.452214717864990234e-01 4.235279262065887451e-01 -2.021019309759140015e-01 -5.672470480203628540e-02
-4.053790867328643799e-02 -7.329043000936508179e-02 8.949422091245651245e-02 -1.262532547116279602e-02 5.468358844518661499e-02 -2.208638750016689301e-02 -2.165688760578632355e-02 -9.197540581226348877e-02 -1.696862862445414066e-03 -2.621119618415832520e-01 1.064595803618431091e-01 1.997302770614624023e-01 -1.532877832651138306e-01 -1.423432379961013794e-01 -2.155654877424240112e-02 -5.897539854049682617e-01 3.079663813114166260e-01 1.418856382369995117e-01 -1.218097135424613953e-01 9.142328798770904541e-02 4.668496549129486084e-02 -2.424766123294830322e-01 -9.209255687892436981e-03 -4.661129415035247803e-02 2.168620005249977112e-02 6.806068867444992065e-02 -3.354236483573913574e-01 -1.031106039881706238e-01 2.567624151706695557e-01 -1.044321246445178986e-02 2.203149795532226562e-01 -1.273773610591888428e-01
1.633751690387725830e-01 -1.654867827892303467e-01 -2.012667804956436157e-01 -1.510634273290634155e-01 -1.716529577970504761e-02 1.822444647550582886e-01 4.380147159099578857e-02 -1.510234773159027100e-01 2.351603470742702484e-02 1.100419685244560242e-01 -2.786957919597625732e-01 1.766840815544128418e-01 -6.073907017707824707e-02 -1.395694166421890259e-02 -1.850780397653579712e-01 -2.274979501962661743e-01 -2.268972694873809814e-01 -6.431820243597030640e-02 2.187857776880264282e-01 1.573368906974792480e-01 -1.360227912664413452e-01 -2.450829558074474335e-02 2.005112171173095703e-02 -4.217292964458465576e-01 4.321502894163131714e-02 4.418762326240539551e-01 -1.421318650245666504e-01 -1.072947680950164795e-01 1.004489064216613770e-01 1.465770453214645386e-01 2.244740165770053864e-02 -1.624794006347656250e-01
-4.352518357336521149e-03 6.292412430047988892e-02 -4.802210256457328796e-02 -1.925856471061706543e-01 3.694549798965454102e-01 -1.521446648985147476e-02 1.782846003770828247e-01 1.045114826411008835e-02 -3.523089587688446045e-01 9.076785296201705933e-02 -3.798423409461975098e-01 4.624559730291366577e-02 -1.257908493280410767e-01 -1.236490681767463684e-01 -2.176547050476074219e-01 -1.174904219806194305e-02 -1.868854463100433350e-01 1.314476579427719116e-01 1.364655885845422745e-02 1.556771714240312576e-02 1.256982684135437012e-01 5.459912121295928955e-02 -1.552263349294662476e-01 -6.864547729492187500e-02 -1.798371970653533936e-01 7.126679271459579468e-02 -2.061684876680374146e-01 -1.402409523725509644e-01 1.884775608777999878e-01 1.022596359252929688e-01 2.525647282600402832e-01 -3.478723168373107910e-01
2.597557939589023590e-02 -7.998157292604446411e-02 -2.370554506778717041e-01 -1.017064899206161499e-01 -2.299218066036701202e-02 2.403876930475234985e-01 1.704114605672657490e-03 8.962528081610798836e-04 -6.959763355553150177e-03 -7.952058315277099609e-02 -3.498878777027130127e-01 -3.138128221035003662e-01 5.585703253746032715e-02 -3.355579972267150879e-01 -2.961284816265106201e-01 -4.097874760627746582e-01 -7.377777248620986938e-02 4.205704852938652039e-02 3.293776512145996094e-02 7.700901478528976440e-02 -1.173939034342765808e-01 -2.000422216951847076e-02 4.399891570210456848e-02 -2.408845275640487671e-01 -1.750365942716598511e-01 2.465989589691162109e-01 -1.342292428016662598e-01 -1.432040780782699585e-01 1.870116032660007477e-02 2.504186239093542099e-03 1.652240753173828125e-01 -1.531745046377182007e-01
8.316940627992153168e-03 -7.315533608198165894e-02 -3.102490603923797607e-01 2.554559111595153809e-01 1.006399318575859070e-01 7.841063290834426880e-02 -7.260101288557052612e-02 5.544625595211982727e-02 -1.125026196241378784e-01 -3.271919488906860352e-01 -1.664672642946243286e-01 -7.398977130651473999e-02 5.433142185211181641e-02 -2.532207965850830078e-01 -1.319918781518936157e-01 1.090137511491775513e-01 -3.440368175506591797e-01 -1.163734421133995056e-01 2.458062954246997833e-02 -4.897417873144149780e-02 2.039186097681522369e-02 -1.141023710370063782e-01 1.467185616493225098e-01 -2.837188839912414551e-01 -2.359075285494327545e-02 3.255436122417449951e-01 -2.745146155357360840e-01 -1.732909679412841797e-01 1.293275654315948486e-01 1.578465700149536133e-01 2.136652469635009766e-01 -9.791470319032669067e-02
-1.675420440733432770e-02 1.324431896209716797e-01 -2.989808022975921631e-01 -1.746130138635635376e-01 1.842873841524124146e-01 7.602150738239288330e-02 -9.602709114551544189e-02 6.697109341621398926e-02 -1.259811222553253174e-01 2.686069905757904053e-02 2.702854014933109283e-02 -1.447613835334777832e-01 1.545631289482116699e-01 -6.603413075208663940e-02 -2.614155113697052002e-01 -5.136126279830932617e-01 -2.080657184123992920e-01 -7.150100171566009521e-02 -2.051964402198791504e-01 -1.186610162258148193e-01 9.484933316707611084e-02 -2.406416833400726318e-01 -2.697752118110656738e-01 -1.066870465874671936e-01 -4.153383895754814148e-02 1.515803635120391846e-01 -2.074204832315444946e-01 -1.268021911382675171e-01 9.080232679843902588e-02 1.797772645950317383e-01 4.036596417427062988e-02 -1.689163595438003540e-01
4.887257888913154602e-02 -1.034003794193267822e-01 -1.498298197984695435e-01 -1.935413032770156860e-01 2.680453062057495117e-01 -8.839423954486846924e-02 -4.846590757369995117e-02 -1.487877964973449707e-01 -2.094043344259262085e-01 -1.716396063566207886e-01 -2.837519347667694092e-01 1.447437405586242676e-01 -1.705247908830642700e-01 -2.699218094348907471e-01 -2.851578593254089355e-02 -2.560617588460445404e-02 7.530435174703598022e-02 4.399847239255905151e-02 8.997610711958259344e-05 -1.072550266981124878e-01 2.296650409698486328e-01 -1.078286767005920410e-01 -2.064094245433807373e-01 -4.127452149987220764e-02 -6.914162635803222656e-02 -8.846040815114974976e-02 -2.514003515243530273e-01 -4.754303395748138428e-01 -2.559908926486968994e-01 1.751992553472518921e-01 5.209318920969963074e-02 1.269209235906600952e-01
-1.236161496490240097e-02 -2.143249846994876862e-02 4.776473343372344971e-02 1.662244051694869995e-01 7.465564459562301636e-02 4.286275058984756470e-02 1.014209911227226257e-01 -2.182974070310592651e-01 -2.662488818168640137e-01 -2.578049153089523315e-02 -1.488680541515350342e-01 2.600274085998535156e-01 1.033362150192260742e-01 -1.701039224863052368e-01 -3.175439834594726562e-01 -4.154662042856216431e-02 2.483190447092056274e-01 2.233491986989974976e-01 1.752902269363403320e-01 1.819795668125152588e-01 1.108364239335060120e-01 -1.464506536722183228e-01 -6.286387145519256592e-02 -2.097488790750503540e-01 4.379621893167495728e-02 4.117933660745620728e-02 -2.933509945869445801e-01 -2.471803426742553711e-01 -1.395976841449737549e-01 -1.407007407397031784e-02 3.254896700382232666e-01 -2.591467499732971191e-01
2.116159535944461823e-02 -2.068436145782470703e-02 2.212856197729706764e-03 -2.665550112724304199e-01 1.061721071600914001e-01 1.858690083026885986e-01 1.384145468473434448e-01 -5.440421402454376221e-02 -1.520047038793563843e-01 -1.016778051853179932e-01 2.034247294068336487e-02 -9.675781428813934326e-02 -1.438246965408325195e-01 3.043478354811668396e-02 -2.093371599912643433e-01 -2.869412004947662354e-01 3.860794901847839355e-01 -1.090850098989903927e-03 2.114742696285247803e-01 1.173609718680381775e-01 1.124423071742057800e-01 -1.489723920822143555e-01 -1.529145389795303345e-01 -1.891442239284515381e-01 -2.522373795509338379e-01 -1.588676571846008301e-01 -3.509583175182342529e-01 -3.583244085311889648e-01 6.530039012432098389e-02 -3.344750776886940002e-02 4.171784222126007080e-02 1.415597796440124512e-01
-3.266064077615737915e-02 -8.074023574590682983e-02 -2.860089018940925598e-02 -1.333250850439071655e-01 6.907830946147441864e-03 3.152584657073020935e-03 -1.156269237399101257e-01 -2.198167890310287476e-01 -3.383030891418457031e-01 -1.408743411302566528e-01 5.328283086419105530e-02 2.777929231524467468e-02 -9.034331887960433960e-02 -1.348128020763397217e-01 2.341595292091369629e-01 -1.875283420085906982e-01 3.627233505249023438e-01 1.068939045071601868e-01 1.071014776825904846e-01 -3.217604011297225952e-03 3.679640591144561768e-01 -2.671482861042022705e-01 1.573871374130249023e-01 -2.286336570978164673e-01 -3.800966218113899231e-02 -1.812956482172012329e-02 -2.391652315855026245e-01 -2.681094110012054443e-01 1.619903892278671265e-01 5.791676789522171021e-02 2.099097222089767456e-01 -1.226217821240425110e-01
1.635297834873199463e-01 1.975924968719482422e-01 -1.337595134973526001e-01 -1.676899939775466919e-01 1.321569643914699554e-02 -2.037974745035171509e-01 1.183392852544784546e-01 -5.281070247292518616e-02 -2.964085340499877930e-01 2.219369560480117798e-01 -2.094713002443313599e-01 -1.420704722404479980e-01 -1.087321639060974121e-01 -4.280932247638702393e-01 -6.092106550931930542e-02 -2.171833813190460205e-01 -3.410262614488601685e-02 -2.212836295366287231e-01 6.067945435643196106e-02 1.018069535493850708e-01 1.808687001466751099e-01 -2.232919074594974518e-02 -2.058139592409133911e-01 -2.972023002803325653e-02 8.546925336122512817e-02 1.520414501428604126e-01 -2.753457725048065186e-01 -1.272374764084815979e-02 2.696200907230377197e-01 1.829690635204315186e-01 -1.647864729166030884e-01 -4.693318158388137817e-02
1.265345215797424316e-01 -7.829112559556961060e-02 -2.890075556933879852e-02 5.858282372355461121e-02 3.181478381156921387e-01 2.860323190689086914e-01 6.071581691503524780e-02 -1.410534083843231201e-01 -1.119261533021926880e-01 -8.522883802652359009e-02 -2.118793129920959473e-01 -2.933656796813011169e-02 -5.150932073593139648e-02 1.806959882378578186e-02 -2.053708285093307495e-01 -3.054869771003723145e-01 -2.535891532897949219e-02 1.369594931602478027e-01 -3.037294447422027588e-01 4.069405049085617065e-02 6.571689993143081665e-02 4.198099672794342041e-02 -1.035814806818962097e-01 -3.587113618850708008e-01 -1.689671874046325684e-01 1.786835342645645142e-01 -8.538910746574401855e-02 -2.006313353776931763e-01 -1.115979403257369995e-01 3.090713024139404297e-01 1.955798119306564331e-01 -2.234010398387908936e-01
-1.535262465476989746e-01 -7.940318435430526733e-02 -1.310631930828094482e-01 -9.182702749967575073e-02 1.172196269035339355e-01 7.868237793445587158e-02 -6.562570482492446899e-02 -8.817618340253829956e-02 3.968370705842971802e-02 -3.115734159946441650e-01 -1.935040652751922607e-01 2.729615755379199982e-02 -5.653339996933937073e-02 -2.403146773576736450e-02 -2.478293925523757935e-01 -4.136839509010314941e-01 -2.752373218536376953e-01 1.389595568180084229e-01 5.550492182374000549e-02 3.582967072725296021e-02 4.508561640977859497e-02 -6.466424465179443359e-02 -2.081324756145477295e-01 -7.300309836864471436e-02 -2.013315856456756592e-01 2.394920736551284790e-01 -1.717889159917831421e-01 -5.837909504771232605e-02 3.908438235521316528e-02 -9.769863635301589966e-02 2.620454430580139160e-01 -4.177191853523254395e-01
1.112831011414527893e-01 5.634462460875511169e-03 1.923788040876388550e-01 3.505837544798851013e-02 2.627464532852172852e-01 2.939224801957607269e-02 1.364496946334838867e-01 -3.386402726173400879e-01 -3.267150372266769409e-02 -2.448047101497650146e-01 -8.312851935625076294e-02 -1.116098612546920776e-01 1.055050045251846313e-01 -3.384609222412109375e-01 1.033636108040809631e-01 -1.107979286462068558e-02 -2.178915441036224365e-01 1.344828009605407715e-01 1.700871288776397705e-01 2.184529453516006470e-01 1.952896565198898315e-01 -1.266877949237823486e-01 -2.541034817695617676e-01 -2.130942791700363159e-01 -1.623346805572509766e-01 -1.542382687330245972e-01 -2.520197033882141113e-01 4.650929942727088928e-02 1.368287503719329834e-01 2.593061625957489014e-01 -1.266442686319351196e-01 -7.137002795934677124e-02
-1.434469874948263168e-02 -1.367929130792617798e-01 -1.966822743415832520e-01 -1.816738396883010864e-01 1.589934974908828735e-01 -2.566656842827796936e-02 1.398331969976425171e-01 7.483319938182830811e-02 -2.687215209007263184e-01 -4.073211550712585449e-01 -1.564286351203918457e-01 -4.867133870720863342e-02 -2.956528067588806152e-01 1.720263622701168060e-02 1.367051154375076294e-01 -3.438348770141601562e-01 4.833542555570602417e-02 8.690463006496429443e-02 1.120653096586465836e-02 7.597440853714942932e-03 2.455660551786422729e-01 -3.992591425776481628e-02 -3.119195252656936646e-02 -3.960261046886444092e-01 -1.130300201475620270e-02 -2.476898580789566040e-01 -1.353797316551208496e-01 -5.056418851017951965e-02 1.203310787677764893e-01 1.653015315532684326e-01 8.352870494127273560e-02 8.832778036594390869e-02
1.579981893301010132e-01 -5.071789026260375977e-03 -1.780602633953094482e-01 1.211599558591842651e-01 1.336322575807571411e-01 2.492003887891769409e-01 9.057287126779556274e-02 3.467606753110885620e-02 -1.916177421808242798e-01 -7.687321305274963379e-02 -2.775670401751995087e-02 3.181962370872497559e-01 -1.647564023733139038e-01 -1.202848926186561584e-01 3.984254598617553711e-01 -1.522046774625778198e-01 -1.130132284015417099e-02 -8.581641316413879395e-02 2.419711351394653320e-01 1.408859193325042725e-01 1.622266918420791626e-01 -5.303151160478591919e-02 1.837202161550521851e-01 -1.484011709690093994e-01 -1.468025892972946167e-01 -6.535753607749938965e-02 -1.790426075458526611e-01 -1.738647222518920898e-01 3.645644783973693848e-01 3.978793323040008545e-02 -1.646255701780319214e-01 -2.249363362789154053e-01
-1.469783484935760498e-01 -8.007048815488815308e-02 -5.748439580202102661e-02 3.957297205924987793e-01 1.417185515165328979e-01 -3.850088268518447876e-02 1.937259286642074585e-01 -3.967578709125518799e-02 -1.934260725975036621e-01 -2.217917144298553467e-02 -1.281863003969192505e-01 -1.447959095239639282e-01 9.502337127923965454e-02 -1.241642311215400696e-01 -1.941577941179275513e-01 -2.464494407176971436e-01 1.628629118204116821e-01 -8.018953353166580200e-02 8.529636263847351074e-02 2.415056079626083374e-01 1.293918639421463013e-01 -8.379221707582473755e-02 1.813893765211105347e-01 -2.382434904575347900e-01 -1.397602558135986328e-01 1.680143177509307861e-01 -2.956812977790832520e-01 -2.247247993946075439e-01 2.094741761684417725e-01 2.682695984840393066e-01 1.992149800062179565e-01 4.444532562047243118e-03
-4.913563653826713562e-02 -1.277192384004592896e-01 -1.840519458055496216e-01 -7.971104234457015991e-02 1.326846104348078370e-04 4.028488397598266602e-01 2.562024593353271484e-01 -1.383452955633401871e-02 -1.292449384927749634e-01 6.050352379679679871e-02 -2.350604087114334106e-01 7.628805190324783325e-02 -4.520227015018463135e-02 8.583431690931320190e-02 8.096012473106384277e-02 -3.397955298423767090e-01 -1.774704307317733765e-01 5.708360671997070312e-02 -1.815590560436248779e-01 1.989886015653610229e-01 -1.149557456374168396e-01 1.667690230533480644e-03 -5.923395603895187378e-02 -3.385892882943153381e-02 -8.066356182098388672e-02 -4.625286161899566650e-02 -2.146911770105361938e-01 -1.656561791896820068e-01 3.396991640329360962e-02 3.238697350025177002e-01 4.275958836078643799e-01 -6.172981485724449158e-02
-1.687438040971755981e-01 -6.135955918580293655e-03 -4.103243052959442139e-01 -2.883160710334777832e-01 2.678410150110721588e-02 2.738513983786106110e-02 1.138216257095336914e-02 -3.251219540834426880e-02 1.817601770162582397e-01 -1.338045597076416016e-01 8.294796943664550781e-02 2.795445322990417480e-01 -1.039034966379404068e-02 -3.835696578025817871e-01 1.335894614458084106e-01 -2.061964869499206543e-01 3.440678864717483521e-02 -8.620481938123703003e-02 1.061310842633247375e-01 3.074622154235839844e-01 1.432370301336050034e-02 -1.531613916158676147e-01 1.453439593315124512e-01 -3.308450803160667419e-02 -1.271080970764160156e-01 1.381605863571166992e-01 -2.484710812568664551e-01 -2.675840258598327637e-01 1.789829581975936890e-01 7.476425915956497192e-02 6.453656405210494995e-02 5.577219650149345398e-02
2.221170216798782349e-01 -1.913139075040817261e-01 -4.958830773830413818e-03 -3.265760838985443115e-01 2.222579717636108398e-01 -1.471306383609771729e-01 -1.016040295362472534e-01 -7.272859662771224976e-02 -7.066667824983596802e-02 -3.268409371376037598e-01 -1.588354259729385376e-01 9.122715145349502563e-02 -1.136117577552795410e-01 -2.824071347713470459e-01 -1.192020401358604431e-01 -8.863481134176254272e-02 1.683628857135772705e-01 -4.230248555541038513e-02 4.537146072834730148e-03 -8.698431402444839478e-02 -9.252925217151641846e-02 -7.599088549613952637e-02 -7.520034909248352051e-02 5.028750374913215637e-02 -4.278200492262840271e-02 1.449048519134521484e-01 -2.716866731643676758e-01 -3.756592273712158203e-01 -7.042469084262847900e-02 3.699498176574707031e-01 1.332852393388748169e-01 5.513402819633483887e-02
-2.057849615812301636e-02 -9.809242188930511475e-02 -1.163881942629814148e-01 -1.271194666624069214e-01 5.157721694558858871e-03 1.185629293322563171e-01 -1.077191904187202454e-01 -2.967128455638885498e-01 6.489598751068115234e-02 6.127429008483886719e-02 -5.149736627936363220e-02 1.731785088777542114e-01 -1.201625689864158630e-01 -7.641477882862091064e-02 -2.826502919197082520e-01 -2.332500666379928589e-01 4.877536743879318237e-02 -6.096361950039863586e-02 2.272572964429855347e-01 1.159997954964637756e-01 2.068561166524887085e-01 -4.283990859985351562e-01 -2.025015652179718018e-02 -1.973343491554260254e-01 2.396290600299835205e-01 1.260599307715892792e-02 -3.312046453356742859e-02 -2.541984617710113525e-01 2.069806903600692749e-01 3.451922535896301270e-01 -1.654395759105682373e-01 -4.256818816065788269e-02
1.843771487474441528e-01 -3.090466856956481934e-01 -1.150674000382423401e-01 -1.916859894990921021e-01 -5.424427799880504608e-03 6.006915122270584106e-02 -8.161071687936782837e-02 -2.013302892446517944e-01 -7.373869419097900391e-02 1.317953169345855713e-01 -1.908041536808013916e-01 2.098673395812511444e-02 -1.466839909553527832e-01 -2.116435021162033081e-01 -1.684735417366027832e-01 -6.496447324752807617e-02 4.171757400035858154e-02 9.474007040262222290e-02 1.452351957559585571e-01 9.326909482479095459e-02 1.731414794921875000e-01 -2.800301611423492432e-01 3.890034928917884827e-02 -4.684838354587554932e-01 5.783533304929733276e-02 1.678747832775115967e-01 -6.169378757476806641e-02 3.599181538447737694e-03 2.959003746509552002e-01 3.026751875877380371e-01 -1.408480405807495117e-01 8.285711705684661865e-02
-1.120165660977363586e-01 -7.747875060886144638e-03 -1.582243889570236206e-01 -5.467667803168296814e-02 1.118379011750221252e-01 2.419925332069396973e-01 2.574757933616638184e-01 -5.292257294058799744e-02 -1.531958729028701782e-01 1.231443043798208237e-02 -4.024976789951324463e-01 4.113571718335151672e-02 2.690168097615242004e-02 -2.739219963550567627e-01 -2.250639162957668304e-02 -3.323183059692382812e-01 -1.737828850746154785e-01 1.430210005491971970e-02 -2.545306980609893799e-01 4.582015424966812134e-02 9.784396737813949585e-02 2.305838316679000854e-01 -6.385993957519531250e-02 -3.583546578884124756e-01 1.785999834537506104e-01 2.592056244611740112e-02 1.852471753954887390e-02 5.759564414620399475e-02 1.813779026269912720e-01 1.107189953327178955e-01 1.700658947229385376e-01 -2.057929635047912598e-01
-2.831720001995563507e-02 1.446939408779144287e-01 -5.229841917753219604e-02 9.989302605390548706e-02 8.019549399614334106e-02 3.046418130397796631e-01 7.588289678096771240e-03 -2.315047569572925568e-02 -3.175494968891143799e-01 -1.593856364488601685e-01 -4.637141898274421692e-02 1.571584045886993408e-01 -4.056676477193832397e-02 -2.882250547409057617e-01 3.284218013286590576e-01 -1.656312495470046997e-01 4.025644063949584961e-02 -1.219496950507164001e-01 4.761689528822898865e-02 3.958083391189575195e-01 1.717676669359207153e-01 8.178584277629852295e-02 -2.106877416372299194e-01 -1.440948843955993652e-01 -2.131045311689376831e-01 1.985280402004718781e-02 -8.427046984434127808e-02 -3.572592139244079590e-01 3.959108516573905945e-02 -1.373902708292007446e-02 1.592298597097396851e-01 -9.049268811941146851e-02
2.215086370706558228e-01 1.364204436540603638e-01 9.249382652342319489e-03 -2.102114707231521606e-01 3.301727473735809326e-01 -1.655075699090957642e-01 -1.441715955734252930e-01 7.265296578407287598e-02 -3.119946420192718506e-01 -8.580522984266281128e-02 6.821376737207174301e-03 1.327678561210632324e-01 -1.727338731288909912e-01 -2.780268490314483643e-01 -1.842150539159774780e-01 -7.233099080622196198e-03 -8.278754353523254395e-02 1.568361520767211914e-01 5.930152162909507751e-02 5.537974089384078979e-02 1.824301034212112427e-01 2.525829374790191650e-01 6.994932889938354492e-02 4.295028001070022583e-02 3.355833888053894043e-02 7.663907855749130249e-02 -2.730953991413116455e-01 -4.259323179721832275e-01 1.173326224088668823e-01 1.243596002459526062e-01 1.643925011157989502e-01 -3.114658035337924957e-02
-1.565497070550918579e-01 -7.139985263347625732e-02 -3.117213249206542969e-01 -3.490100055932998657e-02 4.107916653156280518e-01 1.524413824081420898e-01 -1.525413058698177338e-02 -1.149888187646865845e-01 4.482173174619674683e-02 2.290501631796360016e-02 -2.490488737821578979e-01 9.121151268482208252e-02 2.024170570075511932e-02 -2.905571162700653076e-01 -1.636937260627746582e-01 -2.756564021110534668e-01 3.487956896424293518e-02 6.295448541641235352e-02 -1.829303801059722900e-01 -4.372823517769575119e-03 -1.571539789438247681e-01 -1.537410914897918701e-01 -3.230169042944908142e-02 -2.426017224788665771e-01 -1.462275534868240356e-01 2.893448472023010254e-01 -3.059481978416442871e-01 -4.910348355770111084e-02 -4.363754391670227051e-02 7.778105884790420532e-02 1.875960081815719604e-01 -1.221025809645652771e-01
2.171327620744705200e-01 -4.692248627543449402e-02 -2.452000975608825684e-01 2.938837371766567230e-02 -4.925637692213058472e-02 2.012759000062942505e-01 -6.968753878027200699e-03 3.926167637109756470e-02 -1.082967147231101990e-01 -5.202478766441345215e-01 2.188272774219512939e-02 1.702323108911514282e-01 -1.378885060548782349e-01 -1.611708700656890869e-01 -5.206301063299179077e-02 -7.526832073926925659e-02 3.627139329910278320e-02 8.309254795312881470e-02 1.282636374235153198e-01 2.298637852072715759e-02 2.226928174495697021e-01 -2.506953179836273193e-01 1.770212873816490173e-02 -3.035169541835784912e-01 -1.838035434484481812e-01 -2.285651490092277527e-02 -2.111034691333770752e-01 -2.116432338953018188e-01 1.764333546161651611e-01 -2.494951635599136353e-01 -5.549184232950210571e-02 -1.724296808242797852e-01
-7.612389978021383286e-03 -1.587481610476970673e-02 2.472689002752304077e-02 -2.821953892707824707e-01 -6.673602759838104248e-02 2.125754803419113159e-01 6.377804279327392578e-02 -8.935526013374328613e-02 -2.076940685510635376e-01 -1.769396960735321045e-01 1.159773170948028564e-01 7.854743301868438721e-02 2.610962986946105957e-01 -2.643597126007080078e-01 1.470087021589279175e-01 -9.167784452438354492e-02 -4.052026867866516113e-01 1.497851610183715820e-01 3.210418298840522766e-02 1.109994873404502869e-01 9.793875738978385925e-03 4.677521809935569763e-02 -2.322895526885986328e-01 -2.841749191284179688e-01 -1.190112903714179993e-01 -2.560887038707733154e-01 -8.741166442632675171e-02 -9.928339719772338867e-02 2.742120921611785889e-01 2.237913310527801514e-01 1.108597069978713989e-01 -1.543695330619812012e-01
-6.462706625461578369e-02 -1.017818152904510498e-01 -1.696395277976989746e-01 -1.448476165533065796e-01 6.752198934555053711e-02 4.022683948278427124e-02 -7.529809325933456421e-02 -9.207758307456970215e-02 -1.507938373833894730e-02 -3.845541477203369141e-01 -2.294706106185913086e-01 9.402441233396530151e-02 1.771474629640579224e-02 -3.687849268317222595e-02 -1.840376257896423340e-01 -4.413116872310638428e-01 -1.557233482599258423e-01 1.129794493317604065e-01 -5.580993369221687317e-02 6.792642921209335327e-02 7.919390499591827393e-02 -2.295093610882759094e-02 -1.340640932321548462e-01 -6.411567330360412598e-02 -2.162901461124420166e-01 2.672998011112213135e-01 -1.067482382059097290e-01 -6.141375377774238586e-02 1.854144334793090820e-01 -1.747702360153198242e-01 3.390626013278961182e-01 -2.975977361202239990e-01
1.432312875986099243e-01 -2.302458584308624268e-01 -4.242866039276123047e-01 -1.837007850408554077e-01 -1.874838024377822876e-01 2.017405182123184204e-01 -6.305736955255270004e-03 -2.241511829197406769e-02 5.300051718950271606e-02 2.981678768992424011e-02 -2.025438398122787476e-01 1.311418414115905762e-01 -5.361649766564369202e-02 -1.082218661904335022e-01 -1.684644520282745361e-01 -1.149472668766975403e-01 1.058133989572525024e-01 2.514833584427833557e-03 3.292528688907623291e-01 -7.252158969640731812e-02 2.205066680908203125e-01 -3.437807261943817139e-01 1.802118718624114990e-01 -2.718744575977325439e-01 -2.710461057722568512e-02 1.131920069456100464e-01 -1.088913679122924805e-01 -2.319041341543197632e-01 7.034910470247268677e-02 1.527693867683410645e-01 6.955418735742568970e-02 -8.851855993270874023e-02
5.031771957874298096e-02 1.475917249917984009e-01 -1.650098264217376709e-01 -2.784660756587982178e-01 2.106873095035552979e-01 -8.880701847374439240e-03 3.206766024231910706e-02 -9.081617742776870728e-02 6.866241991519927979e-02 -3.356296941637992859e-02 4.390488844364881516e-03 2.981495559215545654e-01 -1.292350981384515762e-02 -2.133286595344543457e-01 -4.880798514932394028e-03 -1.693161875009536743e-01 -3.210232555866241455e-01 3.793359994888305664e-01 1.213222742080688477e-01 -3.672730922698974609e-02 2.669464647769927979e-01 1.707984209060668945e-01 8.297318592667579651e-03 1.140267476439476013e-01 -3.614635020494461060e-02 -1.273634284734725952e-01 -3.648019433021545410e-01 -3.058716058731079102e-01 2.203304134309291840e-02 1.620603352785110474e-01 -2.266745083034038544e-02 -9.796068072319030762e-03
-5.655886977910995483e-02 -6.633938848972320557e-02 -2.275923043489456177e-01 -2.361434400081634521e-01 5.461553577333688736e-03 1.379307508468627930e-01 -1.747464537620544434e-01 1.430572867393493652e-01 -2.439864724874496460e-01 -9.516726434230804443e-02 -1.461250782012939453e-01 1.385097485035657883e-02 2.720051445066928864e-03 -2.618792653083801270e-01 -2.605139315128326416e-01 -3.540252447128295898e-01 -2.314920350909233093e-02 5.174634233117103577e-02 1.993401795625686646e-01 -7.076710462570190430e-02 5.797933042049407959e-02 1.021672859787940979e-01 -6.895013153553009033e-02 -3.631255328655242920e-01 2.000662982463836670e-01 2.797493934631347656e-01 -1.314262449741363525e-01 -2.349995970726013184e-01 6.603569537401199341e-02 -7.225973159074783325e-02 8.139164745807647705e-02 -2.397892028093338013e-01
1.333812326192855835e-01 -6.516255438327789307e-02 -1.912201493978500366e-01 -1.106299981474876404e-01 9.973605722188949585e-02 -7.640705257654190063e-02 -1.368524134159088135e-01 -1.433468461036682129e-01 -1.313821077346801758e-01 4.400929436087608337e-02 -2.224326282739639282e-01 9.117355197668075562e-02 -1.730563640594482422e-01 -3.898714184761047363e-01 1.633666753768920898e-01 -4.463795125484466553e-01 -9.737426415085792542e-03 3.007985353469848633e-01 1.452285945415496826e-01 -9.792342782020568848e-02 2.514778077602386475e-01 -5.101837962865829468e-02 6.912277638912200928e-02 1.082637682557106018e-01 -6.216248497366905212e-02 -1.323460489511489868e-01 -8.847740292549133301e-02 -2.148483544588088989e-01 -1.439398825168609619e-01 2.684483528137207031e-01 -1.944443583488464355e-02 1.307341009378433228e-01
1.484665125608444214e-01 -1.274549402296543121e-02 -1.033212691545486450e-01 1.363290399312973022e-01 2.679961621761322021e-01 -1.015221606940031052e-02 3.584791123867034912e-01 9.378572553396224976e-02 -1.427131146192550659e-01 -2.038325965404510498e-01 -6.938086356967687607e-03 -4.738259315490722656e-02 -1.615611463785171509e-01 -3.752666711807250977e-02 -1.421712636947631836e-01 -3.931794166564941406e-01 2.085202001035213470e-02 -6.537839770317077637e-03 1.261572688817977905e-01 3.738303780555725098e-01 2.147686667740345001e-02 -2.598373405635356903e-02 -4.432872310280799866e-02 -2.616124451160430908e-01 -2.255600988864898682e-01 3.273495733737945557e-01 -2.039477974176406860e-01 -1.009413152933120728e-01 1.599631756544113159e-01 4.081678390502929688e-02 -8.712585270404815674e-02 2.088781259953975677e-02
-2.028568834066390991e-01 3.410290926694869995e-02 -3.266999721527099609e-01 -2.978543564677238464e-02 -3.672398161143064499e-03 3.181830048561096191e-02 4.055283665657043457e-01 -5.260853096842765808e-02 -2.772364616394042969e-01 -5.175964906811714172e-02 -8.267224580049514771e-02 7.604434341192245483e-02 -1.686783730983734131e-01 -2.052338570356369019e-01 2.391912415623664856e-02 1.387288272380828857e-01 -3.791428729891777039e-02 1.392553597688674927e-01 -7.879804819822311401e-02 1.011849101632833481e-02 2.708016037940979004e-01 -1.747791916131973267e-01 5.006686970591545105e-02 -1.220552697777748108e-01 -7.926792651414871216e-02 1.268024742603302002e-01 -2.887367308139801025e-01 -2.389659434556961060e-01 1.447154879570007324e-01 3.287151455879211426e-01 1.652168482542037964e-01 1.780910342931747437e-01
4.144207015633583069e-02 -1.487232744693756104e-01 -1.492881923913955688e-01 -1.775824725627899170e-01 4.894803091883659363e-02 3.534766733646392822e-01 3.677083253860473633e-01 -3.321767598390579224e-02 -4.248018562793731689e-02 -2.213689032942056656e-03 -2.116177380084991455e-01 1.920176148414611816e-01 -2.920825220644474030e-02 -4.087123647332191467e-02 -4.712666943669319153e-02 -2.490057200193405151e-01 -1.495017111301422119e-01 3.481598570942878723e-02 -2.454951405525207520e-01 -2.320489287376403809e-02 9.498988278210163116e-03 -5.599108338356018066e-02 1.326354742050170898e-01 -1.206948533654212952e-01 -1.259421259164810181e-01 5.776821076869964600e-02 -2.052327692508697510e-01 -2.798139452934265137e-01 4.650380089879035950e-02 2.245132029056549072e-01 3.947387039661407471e-01 -2.017920613288879395e-01
1.456842869520187378e-01 -4.237834736704826355e-02 1.218455284833908081e-01 -2.078800648450851440e-01 -1.241699978709220886e-01 2.680865582078695297e-03 7.880566641688346863e-03 -3.490549698472023010e-02 -2.414201647043228149e-01 2.330379560589790344e-02 -2.614908218383789062e-01 -7.058256119489669800e-02 -3.258126229047775269e-02 -2.388750314712524414e-01 -2.329211682081222534e-02 -3.908667266368865967e-01 -7.869932055473327637e-02 -7.392635196447372437e-02 4.956560954451560974e-02 -2.851778864860534668e-01 -1.177273020148277283e-01 8.595915138721466064e-02 -8.823595941066741943e-02 -5.327213183045387268e-02 2.240608036518096924e-01 3.979485481977462769e-02 -3.087157011032104492e-01 -3.269461393356323242e-01 3.250187933444976807e-01 2.528696358203887939e-01 7.091325521469116211e-02 -5.173508450388908386e-02
1.965868622064590454e-01 4.402647912502288818e-02 9.939344972372055054e-02 -1.045928075909614563e-01 1.630172133445739746e-02 9.448122978210449219e-02 1.158978193998336792e-01 -6.493072211742401123e-02 -2.486442774534225464e-01 -2.412273287773132324e-01 5.089995637536048889e-02 -2.034012041985988617e-02 -3.968358039855957031e-02 -2.449198514223098755e-01 8.856485038995742798e-02 -3.441101908683776855e-01 8.047703653573989868e-02 7.417529821395874023e-02 7.844686508178710938e-02 2.301650792360305786e-01 2.271052598953247070e-01 -2.930642068386077881e-01 9.773071110248565674e-02 -2.687138617038726807e-01 -1.494137495756149292e-01 1.064852476119995117e-01 2.320763096213340759e-02 -4.822973906993865967e-01 1.875625401735305786e-01 -4.891550168395042419e-02 -4.451644420623779297e-02 -6.498706340789794922e-02
2.388064190745353699e-02 2.281383424997329712e-02 -1.722526401281356812e-01 -1.922348290681838989e-01 -2.605723440647125244e-01 1.931384056806564331e-01 2.940086834132671356e-02 -2.040669135749340057e-02 -1.831860244274139404e-01 -2.673535048961639404e-01 -3.398190140724182129e-01 -2.679605185985565186e-01 -5.662149190902709961e-02 1.048168465495109558e-01 -2.893688380718231201e-01 -3.648760020732879639e-01 -1.422288566827774048e-01 7.938750088214874268e-02 -5.968439206480979919e-02 -6.856028735637664795e-02 -1.349700894206762314e-02 -2.188773266971111298e-02 4.153379425406455994e-02 -1.878729760646820068e-01 -1.740567833185195923e-01 -1.831432618200778961e-02 -1.285298615694046021e-01 -2.196220755577087402e-01 2.667299509048461914e-01 9.537427127361297607e-02 1.181132271885871887e-01 -2.009299695491790771e-01
-1.807264834642410278e-01 9.490238130092620850e-02 -1.949933320283889771e-01 5.053569748997688293e-02 1.125700622797012329e-01 -4.215988144278526306e-02 2.738305032253265381e-01 -2.921395748853683472e-02 2.237938158214092255e-02 -1.561619639396667480e-01 -1.136629283428192139e-01 -1.649623066186904907e-01 -2.109248340129852295e-01 -2.708076536655426025e-01 -2.806979976594448090e-02 -7.302435487508773804e-02 -1.164069324731826782e-01 1.173849105834960938e-01 -1.356471329927444458e-01 -1.623211354017257690e-01 1.821480095386505127e-01 -9.444195032119750977e-02 1.928097382187843323e-02 -2.389612197875976562e-01 -9.926273673772811890e-02 1.285014152526855469e-01 -3.632012605667114258e-01 -4.514790177345275879e-01 1.130739748477935791e-01 1.062708348035812378e-01 1.913651078939437866e-01 2.098570913076400757e-01
1.185246035456657410e-01 -1.417147070169448853e-01 3.406843543052673340e-02 -2.329199761152267456e-01 1.881614625453948975e-01 -2.591076791286468506e-01 -8.303354680538177490e-02 -1.928221881389617920e-01 -4.021551012992858887e-01 -2.257279753684997559e-01 -1.990798115730285645e-01 1.340753883123397827e-01 -1.609001457691192627e-01 -2.114160507917404175e-01 -1.691879481077194214e-01 -1.649268530309200287e-02 1.138062849640846252e-01 -1.771421730518341064e-02 9.338235855102539062e-02 -2.606115490198135376e-02 9.814981371164321899e-03 -6.051846966147422791e-02 6.551793217658996582e-02 1.721880435943603516e-01 -2.214543893933296204e-02 2.058023959398269653e-02 -1.871840804815292358e-01 -4.282622635364532471e-01 1.246338784694671631e-01 7.344035059213638306e-02 3.026577830314636230e-01 4.257252067327499390e-02
-1.889965683221817017e-01 7.892507128417491913e-03 -3.114961087703704834e-02 -1.139582470059394836e-01 -7.590398658066987991e-03 3.976795077323913574e-01 3.710738122463226318e-01 -1.345830559730529785e-01 -1.178359836339950562e-01 3.808215260505676270e-02 -1.166729331016540527e-01 8.647776395082473755e-02 -1.427388042211532593e-01 3.084571287035942078e-02 -2.586807310581207275e-02 -2.907307446002960205e-01 -1.949355155229568481e-01 4.925129935145378113e-02 -1.054974049329757690e-01 2.309035323560237885e-02 -7.704961299896240234e-02 -1.750182211399078369e-01 1.444219052791595459e-01 -5.120222270488739014e-02 -9.511063247919082642e-02 -3.369017690420150757e-02 -2.142596989870071411e-01 -1.942194998264312744e-01 6.195982173085212708e-02 2.842347025871276855e-01 4.228168129920959473e-01 -1.547669321298599243e-01
-1.003526449203491211e-01 7.542061805725097656e-02 -8.081187307834625244e-02 -2.372065782546997070e-01 2.599658966064453125e-01 -7.736888527870178223e-02 1.657471209764480591e-01 -2.221151739358901978e-01 -1.655601412057876587e-01 1.261350959539413452e-01 -3.149239420890808105e-01 2.275747992098331451e-02 -1.450657397508621216e-01 -2.749542891979217529e-02 -2.290406525135040283e-01 -1.645444929599761963e-01 -1.844037324190139771e-02 1.409688144922256470e-01 2.762448191642761230e-01 -4.908191412687301636e-02 8.830745518207550049e-02 -1.499547958374023438e-01 -1.178724989295005798e-01 -6.896222382783889771e-02 -6.457351893186569214e-02 3.739677369594573975e-01 5.535225942730903625e-02 -2.095103263854980469e-01 2.438772767782211304e-01 1.621523648500442505e-01 2.456313818693161011e-01 -2.043697386980056763e-01
1.826971303671598434e-03 -6.936269998550415039e-02 -6.723953038454055786e-02 1.437882035970687866e-01 2.762207388877868652e-01 2.709032893180847168e-01 2.758045494556427002e-02 -1.832884736359119415e-02 -2.715753018856048584e-01 1.150073856115341187e-01 -1.055388897657394409e-02 2.766008377075195312e-01 -1.036089807748794556e-01 -1.181527301669120789e-01 3.313640654087066650e-01 -1.271282136440277100e-01 -2.189447917044162750e-02 9.391511976718902588e-02 1.125818416476249695e-01 1.888776421546936035e-01 3.363121151924133301e-01 -1.344796568155288696e-01 2.752276882529258728e-02 -2.182499766349792480e-01 -3.858301788568496704e-02 -1.465371996164321899e-01 -2.876537144184112549e-01 -2.501206398010253906e-01 2.467258274555206299e-01 -1.677824556827545166e-01 1.020079329609870911e-01 4.619251471012830734e-03
-3.981069475412368774e-02 -1.548489779233932495e-01 -4.532842710614204407e-02 1.492668408900499344e-02 2.505685202777385712e-02 -6.247451528906822205e-02 6.629437208175659180e-02 -1.066762804985046387e-01 -1.408956199884414673e-01 -1.671226620674133301e-01 -2.662402987480163574e-01 2.222421914339065552e-01 -2.771554887294769287e-01 -4.421371817588806152e-01 -6.461409479379653931e-02 -3.434456586837768555e-01 3.118259273469448090e-02 8.437747508287429810e-02 1.385033130645751953e-01 1.931166648864746094e-01 -3.702852502465248108e-02 -1.367230527102947235e-02 -1.421672999858856201e-01 2.046442218124866486e-02 2.898219414055347443e-02 6.578807532787322998e-02 -2.485231310129165649e-01 1.516628414392471313e-01 -1.451869308948516846e-01 1.903654336929321289e-01 3.846476674079895020e-01 -8.604348450899124146e-02
3.957145381718873978e-03 -8.224651962518692017e-02 -3.833161294460296631e-01 1.684555709362030029e-01 1.421163082122802734e-01 4.432313516736030579e-02 1.100665554404258728e-01 -4.551929607987403870e-02 -2.637390196323394775e-01 -1.412010341882705688e-01 1.500928848981857300e-01 2.702731490135192871e-01 -2.548577189445495605e-01 -1.167956665158271790e-01 2.761041522026062012e-01 -1.765130013227462769e-01 -1.532963663339614868e-01 1.043809354305267334e-01 -1.506365090608596802e-01 1.821074038743972778e-01 -1.547643244266510010e-01 -1.264419406652450562e-01 -1.300901919603347778e-01 -3.476646542549133301e-01 -7.026438415050506592e-02 1.584784835577011108e-01 -1.189859881997108459e-01 -9.376604110002517700e-02 1.046265587210655212e-01 2.523110806941986084e-01 9.650316089391708374e-02 7.484419643878936768e-02
-1.953458338975906372e-01 1.141955554485321045e-01 5.257882177829742432e-02 -2.134608775377273560e-01 1.759777516126632690e-01 1.720980741083621979e-02 1.066618971526622772e-02 -1.828223168849945068e-01 -2.021655738353729248e-01 -3.637673333287239075e-02 -4.506008327007293701e-02 2.202888950705528259e-02 1.751501113176345825e-02 -1.809519082307815552e-01 2.586468756198883057e-01 -4.551242664456367493e-02 -4.539126455783843994e-01 -2.254594489932060242e-02 3.213427215814590454e-02 3.112815916538238525e-01 3.593125343322753906e-01 -1.145143732428550720e-01 -1.419377326965332031e-01 -2.028853148221969604e-01 -4.351063165813684464e-03 -7.705119997262954712e-02 -2.272842526435852051e-01 -1.043540984392166138e-01 1.912328004837036133e-01 2.418671250343322754e-01 -1.173249632120132446e-02 1.312429308891296387e-01
-1.236523613333702087e-01 -5.600862950086593628e-02 1.474304473958909512e-03 -1.603408604860305786e-01 -8.032934740185737610e-03 3.728138804435729980e-01 4.861436486244201660e-01 -1.993103623390197754e-01 -5.223261192440986633e-02 -8.563257008790969849e-02 -2.591848075389862061e-01 1.673709750175476074e-01 -4.213546589016914368e-02 3.671334683895111084e-02 -4.726713150739669800e-02 -1.487666219472885132e-01 -1.953438371419906616e-01 -4.821395874023437500e-02 -6.170847266912460327e-02 6.139343976974487305e-02 -2.075544595718383789e-01 -8.003643900156021118e-02 -2.733961911872029305e-03 -1.326385885477066040e-01 -8.575832098722457886e-02 2.716077119112014771e-02 -3.005443215370178223e-01 -1.951820552349090576e-01 6.205425038933753967e-02 2.061962336301803589e-01 3.114627897739410400e-01 -1.138820946216583252e-01
9.899816475808620453e-03 -2.921659685671329498e-02 8.457566797733306885e-02 -1.018249318003654480e-01 2.979958653450012207e-01 2.212543487548828125e-01 1.596068032085895538e-02 -2.295081503689289093e-02 -9.856951981782913208e-02 -3.026362061500549316e-01 2.807860076427459717e-02 2.314068824052810669e-01 -4.198497533798217773e-02 -3.439432382583618164e-01 -6.182137504220008850e-02 -1.884114444255828857e-01 1.453803926706314087e-01 4.558902606368064880e-02 9.624920785427093506e-02 4.540915191173553467e-01 2.913627400994300842e-02 1.393982619047164917e-01 -7.496786117553710938e-02 -1.371471732854843140e-01 -9.945528209209442139e-02 -1.413298957049846649e-02 -3.618602156639099121e-01 -4.449463635683059692e-02 -7.716076821088790894e-02 -5.159775540232658386e-02 2.244574762880802155e-02 -3.040513992309570312e-01
9.582922607660293579e-02 -2.515144348144531250e-01 -7.660732418298721313e-02 -1.539233624935150146e-01 1.318449974060058594e-01 -1.871078014373779297e-01 7.395521551370620728e-02 6.740146130323410034e-02 -2.052694261074066162e-01 -1.814525425434112549e-01 3.388251364231109619e-02 1.587104797363281250e-01 -3.229175135493278503e-02 -2.629690766334533691e-01 -2.323712557554244995e-01 -4.368177652359008789e-01 1.156830713152885437e-01 1.989722251892089844e-01 2.508032619953155518e-01 2.043909728527069092e-01 4.941666871309280396e-02 6.502862274646759033e-02 1.557415425777435303e-01 -1.810636371374130249e-01 -3.497347235679626465e-02 2.260828912258148193e-01 -2.975201010704040527e-01 2.092273719608783722e-02 -4.469033703207969666e-02 3.068953938782215118e-02 1.802862733602523804e-01 -1.452466100454330444e-01
-7.691393047571182251e-02 -8.859045058488845825e-02 -2.435783445835113525e-01 1.290990039706230164e-02 1.212739795446395874e-01 2.817570865154266357e-01 -2.071633748710155487e-02 -1.461392790079116821e-01 -7.742719724774360657e-03 -1.171200275421142578e-01 -2.058298587799072266e-01 -5.742556229233741760e-02 -7.846464961767196655e-02 -2.692719995975494385e-01 -1.826066821813583374e-01 -5.028389692306518555e-01 -1.112491190433502197e-01 9.272059798240661621e-02 4.677958041429519653e-02 3.947916626930236816e-02 -8.615143597126007080e-02 -1.069975942373275757e-01 -2.581040002405643463e-02 -3.058339357376098633e-01 5.274393782019615173e-02 2.417364567518234253e-01 4.606319125741720200e-03 -9.037357568740844727e-02 1.088854297995567322e-01 2.355656027793884277e-02 1.887884140014648438e-01 -3.623687028884887695e-01
2.801131010055541992e-01 -1.710946857929229736e-01 -2.313319593667984009e-02 -6.393153965473175049e-02 -1.576285809278488159e-01 -9.238838404417037964e-02 4.106483161449432373e-01 -3.536698520183563232e-01 -7.001972943544387817e-02 1.455705985426902771e-02 7.595320697873830795e-03 -3.472369536757469177e-02 -8.273491263389587402e-02 -5.043938010931015015e-02 8.484117686748504639e-02 -1.423770785331726074e-01 1.109043285250663757e-01 1.034249886870384216e-01 1.289093494415283203e-02 -8.999988436698913574e-02 1.639640331268310547e-01 -4.759447649121284485e-02 1.649794727563858032e-01 -1.253354102373123169e-01 -9.021709114313125610e-02 2.382665574550628662e-01 -2.460690140724182129e-01 -4.279833436012268066e-01 2.742884159088134766e-01 1.697675324976444244e-02 2.590753138065338135e-02 -1.707193404436111450e-01
-1.314515471458435059e-01 2.393967844545841217e-02 -1.932562440633773804e-01 -1.495825052261352539e-01 8.477303385734558105e-02 1.034490913152694702e-01 1.233436986804008484e-01 -1.059381663799285889e-01 1.220751628279685974e-01 -2.259843647480010986e-01 -2.833966910839080811e-01 6.739749759435653687e-02 1.257122755050659180e-01 -3.316732943058013916e-01 -6.127646937966346741e-02 -5.630613490939140320e-02 -4.677374660968780518e-02 -1.167318783700466156e-03 3.922428190708160400e-02 -8.729236572980880737e-02 3.215940594673156738e-01 2.950178273022174835e-02 -6.145646050572395325e-02 -2.077808380126953125e-01 -2.428113371133804321e-01 2.445168793201446533e-01 -1.614410877227783203e-01 2.920745313167572021e-02 5.081174969673156738e-01 -1.703719794750213623e-02 9.578987956047058105e-02 1.365075409412384033e-01
-1.492872983217239380e-01 1.170951128005981445e-01 2.832685038447380066e-02 -2.847863733768463135e-01 5.336870625615119934e-02 2.278823256492614746e-01 1.603293418884277344e-01 -1.197734549641609192e-01 -3.141871094703674316e-01 -1.086081266403198242e-01 -1.732140593230724335e-02 1.119928583502769470e-01 1.528248339891433716e-01 -3.344743251800537109e-01 -1.307838130742311478e-02 5.960613489151000977e-02 -3.525491654872894287e-01 2.217061072587966919e-01 1.230387091636657715e-01 1.084680557250976562e-01 4.654946178197860718e-02 -5.178339034318923950e-02 -1.984453946352005005e-01 -8.056029677391052246e-02 -1.723083853721618652e-01 -1.560849398374557495e-01 -5.769779533147811890e-02 -3.759064972400665283e-01 1.700951606035232544e-01 1.353131830692291260e-01 1.463344097137451172e-01 -8.094442635774612427e-02
1.524977385997772217e-01 -5.084374919533729553e-02 1.287434399127960205e-01 -6.574096530675888062e-02 -8.613481372594833374e-02 -9.581214189529418945e-02 1.479313671588897705e-01 -1.129387840628623962e-01 -7.607035338878631592e-02 -1.018252596259117126e-01 -3.327356874942779541e-01 1.070749014616012573e-01 -3.458964526653289795e-01 7.399124652147293091e-02 -1.358673870563507080e-01 -5.096241235733032227e-01 -3.133037686347961426e-01 1.329171657562255859e-02 1.497551519423723221e-02 -1.352736204862594604e-01 3.646489465609192848e-03 -6.974437274038791656e-03 1.319990027695894241e-02 -1.060251295566558838e-01 -4.018135368824005127e-02 -8.879476785659790039e-02 -8.015128225088119507e-02 -2.001838386058807373e-01 2.566043734550476074e-01 3.132327198982238770e-01 1.091547012329101562e-01 1.367375440895557404e-02
-3.479990959167480469e-01 -2.232623659074306488e-02 -2.069023400545120239e-01 6.204077228903770447e-02 1.233736500144004822e-01 4.627133905887603760e-02 2.808827459812164307e-01 -1.864086389541625977e-01 -1.352005749940872192e-01 -2.161951810121536255e-01 -1.354310512542724609e-01 -6.852339953184127808e-02 3.416486456990242004e-02 -3.535770475864410400e-01 -4.083270207047462463e-02 -9.489693492650985718e-02 -1.856467872858047485e-01 1.724922470748424530e-02 -7.105053216218948364e-02 -1.359977424144744873e-01 -2.958852238953113556e-02 -7.542908191680908203e-02 -1.705051772296428680e-02 -3.085021376609802246e-01 -1.029086932539939880e-01 2.164082787930965424e-02 -4.065749049186706543e-01 -2.452319115400314331e-01 7.310626655817031860e-02 1.169419586658477783e-01 -4.427710548043251038e-02 2.408443987369537354e-01
-1.658301614224910736e-02 -4.342903569340705872e-02 -3.403856456279754639e-01 -1.992043852806091309e-01 7.726003974676132202e-02 -6.281683593988418579e-02 1.552658975124359131e-01 -2.654801905155181885e-01 -5.330994352698326111e-02 -3.024488091468811035e-01 -1.552332788705825806e-01 -6.679317448288202286e-03 -1.257812976837158203e-01 -4.749232828617095947e-01 1.112414747476577759e-01 -7.520903646945953369e-02 1.191330328583717346e-01 5.852149799466133118e-02 5.604774132370948792e-02 2.252802699804306030e-01 1.026152912527322769e-02 -2.821150124073028564e-01 1.569854319095611572e-01 -8.828813582658767700e-02 7.620958238840103149e-02 8.189868181943893433e-02 -1.681208461523056030e-01 6.720472872257232666e-02 1.675819307565689087e-01 -8.468431979417800903e-02 2.051436901092529297e-01 -2.316240072250366211e-01
-1.933245807886123657e-01 -8.661814779043197632e-02 -1.700224280357360840e-01 4.762022942304611206e-02 1.249099969863891602e-01 -4.230510443449020386e-02 2.219895571470260620e-01 -5.077828466892242432e-02 -1.779990941286087036e-01 8.138854987919330597e-03 -6.545055657625198364e-02 -9.803900122642517090e-02 -3.055618405342102051e-01 -9.326460957527160645e-02 -8.528935909271240234e-02 -1.131419986486434937e-01 -2.122231870889663696e-01 2.031003534793853760e-01 1.006105095148086548e-01 1.690119951963424683e-01 -1.167903468012809753e-01 6.443716585636138916e-02 9.655898809432983398e-02 8.107671141624450684e-02 -1.673371493816375732e-01 4.657343327999114990e-01 -1.169305890798568726e-01 -3.114840984344482422e-01 2.185735404491424561e-01 3.180469572544097900e-01 1.357549428939819336e-01 7.268059998750686646e-02
7.106790691614151001e-02 6.715006381273269653e-02 -6.303374469280242920e-02 -1.275417804718017578e-01 2.005640417337417603e-01 -1.101536527276039124e-01 8.480146527290344238e-02 -3.042762577533721924e-01 8.021246641874313354e-02 9.293479844927787781e-03 2.571749985218048096e-01 5.033131316304206848e-02 -2.065141871571540833e-02 2.296613901853561401e-02 5.995776504278182983e-03 -2.302276790142059326e-01 -6.521802395582199097e-02 -2.369745373725891113e-01 1.096327379345893860e-01 5.345402285456657410e-02 8.342961780726909637e-03 -6.696798652410507202e-02 2.016702434048056602e-03 -3.499998152256011963e-01 -2.839302830398082733e-02 5.958991870284080505e-02 -5.556517243385314941e-01 -4.706164076924324036e-02 3.701869845390319824e-01 7.690326869487762451e-02 1.015900373458862305e-01 1.339354515075683594e-01
-3.452910482883453369e-02 -2.903630137443542480e-01 5.237808451056480408e-02 7.934489101171493530e-02 -9.551123529672622681e-02 4.940202925354242325e-04 2.455719746649265289e-02 1.251882463693618774e-01 -1.330264806747436523e-01 1.635657995939254761e-01 -1.935481652617454529e-02 1.191663369536399841e-01 -1.448340862989425659e-01 2.005201578140258789e-01 -1.143375337123870850e-01 -4.448816180229187012e-01 -2.422251999378204346e-01 2.252077460289001465e-01 6.914556771516799927e-02 -6.480476260185241699e-02 1.443892121315002441e-01 1.673470996320247650e-02 -1.903991252183914185e-01 -2.074898481369018555e-01 -1.263081580400466919e-01 1.009864434599876404e-01 -2.959439754486083984e-01 -2.371880561113357544e-01 3.008536435663700104e-02 3.410690724849700928e-01 1.539316475391387939e-01 -1.383161991834640503e-01
-1.036011055111885071e-01 -3.209530711174011230e-01 -5.193512141704559326e-02 2.738576382398605347e-02 2.523860633373260498e-01 -2.211990356445312500e-01 -9.920852631330490112e-02 -4.528416693210601807e-02 -5.338218808174133301e-02 2.480761334300041199e-02 1.187234520912170410e-01 1.570859849452972412e-01 2.003848087042570114e-03 5.005937814712524414e-02 -2.230169028043746948e-01 -1.584984213113784790e-01 -2.588782459497451782e-02 4.008993972092866898e-03 8.943001180887222290e-02 -6.295747123658657074e-03 1.393945813179016113e-01 -1.814226359128952026e-01 -1.075968071818351746e-01 -1.793651580810546875e-01 2.953596599400043488e-02 8.377552032470703125e-02 -2.378530949354171753e-01 -4.701772630214691162e-01 4.183686673641204834e-01 2.292702198028564453e-01 -2.260593138635158539e-02 -1.422189176082611084e-01
-8.515027910470962524e-02 -3.271984159946441650e-01 -1.440369933843612671e-01 7.387418299913406372e-02 1.533128917217254639e-01 -2.473002076148986816e-01 -7.163582742214202881e-02 2.911316463723778725e-03 -1.129641011357307434e-01 4.910559207201004028e-02 6.962721794843673706e-02 2.091009020805358887e-01 4.793551936745643616e-02 -1.762300729751586914e-02 -2.065656930208206177e-01 -1.662744283676147461e-01 -1.052657738327980042e-01 -3.757364302873611450e-02 1.139920726418495178e-01 -5.540945380926132202e-02 1.724758893251419067e-01 -2.170830219984054565e-01 -8.019679784774780273e-02 -1.661100238561630249e-01 1.329820007085800171e-01 9.076362103223800659e-02 -2.506162524223327637e-01 -3.696561157703399658e-01 3.286966681480407715e-01 2.792551517486572266e-01 -1.353387441486120224e-02 -2.863170206546783447e-01
-8.452977240085601807e-02 1.343896687030792236e-01 -1.858915202319622040e-02 -1.693522185087203979e-01 9.170563519001007080e-02 3.199816048145294189e-01 -2.439126558601856232e-02 -2.619186341762542725e-01 -2.767121791839599609e-01 -5.777843669056892395e-02 1.425347030162811279e-01 6.554891914129257202e-02 -9.060685336589813232e-02 -3.341401517391204834e-01 3.269979357719421387e-01 -1.255875229835510254e-01 2.015827745199203491e-01 1.392119228839874268e-01 1.016045063734054565e-01 8.983861654996871948e-02 2.376118004322052002e-01 -1.419638246297836304e-01 -1.277144402265548706e-01 -1.794335544109344482e-01 -1.105711981654167175e-02 -2.463046312332153320e-01 -2.459815591573715210e-01 -2.115674912929534912e-01 1.026431694626808167e-01 1.510123312473297119e-01 8.269427716732025146e-02 -9.449357539415359497e-02
3.652051324024796486e-03 1.327303946018218994e-01 6.455260515213012695e-02 -1.764981895685195923e-01 -1.556762866675853729e-02 1.700963079929351807e-01 9.518766403198242188e-02 1.394201163202524185e-02 -1.215586289763450623e-01 -4.144757688045501709e-01 6.444388628005981445e-02 2.100376784801483154e-01 -1.445618271827697754e-01 -3.720990121364593506e-01 1.680739372968673706e-01 -2.199514955282211304e-01 4.166654869914054871e-02 -1.747217923402786255e-01 9.682130813598632812e-02 3.489017784595489502e-01 2.352727055549621582e-01 -1.658177375793457031e-01 -4.940888285636901855e-02 -2.420279383659362793e-01 -1.949292421340942383e-01 -8.390608429908752441e-02 -2.468619048595428467e-01 -5.956876277923583984e-02 -2.669170731678605080e-03 -1.337911747395992279e-02 -2.198858559131622314e-02 -1.427135467529296875e-01
-1.192951872944831848e-01 -1.794137060642242432e-01 -1.239093691110610962e-01 -1.760147213935852051e-01 -1.535516045987606049e-02 3.961973488330841064e-01 2.764159440994262695e-01 -1.396500915288925171e-01 1.640446856617927551e-02 -5.920686572790145874e-02 -1.653755009174346924e-01 6.866868585348129272e-02 5.721804220229387283e-03 -8.614471182227134705e-03 -3.525768965482711792e-02 -2.870749235153198242e-01 -1.963123679161071777e-01 1.094937995076179504e-01 -1.755962520837783813e-01 6.709346175193786621e-02 -1.623778790235519409e-01 -1.832499951124191284e-01 1.095617488026618958e-01 -9.305960685014724731e-02 -1.050587967038154602e-01 3.598831221461296082e-02 -2.102624624967575073e-01 -1.738407015800476074e-01 1.565855890512466431e-01 2.405008971691131592e-01 4.417602419853210449e-01 -6.146880239248275757e-02
-1.489982008934020996e-01 -2.151507139205932617e-01 -4.016009867191314697e-01 -6.874241679906845093e-02 2.480290532112121582e-01 1.262487471103668213e-01 -3.550316393375396729e-02 -2.462856620550155640e-01 8.907733857631683350e-02 -1.148303896188735962e-01 -1.906449943780899048e-01 -3.109552524983882904e-02 -4.487297311425209045e-02 -3.678821623325347900e-01 -1.236998513340950012e-01 -3.021870255470275879e-01 6.768822669982910156e-02 6.909518688917160034e-02 -5.921538546681404114e-02 -5.483264848589897156e-02 -5.890591815114021301e-02 -9.850404411554336548e-02 -4.693515598773956299e-02 -1.697117686271667480e-01 3.918760642409324646e-02 2.348987311124801636e-01 -2.899669408798217773e-01 -1.257271468639373779e-01 3.184847533702850342e-03 5.984386429190635681e-02 2.353976666927337646e-02 -3.208273947238922119e-01
-3.626126796007156372e-02 -1.268061697483062744e-01 -5.004887003451585770e-03 -2.012493088841438293e-03 7.797992974519729614e-02 -3.967006504535675049e-02 1.497259736061096191e-01 -1.208794340491294861e-01 -1.310585290193557739e-01 -6.227720901370048523e-02 -1.703901141881942749e-01 2.032779157161712646e-01 -1.945265382528305054e-01 -3.184451460838317871e-01 -4.437766224145889282e-02 -1.126010343432426453e-01 1.555448956787586212e-02 1.839320957660675049e-01 2.999060451984405518e-01 2.035673856735229492e-01 8.924102038145065308e-02 7.617396116256713867e-02 -5.416390299797058105e-02 -1.115473061800003052e-01 1.927848011255264282e-01 2.303622812032699585e-01 -3.695283234119415283e-01 7.011602073907852173e-02 -8.764405548572540283e-02 9.046035259962081909e-02 4.739908277988433838e-01 -1.604835689067840576e-01
-2.438200078904628754e-02 -4.514024406671524048e-02 -9.990133345127105713e-02 -1.093669310212135315e-01 -1.219772994518280029e-01 2.658705599606037140e-02 1.152220070362091064e-01 -3.958024382591247559e-01 5.738886818289756775e-02 5.075608938932418823e-02 -2.034974545240402222e-01 8.822609484195709229e-02 1.924731731414794922e-01 -2.312820553779602051e-01 3.770747035741806030e-02 -2.389948964118957520e-01 -1.495071053504943848e-01 2.625351957976818085e-02 -6.920778006315231323e-02 1.780162155628204346e-01 3.462091386318206787e-01 2.558518052101135254e-01 -2.313794940710067749e-01 -8.269438147544860840e-02 -1.143617257475852966e-01 7.949560135602951050e-02 -4.041098654270172119e-01 4.444925114512443542e-02 1.771658360958099365e-01 1.252346038818359375e-01 -1.074914559721946716e-01 -1.929812282323837280e-01
1.480452716350555420e-02 -8.764093369245529175e-02 -2.346797287464141846e-01 -2.077620774507522583e-01 2.322751730680465698e-01 1.100167911499738693e-02 -2.614201419055461884e-02 -1.794279068708419800e-01 -4.785029217600822449e-02 -2.036216855049133301e-01 -2.882298827171325684e-01 2.402645535767078400e-02 -1.392505168914794922e-01 -4.210971891880035400e-01 -3.068308811634778976e-03 -9.281289577484130859e-02 -2.071968168020248413e-01 -2.167940288782119751e-01 2.247475236654281616e-01 -2.235121726989746094e-01 -1.317081004381179810e-01 -2.652319893240928650e-02 -1.227272152900695801e-01 -4.309706762433052063e-02 -1.637234389781951904e-01 -1.771683692932128906e-01 -3.038879632949829102e-01 -1.742363423109054565e-01 -6.538105010986328125e-02 2.287358939647674561e-01 -1.530349254608154297e-02 1.052090525627136230e-01
2.908405661582946777e-01 -1.628388911485671997e-01 -2.962043881416320801e-01 2.018138915300369263e-01 -2.293813228607177734e-01 8.989811688661575317e-02 2.047045975923538208e-01 -2.136554569005966187e-01 -6.456412374973297119e-02 -6.852339953184127808e-02 -3.824282884597778320e-01 9.165514260530471802e-02 7.798439823091030121e-03 5.439160391688346863e-03 -1.733854860067367554e-01 -1.800114065408706665e-01 2.227808348834514618e-02 5.256743356585502625e-02 1.400546729564666748e-01 1.281086951494216919e-01 2.157521545886993408e-01 -2.412804514169692993e-01 2.107631564140319824e-01 -1.489628255367279053e-01 1.808323524892330170e-02 5.133704096078872681e-02 5.638463795185089111e-02 -2.450516074895858765e-01 1.765424013137817383e-01 2.424114346504211426e-01 1.323176920413970947e-01 -4.257228597998619080e-02
-1.456126570701599121e-01 -7.410890609025955200e-02 -1.978158205747604370e-01 5.149330198764801025e-02 -2.725105360150337219e-02 1.961124986410140991e-01 3.192546665668487549e-01 3.068813867866992950e-02 -2.952607572078704834e-01 -1.857456564903259277e-01 -2.418772578239440918e-01 1.923885643482208252e-01 -3.798651993274688721e-01 -7.889294624328613281e-02 -5.549680441617965698e-02 3.960369154810905457e-02 -8.153866231441497803e-02 2.737108767032623291e-01 -8.336911350488662720e-02 6.582846492528915405e-02 2.523917853832244873e-01 -1.110380589962005615e-01 8.332765102386474609e-02 -1.738434880971908569e-01 -1.403412967920303345e-01 1.244200319051742554e-01 -1.984393596649169922e-01 -2.239859253168106079e-01 2.525718808174133301e-01 -2.734900079667568207e-02 -1.246789842844009399e-01 -7.893308997154235840e-02
5.482165887951850891e-02 1.529052555561065674e-01 -1.041253134608268738e-01 -9.604209661483764648e-02 7.797347009181976318e-02 3.887817636132240295e-02 1.252235025167465210e-01 -8.775718510150909424e-02 1.185952499508857727e-01 -7.914550602436065674e-02 2.878844365477561951e-02 1.721823215484619141e-01 -1.307011097669601440e-01 -1.374022215604782104e-01 -2.583242654800415039e-01 -3.486939072608947754e-01 4.229736030101776123e-01 1.195723772980272770e-03 1.360720992088317871e-01 9.279244393110275269e-02 1.777327656745910645e-01 -1.863730400800704956e-01 -2.571773231029510498e-01 -2.045059502124786377e-01 -3.067197203636169434e-01 -7.235573232173919678e-02 -2.730850577354431152e-01 -1.896578520536422729e-01 9.380724281072616577e-02 1.573007404804229736e-01 -1.381937861442565918e-01 6.833628565073013306e-02
-1.641260832548141479e-01 5.715576931834220886e-02 -2.181885540485382080e-01 1.229934394359588623e-03 -4.460042342543601990e-02 -2.102191373705863953e-02 7.888633012771606445e-02 4.180753231048583984e-02 -3.139046430587768555e-01 -4.985802248120307922e-02 2.239396795630455017e-03 2.417488396167755127e-01 -3.463515937328338623e-01 3.715343074873089790e-03 2.746656835079193115e-01 -2.078880220651626587e-01 -7.785139977931976318e-02 2.923154272139072418e-02 2.408700883388519287e-01 1.671925783157348633e-01 3.376741111278533936e-01 -2.951502986252307892e-02 -9.700609743595123291e-02 -1.753385514020919800e-01 -1.130168959498405457e-01 -2.961018383502960205e-01 -2.200396507978439331e-01 -1.448347717523574829e-01 2.161284834146499634e-01 8.948685228824615479e-02 2.026402950286865234e-01 1.108325738459825516e-02
3.859655186533927917e-02 -1.329687051475048065e-02 -5.771742761135101318e-02 -2.163819223642349243e-01 4.369692876935005188e-02 8.059927821159362793e-02 2.972154915332794189e-01 -6.635898351669311523e-02 -3.343633711338043213e-01 -2.732547521591186523e-01 -8.318132907152175903e-02 -3.800207003951072693e-02 -4.194818437099456787e-01 -6.478422135114669800e-02 3.562637045979499817e-02 -2.924462854862213135e-01 3.605594858527183533e-02 8.059024810791015625e-03 5.690582096576690674e-03 -6.184193864464759827e-02 1.953547745943069458e-01 -1.175136789679527283e-01 -3.275117278099060059e-02 -4.401497244834899902e-01 -6.919550895690917969e-02 -1.562353223562240601e-01 -1.447520405054092407e-01 -1.514858305454254150e-01 1.602080017328262329e-01 2.232749015092849731e-02 5.299868807196617126e-02 1.765687167644500732e-01
-1.356447935104370117e-01 -1.496198028326034546e-01 3.092370927333831787e-02 -4.434349760413169861e-02 2.303272932767868042e-01 9.180432558059692383e-02 2.274272590875625610e-02 -2.528850547969341278e-02 -2.560943961143493652e-01 1.650723069906234741e-01 -2.198557108640670776e-01 1.333820447325706482e-02 -1.045060232281684875e-01 1.530806571245193481e-01 -4.213227704167366028e-02 -1.782860010862350464e-01 -7.813066989183425903e-02 1.222918629646301270e-01 9.814549237489700317e-02 -1.978924125432968140e-01 -3.870239481329917908e-02 -2.414300106465816498e-02 -3.010568954050540924e-02 -5.181685686111450195e-01 -5.542563274502754211e-02 2.031693980097770691e-02 -2.177929431200027466e-01 -3.634131848812103271e-01 2.021935433149337769e-01 2.770824730396270752e-01 1.398772299289703369e-01 -1.511386930942535400e-01
9.754483401775360107e-02 -3.331930041313171387e-01 -2.248338460922241211e-01 -9.115286916494369507e-02 -7.559698075056076050e-02 -3.339827060699462891e-02 2.708896808326244354e-02 -4.631843864917755127e-01 -1.392346918582916260e-01 -2.132251858711242676e-01 -5.543676018714904785e-02 -1.221890226006507874e-01 1.446673423051834106e-01 -1.424780935049057007e-01 -3.636593744158744812e-02 7.635024935007095337e-02 -2.569479346275329590e-01 2.303039282560348511e-02 -8.536536246538162231e-02 2.824613451957702637e-01 2.082637697458267212e-01 4.375538229942321777e-02 -2.415430545806884766e-01 -1.303462535142898560e-01 -1.973562985658645630e-01 -2.243435010313987732e-02 -2.549172341823577881e-01 -2.440080977976322174e-03 1.817815601825714111e-01 1.952437609434127808e-01 1.083810403943061829e-01 -7.530451565980911255e-02
7.145573198795318604e-02 -7.095672190189361572e-02 -3.131067752838134766e-01 -7.878811657428741455e-02 6.477557867765426636e-02 2.655750513076782227e-01 1.216411069035530090e-01 -4.063972830772399902e-02 -4.643132910132408142e-02 -3.850317001342773438e-01 1.032699868083000183e-01 -6.978251039981842041e-02 1.997746974229812622e-01 -1.268177330493927002e-01 -1.576171368360519409e-01 -8.700548857450485229e-02 -3.005437552928924561e-02 1.566471755504608154e-01 6.521879136562347412e-02 7.265813648700714111e-02 1.945143640041351318e-01 5.618208646774291992e-02 1.627107709646224976e-01 -3.422111570835113525e-01 -3.732519745826721191e-01 1.434048414230346680e-01 -3.331468403339385986e-01 -8.268561214208602905e-02 1.284648571163415909e-02 1.605899631977081299e-01 -3.537684679031372070e-02 1.250403672456741333e-01
-6.718677282333374023e-02 -9.077112376689910889e-02 -3.655254840850830078e-01 3.657617419958114624e-02 5.963433533906936646e-02 5.987359583377838135e-02 1.564959436655044556e-01 -1.174387410283088684e-01 -2.361011505126953125e-01 -2.895198166370391846e-01 9.540936909615993500e-03 1.247327998280525208e-01 -3.450448811054229736e-01 -7.963437587022781372e-02 3.139099106192588806e-02 -1.448768675327301025e-01 -1.431525647640228271e-01 1.610041558742523193e-01 -1.935861408710479736e-01 2.532670497894287109e-01 -9.366899728775024414e-02 -7.582262903451919556e-02 -1.465378850698471069e-01 -3.709497451782226562e-01 4.622514545917510986e-02 5.316142365336418152e-02 -2.659344375133514404e-01 -2.019686847925186157e-01 -1.451714932918548584e-01 1.614936441183090210e-01 -2.892513945698738098e-02 1.348588764667510986e-01
7.655099499970674515e-03 -4.611257091164588928e-02 -4.716921597719192505e-02 -1.244313493371009827e-01 -1.454612612724304199e-01 3.469657003879547119e-01 -3.158586323261260986e-01 -2.046393752098083496e-01 -1.862755119800567627e-01 -2.467464953660964966e-01 8.962580561637878418e-02 1.671058237552642822e-01 -1.467947363853454590e-01 -3.201510608196258545e-01 1.380046308040618896e-01 2.339212037622928619e-02 -1.150006502866744995e-01 3.924066573381423950e-02 1.294702589511871338e-01 9.631565958261489868e-02 2.838931679725646973e-01 2.160579860210418701e-01 -1.522493511438369751e-01 -1.958011090755462646e-01 -7.839464396238327026e-02 -1.211992204189300537e-01 -2.590604424476623535e-01 -1.933044493198394775e-01 1.965439645573496819e-03 2.562819719314575195e-01 3.301117196679115295e-02 7.405050564557313919e-03
1.970515698194503784e-01 -5.164131522178649902e-02 7.719971984624862671e-02 9.670797735452651978e-03 1.458799540996551514e-01 1.677188575267791748e-01 1.962571404874324799e-02 4.279768839478492737e-02 -4.157624766230583191e-02 -1.013573184609413147e-01 -3.761012554168701172e-01 -1.843106448650360107e-01 5.396908521652221680e-02 -1.105552688241004944e-01 -3.016796410083770752e-01 -2.644130885601043701e-01 -1.092769056558609009e-01 -6.234745495021343231e-03 -7.191778719425201416e-02 -1.634699106216430664e-02 -3.130604326725006104e-02 1.275977492332458496e-01 2.401021122932434082e-01 -1.905898451805114746e-01 -2.451452314853668213e-01 6.944086868315935135e-03 -4.006531536579132080e-01 -3.896926045417785645e-01 8.153093978762626648e-03 9.699186682701110840e-02 2.256991155445575714e-02 -1.617810577154159546e-01
4.925227910280227661e-02 -2.636213004589080811e-01 -1.438687294721603394e-01 8.544572442770004272e-02 -1.974965929985046387e-01 -2.530687749385833740e-01 1.923012584447860718e-01 -2.754927873611450195e-01 -6.880640983581542969e-02 5.807794630527496338e-02 -4.568056017160415649e-02 -7.048933207988739014e-02 1.825250685214996338e-01 -9.438484907150268555e-02 8.435989171266555786e-02 -1.896301954984664917e-01 3.502596169710159302e-02 -4.110871255397796631e-02 -9.146557189524173737e-03 -5.308929830789566040e-02 3.267224431037902832e-01 1.867408864200115204e-02 -1.121728029102087021e-02 -2.868832945823669434e-01 -1.251504421234130859e-01 1.482165455818176270e-01 -1.033840253949165344e-01 -4.025788009166717529e-01 3.324196934700012207e-01 1.702586561441421509e-01 1.230500340461730957e-01 -1.527326405048370361e-01
-1.226805523037910461e-01 -1.947129219770431519e-01 -1.539055854082107544e-01 1.881363335996866226e-03 1.149825751781463623e-01 2.579586207866668701e-01 1.586158573627471924e-01 6.220586597919464111e-02 -5.010543763637542725e-02 -3.000605106353759766e-01 1.000987887382507324e-01 3.435199707746505737e-02 -3.458957672119140625e-01 -1.006047278642654419e-01 3.904541954398155212e-02 -2.694914638996124268e-01 -1.542446017265319824e-01 -6.694629788398742676e-02 -5.426811799407005310e-02 -2.258304320275783539e-02 3.400096893310546875e-01 -1.828333437442779541e-01 -4.040819779038429260e-02 -4.389136731624603271e-01 -1.879776567220687866e-01 -8.041597157716751099e-02 -2.520280480384826660e-01 -8.955113589763641357e-02 3.493566066026687622e-03 1.083771362900733948e-01 -7.104557007551193237e-02 -4.129955545067787170e-02
1.844203770160675049e-01 -1.321657896041870117e-01 3.287190943956375122e-02 -1.232390999794006348e-01 2.690539062023162842e-01 -5.046324431896209717e-02 -2.529115974903106689e-01 2.889261953532695770e-02 -2.999835908412933350e-01 -4.430717974901199341e-02 -1.038685142993927002e-01 7.518571615219116211e-02 -2.474447190761566162e-01 -1.616003960371017456e-01 -2.670639753341674805e-01 -5.134481936693191528e-02 -1.651881933212280273e-01 1.034524068236351013e-01 1.563069969415664673e-01 2.027918845415115356e-01 9.578613191843032837e-02 2.178843319416046143e-01 1.197844594717025757e-01 7.483336329460144043e-02 2.883116900920867920e-02 2.264609187841415405e-01 -2.724009156227111816e-01 -2.640834748744964600e-01 1.196450740098953247e-01 2.340543717145919800e-01 1.159403175115585327e-01 -2.531400322914123535e-01
-1.275318861007690430e-01 -1.750707179307937622e-01 -1.462176144123077393e-01 -1.502153128385543823e-01 1.456039100885391235e-01 1.295789517462253571e-02 -9.768115729093551636e-02 -2.388893514871597290e-01 -3.345917463302612305e-01 -4.990769550204277039e-02 -9.369468316435813904e-03 3.173636272549629211e-02 -2.709051370620727539e-01 -1.637639403343200684e-01 1.703183650970458984e-01 -6.682991981506347656e-02 5.158413201570510864e-02 -7.702971808612346649e-03 2.509577572345733643e-01 1.617411971092224121e-01 3.011749684810638428e-01 -3.426961898803710938e-01 -3.255174728110432625e-03 -1.545408517122268677e-01 1.533380001783370972e-01 -1.789261698722839355e-01 -9.885235130786895752e-02 -3.715602159500122070e-01 1.544778198003768921e-01 4.926102980971336365e-02 1.388468220829963684e-02 -1.349219381809234619e-01
-7.394155953079462051e-03 1.355259865522384644e-01 -6.661915034055709839e-02 3.060687519609928131e-02 6.812394410371780396e-02 -3.375718891620635986e-01 2.221951633691787720e-01 -6.257636100053787231e-02 -2.382997870445251465e-01 2.403315715491771698e-02 -2.290691286325454712e-01 6.152880191802978516e-02 1.154866293072700500e-01 -3.102985024452209473e-01 -4.521301481872797012e-03 -1.035843566060066223e-01 -2.410416305065155029e-01 1.182831707410514355e-03 -8.924590051174163818e-02 -3.202894330024719238e-02 1.004328429698944092e-01 7.575882971286773682e-02 6.610820442438125610e-02 -7.244730740785598755e-02 3.689754381775856018e-02 2.740199267864227295e-01 -1.638338565826416016e-01 -2.004305869340896606e-01 2.631783187389373779e-01 4.884082674980163574e-01 1.378093063831329346e-01 -8.676644414663314819e-02
-1.456810235977172852e-01 -3.238147795200347900e-01 -2.346199005842208862e-01 9.251680970191955566e-02 4.194520786404609680e-02 -8.873952925205230713e-02 5.933743435889482498e-03 -4.406384006142616272e-02 4.476390779018402100e-02 9.674302488565444946e-02 4.169875383377075195e-02 1.394739896059036255e-01 9.339416027069091797e-02 2.535451389849185944e-02 -7.830854505300521851e-02 -2.015757262706756592e-01 -1.352578848600387573e-01 -7.176811248064041138e-02 1.271250247955322266e-01 -1.085673794150352478e-01 7.983464002609252930e-02 -1.615255326032638550e-01 -8.169125765562057495e-02 -1.163849160075187683e-01 -1.895609200000762939e-01 7.514671981334686279e-02 -1.710262894630432129e-01 -4.347458779811859131e-01 3.461495041847229004e-01 3.401334285736083984e-01 1.484711319208145142e-01 -2.975817024707794189e-01
-8.179709315299987793e-02 9.919806569814682007e-02 1.693421788513660431e-02 -2.679049968719482422e-02 -4.325078427791595459e-02 3.078706189990043640e-02 -8.112768083810806274e-02 -1.743109971284866333e-01 -1.996848881244659424e-01 8.090249449014663696e-02 1.051413118839263916e-01 2.250473201274871826e-01 -2.703092396259307861e-01 -1.622238904237747192e-01 -1.461640894412994385e-01 -5.378043055534362793e-01 -1.288656294345855713e-01 2.287384271621704102e-01 1.810303330421447754e-01 -4.135599359869956970e-03 -3.679408878087997437e-02 -2.153069376945495605e-01 3.913437202572822571e-02 -1.120374277234077454e-01 2.117598205804824829e-01 -2.225252240896224976e-01 -1.824864298105239868e-01 1.409459393471479416e-02 2.944342792034149170e-01 1.102921441197395325e-01 7.549756020307540894e-02 -1.692678630352020264e-01
-7.451519370079040527e-02 5.739290639758110046e-02 1.420773714780807495e-01 -1.442109197378158569e-01 4.543333128094673157e-02 3.622783124446868896e-01 -1.750044822692871094e-01 -1.422216892242431641e-01 -1.441831290721893311e-01 -7.189770787954330444e-02 -7.555665820837020874e-02 1.804431825876235962e-01 1.657518595457077026e-01 -2.529362142086029053e-01 3.288762271404266357e-02 -3.542403876781463623e-02 1.961806565523147583e-01 -7.446577399969100952e-02 1.536449491977691650e-01 3.293903172016143799e-01 1.696980595588684082e-01 -1.776371002197265625e-01 -1.810166984796524048e-01 -2.453319728374481201e-01 -1.540088802576065063e-01 9.971232712268829346e-02 -3.663199543952941895e-01 -2.082434296607971191e-01 -6.500782072544097900e-02 5.743269994854927063e-02 4.436876624822616577e-02 -2.404992431402206421e-01
1.655077748000621796e-02 2.183635979890823364e-01 -3.006151616573333740e-01 -2.017780691385269165e-01 -1.498352386988699436e-03 1.014309078454971313e-01 -1.342692319303750992e-02 -1.907600611448287964e-01 -7.783528417348861694e-02 -2.141962796449661255e-01 -2.328945547342300415e-01 1.559138298034667969e-01 -3.858135268092155457e-02 -3.686327040195465088e-01 1.129595115780830383e-01 -1.146768499165773392e-02 -1.989968121051788330e-02 -3.790664486587047577e-03 -5.717380717396736145e-02 -2.003685534000396729e-01 2.191741764545440674e-01 -1.704386174678802490e-01 -2.031735144555568695e-03 -1.055782362818717957e-01 -1.753609180450439453e-01 2.572756111621856689e-01 -3.059853911399841309e-01 4.418538883328437805e-03 3.910192847251892090e-01 1.114137172698974609e-01 -1.767163164913654327e-02 -7.118729501962661743e-02
-1.013655215501785278e-01 -3.643676871433854103e-03 -2.406836748123168945e-01 -1.129254996776580811e-01 -6.753797829151153564e-02 1.283518224954605103e-01 2.609448134899139404e-01 1.685965657234191895e-01 -2.797455787658691406e-01 -1.768943518400192261e-01 -2.191108763217926025e-01 -1.257053613662719727e-01 -1.577615141868591309e-01 -2.422810643911361694e-01 1.050775721669197083e-01 -4.375206306576728821e-03 -1.389805376529693604e-01 1.883554160594940186e-01 -1.237281598150730133e-03 -1.210133209824562073e-01 2.843862958252429962e-02 -3.718438744544982910e-01 1.388550698757171631e-01 -3.156673908233642578e-01 -1.767140924930572510e-01 5.262872576713562012e-02 -1.779741048812866211e-01 -3.309781104326248169e-02 1.069426015019416809e-01 2.494636029005050659e-01 2.167665809392929077e-01 1.363882124423980713e-01
1.342770159244537354e-01 -2.829966843128204346e-01 -9.843605756759643555e-02 -2.149077951908111572e-01 1.196160092949867249e-01 -9.913981705904006958e-02 -3.469412401318550110e-02 1.663195937871932983e-01 -3.268936276435852051e-01 -4.467184096574783325e-02 -1.223283782601356506e-01 1.757597178220748901e-02 -1.235039532184600830e-01 -1.934829503297805786e-01 -2.770970761775970459e-01 -3.224342167377471924e-01 4.139880463480949402e-02 -6.664703134447336197e-03 2.585983872413635254e-01 2.647806107997894287e-01 -1.265595257282257080e-01 1.896483153104782104e-01 8.595842868089675903e-02 -2.513025701045989990e-01 -4.088921923539601266e-05 -1.962727122008800507e-02 -2.302945107221603394e-01 -8.287461102008819580e-02 3.555082157254219055e-02 3.342024981975555420e-02 2.106030657887458801e-02 -3.332599997520446777e-01
-2.933660149574279785e-02 -1.874095052480697632e-01 -8.058047294616699219e-02 -3.515068441629409790e-02 5.487117543816566467e-02 2.871444523334503174e-01 4.070083200931549072e-01 -2.291718870401382446e-01 6.131379678845405579e-02 -4.439010517671704292e-04 -2.189173996448516846e-01 2.077230215072631836e-01 -8.691048622131347656e-02 1.620126217603683472e-01 -1.113576143980026245e-01 -2.364722788333892822e-01 -5.721455905586481094e-03 3.981959074735641479e-02 -2.988851815462112427e-02 2.031428515911102295e-01 -1.335982680320739746e-01 -1.256053447723388672e-01 7.235998660326004028e-02 -3.930338472127914429e-02 -1.832904070615768433e-01 5.978750810027122498e-02 -2.350971251726150513e-01 -2.843035161495208740e-01 7.445061206817626953e-02 2.445254176855087280e-01 3.121322691440582275e-01 -1.883603930473327637e-01
-2.187239229679107666e-01 7.495370507240295410e-02 -2.135775983333587646e-01 2.924782596528530121e-02 1.911358907818794250e-02 7.311715185642242432e-02 1.290609091520309448e-01 -3.919239342212677002e-02 -3.887472152709960938e-01 -1.716199368238449097e-01 -8.187128603458404541e-02 2.607508599758148193e-01 -3.228111863136291504e-01 -2.384919859468936920e-02 2.023905068635940552e-01 -1.211798042058944702e-01 5.906781181693077087e-02 4.436660185456275940e-02 -7.527093589305877686e-02 1.816712170839309692e-01 9.296231903135776520e-03 -1.467005014419555664e-01 -1.877441629767417908e-02 -4.271294772624969482e-01 -3.312670812010765076e-02 -2.868525311350822449e-02 -3.756345808506011963e-01 -1.543218046426773071e-01 2.014841735363006592e-01 5.771293304860591888e-03 -2.967570163309574127e-02 5.999319627881050110e-02
-1.596831381320953369e-01 -3.245734795928001404e-02 -2.627685666084289551e-01 3.207429498434066772e-02 1.909942328929901123e-01 2.281510084867477417e-01 -7.123594172298908234e-03 -1.866389438509941101e-02 -3.507861122488975525e-02 4.091370105743408203e-02 -2.899798452854156494e-01 1.604474894702434540e-02 -3.539380431175231934e-02 -2.072193175554275513e-01 -3.402713686227798462e-02 -5.059137344360351562e-01 -1.401385366916656494e-01 1.980548202991485596e-01 -8.166323602199554443e-02 -3.606453910470008850e-02 4.407196864485740662e-02 4.046690836548805237e-02 -5.554198753088712692e-03 -4.215832352638244629e-01 7.109311968088150024e-02 1.058047115802764893e-01 -4.389872029423713684e-02 -8.785400539636611938e-02 1.287275552749633789e-01 1.533007621765136719e-01 1.311590373516082764e-01 -3.074827790260314941e-01
-2.092243880033493042e-01 -1.303946506232023239e-02 -2.267817556858062744e-01 -4.884281754493713379e-02 1.283560246229171753e-01 -1.437255442142486572e-01 -1.023047268390655518e-01 -2.911749184131622314e-01 -2.877775728702545166e-01 -5.825760588049888611e-02 6.210199557244777679e-03 4.608481749892234802e-02 -1.086340248584747314e-01 -1.394859105348587036e-01 -3.161723539233207703e-02 4.680656269192695618e-02 1.409306973218917847e-01 4.181705042719841003e-02 -1.310061812400817871e-01 1.675164103507995605e-01 3.671893477439880371e-01 -4.980376735329627991e-02 -6.858809292316436768e-02 -2.887105941772460938e-01 -1.503125280141830444e-01 -1.497182399034500122e-01 -1.131146624684333801e-01 -3.921024203300476074e-01 -8.647893555462360382e-03 3.377475142478942871e-01 1.287650763988494873e-01 1.120692417025566101e-01
5.472173169255256653e-02 -2.417232841253280640e-01 -2.405769079923629761e-01 5.657469108700752258e-02 3.254492580890655518e-01 1.338805854320526123e-01 -1.381527483463287354e-01 6.476324796676635742e-02 4.067898914217948914e-02 -2.566445767879486084e-01 4.538832232356071472e-02 2.270007282495498657e-01 -8.823314309120178223e-02 -1.367495954036712646e-01 -1.147102937102317810e-01 2.238918282091617584e-02 -1.653391718864440918e-01 8.673707023262977600e-03 8.683560788631439209e-02 -1.151617765426635742e-01 -2.241357415914535522e-01 4.537214338779449463e-02 -1.282372921705245972e-01 -7.953666150569915771e-02 -1.861485093832015991e-01 -9.798862040042877197e-03 -3.105528950691223145e-01 -1.487048864364624023e-01 3.701520264148712158e-01 3.856317698955535889e-01 -7.704388350248336792e-02 2.957564406096935272e-02
-8.616019785404205322e-02 -9.393383562564849854e-02 -6.229638308286666870e-02 -1.157180033624172211e-02 5.860016867518424988e-02 1.242392212152481079e-01 -1.222322061657905579e-01 1.359040476381778717e-02 -1.337463706731796265e-01 -1.968887448310852051e-01 1.622463017702102661e-01 6.772575527429580688e-02 -2.060516178607940674e-01 -2.165085822343826294e-01 -1.779908835887908936e-01 -2.956507802009582520e-01 2.349612265825271606e-01 1.159863732755184174e-02 1.255096681416034698e-02 5.123755335807800293e-02 2.135296612977981567e-01 -1.518171280622482300e-01 -1.283650845289230347e-01 6.817105412483215332e-02 -1.474616974592208862e-01 -2.508216798305511475e-01 -3.568340539932250977e-01 -3.920720517635345459e-01 1.725841909646987915e-01 1.138280108571052551e-01 2.363020628690719604e-01 1.938433796167373657e-01
1.193157881498336792e-01 2.676999196410179138e-02 6.765110790729522705e-02 1.185540203005075455e-02 -4.822043702006340027e-02 1.285980045795440674e-01 7.567973434925079346e-02 9.866695851087570190e-02 -9.000651538372039795e-03 -2.345100492238998413e-01 -3.089939653873443604e-01 -1.136387139558792114e-01 -5.730595439672470093e-02 -1.076530888676643372e-01 -3.617230653762817383e-01 -2.629626095294952393e-01 -2.003512233495712280e-01 -4.112812876701354980e-02 1.007261574268341064e-01 -3.639416396617889404e-02 8.543939143419265747e-02 6.263842433691024780e-02 3.251177668571472168e-01 -4.417758062481880188e-02 -1.178778987377882004e-02 1.010614708065986633e-01 -4.324313700199127197e-01 -3.869549930095672607e-01 1.800043582916259766e-01 2.726121619343757629e-02 -4.135632421821355820e-03 -1.234794557094573975e-01
-1.242807433009147644e-01 1.323074288666248322e-02 -1.134760528802871704e-01 -2.042950391769409180e-01 5.933403968811035156e-02 -1.800615638494491577e-01 5.044673755764961243e-02 -1.854483038187026978e-01 -1.359964758157730103e-01 1.352901011705398560e-01 -2.497131675481796265e-01 -6.907169520854949951e-02 -1.115198805928230286e-01 -3.054848611354827881e-01 -7.891068607568740845e-02 -1.907393783330917358e-01 2.760793864727020264e-01 -7.821179926395416260e-02 1.475207209587097168e-01 1.760795339941978455e-02 -9.851382672786712646e-02 -7.542832195758819580e-02 -2.887937426567077637e-01 -1.871888041496276855e-01 1.854020357131958008e-01 -1.850870102643966675e-01 -3.921271562576293945e-01 -2.978646755218505859e-01 -1.058052033185958862e-01 1.652143746614456177e-01 8.485889434814453125e-02 -9.767374396324157715e-02
2.572023272514343262e-01 -1.068460792303085327e-01 -1.473320871591567993e-01 -5.820070952177047729e-02 -2.789590321481227875e-02 1.180762127041816711e-01 1.103867888450622559e-01 1.509097665548324585e-01 -1.898905783891677856e-01 -1.484089940786361694e-01 6.772898882627487183e-02 1.660480648279190063e-01 2.266543358564376831e-01 -1.761815547943115234e-01 -1.003601476550102234e-01 -4.351930320262908936e-01 -4.210273921489715576e-02 6.308076530694961548e-02 -1.686515659093856812e-01 1.967407017946243286e-01 1.957384198904037476e-01 -6.588661670684814453e-02 4.205325990915298462e-02 2.254310995340347290e-01 -2.461551129817962646e-01 -1.149363815784454346e-01 -2.884315848350524902e-01 -1.011280789971351624e-01 3.465119898319244385e-01 2.345869690179824829e-02 1.217271238565444946e-01 6.879332661628723145e-02
-4.589010030031204224e-02 -1.479758620262145996e-01 -1.818372309207916260e-01 -1.274418272078037262e-02 1.820654794573783875e-02 -3.182875365018844604e-02 2.902279235422611237e-02 -2.263049334287643433e-01 -5.630328878760337830e-02 -1.871062964200973511e-01 1.059260219335556030e-01 3.057094663381576538e-02 2.654412984848022461e-01 -2.417038679122924805e-01 2.587524056434631348e-01 -6.842686235904693604e-02 -1.253041177988052368e-01 -3.038725629448890686e-02 8.040583878755569458e-02 2.655376791954040527e-01 3.839380741119384766e-01 -1.116360276937484741e-01 5.027120187878608704e-02 -2.536797523498535156e-01 -2.380252070724964142e-02 1.353368312120437622e-01 -2.456979006528854370e-01 -2.683680355548858643e-01 3.059701323509216309e-01 2.640555202960968018e-01 -6.319835316389799118e-03 5.928466841578483582e-02
-1.046988647431135178e-02 -9.058614820241928101e-02 -1.462791413068771362e-01 -5.064981058239936829e-02 1.266584843397140503e-01 1.876148395240306854e-02 -2.297876477241516113e-01 -2.224394828081130981e-01 -1.260490864515304565e-01 -1.383938491344451904e-01 3.225592151284217834e-02 2.722516953945159912e-01 -2.325141131877899170e-01 -6.498190015554428101e-02 2.997767366468906403e-02 5.164886242710053921e-04 -3.577489405870437622e-02 1.988465189933776855e-01 -7.666257023811340332e-02 -6.752041727304458618e-02 2.305864095687866211e-01 -3.187571838498115540e-02 1.554027497768402100e-01 -6.516279280185699463e-02 5.306069552898406982e-02 9.824799001216888428e-02 -1.436835527420043945e-01 -5.645679235458374023e-01 3.764677047729492188e-01 1.641982346773147583e-01 -1.374275684356689453e-01 7.996775954961776733e-02
-9.916386753320693970e-02 7.767888903617858887e-02 -3.065851330757141113e-01 1.305402368307113647e-01 -2.285308204591274261e-02 -2.220279574394226074e-01 -1.475470662117004395e-01 -4.484233260154724121e-02 -9.755022823810577393e-02 -1.819381862878799438e-01 -2.272862792015075684e-01 2.365997284650802612e-01 -1.079601421952247620e-01 -8.553894609212875366e-02 -3.640893399715423584e-01 -3.245848715305328369e-01 -2.275031805038452148e-01 7.683178782463073730e-02 5.661774426698684692e-02 1.209882274270057678e-01 3.335818350315093994e-01 -1.689342223107814789e-02 9.024793980643153191e-04 2.538931071758270264e-01 -1.064174901694059372e-02 -7.840453833341598511e-02 -1.681290715932846069e-01 -1.600657850503921509e-01 2.731174230575561523e-01 4.303596168756484985e-02 6.491265445947647095e-02 -3.961496520787477493e-03
2.979767620563507080e-01 -1.788643747568130493e-01 -3.574483990669250488e-01 3.011984005570411682e-02 -5.821664351969957352e-03 2.432610094547271729e-01 8.292914181947708130e-02 -1.584441661834716797e-01 -8.847796171903610229e-02 6.999847292900085449e-02 -5.585161969065666199e-02 2.263552099466323853e-01 6.362200528383255005e-02 -4.261931777000427246e-02 -8.424264937639236450e-02 -8.192594349384307861e-02 8.882858604192733765e-02 7.957056164741516113e-02 -8.854132145643234253e-02 1.682138592004776001e-01 4.163010716438293457e-01 1.453740894794464111e-02 1.909864991903305054e-01 -3.294095993041992188e-01 -5.082726106047630310e-02 -8.786480873823165894e-02 1.858065277338027954e-02 -1.927274167537689209e-01 3.650432527065277100e-01 9.043285250663757324e-02 -1.187228187918663025e-01 -2.019281312823295593e-02
4.386537149548530579e-02 -3.139837682247161865e-01 -1.685566753149032593e-01 -9.201412647962570190e-02 -1.242871358990669250e-01 1.048866510391235352e-01 -5.477412790060043335e-02 -2.738373540341854095e-02 -5.059973523020744324e-02 4.996398091316223145e-02 -8.200609683990478516e-02 2.599425911903381348e-01 -1.501976102590560913e-01 7.342855632305145264e-02 6.229587271809577942e-02 -3.254460394382476807e-01 -2.513556182384490967e-01 -1.269159745424985886e-02 3.049076497554779053e-01 -6.895535439252853394e-02 -9.915087372064590454e-02 -1.806638091802597046e-01 -1.705726981163024902e-01 -3.420176506042480469e-01 -2.030784264206886292e-02 -1.390152703970670700e-02 -6.118131056427955627e-02 -3.834281265735626221e-01 1.236032620072364807e-01 1.595638692378997803e-01 2.703071832656860352e-01 2.321408502757549286e-02
-2.364403568208217621e-02 4.717823490500450134e-02 -3.545455932617187500e-01 4.779404960572719574e-03 1.740028150379657745e-02 6.272285431623458862e-02 -4.194748401641845703e-02 6.201117485761642456e-02 -2.544137537479400635e-01 -1.846507787704467773e-01 -1.265081460587680340e-03 5.933934077620506287e-02 -3.451812565326690674e-01 -1.502019073814153671e-02 2.266758233308792114e-01 -2.615697383880615234e-01 -1.276806890964508057e-01 1.048720628023147583e-01 -2.172210812568664551e-01 1.265456080436706543e-01 4.663990437984466553e-02 -7.349501550197601318e-02 -1.920827925205230713e-01 -2.129342257976531982e-01 7.038682699203491211e-03 -2.181442528963088989e-01 -4.766291081905364990e-01 -1.639227420091629028e-01 9.127523750066757202e-02 1.560774296522140503e-01 2.150937542319297791e-02 -7.054910063743591309e-02
5.261300504207611084e-02 -1.244300678372383118e-01 -2.057522535324096680e-01 -4.478899836540222168e-01 -6.302547454833984375e-02 7.668875157833099365e-02 1.974081620573997498e-02 -1.260523349046707153e-01 4.283998906612396240e-02 -2.165932208299636841e-01 -2.384882271289825439e-01 4.738084226846694946e-02 7.793258875608444214e-02 -1.501138210296630859e-01 -6.450398266315460205e-02 -8.051320910453796387e-02 -4.748475551605224609e-02 6.216453760862350464e-02 1.150544062256813049e-01 -8.899424970149993896e-02 3.070834577083587646e-01 1.541747152805328369e-01 -2.772479876875877380e-02 -1.609252393245697021e-01 -2.392054796218872070e-01 3.069042861461639404e-01 -1.730132251977920532e-01 -1.309790313243865967e-01 4.167738556861877441e-01 -1.260019838809967041e-01 -7.341822981834411621e-02 8.874863386154174805e-03
1.864946931600570679e-01 -3.629612177610397339e-02 -3.262623399496078491e-02 -4.437002912163734436e-02 -4.764394834637641907e-02 -5.792937800288200378e-02 4.082169756293296814e-02 -2.392910867929458618e-01 -2.676924765110015869e-01 -8.864165842533111572e-02 1.641615778207778931e-01 -1.730578579008579254e-02 -3.713387548923492432e-01 -2.843527793884277344e-01 -1.305929720401763916e-01 -2.612578570842742920e-01 -2.053854316473007202e-01 1.440701186656951904e-01 1.416670233011245728e-01 -1.271917968988418579e-01 -8.484245091676712036e-02 -1.210295930504798889e-01 -3.471037447452545166e-01 -2.235240638256072998e-01 1.511093974113464355e-01 -6.585755385458469391e-03 -1.453572958707809448e-01 -8.024939149618148804e-02 2.376983873546123505e-02 -4.524155333638191223e-02 2.671791315078735352e-01 -2.637666463851928711e-01
-1.705884188413619995e-01 -2.148182094097137451e-01 -1.522060334682464600e-01 -9.262017160654067993e-02 -4.732877388596534729e-02 3.233564496040344238e-01 4.182614982128143311e-01 -6.232323125004768372e-02 -3.741050884127616882e-02 6.467252038419246674e-03 -2.228878885507583618e-01 7.973492890596389771e-02 -1.364304870367050171e-02 -6.726770848035812378e-02 7.888375222682952881e-02 -3.761579096317291260e-01 -2.806120812892913818e-01 -8.252546936273574829e-02 -1.543320566415786743e-01 7.627162337303161621e-02 -7.371249794960021973e-02 -1.044012755155563354e-01 3.747027367353439331e-02 -6.377009209245443344e-03 -1.297884583473205566e-01 -5.201796442270278931e-02 -2.437127232551574707e-01 -1.866525858640670776e-01 8.747845888137817383e-02 1.870177239179611206e-01 3.287434279918670654e-01 -4.605419468134641647e-03
-4.945032298564910889e-02 -1.791550070047378540e-01 -1.135374698787927628e-02 -2.543835341930389404e-02 1.756918616592884064e-02 2.996856272220611572e-01 2.829261720180511475e-01 -1.354111731052398682e-01 -1.364123672246932983e-01 3.126422315835952759e-02 -1.730780303478240967e-01 1.913134902715682983e-01 7.470083236694335938e-02 1.119411960244178772e-01 -1.772637665271759033e-01 -4.269492626190185547e-01 -8.614951372146606445e-02 2.788528800010681152e-01 -9.638203680515289307e-02 3.276403248310089111e-02 -8.207429945468902588e-02 -1.136251762509346008e-01 -4.753212444484233856e-03 -5.465557053685188293e-02 -2.755790054798126221e-01 1.300058811902999878e-01 -1.097516193985939026e-01 -1.614718139171600342e-01 1.040262728929519653e-01 2.388591617345809937e-01 3.590511083602905273e-01 -1.107238605618476868e-01
4.797327145934104919e-02 -1.749422401189804077e-01 -5.983980745077133179e-02 -1.392265111207962036e-01 1.017193421721458435e-01 9.960757195949554443e-02 -4.021617770195007324e-02 1.539161205291748047e-01 -1.125401258468627930e-01 -2.731060087680816650e-01 -2.654344737529754639e-01 4.793686675839126110e-04 -1.015295609831809998e-01 -1.211633905768394470e-01 -1.493407636880874634e-01 -1.566927582025527954e-01 -1.014523506164550781e-01 -5.855587869882583618e-02 2.443733997642993927e-02 2.544813156127929688e-01 -6.344042718410491943e-02 -2.933560684323310852e-02 1.757242679595947266e-01 -2.350543290376663208e-01 6.708206981420516968e-02 2.818314917385578156e-02 -3.829033076763153076e-01 -3.955705463886260986e-02 1.514408588409423828e-01 1.588810831308364868e-01 7.864618301391601562e-02 -5.395089983940124512e-01
-1.666142046451568604e-02 8.732509613037109375e-02 -3.717252910137176514e-01 6.607736647129058838e-02 -1.503646075725555420e-01 1.014593765139579773e-01 3.283321559429168701e-01 -9.677688777446746826e-02 -2.890551388263702393e-01 -1.861461549997329712e-01 -2.405040413141250610e-01 3.791961446404457092e-02 -1.473268121480941772e-01 -2.238818407058715820e-01 1.571511775255203247e-01 4.357832297682762146e-02 -1.351346373558044434e-01 1.398460268974304199e-01 -7.315548509359359741e-02 -1.101976782083511353e-01 1.739332973957061768e-01 -1.913515925407409668e-01 9.404627233743667603e-02 -1.398177444934844971e-01 -2.825703024864196777e-01 5.629977583885192871e-02 -2.638959884643554688e-01 -9.133595228195190430e-02 1.018350794911384583e-01 3.033750951290130615e-01 3.539578244090080261e-02 9.131322801113128662e-02
-2.708740532398223877e-01 9.022308886051177979e-02 -2.771680951118469238e-01 -2.031281888484954834e-01 -2.210644446313381195e-02 6.802827119827270508e-02 -8.750864863395690918e-02 -8.230815082788467407e-02 -1.562856584787368774e-01 4.492685256991535425e-04 -1.535214670002460480e-02 3.563032448291778564e-01 6.683854013681411743e-02 -2.496467679738998413e-01 -7.309004198759794235e-03 -2.073747217655181885e-01 -7.349523156881332397e-02 1.837275326251983643e-01 3.268221626058220863e-04 1.442011594772338867e-01 -6.876924633979797363e-02 -1.078598722815513611e-01 1.805276051163673401e-02 -2.491223067045211792e-01 -2.466599941253662109e-01 3.189310431480407715e-01 1.409613639116287231e-01 -1.599600538611412048e-02 3.456321954727172852e-01 8.807210624217987061e-02 1.545374244451522827e-01 -2.165796607732772827e-01
7.798229809850454330e-03 -1.153401136398315430e-01 -2.122915089130401611e-01 -1.512326449155807495e-01 5.727402493357658386e-02 1.555104255676269531e-01 8.722075074911117554e-02 1.385508328676223755e-01 -1.204205825924873352e-01 -2.709231376647949219e-01 3.588661551475524902e-02 -9.142230451107025146e-02 -2.889356315135955811e-01 -1.612240076065063477e-01 -1.931348890066146851e-01 -2.253049761056900024e-01 2.869480848312377930e-02 1.091593056917190552e-01 8.165340125560760498e-02 9.539688006043434143e-03 4.625342786312103271e-01 -3.922162950038909912e-02 -7.279900461435317993e-02 -3.542631268501281738e-01 -1.523552387952804565e-01 -2.064933180809020996e-01 -1.797189712524414062e-01 -2.759585976600646973e-01 -2.188932336866855621e-02 -1.814804636524058878e-05 5.254212301224470139e-03 1.695772111415863037e-01
3.251154124736785889e-01 1.472600549459457397e-01 -3.222142755985260010e-01 1.663168519735336304e-01 4.595605656504631042e-02 3.437974676489830017e-02 1.549491733312606812e-01 1.220786571502685547e-02 -1.977986842393875122e-01 -2.074488997459411621e-01 -2.079783827066421509e-01 1.697495728731155396e-01 -1.926934421062469482e-01 -2.043060064315795898e-01 1.227518394589424133e-01 -2.858449518680572510e-01 -2.892608055844902992e-03 -5.204415321350097656e-02 -2.908463357016444206e-03 3.892158567905426025e-01 6.056359037756919861e-02 -8.294188231229782104e-02 -1.705480068922042847e-01 -5.481157451868057251e-02 -1.394323557615280151e-01 1.653472930192947388e-01 5.030262283980846405e-03 -3.107281625270843506e-01 2.574996836483478546e-02 1.008068844676017761e-01 1.557151377201080322e-01 -9.229933470487594604e-02
-1.258781403303146362e-01 9.031108766794204712e-02 8.029441232793033123e-04 -3.133733943104743958e-02 1.282801628112792969e-01 -1.706079542636871338e-01 1.472988398745656013e-03 -3.922009468078613281e-01 -1.024362444877624512e-01 2.066082693636417389e-02 2.401455491781234741e-01 1.073571220040321350e-01 -2.325994372367858887e-01 -2.196624428033828735e-01 -1.773632615804672241e-01 -2.155656814575195312e-01 7.293933629989624023e-02 -9.177881479263305664e-02 2.528854608535766602e-01 4.999381303787231445e-02 2.506425976753234863e-01 -7.081699371337890625e-02 7.373936474323272705e-02 -2.505194842815399170e-01 3.303031250834465027e-02 -1.026416271924972534e-01 -3.024511635303497314e-01 -1.691372245550155640e-01 1.651642024517059326e-01 -2.929263003170490265e-02 2.670115530490875244e-01 2.605040967464447021e-01
-1.978650838136672974e-01 1.401405632495880127e-01 -2.780309319496154785e-01 -1.013212129473686218e-01 -8.876742422580718994e-02 9.775622189044952393e-02 4.722752794623374939e-02 -2.748990952968597412e-01 7.303681969642639160e-02 -1.364342272281646729e-01 7.823587954044342041e-02 4.251203835010528564e-01 8.773642033338546753e-02 -2.855209410190582275e-01 -5.216246098279953003e-02 -1.054162234067916870e-01 1.534657478332519531e-01 -1.078359186649322510e-01 2.599773705005645752e-01 1.124283969402313232e-01 -1.141155660152435303e-01 -7.141969352960586548e-02 2.785117737948894501e-02 -1.088499128818511963e-01 -2.105450928211212158e-01 2.278704494237899780e-01 -1.380339413881301880e-01 -2.494545876979827881e-01 3.207631707191467285e-01 1.206852123141288757e-01 5.760243535041809082e-02 9.679434821009635925e-03
-1.778587400913238525e-01 -1.451685577630996704e-01 -1.183954775333404541e-01 1.041584089398384094e-01 1.702567934989929199e-01 2.197040915489196777e-01 5.482707917690277100e-02 2.656070748344063759e-03 -2.005743831396102905e-01 -4.117393791675567627e-01 -7.709472626447677612e-02 2.085357159376144409e-02 -4.976413398981094360e-02 -8.095954358577728271e-02 2.427508085966110229e-01 -1.189100593328475952e-01 -1.417782306671142578e-01 1.292509436607360840e-01 -2.942275702953338623e-01 -1.496944725513458252e-01 1.724945902824401855e-01 -1.652769744396209717e-01 1.588123105466365814e-02 -3.132868111133575439e-01 -1.650827825069427490e-01 -5.484363436698913574e-02 -3.587148189544677734e-01 -5.733415484428405762e-02 3.660523891448974609e-02 2.264071106910705566e-01 1.664337515830993652e-01 1.176010072231292725e-02
-1.501122415065765381e-01 -9.238274395465850830e-02 -2.542669773101806641e-01 -1.273010578006505966e-02 3.299356997013092041e-02 7.446962594985961914e-02 9.953077137470245361e-02 4.958402365446090698e-02 -3.532261848449707031e-01 -1.383092403411865234e-01 -1.700310111045837402e-01 1.211206540465354919e-01 -3.809449374675750732e-01 -7.508388161659240723e-02 2.002799361944198608e-01 -2.292604446411132812e-01 -8.392887562513351440e-02 1.246766224503517151e-01 -1.325071007013320923e-01 1.088478863239288330e-01 1.508416840806603432e-03 -2.104816287755966187e-01 -5.143583752214908600e-03 -2.499743551015853882e-01 9.346093982458114624e-02 -1.628815829753875732e-01 -4.525834321975708008e-01 2.092948928475379944e-02 1.751750111579895020e-01 1.542152166366577148e-01 1.925194822251796722e-02 -4.876934923231601715e-03
-7.524537295103073120e-02 -1.139655038714408875e-01 -1.250515431165695190e-01 -1.960995644330978394e-01 4.827662929892539978e-02 -2.848117649555206299e-01 2.816775739192962646e-01 -5.677198991179466248e-02 -1.951325237751007080e-01 -8.428382873535156250e-02 -1.667563170194625854e-01 -5.516328290104866028e-02 -1.058675125241279602e-01 -2.280871123075485229e-01 -1.313287615776062012e-01 -4.586576223373413086e-01 -6.877835094928741455e-02 2.770374119281768799e-01 3.904258087277412415e-02 9.663012623786926270e-02 -8.288127183914184570e-02 -3.920075297355651855e-02 5.333217233419418335e-02 -3.164777904748916626e-02 5.422774329781532288e-02 3.808373510837554932e-01 -1.998198032379150391e-01 -3.711802512407302856e-02 1.463589072227478027e-01 4.186174646019935608e-02 2.149342298507690430e-01 -1.764059811830520630e-01
-7.896740734577178955e-02 1.257974207401275635e-01 -1.408944576978683472e-01 -9.564902633428573608e-02 4.533070325851440430e-02 2.460595667362213135e-01 -1.246016547083854675e-01 2.228155918419361115e-02 -3.139244019985198975e-01 -2.465274035930633545e-01 1.137212589383125305e-01 5.515054613351821899e-02 -5.333896726369857788e-02 -4.268916249275207520e-01 -2.630163729190826416e-01 -2.156240493059158325e-01 5.720392987132072449e-02 -5.255404114723205566e-02 1.892918199300765991e-01 1.102776005864143372e-01 1.212293952703475952e-01 2.931807003915309906e-02 -1.082549318671226501e-01 -1.594870984554290771e-01 1.500746309757232666e-01 3.503177464008331299e-01 -3.158225119113922119e-01 -7.787720113992691040e-02 1.240155249834060669e-01 1.267511546611785889e-01 2.250282280147075653e-02 6.724392622709274292e-02
7.191590964794158936e-02 -1.828273236751556396e-01 -1.903981566429138184e-01 -1.732801795005798340e-01 -5.822962895035743713e-02 1.332931071519851685e-01 -1.588078774511814117e-02 -4.577203467488288879e-02 -2.660830914974212646e-01 -2.764283912256360054e-03 -6.408094428479671478e-03 -1.158182919025421143e-01 2.931516170501708984e-01 -3.475795388221740723e-01 -3.795454800128936768e-01 -2.067704200744628906e-01 -1.879399418830871582e-01 -1.057732291519641876e-02 -3.986907005310058594e-02 9.909881651401519775e-02 1.698450297117233276e-01 -2.623634785413742065e-02 -2.043720632791519165e-01 -1.378253847360610962e-01 7.387882564216852188e-03 8.975138515233993530e-02 -3.855519592761993408e-01 -3.701541945338249207e-02 1.420242339372634888e-01 -4.833999276161193848e-02 -1.692165136337280273e-01 -2.176777571439743042e-01
1.225069910287857056e-01 -7.199480198323726654e-03 -1.666662245988845825e-01 -3.054741024971008301e-01 1.002825722098350525e-01 -2.033327370882034302e-01 -1.627605706453323364e-01 -3.408540189266204834e-01 9.327981621026992798e-03 1.335803866386413574e-01 -1.765762716531753540e-01 6.948031485080718994e-02 2.096904441714286804e-02 -2.186947017908096313e-01 -1.489709019660949707e-01 -1.035492718219757080e-01 -1.302204430103302002e-01 1.898493617773056030e-01 -1.890687644481658936e-01 2.348668426275253296e-01 8.800057321786880493e-02 1.424264758825302124e-01 -1.724389009177684784e-02 -5.890648812055587769e-02 -4.280357658863067627e-01 -8.214744925498962402e-02 -1.186625212430953979e-01 -1.056422144174575806e-01 1.036058440804481506e-01 2.741040289402008057e-01 2.209838628768920898e-01 9.510193020105361938e-02
-3.466664850711822510e-01 4.461393877863883972e-02 -3.958360850811004639e-01 -8.115987479686737061e-02 -3.463639318943023682e-02 -9.198866039514541626e-02 1.050150692462921143e-01 -7.686022669076919556e-02 -9.612318873405456543e-02 -2.183683961629867554e-01 -2.355757867917418480e-03 2.530393600463867188e-01 4.222880676388740540e-02 -2.748970687389373779e-01 1.174354460090398788e-02 -3.859564661979675293e-02 -1.327871680259704590e-01 -2.259718179702758789e-01 3.719315677881240845e-02 -5.150652304291725159e-02 -1.928346008062362671e-01 -1.875616461038589478e-01 1.512416154146194458e-01 -1.556206941604614258e-01 -8.013795316219329834e-02 1.481169015169143677e-01 -1.696976721286773682e-01 -3.510715961456298828e-01 2.688777148723602295e-01 1.985560953617095947e-01 4.658954963088035583e-02 -3.918788954615592957e-02
-4.841430857777595520e-02 1.352159678936004639e-01 6.042593345046043396e-02 -6.001581251621246338e-02 -1.601903140544891357e-01 -6.203943118453025818e-02 -2.452447712421417236e-01 7.442110031843185425e-02 6.827434897422790527e-02 1.818822510540485382e-02 -2.589102077763527632e-04 9.846540540456771851e-02 -7.172247022390365601e-02 -1.704514324665069580e-01 -1.992318332195281982e-01 -3.487671911716461182e-01 -2.435863465070724487e-01 2.565327286720275879e-02 5.977638438344001770e-02 1.658848300576210022e-02 1.295394152402877808e-01 -3.114751279354095459e-01 -7.397534698247909546e-02 -9.369862824678421021e-02 1.781865805387496948e-01 7.912874966859817505e-02 -5.451011061668395996e-01 -1.713413149118423462e-01 2.259241938591003418e-01 2.430347502231597900e-01 6.342071574181318283e-03 -1.289573870599269867e-02
-1.306744366884231567e-01 -2.323294756934046745e-03 -3.460338115692138672e-01 -1.962492913007736206e-01 3.390899300575256348e-02 1.132549196481704712e-01 -1.655179448425769806e-02 -6.006634794175624847e-03 -1.761814504861831665e-01 -2.910037338733673096e-01 6.550894677639007568e-02 3.230732381343841553e-01 -2.598093748092651367e-01 -1.464404761791229248e-01 1.503334790468215942e-01 -1.311523169279098511e-01 2.973667159676551819e-02 2.268956899642944336e-01 -1.538567841053009033e-01 -2.726109512150287628e-02 1.893153339624404907e-01 -2.795199155807495117e-01 -3.567495942115783691e-02 -3.842076957225799561e-01 -1.026083976030349731e-01 3.280971897765994072e-03 -1.887870132923126221e-01 -1.881017386913299561e-01 6.578278541564941406e-02 1.530524194240570068e-01 -7.783610373735427856e-02 4.719746112823486328e-02
1.738889217376708984e-01 -1.825933903455734253e-01 -2.341737896203994751e-01 -2.058372795581817627e-01 -8.212663978338241577e-02 2.095599472522735596e-01 2.728518247604370117e-01 -9.566623717546463013e-02 -1.489433459937572479e-02 1.337121427059173584e-01 -3.006457984447479248e-01 2.175333201885223389e-01 -1.082338839769363403e-01 1.853482127189636230e-01 -6.937232613563537598e-02 -2.951093912124633789e-01 -1.544856876134872437e-01 3.249408304691314697e-02 2.131614461541175842e-02 4.900568351149559021e-02 -7.939387857913970947e-02 -5.932256206870079041e-02 -1.809849962592124939e-02 -3.329953253269195557e-01 -1.815645396709442139e-01 -9.462816640734672546e-03 -2.325523793697357178e-01 -2.930064499378204346e-01 4.192495718598365784e-02 2.455891668796539307e-01 1.625887751579284668e-01 2.943794056773185730e-02
-1.007623523473739624e-01 1.886050216853618622e-02 -1.335792094469070435e-01 4.907497391104698181e-02 1.309145241975784302e-01 -7.799351215362548828e-02 -1.355228945612907410e-03 3.429489210247993469e-02 6.335585564374923706e-02 -1.955660991370677948e-02 -3.071372210979461670e-01 8.170423656702041626e-02 -9.789350628852844238e-02 -1.596022099256515503e-01 -3.840525150299072266e-01 -1.868309527635574341e-01 -3.230517506599426270e-01 -1.312320381402969360e-01 5.961422994732856750e-02 9.789116680622100830e-02 1.020974889397621155e-01 3.467047959566116333e-02 -1.752496808767318726e-01 -8.645176142454147339e-02 2.176022976636886597e-01 -1.217900142073631287e-01 4.592106863856315613e-02 -2.371744066476821899e-01 3.189067840576171875e-01 3.500874042510986328e-01 2.410018891096115112e-01 -1.858888119459152222e-01
-7.016314659267663956e-03 1.662660241127014160e-01 -1.805954575538635254e-01 -1.391857024282217026e-02 9.159205853939056396e-02 -2.152886986732482910e-02 2.434792965650558472e-01 -5.372406169772148132e-02 -2.134641408920288086e-01 -2.161749824881553650e-02 -1.314060986042022705e-01 1.204984784126281738e-01 -1.509373635053634644e-01 -4.563196003437042236e-01 -1.182176917791366577e-01 1.447130441665649414e-01 -1.807070970535278320e-01 1.090052127838134766e-01 -2.260317355394363403e-01 3.802286088466644287e-02 2.700404524803161621e-01 -3.207342326641082764e-01 -7.263636216521263123e-03 -1.861582696437835693e-01 -1.901769340038299561e-01 7.285267859697341919e-02 -1.714316904544830322e-01 -3.472069203853607178e-01 1.262611001729965210e-01 6.398956477642059326e-02 6.748453527688980103e-02 -3.388212248682975769e-02
1.088598743081092834e-01 3.921031951904296875e-02 -2.540597915649414062e-01 2.901538275182247162e-02 -1.033184211701154709e-02 1.763336956501007080e-01 1.461573243141174316e-01 -9.052235633134841919e-02 -9.518896788358688354e-02 -2.452819198369979858e-01 1.018521487712860107e-01 -1.607913076877593994e-01 -1.131792962551116943e-01 -1.654529124498367310e-01 2.854865603148937225e-02 -2.415718436241149902e-01 1.601228863000869751e-01 1.638061553239822388e-01 9.560028091073036194e-03 -9.783204644918441772e-02 1.859853416681289673e-01 -2.612968385219573975e-01 1.267385232495144010e-04 -2.453659623861312866e-01 3.237855061888694763e-02 -2.838294804096221924e-01 -3.879978060722351074e-01 -1.819874197244644165e-01 1.786414384841918945e-01 3.397721052169799805e-01 1.017610654234886169e-01 8.643713593482971191e-02
5.554417893290519714e-02 1.934909969568252563e-01 -2.862403355538845062e-02 -1.555592268705368042e-01 -1.215572729706764221e-01 -4.126796871423721313e-02 3.133285641670227051e-01 -4.052235186100006104e-01 -1.680678278207778931e-01 -2.066555917263031006e-01 -2.616782486438751221e-01 6.514787673950195312e-02 4.159868881106376648e-02 -8.719502016901969910e-03 1.597178429365158081e-01 -3.178804814815521240e-01 -9.825833141803741455e-02 4.739629477262496948e-02 -4.012290760874748230e-02 1.537843793630599976e-01 2.240466624498367310e-01 -1.550709605216979980e-01 -3.810187429189682007e-02 -5.712449923157691956e-02 -4.397768899798393250e-02 2.908944785594940186e-01 -2.751965774223208427e-03 -1.407630443572998047e-01 2.379235327243804932e-01 5.899687111377716064e-02 -7.307142764329910278e-02 -3.092541396617889404e-01
1.103366911411285400e-01 -6.856069713830947876e-02 -7.006883621215820312e-02 -7.827783375978469849e-02 1.224403157830238342e-01 1.706264913082122803e-01 -1.504275482147932053e-02 -3.591166138648986816e-01 -1.964071691036224365e-01 -3.110176026821136475e-01 -5.420779064297676086e-02 -3.264761716127395630e-02 2.441937178373336792e-01 -3.298579752445220947e-01 -1.889374554157257080e-01 -1.668588817119598389e-01 -2.496533840894699097e-01 4.048199951648712158e-02 1.258265376091003418e-01 -4.178536683320999146e-02 2.071150094270706177e-01 -6.175869330763816833e-02 -4.528626427054405212e-02 -1.495681107044219971e-01 -4.200566112995147705e-01 5.679430812597274780e-02 3.094891645014286041e-02 -1.611975282430648804e-01 8.487097918987274170e-02 6.631760299205780029e-02 1.317283660173416138e-01 1.981378793716430664e-01
-2.218624502420425415e-01 -1.550321280956268311e-02 -8.606935292482376099e-02 -1.630752384662628174e-01 -3.450147435069084167e-02 -6.038575898855924606e-03 5.449621006846427917e-03 -6.361743062734603882e-02 -2.318503521382808685e-02 -1.619388759136199951e-01 8.405154943466186523e-02 -2.897674590349197388e-02 -2.494651228189468384e-01 -2.253237366676330566e-01 -9.828304499387741089e-02 -1.547889113426208496e-01 7.961025834083557129e-02 -6.073644757270812988e-02 8.096335083246231079e-02 4.298239946365356445e-01 2.472288906574249268e-01 -3.983206450939178467e-01 -9.852251410484313965e-02 7.173556089401245117e-02 -2.646570503711700439e-01 1.404526829719543457e-01 -2.111212015151977539e-01 -2.279747575521469116e-01 -7.664515823125839233e-02 2.603195905685424805e-01 2.986661531031131744e-02 -1.820179969072341919e-01
3.952556550502777100e-01 -1.574593633413314819e-01 -4.197009801864624023e-01 -2.267861738801002502e-02 -4.224991798400878906e-02 4.015366360545158386e-02 8.468652516603469849e-02 -2.787656784057617188e-01 -9.521702677011489868e-02 7.447876781225204468e-02 -2.974119484424591064e-01 9.191326797008514404e-02 -1.081538498401641846e-01 -6.874850392341613770e-02 1.115192566066980362e-02 -2.272320985794067383e-01 -4.758899658918380737e-02 -1.016629636287689209e-01 2.308092564344406128e-01 1.734675318002700806e-01 2.963994443416595459e-02 -1.995958834886550903e-01 1.071845367550849915e-01 -2.890413105487823486e-01 -8.912048488855361938e-02 8.767334371805191040e-02 -8.982882648706436157e-02 -4.199434444308280945e-02 2.324600219726562500e-01 1.452207714319229126e-01 -1.835561543703079224e-01 9.134157747030258179e-02
3.141561150550842285e-01 -6.606698036193847656e-02 2.058863081037998199e-02 -7.448544353246688843e-02 6.783854961395263672e-02 -1.297872215509414673e-01 -5.600653588771820068e-02 -2.614865638315677643e-02 -9.975452721118927002e-02 2.856925595551729202e-03 -1.600885838270187378e-01 -3.504572808742523193e-02 -1.952359378337860107e-01 -2.641988396644592285e-01 -6.635981798171997070e-02 -2.309790067374706268e-02 -2.749294228851795197e-02 1.456571221351623535e-01 1.398575454950332642e-01 2.960515916347503662e-01 1.207115873694419861e-01 -5.280027538537979126e-02 6.093413755297660828e-02 -3.371353745460510254e-01 -2.589033357799053192e-02 1.345011293888092041e-01 -4.019181430339813232e-01 2.494337968528270721e-02 -6.023305654525756836e-02 1.702414453029632568e-02 5.167678594589233398e-01 1.522558648139238358e-02
-1.114838197827339172e-01 5.348835512995719910e-02 -1.740350872278213501e-01 2.405598163604736328e-01 1.756495088338851929e-01 -2.717789709568023682e-01 -2.465253882110118866e-02 -2.753960341215133667e-02 -1.192047595977783203e-01 -1.089153811335563660e-01 2.821763977408409119e-02 1.893295943737030029e-01 1.260531544685363770e-01 -6.513819098472595215e-02 -1.310076713562011719e-01 -4.200436174869537354e-01 -3.755072653293609619e-01 -3.860844299197196960e-02 -1.077629849314689636e-01 3.997275978326797485e-02 2.727610170841217041e-01 -1.441169679164886475e-01 -8.943266421556472778e-02 -5.635899677872657776e-02 1.198757905513048172e-02 1.572403460741043091e-01 -2.717110514640808105e-01 2.036472596228122711e-02 2.835995554924011230e-01 1.319999545812606812e-01 2.221348881721496582e-01 -7.528606057167053223e-02
-5.545434355735778809e-02 -1.241206005215644836e-01 -1.672857254743576050e-01 -1.810192763805389404e-01 1.530425399541854858e-01 1.545834988355636597e-01 -2.764456532895565033e-02 3.512731194496154785e-02 -1.398730725049972534e-01 3.566332906484603882e-02 -9.569559246301651001e-02 1.706852763891220093e-01 -1.132448613643646240e-01 -2.931148000061511993e-02 -3.761657774448394775e-01 -3.930032551288604736e-01 5.866610631346702576e-02 -2.418716903775930405e-03 -1.401064395904541016e-01 -4.936017096042633057e-02 -9.599421173334121704e-03 -1.527056843042373657e-01 -2.226456999778747559e-01 -3.145638406276702881e-01 9.184712171554565430e-02 2.637817263603210449e-01 -2.151099741458892822e-01 -2.820919640362262726e-02 9.013324975967407227e-02 1.447468996047973633e-01 1.051997020840644836e-01 -3.741830587387084961e-01
9.572179615497589111e-02 -6.478285789489746094e-02 -9.052526205778121948e-02 -2.249470353126525879e-01 5.915857851505279541e-02 4.341845586895942688e-02 -3.545073792338371277e-02 -3.967624902725219727e-01 -1.496810019016265869e-01 -3.034458458423614502e-01 -5.334818363189697266e-02 1.358319967985153198e-01 1.784779131412506104e-01 -3.130579590797424316e-01 -1.258872300386428833e-01 -1.039390414953231812e-01 -9.397952258586883545e-02 -1.743395924568176270e-01 1.912776827812194824e-01 -4.759775474667549133e-02 8.233466744422912598e-02 -3.392025828361511230e-02 1.375914318487048149e-03 -1.216805204749107361e-01 -4.090164899826049805e-01 1.385735720396041870e-01 -1.248409971594810486e-01 7.767333090305328369e-02 3.227086365222930908e-01 8.474482595920562744e-02 1.047551184892654419e-01 2.006570547819137573e-01
-2.100383937358856201e-01 2.007052898406982422e-01 -1.894546151161193848e-01 -1.446248739957809448e-01 -9.992443770170211792e-02 8.160685747861862183e-02 -1.879348903894424438e-01 -3.406674787402153015e-02 -9.440347552299499512e-02 -1.863788664340972900e-01 -5.574399977922439575e-02 1.426247358322143555e-01 -1.222224161028862000e-01 -2.274273186922073364e-01 -4.881422221660614014e-02 -1.405160278081893921e-01 -8.949399925768375397e-03 -2.273520454764366150e-02 8.724036812782287598e-02 3.500657081604003906e-01 1.873226612806320190e-01 -4.463193714618682861e-01 -4.595952853560447693e-02 3.641068190336227417e-02 -3.083640933036804199e-01 1.285524368286132812e-01 -1.662556082010269165e-01 -2.757742404937744141e-01 1.600930839776992798e-02 2.309862524271011353e-01 1.041020601987838745e-01 3.927395865321159363e-02
-9.618676453828811646e-02 -1.091651841998100281e-01 -1.606701910495758057e-01 2.901934683322906494e-01 1.571402102708816528e-01 1.727827936410903931e-01 -2.362917177379131317e-02 -6.878047436475753784e-02 -1.689640060067176819e-02 -1.475136131048202515e-01 -3.405496180057525635e-01 -2.619718946516513824e-02 -7.980049401521682739e-02 -1.012531146407127380e-01 -1.530998796224594116e-01 -5.052354335784912109e-01 -1.797537654638290405e-01 1.082611903548240662e-01 -1.526386588811874390e-01 1.042942106723785400e-01 4.507295042276382446e-02 9.909865260124206543e-02 7.249052077531814575e-02 -3.298318088054656982e-01 4.340470302850008011e-03 2.055308669805526733e-01 -4.388887807726860046e-02 -8.650028705596923828e-02 3.046656399965286255e-02 2.095791697502136230e-01 1.279654651880264282e-01 -2.407037019729614258e-01
-9.107656776905059814e-02 -9.822941571474075317e-02 -2.225668281316757202e-01 -5.101034417748451233e-02 -9.837733209133148193e-02 -1.181494072079658508e-01 -4.804697260260581970e-02 -1.603694558143615723e-01 -1.854981482028961182e-02 -2.528022229671478271e-01 6.060453597456216812e-03 3.633144795894622803e-01 -1.114600524306297302e-01 -3.463503420352935791e-01 1.468548178672790527e-01 -9.958545118570327759e-02 7.848715037107467651e-02 1.136499941349029541e-01 1.325082033872604370e-01 2.491766214370727539e-01 -2.259419709444046021e-01 -1.674545854330062866e-01 -2.035170495510101318e-01 -2.116694301366806030e-01 -1.698151528835296631e-01 5.887117609381675720e-02 1.340521778911352158e-02 7.556109130382537842e-02 3.883902132511138916e-01 2.378062754869461060e-01 8.594411611557006836e-02 -3.295104578137397766e-02
1.993073076009750366e-01 1.133310701698064804e-02 -2.513830661773681641e-01 -5.072943866252899170e-02 -6.575586739927530289e-04 1.631568968296051025e-01 1.262420117855072021e-01 -2.145983427762985229e-01 1.786240786314010620e-01 -9.786336869001388550e-02 9.580099582672119141e-02 1.113939657807350159e-01 1.675294935703277588e-01 -2.280247211456298828e-01 -6.183101981878280640e-02 -1.384462863206863403e-01 -1.801277697086334229e-01 3.914519846439361572e-01 8.582225441932678223e-02 9.636786580085754395e-02 -1.190377548336982727e-01 2.411915361881256104e-01 -1.326386630535125732e-01 -1.467258948832750320e-02 -1.507872939109802246e-01 -2.483393847942352295e-01 -3.161636292934417725e-01 -3.376305699348449707e-01 7.697570323944091797e-02 1.250014752149581909e-01 1.158596277236938477e-01 -1.175888255238533020e-01
3.119570016860961914e-01 -2.439486831426620483e-01 -4.416931793093681335e-02 -2.967021055519580841e-02 1.342704147100448608e-01 -2.211274579167366028e-02 1.318891793489456177e-01 -6.862533837556838989e-02 -9.216465801000595093e-02 -2.490017116069793701e-01 -1.528675407171249390e-01 3.546599298715591431e-02 -1.713295876979827881e-01 -1.907455772161483765e-01 1.856826245784759521e-01 -3.068481087684631348e-01 2.259975522756576538e-01 -8.632970601320266724e-02 1.643922924995422363e-01 1.467584222555160522e-01 1.084506213665008545e-01 -7.159449160099029541e-02 -2.559851482510566711e-02 -4.223113059997558594e-01 -4.956299811601638794e-02 2.040164321660995483e-01 7.883156836032867432e-02 -1.922336667776107788e-01 2.759856581687927246e-01 1.632926911115646362e-01 -9.524316340684890747e-02 8.996486663818359375e-02
2.460247427225112915e-01 2.191392928361892700e-01 -1.120593547821044922e-01 -7.772834599018096924e-02 -1.497752815485000610e-01 -2.548811957240104675e-02 5.611211806535720825e-02 4.409413412213325500e-02 -2.024409770965576172e-01 -1.677877157926559448e-01 -1.515014320611953735e-01 2.097252756357192993e-01 -1.333593875169754028e-01 -2.778348028659820557e-01 -9.675969183444976807e-02 -9.393579512834548950e-02 1.468399465084075928e-01 -7.784721255302429199e-02 1.615427434444427490e-01 4.441327452659606934e-01 -9.197853505611419678e-02 -1.164806932210922241e-01 -1.108244657516479492e-01 -1.464702486991882324e-01 -1.597634404897689819e-01 7.205139100551605225e-02 2.474620193243026733e-02 -4.172563254833221436e-01 9.507786482572555542e-02 7.515655457973480225e-02 2.601115107536315918e-01 3.044653870165348053e-02
-1.490181218832731247e-02 -9.126359969377517700e-02 -2.672113478183746338e-01 5.100940540432929993e-02 1.304847151041030884e-01 -1.486949771642684937e-01 9.081751108169555664e-02 -1.491336226463317871e-01 -1.923383325338363647e-01 -2.157905399799346924e-01 1.321473866701126099e-01 -7.206973433494567871e-02 2.442627102136611938e-01 -4.808267951011657715e-02 1.271915733814239502e-01 -1.832599490880966187e-01 -1.109197735786437988e-01 -8.152776956558227539e-02 1.513689309358596802e-01 3.260908722877502441e-01 2.741396129131317139e-01 1.212117597460746765e-01 6.910501420497894287e-02 -3.830741643905639648e-01 4.454808682203292847e-02 3.845467790961265564e-02 -2.454211562871932983e-01 -2.903307080268859863e-01 2.300108075141906738e-01 1.967568993568420410e-01 1.238506194204092026e-02 2.329822815954685211e-02
-1.777220219373703003e-01 -3.282712399959564209e-02 -2.723507583141326904e-01 5.812836810946464539e-02 -2.252220958471298218e-01 2.434711158275604248e-01 1.213012188673019409e-01 1.172642633318901062e-01 -1.581663638353347778e-02 1.853722520172595978e-02 -3.520165383815765381e-02 2.104286700487136841e-01 -5.164241418242454529e-02 -3.865497410297393799e-01 1.683351695537567139e-01 -2.287770360708236694e-01 -2.333822660148143768e-02 1.271305419504642487e-02 1.172426119446754456e-01 -1.863338984549045563e-02 1.329379975795745850e-01 -9.587766230106353760e-02 -2.272743172943592072e-02 -3.198502957820892334e-01 5.150198936462402344e-02 -1.199930012226104736e-01 -4.201261103153228760e-01 -1.977095156908035278e-01 1.384509950876235962e-01 -1.432176530361175537e-01 1.901922933757305145e-02 -2.350879460573196411e-01
2.151553779840469360e-01 -2.202478200197219849e-01 -9.293972700834274292e-02 1.740872114896774292e-01 3.460681065917015076e-02 -5.545608699321746826e-02 2.184889167547225952e-01 -9.629969298839569092e-02 -2.323823273181915283e-01 -2.366388887166976929e-01 -1.002052519470453262e-02 -9.308904409408569336e-03 8.093322813510894775e-02 -2.920569293200969696e-02 -2.028381377458572388e-01 -3.991392552852630615e-01 1.006220206618309021e-01 1.107061430811882019e-01 7.460802048444747925e-02 2.988933920860290527e-01 3.138729557394981384e-02 -1.705421805381774902e-01 1.346718519926071167e-01 -3.077635169029235840e-01 -3.027535080909729004e-01 2.035294622182846069e-01 1.139035634696483612e-02 -1.905431449413299561e-01 1.420900821685791016e-01 6.008083745837211609e-02 1.610668301582336426e-01 8.633984625339508057e-02
1.505266278982162476e-01 4.214097280055284500e-03 6.633402407169342041e-02 1.101647168397903442e-01 2.558640539646148682e-01 1.033775210380554199e-01 -3.991578519344329834e-01 -2.482307329773902893e-02 -2.360916286706924438e-01 -1.792637258768081665e-01 -1.450908556580543518e-02 2.831111252307891846e-01 -8.812418580055236816e-02 -1.544299870729446411e-01 -2.861907780170440674e-01 -6.542567163705825806e-02 -1.159104108810424805e-01 3.266312181949615479e-02 3.705548495054244995e-02 6.894104182720184326e-03 1.083486452698707581e-01 5.729211494326591492e-02 1.770351529121398926e-01 6.023197993636131287e-02 -4.444972425699234009e-02 4.006875306367874146e-02 -1.106622740626335144e-01 -2.029609233140945435e-01 3.554400801658630371e-01 2.462976127862930298e-01 3.310276269912719727e-01 -1.383467167615890503e-01
-8.672548830509185791e-02 3.998610749840736389e-02 -2.107550501823425293e-01 1.836972087621688843e-01 -7.425189018249511719e-02 -2.497764676809310913e-01 2.298484742641448975e-02 1.494414657354354858e-01 -1.080376133322715759e-01 -7.243587076663970947e-02 -3.550409525632858276e-02 1.678093224763870239e-01 1.764848977327346802e-01 -3.786240890622138977e-02 -8.431838825345039368e-03 -4.958492517471313477e-01 -2.588499784469604492e-01 7.547276560217142105e-03 3.070073947310447693e-02 6.173203885555267334e-02 3.130037784576416016e-01 -6.357297301292419434e-02 -1.010662391781806946e-01 9.537428617477416992e-02 -6.554313004016876221e-02 2.213623821735382080e-01 -3.430356383323669434e-01 -5.529518797993659973e-02 2.182974219322204590e-01 8.567238599061965942e-02 2.555793523788452148e-01 -9.806849062442779541e-02
4.167238622903823853e-02 -7.648320868611335754e-03 9.323246777057647705e-02 6.474595982581377029e-03 2.799313366413116455e-01 -6.295663118362426758e-02 -2.942522168159484863e-01 -2.211570590734481812e-01 -7.665827125310897827e-02 -9.429302066564559937e-02 -1.992839276790618896e-01 8.001592755317687988e-02 -2.871148660778999329e-02 -9.604926407337188721e-02 -2.133022248744964600e-01 -2.388517409563064575e-01 -2.448001801967620850e-01 -7.156805694103240967e-02 1.550045609474182129e-01 9.443511813879013062e-02 7.933080196380615234e-02 -8.555822074413299561e-02 1.104305461049079895e-01 -1.695432513952255249e-01 -9.455729275941848755e-02 1.431565135717391968e-01 1.323007047176361084e-01 -3.087615072727203369e-01 1.575743407011032104e-01 4.033342599868774414e-01 1.524885445833206177e-01 -3.042841553688049316e-01
-1.389475762844085693e-01 -7.195202168077230453e-03 6.810947507619857788e-02 -2.871581912040710449e-02 -3.732530400156974792e-02 2.563702762126922607e-01 -1.395826935768127441e-01 -3.677564561367034912e-01 -4.493814110755920410e-01 -1.046162396669387817e-01 -6.974993646144866943e-02 1.766777336597442627e-01 1.675838381052017212e-01 -1.189726814627647400e-01 -9.091848134994506836e-02 6.144197285175323486e-02 2.501502037048339844e-01 2.787805721163749695e-02 7.755067944526672363e-02 2.026344686746597290e-01 1.537190675735473633e-01 -2.839373052120208740e-01 -1.701738834381103516e-01 -1.516566704958677292e-02 1.480916608124971390e-02 7.429640740156173706e-02 -1.807368546724319458e-01 -3.611960709095001221e-01 9.928506612777709961e-02 1.052029356360435486e-01 1.192894577980041504e-01 -4.683691635727882385e-02
-1.320492923259735107e-01 1.829618662595748901e-01 -1.117755472660064697e-01 -2.903445363044738770e-01 1.882374584674835205e-01 1.111516579985618591e-01 8.486290276050567627e-02 2.041209861636161804e-02 -2.773554064333438873e-02 -1.290170997381210327e-01 -1.309871673583984375e-01 2.129033394157886505e-02 -2.939255163073539734e-02 -1.183210760354995728e-01 2.350307069718837738e-03 -9.900094009935855865e-03 -1.526115182787179947e-02 -2.965088188648223877e-02 3.921230137348175049e-01 -7.181126624345779419e-02 -5.665330961346626282e-02 -2.583544254302978516e-01 1.462516468018293381e-02 -2.797802090644836426e-01 -2.263740152120590210e-01 1.405918747186660767e-01 -1.243049129843711853e-01 -2.529139816761016846e-01 2.057910561561584473e-01 8.295916020870208740e-03 1.526831537485122681e-01 -4.714430868625640869e-01
1.022455394268035889e-01 -2.116842269897460938e-01 -1.442454308271408081e-01 -2.139692604541778564e-01 -1.453158706426620483e-01 2.504952251911163330e-01 7.988353073596954346e-02 1.083669140934944153e-01 -1.067382246255874634e-01 -1.903569400310516357e-01 -2.864594161510467529e-01 -2.123362123966217041e-01 -1.105288565158843994e-01 -1.049655955284833908e-02 -2.568063735961914062e-01 -3.456116318702697754e-01 -1.015442982316017151e-01 6.795142590999603271e-02 7.616688311100006104e-02 -1.017295122146606445e-01 -9.243155270814895630e-02 1.007291600108146667e-01 5.827137082815170288e-02 -2.238850146532058716e-01 -2.249140739440917969e-01 4.076242819428443909e-02 -1.303802579641342163e-01 -2.301782667636871338e-01 1.423827111721038818e-01 2.538962364196777344e-01 7.633087038993835449e-02 -2.959356904029846191e-01
1.529020369052886963e-01 1.139880865812301636e-01 -1.279523074626922607e-01 -1.280471533536911011e-01 1.975234746932983398e-01 -1.776886917650699615e-02 -7.394921779632568359e-02 -1.500877141952514648e-01 1.434677243232727051e-01 1.555676907300949097e-01 -1.556324213743209839e-01 2.441485375165939331e-01 -2.115110605955123901e-01 -2.031023204326629639e-01 -8.619606494903564453e-03 -4.304131269454956055e-01 4.078376572579145432e-03 -2.450033649802207947e-02 1.735041588544845581e-01 -1.138520017266273499e-01 2.743909955024719238e-01 2.274713814258575439e-01 -2.893482148647308350e-01 5.759024061262607574e-03 -2.777567505836486816e-01 -1.527974661439657211e-02 -1.313861459493637085e-01 -2.850937247276306152e-01 1.340268403291702271e-01 8.659010380506515503e-02 3.022518754005432129e-02 -8.265890926122665405e-02
1.838481575250625610e-01 -1.074953526258468628e-01 -2.079819589853286743e-01 -1.088003162294626236e-02 1.100811287760734558e-01 1.743043363094329834e-01 -2.342891842126846313e-01 -2.973098456859588623e-01 -1.787065714597702026e-01 -1.190252304077148438e-01 -2.219916880130767822e-01 -5.468565225601196289e-02 1.316827386617660522e-01 -4.354231357574462891e-01 -1.527766287326812744e-01 -1.433840254321694374e-03 -2.841926813125610352e-01 -1.183745265007019043e-01 9.391810745000839233e-02 9.638131409883499146e-02 -1.092683374881744385e-01 5.457367282360792160e-03 -1.789245307445526123e-01 5.788462236523628235e-02 -1.776896417140960693e-01 -1.103083640336990356e-01 -3.589358627796173096e-01 -2.075191438198089600e-01 9.664632380008697510e-02 9.501938521862030029e-02 -3.987325355410575867e-02 3.183400258421897888e-02
2.325243055820465088e-01 9.625614434480667114e-02 -4.551257565617561340e-02 -1.414654254913330078e-01 1.517436206340789795e-01 7.509564608335494995e-02 -3.094412572681903839e-02 -7.694928348064422607e-02 -3.763728737831115723e-01 1.663671880960464478e-01 8.530475199222564697e-02 6.150231638457626104e-05 1.492574959993362427e-01 -2.088578976690769196e-02 -2.186500877141952515e-01 -2.975436151027679443e-01 7.794823031872510910e-03 -1.298207603394985199e-02 -2.024829387664794922e-01 1.795337945222854614e-01 1.820411235094070435e-01 -1.811808794736862183e-01 -6.788901239633560181e-02 -9.645384736359119415e-03 -1.170464083552360535e-01 -1.322262287139892578e-01 -4.535281360149383545e-01 -2.330640703439712524e-02 3.677568733692169189e-01 1.012127846479415894e-01 6.775670498609542847e-02 1.084000840783119202e-01
5.090408027172088623e-02 3.274864703416824341e-02 -1.531098783016204834e-01 -1.377039253711700439e-01 7.155840843915939331e-02 1.899177730083465576e-01 1.291722804307937622e-01 1.631438732147216797e-01 -2.185278832912445068e-01 -7.735603302717208862e-02 1.949701830744743347e-02 1.172780692577362061e-01 -1.551735214889049530e-02 -3.260405063629150391e-01 -2.342017441987991333e-01 -3.178252875804901123e-01 -2.347608655691146851e-02 -9.007408283650875092e-03 2.362506240606307983e-01 1.880303472280502319e-01 9.077351540327072144e-02 1.680135279893875122e-01 -5.918710306286811829e-02 -3.246049880981445312e-01 9.940212219953536987e-02 4.354505538940429688e-01 -2.817528843879699707e-01 2.573860436677932739e-02 1.140611246228218079e-01 -1.136356499046087265e-02 9.584595263004302979e-02 -1.219376455992460251e-02
-3.347038105130195618e-02 5.233192816376686096e-02 -3.707068264484405518e-01 -8.046265691518783569e-02 -4.315456375479698181e-02 -4.589430987834930420e-02 -6.840097904205322266e-02 -7.080963999032974243e-02 -2.698311209678649902e-01 -9.365653991699218750e-02 1.183768138289451599e-01 1.035068649798631668e-03 -3.007833063602447510e-01 -8.672390133142471313e-02 1.560142487287521362e-01 -2.679067850112915039e-01 -2.835288643836975098e-02 9.784635901451110840e-02 -1.110492348670959473e-01 1.599440723657608032e-01 -2.416100818663835526e-03 -1.734381318092346191e-01 -1.159897744655609131e-01 -3.292815089225769043e-01 3.430468961596488953e-02 -3.377456367015838623e-01 -2.919286191463470459e-01 -2.598227560520172119e-01 2.056455761194229126e-01 1.170155499130487442e-02 1.653114259243011475e-01 -1.043503805994987488e-01
-5.241969227790832520e-02 5.089730396866798401e-02 -1.600225716829299927e-01 -1.660336256027221680e-01 3.084643511101603508e-03 1.492059081792831421e-01 4.630488902330398560e-02 -3.282389938831329346e-01 1.809567585587501526e-02 -1.110012754797935486e-01 -1.059519201517105103e-01 -1.205409914255142212e-01 -9.710424393415451050e-02 -2.185710370540618896e-01 -2.082872986793518066e-01 1.705134846270084381e-02 -1.472925115376710892e-02 7.028746604919433594e-02 7.501428574323654175e-02 7.514956593513488770e-02 1.047997847199440002e-01 2.600860297679901123e-01 -9.927903860807418823e-02 -1.381262689828872681e-01 -2.353990823030471802e-01 3.357797563076019287e-01 -2.255398929119110107e-01 6.765485554933547974e-02 4.966124296188354492e-01 1.971414834260940552e-01 1.913474053144454956e-01 -1.858693920075893402e-02
-1.233200654387474060e-01 1.170478239655494690e-01 -3.830840587615966797e-01 -1.497475355863571167e-01 1.045387089252471924e-01 5.768037587404251099e-02 9.296187781728804111e-04 -2.686079405248165131e-02 -1.610710471868515015e-02 7.188274711370468140e-02 -1.486762017011642456e-01 6.699470337480306625e-03 -1.840443164110183716e-01 -2.073970586061477661e-01 -2.372220531105995178e-02 -1.800170168280601501e-02 3.483076766133308411e-02 9.660855680704116821e-02 2.190687134861946106e-02 1.116881743073463440e-01 1.840909123420715332e-01 4.784354567527770996e-02 8.834908157587051392e-02 -1.783395111560821533e-01 -2.893671691417694092e-01 3.242781758308410645e-01 -2.999857962131500244e-01 -1.355605721473693848e-01 3.810816407203674316e-01 -2.263310551643371582e-01 2.170290499925613403e-01 -2.036908268928527832e-01
1.197026390582323074e-02 2.143877595663070679e-01 1.324318200349807739e-01 -1.316841095685958862e-01 -1.126639172434806824e-02 -2.017872333526611328e-01 6.171756982803344727e-02 -3.009221553802490234e-01 -1.486908197402954102e-01 -1.992775127291679382e-02 -2.146559953689575195e-01 1.617832034826278687e-01 -2.743627727031707764e-01 -1.265913695096969604e-01 -6.957356631755828857e-02 -3.573198020458221436e-01 1.137943789362907410e-01 -1.502214670181274414e-01 -2.796361222863197327e-03 -7.752472162246704102e-02 -1.890879683196544647e-02 -5.390397459268569946e-02 3.620356554165482521e-03 8.742180466651916504e-02 1.727366074919700623e-02 3.862199932336807251e-02 -4.475600719451904297e-01 -1.491420269012451172e-01 2.409567385911941528e-01 3.230956494808197021e-01 -1.558043807744979858e-01 -4.135452955961227417e-02
2.098336257040500641e-02 -9.324188530445098877e-02 -2.743247449398040771e-01 -1.752644926309585571e-01 9.753769636154174805e-02 2.739633023738861084e-01 -5.809475108981132507e-02 -1.459297090768814087e-01 3.678020462393760681e-02 -4.846080020070075989e-02 -6.402444094419479370e-02 -9.554697573184967041e-02 -7.611273974180221558e-02 -4.401621520519256592e-01 -2.439147531986236572e-01 -2.663618624210357666e-01 3.756700828671455383e-02 1.146763041615486145e-01 -3.105723857879638672e-02 8.862303942441940308e-02 -2.922062017023563385e-02 -8.370747417211532593e-02 -4.579247906804084778e-02 -3.196187615394592285e-01 7.040645927190780640e-02 3.022787570953369141e-01 -1.629427969455718994e-01 -4.125886783003807068e-02 9.549503028392791748e-02 4.774566739797592163e-02 1.325210481882095337e-01 -3.737757802009582520e-01
-3.018902428448200226e-02 1.565110236406326294e-01 -1.987544000148773193e-01 2.003644220530986786e-02 1.096753403544425964e-01 -1.255972534418106079e-01 1.456286609172821045e-01 -7.991641014814376831e-02 -1.578016430139541626e-01 -1.796926558017730713e-01 1.417670119553804398e-02 -5.909334123134613037e-02 -3.330438733100891113e-01 -1.064814552664756775e-01 -1.825846880674362183e-01 -4.837431311607360840e-01 2.856316864490509033e-01 -2.627364359796047211e-02 1.034675911068916321e-02 2.080202400684356689e-01 1.989065110683441162e-01 1.076771505177021027e-02 -2.324108928442001343e-01 -5.214046314358711243e-02 -8.677631616592407227e-02 -5.794753506779670715e-02 -1.135404631495475769e-01 -1.149470731616020203e-01 -4.314387962222099304e-02 -1.526417909190058708e-03 3.867578804492950439e-01 1.352749764919281006e-01
-5.007553100585937500e-02 -6.904049962759017944e-02 3.550387918949127197e-02 -1.883384585380554199e-01 -2.831491082906723022e-02 1.807613670825958252e-01 2.982615828514099121e-01 -9.365529753267765045e-03 1.480697244405746460e-01 -6.022052466869354248e-02 1.732142269611358643e-02 1.724266707897186279e-01 -2.552403211593627930e-01 -1.330845803022384644e-01 -2.658225595951080322e-01 -2.519185245037078857e-01 2.809439003467559814e-01 -7.013594359159469604e-02 9.813223779201507568e-02 1.060696020722389221e-01 1.013206914067268372e-01 -5.860668420791625977e-02 -3.156481683254241943e-01 -1.855154186487197876e-01 -3.279404640197753906e-01 -2.475553452968597412e-01 -2.064626514911651611e-01 -2.437100857496261597e-01 1.013835817575454712e-01 1.572672277688980103e-01 -1.312317978590726852e-02 -4.889278486371040344e-02
2.418133802711963654e-02 2.248452007770538330e-01 -7.560784369707107544e-02 -1.035891193896532059e-02 2.465035915374755859e-01 1.240785419940948486e-01 -2.110467702150344849e-01 -2.643863558769226074e-01 8.048868924379348755e-02 -2.479799687862396240e-01 -9.417814761400222778e-02 3.069612383842468262e-01 6.986368447542190552e-02 -1.601917445659637451e-01 -1.409734487533569336e-01 -1.124167293310165405e-01 -1.190268322825431824e-01 3.960559368133544922e-01 1.815713196992874146e-02 1.626382172107696533e-01 2.758702822029590607e-02 1.259630918502807617e-01 -7.242907583713531494e-02 1.872044056653976440e-02 -5.766681581735610962e-02 -2.466603666543960571e-01 -4.226335883140563965e-02 -1.811533272266387939e-01 3.225635886192321777e-01 2.889543771743774414e-01 8.013853430747985840e-02 -7.449054718017578125e-02
1.462874710559844971e-01 1.779614575207233429e-02 3.300909698009490967e-02 6.428778171539306641e-02 3.031741380691528320e-01 4.793536663055419922e-02 -3.724161982536315918e-01 -2.189643085002899170e-01 2.021604776382446289e-02 -3.101360797882080078e-01 -1.374179720878601074e-01 3.019727468490600586e-01 -5.301003158092498779e-02 -1.299107670783996582e-01 -1.605706959962844849e-01 -1.391559541225433350e-01 -2.554346323013305664e-01 1.370404064655303955e-01 2.032958418130874634e-01 8.425272256135940552e-02 1.108312755823135376e-01 2.175565995275974274e-02 1.885037422180175781e-01 3.854488953948020935e-02 -1.931354589760303497e-02 -2.812165580689907074e-02 -1.254451721906661987e-01 -2.979478836059570312e-01 2.159083634614944458e-01 2.479420006275177002e-01 1.462774127721786499e-01 -5.760002508759498596e-02
-7.179118692874908447e-02 -7.453390397131443024e-03 -2.619273960590362549e-01 -2.625946654006838799e-03 -1.516537182033061981e-02 -1.260734442621469498e-02 8.170162141323089600e-02 -1.180050596594810486e-01 -3.915820419788360596e-01 -4.709935933351516724e-02 2.546696690842509270e-03 3.193930983543395996e-01 -3.590045571327209473e-01 4.529015719890594482e-02 2.590524554252624512e-01 -1.669318974018096924e-01 -7.024535536766052246e-02 -7.614022120833396912e-03 1.814415454864501953e-01 1.006931364536285400e-01 2.150973826646804810e-01 -6.602387130260467529e-02 -6.810721009969711304e-02 -2.163095921277999878e-01 -9.523236006498336792e-02 -3.050546944141387939e-01 -2.865068912506103516e-01 -1.867468804121017456e-01 2.193675190210342407e-01 2.655745716765522957e-03 6.284575164318084717e-02 -2.077029086649417877e-02
-6.093622744083404541e-02 2.127536237239837646e-01 -1.130877062678337097e-01 7.940672338008880615e-02 1.419169008731842041e-01 1.190027073025703430e-01 2.954347729682922363e-01 -2.147222012281417847e-01 -1.877287626266479492e-01 -8.354511857032775879e-02 -1.166473329067230225e-02 -1.245618686079978943e-01 1.073756366968154907e-01 9.247207641601562500e-02 -2.328529655933380127e-01 -6.151134371757507324e-01 -5.576701462268829346e-02 8.831753581762313843e-02 -1.797578632831573486e-01 7.580677047371864319e-03 5.641508102416992188e-02 -1.267046779394149780e-01 1.289943605661392212e-01 -2.237116843461990356e-01 -2.169246040284633636e-02 5.207205936312675476e-02 -2.196061462163925171e-01 -5.286350473761558533e-02 1.021816730499267578e-01 9.244947135448455811e-02 1.520052701234817505e-01 -1.679263710975646973e-01
3.793485835194587708e-02 1.804079711437225342e-01 -3.610922396183013916e-02 -1.453196071088314056e-02 1.285808235406875610e-01 -5.870874971151351929e-03 9.061059355735778809e-02 5.931010097265243530e-02 -2.106646001338958740e-01 -2.061289399862289429e-01 -1.043509915471076965e-01 1.016189232468605042e-01 -1.907253712415695190e-01 -1.619585454463958740e-01 5.451191961765289307e-02 -3.450193107128143311e-01 3.340588808059692383e-01 3.647759184241294861e-02 -1.333436816930770874e-01 3.802897334098815918e-01 6.081687286496162415e-02 -7.603839784860610962e-02 -2.311528772115707397e-01 2.105994895100593567e-02 -2.691338360309600830e-01 1.061841920018196106e-01 -1.728096306324005127e-01 -2.285612672567367554e-01 -1.576978154480457306e-02 -1.216819882392883301e-02 3.680042326450347900e-01 -5.643313378095626831e-02
2.649426646530628204e-02 -1.609105318784713745e-01 -3.626868724822998047e-01 -2.900782525539398193e-01 8.445191383361816406e-02 2.313214093446731567e-01 -1.090578660368919373e-01 1.154228970408439636e-01 1.382481604814529419e-01 -9.062639623880386353e-02 -6.887044012546539307e-02 -6.292746216058731079e-02 -4.019749164581298828e-02 -3.859079182147979736e-01 -2.014604806900024414e-01 -3.228667676448822021e-01 2.453639730811119080e-02 1.832959502935409546e-01 -5.636085942387580872e-02 7.621635496616363525e-02 -1.927082426846027374e-02 -9.591905400156974792e-03 -6.487099826335906982e-02 -1.157875210046768188e-01 -3.686543926596641541e-02 2.455129772424697876e-01 -9.306097775697708130e-02 -1.868024319410324097e-01 1.631417423486709595e-01 7.146032899618148804e-02 2.234401404857635498e-01 -3.039085865020751953e-01
-3.420880138874053955e-01 6.444771587848663330e-02 -2.782813608646392822e-01 -1.508049517869949341e-01 -6.607611477375030518e-02 8.355174213647842407e-03 1.506731193512678146e-02 -1.164888367056846619e-01 -2.218120992183685303e-01 8.078051358461380005e-02 -4.382124543190002441e-02 1.034166440367698669e-01 -6.825818866491317749e-02 -2.683331370353698730e-01 -4.661252722144126892e-02 5.779791995882987976e-02 -5.737385526299476624e-02 1.075491607189178467e-01 -1.244084388017654419e-01 1.749556139111518860e-02 7.394291460514068604e-02 -4.399615526199340820e-01 -1.628464758396148682e-01 -1.621345281600952148e-01 -2.454836666584014893e-01 5.642637237906455994e-02 -2.030596733093261719e-01 -3.804119229316711426e-01 1.026364862918853760e-01 1.819254755973815918e-01 1.011661738157272339e-01 1.554015576839447021e-01
2.711551785469055176e-01 -1.628709882497787476e-01 -1.975265145301818848e-01 -1.998749002814292908e-02 1.413330584764480591e-01 9.868244826793670654e-02 -4.733997210860252380e-02 4.761252552270889282e-02 -1.396982073783874512e-01 -9.522937983274459839e-02 -2.888549268245697021e-01 -3.077223710715770721e-02 1.172899529337882996e-01 -3.255926668643951416e-01 -1.259429156780242920e-01 -4.816941171884536743e-02 -6.615068018436431885e-02 -1.169358962215483189e-03 6.372620910406112671e-02 1.316850632429122925e-01 -1.962086707353591919e-01 1.275320351123809814e-01 -3.453665077686309814e-01 -1.424104422330856323e-01 -3.397016227245330811e-01 -1.608804464340209961e-01 -2.543899416923522949e-01 -3.436212241649627686e-02 8.533727377653121948e-02 3.388928472995758057e-01 -4.823474586009979248e-02 1.538186818361282349e-01
2.070875279605388641e-02 6.517430394887924194e-02 3.951444104313850403e-02 1.231115125119686127e-02 -1.714677959680557251e-01 -1.110348966903984547e-03 -6.353542208671569824e-02 -2.030466794967651367e-01 -4.639667272567749023e-02 -1.632879227399826050e-01 -3.993622958660125732e-02 3.759593367576599121e-01 5.192010477185249329e-02 -5.018598437309265137e-01 4.445468075573444366e-03 -1.229744404554367065e-01 8.541719056665897369e-03 1.733939722180366516e-02 9.566714987158775330e-03 4.132426679134368896e-01 6.672170758247375488e-02 -7.607802003622055054e-02 -1.547373533248901367e-01 -1.061397939920425415e-01 1.645837910473346710e-02 9.056553244590759277e-02 -4.233013689517974854e-01 -9.431676566600799561e-02 -5.726557970046997070e-02 2.275860868394374847e-02 2.458402514457702637e-01 -3.872157307341694832e-03
1.166961863636970520e-01 1.204361394047737122e-02 -6.169474497437477112e-02 -1.219791453331708908e-02 6.916813552379608154e-03 2.096275985240936279e-01 -1.419535577297210693e-01 -3.908849656581878662e-01 -1.750786751508712769e-01 -1.463049501180648804e-01 -9.814817458391189575e-03 2.039320617914199829e-01 1.870403885841369629e-01 -4.616122245788574219e-01 -3.595859557390213013e-02 -1.481390148401260376e-01 -1.734057813882827759e-01 -7.427836209535598755e-02 8.091034740209579468e-02 -1.430802345275878906e-01 1.669069528579711914e-01 -5.647968873381614685e-02 -1.348891407251358032e-01 -2.130061537027359009e-01 -3.511479496955871582e-01 2.545206546783447266e-01 -2.894479222595691681e-02 -6.419692188501358032e-02 1.771681010723114014e-01 1.848069950938224792e-02 9.889484941959381104e-02 9.232171624898910522e-02
-2.763566970825195312e-01 4.132653772830963135e-02 1.641473621129989624e-01 -2.734398543834686279e-01 2.251779139041900635e-01 1.060168445110321045e-01 1.668908074498176575e-02 -1.678648740053176880e-01 -2.554011940956115723e-01 -1.687433868646621704e-01 4.672501608729362488e-02 1.796519905328750610e-01 4.390926286578178406e-02 -1.186971087008714676e-02 2.912362217903137207e-01 -2.733018100261688232e-01 -2.346886843442916870e-01 9.578976780176162720e-02 1.181853041052818298e-01 3.171161413192749023e-01 2.664859294891357422e-01 -1.251493543386459351e-01 -7.557407021522521973e-02 1.560718985274434090e-03 2.473324537277221680e-02 -2.995652146637439728e-02 -2.189237922430038452e-01 -1.970761418342590332e-01 4.910426959395408630e-02 2.728020548820495605e-01 6.124389171600341797e-02 5.045336205512285233e-03
-1.455499790608882904e-02 -1.736598908901214600e-01 -6.834241747856140137e-02 -1.396710872650146484e-01 9.856511652469635010e-02 2.646284997463226318e-01 3.447503745555877686e-01 -1.548794955015182495e-01 -1.755068749189376831e-01 -2.977220155298709869e-02 -1.673051863908767700e-01 2.469294369220733643e-01 6.972893327474594116e-02 8.493725955486297607e-02 -1.054069548845291138e-01 -3.462262153625488281e-01 -1.344321817159652710e-01 1.372049599885940552e-01 -2.624968290328979492e-01 -3.089150600135326385e-02 -7.111685723066329956e-02 -1.769223660230636597e-01 9.205245226621627808e-02 -5.637389421463012695e-02 -2.214408963918685913e-01 1.351982206106185913e-01 -1.982288509607315063e-01 -2.660170793533325195e-01 9.457365423440933228e-02 1.418650746345520020e-01 2.993501126766204834e-01 -9.128180146217346191e-02
-7.428077980875968933e-03 -1.168202385306358337e-01 -2.797665894031524658e-01 -2.139751613140106201e-02 1.504082884639501572e-02 -1.959922909736633301e-01 -7.851500809192657471e-02 -9.846551716327667236e-02 -1.047478988766670227e-01 -8.398672938346862793e-02 -3.550006151199340820e-01 -1.151452064514160156e-01 -7.537050545215606689e-02 -2.043876051902770996e-01 -2.189470976591110229e-01 -1.593803018331527710e-01 -2.472867630422115326e-02 2.407576143741607666e-01 1.364698708057403564e-01 9.296636283397674561e-02 2.926249243319034576e-02 1.401152014732360840e-01 -1.751784533262252808e-01 3.917555138468742371e-02 -6.709863245487213135e-02 3.463921248912811279e-01 -2.978720366954803467e-01 -9.346302598714828491e-02 1.609341949224472046e-01 1.158452406525611877e-01 3.587758839130401611e-01 -2.154545336961746216e-01
9.769923239946365356e-02 -7.797715254127979279e-03 5.833616107702255249e-02 7.797760516405105591e-02 -1.166795268654823303e-01 -2.391579793766140938e-03 -2.465529292821884155e-01 -2.318006604909896851e-01 1.172388792037963867e-01 -5.229451879858970642e-02 6.617195904254913330e-02 1.686249375343322754e-01 -3.545173108577728271e-01 -2.634474337100982666e-01 8.701072074472904205e-04 -1.691314578056335449e-02 4.070004820823669434e-02 2.249984145164489746e-01 1.968495249748229980e-01 -1.053583696484565735e-01 9.587410092353820801e-02 -1.374485045671463013e-01 -8.001473546028137207e-02 -3.427229225635528564e-01 -1.236498430371284485e-01 5.681711062788963318e-02 -3.247917592525482178e-01 7.332449406385421753e-02 6.646719574928283691e-02 2.738027870655059814e-01 2.785336673259735107e-01 -2.601488232612609863e-01
1.184291094541549683e-01 -5.071922764182090759e-02 4.567985981702804565e-02 -3.472084701061248779e-01 8.608324825763702393e-02 -8.012614399194717407e-02 7.699575275182723999e-03 2.858447469770908356e-02 -8.026834577322006226e-02 -3.303587064146995544e-02 1.200018748641014099e-01 2.371480911970138550e-01 -1.027455851435661316e-01 -2.587677836418151855e-01 -1.198101043701171875e-01 4.874206334352493286e-02 -1.133751645684242249e-01 3.655388057231903076e-01 -6.483384966850280762e-02 2.825839221477508545e-01 5.986634641885757446e-03 2.394511401653289795e-01 -1.471045613288879395e-01 -6.072669290006160736e-03 -1.655156165361404419e-01 -8.364027366042137146e-03 -3.120413124561309814e-01 -2.497004568576812744e-01 5.231460183858871460e-02 3.185229599475860596e-01 -7.778236269950866699e-02 -2.581177949905395508e-01
7.447137497365474701e-03 -1.100521348416805267e-02 8.227156475186347961e-03 2.517371065914630890e-02 -2.253449521958827972e-02 5.983008816838264465e-02 4.005466029047966003e-02 -3.857923746109008789e-01 -4.361768066883087158e-01 -1.622507572174072266e-01 1.695947907865047455e-02 1.272068768739700317e-01 -1.772989169694483280e-03 -1.104231104254722595e-01 -1.463675349950790405e-01 -1.560092270374298096e-01 1.944621652364730835e-01 1.998855173587799072e-01 3.245457410812377930e-01 5.270365998148918152e-02 1.442742347717285156e-01 -2.505800724029541016e-01 -1.743398308753967285e-01 -4.297221824526786804e-02 -1.448405832052230835e-01 8.097432553768157959e-02 -1.456480771303176880e-01 -1.053222715854644775e-01 -2.182925045490264893e-01 9.996066987514495850e-02 2.939612269401550293e-01 -2.190173864364624023e-01
6.835363805294036865e-02 1.428955644369125366e-01 2.929026819765567780e-02 -3.735882788896560669e-02 2.892247438430786133e-01 -2.172819338738918304e-03 1.277495175600051880e-01 -3.968214094638824463e-01 -1.030175536870956421e-01 -1.229288280010223389e-01 -6.661721318960189819e-02 2.698372490704059601e-02 8.820445835590362549e-02 -2.098225355148315430e-01 1.500665396451950073e-01 -1.319677829742431641e-01 -2.867812216281890869e-01 1.393712759017944336e-01 1.852169185876846313e-01 3.804506361484527588e-01 3.439714312553405762e-01 -7.364291697740554810e-02 -1.076152250170707703e-01 -2.370114475488662720e-01 -1.772381924092769623e-02 -2.248528897762298584e-01 -1.125351041555404663e-01 -1.683245599269866943e-01 1.075879782438278198e-01 7.764457911252975464e-02 9.168095141649246216e-02 4.990764334797859192e-02
-2.824606560170650482e-02 -8.095463737845420837e-03 -2.356204688549041748e-01 -1.835419982671737671e-01 1.335158050060272217e-01 -1.013779197819530964e-03 2.400852590799331665e-01 9.759598970413208008e-02 -1.405747234821319580e-01 2.523668706417083740e-01 -4.529913887381553650e-02 -4.772292077541351318e-02 2.261987924575805664e-01 -1.422456502914428711e-01 -3.375486135482788086e-01 -3.516211211681365967e-01 -1.619777977466583252e-01 -1.709377467632293701e-01 -2.025206685066223145e-01 1.096756979823112488e-01 -5.756838619709014893e-02 -1.506911665201187134e-01 -2.418202459812164307e-01 -1.798375546932220459e-01 -1.645502746105194092e-01 1.376504451036453247e-01 -2.995706796646118164e-01 -1.579935401678085327e-01 1.105759516358375549e-01 2.747311070561408997e-02 -9.441315196454524994e-03 -1.704177260398864746e-01
1.381472200155258179e-01 -1.750384122133255005e-01 1.771150529384613037e-01 -1.884265430271625519e-02 -8.794265985488891602e-02 1.494953036308288574e-01 5.144996568560600281e-02 1.669185794889926910e-02 3.276124596595764160e-02 -8.782429248094558716e-02 -3.161770105361938477e-01 1.758611649274826050e-01 -3.130129277706146240e-01 3.715732693672180176e-02 -6.423021852970123291e-02 -4.232119619846343994e-01 -5.706813931465148926e-02 3.596477210521697998e-02 9.016434662044048309e-03 -1.943151056766510010e-01 4.233745113015174866e-02 8.354101330041885376e-02 -8.487746864557266235e-02 -3.377256989479064941e-01 4.978722706437110901e-02 1.742445118725299835e-02 -1.369333565235137939e-01 -3.285040557384490967e-01 2.497049719095230103e-01 2.038806378841400146e-01 2.076561152935028076e-01 1.198216304183006287e-01
4.680976644158363342e-02 5.075933039188385010e-02 -1.556035131216049194e-01 9.129583835601806641e-02 -4.144296422600746155e-02 1.026124283671379089e-01 4.905378073453903198e-02 1.032987236976623535e-01 -3.492942452430725098e-01 4.455263167619705200e-02 -1.015733107924461365e-01 5.849128216505050659e-02 -2.514768838882446289e-01 -3.365153670310974121e-01 1.060930043458938599e-01 -1.023871824145317078e-01 9.876956045627593994e-02 7.294650375843048096e-02 -1.270529925823211670e-01 2.405425757169723511e-01 1.391554474830627441e-01 -2.834615409374237061e-01 -1.840438246726989746e-01 -5.821697413921356201e-02 -2.242521494626998901e-01 9.672322869300842285e-02 6.302002072334289551e-02 -5.328164696693420410e-01 9.105352312326431274e-02 7.487421482801437378e-02 1.155878603458404541e-01 2.422350645065307617e-02
-8.585524745285511017e-03 -7.306300103664398193e-02 -1.723376661539077759e-01 -9.795651584863662720e-02 1.192548312246799469e-03 2.736413776874542236e-01 1.642853468656539917e-01 -1.186456009745597839e-01 -3.532550036907196045e-01 -2.206569761037826538e-01 1.580680906772613525e-01 1.643260866403579712e-01 3.531850129365921021e-02 -1.360332518815994263e-01 3.255634307861328125e-01 -1.535566709935665131e-02 -3.920539021492004395e-01 1.884751766920089722e-01 9.419117122888565063e-02 7.084747403860092163e-02 5.724475160241127014e-02 -8.921991288661956787e-02 -1.945677548646926880e-01 -2.751199156045913696e-02 4.311807453632354736e-02 -6.405936926603317261e-02 -2.354057878255844116e-01 -1.250035911798477173e-01 2.619047760963439941e-01 2.253207564353942871e-01 1.856557130813598633e-01 6.395727396011352539e-02
3.844654653221368790e-03 -8.541861921548843384e-02 -5.501563102006912231e-02 -2.960611581802368164e-01 2.849268913269042969e-01 6.236765906214714050e-02 1.538288146257400513e-01 1.069040037691593170e-02 -2.157119959592819214e-01 5.841275677084922791e-02 -3.790241181850433350e-01 1.178594827651977539e-01 -8.382780104875564575e-02 -1.490004211664199829e-01 -6.281954795122146606e-02 -2.492592483758926392e-01 -1.335625052452087402e-01 -6.349953822791576385e-03 -2.244477570056915283e-01 -1.631067842245101929e-01 1.540913879871368408e-01 1.818826496601104736e-01 -2.696414664387702942e-02 -2.672936618328094482e-01 -2.218469679355621338e-01 3.499075770378112793e-02 -7.774834334850311279e-02 -7.001704722642898560e-02 2.451410889625549316e-02 1.324662268161773682e-01 3.314455747604370117e-01 -2.776875495910644531e-01
2.999283671379089355e-01 2.123323678970336914e-01 1.452259812504053116e-02 -1.649308204650878906e-01 3.669717162847518921e-02 -2.427387088537216187e-01 1.143357232213020325e-01 -2.968472838401794434e-01 -3.233233094215393066e-01 9.151334874331951141e-03 -3.183244466781616211e-01 9.719975292682647705e-02 -1.366712003946304321e-01 -1.768663078546524048e-01 -9.395549446344375610e-02 -2.039819806814193726e-01 5.044228956103324890e-02 2.772966981865465641e-04 -1.580549217760562897e-02 9.422270208597183228e-02 -6.597832590341567993e-02 -8.871941268444061279e-02 -1.107055991888046265e-01 1.968879401683807373e-01 -1.500616371631622314e-01 -7.318035513162612915e-02 -3.562944233417510986e-01 -2.895815372467041016e-01 6.800714135169982910e-02 1.270930320024490356e-01 -1.541069447994232178e-01 -4.655664414167404175e-02
-8.138690143823623657e-02 -2.620702385902404785e-01 -1.798740774393081665e-01 -1.146479099988937378e-01 1.905632615089416504e-01 -1.483740061521530151e-01 -1.666482686996459961e-01 -8.722293190658092499e-03 -2.311975061893463135e-01 4.965145885944366455e-02 -1.661392599344253540e-01 -9.106963872909545898e-02 -1.174402013421058655e-01 2.054534554481506348e-01 8.006802201271057129e-02 -1.887194067239761353e-01 1.260083750821650028e-03 4.111942276358604431e-02 5.745706334710121155e-02 -4.931338131427764893e-02 8.061524480581283569e-02 -6.981897633522748947e-03 5.486248433589935303e-02 -1.106966882944107056e-01 -1.165510714054107666e-01 1.518145501613616943e-01 -2.536776363849639893e-01 -4.100892543792724609e-01 2.452799230813980103e-01 4.463118016719818115e-01 -5.123310163617134094e-02 -2.068850845098495483e-01
1.943736672401428223e-01 -1.839909553527832031e-01 -4.646097123622894287e-02 -6.898725032806396484e-02 -1.048597916960716248e-01 -6.494091358035802841e-04 -7.221908867359161377e-02 -9.957504272460937500e-02 8.502358198165893555e-02 -1.342242807149887085e-01 1.834801435470581055e-01 2.658349871635437012e-01 -3.992456495761871338e-01 -1.934321969747543335e-01 -2.545633167028427124e-02 -2.766899764537811279e-01 -2.712600231170654297e-01 6.501373648643493652e-02 5.929854512214660645e-02 -1.683196872472763062e-01 -3.692695498466491699e-02 -4.608025029301643372e-02 -2.205827236175537109e-01 -1.508510708808898926e-01 2.892386913299560547e-02 3.051513805985450745e-03 -1.693086475133895874e-01 -2.531697452068328857e-01 4.333079978823661804e-02 -1.439575012773275375e-02 4.131331443786621094e-01 -2.019862085580825806e-01
1.138751581311225891e-01 -8.163253217935562134e-02 -1.008702889084815979e-01 -3.099548816680908203e-01 1.988499611616134644e-01 -2.656550109386444092e-01 -8.826851844787597656e-02 -6.627311557531356812e-02 -2.960716784000396729e-01 -3.053583204746246338e-01 -3.193828761577606201e-01 1.758765578269958496e-01 -1.331634074449539185e-01 -2.635208666324615479e-01 -1.355078816413879395e-01 -9.579564630985260010e-02 -3.919938113540410995e-03 2.857779338955879211e-02 1.223450079560279846e-01 -1.782874763011932373e-01 -6.191860884428024292e-02 -1.379065513610839844e-01 -7.385805249214172363e-02 1.104115769267082214e-01 -3.030388243496417999e-02 -3.961804881691932678e-02 -2.099273353815078735e-01 -3.708525300025939941e-01 -5.223132297396659851e-02 1.686089485883712769e-01 1.374055743217468262e-01 -3.252871334552764893e-02
-4.922796785831451416e-02 1.654779165983200073e-01 -9.602077305316925049e-02 5.456582177430391312e-03 9.540818631649017334e-02 1.839442402124404907e-01 -5.261059477925300598e-02 -1.045656055212020874e-01 -8.960856497287750244e-02 -1.505213826894760132e-01 1.053322628140449524e-01 5.901642516255378723e-02 -6.015370786190032959e-02 -1.183021590113639832e-01 1.314191222190856934e-01 -1.812569648027420044e-01 3.682526648044586182e-01 1.058102101087570190e-01 1.703899800777435303e-01 -5.605284124612808228e-02 2.913540899753570557e-01 -2.067223191261291504e-01 7.734709233045578003e-02 -2.115333080291748047e-01 -2.941498346626758575e-02 -2.230859100818634033e-01 -3.906635344028472900e-01 -3.549684882164001465e-01 9.244251996278762817e-02 2.551229000091552734e-01 8.645457029342651367e-02 -1.536529064178466797e-01
5.448069050908088684e-02 -1.579613052308559418e-02 -1.817603558301925659e-01 -1.525138169527053833e-01 -4.156963899731636047e-02 1.367300897836685181e-01 4.329114556312561035e-01 -1.147676408290863037e-01 -1.025221571326255798e-01 9.252802468836307526e-03 1.574357785284519196e-02 -3.386955335736274719e-02 -1.186525821685791016e-01 1.181847527623176575e-01 -1.005230471491813660e-01 -2.122437655925750732e-01 2.024718932807445526e-02 -1.963400542736053467e-01 1.620861738920211792e-01 2.346375286579132080e-01 3.574920594692230225e-01 -1.127954944968223572e-01 -9.063579142093658447e-02 -2.362311333417892456e-01 -1.935300976037979126e-01 -1.141703203320503235e-01 -1.451383680105209351e-01 -2.879510223865509033e-01 2.341554760932922363e-01 2.299608588218688965e-01 -1.926526725292205811e-01 -1.276909373700618744e-02
1.498036086559295654e-01 -3.677125275135040283e-02 -3.313684370368719101e-03 1.681943796575069427e-02 1.769366562366485596e-01 1.109909340739250183e-01 1.300621330738067627e-01 -2.139314822852611542e-02 -1.222777962684631348e-01 -3.359043300151824951e-01 -6.555750221014022827e-02 -5.435537174344062805e-02 -7.150597870349884033e-02 -8.076377213001251221e-02 2.520097419619560242e-02 -3.562088608741760254e-01 -7.255093753337860107e-02 1.211120262742042542e-01 2.060925364494323730e-01 4.035660326480865479e-01 2.263782173395156860e-01 -3.355093896389007568e-01 2.328950911760330200e-01 -1.844852268695831299e-01 -4.346108436584472656e-02 1.520578414201736450e-01 9.579118341207504272e-03 -3.184581100940704346e-01 1.813355237245559692e-01 2.083122497424483299e-03 -1.061099208891391754e-02 6.200650706887245178e-02
-2.882590889930725098e-01 -9.159909188747406006e-02 -3.695034384727478027e-01 -1.541417986154556274e-01 -1.161041110754013062e-02 2.519950568675994873e-01 -1.759385168552398682e-01 -1.502877026796340942e-01 -1.232450082898139954e-01 -1.222976893186569214e-01 3.044889075681567192e-03 2.458126693964004517e-01 -5.025767534971237183e-02 -3.296613693237304688e-01 3.518183156847953796e-02 -8.673145622014999390e-02 1.083380132913589478e-01 2.342094331979751587e-01 -4.017661139369010925e-02 2.415485084056854248e-01 -9.844838082790374756e-02 -1.355607211589813232e-01 -1.334495842456817627e-01 -2.216365188360214233e-01 -1.601502597332000732e-01 2.414996474981307983e-01 -3.252283856272697449e-02 -2.146047540009021759e-02 2.278779596090316772e-01 1.162069477140903473e-02 1.147567406296730042e-01 -2.196200042963027954e-01
1.247898861765861511e-02 8.396946638822555542e-02 -2.738135457038879395e-01 -4.138029646128416061e-03 -1.182103529572486877e-01 2.849455177783966064e-02 8.580949157476425171e-02 -3.100701235234737396e-02 -3.178623616695404053e-01 -1.087626740336418152e-01 -6.362955272197723389e-02 -3.626677021384239197e-02 -3.240867555141448975e-01 -4.061402380466461182e-02 1.506200581789016724e-01 -1.172982975840568542e-01 -1.293029189109802246e-01 2.616810202598571777e-01 -1.162112578749656677e-01 2.149528115987777710e-01 -3.838407993316650391e-02 -5.947786942124366760e-02 -6.570500135421752930e-02 -3.717992901802062988e-01 1.179224178194999695e-01 -2.272342741489410400e-01 -3.919910788536071777e-01 -2.352809160947799683e-01 8.869108557701110840e-02 4.508244246244430542e-02 1.671567857265472412e-01 -1.687344759702682495e-01
-2.403757907450199127e-02 7.829088717699050903e-02 -4.577464610338211060e-02 2.053208947181701660e-01 1.212296634912490845e-01 -1.126107200980186462e-01 1.081865429878234863e-01 4.312896355986595154e-02 -7.552161067724227905e-02 -2.825618386268615723e-01 3.004521317780017853e-02 1.307776570320129395e-01 -2.105891471728682518e-03 -1.169252172112464905e-01 -3.183627426624298096e-01 -2.988560795783996582e-01 1.846898198127746582e-01 1.940999925136566162e-01 -6.784956902265548706e-02 2.566590309143066406e-01 -3.832124348264187574e-04 -3.749364614486694336e-02 1.170481517910957336e-01 -1.397350337356328964e-02 -1.194744929671287537e-01 1.254386752843856812e-01 -3.954661190509796143e-01 1.033345470204949379e-03 1.730634868144989014e-01 1.369602531194686890e-01 4.251136183738708496e-01 -1.637199521064758301e-01
1.484271287918090820e-01 -1.927144974470138550e-01 -1.325887739658355713e-01 -2.413406819105148315e-01 -1.353601086884737015e-02 1.757496595382690430e-01 1.132602244615554810e-01 -1.621608436107635498e-01 -2.603600323200225830e-01 -3.270436525344848633e-01 1.056648194789886475e-01 -4.594643414020538330e-02 2.572387754917144775e-01 -1.866551786661148071e-01 -1.534743607044219971e-01 -2.822790481150150299e-02 -3.626317679882049561e-01 1.803032606840133667e-01 1.046973392367362976e-01 3.009274601936340332e-01 -5.182088911533355713e-02 -2.056043781340122223e-02 -1.976421624422073364e-01 -3.916742280125617981e-02 -2.963255904614925385e-02 -1.014527231454849243e-01 -1.110358834266662598e-01 -1.745009124279022217e-01 2.667137980461120605e-01 1.777117550373077393e-01 1.165646985173225403e-01 -4.400205984711647034e-02
-6.037862598896026611e-02 1.846119314432144165e-01 9.720557928085327148e-02 -9.474332444369792938e-03 -8.819967508316040039e-02 -8.758923411369323730e-02 -2.194414734840393066e-01 1.467232555150985718e-01 -4.592819139361381531e-02 6.434132903814315796e-02 -1.811071299016475677e-02 8.208740502595901489e-02 -5.293971300125122070e-02 -2.241935133934020996e-01 -4.952053725719451904e-02 -5.127843618392944336e-01 -1.589965671300888062e-01 1.866691410541534424e-01 1.407025158405303955e-01 3.762982785701751709e-02 5.713221058249473572e-02 -2.586852312088012695e-01 3.944835625588893890e-03 -2.149723917245864868e-01 1.849683374166488647e-01 2.604007534682750702e-02 -3.911867439746856689e-01 -1.802140623331069946e-01 2.365047633647918701e-01 2.470538467168807983e-01 -1.742963120341300964e-02 2.002801746129989624e-02
1.682617664337158203e-01 -1.315601915121078491e-01 -1.633377820253372192e-01 -6.648837774991989136e-02 -1.468303799629211426e-01 6.298430263996124268e-02 2.177660465240478516e-01 1.528943306766450405e-03 -1.879601925611495972e-01 1.647265814244747162e-02 2.153401821851730347e-01 -3.312457725405693054e-02 -3.608988597989082336e-02 -2.549880743026733398e-01 -1.955083757638931274e-01 -4.060280025005340576e-01 4.099572822451591492e-02 -1.253662407398223877e-01 -5.128537118434906006e-02 2.450152635574340820e-01 3.048654794692993164e-01 -2.391470521688461304e-01 -3.033016435801982880e-02 8.997393399477005005e-02 -2.041319310665130615e-01 -1.619720458984375000e-01 -3.070421218872070312e-01 -2.012265473604202271e-01 6.677187234163284302e-02 2.096691578626632690e-01 5.759495496749877930e-02 -6.510561704635620117e-02
1.488888412714004517e-01 5.921123176813125610e-02 -1.972811967134475708e-01 -1.217738687992095947e-01 5.728514492511749268e-02 -9.757290780544281006e-02 2.272333018481731415e-03 -2.063101232051849365e-01 -9.241864830255508423e-02 -1.698788837529718876e-03 -3.495330512523651123e-01 -6.134662032127380371e-02 -4.576389119029045105e-02 -3.296849429607391357e-01 8.664930611848831177e-02 -1.978316903114318848e-01 1.347879320383071899e-01 -1.718091517686843872e-01 1.416846085339784622e-02 -7.342401891946792603e-02 -1.640401333570480347e-01 -6.068255286663770676e-03 -2.736311256885528564e-01 -2.905315160751342773e-01 1.715134829282760620e-01 -3.239459097385406494e-01 -2.975939214229583740e-01 -3.072742521762847900e-01 1.360929384827613831e-02 1.120312958955764771e-01 5.859613046050071716e-02 -1.672309264540672302e-02
1.467879954725503922e-02 -1.720370650291442871e-01 1.918626204133033752e-02 -8.786866068840026855e-02 1.774147599935531616e-01 3.027793467044830322e-01 2.936156988143920898e-01 -7.786799967288970947e-02 -8.286985754966735840e-02 3.953016176819801331e-02 -2.046789228916168213e-01 -9.648686274886131287e-03 -2.203551977872848511e-01 -5.740411952137947083e-02 -6.798590719699859619e-02 -3.779088258743286133e-01 -1.658052206039428711e-01 -2.528720535337924957e-02 -2.664727568626403809e-01 -2.133959531784057617e-02 -3.057356923818588257e-02 -4.731798917055130005e-02 -1.913861371576786041e-02 -1.477467715740203857e-01 -1.885509043931961060e-01 -4.264873266220092773e-02 -9.665140509605407715e-02 -2.719782888889312744e-01 8.241631090641021729e-02 2.831722497940063477e-01 3.214164376258850098e-01 -2.470503747463226318e-01
1.283733099699020386e-01 2.748538739979267120e-02 -1.574457734823226929e-01 1.835210025310516357e-01 5.922969803214073181e-02 1.849560625851154327e-02 -2.402926385402679443e-01 -1.868062317371368408e-01 -1.838397383689880371e-01 7.735955715179443359e-02 -3.064184784889221191e-01 1.947727650403976440e-01 -2.231606692075729370e-01 -1.713118702173233032e-01 -1.418705135583877563e-01 -3.127664029598236084e-01 -7.103589177131652832e-02 1.961997337639331818e-02 3.821738958358764648e-01 3.279885947704315186e-01 1.860067695379257202e-01 -6.786741316318511963e-02 1.525314599275588989e-01 1.384036242961883545e-01 4.987237975001335144e-03 -1.059541404247283936e-01 -1.650886833667755127e-01 -1.566255092620849609e-01 -1.124518960714340210e-01 1.036975979804992676e-01 1.783933341503143311e-01 -1.223042048513889313e-02
2.587374150753021240e-01 -9.485074132680892944e-02 -2.496803253889083862e-01 -1.925838179886341095e-03 1.565555185079574585e-01 -3.016174957156181335e-02 -8.739260584115982056e-02 -6.741999089717864990e-02 -2.016815394163131714e-01 -2.823112010955810547e-01 -1.395489424467086792e-01 -7.932495325803756714e-02 1.368725150823593140e-01 -2.653228044509887695e-01 -1.967530250549316406e-01 -1.425987184047698975e-01 -1.785001605749130249e-01 -8.170066773891448975e-02 1.776005178689956665e-01 6.387712061405181885e-02 -1.834600120782852173e-01 1.272737085819244385e-01 -2.462027966976165771e-01 -9.028864651918411255e-02 -3.133323192596435547e-01 -2.056661695241928101e-01 -2.210546433925628662e-01 -1.059484705328941345e-01 4.344203695654869080e-02 3.618224263191223145e-01 -3.249742835760116577e-02 5.085414648056030273e-02
-1.385148055851459503e-02 3.192679211497306824e-02 -2.202942967414855957e-01 -8.290028572082519531e-02 -5.193689838051795959e-02 1.812407076358795166e-01 -2.808483317494392395e-02 -3.148051351308822632e-02 -3.787032365798950195e-01 -4.655360057950019836e-02 -9.810033254325389862e-03 7.468295842409133911e-02 -3.804342448711395264e-01 -5.140009894967079163e-02 1.364100128412246704e-01 -1.593473106622695923e-01 -2.878131903707981110e-02 2.594831585884094238e-01 -1.784445941448211670e-01 1.809505373239517212e-01 -6.657264381647109985e-02 -3.178501874208450317e-02 -8.718521147966384888e-02 -4.090971946716308594e-01 1.630902141332626343e-01 -1.519696563482284546e-01 -3.325015008449554443e-01 -2.227315455675125122e-01 1.591240763664245605e-01 9.635679423809051514e-02 -2.718724124133586884e-02 -7.126879692077636719e-02
-5.174365360289812088e-04 -5.754255503416061401e-02 -2.519779205322265625e-01 4.890800639986991882e-02 -2.430424065096303821e-04 2.122411876916885376e-02 1.253002285957336426e-01 -1.494430303573608398e-01 -1.310285180807113647e-01 -3.575987517833709717e-01 1.473825424909591675e-01 2.662717700004577637e-01 -3.199654817581176758e-01 -3.954850509762763977e-02 -3.856009989976882935e-02 -2.026132643222808838e-01 -9.139339625835418701e-02 8.501825481653213501e-02 -1.411580890417098999e-01 2.066082805395126343e-01 -1.540013849735260010e-01 -1.523404568433761597e-01 -9.426284581422805786e-02 -3.120425641536712646e-01 -2.986258082091808319e-02 -2.829971313476562500e-01 -2.835657000541687012e-01 -2.617045938968658447e-01 -1.019506379961967468e-01 1.346473097801208496e-01 1.187227740883827209e-01 -6.558102369308471680e-02
-7.220248878002166748e-02 -2.481040358543395996e-02 -2.758612334728240967e-01 -9.902973473072052002e-02 7.740417867898941040e-02 8.011701703071594238e-02 2.171498984098434448e-01 2.431135475635528564e-01 -1.274436712265014648e-01 3.757390007376670837e-02 -2.727791294455528259e-02 2.003389596939086914e-01 -1.219825446605682373e-01 -3.687508106231689453e-01 3.033600747585296631e-01 -2.631338834762573242e-01 4.205220378935337067e-03 5.115989968180656433e-02 1.694477498531341553e-01 9.906776994466781616e-02 1.375437229871749878e-01 5.228990316390991211e-02 5.375872179865837097e-02 -3.085624873638153076e-01 2.867347560822963715e-02 -1.831777542829513550e-01 -3.898899555206298828e-01 -1.270081698894500732e-01 1.424894332885742188e-01 -5.126493051648139954e-02 1.607240885496139526e-01 -8.209197968244552612e-02
-4.135557264089584351e-02 6.994514167308807373e-02 -1.264198273420333862e-01 -1.509748846292495728e-01 -1.279972027987241745e-02 1.907126307487487793e-01 1.058859080076217651e-01 8.097905665636062622e-02 -3.596161305904388428e-01 -2.314717173576354980e-01 -1.810281574726104736e-01 1.546415090560913086e-01 -2.290666550397872925e-01 -7.603801786899566650e-02 2.617902159690856934e-01 -2.040359377861022949e-01 -1.182632669806480408e-01 8.141560852527618408e-02 -1.630628407001495361e-01 1.061969324946403503e-01 8.260768651962280273e-02 -2.355085611343383789e-01 9.549790620803833008e-02 -3.908233642578125000e-01 -3.065903484821319580e-02 -1.625417470932006836e-01 -3.292766511440277100e-01 2.737465873360633850e-02 8.427899330854415894e-02 2.322220057249069214e-01 -7.925711572170257568e-02 -7.638232409954071045e-02
1.951388865709304810e-01 8.581382781267166138e-02 -1.071446835994720459e-01 3.039304912090301514e-02 1.311068385839462280e-01 -4.018114879727363586e-02 2.497307211160659790e-01 -1.556037515401840210e-01 1.322795152664184570e-01 -3.567665815353393555e-01 2.286973297595977783e-01 -1.407454013824462891e-01 -3.461087495088577271e-02 -2.649511694908142090e-01 -2.670863270759582520e-01 -4.041208922863006592e-01 2.519825100898742676e-02 2.565406858921051025e-01 7.368575036525726318e-02 -1.746595092117786407e-02 1.274338923394680023e-02 -9.810225665569305420e-02 1.572565287351608276e-01 -2.039330452680587769e-01 -1.339555680751800537e-01 -8.770309388637542725e-03 -3.541723787784576416e-01 -7.033537328243255615e-02 2.743762545287609100e-02 4.446728527545928955e-02 7.943784445524215698e-02 8.999741822481155396e-02
1.406309604644775391e-01 2.006749361753463745e-01 -1.062787398695945740e-01 -1.088238283991813660e-01 -7.058859802782535553e-03 1.454464346170425415e-01 8.076897263526916504e-02 -1.822365522384643555e-01 1.184086650609970093e-01 -7.947127521038055420e-02 2.620579674839973450e-02 5.661343038082122803e-02 4.489706829190254211e-02 6.977253407239913940e-02 -8.321359753608703613e-02 -5.716839805245399475e-02 -2.815543115139007568e-01 3.441510796546936035e-01 -4.929699376225471497e-02 3.762640953063964844e-01 1.770854145288467407e-01 2.703531682491302490e-01 -2.492598742246627808e-01 -1.623500287532806396e-01 -1.520633399486541748e-01 4.575836658477783203e-02 -3.772248029708862305e-01 -1.834045797586441040e-01 1.212524622678756714e-01 9.888157248497009277e-02 9.822049736976623535e-02 2.112726271152496338e-01
4.759619012475013733e-02 -2.996674776077270508e-01 -1.968427747488021851e-01 2.737746536731719971e-01 1.470372639596462250e-02 -1.680425256490707397e-01 -5.644391849637031555e-02 -1.243324726819992065e-01 -2.521330118179321289e-01 -5.795525852590799332e-03 5.306616052985191345e-02 3.215456008911132812e-02 -7.278332114219665527e-02 6.871386617422103882e-02 1.009154841303825378e-01 -3.713512420654296875e-01 1.280985176563262939e-01 1.079220790416002274e-02 -4.102491214871406555e-02 2.118277400732040405e-01 1.071278229355812073e-01 -1.581411808729171753e-01 -4.960857331752777100e-02 -2.266330122947692871e-01 -2.267758250236511230e-01 2.279570847749710083e-01 -1.186860352754592896e-01 -3.669755160808563232e-01 2.002182453870773315e-01 2.256134152412414551e-01 -5.737834423780441284e-02 -1.475054323673248291e-01
7.682020217180252075e-02 -2.816026508808135986e-01 -1.237604394555091858e-01 -1.885266453027725220e-01 -1.931168138980865479e-02 2.113722264766693115e-01 1.436447948217391968e-01 -1.091504320502281189e-01 -1.201265864074230194e-02 -5.905227363109588623e-02 -1.821306198835372925e-01 1.461027711629867554e-01 -8.231443166732788086e-02 2.025905996561050415e-01 2.083220705389976501e-02 -3.863249421119689941e-01 -1.672048419713973999e-01 -1.469658762216567993e-01 7.778904587030410767e-02 1.439621150493621826e-01 -1.849169135093688965e-01 -1.107827275991439819e-01 -4.903866723179817200e-02 -2.021489441394805908e-01 -1.647819131612777710e-01 -1.348643377423286438e-02 -1.240645125508308411e-01 -2.012705504894256592e-01 8.704539388418197632e-02 3.910454511642456055e-01 3.467168807983398438e-01 -2.609008550643920898e-02
2.504013180732727051e-01 4.286043345928192139e-03 -2.323516011238098145e-01 -3.366449475288391113e-01 -2.913957238197326660e-01 3.795994818210601807e-02 1.514637768268585205e-01 -1.481222808361053467e-01 -3.633338510990142822e-01 -2.248746752738952637e-01 -2.041164934635162354e-01 2.396492063999176025e-01 -1.856813281774520874e-01 -1.551644527353346348e-03 -1.352683007717132568e-01 -2.554677426815032959e-01 4.530683532357215881e-02 5.240312963724136353e-02 1.698196530342102051e-01 -6.891098339110612869e-03 2.314514368772506714e-01 -4.937238991260528564e-02 9.658411890268325806e-02 -8.246206492185592651e-02 1.863257437944412231e-01 -1.438570767641067505e-01 -9.062506258487701416e-02 4.202978685498237610e-03 7.065152376890182495e-02 7.345137000083923340e-02 4.310650378465652466e-02 -2.393841147422790527e-01
-8.580344170331954956e-02 -1.532600671052932739e-01 -3.121007382869720459e-01 -9.360633045434951782e-02 1.358317676931619644e-02 7.574390619993209839e-02 -3.969273343682289124e-02 -7.030236721038818359e-02 -2.371875792741775513e-01 -3.695593178272247314e-01 -2.101111263036727905e-01 2.756981253623962402e-01 3.438332304358482361e-02 -3.731843829154968262e-02 -1.693205237388610840e-01 -3.831599056720733643e-01 -2.761028409004211426e-01 3.298331424593925476e-02 -1.095120087265968323e-01 -1.396811287850141525e-02 2.903060801327228546e-02 3.756831586360931396e-02 -1.967732310295104980e-01 -2.212017774581909180e-01 -2.325042337179183960e-02 9.677400439977645874e-02 -2.955966293811798096e-01 6.318949162960052490e-02 -1.548871491104364395e-02 -9.302739799022674561e-02 1.408375948667526245e-01 -2.237820625305175781e-01
-5.637528002262115479e-02 -2.170985192060470581e-01 2.477046288549900055e-02 -1.346220672130584717e-01 -1.846609450876712799e-02 1.662049628794193268e-02 -1.667523235082626343e-01 -8.713775128126144409e-02 -1.085206493735313416e-01 1.157685592770576477e-01 -6.302653998136520386e-02 9.175614267587661743e-02 -1.677869260311126709e-01 -1.118240058422088623e-01 -3.904421925544738770e-01 -4.437263607978820801e-01 3.107943944633007050e-02 4.481776803731918335e-02 8.336538076400756836e-02 7.188460975885391235e-02 4.534947127103805542e-02 -3.030760288238525391e-01 1.125332191586494446e-01 -2.369309663772583008e-01 2.729112505912780762e-01 -2.099195495247840881e-02 -8.698061853647232056e-02 -1.927301287651062012e-01 3.881968259811401367e-01 1.286055445671081543e-01 -2.180028706789016724e-02 4.716607183218002319e-02
4.148462042212486267e-02 2.130050063133239746e-01 -1.456917524337768555e-01 4.562073573470115662e-02 -8.626746386289596558e-02 -1.060569211840629578e-01 8.948766440153121948e-02 -3.370151221752166748e-01 -1.543367654085159302e-01 -1.351590454578399658e-01 -4.004975855350494385e-01 -4.676580429077148438e-02 -1.084447279572486877e-02 -9.366862475872039795e-03 1.016667336225509644e-01 -3.812634944915771484e-01 3.509046509861946106e-02 -4.721491783857345581e-02 -1.508467048406600952e-01 1.398472040891647339e-01 1.543415188789367676e-01 -2.659827172756195068e-01 -1.247205734252929688e-01 1.240549609065055847e-02 7.562249898910522461e-02 2.923007309436798096e-01 -2.137411236763000488e-01 -1.145128384232521057e-01 2.221094369888305664e-01 7.582484930753707886e-02 3.719829767942428589e-02 -2.574380934238433838e-01
[truncated: 3,282,078 more chars]
