# Supplementary material for: The Language of Innovation
Source: PLoS One. 2020 Apr 30;15(4):e0230107. doi: 10.1371/journal.pone.0230107 (PMC7194493; doi:10.1371/journal.pone.0230107)
Supplement: S22 File — (GZ) [file pone.0230107.s022.tar.gz › 2000-2004/V2Run_23_VS_4500_embeddings2000-2004ED32.txt]

-4.759071394801139832e-02 -7.378947734832763672e-02 -3.158560693264007568e-01 2.590368986129760742e-01 5.755523219704627991e-02 1.522600799798965454e-01 1.333473622798919678e-01 -9.661153703927993774e-02 -4.628277942538261414e-02 5.543545261025428772e-02 1.990218162536621094e-01 -1.295496970415115356e-01 -1.204504743218421936e-01 -7.386618852615356445e-02 1.077442914247512817e-01 -1.352532356977462769e-01 3.705935180187225342e-01 -3.501449525356292725e-02 3.813779354095458984e-01 2.930576540529727936e-02 6.647086143493652344e-02 1.062643080949783325e-01 -4.114622473716735840e-01 2.182217985391616821e-01 -2.812393605709075928e-01 -7.464265078306198120e-02 7.753638923168182373e-02 -2.649942599236965179e-02 -9.828757494688034058e-02 5.637311376631259918e-03 -1.831207796931266785e-02 -2.035305947065353394e-01
-2.877564355731010437e-02 -1.217375248670578003e-01 5.397765338420867920e-02 3.920364081859588623e-01 -1.083827018737792969e-01 -9.065056592226028442e-02 3.932942152023315430e-01 -4.191618561744689941e-01 -4.922973737120628357e-02 -1.336997300386428833e-01 -1.130804419517517090e-01 -2.982120215892791748e-02 4.600751399993896484e-02 1.576277613639831543e-01 -2.635943591594696045e-01 5.232576280832290649e-02 1.990101486444473267e-01 2.061001509428024292e-01 4.379370249807834625e-03 -9.727817773818969727e-02 -1.319138258695602417e-01 1.257535964250564575e-01 -1.995624601840972900e-01 1.158305704593658447e-01 -1.771202869713306427e-02 -2.027080804109573364e-01 2.123268842697143555e-01 -2.671486139297485352e-01 6.285698153078556061e-03 -4.461894556879997253e-02 -3.598593547940254211e-02 -7.101681083440780640e-02
-3.371487557888031006e-02 2.832026779651641846e-01 -6.250963360071182251e-02 1.783923953771591187e-01 1.089171543717384338e-01 3.708132356405258179e-02 4.453848302364349365e-01 -5.527408421039581299e-02 7.048319280147552490e-02 1.103545799851417542e-01 7.743814587593078613e-02 4.741184785962104797e-02 1.100376695394515991e-01 2.947423160076141357e-01 5.445305258035659790e-03 -2.373431026935577393e-01 3.765064775943756104e-01 1.934558451175689697e-01 2.549381367862224579e-02 1.146580204367637634e-01 -7.255763560533523560e-02 6.258251518011093140e-02 -9.026782214641571045e-02 2.588337063789367676e-01 -3.203730881214141846e-01 -2.742379009723663330e-01 7.142822258174419403e-03 -6.233631074428558350e-02 -1.465904861688613892e-01 -1.475208345800638199e-02 -3.441504016518592834e-02 -7.455339282751083374e-02
-7.869285345077514648e-02 1.777283102273941040e-01 1.378546655178070068e-02 5.336791276931762695e-02 -1.311659514904022217e-01 7.220201939344406128e-02 3.580771088600158691e-01 -2.904996573925018311e-01 1.875554919242858887e-01 8.989601582288742065e-02 1.208460256457328796e-01 1.128025725483894348e-01 -9.261725097894668579e-02 1.601773127913475037e-02 1.834171861410140991e-01 -2.816275060176849365e-01 -1.238998621702194214e-01 2.027781903743743896e-01 3.579411804676055908e-01 1.766418218612670898e-01 -1.034293323755264282e-01 -1.198415607213973999e-01 -4.612321853637695312e-01 1.720671057701110840e-01 -7.258063554763793945e-02 6.381762027740478516e-02 1.405588537454605103e-01 -3.084100410342216492e-02 -1.291075944900512695e-01 2.221997454762458801e-02 3.181284666061401367e-02 -1.894325390458106995e-02
-2.436843514442443848e-01 -2.141098864376544952e-02 7.237010449171066284e-02 -6.939164549112319946e-02 -1.618856936693191528e-01 -3.979299962520599365e-02 2.120335549116134644e-01 -1.781766861677169800e-01 -5.597405135631561279e-02 6.084238644689321518e-03 3.776491880416870117e-01 1.931793242692947388e-02 7.825294882059097290e-02 8.834712207317352295e-02 2.914372645318508148e-02 -9.542501717805862427e-02 3.862209320068359375e-01 1.241601333022117615e-01 3.718227744102478027e-01 3.924529254436492920e-02 1.171057000756263733e-01 -7.759084925055503845e-03 -1.873551607131958008e-01 3.008364439010620117e-01 -2.657173275947570801e-01 -1.552605181932449341e-01 3.184865042567253113e-02 -3.956573829054832458e-02 -2.321578562259674072e-01 2.065152525901794434e-01 1.138275936245918274e-01 -7.083934545516967773e-02
9.726634249091148376e-03 2.190323323011398315e-01 2.963941395282745361e-01 5.782967060804367065e-02 -5.750292167067527771e-02 -8.375960588455200195e-02 1.859496831893920898e-01 -1.929601430892944336e-01 7.498250901699066162e-02 1.081366986036300659e-01 3.805252611637115479e-01 -4.338511452078819275e-02 9.937104582786560059e-02 3.231358155608177185e-02 3.097372949123382568e-01 -1.755951158702373505e-02 2.593505680561065674e-01 3.928562104701995850e-01 1.730411499738693237e-01 -1.713289320468902588e-01 1.535773873329162598e-01 5.565466359257698059e-02 -1.580362915992736816e-01 1.629039496183395386e-01 -2.046868354082107544e-01 2.553030103445053101e-02 -8.029835671186447144e-02 -5.573651567101478577e-02 -1.271198540925979614e-01 -5.881290137767791748e-02 1.282535046339035034e-01 -2.453139126300811768e-01
-1.742787212133407593e-01 1.230912581086158752e-01 1.439882963895797729e-01 1.587749421596527100e-01 -1.857189461588859558e-02 -1.490311771631240845e-01 1.797799915075302124e-01 -3.124500513076782227e-01 3.117904253304004669e-02 2.297611236572265625e-01 6.020908430218696594e-02 -1.928755491971969604e-01 2.096508145332336426e-01 6.492151319980621338e-02 1.025938019156455994e-01 -1.254566311836242676e-01 2.473397850990295410e-01 1.197845116257667542e-01 1.630262583494186401e-01 2.291629910469055176e-01 -3.621372953057289124e-02 9.269392490386962891e-02 -2.409199625253677368e-01 2.965902090072631836e-01 -1.003344431519508362e-01 -2.118428647518157959e-01 -3.693408370018005371e-01 -1.412418335676193237e-01 -2.022086530923843384e-01 9.068823605775833130e-02 1.258554160594940186e-01 1.489454228430986404e-02
-1.220563575625419617e-01 1.202565357089042664e-01 -1.047317590564489365e-02 1.082066670060157776e-01 5.836008116602897644e-02 -1.370724290609359741e-02 4.206818342208862305e-01 -3.580049844458699226e-03 -1.718086190521717072e-03 5.248162150382995605e-02 2.825555205345153809e-01 -1.259958893060684204e-01 1.094225421547889709e-01 -2.662536874413490295e-02 3.281536996364593506e-01 1.747704446315765381e-01 3.395614326000213623e-01 5.555652827024459839e-02 1.248060986399650574e-01 2.053735852241516113e-01 -2.419928647577762604e-02 2.741601467132568359e-01 -2.484418600797653198e-01 1.705489158630371094e-01 -1.959927082061767578e-01 -6.940407305955886841e-02 7.242976425914093852e-05 -2.405383810400962830e-02 -2.192440330982208252e-01 -9.190261363983154297e-02 1.058081462979316711e-01 -2.732024788856506348e-01
9.869454056024551392e-02 1.788825392723083496e-01 2.246309071779251099e-01 1.859373450279235840e-01 -1.599232554435729980e-01 4.888181015849113464e-02 3.311468660831451416e-01 -1.146560087800025940e-01 5.483892746269702911e-03 1.972081661224365234e-01 4.794848710298538208e-02 1.970443874597549438e-01 1.441761851310729980e-01 4.216214269399642944e-02 1.427013128995895386e-01 -7.754053175449371338e-02 3.934472203254699707e-01 4.762941040098667145e-03 2.618883848190307617e-01 2.466497384011745453e-02 -1.181886997073888779e-02 2.756828665733337402e-01 -1.766424030065536499e-01 9.208105504512786865e-02 -3.574454039335250854e-02 -2.769893705844879150e-01 -2.215407490730285645e-01 -1.390300840139389038e-01 -2.419155091047286987e-01 5.784846097230911255e-02 -2.608018741011619568e-02 2.113593518733978271e-01
2.037124633789062500e-01 -1.137161068618297577e-02 9.068490006029605865e-03 9.902469068765640259e-02 -1.317093819379806519e-01 -3.203099593520164490e-02 3.932491540908813477e-01 -3.157818019390106201e-01 1.987463086843490601e-01 3.541682362556457520e-01 -1.809623688459396362e-01 -2.204735875129699707e-01 -3.622731659561395645e-03 -1.276694834232330322e-01 6.582827121019363403e-02 1.283385977149009705e-02 2.931007444858551025e-01 2.059438675642013550e-01 9.907783009111881256e-03 -5.147685855627059937e-02 -4.961537197232246399e-02 1.267585605382919312e-01 -1.334039419889450073e-01 1.127813309431076050e-01 -8.749360591173171997e-02 -2.851685881614685059e-01 1.750067472457885742e-01 9.255360811948776245e-02 -2.248274683952331543e-01 1.503193378448486328e-01 1.640522778034210205e-01 1.745362021028995514e-02
-8.375047147274017334e-02 1.184079945087432861e-01 -2.145885117352008820e-02 1.093280538916587830e-01 2.067789435386657715e-02 -2.431895881891250610e-01 2.744746506214141846e-01 -2.871344685554504395e-01 8.025573939085006714e-02 -1.421383470296859741e-01 9.580639749765396118e-02 3.054554946720600128e-02 -1.790403425693511963e-01 1.936471611261367798e-01 1.832796931266784668e-01 6.563031673431396484e-02 2.266408056020736694e-01 2.783424258232116699e-01 3.899839222431182861e-01 4.384944215416908264e-02 -1.311234831809997559e-01 1.321938168257474899e-02 -3.887872397899627686e-01 2.301010638475418091e-01 -2.049414440989494324e-02 1.207259669899940491e-01 2.081206999719142914e-02 3.324501216411590576e-02 1.980782747268676758e-01 -3.211895003914833069e-02 -1.054957583546638489e-01 1.809452623128890991e-01
-1.449791342020034790e-01 -6.320761144161224365e-02 1.876382678747177124e-01 2.307543009519577026e-01 -1.346053034067153931e-01 2.211645618081092834e-02 3.378879427909851074e-01 -7.926314324140548706e-02 -3.123304061591625214e-02 3.279049992561340332e-01 -6.484758853912353516e-02 -1.057017743587493896e-01 -1.907086074352264404e-01 6.163372844457626343e-02 -9.697914123535156250e-02 2.090991288423538208e-01 1.271124631166458130e-01 2.407251745462417603e-01 9.855733811855316162e-02 -1.507427822798490524e-02 -2.157664149999618530e-01 5.321479961276054382e-02 -1.074695363640785217e-01 4.218010604381561279e-01 -1.944627761840820312e-01 1.199960988014936447e-02 9.882335364818572998e-02 -4.666166380047798157e-02 -3.662103712558746338e-01 2.005359390750527382e-03 1.125170513987541199e-01 -1.035535857081413269e-01
-8.801516145467758179e-02 1.099526062607765198e-01 2.803183794021606445e-01 3.291962295770645142e-02 5.204738676548004150e-02 -4.725141450762748718e-02 3.278867006301879883e-01 -1.340780109167098999e-01 -1.526695340871810913e-01 -3.750455379486083984e-02 1.075255721807479858e-01 -1.577024757862091064e-01 1.487428843975067139e-01 3.959750011563301086e-02 2.423961311578750610e-01 1.410789787769317627e-02 4.087832570075988770e-01 1.972185522317886353e-01 6.228782981634140015e-02 4.222484305500984192e-02 3.789240866899490356e-02 1.205209121108055115e-01 -2.026721388101577759e-01 3.348609507083892822e-01 -3.334893286228179932e-01 -2.487454563379287720e-01 8.504693210124969482e-02 -1.633718758821487427e-01 -1.354545205831527710e-01 6.096956878900527954e-02 7.041202485561370850e-02 1.068328320980072021e-01
-2.179770320653915405e-01 2.800118029117584229e-01 -3.970371559262275696e-02 5.974888801574707031e-02 -8.302351087331771851e-02 -2.438692301511764526e-01 4.678029119968414307e-01 -4.707801714539527893e-02 -4.308341816067695618e-02 2.458108514547348022e-01 1.432150229811668396e-02 9.219961613416671753e-02 -4.802302271127700806e-02 1.637162119150161743e-01 2.767786383628845215e-01 -8.180711418390274048e-02 1.665381640195846558e-01 9.436848014593124390e-02 1.348790973424911499e-01 6.498609483242034912e-02 7.003577053546905518e-02 1.417669057846069336e-01 -4.392993450164794922e-02 1.671876460313796997e-01 -3.644459843635559082e-01 -1.017104089260101318e-01 2.547500282526016235e-02 -2.501807808876037598e-01 -1.149316504597663879e-01 2.204527109861373901e-01 1.133419051766395569e-01 -5.584246292710304260e-02
-2.198857069015502930e-01 -5.138154700398445129e-02 -2.012946270406246185e-02 1.555455327033996582e-01 4.114778339862823486e-02 -3.075387179851531982e-01 2.335949838161468506e-01 -3.122144043445587158e-01 7.710294425487518311e-02 1.581961847841739655e-02 2.174158953130245209e-02 8.008448779582977295e-02 3.699332848191261292e-02 -2.906319871544837952e-02 1.763128340244293213e-01 7.848294824361801147e-02 8.934386074542999268e-02 3.742896914482116699e-01 4.657943546772003174e-01 -1.004506945610046387e-01 -1.445204168558120728e-01 3.358169198036193848e-01 -2.245250195264816284e-01 -2.096293121576309204e-02 -1.206530481576919556e-01 -5.380323156714439392e-02 -1.572471670806407928e-02 8.167004585266113281e-02 9.441825747489929199e-02 1.508790105581283569e-01 -4.636953026056289673e-02 7.559074461460113525e-02
-1.123114954680204391e-02 -1.028252765536308289e-02 1.417289376258850098e-01 5.830696225166320801e-02 -7.264497689902782440e-03 -1.478803902864456177e-01 3.221064209938049316e-01 -1.793149299919605255e-02 -1.330560743808746338e-01 1.215282678604125977e-01 2.062231898307800293e-01 4.689780529588460922e-03 2.508483231067657471e-01 2.113011926412582397e-01 1.780254542827606201e-01 -2.469185274094343185e-03 2.783897221088409424e-01 3.288048207759857178e-01 2.201357483863830566e-01 1.455287933349609375e-01 -2.692505484446883202e-03 1.657913029193878174e-01 -2.239131480455398560e-01 3.445743322372436523e-01 -2.118259370326995850e-01 2.693990617990493774e-02 -1.752941310405731201e-01 -3.875582665205001831e-02 -2.712036967277526855e-01 9.453703463077545166e-02 1.165114864706993103e-01 1.024035587906837463e-01
-1.209270283579826355e-01 1.551890671253204346e-01 -3.132951632142066956e-02 1.152907013893127441e-01 1.234697028994560242e-01 -6.208802387118339539e-02 1.052302494645118713e-01 -1.719015240669250488e-01 -1.969520747661590576e-01 4.647446423768997192e-02 2.739259302616119385e-01 -1.667583733797073364e-01 1.498911678791046143e-01 8.946688473224639893e-02 1.890933215618133545e-01 -4.271554201841354370e-02 4.255366325378417969e-01 2.715856730937957764e-01 1.056162491440773010e-01 -4.175587370991706848e-02 1.340098232030868530e-01 2.807837724685668945e-01 -3.789770901203155518e-01 1.190311647951602936e-02 -1.128946989774703979e-01 3.222213685512542725e-02 -1.874053925275802612e-01 -2.340880483388900757e-01 -1.422388851642608643e-01 1.355954259634017944e-01 1.247174292802810669e-01 -9.630188345909118652e-02
2.487362176179885864e-01 -1.621049828827381134e-02 2.331674098968505859e-01 1.140348389744758606e-01 -2.188834398984909058e-01 1.608634338481351733e-04 4.829520881175994873e-01 -1.894447654485702515e-01 -6.978318095207214355e-02 9.450744837522506714e-02 -8.700122684240341187e-02 3.685753792524337769e-02 5.810673162341117859e-02 1.629621982574462891e-01 -1.882576048374176025e-01 1.518094688653945923e-01 1.693881750106811523e-01 2.437568902969360352e-01 6.302873045206069946e-02 7.387163583189249039e-03 -1.559595912694931030e-01 -2.253247946500778198e-01 -7.241357862949371338e-02 3.676463961601257324e-01 -2.149334549903869629e-01 -8.743058890104293823e-02 -5.361416842788457870e-03 1.997780241072177887e-02 1.145843490958213806e-01 2.874962426722049713e-02 2.358653247356414795e-01 1.039666905999183655e-01
9.954077191650867462e-03 7.962796092033386230e-02 8.475825190544128418e-02 -1.514714658260345459e-01 7.912861555814743042e-02 -1.149997338652610779e-01 4.673772454261779785e-01 -1.427222639322280884e-01 -1.574341803789138794e-01 1.708718389272689819e-01 3.044622838497161865e-01 -1.181263104081153870e-01 1.202919259667396545e-01 5.094241350889205933e-02 3.157444000244140625e-01 3.989727795124053955e-02 3.171796202659606934e-01 2.428216785192489624e-01 1.424819231033325195e-01 1.391668170690536499e-01 -4.786309972405433655e-02 5.449585244059562683e-02 -2.099061757326126099e-01 -2.293662873853463680e-05 -2.143596559762954712e-01 -2.592298984527587891e-01 -2.890312299132347107e-02 -1.352248936891555786e-01 -1.243670955300331116e-01 -8.695461601018905640e-02 1.486980170011520386e-01 -1.357064954936504364e-02
-9.168698638677597046e-02 2.496624588966369629e-01 9.200995415449142456e-02 -5.142144113779067993e-02 -1.043847948312759399e-01 -2.046477496623992920e-01 1.555551141500473022e-01 -2.212670743465423584e-01 -1.547723114490509033e-01 -3.206920577213168144e-03 2.243066430091857910e-01 -1.804837286472320557e-01 2.690011262893676758e-01 9.063334017992019653e-02 2.887587249279022217e-01 -9.011643379926681519e-02 1.944496184587478638e-01 1.728966832160949707e-01 2.640284597873687744e-01 -9.011155366897583008e-02 3.445058315992355347e-02 4.000954329967498779e-01 -2.496463954448699951e-01 1.628225147724151611e-01 -1.221130788326263428e-01 -1.247085034847259521e-01 -2.467932738363742828e-02 -1.074440106749534607e-01 -6.151248887181282043e-02 -3.616847470402717590e-02 2.644160985946655273e-01 -5.484109744429588318e-03
2.674580216407775879e-01 7.418113946914672852e-02 -1.933372914791107178e-01 2.318635582923889160e-01 -1.394194923341274261e-02 -6.040511280298233032e-02 1.671523600816726685e-01 -1.754286736249923706e-01 -2.250419370830059052e-02 5.037848651409149170e-02 3.941145911812782288e-02 1.628427654504776001e-01 2.256236523389816284e-01 2.628214061260223389e-01 1.223352029919624329e-01 8.552906662225723267e-02 3.434854745864868164e-01 -1.185771748423576355e-01 1.683067530393600464e-01 -1.909832358360290527e-01 -2.195553630590438843e-01 -1.491222828626632690e-01 -2.568774521350860596e-01 2.282729148864746094e-01 -1.089188158512115479e-01 -2.078015953302383423e-01 -7.124628126621246338e-02 -2.359517067670822144e-01 -3.199120983481407166e-02 -2.704309225082397461e-01 -1.427992135286331177e-01 -1.281818095594644547e-02
-7.722238451242446899e-02 -2.476711720228195190e-01 -3.350662067532539368e-02 4.064967632293701172e-01 -1.901428699493408203e-01 1.084900368005037308e-02 2.352099269628524780e-01 2.624730020761489868e-02 -1.432907283306121826e-01 3.042436838150024414e-01 6.438468396663665771e-02 -1.021290123462677002e-01 7.031679153442382812e-02 2.010748088359832764e-01 -1.568723618984222412e-01 2.312173321843147278e-02 1.871713995933532715e-01 2.629047036170959473e-01 1.749925166368484497e-01 1.501814275979995728e-01 -2.036048322916030884e-01 -7.995994389057159424e-02 -2.378439605236053467e-01 2.311963737010955811e-01 -2.678781449794769287e-01 -2.294896729290485382e-02 9.621326625347137451e-02 1.693446189165115356e-02 -1.786224246025085449e-01 2.078148871660232544e-01 -5.889960005879402161e-02 -1.635099574923515320e-02
1.333434134721755981e-02 2.262086719274520874e-01 1.196734979748725891e-02 1.198660433292388916e-01 2.313160747289657593e-01 7.340682297945022583e-02 2.947903871536254883e-01 -1.132522001862525940e-01 -1.279642432928085327e-01 1.238009706139564514e-01 2.956672012805938721e-01 3.078360296785831451e-02 2.634646371006965637e-02 1.647550612688064575e-01 2.281805872917175293e-01 2.823155373334884644e-02 2.032755166292190552e-01 9.566504508256912231e-02 -7.612351328134536743e-02 2.245842516422271729e-01 -2.897401452064514160e-01 2.344467192888259888e-01 -1.615625619888305664e-01 1.895446628332138062e-01 -3.041999936103820801e-01 -2.174021750688552856e-01 -1.561021059751510620e-01 -1.974399834871292114e-01 1.077752187848091125e-01 2.120749950408935547e-01 -8.403835445642471313e-02 -1.709238439798355103e-02
-3.509717807173728943e-02 1.728786081075668335e-01 -1.024019271135330200e-01 1.106398832052946091e-02 -9.650433063507080078e-02 -1.162540093064308167e-01 2.395778745412826538e-01 -1.571776866912841797e-01 3.292884826660156250e-01 6.429293006658554077e-02 2.032890021800994873e-01 -2.115466594696044922e-01 7.691429462283849716e-03 5.628975480794906616e-02 1.840754002332687378e-01 -2.924355678260326385e-02 3.249191213399171829e-04 2.963988184928894043e-01 3.463506698608398438e-01 2.938507869839668274e-02 -2.473414838314056396e-01 -1.185404509305953979e-02 -5.112275481224060059e-01 -3.100637905299663544e-02 -1.157806962728500366e-01 5.761615000665187836e-03 2.023475319147109985e-01 2.829664945602416992e-02 -8.229713141918182373e-02 2.512075752019882202e-02 -6.764653325080871582e-02 1.313823312520980835e-01
-3.462447971105575562e-02 9.726797044277191162e-02 6.644111871719360352e-02 -1.571914404630661011e-01 -1.180070787668228149e-01 5.268744006752967834e-02 5.262486338615417480e-01 2.766075544059276581e-02 -6.623190641403198242e-02 -4.504901543259620667e-02 -1.147624105215072632e-01 -8.686268329620361328e-02 4.378326237201690674e-02 -7.382643222808837891e-02 1.679269671440124512e-01 6.439692527055740356e-02 1.322866827249526978e-01 1.974920779466629028e-01 1.242240145802497864e-01 6.142498925328254700e-02 -2.732927203178405762e-01 2.184950560331344604e-01 -1.056031584739685059e-01 3.424315154552459717e-01 -2.626881003379821777e-01 -3.415231406688690186e-01 -1.783413738012313843e-01 -1.524728238582611084e-01 -1.143923699855804443e-01 5.080979317426681519e-02 1.262298226356506348e-01 -1.099942158907651901e-02
-2.799669802188873291e-01 1.671256683766841888e-02 1.332020312547683716e-01 9.552951902151107788e-02 -4.713220521807670593e-02 -2.883192896842956543e-01 2.225385159254074097e-01 -2.197573184967041016e-01 9.366606920957565308e-02 1.045382171869277954e-01 4.071504995226860046e-02 9.554101154208183289e-03 -2.181889861822128296e-02 3.223994001746177673e-02 3.189300000667572021e-02 5.031267553567886353e-02 3.583783805370330811e-01 1.400064378976821899e-01 4.195472300052642822e-01 -3.014999814331531525e-02 -1.393477469682693481e-01 9.912378340959548950e-02 -4.466320872306823730e-01 1.358689516782760620e-01 8.152858912944793701e-02 9.306675940752029419e-02 2.256980687379837036e-01 7.567273080348968506e-02 8.650203049182891846e-02 1.306587904691696167e-01 2.233274467289447784e-02 1.249504759907722473e-01
5.673558637499809265e-02 3.491426631808280945e-02 -1.885023713111877441e-02 -1.738300770521163940e-01 1.019942611455917358e-01 -1.699902564287185669e-01 3.194415867328643799e-01 -7.026118040084838867e-02 -1.335942447185516357e-01 8.077651262283325195e-03 1.839716918766498566e-02 7.287811022251844406e-03 1.980528682470321655e-01 -1.182024031877517700e-01 2.760879397392272949e-01 -5.001774057745933533e-02 2.239276915788650513e-01 2.102620601654052734e-01 1.811244636774063110e-01 2.592938542366027832e-01 -1.104154512286186218e-01 3.028817474842071533e-01 -1.865910440683364868e-01 1.825550645589828491e-01 -3.268817365169525146e-01 -1.745208501815795898e-01 6.058750208467245102e-03 -5.546951293945312500e-02 -1.024542972445487976e-01 2.256952524185180664e-01 2.070625275373458862e-01 -2.393446862697601318e-01
-1.898950785398483276e-01 1.202841475605964661e-01 1.919606886804103851e-02 1.637820303440093994e-01 -9.841891378164291382e-02 -2.984538301825523376e-02 3.282285034656524658e-01 -4.075429141521453857e-01 2.949077263474464417e-02 2.147762849926948547e-02 -1.575895026326179504e-02 -1.240326389670372009e-01 1.900360137224197388e-01 -5.383374541997909546e-02 -3.897291049361228943e-02 -1.881549507379531860e-01 -5.039106681942939758e-02 2.415295541286468506e-01 2.251005917787551880e-01 -2.748476527631282806e-02 -2.607611715793609619e-01 1.818636655807495117e-01 -4.540737569332122803e-01 -5.766425654292106628e-02 -3.029986284673213959e-02 2.269133627414703369e-01 -1.288606226444244385e-01 -5.657887458801269531e-02 -3.904878720641136169e-02 7.107918709516525269e-02 -2.043893486261367798e-01 3.916094452142715454e-02
-1.216455250978469849e-01 -5.653667612932622433e-04 4.515210166573524475e-02 6.834894418716430664e-02 -1.138480603694915771e-01 6.384821608662605286e-03 2.902495563030242920e-01 -1.930895000696182251e-01 -2.176520079374313354e-01 5.230034887790679932e-02 3.071616590023040771e-01 -7.700748741626739502e-02 -6.342427432537078857e-02 2.968805730342864990e-01 1.298841387033462524e-01 2.224170602858066559e-03 3.349689543247222900e-01 2.636279463768005371e-01 1.042998135089874268e-01 1.011005043983459473e-01 -7.889450341463088989e-02 2.697453498840332031e-01 -9.378358721733093262e-02 2.228864133358001709e-01 -2.128584682941436768e-01 -4.705946147441864014e-02 -1.260268837213516235e-01 -2.950234115123748779e-01 -2.346001267433166504e-01 -1.423321217298507690e-01 1.016998216509819031e-01 9.050851315259933472e-02
-4.577177111059427261e-03 1.774278134107589722e-01 9.694930166006088257e-02 -1.141125187277793884e-01 9.364200383424758911e-02 -1.884715706110000610e-01 3.389245867729187012e-01 -2.458540946245193481e-01 7.815799117088317871e-02 1.121119707822799683e-01 6.887816637754440308e-02 -1.012213900685310364e-01 -1.086443886160850525e-01 1.091718301177024841e-01 1.410179287195205688e-01 9.723457507789134979e-03 -2.693289332091808319e-02 8.784759044647216797e-02 4.648167192935943604e-01 1.111434549093246460e-01 -1.233128681778907776e-01 1.167239323258399963e-01 -4.079761505126953125e-01 2.143962234258651733e-01 -8.230516314506530762e-02 1.380298882722854614e-01 2.158702164888381958e-01 1.938234567642211914e-01 -5.265389382839202881e-02 1.716038733720779419e-01 -4.990273714065551758e-02 1.621955633163452148e-01
1.760354489088058472e-01 -3.428883850574493408e-02 -4.092372953891754150e-02 1.687750220298767090e-01 -1.718126535415649414e-01 -1.089015752077102661e-01 8.788671344518661499e-02 -4.344552159309387207e-01 -3.427218794822692871e-01 2.444886863231658936e-01 -2.026290632784366608e-02 8.649323880672454834e-02 -1.014757715165615082e-02 -4.441847279667854309e-02 3.138066828250885010e-01 -1.324300467967987061e-01 2.898003756999969482e-01 6.123863160610198975e-02 1.791996955871582031e-01 -1.457229852676391602e-01 -1.230309829115867615e-01 -9.577517956495285034e-02 1.801225170493125916e-02 3.839685916900634766e-01 -5.993755161762237549e-02 -2.131045758724212646e-01 -1.209551095962524414e-02 -1.222402080893516541e-01 -6.519185751676559448e-02 3.651162236928939819e-02 -3.087012842297554016e-02 1.132670938968658447e-01
4.636889696121215820e-02 2.551086843013763428e-01 8.848210424184799194e-02 -3.963043168187141418e-02 4.017387330532073975e-02 1.504301279783248901e-01 2.179255038499832153e-01 -1.506065875291824341e-01 -2.234105616807937622e-01 -4.194745793938636780e-02 1.777509301900863647e-01 -1.292046904563903809e-01 1.071391999721527100e-01 3.192526698112487793e-01 -1.632817648351192474e-02 1.290189027786254883e-01 1.486121118068695068e-01 6.738705933094024658e-02 6.899051368236541748e-02 1.832543611526489258e-01 -1.809519529342651367e-01 2.129146084189414978e-02 -1.941782832145690918e-01 3.072534203529357910e-01 -3.226875364780426025e-01 -3.437897264957427979e-01 2.945325523614883423e-02 -5.011237040162086487e-02 -2.863894402980804443e-01 -1.356238406151533127e-02 2.337811440229415894e-01 7.647905498743057251e-02
-1.211761832237243652e-01 -1.173915900290012360e-02 2.068179547786712646e-01 9.535800665616989136e-02 -1.737370342016220093e-01 -5.725250579416751862e-03 2.452453672885894775e-01 3.756548976525664330e-03 -5.669057741761207581e-02 2.180026620626449585e-01 2.777465581893920898e-01 -2.342449128627777100e-01 1.486420780420303345e-01 3.017345666885375977e-01 1.737724542617797852e-01 9.127674251794815063e-02 4.268444478511810303e-01 1.168413162231445312e-01 2.920133173465728760e-01 1.306886076927185059e-01 6.118345260620117188e-02 1.460307687520980835e-01 -2.020811885595321655e-01 1.883234232664108276e-01 -1.997459977865219116e-01 -1.232151687145233154e-01 1.289334055036306381e-02 -1.438181996345520020e-01 -5.114436149597167969e-02 5.067261680960655212e-02 1.667668223381042480e-01 -4.512211773544549942e-03
-2.342435419559478760e-01 5.075852945446968079e-02 3.532971814274787903e-02 -6.791197508573532104e-02 -7.078254222869873047e-02 1.077666357159614563e-01 4.298591613769531250e-01 -2.165805846452713013e-01 1.043153461068868637e-02 -9.032791107892990112e-02 6.690373271703720093e-02 -1.457750946283340454e-01 -1.314830929040908813e-01 3.891875967383384705e-02 5.981744825839996338e-02 -3.340532779693603516e-01 2.525378763675689697e-01 2.843900620937347412e-01 1.575476676225662231e-01 -1.928058639168739319e-02 -4.861298203468322754e-01 -1.149479746818542480e-01 -2.674293816089630127e-01 -4.803545773029327393e-02 -6.338196992874145508e-02 1.002663969993591309e-01 -5.275056511163711548e-02 3.469698503613471985e-02 -4.370514675974845886e-02 5.550305545330047607e-02 6.145814433693885803e-03 -6.421723961830139160e-02
1.955407708883285522e-01 9.891352057456970215e-02 -1.708537712693214417e-02 8.723380416631698608e-02 -1.027159094810485840e-01 -3.192406892776489258e-02 4.607360959053039551e-01 -2.486388385295867920e-01 -1.148929893970489502e-01 8.022078871726989746e-02 -1.155860871076583862e-01 -3.467945754528045654e-02 5.995440110564231873e-02 -5.718444939702749252e-03 -8.753117918968200684e-02 2.801821567118167877e-02 2.442019581794738770e-01 8.899473398923873901e-02 3.665170669555664062e-01 -5.414292216300964355e-02 -1.069984883069992065e-01 2.636925317347049713e-02 3.891154006123542786e-02 4.232775866985321045e-01 4.399890080094337463e-02 -3.714453801512718201e-02 2.971428632736206055e-01 6.142569333314895630e-02 -2.719449698925018311e-01 8.768047392368316650e-02 4.272130131721496582e-02 1.887971460819244385e-01
-1.532503217458724976e-01 2.791365981101989746e-01 -2.531268075108528137e-02 1.067669317126274109e-02 2.145700901746749878e-02 -1.847618818283081055e-01 2.102695703506469727e-01 -1.294671744108200073e-01 8.630300313234329224e-02 1.664216518402099609e-01 -1.050956472754478455e-01 -5.807562172412872314e-02 -2.788303419947624207e-02 8.398488909006118774e-02 6.776011735200881958e-02 1.263727545738220215e-01 4.064798653125762939e-01 1.572299450635910034e-01 3.552761375904083252e-01 -1.869213879108428955e-01 2.200763300061225891e-02 1.020589992403984070e-01 -1.330966502428054810e-01 3.500499427318572998e-01 -1.316553652286529541e-01 -8.900679647922515869e-02 -2.213828712701797485e-01 -8.573101460933685303e-02 -3.513656854629516602e-01 7.186435908079147339e-02 -2.335376292467117310e-02 -1.061789691448211670e-01
2.787399590015411377e-01 6.838342547416687012e-02 -7.816200703382492065e-02 7.480303943157196045e-02 2.559472620487213135e-02 -1.210571676492691040e-01 2.538001835346221924e-01 -3.448268473148345947e-01 -3.462744411081075668e-03 1.320874840021133423e-01 7.047920674085617065e-02 -5.152582749724388123e-02 1.358993500471115112e-01 1.987354457378387451e-01 -1.850804984569549561e-01 2.847419381141662598e-01 5.411477759480476379e-02 2.550849318504333496e-01 2.601336538791656494e-01 -8.998056501150131226e-02 -2.227748334407806396e-01 -1.359339952468872070e-01 -4.888683091849088669e-03 8.804850280284881592e-02 -2.289394587278366089e-01 -1.853558868169784546e-01 1.150640472769737244e-01 -1.579618453979492188e-01 -4.058158397674560547e-02 -1.968621648848056793e-02 3.308013677597045898e-01 -2.298754751682281494e-01
-5.824487656354904175e-02 -1.385399233549833298e-02 -3.889091312885284424e-02 -3.561159595847129822e-02 -1.190317422151565552e-01 -1.224972754716873169e-01 3.221046030521392822e-01 -3.299494981765747070e-01 1.677399426698684692e-01 1.762429028749465942e-01 7.658128440380096436e-02 -2.755767432972788811e-03 -8.653585799038410187e-03 1.914439946413040161e-01 2.425487190485000610e-01 -1.613519936800003052e-01 5.075558274984359741e-02 2.692493796348571777e-01 2.532759308815002441e-01 1.604428142309188843e-01 -2.165330797433853149e-01 3.163309395313262939e-02 -5.368651747703552246e-01 1.558912545442581177e-02 -8.508311212062835693e-02 1.631086021661758423e-01 3.504094853997230530e-02 5.205021426081657410e-02 -6.908506900072097778e-02 9.486848860979080200e-02 6.745123863220214844e-02 -8.810602128505706787e-02
-7.333818823099136353e-02 2.619855999946594238e-01 -1.792356967926025391e-01 8.417312055826187134e-02 -2.393437549471855164e-03 8.994882553815841675e-02 1.641882210969924927e-01 -8.338712900876998901e-02 -3.423932790756225586e-01 -1.630244702100753784e-01 1.595455855131149292e-01 -1.686035543680191040e-01 3.133180364966392517e-02 -4.937591031193733215e-02 3.894139453768730164e-02 -4.884799569845199585e-02 -6.438639014959335327e-02 3.004341125488281250e-01 3.043050765991210938e-01 1.512932330369949341e-01 -2.183589786291122437e-01 1.814588159322738647e-01 -4.385193884372711182e-01 -4.682289436459541321e-02 3.191591426730155945e-02 1.245553046464920044e-01 -6.558825075626373291e-02 1.143023967742919922e-01 -3.069930076599121094e-01 5.028581712394952774e-03 6.556628644466400146e-02 1.492877304553985596e-01
1.305343359708786011e-01 9.693973511457443237e-02 -2.743855714797973633e-01 2.176328748464584351e-01 3.026882559061050415e-02 -1.522370427846908569e-01 4.635201990604400635e-01 -3.322100639343261719e-01 1.192165166139602661e-01 4.341537058353424072e-01 1.110811438411474228e-02 -4.046370740979909897e-03 6.887605041265487671e-02 8.260484784841537476e-03 -9.851749986410140991e-02 -8.766622841358184814e-02 2.670587301254272461e-01 1.295940391719341278e-02 2.423883043229579926e-02 -9.532935917377471924e-02 -1.757770031690597534e-01 8.215287327766418457e-02 -4.347066953778266907e-02 9.571016579866409302e-02 -8.232085406780242920e-02 -4.459457471966743469e-02 6.818669289350509644e-02 1.443154737353324890e-02 -8.714400976896286011e-02 7.078393548727035522e-02 3.456604182720184326e-01 3.148133307695388794e-02
6.452634185552597046e-02 -1.263038814067840576e-01 -1.765311658382415771e-01 3.223091661930084229e-01 2.815875224769115448e-02 -2.255156338214874268e-01 3.436437249183654785e-01 -2.952960431575775146e-01 1.226839572191238403e-01 2.513256072998046875e-01 2.491864413022994995e-01 -1.025446429848670959e-01 -3.484931960701942444e-02 -1.240898519754409790e-01 -1.305002346634864807e-02 5.924202036112546921e-03 1.336621344089508057e-01 3.425447642803192139e-01 -8.242042362689971924e-02 -2.696283534169197083e-02 -2.867100834846496582e-01 6.149115413427352905e-02 2.310723531991243362e-03 7.901407033205032349e-02 -3.100404739379882812e-01 -1.661124825477600098e-01 -1.972299814224243164e-01 7.947926968336105347e-02 -8.663986623287200928e-02 -7.962454110383987427e-02 -4.770253598690032959e-02 -1.551631931215524673e-02
3.822907432913780212e-02 7.157810777425765991e-02 5.188745632767677307e-02 -7.689560949802398682e-02 1.830867975950241089e-01 -2.539310418069362640e-02 -8.339627645909786224e-03 -1.615234613418579102e-01 -3.039291203022003174e-01 8.463630825281143188e-02 -8.757603913545608521e-02 2.206664383411407471e-01 -4.596193134784698486e-02 -8.639631420373916626e-02 -2.074390500783920288e-01 -5.668137222528457642e-02 3.068390786647796631e-01 1.353764384984970093e-01 2.469242960214614868e-01 -1.822493374347686768e-01 -3.407269418239593506e-01 -5.006488878279924393e-03 -5.481317043304443359e-01 -1.451744418591260910e-02 -4.588558152318000793e-02 -1.336889341473579407e-02 1.110144779086112976e-01 1.752817630767822266e-01 -5.133447051048278809e-02 -4.089099541306495667e-02 1.944487392902374268e-01 4.327328875660896301e-02
-2.236530929803848267e-01 9.738898277282714844e-02 -8.203614503145217896e-02 6.705535203218460083e-02 -2.174654789268970490e-02 -1.272940933704376221e-01 3.555394113063812256e-01 -2.247709631919860840e-01 1.331544816493988037e-01 2.083652764558792114e-01 3.110523521900177002e-02 3.519704565405845642e-03 -1.204633861780166626e-01 1.000801101326942444e-01 2.629170417785644531e-01 -8.292981982231140137e-02 4.299188032746315002e-02 1.355045437812805176e-01 2.449294328689575195e-01 1.655381619930267334e-01 -3.388140499591827393e-01 -2.307484298944473267e-02 -5.211146473884582520e-01 3.421550244092941284e-02 -1.038289368152618408e-01 4.165960103273391724e-02 1.951837092638015747e-01 -1.388937933370471001e-03 -4.401776008307933807e-03 1.271038204431533813e-01 -6.499098986387252808e-02 7.956429570913314819e-02
3.073857426643371582e-01 1.285130977630615234e-01 -3.834654390811920166e-02 1.056431978940963745e-01 1.174341607838869095e-02 1.042176969349384308e-02 9.850759059190750122e-02 -1.159466505050659180e-01 -3.037483692169189453e-01 1.544087976217269897e-01 3.568952530622482300e-02 8.104762434959411621e-02 7.868593186140060425e-02 2.066701054573059082e-01 1.050969064235687256e-01 3.473770245909690857e-02 4.659709930419921875e-01 -2.746812812983989716e-02 1.691955924034118652e-01 -1.367252971976995468e-02 -4.090941324830055237e-02 -9.200894832611083984e-02 -3.105983138084411621e-01 1.147719249129295349e-01 -1.798207759857177734e-01 -2.883950173854827881e-01 -1.172977909445762634e-01 -4.270689561963081360e-02 -2.750601172447204590e-01 -5.485104396939277649e-02 -2.769735455513000488e-01 1.221399083733558655e-01
-8.020396530628204346e-02 4.879258945584297180e-02 -2.595391869544982910e-01 1.604067534208297729e-01 3.167442977428436279e-02 -1.346184909343719482e-01 1.148936301469802856e-01 -4.511916637420654297e-02 5.269712209701538086e-02 1.576187312602996826e-01 1.993466168642044067e-01 -1.557934377342462540e-02 -1.277489662170410156e-01 -5.621752887964248657e-02 -3.226213529706001282e-02 8.224308490753173828e-02 2.005069404840469360e-01 1.775450408458709717e-01 5.123209953308105469e-01 -2.749952375888824463e-01 -1.403973903506994247e-02 1.313005536794662476e-01 -2.275816053152084351e-01 1.886331290006637573e-01 -8.311164379119873047e-02 -3.311910927295684814e-01 9.416795521974563599e-02 1.943697929382324219e-01 -1.839266717433929443e-01 1.398951113224029541e-01 4.085895046591758728e-02 1.894781142473220825e-01
-2.320082634687423706e-01 1.454145014286041260e-01 2.485044300556182861e-02 5.677330121397972107e-02 -1.137406453490257263e-01 -4.898887872695922852e-02 3.264515101909637451e-01 -1.090281158685684204e-01 -2.610420584678649902e-01 2.697721123695373535e-02 1.481564491987228394e-01 -1.007122248411178589e-01 2.601196244359016418e-02 1.380102336406707764e-01 2.006255388259887695e-01 -1.774530671536922455e-02 4.839910566806793213e-01 2.086826860904693604e-01 2.013937681913375854e-01 5.342726036906242371e-02 8.154649287462234497e-02 5.055928975343704224e-02 -1.601091325283050537e-01 3.449662923812866211e-01 -1.803583055734634399e-01 -9.684522449970245361e-02 -2.470097243785858154e-01 4.752029106020927429e-02 6.204812228679656982e-02 -7.205463945865631104e-02 1.900773793458938599e-01 2.710686810314655304e-02
2.204328924417495728e-01 1.400564312934875488e-01 -1.836919933557510376e-01 3.054731488227844238e-01 -1.510809957981109619e-01 2.258028090000152588e-01 2.277104556560516357e-01 -3.268795609474182129e-01 -6.296404637396335602e-03 9.832222014665603638e-02 -7.307024300098419189e-02 -1.010516136884689331e-01 4.235718771815299988e-02 -1.740253716707229614e-01 -4.382496327161788940e-02 -7.968563586473464966e-04 2.813852429389953613e-01 3.272365927696228027e-01 5.827396363019943237e-02 -9.793950617313385010e-02 -2.009896486997604370e-01 -9.961343556642532349e-02 -8.148097991943359375e-02 6.281672045588493347e-03 -4.194670021533966064e-01 7.160204648971557617e-02 -1.125122904777526855e-01 -1.099132224917411804e-01 8.380477130413055420e-02 1.920755505561828613e-01 5.565173178911209106e-02 6.232203170657157898e-02
-6.466900557279586792e-02 2.732226252555847168e-01 -5.850977450609207153e-02 -2.400530129671096802e-02 1.074232757091522217e-01 -2.984514273703098297e-02 2.435640692710876465e-01 1.266425698995590210e-01 -8.067379891872406006e-02 1.333623677492141724e-01 2.747213840484619141e-01 -1.380811035633087158e-01 1.849245578050613403e-01 -1.214130893349647522e-01 3.036476969718933105e-01 1.412060856819152832e-02 1.185643747448921204e-01 2.078467756509780884e-01 1.810982674360275269e-01 9.822059422731399536e-02 4.886148124933242798e-02 1.049484126269817352e-02 -2.846094071865081787e-01 3.246657550334930420e-01 -3.147573769092559814e-01 -2.032518237829208374e-01 -2.228995971381664276e-02 -2.597205936908721924e-01 -1.680335998535156250e-01 3.087602742016315460e-02 1.486088186502456665e-01 -1.448644250631332397e-01
-3.537977039813995361e-01 1.694737672805786133e-01 -2.926621399819850922e-02 1.212845072150230408e-01 2.377017773687839508e-02 -1.504725217819213867e-01 2.920840680599212646e-01 4.233360290527343750e-02 -1.756777316331863403e-01 3.273603022098541260e-01 1.271213144063949585e-01 1.581622660160064697e-01 9.116122126579284668e-02 1.231891661882400513e-01 1.796875521540641785e-02 -3.481075167655944824e-02 1.887110471725463867e-01 2.168962955474853516e-01 1.842330992221832275e-01 -1.015888005495071411e-01 -9.011761099100112915e-02 1.614811643958091736e-02 -3.462288379669189453e-01 2.353101223707199097e-01 -1.036679893732070923e-01 -1.913412823341786861e-03 -2.405587881803512573e-01 4.855988174676895142e-02 1.120428070425987244e-01 2.666488289833068848e-01 -2.170348167419433594e-01 -6.101054325699806213e-02
1.334020644426345825e-01 8.219620585441589355e-02 1.082030236721038818e-01 1.352356821298599243e-01 -1.459592431783676147e-01 7.221861742436885834e-03 6.535986810922622681e-02 -1.690009236335754395e-01 -1.964024305343627930e-01 1.788777858018875122e-01 2.056558430194854736e-01 1.765311956405639648e-01 1.476203650236129761e-01 9.775074571371078491e-02 1.753370761871337891e-01 1.319720447063446045e-01 4.098560810089111328e-01 -1.463426053524017334e-01 1.228258982300758362e-01 -5.304094776511192322e-02 -1.323775649070739746e-01 1.221833229064941406e-01 -2.396080493927001953e-01 3.699531257152557373e-01 -1.994213312864303589e-01 1.992717012763023376e-02 -1.848635971546173096e-01 -2.552917301654815674e-01 -3.026399612426757812e-01 4.104404151439666748e-02 2.903071790933609009e-02 8.117824792861938477e-03
2.133016437292098999e-01 -1.134096086025238037e-01 -1.010703667998313904e-01 2.030340731143951416e-01 -5.136721208691596985e-02 3.414169549942016602e-01 2.896666824817657471e-01 -2.566974163055419922e-01 9.594509750604629517e-02 1.117114424705505371e-01 3.311301022768020630e-02 -3.513454496860504150e-01 4.065027087926864624e-02 -2.430795924738049507e-03 -6.903579831123352051e-02 -2.091054022312164307e-01 2.565906643867492676e-01 2.395076304674148560e-01 2.072705477476119995e-01 -7.781340926885604858e-02 -2.292857021093368530e-01 -1.608439683914184570e-01 -2.799866497516632080e-01 4.152698442339897156e-02 -1.729305684566497803e-01 3.874878957867622375e-02 -8.004460833035409451e-04 -1.066093295812606812e-01 -1.873893737792968750e-01 -7.632011920213699341e-02 -3.682636842131614685e-02 9.474652260541915894e-02
-1.624000966548919678e-01 -3.075204230844974518e-02 -1.330392360687255859e-01 9.848447144031524658e-02 2.761882496997714043e-04 -3.145325556397438049e-02 1.972286999225616455e-01 -2.323657423257827759e-01 1.143801808357238770e-01 2.823629416525363922e-02 -2.498773857951164246e-02 7.775238249450922012e-03 9.611137211322784424e-02 1.875554919242858887e-01 2.074936628341674805e-01 -1.206624284386634827e-01 2.828517183661460876e-02 1.239969357848167419e-01 3.217693865299224854e-01 2.187936305999755859e-01 -3.191041350364685059e-01 -6.322871893644332886e-02 -5.738942623138427734e-01 1.173176467418670654e-01 -2.237725406885147095e-01 1.235741749405860901e-01 1.408583223819732666e-01 6.401450186967849731e-02 -7.392514962702989578e-03 1.495347619056701660e-01 7.946470752358436584e-03 8.074765652418136597e-02
2.365618348121643066e-01 -3.729914873838424683e-02 -2.969803810119628906e-01 8.238604664802551270e-02 8.681341074407100677e-03 3.197994530200958252e-01 3.936592340469360352e-01 -1.661106050014495850e-01 -5.613529309630393982e-02 1.068467795848846436e-01 -9.158521145582199097e-02 -4.121890366077423096e-01 -1.353827863931655884e-02 -1.498784273862838745e-01 -4.784017428755760193e-02 -3.852976858615875244e-02 2.070372551679611206e-01 1.697584241628646851e-01 2.685436606407165527e-01 -3.745710849761962891e-02 -2.596617043018341064e-01 -2.074999175965785980e-02 -1.448765248060226440e-01 9.257858246564865112e-02 -2.256866097450256348e-01 -1.191720552742481232e-02 -3.456956520676612854e-02 -6.304062902927398682e-02 -1.469340026378631592e-01 -9.632929414510726929e-02 -6.484665721654891968e-02 -9.769599139690399170e-02
1.279371380805969238e-01 4.622153937816619873e-02 9.142364375293254852e-03 1.821719408035278320e-01 -2.159735858440399170e-01 7.500788569450378418e-02 3.467664420604705811e-01 -1.866195052862167358e-01 -9.548129141330718994e-02 3.566078543663024902e-01 2.437772899866104126e-01 -9.348077327013015747e-02 -1.943909674882888794e-01 1.095461472868919373e-01 4.706583544611930847e-02 -1.595753878355026245e-01 2.407079488039016724e-01 1.273322552442550659e-01 -7.879945635795593262e-02 -1.241941675543785095e-01 -1.013506948947906494e-01 3.422005847096443176e-02 -1.252501755952835083e-01 1.282207816839218140e-01 -5.162019282579421997e-02 -3.451133966445922852e-01 1.424294263124465942e-01 -9.148743003606796265e-02 -5.324774980545043945e-02 3.353787064552307129e-01 2.302707731723785400e-01 -2.898559346795082092e-02
2.890422940254211426e-02 -1.718646734952926636e-01 2.095992267131805420e-01 9.514299780130386353e-02 9.790045022964477539e-02 -9.149418026208877563e-02 4.420939385890960693e-01 2.329304628074169159e-02 -2.078936994075775146e-01 1.478995084762573242e-01 5.126702040433883667e-02 -1.244420632719993591e-01 1.352695226669311523e-01 2.443372607231140137e-01 -2.345258146524429321e-01 8.367498964071273804e-02 7.564314454793930054e-02 3.188428878784179688e-01 2.416231334209442139e-01 2.063377052545547485e-01 4.010585695505142212e-02 2.082143425941467285e-01 -1.333900243043899536e-01 1.230030432343482971e-01 -3.501308560371398926e-01 -1.295190751552581787e-01 -4.001898225396871567e-03 1.175760328769683838e-01 -7.777528464794158936e-02 1.663991063833236694e-01 3.998998552560806274e-02 -6.869813799858093262e-02
-8.655754476785659790e-02 2.765770554542541504e-01 -1.870734430849552155e-02 -8.552996814250946045e-02 -1.273989081382751465e-01 -4.614013433456420898e-02 2.000166475772857666e-01 -4.213354736566543579e-02 -5.579608306288719177e-02 -3.552719578146934509e-02 1.213707774877548218e-01 8.957850188016891479e-02 -5.829983856528997421e-03 6.965152174234390259e-02 -5.948376283049583435e-02 9.673018753528594971e-02 4.043899178504943848e-01 3.515033125877380371e-01 2.241766005754470825e-01 2.992173433303833008e-01 -9.253420680761337280e-02 2.770035862922668457e-01 1.865749433636665344e-02 1.366497874259948730e-01 -2.381217926740646362e-01 -3.564126044511795044e-02 -2.008237130939960480e-02 -1.558428108692169189e-01 -1.481965631246566772e-01 8.225692436099052429e-03 2.144672572612762451e-01 3.484534323215484619e-01
3.113838844001293182e-02 -1.544340103864669800e-01 4.192082956433296204e-02 2.503514885902404785e-01 -6.544324755668640137e-02 3.268319666385650635e-01 3.658427670598030090e-02 4.712370038032531738e-02 -1.938547194004058838e-01 3.280550986528396606e-02 2.583315670490264893e-01 5.685381963849067688e-02 -3.269768655300140381e-01 -2.188593894243240356e-01 5.703227128833532333e-03 -5.859554931521415710e-02 2.266058325767517090e-01 3.169323131442070007e-02 1.835480481386184692e-01 -2.762453556060791016e-01 -1.724282056093215942e-01 1.672542691230773926e-01 -4.563652575016021729e-01 1.275299936532974243e-01 -1.543335020542144775e-01 -1.173401102423667908e-01 1.384081542491912842e-01 5.564630031585693359e-02 1.590049080550670624e-02 3.600187599658966064e-02 1.156289651989936829e-01 9.914308786392211914e-02
-9.118490666151046753e-02 2.392360009253025055e-02 -2.105797380208969116e-01 1.385315060615539551e-01 -1.072292551398277283e-01 -1.032810360193252563e-01 2.710027098655700684e-01 -9.560064971446990967e-02 1.000392064452171326e-01 2.383669465780258179e-01 5.987742915749549866e-02 -1.321139093488454819e-02 -1.419621706008911133e-01 4.430782794952392578e-02 2.467166930437088013e-01 -2.365628480911254883e-01 -3.777980431914329529e-02 2.405978739261627197e-01 2.824649214744567871e-01 2.730150818824768066e-01 -2.414927184581756592e-01 6.064719706773757935e-02 -5.238637924194335938e-01 6.107067316770553589e-02 -1.633197069168090820e-01 1.268600970506668091e-01 7.153111696243286133e-02 2.998555451631546021e-02 -5.386102199554443359e-02 5.028682202100753784e-02 -6.615900993347167969e-02 -3.015922382473945618e-02
-2.127042971551418304e-02 -1.676011234521865845e-01 1.469085365533828735e-01 1.448408048599958420e-02 -1.647425256669521332e-02 -1.994695365428924561e-01 3.314441740512847900e-01 -2.142331153154373169e-01 -2.145882993936538696e-01 7.548515498638153076e-02 2.190977782011032104e-01 6.719121336936950684e-02 3.098504617810249329e-02 9.871892631053924561e-02 1.271940469741821289e-01 3.192194923758506775e-02 4.685240685939788818e-01 2.312981188297271729e-01 1.241319626569747925e-01 1.902420669794082642e-01 1.342812776565551758e-01 1.967467516660690308e-01 -1.817533224821090698e-01 1.984598189592361450e-01 -1.858826875686645508e-01 -9.233111888170242310e-02 8.818281441926956177e-02 -6.180841475725173950e-02 -2.004644125699996948e-01 -6.491225212812423706e-03 2.208722978830337524e-01 -1.556446403264999390e-01
-1.586117446422576904e-01 3.287754580378532410e-02 -7.857421040534973145e-02 2.007251530885696411e-01 -3.125831484794616699e-02 -1.732229441404342651e-01 2.721120715141296387e-01 -1.471161246299743652e-01 1.323354542255401611e-01 1.570985317230224609e-01 4.730077460408210754e-02 4.730840399861335754e-02 -8.722850680351257324e-02 7.132741063833236694e-02 2.934389710426330566e-01 -1.906790882349014282e-01 1.276176050305366516e-02 1.758707463741302490e-01 2.224301546812057495e-01 1.877018958330154419e-01 -3.773873150348663330e-01 -7.144057750701904297e-02 -5.260022878646850586e-01 1.173933744430541992e-01 -8.571606129407882690e-02 1.092430427670478821e-01 1.201504692435264587e-01 -1.535991113632917404e-02 -9.706296026706695557e-02 1.294058710336685181e-01 -1.311959419399499893e-02 6.868962198495864868e-02
1.770391315221786499e-01 -1.180428415536880493e-01 -2.228861451148986816e-01 -1.413517892360687256e-01 3.087701462209224701e-02 2.118124961853027344e-01 4.450821280479431152e-01 3.958711028099060059e-02 4.254967346787452698e-02 1.910674273967742920e-01 4.891399666666984558e-02 9.633880108594894409e-02 -1.050368472933769226e-01 2.070959359407424927e-01 -1.231697425246238708e-01 2.478133440017700195e-01 3.328369259834289551e-01 -9.217229485511779785e-02 1.794295310974121094e-01 1.112355105578899384e-02 -1.715884506702423096e-01 1.823888123035430908e-01 -3.472404181957244873e-01 1.864721328020095825e-01 -1.111593469977378845e-01 2.049761824309825897e-03 -1.518443077802658081e-01 1.257425248622894287e-01 3.063937835395336151e-02 -1.262805238366127014e-02 1.178332939743995667e-01 -1.523949801921844482e-01
1.706344336271286011e-01 3.291000425815582275e-02 1.162656676024198532e-02 1.418971866369247437e-01 -7.542714476585388184e-02 1.398965418338775635e-01 4.082960784435272217e-01 -3.950666785240173340e-01 -4.473620653152465820e-02 1.009199023246765137e-01 -7.516804337501525879e-02 -9.593866020441055298e-02 1.004539988934993744e-02 4.304800182580947876e-02 -2.233693301677703857e-01 2.725053429603576660e-01 7.246685680001974106e-03 1.734984219074249268e-01 2.090307921171188354e-01 8.959749341011047363e-02 -1.864876151084899902e-01 2.994988486170768738e-02 -7.589192688465118408e-02 3.423292934894561768e-01 -2.074357569217681885e-01 -2.351904511451721191e-01 -8.445386588573455811e-02 -3.856888040900230408e-02 8.780450560152530670e-03 2.104261219501495361e-01 2.323808521032333374e-01 5.019208416342735291e-02
-3.219255805015563965e-02 -8.675808086991310120e-03 6.631782650947570801e-02 -1.537208817899227142e-02 9.261836856603622437e-02 9.954142570495605469e-02 5.295530557632446289e-01 -7.350799441337585449e-02 2.201733179390430450e-03 9.611217305064201355e-03 2.549333572387695312e-01 -1.490754187107086182e-01 1.918848007917404175e-01 -1.606785878539085388e-02 3.530736863613128662e-01 -2.222544252872467041e-01 1.642121970653533936e-01 9.178263694047927856e-02 1.571249514818191528e-01 1.183535084128379822e-01 4.798999428749084473e-02 9.077678620815277100e-02 -3.494706153869628906e-01 1.980159133672714233e-01 -1.188520938158035278e-01 -1.970872431993484497e-01 -8.832075446844100952e-02 -1.459601819515228271e-01 -7.710912823677062988e-02 1.686604619026184082e-01 7.367163151502609253e-02 -1.537108570337295532e-01
-1.350780576467514038e-01 2.532157301902770996e-01 2.665756940841674805e-01 -6.779699586331844330e-03 1.626591235399246216e-01 -1.495484858751296997e-01 2.883816361427307129e-01 2.393737901002168655e-03 -1.672258675098419189e-01 2.089190930128097534e-01 1.647208631038665771e-01 -1.668451875448226929e-01 -8.487094938755035400e-02 4.849376156926155090e-02 -3.147436538711190224e-03 -3.482309579849243164e-01 2.295710444450378418e-01 3.968143835663795471e-02 9.966809302568435669e-02 -1.572164446115493774e-01 -1.011105477809906006e-01 1.902925670146942139e-01 -1.078109443187713623e-01 8.070383220911026001e-03 -3.610348403453826904e-01 -1.023962050676345825e-01 -1.844580769538879395e-01 -1.383219957351684570e-01 -1.760823130607604980e-01 1.666736602783203125e-01 -1.715039834380149841e-02 -2.387551069259643555e-01
-2.890648320317268372e-02 1.707500666379928589e-01 -3.682858543470501900e-03 5.363436043262481689e-02 -1.763364970684051514e-01 -3.069841116666793823e-02 2.453104257583618164e-01 -9.776160866022109985e-02 4.492368176579475403e-02 4.351937025785446167e-02 6.181453540921211243e-02 -1.892711818218231201e-01 -1.012337952852249146e-01 6.608040630817413330e-02 1.687014549970626831e-01 1.024254560470581055e-01 1.527282148599624634e-01 2.623190581798553467e-01 3.601149618625640869e-01 6.976281106472015381e-02 -1.544794738292694092e-01 1.305527985095977783e-01 -4.530928134918212891e-01 2.213339358568191528e-01 6.841192394495010376e-02 1.540553662925958633e-02 1.893761903047561646e-01 2.344222366809844971e-01 4.180656746029853821e-02 1.803419888019561768e-01 -3.017902672290802002e-01 1.589497625827789307e-01
4.398360848426818848e-02 9.496045112609863281e-02 -7.491169963032007217e-03 1.681582331657409668e-01 -4.582269117236137390e-02 -1.622073650360107422e-01 4.594391882419586182e-01 -4.023878872394561768e-01 -1.653698831796646118e-01 6.957852095365524292e-02 -2.542986273765563965e-01 1.070434749126434326e-01 -2.068391442298889160e-02 1.729215867817401886e-02 -4.345514811575412750e-03 -1.998257637023925781e-01 3.389466404914855957e-01 2.337070405483245850e-01 1.850664615631103516e-02 1.731735914945602417e-01 -1.020972058176994324e-01 1.293150782585144043e-01 1.987453550100326538e-01 1.364512592554092407e-01 -2.551096081733703613e-01 1.176778525114059448e-01 -1.018007099628448486e-01 -9.786499291658401489e-02 -1.541567891836166382e-01 1.832474395632743835e-02 -1.224442105740308762e-02 4.574742540717124939e-02
3.962616436183452606e-03 6.206729263067245483e-02 -9.297656267881393433e-02 1.343529820442199707e-01 -1.938253790140151978e-01 -9.218362974934279919e-04 3.013988733291625977e-01 -3.532671928405761719e-02 2.516528405249118805e-02 4.083769023418426514e-01 1.319746822118759155e-01 -1.786622405052185059e-02 7.581268996000289917e-02 2.096609771251678467e-01 1.236583814024925232e-01 -4.345901310443878174e-02 1.227369755506515503e-01 4.890611022710800171e-02 4.909007996320724487e-02 -4.203559830784797668e-02 -2.935251593589782715e-01 2.011458128690719604e-01 -1.169489249587059021e-01 4.143256843090057373e-01 -4.513053223490715027e-02 -1.966023892164230347e-01 2.296961098909378052e-01 -1.217503845691680908e-01 -1.004790961742401123e-01 1.696373969316482544e-01 3.256621062755584717e-01 -3.094071708619594574e-02
-4.730127006769180298e-02 1.171466708183288574e-01 2.334392257034778595e-02 -6.771530956029891968e-02 -6.547702848911285400e-02 -9.108285605907440186e-02 2.375107109546661377e-01 -1.837710291147232056e-01 2.507355436682701111e-02 -4.974165558815002441e-02 -4.579947888851165771e-02 -8.572360500693321228e-03 -1.966027915477752686e-01 -2.354498580098152161e-02 1.583072841167449951e-01 1.385373622179031372e-01 2.897964119911193848e-01 3.010111451148986816e-01 4.371939897537231445e-01 9.101706743240356445e-02 -6.316993851214647293e-03 1.146455407142639160e-01 -4.384942352771759033e-01 -1.660114824771881104e-01 -1.083127036690711975e-01 3.451748788356781006e-01 1.170673444867134094e-01 6.987474858760833740e-02 -5.356819555163383484e-02 1.148870065808296204e-01 -1.001692786812782288e-01 6.933878362178802490e-02
3.742891848087310791e-01 3.140942752361297607e-02 -1.988659203052520752e-01 2.381977438926696777e-01 4.245914518833160400e-02 2.851558923721313477e-01 2.959807813167572021e-01 -1.047724783420562744e-01 -4.747551679611206055e-02 2.065354138612747192e-01 -1.536888908594846725e-02 -3.045423030853271484e-01 -4.942959547042846680e-02 -7.609099149703979492e-02 -1.449932754039764404e-01 -8.370514214038848877e-02 2.297780066728591919e-01 3.026878535747528076e-01 1.648496538400650024e-01 -3.950851783156394958e-02 -3.193688094615936279e-01 -8.951767534017562866e-02 -1.697710007429122925e-01 4.606457799673080444e-02 -1.704261302947998047e-01 1.163723841309547424e-01 -1.432381570339202881e-02 -7.946538180112838745e-02 2.024718374013900757e-02 1.734921038150787354e-01 -3.061790578067302704e-02 1.100843548774719238e-01
-2.370384037494659424e-01 3.781793639063835144e-02 4.748572781682014465e-02 1.900360435247421265e-01 -3.277631476521492004e-02 -6.496710330247879028e-02 2.512844800949096680e-01 8.748268592171370983e-04 -1.098347231745719910e-01 -9.856302291154861450e-02 1.190901473164558411e-01 -1.189368888735771179e-01 3.621514141559600830e-02 1.816108077764511108e-01 3.396968543529510498e-01 1.090017799288034439e-02 4.098379611968994141e-01 2.340156584978103638e-01 1.680352836847305298e-01 5.493979528546333313e-02 -4.836006462574005127e-02 1.362545229494571686e-02 -3.025916814804077148e-01 1.198000535368919373e-01 -2.036468088626861572e-01 -1.443727910518646240e-01 -1.985693871974945068e-01 -1.205139011144638062e-01 -1.568492203950881958e-01 6.583359837532043457e-02 3.230291008949279785e-01 1.539004594087600708e-01
-1.786833405494689941e-01 -9.897385537624359131e-02 5.527339503169059753e-02 -4.559962823987007141e-02 -1.737309060990810394e-02 -1.050161868333816528e-01 2.426393628120422363e-01 -6.451404839754104614e-02 -6.988237798213958740e-02 6.449628621339797974e-03 3.656102120876312256e-01 -1.866780668497085571e-01 3.640175855252891779e-04 2.476394772529602051e-01 1.542098671197891235e-01 9.247729182243347168e-02 1.489400863647460938e-01 3.543426990509033203e-01 3.413015007972717285e-01 -1.670228838920593262e-01 1.403759866952896118e-01 7.076227664947509766e-02 -3.198025822639465332e-01 2.492946237325668335e-01 -1.299071460962295532e-01 -1.089478284120559692e-01 1.594174467027187347e-02 -6.178151443600654602e-02 -1.038881763815879822e-01 2.585271894931793213e-01 -8.364500105381011963e-02 -1.138914376497268677e-01
-9.238742291927337646e-02 -1.049404125660657883e-02 -4.651649296283721924e-02 3.000439703464508057e-02 -5.750829353928565979e-02 -1.404964178800582886e-01 3.128221929073333740e-01 -1.885670870542526245e-01 5.906777456402778625e-02 1.001153960824012756e-01 -3.734332323074340820e-02 -1.904894262552261353e-01 2.757854014635086060e-02 -3.244255110621452332e-02 2.038857638835906982e-01 -5.908779799938201904e-02 -6.773182004690170288e-02 4.243299365043640137e-01 3.675623834133148193e-01 9.768293239176273346e-03 -3.311218619346618652e-01 -1.581669896841049194e-01 -3.435038924217224121e-01 1.284747421741485596e-01 -1.455323100090026855e-01 3.032017946243286133e-01 6.241897866129875183e-02 6.439767777919769287e-02 -1.189289391040802002e-01 6.346279382705688477e-02 -2.679590694606304169e-02 -6.868761032819747925e-02
-3.456521779298782349e-02 6.601296365261077881e-02 5.973467603325843811e-02 2.239329814910888672e-01 1.670105010271072388e-02 -3.528887033462524414e-02 2.069621980190277100e-01 -6.407152861356735229e-02 -1.306173801422119141e-01 3.060230016708374023e-01 2.595722377300262451e-01 -1.300392597913742065e-01 -1.575971096754074097e-01 1.088603287935256958e-01 1.414449810981750488e-01 -1.053729802370071411e-01 3.737474381923675537e-01 2.725003659725189209e-01 3.972819074988365173e-02 9.224849753081798553e-03 -8.766081929206848145e-02 2.738513052463531494e-01 -1.473017334938049316e-01 3.575687110424041748e-01 7.424618117511272430e-03 -2.454037219285964966e-01 1.495782285928726196e-02 -1.706265062093734741e-01 -2.174143642187118530e-01 2.059885710477828979e-01 3.700106963515281677e-02 3.082757629454135895e-02
-1.151661053299903870e-01 3.468926530331373215e-03 1.643772721290588379e-01 1.413594000041484833e-02 3.188595920801162720e-02 1.143377944827079773e-01 3.712311983108520508e-01 -2.775058150291442871e-01 -1.496517681516706944e-03 4.379301667213439941e-01 -4.777754843235015869e-02 1.635627299547195435e-01 2.726892009377479553e-02 -4.170253500342369080e-02 -2.197086066007614136e-01 1.334912031888961792e-01 1.654672026634216309e-01 2.415368892252445221e-02 9.196394681930541992e-02 9.310591220855712891e-02 -4.239157959818840027e-02 -2.804996632039546967e-02 -2.024871110916137695e-01 4.054380953311920166e-02 -3.955609202384948730e-01 -2.115211337804794312e-01 2.205452024936676025e-01 -4.347756132483482361e-02 -2.792948186397552490e-01 1.381647884845733643e-01 2.371681667864322662e-02 3.850933909416198730e-02
1.544652134180068970e-01 5.108325555920600891e-02 -7.669857144355773926e-02 1.121090948581695557e-01 -2.493959218263626099e-01 -4.636887926608324051e-03 3.305218815803527832e-01 6.088378839194774628e-03 -4.869908094406127930e-02 -2.566473931074142456e-02 2.143882811069488525e-01 -2.139373123645782471e-01 2.440095506608486176e-02 1.119829490780830383e-01 -1.732263416051864624e-01 5.795831978321075439e-02 -9.479844942688941956e-03 5.591878294944763184e-02 8.408717811107635498e-02 1.442523859441280365e-02 -1.806693971157073975e-01 3.228926062583923340e-01 -1.745800077915191650e-01 2.729804515838623047e-01 -3.280854821205139160e-01 -2.576909363269805908e-01 -2.413837909698486328e-01 -9.982250630855560303e-03 2.273679375648498535e-01 7.713271677494049072e-02 3.120388984680175781e-01 4.996947944164276123e-02
-1.701530516147613525e-01 3.172390758991241455e-01 -1.534478366374969482e-02 -2.213129401206970215e-01 4.259696230292320251e-03 1.150041744112968445e-01 1.351335644721984863e-02 -4.169538319110870361e-01 1.459341868758201599e-02 7.684212177991867065e-02 -6.208777427673339844e-02 -1.559906154870986938e-01 3.794818371534347534e-02 -1.171322613954544067e-01 -2.599967122077941895e-01 1.657009124755859375e-01 2.231099158525466919e-01 -7.786055654287338257e-02 9.591641277074813843e-02 -1.137696504592895508e-01 -2.232112884521484375e-01 1.584975421428680420e-01 -2.831549644470214844e-01 1.568628251552581787e-01 -3.124322891235351562e-01 -6.180860847234725952e-02 8.600267767906188965e-02 -3.073008954524993896e-01 1.103666350245475769e-01 -9.011398255825042725e-02 -3.718861564993858337e-02 8.206310868263244629e-02
-1.733881086111068726e-01 2.275020927190780640e-01 -1.649519987404346466e-02 -2.490922436118125916e-02 -1.080867424607276917e-01 -1.254723370075225830e-01 1.674083173274993896e-01 -2.429217249155044556e-01 -1.806817203760147095e-02 6.055860221385955811e-02 -9.330257028341293335e-02 -2.181068062782287598e-01 -1.539338231086730957e-01 -6.398888770490884781e-03 -5.636275187134742737e-02 -3.209968805313110352e-01 -1.132224723696708679e-01 3.704100549221038818e-01 2.173455059528350830e-01 7.330737262964248657e-02 -1.878123134374618530e-01 -5.599161610007286072e-02 -4.767343699932098389e-01 3.756349161267280579e-02 -1.936496049165725708e-01 2.176207005977630615e-01 3.790251677855849266e-03 1.121803596615791321e-01 -3.379861265420913696e-02 -9.772173129022121429e-03 1.826438307762145996e-01 1.040031164884567261e-01
-2.498820424079895020e-01 1.247119009494781494e-01 -2.335611730813980103e-01 3.492342308163642883e-02 4.613982513546943665e-02 -9.092666953802108765e-02 2.748400568962097168e-01 -2.802982926368713379e-01 1.428702622652053833e-01 1.255808025598526001e-01 6.527551263570785522e-02 -2.714558318257331848e-02 -5.995433032512664795e-02 4.200428724288940430e-02 1.370752453804016113e-01 -1.034406945109367371e-01 2.061489038169384003e-03 2.738786637783050537e-01 3.025081157684326172e-01 8.620184659957885742e-02 -2.806616425514221191e-01 1.943716220557689667e-02 -4.634096920490264893e-01 2.361640930175781250e-01 -1.631054729223251343e-01 1.547872722148895264e-01 1.237642541527748108e-01 -2.892817370593547821e-02 -1.054470762610435486e-01 9.013834595680236816e-02 -1.131994575262069702e-01 5.748626589775085449e-02
-1.373693495988845825e-01 5.064442381262779236e-02 -1.177572309970855713e-01 5.798539519309997559e-02 -2.450277358293533325e-01 -1.642866134643554688e-01 3.014746308326721191e-01 -2.229211926460266113e-01 5.569358170032501221e-02 9.707742184400558472e-02 -1.010597944259643555e-01 -1.888240128755569458e-02 -1.957776844501495361e-01 -4.792399331927299500e-02 1.580811887979507446e-01 -1.726046502590179443e-01 -3.515440225601196289e-02 2.268970906734466553e-01 2.097593098878860474e-01 2.567527294158935547e-01 -2.425730377435684204e-01 -4.687723703682422638e-04 -5.131677985191345215e-01 3.944925963878631592e-03 -2.114504873752593994e-01 1.617773920297622681e-01 3.158124396577477455e-03 7.384189963340759277e-02 -1.734878271818161011e-01 8.645952679216861725e-03 -1.544723510742187500e-01 2.289494033902883530e-03
1.223317012190818787e-01 -1.265694648027420044e-01 2.058463171124458313e-02 2.550737857818603516e-01 -2.525418698787689209e-01 1.228523440659046173e-02 4.309089183807373047e-01 -1.475890427827835083e-01 -6.544575840234756470e-02 3.438264727592468262e-01 -2.768683135509490967e-01 -1.027356982231140137e-01 -1.198841705918312073e-01 2.641007304191589355e-01 1.184725761413574219e-01 1.559219956398010254e-01 1.600198149681091309e-01 3.195286542177200317e-02 3.886021301150321960e-02 -5.570890754461288452e-02 -1.497004777193069458e-01 3.074703551828861237e-02 -2.731951773166656494e-01 4.427288472652435303e-02 -8.720468729734420776e-02 -1.047905460000038147e-01 1.088041514158248901e-01 -5.021182820200920105e-03 -1.559561342000961304e-01 3.348864912986755371e-01 3.973389044404029846e-02 1.626270636916160583e-02
-2.549947798252105713e-01 8.084625005722045898e-02 -4.685189574956893921e-02 1.614720523357391357e-01 -7.263436168432235718e-02 -1.184360459446907043e-01 2.989309132099151611e-01 -2.607312500476837158e-01 -9.910591877996921539e-03 1.620490401983261108e-01 3.469762206077575684e-02 -3.048828989267349243e-02 -9.320086985826492310e-02 8.797373622655868530e-02 2.055002748966217041e-01 -1.584559530019760132e-01 4.712429642677307129e-02 1.691882461309432983e-01 1.584443598985671997e-01 1.839850842952728271e-01 -2.697649598121643066e-01 -8.282661437988281250e-02 -5.865206122398376465e-01 -1.786623522639274597e-02 -1.013985052704811096e-01 2.054862827062606812e-01 1.120351925492286682e-01 1.580505259335041046e-02 -1.765526980161666870e-01 2.297447063028812408e-02 -4.414406430441886187e-05 -2.253146097064018250e-02
-8.008387684822082520e-02 1.247011348605155945e-01 -4.822943359613418579e-02 9.624437242746353149e-02 6.135398522019386292e-02 -2.031480818986892700e-01 3.131061196327209473e-01 -7.441290467977523804e-02 9.876554459333419800e-02 1.210702732205390930e-01 1.403702348470687866e-01 3.284459188580513000e-02 -3.698074817657470703e-02 1.559131592512130737e-01 2.314042150974273682e-01 9.264026582241058350e-02 4.103863239288330078e-01 2.487899363040924072e-01 3.678570985794067383e-01 -2.071899324655532837e-01 -8.705690503120422363e-03 1.582853645086288452e-01 -3.896814957261085510e-02 3.888445496559143066e-01 -9.476228803396224976e-02 -8.363136649131774902e-02 -1.419970393180847168e-01 -1.148505881428718567e-01 -1.429377496242523193e-01 6.082543358206748962e-02 1.499363929033279419e-01 -4.990739002823829651e-02
1.226542070508003235e-01 1.756635755300521851e-01 1.475473344326019287e-01 2.340153306722640991e-01 -1.255685277283191681e-02 1.157556697726249695e-01 2.565639615058898926e-01 -1.180910691618919373e-01 -2.177738398313522339e-01 2.765982747077941895e-01 1.648563146591186523e-01 -3.495723903179168701e-01 -1.200346723198890686e-01 -7.694027572870254517e-02 -1.445027738809585571e-01 1.629686355590820312e-01 1.327906847000122070e-01 1.442878991365432739e-01 -1.049582138657569885e-01 2.028033584356307983e-01 -9.148953109979629517e-02 4.438880458474159241e-02 -1.868392974138259888e-01 3.633353114128112793e-01 -1.680673509836196899e-01 -2.624074518680572510e-01 -9.946350753307342529e-02 1.214782521128654480e-02 2.246707491576671600e-02 -1.111449599266052246e-01 1.953429579734802246e-01 -1.309086531400680542e-01
-2.510237395763397217e-01 1.391043215990066528e-01 -1.897414326667785645e-01 2.426289208233356476e-02 -1.201786249876022339e-01 -1.250014752149581909e-01 4.021362066268920898e-01 -3.154694139957427979e-01 1.301211863756179810e-01 9.544692188501358032e-02 -4.129550978541374207e-02 -1.940232962369918823e-01 8.597795851528644562e-03 7.577660679817199707e-02 1.465902477502822876e-01 -1.868965774774551392e-01 -1.108841877430677414e-02 1.372855305671691895e-01 3.195518851280212402e-01 1.649604439735412598e-01 -2.666123807430267334e-01 2.976929070428013802e-03 -3.988084197044372559e-01 1.003729552030563354e-01 -1.249673366546630859e-01 8.833345025777816772e-02 -6.267672870308160782e-03 1.537871211767196655e-01 -7.051096111536026001e-02 -1.150946319103240967e-01 7.226639240980148315e-02 -5.528852716088294983e-02
-1.671336740255355835e-01 3.514440730214118958e-02 7.927706837654113770e-02 -2.458636090159416199e-02 3.093381784856319427e-02 -7.955296337604522705e-02 2.443466037511825562e-01 -2.619721889495849609e-01 2.206840515136718750e-01 2.410520426928997040e-02 1.389358192682266235e-01 -1.719058752059936523e-01 -1.138117164373397827e-01 1.353213191032409668e-01 1.318497806787490845e-01 6.407897174358367920e-02 1.345508545637130737e-01 2.174997925758361816e-01 4.467792212963104248e-01 5.988383293151855469e-02 -1.577472239732742310e-01 5.453677475452423096e-02 -4.790829718112945557e-01 9.093912690877914429e-02 -1.052124872803688049e-01 6.116024777293205261e-02 2.677539288997650146e-01 1.129575632512569427e-02 1.474728286266326904e-01 1.094457060098648071e-01 -1.464723795652389526e-01 -3.689271211624145508e-02
-7.287420332431793213e-02 1.614814251661300659e-01 1.119735464453697205e-01 2.087580971419811249e-02 -4.084464162588119507e-02 -1.474289298057556152e-01 1.149389445781707764e-01 -2.715129256248474121e-01 1.035987511277198792e-01 7.705875486135482788e-02 1.886370927095413208e-01 -5.969311669468879700e-02 -1.026990488171577454e-01 1.109631638973951340e-02 1.352271735668182373e-01 1.287160962820053101e-01 2.867807447910308838e-02 1.700489372014999390e-01 4.769728481769561768e-01 1.308817714452743530e-01 -3.180060684680938721e-01 -8.987903594970703125e-02 -5.485777854919433594e-01 6.701583415269851685e-02 -4.433627799153327942e-02 6.500753015279769897e-02 -4.652422294020652771e-02 9.374870359897613525e-02 -7.157049328088760376e-02 7.675886899232864380e-02 -1.269540190696716309e-01 1.033415496349334717e-01
-9.732820093631744385e-02 4.591460339725017548e-03 4.174908250570297241e-02 4.917964711785316467e-02 1.171326488256454468e-01 -1.443498432636260986e-01 3.433456718921661377e-01 -3.147719502449035645e-01 2.872559241950511932e-02 -5.568368732929229736e-02 1.961875855922698975e-01 -1.005266383290290833e-01 -2.555531561374664307e-01 -5.650020390748977661e-02 2.128632068634033203e-01 5.521603301167488098e-02 2.181867510080337524e-01 1.506248861551284790e-01 3.594590127468109131e-01 1.385457664728164673e-01 -2.120281904935836792e-01 1.540122926235198975e-01 -3.409509658813476562e-01 1.892946213483810425e-01 3.380015864968299866e-02 2.116046249866485596e-01 8.811753988265991211e-02 1.444251984357833862e-01 -1.454859375953674316e-01 1.430115103721618652e-01 -9.909216314554214478e-02 2.222062321379780769e-03
1.548532247543334961e-01 -1.895766891539096832e-02 -1.990132033824920654e-01 2.062622308731079102e-01 9.403462707996368408e-02 3.256062567234039307e-01 3.212515711784362793e-01 -3.030084669589996338e-01 -4.353466257452964783e-02 9.536563605070114136e-02 8.179599419236183167e-03 -2.022788673639297485e-01 -9.436505287885665894e-02 -9.643451124429702759e-02 -8.069624006748199463e-02 -1.441848427057266235e-01 3.457141518592834473e-01 2.208623886108398438e-01 2.344754487276077271e-01 -6.647381186485290527e-02 -2.327884882688522339e-01 -2.461426109075546265e-01 -2.121740579605102539e-01 1.719164699316024780e-01 -1.787392050027847290e-01 1.388410031795501709e-01 2.177822403609752655e-03 1.543066371232271194e-02 -9.853991121053695679e-02 6.973280757665634155e-02 2.547505684196949005e-02 4.917580634355545044e-02
1.592130213975906372e-01 -1.938301473855972290e-01 3.686032891273498535e-01 2.637558616697788239e-02 -2.296263277530670166e-01 -2.535806298255920410e-01 2.474538832902908325e-01 6.839415431022644043e-02 -7.472250144928693771e-03 -1.399460136890411377e-01 7.991070300340652466e-02 -5.285155400633811951e-02 -1.132432147860527039e-01 1.555900573730468750e-01 3.485017921775579453e-03 -1.877658069133758545e-01 1.852169483900070190e-01 1.960374563932418823e-01 4.422549903392791748e-01 -4.083358496427536011e-02 -1.759454607963562012e-01 9.639707952737808228e-02 -1.970678567886352539e-01 2.466515265405178070e-02 -1.577000319957733154e-01 -2.471758723258972168e-01 -8.408211916685104370e-02 -1.205059885978698730e-01 1.576209068298339844e-01 -1.596342176198959351e-01 -8.226284384727478027e-02 4.600833356380462646e-02
-2.650317549705505371e-01 9.268802404403686523e-02 -5.798227339982986450e-02 1.246188580989837646e-01 -1.449719816446304321e-01 -1.299497671425342560e-02 3.527873456478118896e-01 -1.713695675134658813e-01 1.142842471599578857e-01 1.235373616218566895e-01 2.537094056606292725e-02 -6.565005332231521606e-02 -1.634544283151626587e-01 1.395835727453231812e-01 1.624831408262252808e-01 -1.385182291269302368e-01 -8.323095738887786865e-02 1.307190805673599243e-01 3.379974365234375000e-01 2.278991639614105225e-01 -2.209731042385101318e-01 -5.884204804897308350e-02 -5.006636381149291992e-01 6.605157628655433655e-03 -2.496611922979354858e-01 1.519125550985336304e-01 3.787153959274291992e-02 -2.874947898089885712e-02 -9.896826744079589844e-02 1.022258326411247253e-01 -1.053442060947418213e-02 3.129143640398979187e-02
1.866282373666763306e-01 -2.133176177740097046e-01 -4.313634335994720459e-02 2.075892537832260132e-01 -1.586580872535705566e-01 7.201746851205825806e-02 2.090139985084533691e-01 -2.916672527790069580e-01 1.637246459722518921e-02 3.910881876945495605e-01 -4.477857053279876709e-02 8.765116333961486816e-02 2.833846025168895721e-02 1.930423676967620850e-01 1.141000315546989441e-01 -6.660100072622299194e-02 2.843519449234008789e-01 1.576077193021774292e-01 -8.886948972940444946e-02 -6.866142898797988892e-02 -1.957430988550186157e-01 -3.472152166068553925e-03 -3.530202507972717285e-01 1.124837547540664673e-01 -1.262372285127639771e-01 -1.570483297109603882e-01 1.768055707216262817e-01 1.183718293905258179e-01 -2.139055877923965454e-01 2.179226279258728027e-01 1.202340349555015564e-01 -9.839256107807159424e-02
2.254452742636203766e-02 3.483939766883850098e-01 -1.875892579555511475e-01 1.869408786296844482e-02 -2.377689927816390991e-01 -1.699777543544769287e-01 1.126513332128524780e-01 2.319296449422836304e-02 -3.449206054210662842e-02 3.135448992252349854e-01 1.517134606838226318e-01 -2.753057330846786499e-02 1.781264394521713257e-01 6.908160448074340820e-02 -1.931420341134071350e-02 8.624501526355743408e-02 -1.074755117297172546e-01 2.459616810083389282e-01 2.960333526134490967e-01 -1.164804473519325256e-01 -3.690937161445617676e-01 2.097172439098358154e-01 -2.515001595020294189e-01 1.938102096319198608e-01 -7.477270066738128662e-02 5.612330511212348938e-02 1.348692476749420166e-01 -4.957374185323715210e-02 -7.518327329307794571e-03 1.108490973711013794e-01 -2.145930230617523193e-01 -1.851269751787185669e-01
1.310001825913786888e-04 9.681487828493118286e-02 1.904843188822269440e-02 2.670111954212188721e-01 -6.439460068941116333e-02 6.955444812774658203e-02 1.560147106647491455e-01 -1.941255927085876465e-01 -2.406872808933258057e-01 -1.618651449680328369e-01 1.740212738513946533e-01 -1.072749793529510498e-01 7.515554130077362061e-02 1.648138612508773804e-01 1.770970821380615234e-01 8.707980811595916748e-02 4.181433022022247314e-01 2.005130201578140259e-01 2.364764660596847534e-01 -8.476967364549636841e-02 -6.887943297624588013e-02 7.536438852548599243e-02 -6.017013639211654663e-02 2.184643298387527466e-01 -2.843331992626190186e-01 -2.200429588556289673e-01 -1.892296820878982544e-01 -1.735374704003334045e-02 -7.749536633491516113e-02 1.830423772335052490e-01 2.815687656402587891e-01 -1.618244349956512451e-01
-6.864117830991744995e-02 1.795840263366699219e-02 -6.700374931097030640e-02 8.169205486774444580e-02 -7.939092069864273071e-02 -1.761082708835601807e-01 2.538619935512542725e-01 -2.886237502098083496e-01 2.293696254491806030e-01 4.097722470760345459e-02 -1.037395671010017395e-01 -2.147942781448364258e-02 -1.326435059309005737e-01 2.406953461468219757e-02 1.805594116449356079e-01 -2.272704094648361206e-01 -1.097617484629154205e-02 2.129211872816085815e-01 2.965607345104217529e-01 1.531236916780471802e-01 -2.138903737068176270e-01 1.430775411427021027e-02 -5.598191022872924805e-01 1.339057683944702148e-01 -1.646493673324584961e-01 1.519153267145156860e-01 1.263551712036132812e-01 -7.982471724972128868e-04 -8.490324020385742188e-02 1.175539046525955200e-01 -9.471197426319122314e-02 2.261157333850860596e-02
2.090235501527786255e-01 -3.256960511207580566e-01 -3.386971354484558105e-02 -8.866594173014163971e-03 6.613250076770782471e-02 1.448039859533309937e-01 3.122559487819671631e-01 -1.687835305929183960e-01 -9.154391288757324219e-02 5.040227249264717102e-02 1.597634553909301758e-01 2.786185145378112793e-01 9.949259459972381592e-02 -1.014839857816696167e-02 -2.399023920297622681e-01 2.135709300637245178e-02 3.061335682868957520e-01 -1.378889679908752441e-01 1.881693154573440552e-01 -1.217159405350685120e-01 -1.633192449808120728e-01 2.047024071216583252e-01 -3.747256398200988770e-01 1.113882064819335938e-01 -2.914788722991943359e-01 8.208432048559188843e-02 -1.258553862571716309e-01 -2.644999325275421143e-02 2.368747815489768982e-02 -1.330481022596359253e-01 -2.951060421764850616e-02 -6.213312968611717224e-02
-7.677348330616950989e-03 1.999377161264419556e-01 1.299194991588592529e-01 -1.279941797256469727e-01 -4.342601075768470764e-02 -3.081380948424339294e-02 3.689064979553222656e-01 1.827755570411682129e-02 -1.930787861347198486e-01 1.026040986180305481e-01 5.961400642991065979e-02 -1.107480004429817200e-01 6.643414497375488281e-02 -9.156135469675064087e-02 3.746308386325836182e-01 3.912955895066261292e-02 2.408138364553451538e-01 1.375667601823806763e-01 1.799441576004028320e-01 1.700234413146972656e-01 -3.877357393503189087e-02 1.053834930062294006e-01 -3.664055466651916504e-01 5.089486017823219299e-02 -2.231577485799789429e-01 -2.232829332351684570e-01 -1.091258898377418518e-01 -5.061552301049232483e-02 -1.908741742372512817e-01 3.025998175144195557e-01 5.995578691363334656e-02 -1.891168355941772461e-01
1.364182680845260620e-01 4.138609766960144043e-02 -4.040242359042167664e-02 1.064047664403915405e-01 -1.680916249752044678e-01 6.760285049676895142e-02 1.845928281545639038e-02 -3.465631306171417236e-01 1.014026068150997162e-02 2.077767848968505859e-01 -1.645968109369277954e-01 -4.488145932555198669e-02 1.153560206294059753e-01 1.396557539701461792e-01 2.677206881344318390e-02 8.471065759658813477e-02 4.419287741184234619e-01 1.069325357675552368e-01 2.762968242168426514e-01 -7.412011921405792236e-02 -1.825352460145950317e-01 6.099071353673934937e-02 -2.073070555925369263e-01 -8.682935684919357300e-02 -6.627968512475490570e-03 3.928878158330917358e-02 -2.850978448987007141e-02 -2.938834130764007568e-01 -1.298023760318756104e-01 1.324550360441207886e-01 3.355846405029296875e-01 2.974315583705902100e-01
-4.223893955349922180e-02 1.762738674879074097e-01 2.603776566684246063e-02 -4.928880557417869568e-02 -7.754292339086532593e-02 -8.423843234777450562e-02 3.573945462703704834e-01 1.719045825302600861e-02 -1.244084462523460388e-01 -5.564890056848526001e-02 2.386152744293212891e-01 -2.124921977519989014e-01 1.964499056339263916e-02 -1.390003114938735962e-01 4.466587603092193604e-01 -1.842857524752616882e-02 1.386565268039703369e-01 2.010010480880737305e-01 2.087171375751495361e-01 6.875001639127731323e-02 9.280548244714736938e-02 2.201585024595260620e-01 -2.634935975074768066e-01 7.880862057209014893e-02 -2.927528917789459229e-01 -1.588259339332580566e-01 -1.151464655995368958e-01 -2.110144793987274170e-01 -1.112035736441612244e-01 1.831043809652328491e-01 3.195789828896522522e-02 -1.625311970710754395e-01
5.148185044527053833e-02 1.618923991918563843e-01 -4.335993528366088867e-02 -2.109432220458984375e-02 -8.523765951395034790e-03 -6.077193841338157654e-02 2.942372858524322510e-01 -2.706665992736816406e-01 8.185685425996780396e-02 -8.194066584110260010e-02 2.913878299295902252e-02 -1.506170630455017090e-01 -1.562071740627288818e-01 3.899168968200683594e-02 6.943435966968536377e-02 -2.478887736797332764e-01 8.103619911707937717e-04 1.007546782493591309e-01 2.778710126876831055e-01 -1.150172799825668335e-01 -5.855275392532348633e-01 8.293494582176208496e-02 -2.429427504539489746e-01 -1.410481929779052734e-01 -1.683312505483627319e-01 2.405537813901901245e-01 -4.230755381286144257e-03 2.335025928914546967e-02 -1.868180930614471436e-01 -6.675262004137039185e-02 1.124661639332771301e-01 -8.985076099634170532e-02
1.700552999973297119e-01 -1.007343232631683350e-01 -3.343540802597999573e-02 1.568374596536159515e-02 -5.852240719832479954e-04 2.024853825569152832e-01 3.475831747055053711e-01 -1.335076638497412205e-03 -4.633370414376258850e-02 2.459978908300399780e-01 5.574949085712432861e-02 2.400754839181900024e-01 -4.795675724744796753e-02 -4.445591196417808533e-02 -1.453942209482192993e-01 2.936543822288513184e-01 1.696566343307495117e-01 2.417566478252410889e-01 1.716877818107604980e-01 2.072949558496475220e-01 -2.974240481853485107e-01 2.225189357995986938e-01 -1.511753648519515991e-01 -1.935571581125259399e-01 -3.508948087692260742e-01 2.288973033428192139e-01 5.054276809096336365e-02 -5.547333881258964539e-02 2.418722212314605713e-02 -1.330171898007392883e-02 1.503701061010360718e-01 -1.418197620660066605e-02
-1.292181164026260376e-01 2.534907460212707520e-01 -1.851896196603775024e-02 1.155878510326147079e-02 5.780288949608802795e-02 -9.094197303056716919e-02 3.130138516426086426e-01 -2.365709245204925537e-01 1.942698955535888672e-01 8.882377296686172485e-02 1.462969779968261719e-01 -9.750094264745712280e-02 -5.131846293807029724e-02 -3.639838099479675293e-02 5.459232255816459656e-02 -1.570535264909267426e-02 -9.304700791835784912e-02 2.567841410636901855e-01 3.053242862224578857e-01 1.022343486547470093e-01 -2.255376726388931274e-01 6.522276997566223145e-02 -5.001750588417053223e-01 6.852872669696807861e-02 -1.963455379009246826e-01 3.257802426815032959e-01 8.449487388134002686e-02 9.376708418130874634e-02 9.804536588490009308e-03 4.722640663385391235e-02 -8.235195279121398926e-02 -1.063046678900718689e-01
-1.763495951890945435e-01 4.313436523079872131e-02 1.901996284723281860e-01 3.610489889979362488e-02 6.563690304756164551e-02 -2.754744887351989746e-01 3.392690122127532959e-01 -1.000711112283170223e-03 -1.842238754034042358e-01 3.504344075918197632e-02 1.370327770709991455e-01 -1.450385600328445435e-01 4.861317574977874756e-03 3.291712403297424316e-01 1.575202345848083496e-01 3.168607130646705627e-02 3.906399607658386230e-01 3.450726270675659180e-01 2.604318261146545410e-01 8.935079723596572876e-02 -8.946850895881652832e-02 3.333792835474014282e-02 -7.096052914857864380e-02 3.020596206188201904e-01 -1.660451442003250122e-01 -6.682519614696502686e-02 1.827258989214897156e-02 -1.535546630620956421e-01 -8.068738877773284912e-02 -6.326194107532501221e-02 6.715086102485656738e-02 -3.523841127753257751e-02
-4.926080629229545593e-02 -1.349255740642547607e-01 -2.107276953756809235e-02 3.701426982879638672e-01 -3.702416121959686279e-01 8.852515369653701782e-02 2.771590352058410645e-01 -8.828701078891754150e-02 -2.918243110179901123e-01 1.130541115999221802e-01 1.404583752155303955e-01 1.231432408094406128e-01 -1.009906604886054993e-01 3.527509793639183044e-02 -1.412290036678314209e-01 -3.843060880899429321e-02 2.736559510231018066e-01 9.982910007238388062e-02 1.956488788127899170e-01 -1.395013481378555298e-01 -1.639631241559982300e-01 -7.014039158821105957e-02 -1.462364792823791504e-01 4.776256904006004333e-02 -3.645276427268981934e-01 -9.304495179094374180e-04 2.385139763355255127e-01 3.486092761158943176e-02 -1.310512423515319824e-01 1.269620209932327271e-01 -9.028876572847366333e-02 -1.272648125886917114e-01
8.265990763902664185e-02 3.154530525207519531e-01 -2.648899853229522705e-01 8.206120133399963379e-02 -1.825533509254455566e-01 6.620591878890991211e-02 2.369337677955627441e-01 -9.757396578788757324e-02 -1.554639935493469238e-01 -2.059040069580078125e-01 2.025809586048126221e-01 4.960982874035835266e-02 -7.507017999887466431e-02 -1.171128600835800171e-01 -4.295446351170539856e-02 -3.231668099761009216e-02 2.369319647550582886e-01 1.664193123579025269e-01 -5.202024802565574646e-02 -3.904369194060564041e-03 -2.053202874958515167e-02 -1.397985816001892090e-01 -2.398799210786819458e-01 1.437687426805496216e-01 -3.815479576587677002e-01 1.984719783067703247e-01 8.052457123994827271e-03 7.027555257081985474e-02 -2.969406843185424805e-01 2.939951717853546143e-01 1.461570113897323608e-01 -1.020285934209823608e-01
2.186138927936553955e-02 1.623675972223281860e-02 -7.937239855527877808e-02 2.991040945053100586e-01 -3.239113721065223217e-05 -3.650884032249450684e-01 1.412439793348312378e-01 -9.427946060895919800e-02 3.081889450550079346e-02 1.623867899179458618e-01 7.390224933624267578e-02 9.916618466377258301e-02 -3.752718865871429443e-02 -1.363721042871475220e-01 -2.119527459144592285e-01 -1.323817968368530273e-01 3.435311615467071533e-01 2.146995365619659424e-01 3.269436061382293701e-01 -1.594647914171218872e-01 1.101865097880363464e-01 1.174445301294326782e-01 -3.447591513395309448e-02 1.391725242137908936e-01 -2.941054701805114746e-01 -1.070530042052268982e-01 -9.889626502990722656e-02 -8.728577941656112671e-02 -3.080636560916900635e-01 2.380576878786087036e-01 3.745850920677185059e-02 -7.099292427301406860e-02
-1.152301952242851257e-01 3.539362549781799316e-01 4.922066628932952881e-02 5.723985657095909119e-02 1.700600050389766693e-02 -2.076735347509384155e-01 1.856657117605209351e-01 6.817152258008718491e-03 4.138526692986488342e-02 1.996142715215682983e-01 1.210077330470085144e-01 -6.571772391907870770e-04 -1.388985514640808105e-01 1.043532639741897583e-01 9.924746304750442505e-02 2.898597158491611481e-02 3.870385289192199707e-01 3.095105886459350586e-01 4.027282893657684326e-01 -2.657524943351745605e-01 -6.669782102108001709e-03 -3.668048232793807983e-02 -3.636851161718368530e-02 1.788389086723327637e-01 -1.393862366676330566e-01 -2.625367641448974609e-01 -8.896118402481079102e-02 -2.095881402492523193e-01 -1.553091257810592651e-01 5.246526002883911133e-02 7.509697694331407547e-03 2.259128727018833160e-02
1.553948670625686646e-01 1.231404021382331848e-01 -1.847695559263229370e-01 1.481962651014328003e-01 -2.175523638725280762e-01 -1.112721189856529236e-01 4.045256078243255615e-01 -1.689504384994506836e-01 -1.580603867769241333e-01 1.320731490850448608e-01 -1.457279175519943237e-01 -1.499454490840435028e-03 -1.494467705488204956e-01 1.380112916231155396e-01 -2.968537248671054840e-02 -4.193417355418205261e-02 3.227954804897308350e-01 5.079993009567260742e-01 1.509120501577854156e-02 1.326608359813690186e-01 1.227488666772842407e-01 -4.794723540544509888e-02 1.515983641147613525e-01 1.456477940082550049e-01 -1.926657259464263916e-01 1.321212053298950195e-01 4.995651170611381531e-02 -1.670620143413543701e-01 3.607124462723731995e-02 -5.931314453482627869e-02 1.121757179498672485e-01 -3.118340857326984406e-02
-2.155903540551662445e-02 -6.283170729875564575e-02 -2.089771442115306854e-02 1.928069144487380981e-01 5.613202694803476334e-03 -1.748774200677871704e-01 6.742921471595764160e-02 1.235739737749099731e-01 2.773610353469848633e-01 5.973147973418235779e-02 -5.788299813866615295e-02 -1.028658002614974976e-01 8.193776756525039673e-02 2.875435166060924530e-02 -7.295763492584228516e-02 -1.875864565372467041e-01 5.384418368339538574e-01 -4.782123118638992310e-02 1.911752223968505859e-01 -7.886698096990585327e-02 -1.077741980552673340e-01 1.751224547624588013e-01 -2.653442621231079102e-01 -6.682721525430679321e-02 -2.939349710941314697e-01 -2.659134566783905029e-01 -2.102604061365127563e-01 -2.335052490234375000e-01 7.202209532260894775e-02 1.473901271820068359e-01 4.613367840647697449e-02 -1.674879789352416992e-01
-8.526973426342010498e-02 -2.286651283502578735e-01 -1.323891282081604004e-01 5.049235746264457703e-02 4.933026060461997986e-02 -8.298783004283905029e-02 1.392502188682556152e-01 -6.240699812769889832e-02 -1.788370497524738312e-02 1.099201478064060211e-02 2.433591634035110474e-01 1.914866864681243896e-01 -2.712710797786712646e-01 6.042962428182363510e-03 -1.472911983728408813e-01 1.786210685968399048e-01 1.305836886167526245e-01 3.748558759689331055e-01 3.538903594017028809e-01 -1.777550876140594482e-01 -9.207855165004730225e-02 7.679145038127899170e-02 -3.577161729335784912e-01 2.465969473123550415e-01 -1.815415173768997192e-01 -1.546554118394851685e-01 8.463215827941894531e-02 -5.230339244008064270e-02 -2.097077481448650360e-02 2.814655900001525879e-01 1.425836794078350067e-02 3.566855099052190781e-03
6.629501283168792725e-02 -4.593805223703384399e-02 -6.540277600288391113e-02 1.753813326358795166e-01 8.557646721601486206e-02 -1.629292368888854980e-01 1.597955226898193359e-01 -2.564026713371276855e-01 9.037226438522338867e-02 -6.281565874814987183e-02 1.148757115006446838e-01 -4.171581007540225983e-03 -9.838943183422088623e-02 4.175601527094841003e-02 2.573121786117553711e-01 7.450977340340614319e-03 2.571182548999786377e-01 1.899469643831253052e-01 4.849754571914672852e-01 1.241093724966049194e-01 -1.438059061765670776e-01 1.291976571083068848e-01 -4.116339087486267090e-01 5.277023091912269592e-02 1.377943716943264008e-02 1.103432476520538330e-01 9.760656207799911499e-02 -6.420820951461791992e-03 1.008812710642814636e-02 2.952391803264617920e-01 -6.588950753211975098e-02 2.331525087356567383e-01
-8.184035867452621460e-02 1.237844452261924744e-01 1.025282517075538635e-01 1.471344679594039917e-01 -2.189610339701175690e-02 -2.829944491386413574e-01 1.836666017770767212e-01 -2.474706172943115234e-01 1.438411474227905273e-01 -7.892809063196182251e-02 1.579595208168029785e-01 -1.015144661068916321e-01 -1.815623044967651367e-01 -9.996840730309486389e-03 1.465881317853927612e-01 6.029604747891426086e-02 5.675595253705978394e-02 1.536016315221786499e-01 4.469723701477050781e-01 6.121928244829177856e-02 -1.866686940193176270e-01 7.069232314825057983e-02 -4.229035973548889160e-01 1.742667853832244873e-01 -9.809774160385131836e-02 1.932486891746520996e-01 2.775536775588989258e-01 5.277526006102561951e-02 -3.881039470434188843e-02 9.254504740238189697e-02 -8.250322192907333374e-02 1.638316810131072998e-01
-1.366117000579833984e-01 2.250278294086456299e-01 -5.460892245173454285e-02 2.149102538824081421e-01 1.261351853609085083e-01 3.386594355106353760e-02 2.985555529594421387e-01 -2.425625175237655640e-01 7.471791654825210571e-02 2.700432837009429932e-01 4.230152070522308350e-02 5.196988582611083984e-02 -1.498963236808776855e-01 1.217740178108215332e-01 1.560508757829666138e-01 -2.291316092014312744e-01 3.074444830417633057e-01 1.600412875413894653e-01 1.359340250492095947e-01 1.178038567304611206e-01 -6.344291567802429199e-02 2.354515641927719116e-01 3.099102526903152466e-02 1.899337768554687500e-01 -2.804743647575378418e-01 -3.202804028987884521e-01 1.323176324367523193e-01 -1.592645198106765747e-01 -9.406857192516326904e-02 6.247032433748245239e-02 1.656723171472549438e-01 7.777319103479385376e-02
-1.909076273441314697e-01 1.936439871788024902e-01 2.023980319499969482e-01 2.943039312958717346e-02 -1.422322541475296021e-01 -3.757573366165161133e-01 1.442834436893463135e-01 -8.569604717195034027e-03 -1.187012298032641411e-03 8.278369158506393433e-02 1.262601464986801147e-01 -2.109849005937576294e-01 -1.097228191792964935e-02 -4.498220980167388916e-02 1.485101282596588135e-01 -1.881052702665328979e-01 3.319396078586578369e-01 1.022892668843269348e-01 4.226589947938919067e-02 4.496257379651069641e-02 -2.065471112728118896e-01 3.030039668083190918e-01 -1.959880590438842773e-01 2.652982175350189209e-01 -2.675150930881500244e-01 -3.963741660118103027e-02 -1.977992653846740723e-01 -1.012597084045410156e-01 -1.309489309787750244e-01 1.756116747856140137e-01 -1.049671545624732971e-01 -1.605481803417205811e-01
5.956701934337615967e-02 8.758879452943801880e-02 3.948478773236274719e-02 1.453358530998229980e-01 5.656061321496963501e-02 -7.157181948423385620e-02 9.165892004966735840e-02 -3.595067262649536133e-01 -1.973305493593215942e-01 -1.442471742630004883e-01 4.515556618571281433e-02 3.786741942167282104e-02 -5.218710750341415405e-02 1.133126392960548401e-01 2.296479940414428711e-01 1.979283988475799561e-02 2.794750928878784180e-01 2.999693155288696289e-01 8.674582839012145996e-02 -5.547245964407920837e-02 6.813461333513259888e-02 1.838657706975936890e-01 -1.307040899991989136e-01 2.440499067306518555e-01 -3.400779366493225098e-01 -1.758768558502197266e-01 -2.611356675624847412e-01 -1.125928238034248352e-01 2.696423977613449097e-02 1.553627252578735352e-01 3.018183112144470215e-01 -2.258787453174591064e-01
-1.084899827837944031e-01 -5.583168193697929382e-02 1.323540657758712769e-01 2.463549524545669556e-01 -8.009006828069686890e-02 1.459753066301345825e-01 5.570635795593261719e-01 -1.362071335315704346e-01 -1.208132207393646240e-01 2.244536206126213074e-02 -3.849530965089797974e-02 1.245221421122550964e-01 -5.544532835483551025e-02 7.386155426502227783e-02 2.651268243789672852e-01 -9.008049964904785156e-02 2.935671992599964142e-02 -5.246582627296447754e-02 2.821428477764129639e-01 2.944984845817089081e-02 -8.477466553449630737e-02 6.987895071506500244e-02 -3.768453598022460938e-01 1.007504686713218689e-01 -7.945115119218826294e-02 1.104920655488967896e-01 1.479471176862716675e-01 -7.655239850282669067e-02 2.933338098227977753e-02 1.010024622082710266e-01 1.856376826763153076e-01 3.019487857818603516e-01
1.489125788211822510e-01 7.700411975383758545e-02 -2.089998722076416016e-01 4.827661439776420593e-02 -2.983726859092712402e-01 1.831156611442565918e-01 2.501033246517181396e-01 -2.701356112957000732e-01 -6.439574062824249268e-02 6.242009624838829041e-02 -9.942696243524551392e-02 -3.263783156871795654e-01 -3.851640596985816956e-02 8.593157678842544556e-02 7.550663501024246216e-02 1.280704438686370850e-01 1.629232466220855713e-01 5.472757667303085327e-02 3.420318365097045898e-01 -2.494574636220932007e-01 -1.961891651153564453e-01 9.463366866111755371e-02 -1.162300854921340942e-01 6.006592512130737305e-02 -2.515495717525482178e-01 -2.579275146126747131e-02 2.339423298835754395e-01 3.025349462404847145e-03 7.198029011487960815e-02 -1.246810853481292725e-01 2.827286422252655029e-01 1.404243707656860352e-01
3.860523998737335205e-01 2.391708344221115112e-01 -1.507571339607238770e-01 3.127835988998413086e-01 1.154705658555030823e-01 -8.948726207017898560e-02 1.107480302453041077e-01 -2.345347031950950623e-02 -1.640873253345489502e-01 7.840909808874130249e-02 2.137036919593811035e-01 -8.220774680376052856e-02 -2.244995441287755966e-03 -6.634170189499855042e-03 -2.790112793445587158e-01 -1.985719054937362671e-01 2.501330673694610596e-01 6.357503682374954224e-02 1.382899731397628784e-01 -9.078737348318099976e-02 -2.655338346958160400e-01 -2.265263646841049194e-01 -5.398341640830039978e-02 2.927472591400146484e-01 -2.939007282257080078e-01 6.631777435541152954e-02 -8.913185447454452515e-03 -5.279366858303546906e-03 3.615575656294822693e-02 1.459169834852218628e-01 1.038373783230781555e-01 -8.682999759912490845e-02
-2.056426852941513062e-01 3.724317848682403564e-01 1.223970428109169006e-01 6.293471157550811768e-02 -6.596898287534713745e-02 -9.640812873840332031e-02 2.481774836778640747e-01 3.117855824530124664e-02 -1.469862312078475952e-01 1.337715834379196167e-01 9.567883796989917755e-03 -8.609335869550704956e-02 -1.347772777080535889e-01 -4.790133982896804810e-02 -2.988970465958118439e-02 -9.895740449428558350e-02 4.865342974662780762e-01 2.679258882999420166e-01 5.897109210491180420e-02 1.845756024122238159e-01 -8.250754326581954956e-02 1.342353522777557373e-01 -6.144092418253421783e-03 2.243970632553100586e-01 -1.284930855035781860e-01 3.735570609569549561e-02 7.976367138326168060e-03 -2.036030590534210205e-01 -2.876095175743103027e-01 -6.173745542764663696e-02 2.498519867658615112e-01 1.267278641462326050e-01
-8.485500514507293701e-02 5.705694109201431274e-02 1.254198234528303146e-02 3.346446156501770020e-01 -3.457457721233367920e-01 1.998469382524490356e-01 8.475225418806076050e-02 -1.609245687723159790e-01 -2.369404137134552002e-01 2.904564738273620605e-01 6.269793957471847534e-02 1.243137866258621216e-01 -1.604973375797271729e-01 -3.510555252432823181e-02 -3.281103670597076416e-01 4.138588905334472656e-02 1.186718121170997620e-01 1.984395235776901245e-01 2.387161254882812500e-01 -5.668218806385993958e-02 -1.174636706709861755e-01 1.335643529891967773e-01 -8.142127096652984619e-02 6.499226391315460205e-02 -2.592060267925262451e-01 4.461780562996864319e-02 2.795851528644561768e-01 -1.817863583564758301e-01 -7.211617380380630493e-02 2.095249146223068237e-01 3.149702772498130798e-02 4.419733956456184387e-02
2.719386108219623566e-02 -1.316129267215728760e-01 -7.172873616218566895e-02 2.848061323165893555e-01 -1.502833515405654907e-02 -1.310918480157852173e-01 5.504468679428100586e-01 1.799355894327163696e-01 -1.767692118883132935e-01 1.055859625339508057e-01 7.512594573199748993e-03 -3.775583207607269287e-02 2.103499472141265869e-01 -7.996902614831924438e-02 6.473921984434127808e-02 -1.324535310268402100e-01 2.292361110448837280e-01 4.446430504322052002e-02 -3.422090411186218262e-02 1.858601905405521393e-02 -2.963478565216064453e-01 2.864883542060852051e-01 -2.535166591405868530e-02 2.536932528018951416e-01 -3.051850199699401855e-01 -1.704925149679183960e-01 -2.355689927935600281e-02 -6.857523322105407715e-02 -1.766412332653999329e-02 4.541874397546052933e-03 -2.797770127654075623e-02 8.439773321151733398e-02
1.269841790199279785e-01 1.063008010387420654e-01 1.666602641344070435e-01 1.982695609331130981e-01 6.980542838573455811e-02 1.740121096372604370e-01 1.079790964722633362e-01 -2.575975656509399414e-01 -3.333255350589752197e-01 -5.721814557909965515e-02 -2.033211439847946167e-01 1.198268756270408630e-01 1.567866466939449310e-02 -4.465388506650924683e-02 2.659485042095184326e-01 9.034722112119197845e-03 2.098939120769500732e-01 4.021656811237335205e-01 1.377824395895004272e-01 -9.746344387531280518e-02 -6.305207312107086182e-02 1.607656180858612061e-01 -3.487907946109771729e-01 6.301709264516830444e-02 -2.133757174015045166e-01 -2.154094725847244263e-02 5.611965060234069824e-02 9.732387959957122803e-02 5.784565955400466919e-02 -1.867524832487106323e-01 -2.494584023952484131e-01 2.005809172987937927e-02
2.846696041524410248e-02 2.029559165239334106e-01 -1.186793893575668335e-01 3.123988807201385498e-01 -8.370309323072433472e-02 -1.055926233530044556e-01 3.067521750926971436e-01 -7.739093620330095291e-03 1.724319308996200562e-01 3.148780167102813721e-01 2.688652575016021729e-01 -7.937543839216232300e-02 2.037867903709411621e-01 -9.046438336372375488e-02 6.180208292789757252e-04 4.045653715729713440e-02 1.166948974132537842e-01 2.406957596540451050e-01 3.107678890228271484e-01 -1.883991993963718414e-02 -2.302458286285400391e-01 1.356538664549589157e-02 -1.981321871280670166e-01 1.850634813308715820e-01 -2.602030150592327118e-02 3.251128494739532471e-01 -6.268429756164550781e-02 1.244898661971092224e-01 1.607946008443832397e-01 4.817871749401092529e-02 -1.600677818059921265e-01 -2.005155757069587708e-02
1.722098886966705322e-01 3.599867224693298340e-01 -3.172360062599182129e-01 1.361282467842102051e-01 -1.979351043701171875e-01 5.930166319012641907e-02 2.120991498231887817e-01 -6.828714162111282349e-02 -4.518957063555717468e-02 -5.797345936298370361e-02 1.902322024106979370e-01 -3.396112844347953796e-02 2.825726196169853210e-02 -2.162375450134277344e-01 -1.236168295145034790e-01 -5.435702204704284668e-02 2.895802557468414307e-01 2.920875549316406250e-01 -5.022347345948219299e-02 -1.652880907058715820e-01 -9.968043863773345947e-02 1.170498225837945938e-02 -4.207068979740142822e-01 5.004457756876945496e-02 5.028868094086647034e-02 1.913973838090896606e-01 8.558251708745956421e-02 -1.356665641069412231e-01 -7.606592774391174316e-02 1.454358547925949097e-01 1.911194026470184326e-01 -6.131581962108612061e-02
-2.460183948278427124e-02 7.440339773893356323e-02 -7.987690716981887817e-02 8.024039864540100098e-02 -2.245432697236537933e-02 -1.255160719156265259e-01 1.921948194503784180e-01 -2.408734709024429321e-01 1.959739774465560913e-01 2.671779394149780273e-01 2.529302798211574554e-02 -3.741148160770535469e-03 -3.909421339631080627e-02 4.943913221359252930e-02 2.363558113574981689e-01 -1.270688772201538086e-01 3.919643536210060120e-02 2.516661584377288818e-01 2.806035876274108887e-01 3.189925849437713623e-01 -3.167965710163116455e-01 5.575195327401161194e-02 -4.782591462135314941e-01 7.398078590631484985e-02 -1.194435805082321167e-01 1.544090509414672852e-01 5.246010422706604004e-02 2.010664492845535278e-01 -7.092174142599105835e-02 -5.209596082568168640e-02 -1.045678928494453430e-01 1.971834525465965271e-02
-1.962265372276306152e-01 -4.190449044108390808e-02 7.166196126490831375e-03 -9.079193323850631714e-02 -1.324788331985473633e-01 -8.891662955284118652e-02 4.485112428665161133e-01 5.828069150447845459e-02 -1.607004702091217041e-01 -1.517445314675569534e-02 6.261315941810607910e-02 3.505285829305648804e-02 2.464855909347534180e-01 -1.098287329077720642e-01 5.510089918971061707e-02 1.286175101995468140e-01 4.294893443584442139e-01 3.180322051048278809e-02 1.259323805570602417e-01 2.466265857219696045e-01 -1.644144356250762939e-01 1.035593748092651367e-01 -2.528912425041198730e-01 4.438944160938262939e-02 -3.716433048248291016e-01 -4.027824103832244873e-02 -1.600523293018341064e-01 -2.060165107250213623e-01 -1.224609017372131348e-01 -5.424578115344047546e-02 1.989269815385341644e-02 -7.652337849140167236e-02
-1.756225973367691040e-01 9.244951605796813965e-02 7.943116943351924419e-04 7.516627013683319092e-02 -1.723479032516479492e-01 -9.496781229972839355e-02 9.779465943574905396e-02 -2.092660516500473022e-01 1.080871671438217163e-01 3.160320222377777100e-02 9.743500500917434692e-02 -7.358701527118682861e-02 -1.260698139667510986e-01 1.362972855567932129e-01 1.307529062032699585e-01 5.017042532563209534e-02 -1.420955406501889229e-03 1.351851075887680054e-01 5.448760390281677246e-01 -4.578392021358013153e-03 -3.024768531322479248e-01 1.337693035602569580e-01 -4.638549089431762695e-01 1.764713972806930542e-01 -1.458364874124526978e-01 1.528887897729873657e-01 1.389264911413192749e-01 7.099623978137969971e-02 1.975690200924873352e-02 1.738471388816833496e-01 -8.433491736650466919e-02 6.015474349260330200e-02
5.563829839229583740e-02 2.229814827442169189e-01 -3.125528991222381592e-02 2.425633072853088379e-01 -9.710560739040374756e-02 -1.575326770544052124e-01 3.922188282012939453e-01 -1.042355820536613464e-01 1.077957153320312500e-01 4.303698837757110596e-01 1.679661683738231659e-02 -1.071737408638000488e-01 -7.038734108209609985e-02 -1.566829383373260498e-01 -5.039414018392562866e-02 -2.057323157787322998e-01 3.397273719310760498e-01 6.365036219358444214e-02 1.329780071973800659e-01 -8.323934674263000488e-02 -1.250873357057571411e-01 1.554273068904876709e-01 -7.885861210525035858e-03 2.421657741069793701e-01 -9.951564483344554901e-03 -2.247027605772018433e-01 -2.983252517879009247e-02 -2.621259912848472595e-02 -1.186664626002311707e-01 2.247441560029983521e-01 1.411019116640090942e-01 1.618312746286392212e-01
1.074834689497947693e-01 -4.482261091470718384e-02 1.359798908233642578e-01 3.103609681129455566e-01 -9.760148823261260986e-02 4.917786456644535065e-03 4.447652995586395264e-01 -1.143925711512565613e-01 -5.182404443621635437e-02 -6.407362222671508789e-02 1.242892444133758545e-01 2.244374155998229980e-01 -4.036004468798637390e-02 7.840312272310256958e-02 7.695993408560752869e-03 4.248766228556632996e-02 1.870053708553314209e-01 2.232870012521743774e-01 2.733564376831054688e-01 -2.020459026098251343e-01 5.587163940072059631e-02 -5.336365103721618652e-02 -3.297964036464691162e-01 1.258423477411270142e-01 -1.689462959766387939e-01 -8.490403706673532724e-05 2.869235575199127197e-01 3.056579232215881348e-01 6.695284694433212280e-02 -4.599196463823318481e-02 -1.674954779446125031e-02 1.637107282876968384e-01
-9.736065566539764404e-02 1.446340084075927734e-01 2.543835937976837158e-01 2.652022242546081543e-01 1.072198152542114258e-02 -3.001210093498229980e-01 2.268774658441543579e-01 -7.790240645408630371e-02 -3.461668491363525391e-01 -6.297200918197631836e-03 2.085008919239044189e-01 -3.535471484065055847e-02 1.712983548641204834e-01 1.421555876731872559e-01 -1.400873512029647827e-01 -7.030554581433534622e-03 7.247832417488098145e-02 -3.079649433493614197e-02 2.344657331705093384e-01 1.607290655374526978e-02 1.576365530490875244e-01 1.584362685680389404e-01 -2.180845886468887329e-01 2.173290252685546875e-01 -3.247682750225067139e-01 -8.956724405288696289e-02 5.145705863833427429e-02 -1.022528111934661865e-01 -2.522310614585876465e-01 1.407872438430786133e-01 1.167555004358291626e-01 -1.521783620119094849e-01
1.667438149452209473e-01 -6.438832730054855347e-02 -1.373285055160522461e-01 1.110729053616523743e-01 7.373135536909103394e-02 3.531542718410491943e-01 4.024507403373718262e-01 -2.313049137592315674e-01 -1.817015707492828369e-01 6.545638665556907654e-03 6.674081832170486450e-02 -2.352262139320373535e-01 3.081346303224563599e-02 -1.995255947113037109e-01 1.250329613685607910e-02 -2.539465129375457764e-01 1.794201731681823730e-01 2.342661283910274506e-02 1.356293540447950363e-02 4.548697173595428467e-02 -1.596628576517105103e-01 -1.006444394588470459e-01 -1.493202447891235352e-01 1.167607307434082031e-01 -3.279811739921569824e-01 1.874009370803833008e-01 7.408240437507629395e-02 -2.705440223217010498e-01 6.043296307325363159e-02 1.893395334482192993e-01 -1.598828136920928955e-01 9.360712720081210136e-04
-3.006411157548427582e-02 2.271005213260650635e-01 -3.325242176651954651e-02 8.122377097606658936e-02 -7.416949421167373657e-02 1.219483315944671631e-01 4.851976037025451660e-02 -3.550611436367034912e-01 -3.207718133926391602e-01 9.101315401494503021e-03 1.094357743859291077e-01 4.664856009185314178e-03 2.608781754970550537e-01 9.845885634422302246e-02 -2.338583581149578094e-02 -1.414563413709402084e-02 3.146320283412933350e-01 1.844895780086517334e-01 2.041064500808715820e-01 -1.575259566307067871e-01 -2.797513306140899658e-01 1.342435628175735474e-01 -1.508606225252151489e-02 -6.161238066852092743e-03 -2.060571014881134033e-01 -1.110964417457580566e-01 -3.110463321208953857e-01 -1.312139779329299927e-01 -6.332708895206451416e-02 1.934511363506317139e-01 2.745627760887145996e-01 -1.261389255523681641e-01
1.444990038871765137e-01 -2.299618870019912720e-01 2.486650198698043823e-01 5.657285451889038086e-02 -4.344372823834419250e-02 1.217497512698173523e-02 1.479583233594894409e-02 -1.711782068014144897e-01 -1.401931792497634888e-01 -1.231188252568244934e-01 1.555595993995666504e-01 2.512320578098297119e-01 -3.700607120990753174e-01 -1.051110997796058655e-01 9.916520118713378906e-02 -9.516929090023040771e-02 1.764681637287139893e-01 -3.220320120453834534e-02 4.844898879528045654e-01 -1.061795055866241455e-01 -1.625268608331680298e-01 7.460463047027587891e-02 -1.663757562637329102e-01 2.229733206331729889e-02 -4.007713794708251953e-01 -4.060373455286026001e-02 -8.804890327155590057e-03 -1.167710199952125549e-01 2.292964421212673187e-02 2.658416517078876495e-03 1.413397639989852905e-01 -7.617602497339248657e-02
-6.032604351639747620e-02 6.613434106111526489e-02 2.866832725703716278e-02 2.403546720743179321e-01 -6.249231845140457153e-02 3.160251975059509277e-01 1.671722382307052612e-01 -7.631000131368637085e-02 -1.807584762573242188e-01 1.833796799182891846e-01 -9.423309564590454102e-02 -3.300349041819572449e-02 -2.419061213731765747e-01 -2.835378609597682953e-02 -8.040380477905273438e-02 3.408417478203773499e-02 5.182692408561706543e-02 2.297780960798263550e-01 3.936813473701477051e-01 -9.320823848247528076e-02 -2.608665451407432556e-02 -5.763779953122138977e-02 -5.906855314970016479e-02 2.774535715579986572e-01 -4.403115212917327881e-01 -1.410303413867950439e-01 1.549040824174880981e-01 7.640463858842849731e-02 2.119592875242233276e-01 -1.553674936294555664e-01 -1.756826639175415039e-01 -7.397460937500000000e-02
-5.151950567960739136e-02 1.101675033569335938e-01 2.037777565419673920e-02 1.493951529264450073e-01 -1.146833002567291260e-01 -7.425136864185333252e-02 2.583782076835632324e-01 -2.180339246988296509e-01 6.983247399330139160e-02 1.867605447769165039e-01 -5.790736898779869080e-02 -1.131022050976753235e-01 -1.673510372638702393e-01 1.099102199077606201e-01 2.947168052196502686e-01 -9.377762675285339355e-02 -1.680076271295547485e-01 1.640768945217132568e-01 1.835667639970779419e-01 1.754328161478042603e-01 -3.145989477634429932e-01 -8.313404768705368042e-02 -5.547510385513305664e-01 5.935005843639373779e-02 -1.888434439897537231e-01 1.309363842010498047e-01 9.361727535724639893e-02 2.673639357089996338e-02 -8.822875469923019409e-02 1.463700830936431885e-01 -7.908329367637634277e-02 -5.785004422068595886e-02
1.645242273807525635e-01 8.685370534658432007e-02 2.148945778608322144e-01 2.783851511776447296e-02 -1.728303581476211548e-01 -1.244733333587646484e-01 4.018223583698272705e-01 -1.728628277778625488e-01 -1.241437196731567383e-01 1.834246516227722168e-01 1.998146623373031616e-02 -1.269244253635406494e-01 8.275236934423446655e-02 -8.051495254039764404e-02 1.447539031505584717e-01 -4.213952342979609966e-04 7.825977355241775513e-02 9.872416406869888306e-02 2.780780568718910217e-02 6.278540194034576416e-02 -3.147664964199066162e-01 2.549185790121555328e-02 -1.394767034798860550e-02 1.820758879184722900e-01 -1.984994411468505859e-01 -1.112717166543006897e-01 -2.511865198612213135e-01 -2.018762528896331787e-01 8.377145230770111084e-02 2.407558411359786987e-01 1.708080470561981201e-01 -4.224075376987457275e-01
1.381151080131530762e-01 2.475746870040893555e-01 -1.382797807455062866e-01 3.496288359165191650e-01 -3.389447182416915894e-02 -1.373809427022933960e-01 2.557098865509033203e-01 -2.492182701826095581e-02 2.412468492984771729e-01 3.529516756534576416e-01 4.124512895941734314e-02 1.090709492564201355e-01 -8.946568518877029419e-02 -1.748135536909103394e-01 -5.581394210457801819e-02 -3.286051750183105469e-02 2.027204483747482300e-01 2.238996028900146484e-01 1.182124912738800049e-01 -1.110313646495342255e-02 1.228211894631385803e-01 9.704480320215225220e-02 -1.120183058083057404e-02 3.076458871364593506e-01 -3.278678059577941895e-01 -1.463596969842910767e-01 8.151262998580932617e-02 -1.890202015638351440e-01 -7.756367325782775879e-02 1.213071122765541077e-01 9.042794257402420044e-02 1.682515293359756470e-01
7.247359957545995712e-03 4.023077189922332764e-01 -5.031591281294822693e-02 8.027219027280807495e-02 6.442714948207139969e-03 7.357911020517349243e-02 2.459135055541992188e-01 -1.799803078174591064e-01 8.679961413145065308e-02 1.910384558141231537e-02 1.421756446361541748e-01 2.046243995428085327e-01 -2.148585319519042969e-01 1.973631419241428375e-02 -5.089882761240005493e-02 -5.504422262310981750e-02 1.336310151964426041e-02 3.570205345749855042e-02 5.647353827953338623e-02 -1.052793953567743301e-02 -9.819181263446807861e-02 1.146761327981948853e-01 -2.168412357568740845e-01 3.573829829692840576e-01 -3.464415967464447021e-01 -2.777078449726104736e-01 -5.493474379181861877e-02 -2.381734400987625122e-01 -3.172118365764617920e-01 1.507100313901901245e-01 1.135908737778663635e-01 1.149979531764984131e-01
-7.944587618112564087e-02 2.972407042980194092e-01 -4.477004054933786392e-03 9.404289722442626953e-02 -8.363937586545944214e-02 -1.479546725749969482e-01 2.211189866065979004e-01 -1.514173001050949097e-01 -2.298152297735214233e-01 -9.506157785654067993e-02 2.846197485923767090e-01 -5.123261362314224243e-02 7.474138587713241577e-02 2.378154695034027100e-01 3.492485880851745605e-01 -4.525120556354522705e-02 1.690848469734191895e-01 6.519857794046401978e-02 2.111226320266723633e-01 -9.626597166061401367e-02 1.077725887298583984e-01 -8.968131616711616516e-03 -2.786266207695007324e-01 1.516710519790649414e-01 -3.368269205093383789e-01 8.542065322399139404e-02 -2.190030217170715332e-01 -1.013244166970252991e-01 5.814434215426445007e-02 1.585319936275482178e-01 2.383705824613571167e-01 2.812518924474716187e-02
3.785698115825653076e-01 -9.423616342246532440e-03 -5.441020056605339050e-02 -7.669622078537940979e-03 1.398986876010894775e-01 2.415332347154617310e-01 3.826245367527008057e-01 -6.613813340663909912e-02 9.402254223823547363e-02 3.584323823451995850e-02 -4.190436750650405884e-02 1.370498090982437134e-01 -8.427284657955169678e-03 -1.149263326078653336e-02 -2.165283560752868652e-01 2.214465588331222534e-01 2.483094632625579834e-01 2.222124338150024414e-01 1.231731548905372620e-01 1.270650625228881836e-01 1.518363971263170242e-02 2.325314134359359741e-01 -2.458043396472930908e-01 2.272424101829528809e-01 -3.046706914901733398e-01 9.108346700668334961e-02 -2.233338356018066406e-01 2.099047601222991943e-02 5.341695621609687805e-03 1.316535919904708862e-01 1.285590976476669312e-01 -6.372090429067611694e-02
7.565072923898696899e-02 7.996338605880737305e-02 -8.346991986036300659e-02 2.735416293144226074e-01 -2.961251735687255859e-01 5.142450705170631409e-02 2.799872159957885742e-01 -4.470534026622772217e-01 -1.190611645579338074e-01 1.978427916765213013e-01 6.467097997665405273e-02 -1.349951326847076416e-01 7.124927826225757599e-03 -8.103089034557342529e-02 -7.816294208168983459e-03 2.757969498634338379e-01 1.627314835786819458e-01 7.962861657142639160e-02 1.575339734554290771e-01 -2.410295307636260986e-01 -1.447327733039855957e-01 6.328373402357101440e-02 -1.237323880195617676e-01 7.085132598876953125e-02 -2.913778126239776611e-01 2.927508354187011719e-01 9.445826709270477295e-02 -5.758142471313476562e-02 -4.617322981357574463e-02 -9.167924523353576660e-03 1.683444976806640625e-01 6.802189350128173828e-02
-1.553902179002761841e-01 -6.463961303234100342e-02 1.791402697563171387e-02 -7.414773851633071899e-02 -8.091171085834503174e-02 2.231123484671115875e-02 4.485044181346893311e-01 2.452355809509754181e-02 -1.493650209158658981e-02 8.482238650321960449e-02 2.367959618568420410e-01 1.646666787564754486e-02 2.024397552013397217e-01 -1.011482328176498413e-01 2.789901793003082275e-01 5.604145675897598267e-02 3.549108207225799561e-01 1.396449953317642212e-01 3.176126629114151001e-02 1.614019572734832764e-01 -2.321634441614151001e-01 7.429008185863494873e-02 -2.267758101224899292e-01 8.979404717683792114e-02 -4.095056056976318359e-01 -1.803799569606781006e-01 4.948215931653976440e-02 -7.946509867906570435e-02 -2.029348015785217285e-01 -1.161307655274868011e-02 1.380894035100936890e-01 1.709322072565555573e-02
4.339304566383361816e-02 -1.837528198957443237e-01 4.608814120292663574e-01 2.749028801918029785e-02 -2.749727070331573486e-01 -3.391510546207427979e-01 1.690110415220260620e-01 9.311441332101821899e-02 -5.803852528333663940e-02 -1.223244592547416687e-01 9.655226767063140869e-02 7.244189083576202393e-02 -2.414536625146865845e-01 7.443124894052743912e-03 5.612212046980857849e-02 -1.235117912292480469e-01 2.834440469741821289e-01 1.412713676691055298e-01 1.939164400100708008e-01 1.074638217687606812e-01 -8.140962570905685425e-02 2.316579595208168030e-02 -2.919494509696960449e-01 1.221591159701347351e-01 -3.157410621643066406e-01 -1.576479673385620117e-01 -8.890949934720993042e-02 3.235499188303947449e-02 1.637207530438899994e-02 -1.274397671222686768e-01 -7.890832424163818359e-02 2.549247629940509796e-02
-1.543189436197280884e-01 -1.457078033126890659e-03 8.238695561885833740e-03 2.671801149845123291e-01 -7.575959712266921997e-02 -9.279529005289077759e-02 3.113873004913330078e-01 -7.975861430168151855e-02 -3.173670545220375061e-02 3.452652394771575928e-01 8.558563143014907837e-02 -3.330762684345245361e-02 6.591469049453735352e-02 -1.073595508933067322e-01 -2.777845561504364014e-01 7.416590303182601929e-02 4.471086561679840088e-01 -7.658740878105163574e-02 1.651546508073806763e-01 1.520181149244308472e-01 -3.830809593200683594e-01 8.184953033924102783e-02 -1.161278784275054932e-01 1.309807747602462769e-01 -1.162367984652519226e-01 -2.062672227621078491e-01 6.354771554470062256e-02 1.119222268462181091e-01 -2.020043432712554932e-01 -4.451566934585571289e-02 -2.707511931657791138e-02 5.898590758442878723e-02
1.297903209924697876e-01 2.408166788518428802e-02 -8.440005779266357422e-02 3.191766738891601562e-01 9.174421429634094238e-02 -1.629928648471832275e-01 3.198744952678680420e-01 -1.893412619829177856e-01 2.126187384128570557e-01 2.892271280288696289e-01 1.969466954469680786e-01 -7.420817762613296509e-02 -9.562186151742935181e-02 -1.798667013645172119e-01 3.527781739830970764e-02 1.215080395340919495e-01 3.324624300003051758e-01 -1.481136083602905273e-01 2.270479053258895874e-01 1.311386525630950928e-01 -1.288075447082519531e-01 1.527497917413711548e-02 -5.457841977477073669e-02 2.152677625417709351e-01 -1.294587999582290649e-01 -1.710393279790878296e-01 -4.272659868001937866e-02 -5.716235935688018799e-02 -2.497025579214096069e-01 2.463165670633316040e-01 -5.513371527194976807e-02 1.588548421859741211e-01
-4.512766748666763306e-02 -1.392938345670700073e-01 1.616941094398498535e-01 3.099413216114044189e-01 -4.664037376642227173e-02 3.354752436280250549e-02 2.875339388847351074e-01 -2.124613821506500244e-01 1.489332765340805054e-01 2.317798137664794922e-01 4.171561449766159058e-02 -1.098389327526092529e-01 -4.263798147439956665e-02 2.838706411421298981e-02 -1.068335697054862976e-01 8.429311960935592651e-02 1.768963187932968140e-01 -6.252165418118238449e-03 -2.638234011828899384e-02 -1.386981755495071411e-01 -2.550442814826965332e-01 -1.619946658611297607e-01 -2.703321874141693115e-01 4.148285090923309326e-02 -4.127945005893707275e-01 -1.775804311037063599e-01 -5.667031183838844299e-02 -9.412880986928939819e-03 -3.868050277233123779e-01 2.014849185943603516e-01 1.982738263905048370e-02 -3.448202088475227356e-02
-1.520181894302368164e-01 -5.751539394259452820e-02 2.366088926792144775e-01 5.581207573413848877e-02 -4.318458139896392822e-01 -3.867313638329505920e-02 9.466720372438430786e-02 -8.905591815710067749e-02 -2.429933696985244751e-01 1.705789417028427124e-01 -1.481253355741500854e-01 -3.163594380021095276e-02 -3.806761279702186584e-02 1.266983449459075928e-01 -1.349192708730697632e-01 1.372513025999069214e-01 3.256053030490875244e-01 3.557497560977935791e-01 1.436200290918350220e-01 3.095261156558990479e-01 -9.571064263582229614e-02 1.053140908479690552e-01 -2.268616259098052979e-01 6.158535555005073547e-02 -2.071257531642913818e-01 -1.083436757326126099e-01 1.102386862039566040e-01 2.630946971476078033e-02 -2.006691098213195801e-01 1.042990908026695251e-01 9.551145136356353760e-03 2.710619382560253143e-02
-3.532344102859497070e-02 1.218798533082008362e-01 1.136985272169113159e-01 -1.605677790939807892e-02 -4.902607947587966919e-02 -5.106903985142707825e-02 4.578300416469573975e-01 6.964742392301559448e-02 -1.442136466503143311e-01 -1.217614207416772842e-02 1.511112749576568604e-01 -1.068881750106811523e-01 8.308405429124832153e-02 7.897816598415374756e-03 3.009462356567382812e-01 -2.634206414222717285e-02 2.572326064109802246e-01 1.285019516944885254e-01 1.725237667560577393e-01 1.303713470697402954e-01 -1.566240340471267700e-01 3.650340437889099121e-02 -2.009882926940917969e-01 1.872281283140182495e-01 -2.486002594232559204e-01 -3.085763156414031982e-01 -1.010022591799497604e-03 -1.465989053249359131e-01 -1.250228434801101685e-01 2.455098330974578857e-01 1.714599579572677612e-01 -2.885020971298217773e-01
7.881210744380950928e-02 -3.954658284783363342e-02 -8.527495712041854858e-02 1.352367401123046875e-01 1.416449900716543198e-02 1.197200194001197815e-01 4.248530864715576172e-01 -2.950282990932464600e-01 -9.462994337081909180e-02 1.645252704620361328e-01 2.340903319418430328e-02 -1.643283069133758545e-01 1.491240411996841431e-01 -4.886692389845848083e-02 -9.825906902551651001e-02 -5.307302623987197876e-02 1.959526240825653076e-01 1.797679066658020020e-01 4.728539288043975830e-01 -2.356916069984436035e-01 -2.233525514602661133e-01 5.312256980687379837e-03 -7.994975894689559937e-02 -3.186435997486114502e-02 -5.745390430092811584e-02 6.060152500867843628e-02 7.245799899101257324e-02 -1.942813396453857422e-01 1.353670507669448853e-01 1.253937929868698120e-01 -7.410611957311630249e-02 2.953477203845977783e-01
5.619357153773307800e-02 -1.530815614387392998e-03 -1.138396859169006348e-01 1.927755624055862427e-01 -2.383224815130233765e-01 1.633430570363998413e-01 1.724065542221069336e-01 -1.891264319419860840e-01 8.203353732824325562e-02 3.236394748091697693e-02 -5.810037627816200256e-02 -2.493158727884292603e-01 -1.973826438188552856e-01 -1.434447616338729858e-01 -2.391227036714553833e-01 1.366852782666683197e-02 3.976026475429534912e-01 1.118252053856849670e-01 2.541708350181579590e-01 -1.624228358268737793e-01 -2.259799540042877197e-01 -2.487061172723770142e-01 -2.741816639900207520e-01 1.086529158055782318e-02 -1.409229189157485962e-01 4.520756751298904419e-02 2.233842313289642334e-01 -7.648477703332901001e-02 -1.663351804018020630e-01 -1.207422986626625061e-01 1.596008837223052979e-01 1.112150847911834717e-01
-3.175926953554153442e-02 3.984973728656768799e-01 -8.945745229721069336e-02 1.182053461670875549e-01 -1.201285868883132935e-01 9.929121471941471100e-03 3.781122565269470215e-01 -9.083859622478485107e-02 -6.131325382739305496e-03 1.729199141263961792e-01 2.687940187752246857e-02 7.991008460521697998e-02 -1.327185630798339844e-01 9.539992362260818481e-02 1.008288413286209106e-01 -3.921473026275634766e-02 1.698944568634033203e-01 2.014430612325668335e-01 5.284030735492706299e-02 -5.137674510478973389e-03 3.497417271137237549e-02 5.903351306915283203e-02 -1.720624119043350220e-01 2.119107097387313843e-01 -2.996075153350830078e-01 -3.490742743015289307e-01 -9.851171076297760010e-02 -2.854558825492858887e-01 -2.554198801517486572e-01 7.002347707748413086e-02 -8.362004905939102173e-02 2.134844958782196045e-01
3.445877134799957275e-01 1.056823208928108215e-01 -4.785995557904243469e-02 7.078700512647628784e-02 -1.379691213369369507e-01 -2.980499565601348877e-01 3.265818059444427490e-01 -6.855372339487075806e-02 -1.882321685552597046e-01 2.912398576736450195e-01 -1.398044377565383911e-01 3.695552423596382141e-02 -2.315894365310668945e-01 -6.400693953037261963e-02 -5.073805525898933411e-02 1.639171540737152100e-01 9.422850608825683594e-02 4.728441592305898666e-03 2.502715289592742920e-01 2.919976711273193359e-01 3.097654320299625397e-02 -3.646237403154373169e-02 -8.335217088460922241e-02 1.532753556966781616e-01 -2.396704703569412231e-01 2.847526371479034424e-01 9.753069840371608734e-03 -1.832853853702545166e-01 -8.045593649148941040e-02 -2.111221402883529663e-01 -1.681507751345634460e-02 4.642183706164360046e-02
-1.960577666759490967e-01 4.057271778583526611e-02 4.614502936601638794e-02 4.382935911417007446e-02 -8.832743018865585327e-02 -3.746232390403747559e-02 4.256820976734161377e-01 8.745075762271881104e-02 -9.272675961256027222e-02 -5.638319253921508789e-02 -1.830630749464035034e-02 2.684988975524902344e-01 7.429973036050796509e-02 -9.772998094558715820e-02 2.263509333133697510e-01 -9.437603875994682312e-03 2.269419431686401367e-01 1.398183703422546387e-01 6.180847529321908951e-03 1.711045205593109131e-01 -4.075631201267242432e-01 7.743094116449356079e-02 -1.340342164039611816e-01 1.621025502681732178e-01 -2.978140115737915039e-01 -9.567844867706298828e-02 9.537105262279510498e-02 -2.284414470195770264e-01 -1.314013600349426270e-01 -4.819989576935768127e-02 3.167432546615600586e-01 -1.070064902305603027e-01
1.329384595155715942e-01 4.027330577373504639e-01 6.254334002733230591e-02 8.768858015537261963e-02 1.182122603058815002e-01 4.065742250531911850e-03 3.341760635375976562e-01 -1.615715473890304565e-01 -1.361407637596130371e-01 4.358096122741699219e-01 1.156769096851348877e-01 -6.833460181951522827e-02 -6.989067792892456055e-02 -7.051873952150344849e-03 -1.388557348400354385e-02 -6.132417917251586914e-02 9.287341684103012085e-02 1.934121996164321899e-01 -5.334069207310676575e-02 -4.249008372426033020e-02 -2.335352450609207153e-01 2.544258236885070801e-01 -7.467889040708541870e-02 1.212881281971931458e-01 -1.164594367146492004e-01 -1.984337717294692993e-01 2.789544872939586639e-02 -2.322037331759929657e-02 -3.084382116794586182e-01 1.457265317440032959e-01 1.418260782957077026e-01 2.009365111589431763e-01
2.550974190235137939e-01 -4.563735425472259521e-02 1.842864006757736206e-01 2.210233174264431000e-02 -6.112955138087272644e-02 1.029421687126159668e-01 2.739880084991455078e-01 2.229260206222534180e-01 9.706281870603561401e-02 9.114989638328552246e-02 1.522671580314636230e-01 9.688831120729446411e-02 -1.804518699645996094e-01 6.413716822862625122e-02 7.716346532106399536e-03 2.684023678302764893e-01 2.302518039941787720e-01 3.030222058296203613e-01 -6.220978498458862305e-02 1.828969120979309082e-01 -7.607579976320266724e-02 1.322082132101058960e-01 -3.293620347976684570e-01 1.296800523996353149e-01 -3.581120371818542480e-01 -1.384210139513015747e-01 -2.143727540969848633e-01 2.953872270882129669e-02 -2.422044724225997925e-01 6.744033098220825195e-02 3.745875880122184753e-02 -1.031777113676071167e-01
2.247597724199295044e-01 -1.571368426084518433e-01 4.076573252677917480e-02 -5.695574358105659485e-02 1.224689558148384094e-01 -5.800709128379821777e-02 3.043501675128936768e-01 4.025215655565261841e-02 7.243110332638025284e-03 1.471588667482137680e-02 1.851328462362289429e-01 -2.375042587518692017e-01 4.403653368353843689e-02 1.335105746984481812e-01 -2.422359436750411987e-01 -1.616894006729125977e-01 3.060394227504730225e-01 5.413938686251640320e-02 -4.145602881908416748e-02 4.082937911152839661e-02 -8.497371524572372437e-02 1.620305776596069336e-01 -2.129446417093276978e-01 2.395470589399337769e-01 -4.353407323360443115e-01 -2.048072963953018188e-01 -8.513951674103736877e-03 -2.758525907993316650e-01 2.751548588275909424e-02 1.314584314823150635e-01 7.112230360507965088e-02 -2.117170393466949463e-01
3.497775271534919739e-02 1.892757266759872437e-01 -4.842092841863632202e-02 -1.659649461507797241e-01 -2.533958852291107178e-01 -2.756069414317607880e-02 4.731134474277496338e-01 -1.814491152763366699e-01 1.177004128694534302e-01 -2.066210471093654633e-02 -1.712475866079330444e-01 -1.776428520679473877e-01 -1.096080616116523743e-01 -3.636373952031135559e-02 8.710725605487823486e-02 -3.035798072814941406e-01 1.443402171134948730e-01 3.730198740959167480e-02 2.994461655616760254e-01 -1.722345314919948578e-02 -3.540360927581787109e-01 1.431156545877456665e-01 -2.550441026687622070e-01 -1.816139370203018188e-01 -1.124568507075309753e-01 9.195080399513244629e-02 -1.937603577971458435e-02 2.463676594197750092e-02 -1.897260248661041260e-01 -7.646269351243972778e-02 3.154705092310905457e-02 4.603038728237152100e-02
9.462490677833557129e-02 1.809654533863067627e-01 -1.333620548248291016e-01 2.469979673624038696e-01 -7.172529399394989014e-02 2.019227296113967896e-01 3.403886780142784119e-02 -3.069889843463897705e-01 1.043552607297897339e-01 1.386102885007858276e-01 4.951901733875274658e-03 -1.401437968015670776e-01 -4.259739071130752563e-02 -2.852509021759033203e-01 -7.240317016839981079e-02 4.467704892158508301e-02 3.069671988487243652e-01 1.155579909682273865e-01 2.001928389072418213e-01 -1.398264616727828979e-01 -1.959061771631240845e-01 -1.431550085544586182e-01 -2.538779079914093018e-01 2.256795763969421387e-02 -3.166218400001525879e-01 6.708839535713195801e-02 5.176732782274484634e-03 -2.068691402673721313e-01 1.845736354589462280e-01 2.776598930358886719e-01 1.070792824029922485e-01 -1.917032301425933838e-01
3.457623124122619629e-01 5.670963600277900696e-02 -4.731270670890808105e-02 1.041316986083984375e-01 -3.223613277077674866e-02 -3.289713859558105469e-01 9.548338502645492554e-02 1.530372351408004761e-01 1.993825882673263550e-01 6.251715868711471558e-02 3.161929845809936523e-01 -2.017764374613761902e-03 5.448370426893234253e-02 -5.047085694968700409e-03 -1.105172373354434967e-02 -8.330568671226501465e-02 2.262896448373794556e-01 1.169600561261177063e-01 2.005491852760314941e-01 -3.432378917932510376e-02 -1.356686353683471680e-01 -6.761922687292098999e-02 -3.836352229118347168e-01 2.390530109405517578e-01 -4.632449522614479065e-02 -1.477388441562652588e-01 2.475337237119674683e-01 -1.418296843767166138e-01 2.103530019521713257e-01 -2.738913595676422119e-01 6.562811136245727539e-02 -7.831352949142456055e-02
-4.375946708023548126e-03 1.448719799518585205e-01 -3.902437537908554077e-02 5.676312744617462158e-02 3.977823629975318909e-02 -2.350540757179260254e-01 2.466689199209213257e-01 -1.747935451567173004e-02 -3.713933983817696571e-03 8.308142423629760742e-02 1.506104171276092529e-01 2.290056347846984863e-01 -8.957526832818984985e-02 -8.715805411338806152e-02 -1.308507919311523438e-01 1.101836264133453369e-01 2.212648689746856689e-01 4.040921032428741455e-01 4.052326679229736328e-01 -1.975416988134384155e-01 3.844138234853744507e-02 -3.096548467874526978e-02 -3.280563950538635254e-01 7.077452540397644043e-02 -5.719581246376037598e-02 -1.698097139596939087e-01 2.782114148139953613e-01 5.182972643524408340e-03 1.873195357620716095e-02 2.523697018623352051e-01 1.446790527552366257e-02 1.581170558929443359e-01
-5.884748697280883789e-02 1.385412514209747314e-01 2.279170006513595581e-01 -1.900158822536468506e-02 -3.983645141124725342e-02 -4.978873953223228455e-02 1.564984023571014404e-01 -1.258309334516525269e-01 -2.920069992542266846e-01 2.903914079070091248e-02 2.098587304353713989e-01 6.231732666492462158e-02 1.127431392669677734e-01 2.550059258937835693e-01 3.414045572280883789e-01 -5.807073041796684265e-02 2.317397147417068481e-01 2.538845837116241455e-01 2.217883169651031494e-01 -2.124368697404861450e-01 -4.172638058662414551e-02 4.050682857632637024e-02 -4.028111994266510010e-01 1.861701011657714844e-01 -1.010380014777183533e-01 4.767782613635063171e-02 -2.793107628822326660e-01 -1.836263090372085571e-01 2.895349171012639999e-03 7.237892597913742065e-03 1.073493212461471558e-01 1.906568743288516998e-02
2.897160947322845459e-01 1.441878229379653931e-01 -1.603704392910003662e-01 2.834013402462005615e-01 -2.232309728860855103e-01 2.670370042324066162e-01 2.378108948469161987e-01 -2.775910198688507080e-01 -4.654938727617263794e-02 1.316086947917938232e-01 1.257674247026443481e-01 -9.658788889646530151e-02 -1.237837895750999451e-01 -8.938547223806381226e-02 -1.569074541330337524e-01 1.912170946598052979e-01 2.481677979230880737e-01 3.205635249614715576e-01 9.277638047933578491e-02 -5.199205502867698669e-02 -6.929262727499008179e-02 -1.173068359494209290e-01 -8.862669765949249268e-02 9.349443763494491577e-02 -2.496488243341445923e-01 1.192353367805480957e-01 5.007791891694068909e-02 -1.701181083917617798e-01 2.164010852575302124e-01 9.412495046854019165e-02 9.858667105436325073e-02 -1.454039216041564941e-01
9.356010705232620239e-02 2.665485814213752747e-02 1.997597329318523407e-02 3.732756674289703369e-01 -2.238343656063079834e-01 -1.105945184826850891e-01 1.761307865381240845e-01 -3.259229660034179688e-01 -1.708091199398040771e-01 3.448821008205413818e-01 3.671762347221374512e-02 -1.187701225280761719e-01 7.943532615900039673e-02 -1.210144311189651489e-01 4.389791563153266907e-02 2.671657800674438477e-01 1.889377832412719727e-01 1.294741183519363403e-01 2.653383910655975342e-01 -2.762183845043182373e-01 -1.533214002847671509e-01 2.052718773484230042e-02 -5.802128463983535767e-02 1.335141807794570923e-01 -1.475406438112258911e-01 2.433136850595474243e-01 6.478753685951232910e-02 4.410590603947639465e-02 2.776522887870669365e-03 -1.588064059615135193e-02 2.445880472660064697e-01 4.369497299194335938e-02
-6.239078938961029053e-02 -6.761756539344787598e-02 4.244756326079368591e-02 1.728614717721939087e-01 -2.375600636005401611e-01 2.162170112133026123e-01 3.418442010879516602e-01 7.022762298583984375e-02 -5.441670492291450500e-02 3.271055966615676880e-02 -2.775883115828037262e-02 2.963376939296722412e-01 -1.833404749631881714e-01 4.850845038890838623e-02 -6.479486078023910522e-02 -7.323594763875007629e-03 1.495081782341003418e-01 1.982796005904674530e-02 3.371464908123016357e-01 -8.251009881496429443e-02 -7.952938228845596313e-02 2.527556754648685455e-02 -4.367316961288452148e-01 -6.201595813035964966e-02 -2.725064158439636230e-01 9.850743412971496582e-02 6.669685244560241699e-02 -6.000257283449172974e-02 1.154847666621208191e-01 -1.829951852560043335e-01 1.669526398181915283e-01 3.009431362152099609e-01
-2.613672055304050446e-02 -4.722662270069122314e-03 6.792519241571426392e-02 2.189248800277709961e-01 1.840377449989318848e-01 -1.134071052074432373e-01 2.494237422943115234e-01 -2.121209055185317993e-01 1.098226904869079590e-01 7.720982283353805542e-02 2.032905220985412598e-01 1.477335020899772644e-02 -1.331877708435058594e-01 -8.860984444618225098e-02 2.941721677780151367e-02 2.190404683351516724e-01 2.572788000106811523e-01 2.825340926647186279e-01 2.831668853759765625e-01 -1.862711757421493530e-01 4.567167256027460098e-03 1.941687054932117462e-02 -4.434641599655151367e-01 2.417286112904548645e-02 -1.383551359176635742e-01 6.265631318092346191e-02 -1.019732560962438583e-02 2.816982269287109375e-01 4.012649506330490112e-02 2.732075154781341553e-01 -9.202056378126144409e-02 1.141251698136329651e-01
-4.228703305125236511e-02 2.310827821493148804e-01 -9.550973773002624512e-02 1.330257058143615723e-01 5.005979537963867188e-02 -2.707011811435222626e-02 7.682023942470550537e-02 -1.402535941451787949e-02 7.476112246513366699e-02 3.139114379882812500e-01 3.255679737776517868e-03 1.250993460416793823e-01 -8.613472431898117065e-02 1.516587585210800171e-01 8.566956222057342529e-02 6.989739090204238892e-02 3.792003095149993896e-01 1.396798193454742432e-01 4.783858656883239746e-01 -2.664307318627834320e-02 -7.282397896051406860e-02 7.943114638328552246e-02 -1.457254439592361450e-01 2.184467762708663940e-01 -1.476763039827346802e-01 -1.181522756814956665e-01 -1.394369453191757202e-01 -2.020414471626281738e-01 -3.596193492412567139e-01 2.148687243461608887e-01 3.305482678115367889e-03 -3.538500890135765076e-02
3.911188840866088867e-01 2.185396105051040649e-01 3.441549241542816162e-01 -1.150322705507278442e-01 -9.789583086967468262e-02 -5.383912473917007446e-02 -3.888515010476112366e-02 -1.279002577066421509e-01 -3.122472465038299561e-01 2.887584567070007324e-01 1.026756837964057922e-01 -1.820300072431564331e-01 -2.334080934524536133e-01 2.637133374810218811e-02 -6.842672079801559448e-02 1.096457019448280334e-01 1.472297310829162598e-01 9.478998184204101562e-02 8.360530436038970947e-02 -1.505362428724765778e-02 -4.037841409444808960e-02 -7.953066378831863403e-02 -3.709172606468200684e-01 1.809665113687515259e-01 9.594208560883998871e-03 -8.946819603443145752e-02 2.129919230937957764e-01 -1.226041316986083984e-01 1.703318804502487183e-01 7.895580679178237915e-02 1.315708011388778687e-01 5.990282446146011353e-02
-1.267246454954147339e-01 -1.100751385092735291e-01 -9.356275945901870728e-02 1.500626206398010254e-01 -1.363675147294998169e-01 1.168012320995330811e-01 1.785537302494049072e-01 -2.547734379768371582e-01 9.450860321521759033e-02 3.172199130058288574e-01 -5.639583338052034378e-03 -1.662620306015014648e-01 -2.040254473686218262e-01 9.209067374467849731e-02 2.020321041345596313e-01 -2.280437201261520386e-01 1.748633012175559998e-02 1.435539275407791138e-01 2.006863057613372803e-01 9.187600761651992798e-02 -1.643683314323425293e-01 8.486057817935943604e-02 -5.584174394607543945e-01 2.555311322212219238e-01 -1.899946853518486023e-02 3.036346472799777985e-02 -6.281834095716476440e-02 -1.309802681207656860e-01 -1.538414061069488525e-01 2.218444459140300751e-02 -6.245919968932867050e-03 6.165517866611480713e-02
-1.096608266234397888e-01 1.127382591366767883e-01 2.425912469625473022e-01 7.847742736339569092e-02 1.371361464262008667e-01 -4.299524053931236267e-02 1.518978029489517212e-01 1.101580169051885605e-02 -4.471250250935554504e-02 1.627801656723022461e-01 2.231713533401489258e-01 7.228930294513702393e-02 5.349359661340713501e-02 -1.371127814054489136e-01 1.012503802776336670e-01 -3.690360486507415771e-02 1.386938095092773438e-01 3.380252048373222351e-02 8.394646644592285156e-02 1.386145055294036865e-01 1.441610511392354965e-02 3.381830751895904541e-01 -2.700864672660827637e-01 1.915687471628189087e-01 -3.863561153411865234e-01 -1.586052924394607544e-01 -1.122835278511047363e-01 -2.277013808488845825e-01 -2.074283212423324585e-01 7.079304754734039307e-02 4.372411966323852539e-01 -2.535208314657211304e-02
-8.213357999920845032e-03 1.269372254610061646e-01 -1.595793217420578003e-01 8.129568397998809814e-02 -9.879367798566818237e-02 -7.661608513444662094e-03 2.131227552890777588e-01 -2.532404363155364990e-01 1.076364219188690186e-01 1.692849695682525635e-01 -1.677007973194122314e-01 3.821785748004913330e-02 3.999189734458923340e-01 -2.696827650070190430e-01 2.033663243055343628e-01 -1.281790286302566528e-01 1.360036283731460571e-01 3.133806884288787842e-01 3.028455376625061035e-01 -8.103524893522262573e-02 -2.080443650484085083e-01 2.511169575154781342e-02 -2.915488183498382568e-01 3.887459635734558105e-02 -1.225004866719245911e-01 9.682256728410720825e-02 9.970081597566604614e-02 -2.360614715144038200e-03 9.542150050401687622e-02 1.552619785070419312e-01 -1.096332073211669922e-01 -2.170847803354263306e-01
6.046970561146736145e-02 2.168455272912979126e-01 -2.485442720353603363e-02 2.690516412258148193e-01 -2.238575220108032227e-01 1.437374651432037354e-01 2.496851533651351929e-01 -1.224340125918388367e-01 -7.795207947492599487e-02 2.292789518833160400e-01 2.260869592428207397e-01 -1.004323139786720276e-01 -3.651142716407775879e-01 7.991047576069831848e-03 -9.721171855926513672e-02 2.249866165220737457e-02 1.298129707574844360e-01 1.282730102539062500e-01 2.805811166763305664e-01 1.614665389060974121e-01 -2.432781830430030823e-02 3.234763741493225098e-01 -4.415830597281455994e-02 -7.458809763193130493e-02 -1.539556384086608887e-01 9.060289710760116577e-02 -3.110504895448684692e-02 -1.619802862405776978e-01 1.231117695569992065e-01 -1.683038324117660522e-01 -5.136420950293540955e-02 -3.300782144069671631e-01
-3.826043030130676925e-05 1.613328158855438232e-01 1.957272738218307495e-02 -2.509355079382658005e-03 1.123433858156204224e-01 2.331078611314296722e-02 1.797643005847930908e-01 -2.635801434516906738e-01 6.394625455141067505e-02 -5.347876995801925659e-02 1.422585546970367432e-01 -1.426913738250732422e-01 -3.015362918376922607e-01 -1.245831176638603210e-01 1.273258179426193237e-01 -2.059554681181907654e-02 2.644293606281280518e-01 2.456681579351425171e-01 3.366460800170898438e-01 1.175502538681030273e-01 -6.226079910993576050e-02 2.660716176033020020e-01 -4.614188671112060547e-01 6.636573467403650284e-03 1.950019598007202148e-02 2.433550655841827393e-01 6.256374716758728027e-02 1.236106604337692261e-01 8.601580560207366943e-02 1.036667302250862122e-01 5.612529814243316650e-03 2.144315242767333984e-01
-1.392042189836502075e-01 4.308238998055458069e-02 -4.953114688396453857e-02 1.196369230747222900e-01 -1.041184067726135254e-01 -3.916536644101142883e-02 2.719859182834625244e-01 -2.141004949808120728e-01 8.272397518157958984e-02 1.826511621475219727e-01 1.205695718526840210e-01 4.442038014531135559e-02 -1.031815931200981140e-01 7.912501692771911621e-02 2.202946841716766357e-01 -1.312658339738845825e-01 -5.185383930802345276e-02 2.659602463245391846e-01 2.311631888151168823e-01 1.949457228183746338e-01 -3.767949342727661133e-01 3.089420683681964874e-02 -5.057607293128967285e-01 9.235996752977371216e-02 -1.846353113651275635e-01 1.507843881845474243e-01 1.968351900577545166e-01 -4.867538809776306152e-02 -6.795782595872879028e-02 1.020040642470121384e-02 -1.173968538641929626e-01 4.320108518004417419e-02
1.788264364004135132e-01 -1.214843126945197582e-03 -2.331864386796951294e-01 8.099513500928878784e-02 9.738709777593612671e-02 2.076184749603271484e-01 3.916751444339752197e-01 -3.013631701469421387e-01 -1.979610919952392578e-01 1.597735583782196045e-01 2.242084592580795288e-02 -2.956496179103851318e-01 3.256625682115554810e-02 -5.558935925364494324e-03 1.972011476755142212e-02 -1.210615783929824829e-01 1.284735351800918579e-01 2.267989069223403931e-01 3.185079097747802734e-01 -1.216449886560440063e-01 -3.468860089778900146e-01 -1.837950497865676880e-01 -1.884541958570480347e-01 -1.688660867512226105e-02 -2.140310406684875488e-01 3.066503070294857025e-02 3.142309933900833130e-02 2.414891310036182404e-02 4.911476280540227890e-03 -1.668510027229785919e-02 -1.345839351415634155e-01 2.581953629851341248e-02
2.802401483058929443e-01 3.699507564306259155e-02 1.300635635852813721e-01 8.371132612228393555e-02 -1.826899200677871704e-01 6.516079604625701904e-02 1.501118093729019165e-01 -2.916487157344818115e-01 1.113758534193038940e-01 2.025127559900283813e-01 -1.538539826869964600e-01 -8.183813095092773438e-02 -8.110281825065612793e-02 2.366729378700256348e-01 2.198799997568130493e-01 -3.462578728795051575e-02 3.953970968723297119e-01 5.381719022989273071e-02 4.110397994518280029e-01 -1.235881820321083069e-01 -3.192765712738037109e-01 -8.874929696321487427e-02 -4.348118975758552551e-02 -3.170628799125552177e-03 -3.201631084084510803e-02 1.678769588470458984e-01 -8.682464808225631714e-02 -5.323643982410430908e-02 -1.276771575212478638e-01 1.778030991554260254e-01 7.429755479097366333e-02 8.272119611501693726e-02
1.462926566600799561e-01 1.132213883101940155e-02 7.354835420846939087e-02 6.338833272457122803e-02 3.602841123938560486e-02 -1.369618922472000122e-01 2.518644332885742188e-01 -5.832053720951080322e-02 2.411678247153759003e-02 -1.147034913301467896e-01 9.212359786033630371e-02 -4.063335359096527100e-01 -1.244606077671051025e-01 -2.289722114801406860e-01 -1.242624372243881226e-01 1.199506148695945740e-01 2.979704141616821289e-01 6.493054330348968506e-02 2.060348242521286011e-01 3.444359600543975830e-01 -1.571657210588455200e-01 -1.292364150285720825e-01 -6.828412413597106934e-02 3.078360259532928467e-01 -2.697719931602478027e-01 6.960447877645492554e-02 -1.811785101890563965e-01 -2.122976630926132202e-01 -4.282674938440322876e-02 -5.758874490857124329e-02 -1.326223760843276978e-01 1.545780152082443237e-01
-9.733127057552337646e-02 -3.534021228551864624e-02 -7.646272331476211548e-02 1.964146643877029419e-01 1.160128191113471985e-01 2.097920030355453491e-01 2.351334542036056519e-01 -5.707974731922149658e-02 -1.680496335029602051e-02 -1.093377843499183655e-01 1.390342116355895996e-01 2.755784094333648682e-01 -1.243861243128776550e-01 -2.249017953872680664e-01 1.267456114292144775e-01 1.204825565218925476e-01 2.031506001949310303e-01 2.343687415122985840e-01 2.592893540859222412e-01 -1.046163067221641541e-01 -3.035184741020202637e-01 -1.283661872148513794e-01 -3.323500454425811768e-01 -1.350246556103229523e-02 -3.290670216083526611e-01 4.685061424970626831e-02 2.754981219768524170e-01 -3.992944955825805664e-03 2.069667428731918335e-01 -2.272019162774085999e-02 -8.559961570426821709e-04 3.644795343279838562e-02
-9.337050467729568481e-02 3.403272330760955811e-01 -1.219368204474449158e-01 1.052831262350082397e-01 -2.151760756969451904e-01 -1.876191198825836182e-01 2.237511873245239258e-01 3.766820952296257019e-02 4.712073132395744324e-02 1.286435872316360474e-01 3.216617926955223083e-02 -3.181874752044677734e-02 2.115680873394012451e-01 3.827357664704322815e-02 -5.222899466753005981e-02 1.576161384582519531e-02 1.278244405984878540e-01 1.978949159383773804e-01 2.256675958633422852e-01 -2.674078047275543213e-01 -1.560566276311874390e-01 6.568889319896697998e-02 -2.611459791660308838e-01 3.496899306774139404e-01 -2.598416209220886230e-01 2.112514898180961609e-02 -2.425062656402587891e-01 1.945410966873168945e-01 4.574853926897048950e-02 1.233664304018020630e-01 -2.597641050815582275e-01 3.159241052344441414e-03
1.735966503620147705e-01 1.952799111604690552e-01 2.556881308555603027e-01 4.097946360707283020e-02 -1.689051836729049683e-02 -1.997550576925277710e-01 1.419005841016769409e-01 -2.106563448905944824e-01 2.252562530338764191e-02 3.570262193679809570e-01 2.149648033082485199e-02 -7.119669020175933838e-02 -1.374340504407882690e-01 9.411710500717163086e-02 1.688853465020656586e-02 -7.328908890485763550e-02 1.214991807937622070e-01 1.681500971317291260e-01 -3.271312266588211060e-02 -1.149815842509269714e-01 -3.394612669944763184e-01 6.276394426822662354e-02 -1.597784757614135742e-01 2.656167140230536461e-03 -5.367315411567687988e-01 -1.130357161164283752e-01 -3.239970188587903976e-03 1.073748469352722168e-01 -2.726659551262855530e-02 2.493397146463394165e-01 1.379299350082874298e-02 1.246100068092346191e-01
3.175673186779022217e-01 3.197439014911651611e-01 -8.386632055044174194e-02 8.184379898011684418e-03 1.604787409305572510e-01 -9.973269701004028320e-02 1.953559070825576782e-01 1.202137321233749390e-01 -4.043073579668998718e-02 1.766373515129089355e-01 9.084549546241760254e-02 -1.731950491666793823e-01 -3.457365036010742188e-01 4.358445852994918823e-02 -1.901826858520507812e-01 -2.186004817485809326e-02 4.222289845347404480e-02 -5.066786706447601318e-02 3.067646026611328125e-01 2.801475226879119873e-01 -8.663436025381088257e-02 1.512191295623779297e-01 -2.281566411256790161e-01 2.382128685712814331e-01 -7.411558926105499268e-02 -1.346538662910461426e-01 -1.173456478863954544e-02 -2.865369617938995361e-01 -1.620408594608306885e-01 8.778742514550685883e-03 1.319809108972549438e-01 8.126299083232879639e-02
1.181238237768411636e-02 7.182271033525466919e-02 1.321821706369519234e-03 4.370437189936637878e-02 -1.532517224550247192e-01 -1.371467262506484985e-01 4.119025468826293945e-01 -3.252411782741546631e-01 -2.339609898626804352e-02 -2.574657201766967773e-01 -1.762521266937255859e-01 -1.017389371991157532e-01 -8.916282653808593750e-02 -8.324097841978073120e-02 7.472069561481475830e-02 -1.196771264076232910e-01 1.147077903151512146e-01 1.132881715893745422e-01 3.233176171779632568e-01 -7.382964342832565308e-02 -3.721508681774139404e-01 -6.402305513620376587e-02 -2.626665532588958740e-01 -3.313980996608734131e-02 2.292295917868614197e-02 -5.960223078727722168e-02 -1.095952931791543961e-02 2.361916601657867432e-01 -6.406813859939575195e-02 4.976427927613258362e-02 3.318519592285156250e-01 8.159100264310836792e-02
-1.198819652199745178e-01 6.058437749743461609e-02 4.026264324784278870e-02 2.378619313240051270e-01 3.004960948601365089e-03 -6.517731398344039917e-02 2.591809034347534180e-01 -1.508621275424957275e-01 2.279328554868698120e-01 1.261964887380599976e-01 4.695773124694824219e-03 2.350540645420551300e-02 -1.453810334205627441e-01 1.470576822757720947e-01 1.472594887018203735e-01 -1.111723110079765320e-01 -4.139842465519905090e-02 3.258361220359802246e-01 2.353303879499435425e-01 2.329619973897933960e-01 -3.145963251590728760e-01 -2.545018494129180908e-02 -5.232552886009216309e-01 1.265191882848739624e-01 -1.609237641096115112e-01 1.998289078474044800e-01 7.041797973215579987e-03 -3.214656934142112732e-02 -6.983257085084915161e-02 7.382319867610931396e-02 -1.942805480211973190e-03 1.048387773334980011e-02
2.036983817815780640e-01 2.264783829450607300e-01 -1.818665303289890289e-02 5.663116648793220520e-02 -4.058886319398880005e-02 4.726894199848175049e-02 3.491869568824768066e-01 -2.259350866079330444e-01 -8.251967281103134155e-02 1.444141864776611328e-01 1.021392047405242920e-01 -2.253875136375427246e-01 -8.322986215353012085e-02 -1.805156841874122620e-02 -2.663014084100723267e-02 1.916674971580505371e-01 1.610134690999984741e-01 1.301557570695877075e-01 -1.631342172622680664e-01 1.656144112348556519e-01 -1.074129119515419006e-01 -8.349307626485824585e-02 -2.592340111732482910e-01 3.600198030471801758e-01 -2.167309671640396118e-01 -3.067915439605712891e-01 -2.893632352352142334e-01 -1.150874868035316467e-01 -5.384007003158330917e-03 7.007322460412979126e-02 1.943086385726928711e-01 -1.498115621507167816e-02
8.962950110435485840e-02 7.070382684469223022e-02 -1.442047059535980225e-01 3.332365453243255615e-01 2.556177601218223572e-02 -1.682063564658164978e-02 1.248132809996604919e-01 -1.671365350484848022e-01 3.040566295385360718e-02 2.758845984935760498e-01 -8.392264693975448608e-02 3.782789409160614014e-02 -1.195042356848716736e-01 2.266305536031723022e-01 -3.362531960010528564e-02 9.892599284648895264e-02 2.463572621345520020e-01 1.154114454984664917e-01 1.351386010646820068e-01 -1.914038062095642090e-01 -1.918331086635589600e-01 3.168226480484008789e-01 -6.304243206977844238e-02 3.728018701076507568e-02 -2.930962443351745605e-01 -1.372323837131261826e-02 4.498535096645355225e-01 1.220690668560564518e-03 -5.221788585186004639e-02 1.513542234897613525e-02 1.494142860174179077e-01 -2.518177032470703125e-01
6.438504904508590698e-02 1.029853820800781250e-01 -2.575489282608032227e-01 2.648252248764038086e-01 -1.890191882848739624e-01 1.030717715620994568e-01 4.970202147960662842e-01 -3.306556940078735352e-01 1.100341379642486572e-01 3.789278864860534668e-01 9.140644222497940063e-03 -6.634087115526199341e-02 -1.460378319025039673e-01 -1.282051205635070801e-01 -2.967629022896289825e-02 -8.736628293991088867e-02 3.398423790931701660e-01 5.046742409467697144e-02 2.538932859897613525e-02 -9.469046443700790405e-02 -8.416189998388290405e-02 3.088984452188014984e-02 -5.014732852578163147e-02 1.540877819061279297e-01 -9.506438672542572021e-02 3.971432894468307495e-02 2.211488038301467896e-01 5.304414778947830200e-02 2.724221441894769669e-03 9.215872734785079956e-02 2.682427875697612762e-02 7.819025218486785889e-02
5.456974357366561890e-02 8.979097753763198853e-02 1.541143804788589478e-01 1.773683130741119385e-01 6.729211658239364624e-02 -9.789448976516723633e-02 3.756967186927795410e-01 7.558809220790863037e-02 1.220802962779998779e-01 1.578360348939895630e-01 -9.993235766887664795e-02 -9.960263967514038086e-03 -2.820834517478942871e-02 1.020613387227058411e-01 -3.495864570140838623e-02 -2.010308355093002319e-01 1.146941259503364563e-01 -1.186838187277317047e-02 -9.272975474596023560e-02 -1.406393796205520630e-01 -8.521178364753723145e-02 -1.648880541324615479e-01 -4.227068424224853516e-01 4.216103255748748779e-02 -3.014564514160156250e-01 1.335434615612030029e-01 -3.065113723278045654e-01 -4.021434485912322998e-01 1.384080797433853149e-01 1.162458732724189758e-01 -7.825329899787902832e-03 -1.278101503849029541e-01
7.977832853794097900e-02 1.023906767368316650e-01 2.225212901830673218e-01 1.071950122714042664e-01 6.254656612873077393e-02 -1.245036572217941284e-01 2.263867110013961792e-01 -1.930958032608032227e-01 4.538871720433235168e-02 2.399997264146804810e-01 1.124519929289817810e-01 -1.038782298564910889e-01 7.977786660194396973e-02 9.403967857360839844e-02 -4.531310498714447021e-02 -1.923627108335494995e-01 1.055480912327766418e-01 -9.824187308549880981e-02 7.658374495804309845e-03 -8.496433496475219727e-02 -4.873239994049072266e-01 3.128181993961334229e-01 -1.297902613878250122e-01 1.285524964332580566e-01 -3.149764835834503174e-01 -1.023032590746879578e-01 -6.603294610977172852e-02 1.522821187973022461e-01 -1.279659289866685867e-02 2.734675705432891846e-01 1.158257722854614258e-01 2.333733439445495605e-01
9.134963154792785645e-02 2.001084238290786743e-01 -1.632625013589859009e-01 3.876751363277435303e-01 -2.380741983652114868e-01 2.833190560340881348e-01 1.722004115581512451e-01 -3.444187939167022705e-01 8.404237218201160431e-03 1.734114885330200195e-01 7.131911814212799072e-03 -1.460421383380889893e-01 9.225941449403762817e-02 -1.547609716653823853e-01 -2.610993757843971252e-02 -2.391463145613670349e-02 1.468610018491744995e-01 2.411788702011108398e-01 2.526550926268100739e-02 -8.175639063119888306e-02 -2.632176876068115234e-01 3.686008974909782410e-02 -9.675551205873489380e-02 2.959876693785190582e-02 -3.264295458793640137e-01 -8.602635934948921204e-03 -4.598233383148908615e-03 -1.685078293085098267e-01 5.458533763885498047e-02 2.812779843807220459e-01 1.302653402090072632e-01 -4.638065025210380554e-02
-5.481503903865814209e-02 1.240037679672241211e-01 2.722113430500030518e-01 1.490583717823028564e-01 -4.312369972467422485e-02 1.872836947441101074e-01 1.258639842271804810e-01 -1.561995446681976318e-01 1.673269569873809814e-01 -1.861037760972976685e-01 3.143089637160301208e-02 1.263312399387359619e-01 -4.030749946832656860e-02 -1.919663250446319580e-01 6.804610043764114380e-02 -7.432114332914352417e-02 2.342590838670730591e-01 8.139596320688724518e-03 1.796164810657501221e-01 -2.640564143657684326e-01 -2.943518757820129395e-01 -1.928111165761947632e-01 -5.496515631675720215e-01 -5.345045588910579681e-03 -1.512882858514785767e-01 -7.140075415372848511e-02 2.569914236664772034e-02 1.160389333963394165e-01 -8.864897489547729492e-02 1.018785536289215088e-01 1.873709112405776978e-01 3.952889889478683472e-02
1.672082394361495972e-01 -4.225693643093109131e-02 1.442162040621042252e-02 -7.607934623956680298e-02 -2.100941985845565796e-01 4.626513645052909851e-02 1.401546150445938110e-01 -1.112684011459350586e-01 -9.442661702632904053e-02 1.259265393018722534e-01 8.273119479417800903e-02 -2.126440852880477905e-01 -1.347495242953300476e-02 -1.346173584461212158e-01 -1.461928337812423706e-01 1.337700933218002319e-01 -4.751360043883323669e-02 -2.280903980135917664e-02 -2.012557163834571838e-02 -6.781637668609619141e-02 -4.933699220418930054e-02 3.100803121924400330e-02 -3.492290079593658447e-01 2.639788985252380371e-01 -6.208108663558959961e-01 -1.574303060770034790e-01 -2.605374455451965332e-01 -1.114031523466110229e-01 -1.482603885233402252e-02 1.477635353803634644e-01 1.763389557600021362e-01 7.138826698064804077e-02
8.819092996418476105e-03 9.204591624438762665e-03 -1.793431192636489868e-01 4.079502224922180176e-01 -5.593949463218450546e-03 1.855827271938323975e-01 3.313133716583251953e-01 -1.971555948257446289e-01 1.324079483747482300e-01 -3.665922954678535461e-02 2.994372323155403137e-02 -2.355456650257110596e-01 -5.577697977423667908e-02 -4.338322952389717102e-02 2.116034179925918579e-01 1.070713847875595093e-01 2.175167202949523926e-01 -8.477397263050079346e-02 3.092027306556701660e-01 -1.581804007291793823e-01 -2.583118677139282227e-01 -2.634255290031433105e-01 -1.318621337413787842e-01 4.732483252882957458e-02 -2.732207775115966797e-01 3.010268881916999817e-02 3.019500151276588440e-02 -1.958963423967361450e-01 4.605096206068992615e-02 1.250175386667251587e-02 8.250701427459716797e-02 1.638638824224472046e-01
1.252936571836471558e-01 3.530099987983703613e-02 1.438185125589370728e-01 -1.009798049926757812e-01 1.357179582118988037e-01 -3.731916844844818115e-01 2.323688417673110962e-01 8.064984530210494995e-02 -2.925804443657398224e-02 1.685000956058502197e-02 2.709039151668548584e-01 -1.357917487621307373e-01 -1.696161478757858276e-01 1.681749820709228516e-01 -9.673659503459930420e-02 -2.134288996458053589e-01 2.795445024967193604e-01 -8.980211801826953888e-03 2.600580453872680664e-01 -7.838678359985351562e-02 -2.186331897974014282e-01 -9.599310904741287231e-02 -2.837969362735748291e-01 2.185030877590179443e-01 -2.018815875053405762e-01 1.136495471000671387e-01 -6.607057899236679077e-02 -6.688428670167922974e-02 -2.383790612220764160e-01 -2.398845553398132324e-01 6.097704172134399414e-02 1.056142300367355347e-01
8.868943899869918823e-02 -1.526266634464263916e-01 -5.622415244579315186e-02 4.314411282539367676e-01 -1.882495731115341187e-02 -1.287027597427368164e-01 3.241465687751770020e-01 2.159393206238746643e-02 4.068306833505630493e-02 4.247678071260452271e-02 1.182498596608638763e-02 2.419578880071640015e-01 -8.350930362939834595e-02 8.068460971117019653e-02 -5.329572036862373352e-02 6.936343386769294739e-03 1.190794631838798523e-01 3.731266036629676819e-02 2.819981276988983154e-01 -1.759108304977416992e-01 1.370641775429248810e-02 2.307620085775852203e-02 -1.400610655546188354e-01 2.794131338596343994e-01 -2.620620131492614746e-01 1.048680618405342102e-01 2.989165782928466797e-01 -1.090724468231201172e-01 -2.447638213634490967e-01 1.066121235489845276e-01 1.809254102408885956e-02 -3.187351524829864502e-01
-4.250473082065582275e-01 2.117330133914947510e-01 -7.726407051086425781e-02 2.307635843753814697e-01 -9.927012026309967041e-02 1.100563444197177887e-02 2.827188670635223389e-01 8.135553449392318726e-02 -2.602754905819892883e-02 2.251088172197341919e-01 4.828904941678047180e-02 1.409638226032257080e-01 -2.939962223172187805e-02 -1.404711417853832245e-02 6.427527219057083130e-02 -7.770360261201858521e-02 1.274173557758331299e-01 2.191534191370010376e-01 3.225982785224914551e-01 -1.761017888784408569e-01 -3.601662442088127136e-02 9.997228533029556274e-02 -1.690479516983032227e-01 2.556460499763488770e-01 -1.461054086685180664e-01 -1.052510440349578857e-01 4.611352458596229553e-02 -2.741928398609161377e-01 -1.936793327331542969e-01 5.175913497805595398e-02 -2.766396999359130859e-01 -5.432786047458648682e-02
2.101483009755611420e-02 1.855331286787986755e-02 3.359251916408538818e-01 1.376519948244094849e-01 -1.371787786483764648e-01 1.364362984895706177e-01 3.061021268367767334e-01 -9.015233814716339111e-02 -1.221420895308256149e-02 1.746508628129959106e-01 3.342985734343528748e-02 -2.427071183919906616e-01 -2.469232119619846344e-02 1.261743009090423584e-01 -2.578253149986267090e-01 1.403715759515762329e-01 1.251772493124008179e-01 2.066294550895690918e-01 1.208833456039428711e-01 4.369068145751953125e-02 -3.003485500812530518e-01 -9.170209616422653198e-02 -1.611430943012237549e-01 1.479921787977218628e-01 -3.510776162147521973e-01 -3.581332266330718994e-01 2.906398614868521690e-03 -9.512701630592346191e-02 -1.936571151018142700e-01 7.862979918718338013e-02 8.771232515573501587e-02 -3.809962794184684753e-02
-6.425528321415185928e-03 -7.821284979581832886e-02 1.416406780481338501e-01 2.615170478820800781e-01 -2.689152657985687256e-01 2.375791519880294800e-01 2.488896250724792480e-01 -1.748888641595840454e-01 -9.357823058962821960e-03 1.195473503321409225e-02 2.434076555073261261e-02 1.955685615539550781e-01 -1.674486845731735229e-01 -1.027193441987037659e-01 2.040202170610427856e-02 2.402582904323935509e-03 8.618193864822387695e-02 1.114890277385711670e-01 1.853607147932052612e-01 -2.872221767902374268e-01 -2.198365777730941772e-01 1.332864761352539062e-01 -3.354258537292480469e-01 -8.505241572856903076e-02 -4.207724034786224365e-01 1.238626521080732346e-02 -2.361151017248630524e-02 3.133566677570343018e-02 1.985867768526077271e-01 8.411814924329519272e-04 1.842684298753738403e-01 1.770017892122268677e-01
3.558271527290344238e-01 2.183840423822402954e-01 -1.749462783336639404e-01 2.411569654941558838e-01 7.806361466646194458e-02 3.572008609771728516e-01 3.922454416751861572e-01 -2.373646199703216553e-01 -3.577816486358642578e-02 6.775160878896713257e-02 -5.043457075953483582e-02 -2.758451700210571289e-01 1.207947637885808945e-02 -5.778117105364799500e-02 4.237516969442367554e-02 -1.798725873231887817e-01 2.530252337455749512e-01 1.034208461642265320e-01 2.096876651048660278e-01 6.889791227877140045e-03 -1.214436218142509460e-01 -4.538775980472564697e-02 -1.201592162251472473e-01 1.667362004518508911e-01 -1.419475227594375610e-01 1.965112984180450439e-01 -2.663366869091987610e-02 -5.980432615615427494e-04 5.129949375987052917e-02 -5.085024610161781311e-02 5.286072939634323120e-02 1.601242721080780029e-01
-2.045036852359771729e-01 1.644721329212188721e-01 -1.984700933098793030e-02 1.761262118816375732e-01 -1.381530910730361938e-01 -5.531887710094451904e-02 2.619992792606353760e-01 -1.716384142637252808e-01 1.436996459960937500e-01 2.031671106815338135e-01 -5.002499558031558990e-03 -5.278641358017921448e-02 -6.081970036029815674e-02 7.674048840999603271e-02 1.635853797197341919e-01 -1.646737754344940186e-01 -1.513931155204772949e-01 1.394334882497787476e-01 3.069306910037994385e-01 1.125752329826354980e-01 -3.742879331111907959e-01 4.847164731472730637e-03 -5.113863348960876465e-01 1.251448541879653931e-01 -4.328814148902893066e-02 1.654343008995056152e-01 4.751585796475410461e-02 -3.889508172869682312e-02 -1.638198196887969971e-01 1.460111290216445923e-01 2.299042791128158569e-02 5.502868816256523132e-02
-1.223853230476379395e-01 5.877712741494178772e-02 -7.930821180343627930e-02 1.790917664766311646e-01 -1.600676625967025757e-01 -1.317628473043441772e-01 2.462120652198791504e-01 -1.123388484120368958e-01 1.095529049634933472e-01 1.997898817062377930e-01 -6.676234304904937744e-02 -4.975005984306335449e-02 -8.541743457317352295e-02 4.801045730710029602e-02 3.044654428958892822e-01 -1.473843902349472046e-01 -8.969298750162124634e-02 2.162593007087707520e-01 3.150986433029174805e-01 2.607522308826446533e-01 -2.714092731475830078e-01 5.901142954826354980e-03 -4.933246672153472900e-01 7.585985958576202393e-02 -1.851357817649841309e-01 1.433181017637252808e-01 1.132924761623144150e-02 1.138328537344932556e-01 -1.039908602833747864e-01 1.098429411649703979e-01 -7.751683890819549561e-02 -4.902834817767143250e-02
1.012808904051780701e-01 1.808867305517196655e-01 1.218394935131072998e-01 3.320829570293426514e-01 8.739554882049560547e-02 -1.888648718595504761e-01 2.747151553630828857e-01 -1.934614032506942749e-02 -2.558329403400421143e-01 -7.016198337078094482e-02 5.767736583948135376e-02 -3.401212766766548157e-02 -6.983418017625808716e-02 -2.280027270317077637e-01 -1.906218975782394409e-01 -4.750951007008552551e-02 6.506179273128509521e-02 1.367473155260086060e-01 3.173545897006988525e-01 -2.320924550294876099e-01 -2.390435785055160522e-01 1.092432811856269836e-01 -9.211786091327667236e-02 1.748339831829071045e-02 -6.904447823762893677e-02 6.517323106527328491e-02 1.272462159395217896e-01 2.391498386859893799e-01 -3.091989457607269287e-01 5.965011194348335266e-02 2.799691259860992432e-01 -1.646517813205718994e-01
-1.456900835037231445e-01 1.952991336584091187e-01 -1.227905154228210449e-01 -1.155776083469390869e-01 -6.900084018707275391e-02 -2.780377678573131561e-02 3.919008970260620117e-01 -6.087323278188705444e-02 1.417255252599716187e-01 3.101028203964233398e-01 2.575165629386901855e-01 1.592663228511810303e-01 8.662296086549758911e-02 -1.010635048151016235e-01 -2.800897136330604553e-02 4.551461338996887207e-02 1.304515898227691650e-01 2.138377279043197632e-01 1.335788965225219727e-01 -3.537893593311309814e-01 -2.174633145332336426e-01 2.248590625822544098e-02 -1.812494993209838867e-01 2.825861573219299316e-01 -2.937198579311370850e-01 -9.395219385623931885e-02 -1.911780834197998047e-01 4.479022324085235596e-02 -4.886211827397346497e-02 2.908555418252944946e-02 -1.175798699259757996e-01 6.243610009551048279e-02
1.591992527246475220e-01 3.165626227855682373e-01 1.992688030004501343e-01 3.637951612472534180e-01 -2.270116806030273438e-01 -1.588933318853378296e-01 3.158533871173858643e-01 -2.852796912193298340e-01 -1.054136231541633606e-01 3.459118306636810303e-01 1.308931261301040649e-01 -9.668391942977905273e-02 -1.096453517675399780e-02 -9.541278332471847534e-02 -1.693062037229537964e-01 1.229944452643394470e-01 3.397208079695701599e-02 -4.035741835832595825e-02 2.857002019882202148e-01 -7.947867363691329956e-02 -1.707185655832290649e-01 6.107244268059730530e-02 6.235262379050254822e-02 3.851447254419326782e-02 -1.874377429485321045e-01 -1.198385208845138550e-01 -1.096424087882041931e-01 -3.939086571335792542e-02 -1.343675404787063599e-01 2.314630150794982910e-02 -7.046020776033401489e-02 -1.363942772150039673e-01
1.788229197263717651e-01 7.571456581354141235e-02 4.144616797566413879e-02 5.590950325131416321e-02 -3.492231667041778564e-01 -8.599482476711273193e-02 1.695710718631744385e-01 -1.260651350021362305e-01 -1.438812762498855591e-01 -7.557106018066406250e-02 1.126946061849594116e-01 1.024281829595565796e-01 2.066785991191864014e-01 -3.303264081478118896e-01 1.228015124797821045e-01 -2.008180320262908936e-01 1.997880935668945312e-01 8.020857721567153931e-02 -2.246782556176185608e-02 -1.204968616366386414e-01 -3.075597286224365234e-01 8.539219945669174194e-02 -3.609453141689300537e-01 6.097821146249771118e-02 -9.733682125806808472e-02 1.050541102886199951e-01 -2.262042611837387085e-01 7.570341974496841431e-02 -3.418191671371459961e-01 7.307039201259613037e-02 1.048981696367263794e-01 1.369388252496719360e-01
-1.556140482425689697e-01 1.895824223756790161e-01 1.229989379644393921e-01 2.352236360311508179e-01 3.980998694896697998e-02 7.977273315191268921e-02 6.654085218906402588e-02 6.446619331836700439e-02 -1.969062983989715576e-01 1.080036982893943787e-01 2.834642529487609863e-01 -1.673752069473266602e-01 -3.286463767290115356e-02 1.284457892179489136e-01 1.792745441198348999e-01 -2.644542455673217773e-01 1.320714354515075684e-01 1.357062906026840210e-01 2.144942134618759155e-01 -3.745203092694282532e-02 -5.154955014586448669e-02 3.165626525878906250e-01 -8.071994781494140625e-02 5.267515778541564941e-01 -8.206919580698013306e-02 3.913326654583215714e-03 -5.276695266366004944e-02 -9.974426031112670898e-02 -8.197084069252014160e-02 1.015226766467094421e-01 2.370104789733886719e-01 -1.076528206467628479e-01
-1.756009608507156372e-01 2.684547901153564453e-01 1.534566432237625122e-01 2.647788822650909424e-02 -1.485470533370971680e-01 -1.345825046300888062e-01 1.846612314693629742e-03 -1.540304571390151978e-01 -3.819300606846809387e-02 1.646062545478343964e-02 5.348366498947143555e-02 -3.223787844181060791e-01 -9.882009029388427734e-02 2.500716224312782288e-02 2.188259214162826538e-01 -1.468522548675537109e-01 3.278697431087493896e-01 2.017639577388763428e-01 2.375730425119400024e-01 -2.904670313000679016e-02 -1.554655376821756363e-02 3.459317982196807861e-01 -1.100476086139678955e-01 9.281698614358901978e-02 -2.049856036901473999e-01 -2.368526011705398560e-01 2.020116150379180908e-02 -2.903860509395599365e-01 -4.289872944355010986e-03 1.948507130146026611e-01 -1.047786846756935120e-01 -2.064883708953857422e-01
-8.703459799289703369e-02 -3.472052887082099915e-02 -1.557895820587873459e-02 1.842401772737503052e-01 -3.231396079063415527e-01 -2.039807438850402832e-01 1.721312664449214935e-02 -4.799090791493654251e-03 1.144435778260231018e-01 6.198778003454208374e-02 -1.583579629659652710e-01 1.145423352718353271e-01 -1.444607973098754883e-02 1.025225073099136353e-01 -1.847838610410690308e-02 -3.156491741538047791e-02 1.858688332140445709e-02 4.523779749870300293e-01 4.706814587116241455e-01 -2.947351709008216858e-02 -1.199621111154556274e-01 2.044222056865692139e-01 -6.936625391244888306e-02 3.356796503067016602e-01 -2.048712521791458130e-01 -1.006112471222877502e-01 -2.052507847547531128e-01 9.514041990041732788e-02 2.840607799589633942e-02 -7.221692800521850586e-02 1.391835063695907593e-01 1.172592267394065857e-01
5.191146209836006165e-02 2.034078817814588547e-03 7.961549609899520874e-02 2.619621753692626953e-01 -3.022255301475524902e-01 1.069821491837501526e-01 3.503542020916938782e-02 3.320638462901115417e-02 -4.889379721134901047e-03 2.860206067562103271e-01 -2.208493836224079132e-02 -8.527133613824844360e-02 1.535890549421310425e-01 -2.638989388942718506e-01 -2.021194547414779663e-01 1.098306924104690552e-01 4.580930992960929871e-02 4.982872679829597473e-02 1.639661639928817749e-01 -1.566161066293716431e-01 -3.733795508742332458e-02 -5.938591435551643372e-03 -4.654875099658966064e-01 -2.519790828227996826e-02 -2.525078356266021729e-01 -1.841308623552322388e-01 -2.686456739902496338e-01 7.455109804868698120e-02 -1.979560852050781250e-01 -1.882815808057785034e-01 9.713365882635116577e-02 -2.174458950757980347e-01
-1.200792193412780762e-01 2.148529738187789917e-01 -2.448221296072006226e-02 -1.790942437946796417e-02 -3.352179378271102905e-02 1.189220696687698364e-01 3.578386008739471436e-01 -2.942262403666973114e-02 4.162506666034460068e-03 1.739415228366851807e-01 -5.512642674148082733e-04 2.383862447459250689e-04 2.586187124252319336e-01 -4.896964877843856812e-02 1.080744192004203796e-01 -3.369762748479843140e-02 4.330434277653694153e-02 7.345603406429290771e-02 2.674365639686584473e-01 -2.004099786281585693e-01 -2.923435270786285400e-01 -1.254850327968597412e-01 -2.621981799602508545e-01 3.873967006802558899e-02 -3.408310115337371826e-01 2.139613330364227295e-01 -1.441642045974731445e-01 -8.669597655534744263e-02 3.058169782161712646e-01 2.447340339422225952e-01 -4.771165549755096436e-02 -2.135200947523117065e-01
2.931071817874908447e-01 1.080558076500892639e-01 2.449809163808822632e-01 -1.525973379611968994e-01 1.663985550403594971e-01 -1.554239690303802490e-01 2.786876261234283447e-01 -1.780650466680526733e-01 1.729060709476470947e-01 2.163086384534835815e-01 -2.302774414420127869e-02 -1.847472339868545532e-01 -1.598935574293136597e-01 5.766827240586280823e-02 -9.216278046369552612e-02 4.581840708851814270e-02 2.052414864301681519e-01 -4.276596009731292725e-02 1.506270915269851685e-01 -9.590539336204528809e-02 -2.766067907214164734e-02 7.199677824974060059e-02 -2.725278735160827637e-01 -5.929090082645416260e-02 -2.219761461019515991e-01 2.051137536764144897e-01 -2.082114368677139282e-01 -2.587129771709442139e-01 2.798121869564056396e-01 6.623721867799758911e-02 1.686296612024307251e-01 -1.863773614168167114e-01
-5.725654587149620056e-02 2.784960344433784485e-02 -1.151910796761512756e-01 -5.687935650348663330e-02 -1.013903468847274780e-01 1.503186970949172974e-01 2.555495798587799072e-01 -3.626135587692260742e-01 1.103026196360588074e-01 -2.757447771728038788e-02 -6.240070238709449768e-02 1.185244768857955933e-01 -1.486153304576873779e-01 1.117336004972457886e-01 2.167510390281677246e-01 5.047792941331863403e-02 1.192567944526672363e-01 1.170067209750413895e-02 2.112067490816116333e-01 6.352840363979339600e-02 -3.039223849773406982e-01 3.524639643728733063e-03 -5.874729752540588379e-01 2.278604805469512939e-01 1.557977683842182159e-02 1.632917076349258423e-01 -1.177072618156671524e-02 -7.879717648029327393e-02 2.965171821415424347e-02 1.305002123117446899e-01 1.765169799327850342e-01 7.183104753494262695e-03
1.452930457890033722e-02 1.527113914489746094e-01 2.072989195585250854e-01 -4.343498498201370239e-02 -9.483630955219268799e-02 -5.078773945569992065e-02 3.843300938606262207e-01 1.380557268857955933e-01 -2.128282934427261353e-01 -8.464837074279785156e-02 6.851891428232192993e-02 -1.549997478723526001e-01 1.787138879299163818e-01 -1.018962115049362183e-01 3.931245803833007812e-01 1.573616755194962025e-03 2.194589972496032715e-01 2.761307656764984131e-01 1.760843098163604736e-01 1.100544631481170654e-01 -7.303944230079650879e-02 1.532462537288665771e-01 -2.672282159328460693e-01 9.877725690603256226e-02 -2.738706469535827637e-01 -1.533804088830947876e-01 -8.147434145212173462e-02 -1.728046238422393799e-01 -1.591635197401046753e-01 1.108966395258903503e-01 6.619579344987869263e-02 -1.437226682901382446e-01
1.564210839569568634e-02 1.424197852611541748e-01 7.117979228496551514e-02 2.377562224864959717e-01 -3.048611991107463837e-02 -9.815199673175811768e-02 2.444962561130523682e-01 -2.815613746643066406e-01 -2.720800340175628662e-01 1.439184509217739105e-02 1.115210726857185364e-01 7.579647004604339600e-02 1.074948459863662720e-01 1.514303982257843018e-01 4.014215618371963501e-02 -3.624625504016876221e-02 2.808185219764709473e-01 2.318857312202453613e-01 9.036073833703994751e-02 -1.101397126913070679e-01 -1.141766607761383057e-01 1.591816693544387817e-01 2.553623344283550978e-04 1.939538270235061646e-01 -3.457703590393066406e-01 -2.721862494945526123e-01 -3.584201335906982422e-01 -1.153255477547645569e-01 -1.078755129128694534e-02 1.390551775693893433e-01 2.052467614412307739e-01 -1.119158565998077393e-01
-1.111511141061782837e-01 -9.658042341470718384e-02 -5.247402563691139221e-02 3.591977953910827637e-01 -3.587779402732849121e-02 -1.254132390022277832e-01 4.119433760643005371e-01 -1.740383356809616089e-01 -3.231584280729293823e-02 2.555639147758483887e-01 2.502889037132263184e-01 8.340176194906234741e-02 -4.698700085282325745e-02 -2.570268809795379639e-01 -1.334147304296493530e-01 -3.064031014218926430e-03 1.076517328619956970e-01 -6.904785335063934326e-02 2.458587139844894409e-01 5.785550922155380249e-02 -2.804075181484222412e-01 2.426407486200332642e-01 -2.402302622795104980e-02 -1.212131232023239136e-02 -2.712732255458831787e-01 -1.420926451683044434e-01 -2.721842005848884583e-02 -3.226810321211814880e-02 -2.661993801593780518e-01 1.476395428180694580e-01 -1.475521456450223923e-02 2.618256397545337677e-02
5.858293920755386353e-02 -1.960616745054721832e-02 2.096171230077743530e-01 -1.346909254789352417e-01 -8.290817588567733765e-02 -1.136030480265617371e-01 1.837227195501327515e-01 2.897705435752868652e-01 -5.245763063430786133e-02 3.732574696186929941e-04 1.194744780659675598e-01 -1.590731739997863770e-01 -2.279181778430938721e-01 2.551089525222778320e-01 -1.528620123863220215e-01 -1.322365105152130127e-01 2.767471075057983398e-01 4.625264555215835571e-02 2.352200746536254883e-01 -2.334904670715332031e-02 -2.635307312011718750e-01 9.645845741033554077e-02 -2.756998538970947266e-01 1.873902231454849243e-01 -3.858761191368103027e-01 -5.994596052914857864e-03 1.265511498786509037e-03 -1.092059090733528137e-01 -1.294607073068618774e-01 -2.327904999256134033e-01 -1.062030196189880371e-01 -1.697549521923065186e-01
1.110380794852972031e-02 -2.284295670688152313e-02 -1.874842680990695953e-02 -3.003419004380702972e-02 9.934365749359130859e-02 6.036010757088661194e-02 1.163218170404434204e-01 -1.521188020706176758e-01 -3.337960541248321533e-01 7.771047204732894897e-02 -1.909761130809783936e-01 -4.422362521290779114e-02 -2.510590851306915283e-01 -2.709640264511108398e-01 1.438687592744827271e-01 1.181570906192064285e-02 2.634635269641876221e-01 3.617136478424072266e-01 1.543256938457489014e-01 -1.772060394287109375e-01 -7.141963392496109009e-02 2.386436313390731812e-01 -4.707297086715698242e-01 4.535993188619613647e-02 -1.710090786218643188e-01 -5.748555064201354980e-02 -2.037692442536354065e-02 1.260825097560882568e-01 1.299207285046577454e-02 -1.264738142490386963e-01 -1.638705879449844360e-01 -4.122326895594596863e-02
2.200311608612537384e-02 -1.070231795310974121e-01 -1.085667833685874939e-01 -9.220444597303867340e-03 -1.394111067056655884e-01 1.336489468812942505e-01 2.656148374080657959e-01 -1.913606077432632446e-01 -3.322869539260864258e-02 5.150965452194213867e-01 4.983614012598991394e-02 3.751296177506446838e-02 -2.148775160312652588e-01 2.227834910154342651e-01 5.036180838942527771e-02 1.306131575256586075e-02 3.169097304344177246e-01 4.354155808687210083e-02 5.883403867483139038e-02 -1.700408309698104858e-01 -3.159413635730743408e-01 1.546295583248138428e-01 -2.837429940700531006e-01 1.251334417611360550e-02 -2.096341177821159363e-02 -6.030805036425590515e-02 2.630527615547180176e-01 -5.007871612906455994e-02 -1.247330307960510254e-01 1.379838734865188599e-01 -1.085008904337882996e-01 -4.050734266638755798e-02
3.054156601428985596e-01 1.546645313501358032e-01 -1.541015058755874634e-01 3.402023613452911377e-01 7.996150851249694824e-02 8.044208586215972900e-02 9.085881710052490234e-02 -2.696587741374969482e-01 -2.922465503215789795e-01 1.912363171577453613e-01 -3.054298460483551025e-02 -3.354791402816772461e-01 9.313768148422241211e-02 -1.651099771261215210e-01 -7.447271794080734253e-02 -1.736042946577072144e-01 9.820776758715510368e-04 1.143523305654525757e-01 1.749519556760787964e-01 -4.676474630832672119e-02 -9.742472320795059204e-02 -5.879473313689231873e-02 -3.212519288063049316e-01 6.556454300880432129e-02 -3.474333882331848145e-01 1.117718443274497986e-01 1.095057800412178040e-01 -2.658882178366184235e-02 7.948087155818939209e-02 1.049961671233177185e-01 -2.786168642342090607e-02 1.098112314939498901e-01
2.099918425083160400e-01 1.783243268728256226e-01 1.455565243959426880e-01 7.629634439945220947e-02 -1.916373521089553833e-02 -9.644529223442077637e-02 1.190192028880119324e-01 -2.872685194015502930e-01 -5.907438695430755615e-02 2.661706507205963135e-01 1.371159255504608154e-01 8.508896082639694214e-02 1.151676997542381287e-01 1.176238059997558594e-01 1.941850483417510986e-01 -7.242507487535476685e-02 4.806191921234130859e-01 -8.762065321207046509e-03 2.270477414131164551e-01 -3.164491150528192520e-03 7.352239638566970825e-02 1.957141458988189697e-01 -1.703377515077590942e-01 2.920055091381072998e-01 -1.397597044706344604e-01 -6.351034343242645264e-02 -1.662082523107528687e-01 -2.718035876750946045e-01 -1.717457771301269531e-01 6.165125966072082520e-02 3.036542981863021851e-02 1.428156495094299316e-01
3.932128846645355225e-01 1.283266991376876831e-01 -1.410595327615737915e-01 1.000619158148765564e-01 -4.882502183318138123e-02 -7.394208759069442749e-02 1.689738333225250244e-01 2.762582153081893921e-02 1.145580485463142395e-01 9.287343174219131470e-02 6.397117674350738525e-02 -1.729871332645416260e-01 -2.907021939754486084e-01 -9.761338680982589722e-02 -1.317733824253082275e-01 -7.138041406869888306e-02 1.253376435488462448e-02 2.462228685617446899e-01 2.924261987209320068e-01 4.448530972003936768e-01 8.002647012472152710e-02 5.019886791706085205e-02 -3.814013004302978516e-01 1.208854466676712036e-01 -9.132386744022369385e-02 -1.023875921964645386e-01 -2.841124311089515686e-02 -1.063994392752647400e-01 -1.753650158643722534e-01 9.180263429880142212e-02 6.274875998497009277e-02 4.809936136007308960e-02
-1.258933395147323608e-01 2.619344294071197510e-01 5.801561102271080017e-02 1.280710995197296143e-01 6.079890578985214233e-02 -6.762067228555679321e-02 6.487999856472015381e-02 -1.064761206507682800e-01 1.123542562127113342e-01 3.045994937419891357e-01 2.002413757145404816e-02 3.870708169415593147e-03 -7.226031273603439331e-02 8.717717230319976807e-02 1.914703994989395142e-01 -6.569961458444595337e-02 3.325108289718627930e-01 1.269817203283309937e-01 3.289390504360198975e-01 -1.159308999776840210e-01 -8.304429054260253906e-02 1.286948025226593018e-01 -1.895078122615814209e-01 3.622159361839294434e-01 -1.963976919651031494e-01 -1.663702577352523804e-01 -1.842460334300994873e-01 -1.939645409584045410e-01 -3.359475731849670410e-01 1.424348503351211548e-01 -1.932911202311515808e-02 4.577630013227462769e-02
2.922973334789276123e-01 7.841384410858154297e-02 4.012172520160675049e-01 1.330705285072326660e-01 -4.744667559862136841e-02 1.194150373339653015e-02 2.889979481697082520e-01 4.586400173138827085e-04 8.132504671812057495e-02 2.169651836156845093e-01 1.107034459710121155e-02 7.699657976627349854e-02 3.009319677948951721e-02 2.359969913959503174e-01 -1.378702521324157715e-01 5.418546125292778015e-02 2.776350267231464386e-02 2.456641644239425659e-01 4.110061749815940857e-02 2.619246542453765869e-01 -2.307767868041992188e-01 1.147084757685661316e-01 -3.976109921932220459e-01 1.571800857782363892e-01 -1.022629365324974060e-01 -2.507780790328979492e-01 -1.718214713037014008e-02 -9.990817308425903320e-02 -1.552840024232864380e-01 -5.801970139145851135e-02 -5.229670554399490356e-02 -1.051833778619766235e-01
-8.859924226999282837e-02 -1.145048663020133972e-01 9.362459927797317505e-02 4.538292065262794495e-02 -3.269295692443847656e-01 1.573137566447257996e-02 1.876749247312545776e-01 -1.670781075954437256e-01 -6.423612684011459351e-02 2.033270746469497681e-01 -2.927530743181705475e-02 -4.408732429146766663e-02 8.885215967893600464e-02 2.892386615276336670e-01 3.656134009361267090e-02 1.041093766689300537e-01 2.882272005081176758e-01 2.684657275676727295e-01 8.142983913421630859e-02 3.190712928771972656e-01 -4.619665816426277161e-02 5.112212523818016052e-02 -1.486044824123382568e-01 2.349631041288375854e-01 -4.124728441238403320e-01 -9.123656898736953735e-03 1.789721697568893433e-01 -9.070094674825668335e-02 -2.549493312835693359e-01 2.292882651090621948e-02 1.163010075688362122e-01 -1.039129495620727539e-01
-2.217357009649276733e-01 -8.604381233453750610e-02 7.710851728916168213e-02 5.893498659133911133e-02 -8.357797563076019287e-02 8.461351692676544189e-02 3.488750457763671875e-01 -1.698930934071540833e-02 -2.610577046871185303e-01 8.683048933744430542e-02 -2.126930840313434601e-02 7.533871382474899292e-02 1.261765062808990479e-01 -5.880535766482353210e-02 8.771192282438278198e-02 -5.502429977059364319e-02 1.854039430618286133e-01 1.793716698884963989e-01 1.290681958198547363e-01 2.993951737880706787e-01 -2.568801939487457275e-01 1.985959261655807495e-01 -1.751711666584014893e-01 1.332532465457916260e-01 -3.073005974292755127e-01 -2.409508973360061646e-01 -3.160854056477546692e-02 -2.732251286506652832e-01 -1.779858469963073730e-01 -9.873884916305541992e-02 2.595473527908325195e-01 -1.493167430162429810e-01
-1.085167601704597473e-01 1.529495567083358765e-01 -9.232880175113677979e-02 -8.428573608398437500e-02 -1.214406117796897888e-01 2.216053605079650879e-01 2.339267730712890625e-01 -2.936080396175384521e-01 -3.610686864703893661e-03 -1.381953060626983643e-01 -1.692844927310943604e-01 -2.166473120450973511e-02 -1.015676856040954590e-01 -1.861702650785446167e-01 1.766737997531890869e-01 1.632194407284259796e-02 1.675098836421966553e-01 -8.857388794422149658e-02 3.178882300853729248e-01 -7.163972407579421997e-02 -3.134899139404296875e-01 4.411254543811082840e-03 -4.487980902194976807e-01 3.325178325176239014e-01 -5.012632533907890320e-02 1.937655806541442871e-01 9.738479740917682648e-03 8.869692683219909668e-02 -5.389588326215744019e-02 -6.826592236757278442e-02 1.080244854092597961e-01 9.864434599876403809e-03
2.764295637607574463e-01 1.432136073708534241e-02 3.397051692008972168e-01 5.000941082835197449e-02 3.644879907369613647e-02 1.550058927386999130e-02 3.995735570788383484e-02 -1.244639139622449875e-02 -4.510374739766120911e-02 -1.255790740251541138e-01 5.217180773615837097e-02 -1.861979216337203979e-01 8.584236353635787964e-02 -2.984887063503265381e-01 2.506184577941894531e-02 2.675794363021850586e-01 6.745953112840652466e-02 -4.994838312268257141e-02 1.184391975402832031e-01 -1.310847252607345581e-01 -2.269963771104812622e-01 1.301489323377609253e-01 -4.479840993881225586e-01 1.817776709794998169e-01 -2.678952217102050781e-01 -1.051976606249809265e-01 1.698028892278671265e-01 -1.944261044263839722e-01 1.050641238689422607e-01 1.221426017582416534e-02 2.607036828994750977e-01 9.588888287544250488e-02
2.468730062246322632e-01 -2.036526612937450409e-02 3.661893308162689209e-01 1.856654733419418335e-01 1.637625545263290405e-01 7.582825422286987305e-02 1.267675459384918213e-01 -5.967574194073677063e-02 7.269434630870819092e-02 1.900959163904190063e-01 1.584740430116653442e-01 -1.308920085430145264e-01 -2.402811050415039062e-01 -1.366235017776489258e-01 -1.296250373125076294e-01 -1.458381414413452148e-01 2.635146677494049072e-01 8.328181691467761993e-03 -4.112826660275459290e-03 -3.119396278634667397e-03 1.898120157420635223e-02 4.381613805890083313e-02 -4.685556292533874512e-01 5.324489250779151917e-02 -1.142211407423019409e-01 -1.882671713829040527e-01 -1.256735473871231079e-01 -2.625549733638763428e-01 1.412144154310226440e-01 -1.628701239824295044e-01 1.872387379407882690e-01 -1.038824692368507385e-01
6.731422990560531616e-02 -1.590486019849777222e-01 2.783011794090270996e-01 1.998849064111709595e-01 -3.577166050672531128e-02 -1.239713728427886963e-01 1.415540128946304321e-01 4.246310889720916748e-02 -1.533449888229370117e-01 2.504699230194091797e-01 -1.588856726884841919e-01 3.340758755803108215e-02 9.646720439195632935e-02 8.877286314964294434e-02 -8.088459074497222900e-02 -1.108778044581413269e-01 1.647505015134811401e-01 1.442269533872604370e-01 2.997638285160064697e-02 1.927187889814376831e-01 -1.399209052324295044e-01 8.462092280387878418e-02 -2.808940708637237549e-01 3.111651539802551270e-01 -2.458888590335845947e-01 -3.293612897396087646e-01 6.032764166593551636e-02 -2.248381078243255615e-01 -1.904478818178176880e-01 5.845706164836883545e-02 3.290039300918579102e-01 -7.832186669111251831e-02
9.295909851789474487e-02 1.108820661902427673e-01 -2.766580507159233093e-02 3.772418797016143799e-01 -1.226947978138923645e-01 -9.504146873950958252e-02 2.604558169841766357e-01 -3.673290908336639404e-01 -2.318493127822875977e-01 2.434288114309310913e-01 -1.479138154536485672e-02 -1.228330656886100769e-02 2.329493174329400063e-03 -1.103459149599075317e-01 4.952499642968177795e-02 3.153798580169677734e-01 2.111678719520568848e-01 1.735093146562576294e-01 2.045814692974090576e-01 -2.783823609352111816e-01 -1.216030418872833252e-01 -7.704748958349227905e-02 -6.220218911767005920e-02 8.628734201192855835e-02 -2.407297790050506592e-01 2.407311648130416870e-01 1.585799157619476318e-01 -2.291448414325714111e-02 -1.522426586598157883e-02 -4.631677642464637756e-02 1.054080352187156677e-01 2.243295870721340179e-02
2.089600563049316406e-01 -8.977735415101051331e-03 2.533021569252014160e-01 -2.211968153715133667e-01 -5.008484236896038055e-03 -1.280510574579238892e-01 1.278149932622909546e-01 1.722042411565780640e-01 5.923260748386383057e-02 6.328339129686355591e-02 1.963619291782379150e-01 -4.388611391186714172e-02 -3.099781274795532227e-01 1.057351008057594299e-01 6.197003182023763657e-03 -1.977586895227432251e-01 2.226848900318145752e-01 9.480741620063781738e-02 2.216557860374450684e-01 -1.370112877339124680e-02 -2.207336425781250000e-01 1.230556294322013855e-01 -3.042479753494262695e-01 1.924884319305419922e-01 -3.226776719093322754e-01 -1.269074380397796631e-01 -5.966103076934814453e-02 -2.762837707996368408e-01 -1.342647522687911987e-01 -2.131264954805374146e-01 -1.157469227910041809e-01 -8.941358327865600586e-02
2.149267867207527161e-02 3.086923062801361084e-01 6.643130630254745483e-02 1.829760223627090454e-01 -3.884212672710418701e-02 -1.963874101638793945e-01 7.133064419031143188e-02 1.752202510833740234e-01 4.374976456165313721e-02 -1.197493374347686768e-01 -7.185903191566467285e-02 -1.266616433858871460e-01 -2.071668207645416260e-01 1.332972198724746704e-02 -6.211169995367527008e-03 2.662013284862041473e-04 4.059512317180633545e-01 6.573452055454254150e-02 1.029555723071098328e-01 -3.242138028144836426e-02 1.010725796222686768e-01 -6.091149151325225830e-02 -3.234845995903015137e-01 3.673212528228759766e-01 -3.017954230308532715e-01 3.113296627998352051e-02 -1.052350848913192749e-01 -4.735888447612524033e-03 1.085302233695983887e-01 5.680258199572563171e-02 3.832582533359527588e-01 -1.029139533638954163e-01
-1.909544616937637329e-01 2.775703966617584229e-01 -2.192654088139533997e-02 1.642204374074935913e-01 -1.016985252499580383e-01 9.573746472597122192e-02 2.916629314422607422e-01 -1.627982407808303833e-01 1.465797051787376404e-02 -1.226840913295745850e-01 8.734969794750213623e-02 7.960108667612075806e-02 -5.024228990077972412e-02 -1.359153091907501221e-01 -8.492121100425720215e-02 2.588349580764770508e-02 -1.088574081659317017e-01 7.441659271717071533e-02 1.196657642722129822e-01 -3.645279407501220703e-01 -2.522779107093811035e-01 2.762959897518157959e-01 -4.885619580745697021e-01 2.011466473340988159e-01 -7.184532471001148224e-03 1.827051118016242981e-02 5.076912790536880493e-02 1.193154603242874146e-01 2.861343882977962494e-02 1.450588256120681763e-01 1.522249728441238403e-01 -1.545795053243637085e-01
-8.407565206289291382e-02 1.029339209198951721e-01 9.548257291316986084e-02 8.704790472984313965e-02 2.248494625091552734e-01 -5.611730739474296570e-02 1.473667174577713013e-01 -8.233482390642166138e-02 -3.416067063808441162e-01 -2.809991827234625816e-03 2.455529943108558655e-02 -1.378467530012130737e-01 -1.161230728030204773e-01 -9.683723002672195435e-02 4.169596731662750244e-02 2.071867734193801880e-01 2.626856267452239990e-01 1.558721959590911865e-01 1.752677559852600098e-01 -3.864020854234695435e-02 -2.281906008720397949e-01 2.346272468566894531e-01 -4.870580136775970459e-01 -1.191215366125106812e-01 -1.882890462875366211e-01 4.736799374222755432e-02 9.068755060434341431e-02 2.899185121059417725e-01 2.335826605558395386e-01 -6.563261151313781738e-02 -4.533447325229644775e-02 6.825894862413406372e-02
2.321016937494277954e-01 2.086018472909927368e-01 -4.606421589851379395e-01 1.305440664291381836e-01 -9.780289232730865479e-02 1.604285836219787598e-01 1.523670554161071777e-01 -3.098241090774536133e-01 -1.208507493138313293e-01 -3.327351063489913940e-02 1.420808676630258560e-02 -4.245677962899208069e-02 -3.693989664316177368e-02 -2.413832992315292358e-01 -1.890346966683864594e-02 -6.843513250350952148e-02 2.296011298894882202e-01 2.630360126495361328e-01 -2.773898281157016754e-02 -4.938163980841636658e-02 -1.615096181631088257e-01 -6.872639060020446777e-02 -3.677983880043029785e-01 7.542005740106105804e-03 -1.256095319986343384e-01 5.975632369518280029e-02 2.709698677062988281e-02 -8.330713957548141479e-02 -8.188812434673309326e-02 2.403757721185684204e-01 2.314860075712203979e-01 1.162970345467329025e-02
1.974687129259109497e-01 -8.884270489215850830e-02 3.524315729737281799e-02 2.338383644819259644e-01 -1.015744432806968689e-01 -1.993827074766159058e-01 4.260170459747314453e-02 -5.675410106778144836e-02 1.657921969890594482e-01 1.562076508998870850e-01 1.038141474127769470e-01 2.297162115573883057e-01 -5.030204728245735168e-02 6.607968360185623169e-03 -8.675501495599746704e-02 1.183210164308547974e-01 6.543525308370590210e-02 1.576508879661560059e-01 4.020307660102844238e-01 2.639360129833221436e-01 -4.535099565982818604e-01 -1.642823964357376099e-01 -7.820032536983489990e-02 1.779682189226150513e-01 -2.164372950792312622e-01 -2.425111830234527588e-01 3.416314721107482910e-02 -1.887978464365005493e-01 -1.472158730030059814e-01 5.520261824131011963e-03 -8.654829859733581543e-02 -3.488132497295737267e-03
1.577964127063751221e-01 3.016765415668487549e-01 -3.488573133945465088e-01 2.381472140550613403e-01 -1.708792597055435181e-01 -5.665215663611888885e-03 1.714631170034408569e-01 -8.800790458917617798e-02 -1.720363348722457886e-01 -6.315517425537109375e-02 1.123139858245849609e-01 6.042305007576942444e-02 2.394694462418556213e-02 -1.679995954036712646e-01 -7.340461760759353638e-02 -8.093388378620147705e-02 3.599569201469421387e-01 1.924963295459747314e-01 -6.801975518465042114e-02 -1.160287708044052124e-01 -2.113856673240661621e-01 3.640178963541984558e-02 -4.042515456676483154e-01 5.369789153337478638e-02 -1.126821860671043396e-01 1.730916500091552734e-01 -9.275975078344345093e-02 -1.185477823019027710e-01 -2.420162260532379150e-01 1.597911119461059570e-01 4.700874909758567810e-02 7.567883003503084183e-03
-2.644841670989990234e-01 6.276422739028930664e-02 -1.526094973087310791e-01 -7.125723361968994141e-02 1.518316715955734253e-01 3.206462599337100983e-03 2.318615168333053589e-01 1.019494011998176575e-01 -4.349105525761842728e-03 2.246299535036087036e-01 1.565680652856826782e-02 6.484253704547882080e-02 7.650703936815261841e-02 -8.689159527420997620e-03 1.162524595856666565e-01 -5.794055387377738953e-02 5.601342320442199707e-01 1.904413551092147827e-01 2.765897214412689209e-01 1.763765662908554077e-01 -2.083137333393096924e-01 1.230649873614311218e-01 -4.945381730794906616e-02 2.602146565914154053e-01 -1.630381494760513306e-01 3.076581470668315887e-02 4.506007209420204163e-02 -2.588428258895874023e-01 -1.368167698383331299e-01 -7.674862444400787354e-02 1.586322486400604248e-01 1.182646024972200394e-02
1.397276967763900757e-01 4.056083410978317261e-02 -7.641636580228805542e-02 1.354373991489410400e-01 -4.133147597312927246e-01 2.648506760597229004e-01 2.799701988697052002e-01 -1.914338022470474243e-01 -2.868487872183322906e-02 6.154879555106163025e-02 1.008736044168472290e-01 -2.210309505462646484e-01 3.182317018508911133e-01 -1.239728778600692749e-01 3.728554770350456238e-02 5.223418027162551880e-02 2.314371019601821899e-01 1.500709950923919678e-01 1.811290085315704346e-01 -7.859155535697937012e-03 -2.702618837356567383e-01 -1.024703755974769592e-01 -1.092836931347846985e-01 -7.767721265554428101e-02 -2.089050263166427612e-01 -5.884288623929023743e-02 1.135031208395957947e-01 -1.778845489025115967e-01 -4.675321280956268311e-02 2.473295927047729492e-01 2.162319570779800415e-01 -4.501781985163688660e-02
3.589351475238800049e-01 9.810803830623626709e-02 -1.313827037811279297e-01 -8.801524341106414795e-02 -8.378099650144577026e-02 -2.060338556766510010e-01 2.476598471403121948e-01 1.934539712965488434e-02 -3.540298640727996826e-01 -1.640308648347854614e-02 1.090440377593040466e-01 -2.043690234422683716e-01 -1.480793058872222900e-01 -1.361526399850845337e-01 -3.224598169326782227e-01 2.441878765821456909e-01 1.237796917557716370e-01 7.229433860629796982e-03 1.674376875162124634e-01 -1.384481880813837051e-02 -2.960941493511199951e-01 -2.538201771676540375e-02 -1.922125667333602905e-01 1.376029551029205322e-01 -2.398695498704910278e-01 1.183255389332771301e-01 9.980144351720809937e-02 -2.204472869634628296e-01 9.380613267421722412e-02 -1.164175719022750854e-01 2.790636010468006134e-02 3.150872886180877686e-02
4.110507369041442871e-01 2.274981439113616943e-01 -2.069219350814819336e-01 2.217487096786499023e-01 -9.876310080289840698e-02 7.437053136527538300e-03 2.977338135242462158e-01 -1.875205934047698975e-01 -1.828348040580749512e-01 -9.817152470350265503e-02 9.438105672597885132e-02 -7.732078433036804199e-02 2.617024118080735207e-03 -1.380509436130523682e-01 8.181475102901458740e-03 -5.407103523612022400e-02 3.632296919822692871e-01 1.934464126825332642e-01 -2.995693869888782501e-02 -7.371347397565841675e-02 -1.615144610404968262e-01 -1.757137663662433624e-02 -2.867673635482788086e-01 1.803023517131805420e-01 -6.745395064353942871e-02 2.756608724594116211e-01 -5.372328683733940125e-02 4.563948884606361389e-02 1.004814505577087402e-01 2.263966351747512817e-01 9.971805661916732788e-02 5.790842231363058090e-03
-1.777255535125732422e-01 -1.634203456342220306e-02 -8.607046306133270264e-02 1.005071923136711121e-01 -1.469832658767700195e-01 -5.497444421052932739e-02 3.678539097309112549e-01 9.334216825664043427e-03 -1.109630241990089417e-01 6.043007224798202515e-02 -1.149812340736389160e-02 -5.518035590648651123e-02 7.845963537693023682e-02 -6.153834983706474304e-02 2.246753275394439697e-01 -4.194630309939384460e-02 3.754164576530456543e-01 6.921368837356567383e-02 -3.770487755537033081e-02 3.638363480567932129e-01 -1.888564825057983398e-01 2.031700313091278076e-01 -2.030169963836669922e-01 1.437510401010513306e-01 -3.810250759124755859e-01 -3.133520483970642090e-01 5.112053826451301575e-02 -1.593034714460372925e-01 -7.883849740028381348e-02 -9.291188418865203857e-02 3.435719385743141174e-02 -5.952251702547073364e-02
-4.414525628089904785e-02 3.376155495643615723e-01 1.779603064060211182e-01 -1.094439700245857239e-01 -1.602804102003574371e-02 -9.646190702915191650e-02 3.269599080085754395e-01 1.736297644674777985e-02 5.936270207166671753e-02 2.386740967631340027e-02 2.438891232013702393e-01 -1.878547519445419312e-01 5.686692148447036743e-02 1.056845262646675110e-01 2.625828981399536133e-02 1.152784749865531921e-02 2.956035733222961426e-01 2.057846039533615112e-01 2.695701122283935547e-01 5.711364373564720154e-02 -3.232024982571601868e-02 1.771510541439056396e-01 -1.181327477097511292e-01 2.381048202514648438e-01 -4.185182973742485046e-02 -1.328749805688858032e-01 3.524702787399291992e-02 -4.424178302288055420e-01 3.492014855146408081e-02 2.733362317085266113e-01 6.276486068964004517e-02 6.762208044528961182e-02
1.646807342767715454e-01 2.613100707530975342e-01 -1.099327802658081055e-01 1.915651559829711914e-01 -2.060784697532653809e-01 -9.514283388853073120e-02 1.572262346744537354e-01 -1.278405636548995972e-01 1.619622483849525452e-02 -1.937772780656814575e-01 6.729910522699356079e-02 -1.501316204667091370e-02 -2.408461868762969971e-01 8.149129152297973633e-02 -8.870519697666168213e-02 7.689704746007919312e-02 4.690005779266357422e-01 1.971949636936187744e-01 -1.026432886719703674e-01 2.214308381080627441e-01 -1.600922197103500366e-01 3.679962083697319031e-02 -7.520556449890136719e-02 2.188757508993148804e-01 -1.823328733444213867e-01 -1.845732182264328003e-01 -2.474376708269119263e-01 -1.529659628868103027e-01 4.182992503046989441e-02 -4.573282599449157715e-02 2.217933833599090576e-01 1.957146376371383667e-01
-2.536889016628265381e-01 2.980269491672515869e-01 2.490004599094390869e-01 1.617439091205596924e-01 6.011050939559936523e-02 -1.389285624027252197e-01 1.666673570871353149e-01 2.428575754165649414e-01 -3.829159308224916458e-03 7.259186357259750366e-02 1.765919625759124756e-01 1.006617792882025242e-03 -8.319027721881866455e-02 -4.410500451922416687e-02 1.775063574314117432e-01 -5.536466464400291443e-02 1.503612250089645386e-01 1.788173019886016846e-01 1.313548088073730469e-01 -6.800695508718490601e-02 -2.086793817579746246e-02 1.898186057806015015e-01 -3.904616832733154297e-01 1.424437109380960464e-02 -2.851171195507049561e-01 -3.227958083152770996e-01 -7.946336269378662109e-02 -8.128568530082702637e-02 2.073599258437752724e-03 1.375077068805694580e-01 2.849611937999725342e-01 -7.041686773300170898e-02
8.755341917276382446e-02 1.673173755407333374e-01 1.408908665180206299e-01 3.209013938903808594e-01 1.217655837535858154e-01 -3.432662412524223328e-02 1.921998858451843262e-01 -1.741456538438796997e-01 -7.828315347433090210e-02 2.518779039382934570e-01 1.466557383537292480e-01 1.129984557628631592e-01 -2.485609613358974457e-02 5.214120447635650635e-02 1.757775805890560150e-02 -1.427012681961059570e-01 1.852145045995712280e-01 7.709689904004335403e-03 1.570532023906707764e-01 -2.912690341472625732e-01 4.798132926225662231e-02 -1.832454353570938110e-01 -9.935700148344039917e-02 2.530795037746429443e-01 -2.869141399860382080e-01 -8.549881726503372192e-02 8.527431637048721313e-03 -2.833734154701232910e-01 -4.148012697696685791e-01 3.332314267754554749e-02 1.177456155419349670e-01 1.402685642242431641e-01
2.438849210739135742e-01 2.407954782247543335e-01 2.656481042504310608e-02 -4.998196288943290710e-02 3.049613162875175476e-02 -2.435406148433685303e-01 1.124616563320159912e-01 -9.833232313394546509e-02 -4.170500673353672028e-03 2.275386005640029907e-01 1.012778282165527344e-01 -6.096317991614341736e-02 4.118371754884719849e-02 -3.623260259628295898e-01 5.744872987270355225e-02 1.325055956840515137e-01 5.493335798382759094e-02 2.485612630844116211e-01 -8.543299883604049683e-02 -1.625123769044876099e-01 -1.619812995195388794e-01 3.056408464908599854e-01 -2.784177064895629883e-01 4.080176353454589844e-03 -2.203095704317092896e-01 5.128033459186553955e-02 3.322020545601844788e-02 8.486255258321762085e-02 1.962556838989257812e-01 -2.298506498336791992e-01 3.200618624687194824e-01 -1.679893881082534790e-01
3.031408786773681641e-02 2.564963400363922119e-01 1.167987361550331116e-01 1.675103977322578430e-02 -1.312225684523582458e-02 2.879049479961395264e-01 1.384390741586685181e-01 -2.679264843463897705e-01 -1.299008280038833618e-01 2.324554771184921265e-01 4.159086197614669800e-02 -1.784428507089614868e-01 -2.584206163883209229e-01 -2.131435871124267578e-01 2.143935114145278931e-01 2.442121058702468872e-01 2.191890217363834381e-02 2.781931757926940918e-01 9.750948101282119751e-02 -5.256304889917373657e-02 -2.843008637428283691e-01 2.420511096715927124e-02 -1.521501541137695312e-01 1.023048758506774902e-01 -3.108955621719360352e-01 5.265704169869422913e-02 1.248423084616661072e-01 -9.177983552217483521e-02 -3.719018399715423584e-02 -2.043528705835342407e-01 -1.944441795349121094e-01 1.161827668547630310e-01
1.572352945804595947e-01 -1.609555184841156006e-01 1.366557180881500244e-01 1.743082106113433838e-01 -5.958306416869163513e-02 1.581698805093765259e-01 1.406596451997756958e-01 8.933643251657485962e-02 -2.257028073072433472e-01 -7.449276745319366455e-03 1.546930149197578430e-02 2.805116176605224609e-01 6.245940178632736206e-02 -1.036437153816223145e-01 -2.470255494117736816e-01 -3.391583636403083801e-02 2.592475116252899170e-01 1.349429339170455933e-01 3.876051008701324463e-01 8.738823980093002319e-02 -6.768106669187545776e-02 3.649990856647491455e-01 -3.321528434753417969e-01 2.720269002020359039e-02 -1.851753443479537964e-01 1.837046742439270020e-01 9.674578905105590820e-02 8.966681361198425293e-02 8.707988262176513672e-02 1.460877805948257446e-02 1.279307007789611816e-01 1.883511096239089966e-01
1.731916815042495728e-01 2.698350138962268829e-02 -2.865774035453796387e-01 3.543877303600311279e-01 -2.124636322259902954e-01 2.450192719697952271e-01 2.901784181594848633e-01 -2.974866032600402832e-01 -1.639593690633773804e-01 1.707868874073028564e-01 -4.198159277439117432e-02 -1.468057781457901001e-01 8.598865941166877747e-03 -8.677962422370910645e-02 -1.147667765617370605e-01 -2.113645523786544800e-02 2.093229591846466064e-01 1.325442641973495483e-01 2.410755008459091187e-01 -2.298812419176101685e-01 -2.436797767877578735e-01 4.758373275399208069e-02 -1.933498978614807129e-01 1.634183973073959351e-01 -1.431535631418228149e-01 1.573266386985778809e-01 5.943424254655838013e-02 -2.037328109145164490e-02 4.795227199792861938e-02 1.466265320777893066e-01 2.932735159993171692e-02 1.056530028581619263e-01
6.798563152551651001e-02 1.748733818531036377e-01 9.365220367908477783e-02 1.645351648330688477e-01 -8.374582976102828979e-03 -1.272118687629699707e-01 2.800986170768737793e-01 -4.496198892593383789e-02 -2.755156755447387695e-01 -5.774236470460891724e-02 1.773935556411743164e-01 2.838549017906188965e-02 2.789586409926414490e-02 1.590774357318878174e-01 3.305903077125549316e-01 -8.291821181774139404e-02 3.123812377452850342e-01 2.654728889465332031e-01 1.275336593389511108e-01 -1.044310703873634338e-01 2.099007368087768555e-02 1.259863674640655518e-01 -2.243778556585311890e-01 2.422623783349990845e-01 -7.841277867555618286e-02 -1.145183015614748001e-02 -2.195333689451217651e-01 -6.431093066930770874e-02 -9.405880421400070190e-02 8.207372575998306274e-02 4.007302224636077881e-01 -1.519929766654968262e-01
-1.295616775751113892e-01 9.820599108934402466e-02 1.439607143402099609e-02 1.066519692540168762e-01 -1.752059012651443481e-01 1.353068929165601730e-02 3.331381380558013916e-01 -1.017618626356124878e-01 8.035980910062789917e-02 7.722807675600051880e-02 -4.020538926124572754e-02 -1.382098942995071411e-01 -1.343037635087966919e-01 -1.343783084303140640e-02 4.108071327209472656e-02 -2.799943983554840088e-01 -6.134182587265968323e-02 1.959908008575439453e-01 2.658514678478240967e-01 -5.906541272997856140e-02 -2.591883242130279541e-01 1.785018295049667358e-02 -5.766448378562927246e-01 9.280905872583389282e-02 -7.899549603462219238e-02 3.140902817249298096e-01 -1.061726212501525879e-01 1.424381136894226074e-01 4.233532398939132690e-02 6.220179796218872070e-02 -2.248619683086872101e-02 -1.036138758063316345e-01
4.265849888324737549e-01 2.794380187988281250e-01 -1.763907074928283691e-01 3.881627917289733887e-01 -1.090321093797683716e-01 -1.334169507026672363e-01 7.255192101001739502e-02 -8.841144293546676636e-02 -4.502478055655956268e-03 1.125288158655166626e-01 1.497749388217926025e-01 -8.229140192270278931e-02 1.516493856906890869e-01 -2.060720920562744141e-01 -5.936769768595695496e-02 6.301147490739822388e-02 6.505153328180313110e-02 9.128234535455703735e-02 2.320664972066879272e-01 -4.301629215478897095e-02 -2.335757464170455933e-01 -1.345037072896957397e-01 -1.629493832588195801e-01 7.539881765842437744e-02 -2.995868921279907227e-01 -9.101559221744537354e-02 -1.081722453236579895e-01 -8.620964735746383667e-02 1.839108318090438843e-01 2.003883719444274902e-01 1.574545055627822876e-01 1.069851964712142944e-01
3.902491033077239990e-01 1.809023022651672363e-01 -3.737214580178260803e-02 3.897381946444511414e-02 2.510535903275012970e-02 -1.136452555656433105e-01 1.641271114349365234e-01 1.243305206298828125e-02 -1.258414238691329956e-01 7.739038020372390747e-02 1.643981039524078369e-01 -2.314378917217254639e-01 -3.314506709575653076e-01 1.128101721405982971e-02 -2.189387828111648560e-01 8.817004412412643433e-02 9.847180545330047607e-02 7.280195504426956177e-02 1.740951538085937500e-01 3.076561689376831055e-01 -9.627985954284667969e-02 1.484092473983764648e-01 -1.766173392534255981e-01 1.904734224081039429e-01 -1.076027750968933105e-01 -1.742461696267127991e-02 8.319995552301406860e-02 -3.333254158496856689e-01 -1.470971703529357910e-01 2.095797657966613770e-01 2.628696262836456299e-01 -4.101580474525690079e-03
-1.260822713375091553e-01 -1.147547960281372070e-01 4.514167085289955139e-02 2.475692778825759888e-01 -2.235143259167671204e-02 6.324194837361574173e-03 2.177730798721313477e-01 5.957570672035217285e-02 -3.458417952060699463e-02 2.224481478333473206e-02 -1.979356110095977783e-01 3.401343896985054016e-02 -2.395980805158615112e-02 -5.334206297993659973e-02 -5.436037201434373856e-03 3.844929486513137817e-02 1.992493122816085815e-01 2.088166177272796631e-01 2.031204700469970703e-01 3.691165745258331299e-01 -3.717325031757354736e-01 5.789526924490928650e-02 -1.754857003688812256e-01 3.471428751945495605e-01 -1.801533550024032593e-01 -1.641162931919097900e-01 -3.318106383085250854e-02 -1.339935064315795898e-01 -2.576605677604675293e-01 2.230659425258636475e-01 2.337854206562042236e-01 -7.900046557188034058e-02
1.906613856554031372e-01 3.454999327659606934e-01 -2.278305292129516602e-01 1.627372652292251587e-01 -2.770435512065887451e-01 -6.956385821104049683e-02 2.870435416698455811e-01 -1.862147599458694458e-01 -5.801557749509811401e-02 -1.146861165761947632e-01 1.950344145298004150e-01 8.265257626771926880e-02 -1.289608795195817947e-02 -1.821537315845489502e-01 5.319733545184135437e-02 -8.769985288381576538e-02 4.360516965389251709e-01 1.367914229631423950e-01 -5.199885368347167969e-02 -2.249084413051605225e-01 -7.209587842226028442e-02 7.400649785995483398e-02 -2.566152215003967285e-01 1.730412058532238007e-02 -1.503483057022094727e-01 1.291581392288208008e-01 -1.643071174621582031e-01 4.907786846160888672e-03 4.131253808736801147e-03 1.923216432332992554e-01 1.386076509952545166e-01 -2.188322134315967560e-02
3.121648132801055908e-01 2.916747927665710449e-01 1.116073802113533020e-01 2.983716428279876709e-01 5.105051025748252869e-02 -6.714391708374023438e-02 1.415243446826934814e-01 -1.596556007862091064e-01 -2.172271609306335449e-01 6.313281133770942688e-03 -6.958946585655212402e-02 1.827977783977985382e-02 4.881023988127708435e-02 6.246456131339073181e-02 1.813377737998962402e-01 -6.200269609689712524e-02 1.918236911296844482e-01 -1.253268569707870483e-01 4.248746931552886963e-01 -7.670370489358901978e-02 -4.848253726959228516e-02 -1.287597417831420898e-01 -1.212858259677886963e-01 2.442788481712341309e-01 -1.311972886323928833e-01 2.765303291380405426e-02 -2.514714598655700684e-01 -1.065466552972793579e-01 -3.720367848873138428e-01 2.254604361951351166e-02 -6.445870548486709595e-02 -9.384149685502052307e-03
2.259565293788909912e-01 1.603214740753173828e-01 -3.688682988286018372e-02 4.911783337593078613e-01 8.403679728507995605e-02 -2.596297264099121094e-01 6.143457815051078796e-02 -1.619052737951278687e-01 -1.483928263187408447e-01 2.142208367586135864e-01 -3.106793202459812164e-02 -2.505279481410980225e-01 1.236796230077743530e-01 5.931048467755317688e-02 -2.365884631872177124e-01 -1.622473895549774170e-01 1.207555308938026428e-01 1.004161089658737183e-01 2.293422967195510864e-01 1.683523505926132202e-02 -2.948255240917205811e-01 -6.215330585837364197e-02 -7.651215419173240662e-03 1.905473470687866211e-01 -2.513563036918640137e-01 2.040082812309265137e-01 -9.413499385118484497e-02 7.624821364879608154e-02 8.952452242374420166e-02 -8.272724226117134094e-03 -4.573305603116750717e-03 -1.055287271738052368e-01
1.446185708045959473e-01 -4.694748297333717346e-02 2.755329906940460205e-01 2.584482133388519287e-01 -1.714319735765457153e-01 1.135167852044105530e-01 2.397084683179855347e-01 1.234047785401344299e-01 -4.112094640731811523e-02 3.168866634368896484e-01 -7.774533331394195557e-02 4.656152427196502686e-02 2.826073952019214630e-02 2.468375563621520996e-01 -7.785775233060121536e-03 5.381507799029350281e-02 -6.886314135044813156e-03 9.000048786401748657e-02 6.536255031824111938e-02 2.437073737382888794e-01 -1.841563880443572998e-01 1.589153110980987549e-01 -2.568893134593963623e-01 2.564127743244171143e-01 -3.552958369255065918e-01 -2.405882179737091064e-01 -8.469191193580627441e-02 -1.401149630546569824e-01 -2.516958713531494141e-01 -7.009162753820419312e-02 1.688160561025142670e-02 -4.480455070734024048e-02
-7.440285757184028625e-03 2.277667373418807983e-01 1.225316002964973450e-01 1.531934440135955811e-01 -1.408415287733078003e-01 1.024817451834678650e-01 -4.598443582653999329e-02 -4.193258583545684814e-01 6.085181981325149536e-02 2.302633076906204224e-01 -3.029117919504642487e-02 -1.251236647367477417e-01 7.978923618793487549e-02 -1.040987446904182434e-01 1.694875024259090424e-02 2.925807535648345947e-01 2.186593711376190186e-01 6.390507519245147705e-02 2.726850844919681549e-02 -1.158320009708404541e-01 -2.733879983425140381e-01 -1.742642559111118317e-02 -2.105349153280258179e-01 2.123043984174728394e-01 -4.162441194057464600e-01 1.844450086355209351e-01 6.578404456377029419e-02 -1.477830260992050171e-01 1.401465982198715210e-01 -2.670977823436260223e-02 1.871335059404373169e-01 7.474551349878311157e-02
8.761516213417053223e-02 2.170407921075820923e-01 1.626887917518615723e-01 2.513905428349971771e-02 -1.089291367679834366e-02 5.215248838067054749e-02 3.648417592048645020e-01 1.774103641510009766e-01 1.460424810647964478e-01 3.830650746822357178e-01 -1.986512392759323120e-01 -1.975734829902648926e-01 1.529963780194520950e-02 -8.271238207817077637e-02 -5.218040198087692261e-03 -1.995797604322433472e-01 2.775789201259613037e-01 3.378896787762641907e-02 -1.540192365646362305e-01 -1.048034802079200745e-01 -3.349531069397926331e-02 -2.513940446078777313e-02 -4.478822946548461914e-01 1.871261149644851685e-01 -1.457519829273223877e-01 7.192829251289367676e-02 -1.755291037261486053e-02 -1.429895162582397461e-01 1.787392944097518921e-01 -1.019927784800529480e-01 -3.752863779664039612e-02 -1.264872401952743530e-01
-1.194105371832847595e-01 3.341924250125885010e-01 7.318518310785293579e-02 1.160069108009338379e-01 -1.550691425800323486e-01 -6.271480768918991089e-02 1.521044597029685974e-02 -3.705764412879943848e-01 3.189112246036529541e-01 5.853889882564544678e-02 -3.370225057005882263e-02 -2.463653683662414551e-01 7.251272909343242645e-03 -9.889041632413864136e-02 -1.583010517060756683e-02 6.013626605272293091e-02 2.175801545381546021e-01 -5.862367834197357297e-05 -3.261430561542510986e-02 1.397083699703216553e-02 -5.250405892729759216e-02 -8.880172669887542725e-02 -3.251349925994873047e-01 2.921406626701354980e-01 -4.355855584144592285e-01 -4.135119542479515076e-02 1.503023803234100342e-01 -6.042185239493846893e-03 3.842747583985328674e-02 -1.787958294153213501e-01 5.222593247890472412e-02 9.218361973762512207e-02
-1.153077464550733566e-02 1.151915118098258972e-01 -7.667201757431030273e-02 1.839317977428436279e-01 4.630642011761665344e-02 -9.240929037332534790e-02 4.292279481887817383e-01 -1.469590235501527786e-02 -1.056357547640800476e-01 3.990890830755233765e-02 3.298740983009338379e-01 -5.548985674977302551e-02 3.698352277278900146e-01 -1.349649578332901001e-01 2.546803355216979980e-01 8.163231611251831055e-02 1.360381394624710083e-01 4.462268576025962830e-02 2.520763874053955078e-01 2.081577181816101074e-01 -4.602586477994918823e-02 9.906129539012908936e-02 -2.501716315746307373e-01 6.961881369352340698e-02 -2.252990901470184326e-01 -3.046262264251708984e-01 -6.878073909319937229e-04 2.360803075134754181e-02 -3.833427652716636658e-02 1.345129162073135376e-01 1.659257113933563232e-01 5.139754340052604675e-02
-7.873427867889404297e-02 -5.525445565581321716e-02 -1.093230843544006348e-01 1.124725192785263062e-01 -1.195277646183967590e-01 -3.448437750339508057e-01 2.112898230552673340e-01 1.133217066526412964e-01 -2.335505336523056030e-01 2.644535601139068604e-01 -6.195240840315818787e-02 -1.441738456487655640e-01 -1.745910346508026123e-01 2.073101932182908058e-03 -2.078093141317367554e-01 2.919119223952293396e-02 1.326604336500167847e-01 1.675975769758224487e-01 2.400754243135452271e-01 2.732953056693077087e-02 3.675626590847969055e-02 1.810741871595382690e-01 -1.788682341575622559e-01 3.833115994930267334e-01 -1.541581749916076660e-01 -2.559429109096527100e-01 1.615208457224071026e-03 -3.632405996322631836e-01 -8.272802829742431641e-02 7.712692022323608398e-02 -2.522147633135318756e-02 7.070930209010839462e-03
5.344923734664916992e-01 1.790606081485748291e-01 -1.620039716362953186e-02 2.986068427562713623e-01 9.853332489728927612e-02 4.364980757236480713e-02 1.009591519832611084e-01 -1.564369201660156250e-01 -1.461211591958999634e-01 2.138762176036834717e-01 -2.241785377264022827e-01 -2.120120078325271606e-01 6.013816967606544495e-02 -8.872708305716514587e-03 -4.154002666473388672e-02 -1.441388726234436035e-01 1.237565502524375916e-01 -4.218910261988639832e-02 1.425845026969909668e-01 7.282394450157880783e-03 -2.866162359714508057e-01 -8.606993407011032104e-02 -1.972742527723312378e-01 9.223976731300354004e-02 -3.861496150493621826e-01 4.994240030646324158e-02 -3.458706289529800415e-02 -1.002160608768463135e-01 1.148749291896820068e-01 7.839711755514144897e-02 -1.783696352504193783e-03 -3.740289062261581421e-02
1.207176223397254944e-01 3.644779026508331299e-01 -2.794333398342132568e-01 1.506030708551406860e-01 -1.035592798143625259e-02 -1.700605303049087524e-01 7.883387058973312378e-02 -2.587170898914337158e-01 -2.296493798494338989e-01 -2.111188024282455444e-01 1.044725254178047180e-01 -1.763506419956684113e-02 -9.705263189971446991e-03 -1.739259809255599976e-01 1.386383175849914551e-01 3.337954403832554817e-03 3.132342100143432617e-01 2.896419167518615723e-01 -6.318879872560501099e-02 -4.618813470005989075e-02 -3.445272445678710938e-01 6.894719600677490234e-02 -1.259963065385818481e-01 1.981553807854652405e-02 -1.991589814424514771e-01 9.445288032293319702e-02 -1.243479251861572266e-01 -1.813782304525375366e-01 -1.202853247523307800e-01 1.439714431762695312e-01 1.738216280937194824e-01 3.631908446550369263e-02
4.206371679902076721e-02 1.960377097129821777e-01 -5.892908200621604919e-02 -7.344194501638412476e-02 -1.003398187458515167e-02 -1.601266562938690186e-01 2.176821678876876831e-01 -3.375518620014190674e-01 -2.080238312482833862e-01 -9.261990338563919067e-02 4.383777827024459839e-02 -2.041854560375213623e-01 -2.024947255849838257e-01 5.067030712962150574e-02 1.495825685560703278e-02 8.055356144905090332e-02 2.052922099828720093e-01 1.797043532133102417e-01 3.038389049470424652e-02 1.734275221824645996e-01 -1.291649043560028076e-01 1.693322062492370605e-01 -4.291926920413970947e-01 9.520127624273300171e-02 7.686378806829452515e-02 3.192257285118103027e-01 3.242169320583343506e-01 4.448020830750465393e-02 -6.451981514692306519e-02 1.047005355358123779e-01 8.128418773412704468e-02 -1.934160590171813965e-01
7.774285227060317993e-02 5.581851303577423096e-02 -9.503187984228134155e-02 3.491674959659576416e-01 -1.097607240080833435e-01 9.182758629322052002e-02 2.809466421604156494e-01 -3.046406805515289307e-01 -9.347210824489593506e-02 2.685670554637908936e-01 3.065575473010540009e-02 7.476509362459182739e-02 1.785628683865070343e-02 -9.211894124746322632e-03 2.760093286633491516e-02 2.883907854557037354e-01 2.514436244964599609e-01 1.631223857402801514e-01 2.048472762107849121e-01 -2.183863669633865356e-01 -2.035783827304840088e-01 4.975866153836250305e-02 3.089004009962081909e-02 1.052304208278656006e-01 -3.429849147796630859e-01 3.008753955364227295e-01 3.682106733322143555e-02 -1.364161726087331772e-02 1.915371045470237732e-02 -4.974798648618161678e-04 2.214970141649246216e-01 -3.707727417349815369e-02
-1.132599562406539917e-01 2.866743505001068115e-01 1.750905662775039673e-01 6.266381591558456421e-02 -6.044092774391174316e-02 -1.607660502195358276e-01 1.515200585126876831e-01 -7.877635955810546875e-02 -2.454997412860393524e-02 3.279437124729156494e-01 3.596347570419311523e-02 -7.150873541831970215e-02 1.858364231884479523e-02 1.998818665742874146e-01 1.764750033617019653e-01 -1.366694122552871704e-01 3.596843481063842773e-01 1.118818372488021851e-01 2.913232445716857910e-01 -1.280110329389572144e-01 -9.596990793943405151e-02 8.995785564184188843e-02 -1.343780159950256348e-01 3.278382122516632080e-01 -9.028249233961105347e-02 -9.612042456865310669e-02 -2.217296510934829712e-02 -2.182011753320693970e-01 -2.937904298305511475e-01 2.180876433849334717e-01 -7.517148554325103760e-02 -1.267409175634384155e-01
1.927528902888298035e-02 2.589028477668762207e-01 -2.926236577332019806e-02 9.552507102489471436e-02 -3.375263810157775879e-01 -1.245511472225189209e-01 1.077784299850463867e-01 -3.182098641991615295e-02 -3.582073608413338661e-03 2.993600443005561829e-02 7.299330830574035645e-02 -1.293512135744094849e-01 -2.047118544578552246e-01 1.350159496068954468e-01 -5.299432203173637390e-02 -1.727175712585449219e-02 4.185658991336822510e-01 1.571311652660369873e-01 9.337592869997024536e-02 2.582195401191711426e-01 5.123293027281761169e-02 1.613926142454147339e-01 -7.998999208211898804e-02 2.078209668397903442e-01 -1.471543163061141968e-01 -9.138669818639755249e-02 6.258246302604675293e-02 -4.013621807098388672e-01 -1.492279618978500366e-01 -1.439243257045745850e-01 2.740294039249420166e-01 1.664484292268753052e-01
1.650307923555374146e-01 -7.256421446800231934e-02 9.989343583583831787e-03 2.075580358505249023e-01 -1.288541853427886963e-01 -1.194418407976627350e-03 1.610420495271682739e-01 -2.420080900192260742e-01 -3.807038068771362305e-02 6.626785546541213989e-02 1.532465219497680664e-01 -2.111952006816864014e-01 -1.683576963841915131e-02 1.913720518350601196e-01 -2.017337530851364136e-01 1.398039460182189941e-01 -1.605328172445297241e-01 1.277834028005599976e-01 1.285050064325332642e-01 -8.241795003414154053e-03 -9.737547487020492554e-02 1.111626178026199341e-01 -2.976794838905334473e-01 2.704819440841674805e-01 -4.663387238979339600e-01 -1.897905468940734863e-01 -2.237306088209152222e-01 -4.709747433662414551e-02 1.679892390966415405e-01 1.978437006473541260e-01 1.908868402242660522e-01 -1.658910140395164490e-02
2.521614134311676025e-01 -1.983774900436401367e-01 -1.586589664220809937e-01 5.029547959566116333e-02 -2.611351571977138519e-02 3.424592614173889160e-01 3.569163680076599121e-01 -2.337132841348648071e-01 -2.183320932090282440e-02 3.092587888240814209e-01 -2.162059023976325989e-02 -6.102495640516281128e-02 2.673489972949028015e-02 8.758306503295898438e-02 -2.335356175899505615e-01 1.285051405429840088e-01 1.544227004051208496e-01 3.359593749046325684e-01 2.519646883010864258e-01 -3.086749650537967682e-02 -1.310428678989410400e-01 7.221332937479019165e-02 -1.428264230489730835e-01 8.189503848552703857e-02 -2.917713820934295654e-01 -8.595415391027927399e-03 -1.003411188721656799e-01 -4.565303400158882141e-02 1.245647519826889038e-01 -3.617126122117042542e-02 1.572578847408294678e-01 9.010664187371730804e-03
3.210922181606292725e-01 -2.531466633081436157e-02 7.000304013490676880e-02 1.947302743792533875e-02 1.086138486862182617e-01 -2.879395522177219391e-02 1.965085268020629883e-01 3.224406540393829346e-01 8.596441149711608887e-02 -3.064090618863701820e-03 2.041388750076293945e-01 -1.561073586344718933e-02 -2.663084268569946289e-01 2.189376056194305420e-01 -1.638525277376174927e-01 -3.504674881696701050e-02 2.918009459972381592e-01 2.200930267572402954e-01 2.599888443946838379e-01 1.484060287475585938e-01 -1.524560302495956421e-01 2.023276984691619873e-01 -2.912588417530059814e-01 1.034283190965652466e-01 -3.039074838161468506e-01 2.035829238593578339e-02 -6.195241212844848633e-02 1.044058892875909805e-02 -3.452106192708015442e-02 -1.735680103302001953e-01 1.664195507764816284e-01 -2.956503257155418396e-02
-1.122488267719745636e-02 2.650246024131774902e-01 1.589691340923309326e-01 6.469106674194335938e-02 5.352549999952316284e-02 -8.772024512290954590e-02 2.759791314601898193e-01 6.701304763555526733e-02 -1.810100823640823364e-01 -7.281254231929779053e-02 1.812192350625991821e-01 -2.305531799793243408e-01 1.376949250698089600e-01 -1.943640783429145813e-02 3.895215392112731934e-01 -5.927580059505999088e-04 1.178261935710906982e-01 2.604185342788696289e-01 1.465483158826828003e-01 2.278789877891540527e-01 -1.105873957276344299e-01 3.055172227323055267e-02 -3.610914647579193115e-01 1.696835607290267944e-01 -2.623470425605773926e-01 -1.893966794013977051e-01 -2.838104590773582458e-02 -3.501541540026664734e-02 -2.204970866441726685e-01 1.003817394375801086e-01 8.568982034921646118e-02 -1.167169436812400818e-01
5.690409615635871887e-02 2.043120563030242920e-01 -1.412092298269271851e-01 1.723300963640213013e-01 1.884355396032333374e-01 -7.453012466430664062e-02 2.098200023174285889e-01 -4.149302467703819275e-02 -1.467542797327041626e-01 4.296825230121612549e-01 1.445934325456619263e-01 -2.603152096271514893e-01 -5.660858470946550369e-03 -1.424532756209373474e-02 -4.935562610626220703e-02 -9.118415415287017822e-02 1.465939283370971680e-01 7.499819993972778320e-02 -3.802967071533203125e-02 -6.069163978099822998e-02 -3.657031655311584473e-01 5.401829630136489868e-02 -2.303967326879501343e-01 4.067329689860343933e-02 -2.687209248542785645e-01 -2.774029076099395752e-01 3.312313184142112732e-02 1.355494558811187744e-01 -3.337503224611282349e-02 2.057077586650848389e-01 1.516051441431045532e-01 2.325200140476226807e-01
-8.012248575687408447e-02 1.961379945278167725e-01 -8.835417777299880981e-02 -4.469985514879226685e-02 -9.049879759550094604e-02 -6.943079829216003418e-02 2.004512101411819458e-01 -5.190030205994844437e-03 -3.248872980475425720e-02 2.024679183959960938e-01 1.598135828971862793e-01 8.860607445240020752e-02 1.626067161560058594e-01 -3.109887242317199707e-01 -2.547736465930938721e-01 -1.179532185196876526e-01 1.015230827033519745e-02 2.161977589130401611e-01 2.509419918060302734e-01 -7.803421467542648315e-02 -2.955266535282135010e-01 1.727223992347717285e-01 -5.363916158676147461e-01 7.274325937032699585e-02 9.388334117829799652e-03 -1.699384488165378571e-02 1.111923065036535263e-02 4.527078196406364441e-02 6.838268041610717773e-02 9.831806272268295288e-02 -2.020873129367828369e-01 1.756574213504791260e-01
1.461148113012313843e-01 1.979224085807800293e-01 -1.289360374212265015e-01 1.650856882333755493e-01 -1.885978430509567261e-01 1.670765690505504608e-02 1.171468570828437805e-01 -2.705571651458740234e-01 -2.204599529504776001e-01 3.794501349329948425e-02 3.538817912340164185e-02 -9.973447769880294800e-02 2.652857005596160889e-01 1.063215136528015137e-01 1.422401517629623413e-01 -4.965876042842864990e-02 4.632817804813385010e-01 1.862102597951889038e-01 1.364953815937042236e-01 -1.255890130996704102e-01 -1.512357890605926514e-01 5.377397686243057251e-02 -1.064266860485076904e-01 -5.658024922013282776e-02 -2.019335627555847168e-01 -5.390787124633789062e-02 -1.515891849994659424e-01 -4.614068567752838135e-02 1.459239721298217773e-01 3.987078070640563965e-01 1.841356307268142700e-01 1.572073437273502350e-02
3.147782385349273682e-02 1.025123000144958496e-01 -9.621389955282211304e-02 1.185689419507980347e-01 -1.871742755174636841e-01 -5.149632319808006287e-02 2.298860996961593628e-01 -3.241084516048431396e-01 1.012393534183502197e-01 1.364949643611907959e-01 8.479466289281845093e-02 2.399875409901142120e-02 5.742196366190910339e-02 6.128671392798423767e-02 -1.956267356872558594e-01 4.429214075207710266e-02 7.750494033098220825e-02 2.187314182519912720e-01 3.286008834838867188e-01 -6.727534532546997070e-02 -3.743361830711364746e-01 -2.561524137854576111e-02 -2.188972085714340210e-01 1.437032073736190796e-01 -2.225133180618286133e-01 3.371295630931854248e-01 6.134301051497459412e-02 9.470353275537490845e-02 1.806076467037200928e-01 1.645774096250534058e-01 -2.709355354309082031e-01 3.093772567808628082e-02
9.261535108089447021e-02 -8.327307552099227905e-02 6.033279374241828918e-02 2.081171721220016479e-01 -2.300181239843368530e-01 2.260973751544952393e-01 3.339113593101501465e-01 -9.655637294054031372e-02 -4.306619986891746521e-02 1.363864094018936157e-01 3.430395573377609253e-02 3.295138776302337646e-01 -2.451340556144714355e-01 1.905716024339199066e-02 1.406092941761016846e-01 -2.028939500451087952e-02 2.076703310012817383e-01 7.222835719585418701e-02 2.420594394207000732e-01 -1.475983709096908569e-01 -6.551603972911834717e-02 -4.749540239572525024e-03 -3.596909940242767334e-01 5.282474681735038757e-02 -3.354898989200592041e-01 1.384841054677963257e-01 -2.834585867822170258e-02 1.643983088433742523e-02 1.788649559020996094e-01 5.718631204217672348e-03 1.540064960718154907e-01 2.192828953266143799e-01
-1.243522390723228455e-02 1.392134577035903931e-01 -2.770376503467559814e-01 -5.654043518006801605e-03 -5.987723171710968018e-02 2.315164357423782349e-01 4.202748835086822510e-01 -2.592551112174987793e-01 4.112202301621437073e-02 8.156371861696243286e-02 1.223042234778404236e-02 -2.639003396034240723e-01 -1.195171196013689041e-02 5.018910765647888184e-02 -2.349802404642105103e-01 -2.412675023078918457e-01 3.061982616782188416e-02 -2.298226393759250641e-02 2.807700335979461670e-01 -1.623543053865432739e-01 -2.868992984294891357e-01 -1.770795732736587524e-01 -2.037138491868972778e-01 4.552125558257102966e-02 -2.063474953174591064e-01 1.723193190991878510e-02 4.233457520604133606e-02 -6.672430038452148438e-02 -1.641697138547897339e-01 -1.396772712469100952e-01 2.152358889579772949e-01 -5.123249441385269165e-02
-1.406472176313400269e-02 5.972276255488395691e-02 2.291798405349254608e-02 2.555954754352569580e-01 -2.161232531070709229e-01 -1.450641453266143799e-01 3.456800580024719238e-01 1.639115065336227417e-01 -1.673987656831741333e-01 -3.395562246441841125e-02 -2.911200225353240967e-01 -2.445172220468521118e-01 7.379719614982604980e-02 -1.225880384445190430e-01 -2.351469397544860840e-01 4.050114750862121582e-02 3.250790536403656006e-01 1.986416429281234741e-01 1.797019541263580322e-01 4.438544809818267822e-02 -1.573980748653411865e-01 -1.442239433526992798e-01 -8.417171239852905273e-02 5.995787214487791061e-03 -2.317501753568649292e-01 7.803129404783248901e-02 3.362742960453033447e-01 -5.156046152114868164e-02 -7.689134776592254639e-02 -1.335639953613281250e-01 1.640153229236602783e-01 -8.283396810293197632e-02
2.472883462905883789e-01 -1.295436769723892212e-01 -1.762566342949867249e-02 1.998064219951629639e-01 1.195289660245180130e-02 7.155362516641616821e-02 2.361598163843154907e-01 -2.957125306129455566e-01 -1.696501970291137695e-01 -5.563651025295257568e-02 -7.904767058789730072e-03 -8.790813386440277100e-02 -4.893340170383453369e-02 -1.333655267953872681e-01 2.466056346893310547e-01 2.106988430023193359e-02 2.663352787494659424e-01 4.347569495439529419e-02 3.876392543315887451e-01 -7.435851544141769409e-02 -2.513224184513092041e-01 -6.697855889797210693e-02 -1.583004295825958252e-01 9.368794411420822144e-02 -4.124420881271362305e-02 -9.358305484056472778e-02 -1.724819391965866089e-01 1.321356464177370071e-02 -3.749285340309143066e-01 -2.296580970287322998e-01 -1.172057539224624634e-01 1.863032579421997070e-01
8.408461511135101318e-02 -8.893549442291259766e-03 4.642528593540191650e-01 2.348799407482147217e-01 5.625517293810844421e-02 2.512211725115776062e-02 -1.947138272225856781e-02 1.333437487483024597e-02 -5.383083596825599670e-02 -1.328186243772506714e-01 -2.464952692389488220e-02 2.478636987507343292e-02 1.466641426086425781e-01 -1.358208656311035156e-01 6.003944575786590576e-02 7.335484027862548828e-02 1.598940044641494751e-01 1.883470714092254639e-01 1.255460362881422043e-02 3.326571360230445862e-02 7.235112041234970093e-02 1.501263380050659180e-01 -5.252920985221862793e-01 3.126544952392578125e-01 -1.588457971811294556e-01 -1.680717170238494873e-01 2.088782936334609985e-01 -2.262883931398391724e-01 3.043342009186744690e-02 2.382384054362773895e-02 1.774987727403640747e-01 -4.490368813276290894e-02
7.762962579727172852e-02 5.052222013473510742e-01 2.718538790941238403e-02 1.257134228944778442e-01 5.086255818605422974e-02 -5.114334449172019958e-02 1.532064974308013916e-01 -1.052380725741386414e-01 1.760682761669158936e-01 1.085948422551155090e-01 -1.113081816583871841e-02 -2.484121732413768768e-02 1.398144513368606567e-01 3.180801868438720703e-03 -1.972107887268066406e-01 1.028382629156112671e-01 1.391864717006683350e-01 -1.411402598023414612e-03 6.788785755634307861e-02 -2.965938486158847809e-02 -2.159550040960311890e-02 -1.354596465826034546e-01 -1.910429447889328003e-01 1.851354688405990601e-01 -4.164747297763824463e-01 2.728095054626464844e-01 2.073134630918502808e-01 -1.573501229286193848e-01 8.364640176296234131e-03 -2.710858546197414398e-02 3.700151741504669189e-01 4.571082070469856262e-02
1.039256155490875244e-02 3.282327055931091309e-01 -2.614087983965873718e-02 8.520444482564926147e-02 1.616931706666946411e-01 2.172828838229179382e-02 1.888949871063232422e-01 -1.824745833873748779e-01 -1.014240980148315430e-01 5.143487825989723206e-02 8.235702663660049438e-02 -1.443462520837783813e-01 1.173170655965805054e-01 3.546634316444396973e-01 1.978194564580917358e-01 -2.515624165534973145e-01 5.895619839429855347e-02 2.120784670114517212e-01 9.287504851818084717e-02 -1.236775740981101990e-01 -5.043827462941408157e-03 1.819730550050735474e-01 -1.975441128015518188e-01 3.521621227264404297e-01 -1.902229189872741699e-01 -7.102167699486017227e-03 -1.561300605535507202e-01 -2.525165677070617676e-01 -9.137930721044540405e-02 -4.314367845654487610e-02 2.696937024593353271e-01 -1.738432645797729492e-01
-5.435952544212341309e-02 2.410130053758621216e-01 1.703346371650695801e-01 1.510291844606399536e-01 1.982646733522415161e-01 -6.576971709728240967e-02 8.983923494815826416e-02 1.283956021070480347e-01 5.031915754079818726e-02 7.860484719276428223e-02 -8.981322497129440308e-02 6.238705292344093323e-02 -7.367957383394241333e-03 -1.338934339582920074e-02 6.470230221748352051e-02 1.156312078237533569e-01 3.090585470199584961e-01 2.050573378801345825e-01 1.505909115076065063e-01 -1.934980750083923340e-01 -3.976692631840705872e-02 1.498944163322448730e-01 -1.514165550470352173e-01 1.449394673109054565e-01 -4.495507180690765381e-01 -2.040563374757766724e-01 -1.338465809822082520e-01 -1.678416728973388672e-01 8.506131358444690704e-03 1.678033173084259033e-01 4.273623526096343994e-01 -1.188477724790573120e-01
3.984433133155107498e-03 1.720610558986663818e-01 -4.217568784952163696e-02 2.882758975028991699e-01 -3.093930184841156006e-01 1.860096007585525513e-01 1.822444200515747070e-01 -1.629181355237960815e-01 -2.314597368240356445e-01 2.087650746107101440e-01 1.442259252071380615e-01 8.806402981281280518e-02 -2.739401767030358315e-03 -2.558732032775878906e-01 -7.430932670831680298e-02 6.909716175869107246e-04 -8.646265417337417603e-02 4.785710945725440979e-02 8.053576946258544922e-02 1.340795215219259262e-02 5.662158131599426270e-02 1.364863365888595581e-01 -4.112869799137115479e-01 -3.861923143267631531e-02 -1.963064074516296387e-01 -1.870206743478775024e-01 -1.770655214786529541e-01 1.444732490926980972e-02 -3.112384974956512451e-01 -2.303001135587692261e-01 -1.504863984882831573e-02 -1.859619170427322388e-01
3.123580850660800934e-02 -7.684893161058425903e-02 -8.724270761013031006e-02 1.228003054857254028e-01 2.503380924463272095e-02 1.399497985839843750e-01 4.696405529975891113e-01 -1.257824897766113281e-01 -3.162429854273796082e-02 7.947815954685211182e-02 -2.154047787189483643e-02 -2.337592467665672302e-02 -2.738994546234607697e-02 -9.851709753274917603e-02 5.817705020308494568e-02 -1.538070291280746460e-01 3.126572072505950928e-02 2.023260146379470825e-01 3.173403143882751465e-01 -1.220347136259078979e-01 -1.450805068016052246e-01 2.568557858467102051e-01 -1.942496299743652344e-01 1.168907657265663147e-01 -4.612445458769798279e-02 3.673335015773773193e-01 1.344850361347198486e-01 -1.317368745803833008e-01 -2.622996568679809570e-01 -6.162023544311523438e-02 2.293716222047805786e-01 2.726992964744567871e-01
-1.963900960981845856e-02 7.875168323516845703e-02 -9.385000914335250854e-02 1.014617606997489929e-01 -1.867193877696990967e-01 1.881155669689178467e-01 2.417203336954116821e-01 -4.546102583408355713e-01 -1.414902061223983765e-01 8.359574526548385620e-02 -4.180664941668510437e-02 -1.904188841581344604e-01 -8.608897775411605835e-02 1.346372812986373901e-01 7.292505353689193726e-02 9.709317237138748169e-02 2.027864307165145874e-01 2.101873978972434998e-02 3.063046038150787354e-01 -3.070064485073089600e-01 -2.855187654495239258e-01 -3.722109273076057434e-02 -5.845152586698532104e-02 -2.198307588696479797e-02 -2.771812379360198975e-01 1.012336909770965576e-01 9.138217568397521973e-02 -1.612988710403442383e-01 3.175405785441398621e-02 -1.284905076026916504e-01 2.735870778560638428e-01 5.832125991582870483e-02
5.970185622572898865e-02 -7.755450159311294556e-02 -1.297880709171295166e-01 2.448384761810302734e-01 -1.692597754299640656e-02 -3.433699607849121094e-01 2.134916186332702637e-01 1.099677905440330505e-01 -1.307423878461122513e-02 -6.938768923282623291e-02 -1.864260807633399963e-02 -2.094871401786804199e-01 -2.105810493230819702e-01 1.495852470397949219e-01 -1.037994697690010071e-01 1.840973645448684692e-02 4.760017618536949158e-02 -2.846974320709705353e-02 6.500559300184249878e-02 5.568381771445274353e-02 -1.775588244199752808e-01 9.404784440994262695e-02 -3.370837569236755371e-01 1.789970397949218750e-01 -2.695011198520660400e-01 1.107808426022529602e-01 -6.917992979288101196e-02 -4.922205209732055664e-01 -2.194855809211730957e-01 -1.404533162713050842e-02 -3.316147625446319580e-02 -1.812081634998321533e-01
-2.158832103013992310e-01 3.315881490707397461e-01 -5.204650014638900757e-02 -2.323397696018218994e-01 1.254627853631973267e-01 1.021586209535598755e-01 3.759142756462097168e-01 -6.937535852193832397e-02 -1.086482927203178406e-01 1.370316147804260254e-01 1.027227262966334820e-03 -4.492599517107009888e-02 8.795076608657836914e-02 -3.596050664782524109e-02 1.494803875684738159e-01 -4.164636775385588408e-04 3.273121714591979980e-01 2.087867110967636108e-01 6.518094241619110107e-02 9.807900339365005493e-02 -5.698892101645469666e-02 1.786415725946426392e-01 -2.045022249221801758e-01 -5.636360496282577515e-02 -3.239505589008331299e-01 -9.146515280008316040e-02 3.089933656156063080e-02 -1.876049637794494629e-01 -2.469123154878616333e-01 1.612196713685989380e-01 2.326997369527816772e-01 -1.231189817190170288e-01
5.417694337666034698e-03 3.152584731578826904e-01 1.661769598722457886e-01 -7.591781765222549438e-02 1.132698804140090942e-01 -2.992149591445922852e-01 1.005644127726554871e-01 -4.894181340932846069e-02 5.751049146056175232e-02 1.181400939822196960e-01 -1.429827213287353516e-01 1.265340596437454224e-01 2.737336978316307068e-02 -6.263224780559539795e-02 5.979464855045080185e-03 3.241638839244842529e-02 9.421149641275405884e-02 2.029849588871002197e-01 3.677960336208343506e-01 3.595694154500961304e-02 -4.177037179470062256e-01 1.835565716028213501e-01 4.021900892257690430e-02 1.553143411874771118e-01 -3.239602744579315186e-01 -2.498767971992492676e-01 -9.270531684160232544e-02 -1.788288354873657227e-01 -9.943087399005889893e-02 6.024271994829177856e-02 -1.008412986993789673e-01 -2.016330957412719727e-01
-7.726579159498214722e-02 6.342966109514236450e-02 1.440487354993820190e-01 2.827118337154388428e-01 -2.301430515944957733e-02 -8.703059703111648560e-02 2.938362956047058105e-01 -1.542109400033950806e-01 -1.009920239448547363e-01 1.989206373691558838e-01 -1.657525822520256042e-02 -6.145521998405456543e-02 1.389118582010269165e-01 6.627278029918670654e-02 -2.541107535362243652e-01 -9.443680942058563232e-02 4.409502744674682617e-01 1.709029674530029297e-01 3.303018808364868164e-01 -2.771109342575073242e-01 -3.303397819399833679e-02 3.335357457399368286e-02 -1.882781088352203369e-02 2.624599933624267578e-01 -7.062954455614089966e-02 6.075236946344375610e-02 1.584133803844451904e-01 -8.674955368041992188e-02 -2.236239463090896606e-01 4.465019702911376953e-02 4.973205924034118652e-02 -2.082159817218780518e-01
-1.820555329322814941e-01 -1.336412429809570312e-01 9.992582490667700768e-04 2.013692855834960938e-01 -1.290864199399948120e-01 6.827192008495330811e-02 1.737828999757766724e-01 -1.508698165416717529e-01 2.441064417362213135e-01 2.493543773889541626e-01 -1.113271415233612061e-01 -1.048190221190452576e-01 -1.647388488054275513e-01 9.079349786043167114e-02 1.072857305407524109e-01 -1.730781197547912598e-01 4.033922404050827026e-02 1.975385993719100952e-01 2.558217942714691162e-01 1.278811097145080566e-01 -2.269021719694137573e-01 1.169632598757743835e-01 -5.109722018241882324e-01 1.310956180095672607e-01 5.718227010220289230e-03 7.527938485145568848e-02 1.617131978273391724e-01 -2.554901838302612305e-01 -1.158760860562324524e-01 4.027461633086204529e-02 1.690074354410171509e-01 7.439099252223968506e-02
2.386946380138397217e-01 -2.315592579543590546e-02 1.638716012239456177e-01 2.261231243610382080e-01 -2.080767005681991577e-01 3.262886777520179749e-02 1.215166673064231873e-01 -2.051191329956054688e-01 -1.052603423595428467e-01 -4.096359387040138245e-02 2.390922307968139648e-01 -2.262891232967376709e-01 -6.602028012275695801e-02 1.287775337696075439e-01 -1.410696804523468018e-01 -6.382950395345687866e-02 1.262329816818237305e-01 2.198323458433151245e-01 1.080590859055519104e-01 4.608316521625965834e-05 -9.416969865560531616e-02 8.950235694646835327e-02 -2.449948191642761230e-01 2.511829435825347900e-01 -3.327465951442718506e-01 -2.944992780685424805e-01 -2.551791369915008545e-01 1.119761094450950623e-01 1.227990239858627319e-01 1.906837075948715210e-01 1.609436869621276855e-01 -1.699292510747909546e-01
2.341138720512390137e-01 -1.875427551567554474e-02 2.905900776386260986e-01 4.634356498718261719e-02 -2.380242198705673218e-02 1.492488980293273926e-01 6.638442724943161011e-02 -1.368299573659896851e-01 1.748696900904178619e-02 -1.158372536301612854e-01 7.920242100954055786e-02 4.363157786428928375e-03 -1.070827767252922058e-01 -2.963399589061737061e-01 2.177671492099761963e-01 8.326642960309982300e-02 4.116183891892433167e-02 1.422660797834396362e-01 7.105701602995395660e-03 -2.293510595336556435e-03 -4.119226709008216858e-02 -1.315019726753234863e-01 -5.067972540855407715e-01 2.349894344806671143e-01 -2.590788006782531738e-01 -1.608819663524627686e-01 2.553592324256896973e-01 -1.502399593591690063e-01 -5.781744047999382019e-02 -8.129645138978958130e-02 2.888981997966766357e-01 -1.066745668649673462e-01
-1.947618089616298676e-02 1.156720742583274841e-01 -1.364730149507522583e-01 5.874142050743103027e-02 -1.242408379912376404e-01 -1.641733348369598389e-01 8.048737049102783203e-02 -8.228718303143978119e-03 -6.563816219568252563e-02 2.020974606275558472e-01 3.344939053058624268e-01 4.058302193880081177e-02 2.392641007900238037e-01 -3.620090335607528687e-02 -3.270606324076652527e-02 -1.817195117473602295e-01 9.753273800015449524e-03 2.836665511131286621e-01 2.828847765922546387e-01 -3.302784562110900879e-01 -2.582132816314697266e-01 -3.543711826205253601e-02 -4.511748850345611572e-01 1.589807122945785522e-01 -1.141497120261192322e-01 -1.839684322476387024e-02 -2.052719742059707642e-01 4.039786010980606079e-02 6.006360799074172974e-02 1.468973457813262939e-01 -1.187008991837501526e-01 3.239605203270912170e-02
1.486875712871551514e-01 1.584593504667282104e-01 -1.329973489046096802e-01 7.239227741956710815e-02 -2.522335648536682129e-01 -1.637611985206604004e-01 2.362883538007736206e-01 2.143937349319458008e-02 4.818995296955108643e-02 2.203273177146911621e-01 1.420806050300598145e-01 1.653722226619720459e-01 2.407915741205215454e-01 -2.841259911656379700e-02 -1.655597239732742310e-01 -8.376511186361312866e-02 -1.145057231187820435e-01 3.578366935253143311e-01 2.881576418876647949e-01 -1.187133491039276123e-01 -2.717307209968566895e-01 1.059399396181106567e-01 -2.160214036703109741e-01 2.118864655494689941e-01 -2.548198401927947998e-01 2.034258544445037842e-01 -2.030137032270431519e-01 -4.663588851690292358e-02 3.113720007240772247e-02 5.093607679009437561e-02 -1.521158069372177124e-01 -1.379944756627082825e-02
4.726861789822578430e-02 -3.557525575160980225e-02 -7.591184973716735840e-02 -9.969973564147949219e-02 -6.515069305896759033e-02 2.184900194406509399e-01 4.007450640201568604e-01 -2.455851137638092041e-01 -2.196837961673736572e-01 9.949462115764617920e-02 -8.385616540908813477e-02 -3.158663585782051086e-02 1.990667432546615601e-01 -1.082507148385047913e-02 3.215174004435539246e-02 -2.201088070869445801e-01 1.015370618551969528e-02 1.786898970603942871e-01 3.450911343097686768e-01 -3.863547742366790771e-02 -1.423386782407760620e-01 -1.742604002356529236e-02 -1.794509142637252808e-01 7.561821490526199341e-02 -2.161298543214797974e-01 -1.101684346795082092e-01 2.806277275085449219e-01 -1.829376518726348877e-01 1.147662252187728882e-01 8.415523171424865723e-02 -5.353366956114768982e-02 3.836732804775238037e-01
-1.574912667274475098e-02 -1.105642691254615784e-02 2.651613950729370117e-01 -1.460067834705114365e-02 -5.428437888622283936e-02 -2.112670540809631348e-01 1.846819818019866943e-01 -1.241587800905108452e-03 1.863230764865875244e-01 1.814509332180023193e-01 -3.048579581081867218e-02 -1.653852760791778564e-01 -9.395508468151092529e-02 1.020205095410346985e-01 -1.157695874571800232e-01 -2.317013442516326904e-01 2.340520769357681274e-01 4.322018357925117016e-04 3.269268199801445007e-02 -2.674556374549865723e-01 -2.651319205760955811e-01 1.541971713304519653e-01 -1.508646756410598755e-01 2.325199311599135399e-03 -4.441675245761871338e-01 -2.491015195846557617e-01 -5.049401149153709412e-02 -1.934472322463989258e-01 6.793360412120819092e-02 2.782621383666992188e-01 1.965153813362121582e-01 3.131023794412612915e-02
3.419737219810485840e-01 2.529776655137538910e-02 1.523195207118988037e-01 9.080681949853897095e-02 -9.211807698011398315e-02 8.792447298765182495e-02 -8.636264503002166748e-02 5.611713975667953491e-02 -1.473605930805206299e-01 -1.187133509665727615e-02 4.899943619966506958e-02 4.995252937078475952e-02 -3.556393086910247803e-01 -1.596235632896423340e-01 1.970807276666164398e-02 -2.820889279246330261e-02 1.430490612983703613e-01 1.024742126464843750e-01 2.281581312417984009e-01 -3.170013427734375000e-01 -2.303143143653869629e-01 -4.114811867475509644e-02 -4.167259335517883301e-01 9.408015757799148560e-02 -2.369433790445327759e-01 -2.998868525028228760e-01 2.298121750354766846e-01 -7.591813802719116211e-02 7.723635435104370117e-02 9.659413248300552368e-02 5.641862004995346069e-02 -1.890431530773639679e-02
5.545021593570709229e-02 4.348776116967201233e-02 -1.470755040645599365e-01 2.170530855655670166e-01 1.871856302022933960e-02 2.192473560571670532e-01 4.562294781208038330e-01 -2.886412441730499268e-01 -3.516674041748046875e-02 1.289006918668746948e-01 -5.687681841664016247e-04 -2.976132333278656006e-01 3.533828631043434143e-02 1.312324702739715576e-01 -7.833789288997650146e-02 7.756132632493972778e-02 -3.772772848606109619e-02 1.551981419324874878e-01 3.223199844360351562e-01 -4.672637954354286194e-02 -1.403278857469558716e-01 -2.712332308292388916e-01 -1.616913527250289917e-01 1.435428708791732788e-01 -1.510764658451080322e-01 -1.247557848691940308e-01 1.029948964715003967e-01 -2.232938408851623535e-01 6.888991594314575195e-02 -1.375136673450469971e-01 1.380780786275863647e-01 1.902464777231216431e-01
9.178775548934936523e-02 1.769455522298812866e-01 8.130528777837753296e-02 3.574671968817710876e-02 8.898439258337020874e-02 1.051901206374168396e-01 2.295039296150207520e-01 -2.234189584851264954e-02 1.523050516843795776e-01 9.215341508388519287e-02 2.675513029098510742e-01 -5.027316883206367493e-02 -1.280785948038101196e-01 -2.305212765932083130e-01 -7.690168917179107666e-03 -1.332333963364362717e-02 1.815363019704818726e-01 4.102050960063934326e-01 6.609682738780975342e-02 2.030321210622787476e-01 -1.215410903096199036e-01 -8.344339579343795776e-02 -1.630360186100006104e-01 2.858048975467681885e-01 -1.778510361909866333e-01 -2.221851944923400879e-01 -1.189868673682212830e-01 -2.655512988567352295e-01 8.555892854928970337e-02 3.796201944351196289e-01 -1.155594736337661743e-02 -1.029027849435806274e-01
2.017886787652969360e-01 -5.390620231628417969e-02 1.512368321418762207e-01 -5.012729763984680176e-02 7.563740015029907227e-02 -2.067301273345947266e-01 1.653034538030624390e-01 1.403686553239822388e-01 4.475383833050727844e-02 -5.044222809374332428e-03 7.719819247722625732e-02 -1.427564471960067749e-01 -8.872164040803909302e-02 3.015242815017700195e-01 -6.859201192855834961e-02 -3.793364018201828003e-02 3.069562613964080811e-01 -1.236207038164138794e-01 4.241988956928253174e-01 1.091435253620147705e-01 -1.815961152315139771e-01 2.842650748789310455e-02 -3.030721247196197510e-01 1.543032974004745483e-01 -3.052543699741363525e-01 1.979346275329589844e-01 -3.722075372934341431e-02 -2.593907415866851807e-01 -3.737510740756988525e-02 -6.750071793794631958e-02 -1.639335453510284424e-01 1.324394196271896362e-01
5.830460786819458008e-02 3.139383718371391296e-02 -7.564671337604522705e-02 4.877556487917900085e-02 -2.186864614486694336e-01 2.351351529359817505e-01 2.658187448978424072e-01 -5.468919277191162109e-01 -1.229936350136995316e-02 1.105908006429672241e-01 -1.394072026014328003e-01 -1.931695640087127686e-01 -5.908088013529777527e-02 9.264012426137924194e-02 1.049867346882820129e-01 1.170593276619911194e-01 2.139625251293182373e-01 1.238523051142692566e-01 2.770204842090606689e-01 -2.867771685123443604e-01 -2.024023681879043579e-01 3.817920014262199402e-02 -9.285622090101242065e-02 -1.297029759734869003e-02 -2.862498462200164795e-01 8.258943259716033936e-02 1.110692247748374939e-01 -1.296676546335220337e-01 3.167884191498160362e-03 -5.958934128284454346e-02 9.279491007328033447e-02 8.558612316846847534e-02
-1.516506820917129517e-01 4.220289178192615509e-03 1.168720610439777374e-02 -1.847939938306808472e-02 -3.600173816084861755e-02 2.038849890232086182e-01 2.406150251626968384e-01 -8.648648113012313843e-02 2.021554261445999146e-01 7.500556856393814087e-02 2.262279391288757324e-01 1.201942265033721924e-01 2.921641469001770020e-01 -8.874162100255489349e-03 -6.596183776855468750e-02 -2.040899172425270081e-02 -1.332406103610992432e-01 3.730843067169189453e-01 3.224306106567382812e-01 -7.679106295108795166e-02 -2.232161313295364380e-01 1.268280744552612305e-01 -2.696614861488342285e-01 2.296383678913116455e-01 -3.545704782009124756e-01 -5.788317322731018066e-02 -2.174772694706916809e-02 5.743902176618576050e-02 1.976628601551055908e-02 1.848360896110534668e-01 -4.444403573870658875e-02 -1.959652304649353027e-01
2.635643184185028076e-01 -1.803197264671325684e-01 2.750990390777587891e-01 -1.182185336947441101e-01 -2.088772952556610107e-01 -1.299467980861663818e-01 2.063471823930740356e-01 -1.119839996099472046e-01 -1.925118714570999146e-01 -5.186613649129867554e-03 3.241005241870880127e-01 1.750965043902397156e-02 -2.584618330001831055e-01 -2.469392269849777222e-01 8.043389767408370972e-02 -2.078133374452590942e-01 1.576870083808898926e-01 1.697581410408020020e-01 2.534333765506744385e-01 -3.548170998692512512e-02 -1.004824414849281311e-01 9.154288470745086670e-02 -2.286727577447891235e-01 7.944594323635101318e-02 -2.319896966218948364e-01 -1.354777663946151733e-01 -2.028712816536426544e-02 -1.027696356177330017e-01 1.558227241039276123e-01 -2.289854735136032104e-01 7.734564691781997681e-02 1.037357002496719360e-01
2.938261628150939941e-01 -5.810729414224624634e-02 -2.046512812376022339e-01 1.489352583885192871e-01 4.985297471284866333e-02 1.403756737709045410e-01 2.190546542406082153e-01 -4.915416240692138672e-02 -6.559181213378906250e-02 1.171110346913337708e-01 -1.271863095462322235e-02 -2.405158281326293945e-01 -5.783047899603843689e-02 -8.288610726594924927e-02 -7.115933299064636230e-02 8.049253374338150024e-02 2.189181447029113770e-01 1.874846369028091431e-01 2.089049220085144043e-01 -2.160624228417873383e-02 -3.734818994998931885e-01 -2.306919693946838379e-01 -2.617584168910980225e-01 -1.222960054874420166e-01 -4.671946465969085693e-01 1.545091420412063599e-01 -1.620892086066305637e-03 2.660560049116611481e-02 3.288440778851509094e-02 1.235186904668807983e-01 -1.074211746454238892e-01 4.186656698584556580e-02
2.258573472499847412e-02 2.989896833896636963e-01 1.833234280347824097e-01 1.394418329000473022e-01 7.780620455741882324e-02 1.022254601120948792e-01 1.325556039810180664e-01 1.426371634006500244e-01 -4.280843213200569153e-02 1.100186929106712341e-01 9.429252892732620239e-02 1.861794590950012207e-01 2.166105657815933228e-01 -1.511283069849014282e-01 -1.669727638363838196e-02 -1.354977488517761230e-01 7.085851579904556274e-02 2.500150799751281738e-01 1.844936162233352661e-01 1.455608457326889038e-01 7.466187700629234314e-03 1.502666473388671875e-01 -4.109104871749877930e-01 1.693204194307327271e-01 -1.447898596525192261e-01 -1.744859665632247925e-01 2.284910231828689575e-01 4.956942051649093628e-02 1.061442717909812927e-01 -3.223699033260345459e-01 3.040442168712615967e-01 -1.099296472966670990e-02
5.553252249956130981e-02 3.358242809772491455e-01 -4.874185845255851746e-02 3.217214345932006836e-01 2.662494406104087830e-02 -1.235339939594268799e-01 3.944141864776611328e-01 -3.308882117271423340e-01 9.708326309919357300e-02 5.017836689949035645e-01 -3.590757772326469421e-02 -4.077808000147342682e-03 5.837926291860640049e-04 -1.651090756058692932e-02 -1.625799238681793213e-01 -1.495057940483093262e-01 3.082703649997711182e-01 1.014458760619163513e-01 4.696915298700332642e-02 1.810611225664615631e-02 -4.557404667139053345e-02 4.128224402666091919e-02 -2.317282184958457947e-02 4.271679744124412537e-02 -1.727715730667114258e-01 -1.009298786520957947e-01 4.080533981323242188e-02 3.841876238584518433e-02 -4.954433068633079529e-02 2.190186828374862671e-02 4.857273399829864502e-02 1.522934436798095703e-01
-7.419221103191375732e-02 -7.668689638376235962e-02 8.697173744440078735e-02 6.543125212192535400e-02 -3.045104146003723145e-01 -9.119134396314620972e-02 1.739109754562377930e-01 1.575964093208312988e-01 -1.038622483611106873e-01 1.723722517490386963e-01 8.756572008132934570e-02 -6.883615255355834961e-02 1.848500072956085205e-01 3.242120444774627686e-01 -2.154518663883209229e-02 8.516718447208404541e-02 2.067405432462692261e-01 2.483675181865692139e-01 1.178411394357681274e-01 2.433819323778152466e-01 -3.170741796493530273e-01 -4.193272069096565247e-02 -2.324451655149459839e-01 2.677142918109893799e-01 -2.585233449935913086e-01 -1.807636469602584839e-01 1.217392608523368835e-01 -1.568966209888458252e-01 -1.821212172508239746e-01 1.081231310963630676e-01 1.760960221290588379e-01 -1.943821273744106293e-02
-1.773234903812408447e-01 -2.058952152729034424e-01 -1.219317317008972168e-01 1.115247383713722229e-01 -1.706490367650985718e-01 1.228890120983123779e-01 2.506037056446075439e-01 -2.313448190689086914e-01 5.792677029967308044e-02 2.074139118194580078e-01 -9.068136662244796753e-02 -5.972409620881080627e-02 -7.262565195560455322e-02 7.160045951604843140e-02 7.636758685111999512e-02 -2.338370978832244873e-01 2.764523029327392578e-02 1.993352323770523071e-01 3.017041981220245361e-01 1.345017552375793457e-01 -2.595524489879608154e-01 1.900648325681686401e-01 -3.930366933345794678e-01 1.929652690887451172e-01 -5.086984485387802124e-02 7.343794405460357666e-02 1.839558035135269165e-01 -8.676496148109436035e-02 -2.144237160682678223e-01 -2.034665644168853760e-02 1.169869527220726013e-01 2.344938963651657104e-01
-4.615354910492897034e-02 3.116908967494964600e-01 -5.562115833163261414e-02 2.381981611251831055e-01 4.794970899820327759e-02 8.843955397605895996e-02 2.144425064325332642e-01 -2.341279238462448120e-01 -1.384278982877731323e-01 -2.660889923572540283e-01 7.015749067068099976e-02 -1.389388442039489746e-01 2.978464588522911072e-03 -1.870442926883697510e-01 -7.949627935886383057e-02 -4.935453459620475769e-02 3.358105663210153580e-03 2.374434471130371094e-01 1.351104527711868286e-01 -8.915356546640396118e-02 -4.605045914649963379e-02 -4.711147025227546692e-02 -5.901009440422058105e-01 1.536182761192321777e-01 6.388512253761291504e-02 1.951389610767364502e-01 1.798544228076934814e-01 -8.344353735446929932e-02 -7.710392773151397705e-02 -1.046348437666893005e-01 6.936335563659667969e-02 -1.004742980003356934e-01
1.392829865217208862e-01 2.695068120956420898e-01 1.839143596589565277e-02 1.135255694389343262e-01 4.156760126352310181e-02 -2.578300051391124725e-02 2.645583152770996094e-01 -2.883032336831092834e-02 1.832530796527862549e-01 2.012873291969299316e-01 -3.113464452326297760e-02 1.240236088633537292e-01 -1.488172113895416260e-01 -6.539515685290098190e-03 4.946693312376737595e-03 -1.558154970407485962e-01 1.542232930660247803e-01 3.338056802749633789e-01 -2.066420018672943115e-02 -2.658068537712097168e-01 -1.989474333822727203e-02 1.044575646519660950e-01 -1.872840374708175659e-01 3.120793998241424561e-01 -3.105912506580352783e-01 -3.318879604339599609e-01 5.296373274177312851e-03 -2.825670540332794189e-01 -1.636002212762832642e-01 7.006923854351043701e-02 7.062406092882156372e-02 1.066045910120010376e-01
1.810846733860671520e-03 1.143615767359733582e-01 -1.374523639678955078e-01 -2.052180469036102295e-01 -1.146475151181221008e-01 4.325795918703079224e-03 4.807606637477874756e-01 -3.110285103321075439e-01 1.315553933382034302e-01 -4.294286668300628662e-02 -1.572070270776748657e-02 -1.097845956683158875e-01 -9.078897535800933838e-02 3.157594054937362671e-02 -3.633251786231994629e-02 -2.581532001495361328e-01 1.489516496658325195e-01 1.113878488540649414e-01 2.061173915863037109e-01 -5.392226204276084900e-02 -3.760204315185546875e-01 3.660728409886360168e-02 -2.644535899162292480e-01 -2.914380133152008057e-01 -1.502799242734909058e-01 6.509298086166381836e-02 1.540585607290267944e-01 -3.657917305827140808e-02 -1.528983116149902344e-01 -4.925324767827987671e-02 3.935432806611061096e-02 -1.392474621534347534e-01
-2.335764095187187195e-02 -1.389455199241638184e-01 3.674289286136627197e-01 -1.691029779613018036e-02 -4.401122033596038818e-01 -6.751410663127899170e-02 1.667116880416870117e-01 -1.970123648643493652e-01 -4.655399546027183533e-02 1.255414187908172607e-01 -9.180093556642532349e-02 3.381609544157981873e-02 5.905489996075630188e-02 2.373429238796234131e-01 1.150405965745449066e-03 -2.015581727027893066e-02 3.340732157230377197e-01 3.226673007011413574e-01 1.160549372434616089e-01 1.006617099046707153e-01 -9.121936559677124023e-02 -7.200407795608043671e-03 -1.385734081268310547e-01 1.766678392887115479e-01 -3.508160412311553955e-01 -1.162054613232612610e-01 6.754195690155029297e-02 3.655732050538063049e-02 -1.934128701686859131e-01 -1.671115122735500336e-02 1.042528077960014343e-01 -5.595981702208518982e-02
1.362983286380767822e-01 9.618144482374191284e-03 3.179594278335571289e-01 9.501732140779495239e-02 -1.393815577030181885e-01 1.233522146940231323e-01 3.985346481204032898e-02 -9.422303736209869385e-02 9.442308545112609863e-02 -1.277925521135330200e-01 1.606664806604385376e-01 4.340154677629470825e-02 -6.010263040661811829e-02 -4.379079341888427734e-01 4.944864660501480103e-02 2.071534544229507446e-01 1.441719979047775269e-01 1.036512479186058044e-01 4.902110621333122253e-02 -1.162716839462518692e-02 -5.499179940670728683e-03 -1.119447965174913406e-02 -4.765991270542144775e-01 9.744761139154434204e-02 -3.016838133335113525e-01 -1.824823319911956787e-01 1.259052455425262451e-01 8.671531826257705688e-02 -1.666313856840133667e-01 1.287078410387039185e-01 2.553530037403106689e-01 6.580121070146560669e-02
-1.644428074359893799e-01 -1.004248932003974915e-01 -1.230966448783874512e-01 1.218343898653984070e-01 -9.312964044511318207e-03 1.055462136864662170e-01 1.780723333358764648e-01 -1.686683744192123413e-01 1.704533696174621582e-01 2.169046252965927124e-01 -8.759383857250213623e-02 -1.883625239133834839e-01 -1.007486358284950256e-01 1.739850491285324097e-01 1.794859319925308228e-01 -1.027882620692253113e-01 1.740778796374797821e-02 3.058601915836334229e-01 3.267809152603149414e-01 2.093433588743209839e-01 -2.585856020450592041e-01 1.434802561998367310e-01 -4.591520726680755615e-01 1.689810603857040405e-01 -2.463158592581748962e-02 -2.318460494279861450e-02 1.602183431386947632e-01 -1.255733370780944824e-01 -5.753482505679130554e-02 -9.371121227741241455e-02 1.814197897911071777e-01 -1.242987159639596939e-02
1.147739887237548828e-01 -1.968755424022674561e-01 7.737977802753448486e-02 4.151801764965057373e-01 1.270442754030227661e-01 3.066180348396301270e-01 1.899086236953735352e-01 -2.040764093399047852e-01 -8.349422365427017212e-03 -6.826902925968170166e-02 -4.690936475526541471e-04 2.610441744327545166e-01 -1.811447292566299438e-01 4.763902351260185242e-02 -1.594470143318176270e-01 2.743707969784736633e-02 2.592489421367645264e-01 1.441326290369033813e-01 3.151716887950897217e-01 -2.224741503596305847e-02 -1.529213339090347290e-01 1.226399764418601990e-01 -2.572086751461029053e-01 9.312286227941513062e-02 -2.549727857112884521e-01 2.182936519384384155e-01 7.477951049804687500e-02 1.273461035452783108e-03 -9.607557207345962524e-02 -4.228325095027685165e-03 -1.245926693081855774e-01 -6.007718667387962341e-02
-2.614425122737884521e-02 1.295113414525985718e-01 4.563823714852333069e-02 -1.298498362302780151e-01 9.047652594745159149e-03 -3.572966158390045166e-01 1.056453734636306763e-01 2.067861519753932953e-02 -1.631947308778762817e-01 2.513058185577392578e-01 2.909591607749462128e-02 -2.779025584459304810e-02 -1.472538411617279053e-01 -7.858074456453323364e-02 1.581819057464599609e-01 1.037160027772188187e-02 1.864960193634033203e-01 1.716843396425247192e-01 3.344388306140899658e-01 -1.522024571895599365e-01 -3.605935871601104736e-01 7.822509109973907471e-02 2.050749398767948151e-02 2.887081541121006012e-02 -3.041776120662689209e-01 -1.182454451918601990e-01 -1.827066540718078613e-01 -1.691619008779525757e-01 -1.131047159433364868e-01 1.635920107364654541e-01 1.646370887756347656e-01 -3.286919593811035156e-01
-1.205358840525150299e-02 7.644339650869369507e-02 -6.628149747848510742e-02 1.240941658616065979e-01 -1.284228265285491943e-01 6.444621086120605469e-02 -1.870644986629486084e-01 -3.563830852508544922e-01 1.004217118024826050e-01 3.024635016918182373e-01 -8.437664248049259186e-03 -1.858683526515960693e-01 2.263358384370803833e-01 -1.620478183031082153e-01 3.365657106041908264e-02 8.200069516897201538e-02 1.904308646917343140e-01 1.229772567749023438e-01 7.171434909105300903e-02 -1.717496849596500397e-02 -2.641923129558563232e-01 -7.761235535144805908e-02 -3.053543865680694580e-01 -1.164280902594327927e-02 -4.292444288730621338e-01 -1.119076758623123169e-01 1.562039852142333984e-01 -1.426215469837188721e-01 1.610297113656997681e-01 -1.511265486478805542e-01 2.316009104251861572e-01 9.637166745960712433e-03
-9.367436170578002930e-02 -4.533664509654045105e-02 -1.631937772035598755e-01 3.188973963260650635e-01 8.363556861877441406e-02 -2.060939669609069824e-01 5.510374307632446289e-01 5.750258639454841614e-02 -1.949226409196853638e-01 8.926629275083541870e-02 6.949251890182495117e-02 -1.004200577735900879e-01 1.729082018136978149e-01 -1.850771903991699219e-01 1.157335937023162842e-01 -4.796934500336647034e-02 2.193037569522857666e-01 4.938741773366928101e-02 3.814297169446945190e-02 5.187657102942466736e-02 -3.015588819980621338e-01 1.139762625098228455e-01 -8.740264922380447388e-02 -3.656858578324317932e-02 -2.707577347755432129e-01 -2.928838729858398438e-01 9.838756918907165527e-02 -1.198034733533859253e-01 -8.383814245462417603e-02 -3.590093553066253662e-02 6.219138856977224350e-03 6.809177994728088379e-02
6.334704160690307617e-02 -1.406627595424652100e-01 -4.592962563037872314e-03 -6.031008064746856689e-02 -8.596016466617584229e-02 -3.394390940666198730e-01 6.222701072692871094e-02 1.436510384082794189e-01 5.826475843787193298e-02 2.933790087699890137e-01 1.896009594202041626e-01 -1.626032739877700806e-01 2.526072226464748383e-02 1.181216239929199219e-01 -1.290104687213897705e-01 -3.131156265735626221e-01 1.315493434667587280e-01 1.722895056009292603e-01 2.643991410732269287e-01 1.423880904912948608e-01 -1.602965295314788818e-01 8.853662759065628052e-02 -2.934635579586029053e-01 -3.935563564300537109e-02 -2.592793703079223633e-01 1.935365237295627594e-02 -1.587964296340942383e-01 -3.287638425827026367e-01 -1.370932757854461670e-01 -1.209424510598182678e-01 1.991085112094879150e-01 -1.093380302190780640e-01
-2.039092183113098145e-01 -1.632719188928604126e-01 -1.201667338609695435e-01 1.210399568080902100e-01 -1.044814959168434143e-01 2.303706295788288116e-02 8.578821271657943726e-02 -2.449554353952407837e-01 1.566366851329803467e-01 3.101753294467926025e-01 -2.803124487400054932e-02 -9.363546967506408691e-02 -1.031010299921035767e-01 1.072593778371810913e-01 2.009359151124954224e-01 -1.901519894599914551e-01 1.929363608360290527e-02 1.364081203937530518e-01 2.685604989528656006e-01 1.885929703712463379e-01 -2.041785269975662231e-01 1.153759099543094635e-02 -5.018262267112731934e-01 2.068535238504409790e-01 -3.211604058742523193e-02 6.179233640432357788e-02 1.064627021551132202e-01 -2.849602401256561279e-01 -9.460885822772979736e-02 -3.656568750739097595e-02 1.500199884176254272e-01 -4.008235782384872437e-02
3.424512743949890137e-01 5.280524119734764099e-02 6.723849475383758545e-02 -5.291878804564476013e-02 -6.350990384817123413e-02 -1.219000816345214844e-01 1.465088725090026855e-01 -1.376516520977020264e-01 1.549740582704544067e-01 2.051418125629425049e-01 -1.534033417701721191e-01 -1.625226736068725586e-01 5.555227026343345642e-02 -1.398282498121261597e-01 -1.019438207149505615e-01 -5.661884322762489319e-02 3.398400545120239258e-01 9.811281412839889526e-02 -2.943245135247707367e-02 -1.275801211595535278e-01 -1.091096028685569763e-01 -1.620738655328750610e-01 -1.409691274166107178e-01 1.165560409426689148e-01 -3.421240746974945068e-01 9.189737588167190552e-02 -5.558902025222778320e-02 -3.092778921127319336e-01 1.910349726676940918e-01 3.569586873054504395e-01 2.213169932365417480e-01 -1.000294312834739685e-01
8.206196874380111694e-02 2.427790760993957520e-01 -1.076811999082565308e-01 3.180543184280395508e-01 -1.636766344308853149e-01 1.839505285024642944e-01 -2.829735912382602692e-02 -2.967788577079772949e-01 5.195568129420280457e-02 2.528954744338989258e-01 -6.920015066862106323e-02 -2.319594658911228180e-02 3.026861697435379028e-03 -3.127464950084686279e-01 -1.398012936115264893e-01 9.680908918380737305e-02 2.907019555568695068e-01 2.450940608978271484e-01 1.943110525608062744e-01 -5.568884313106536865e-02 -1.843113005161285400e-01 -1.029153615236282349e-01 -1.421842724084854126e-01 4.389709979295730591e-02 -3.295325636863708496e-01 3.824004530906677246e-02 -3.326895460486412048e-02 -1.886451691389083862e-01 5.035749077796936035e-02 2.242729365825653076e-01 1.255158483982086182e-01 -7.659885287284851074e-02
8.399099856615066528e-02 -2.288227714598178864e-02 -3.093006908893585205e-01 1.513516455888748169e-01 1.091766804456710815e-01 2.209917306900024414e-01 3.341875672340393066e-01 -2.882655560970306396e-01 1.062499079853296280e-02 -1.726273447275161743e-02 9.518750011920928955e-02 -2.982705533504486084e-01 1.066088899970054626e-01 -6.888896226882934570e-02 -2.715778909623622894e-02 -6.228876486420631409e-02 2.239921987056732178e-01 2.168785035610198975e-01 3.096542656421661377e-01 -2.146448045969009399e-01 -3.920150101184844971e-01 -5.928947404026985168e-02 -7.629181444644927979e-02 2.563585899770259857e-02 -1.979403644800186157e-01 3.079752065241336823e-02 1.543013751506805420e-01 -1.712055951356887817e-01 -4.756445810198783875e-02 -1.815155521035194397e-02 -2.420926233753561974e-03 2.155582606792449951e-02
-2.728935778141021729e-01 1.326669901609420776e-01 1.303044799715280533e-02 4.088270366191864014e-01 1.966293342411518097e-02 5.427094176411628723e-02 2.407104074954986572e-01 8.278585225343704224e-02 -8.265884965658187866e-02 3.474602699279785156e-01 -1.624882966279983521e-01 2.284063249826431274e-01 -8.337346464395523071e-02 4.533247649669647217e-02 2.097215801477432251e-01 2.012369185686111450e-01 1.837425529956817627e-01 2.858693599700927734e-01 2.507583796977996826e-01 1.405379921197891235e-02 -2.606544271111488342e-02 8.560270816087722778e-02 -2.087022662162780762e-01 2.339449077844619751e-01 -1.377409249544143677e-01 -1.267104446887969971e-01 5.036533996462821960e-02 -1.366046629846096039e-02 -7.512896507978439331e-02 9.388948231935501099e-02 -1.885204464197158813e-01 1.638974808156490326e-02
1.617154330015182495e-01 4.696537216659635305e-04 -1.218880787491798401e-01 3.119991421699523926e-01 -2.619927227497100830e-01 3.610194474458694458e-02 1.047560349106788635e-01 -1.898322552442550659e-01 4.604113101959228516e-02 1.943104118108749390e-01 -1.024431958794593811e-01 -2.008307538926601410e-02 -2.776023447513580322e-01 5.205808207392692566e-02 -3.819775593001395464e-04 3.436363488435745239e-02 -2.416773699223995209e-02 4.661444425582885742e-01 3.624063730239868164e-01 2.137659490108489990e-01 1.336408555507659912e-01 7.156661152839660645e-02 -9.280098229646682739e-02 7.412288337945938110e-02 -2.511846721172332764e-01 -1.730263680219650269e-01 -8.410695940256118774e-02 2.817682549357414246e-02 -5.936422944068908691e-02 -8.383888006210327148e-02 2.168894559144973755e-01 -1.499164402484893799e-01
2.401729524135589600e-01 -3.805538266897201538e-02 2.457740753889083862e-01 9.997471421957015991e-02 7.051032036542892456e-02 -4.325105249881744385e-02 2.808022797107696533e-01 1.415623128414154053e-01 9.937890619039535522e-02 4.883749410510063171e-02 2.691202163696289062e-01 -5.025405436754226685e-02 -3.584046363830566406e-01 2.137203067541122437e-01 -1.596706658601760864e-01 -1.652967184782028198e-01 2.413071393966674805e-01 9.011655300855636597e-02 1.997333168983459473e-01 1.838968098163604736e-01 -2.288616150617599487e-01 1.923068165779113770e-01 -2.579897046089172363e-01 1.500864326953887939e-01 -2.505780160427093506e-01 1.099426224827766418e-01 -1.040636822581291199e-01 -1.050793752074241638e-01 -9.896206110715866089e-02 -1.539727896451950073e-01 1.894550950964912772e-04 -4.268141463398933411e-02
-4.716375842690467834e-02 2.072876989841461182e-01 -1.863488256931304932e-01 1.383314430713653564e-01 -4.256352409720420837e-02 -5.070049688220024109e-02 2.465632706880569458e-01 -2.093144133687019348e-02 -8.665603399276733398e-02 -1.273585855960845947e-01 6.233100593090057373e-02 -2.241814136505126953e-01 -2.249105423688888550e-01 2.339402446523308754e-03 -1.084646955132484436e-01 -2.622671723365783691e-01 9.197556227445602417e-02 3.260603547096252441e-01 9.489240497350692749e-02 5.783662199974060059e-02 -7.936048507690429688e-02 1.427460014820098877e-01 -5.638244748115539551e-01 -6.040023639798164368e-02 -8.935166150331497192e-02 2.738568186759948730e-01 5.298866704106330872e-02 1.939429640769958496e-01 -1.270934790372848511e-01 -1.056889742612838745e-01 -1.350233703851699829e-02 8.248829282820224762e-03
-1.358572840690612793e-01 -1.806480139493942261e-01 1.499003171920776367e-01 3.483017534017562866e-02 -4.038029909133911133e-01 -7.304625213146209717e-02 1.756684333086013794e-01 -1.520337015390396118e-01 -2.196535095572471619e-02 -5.352287366986274719e-02 1.000803429633378983e-02 -3.952899947762489319e-02 7.104757428169250488e-02 1.411437690258026123e-01 -5.284258350729942322e-02 2.545398771762847900e-01 3.450885713100433350e-01 3.340327441692352295e-01 1.766689121723175049e-01 1.639189869165420532e-01 -4.631141573190689087e-02 -1.860355027019977570e-02 -2.518491744995117188e-01 5.448684096336364746e-02 -3.528182804584503174e-01 -1.364907622337341309e-01 3.699475526809692383e-02 -8.474689722061157227e-02 -2.366285473108291626e-01 -1.426400840282440186e-01 1.233743056654930115e-01 -6.665539741516113281e-02
1.027316972613334656e-01 1.494857221841812134e-01 -8.248396217823028564e-02 9.281576424837112427e-02 -6.891607306897640228e-03 2.755629122257232666e-01 1.749252378940582275e-01 -2.902123332023620605e-01 2.199077606201171875e-02 2.090012133121490479e-01 1.219892576336860657e-01 -1.552797257900238037e-01 -7.857994735240936279e-02 -2.105812169611454010e-02 -4.834077786654233932e-03 2.525770366191864014e-01 1.176501661539077759e-01 3.297790884971618652e-01 2.529359236359596252e-02 1.911620497703552246e-01 -1.382182091474533081e-01 -2.644680254161357880e-02 -2.824364602565765381e-02 2.992657423019409180e-01 -3.850303590297698975e-01 -2.571953535079956055e-01 -5.466228350996971130e-02 -1.137082651257514954e-01 2.137539535760879517e-01 2.003532499074935913e-01 9.220773726701736450e-02 -1.126617267727851868e-01
-2.528350949287414551e-01 2.722654864192008972e-02 1.113829687237739563e-01 2.330030798912048340e-01 -1.296204179525375366e-01 2.835502661764621735e-02 3.913592696189880371e-01 -1.069048121571540833e-01 -1.859755069017410278e-01 1.947318613529205322e-01 -1.526287943124771118e-01 8.094662427902221680e-02 -6.516991555690765381e-02 5.986606329679489136e-02 -3.572560250759124756e-01 3.425677120685577393e-02 6.638823449611663818e-02 -4.644823446869850159e-02 2.427065819501876831e-01 6.206312403082847595e-02 -3.311671018600463867e-01 2.214536443352699280e-02 -1.069757416844367981e-01 5.512319877743721008e-02 -3.554119467735290527e-01 8.893483877182006836e-02 1.890392899513244629e-01 5.537436529994010925e-02 -2.549299597740173340e-01 -2.873198501765727997e-02 -1.204848662018775940e-01 -1.096855383366346359e-02
2.927863597869873047e-01 2.714505791664123535e-01 -3.503207489848136902e-02 1.928463727235794067e-01 -1.882206648588180542e-01 -1.591955870389938354e-01 2.908087074756622314e-01 -4.980826005339622498e-02 -3.909459803253412247e-03 -2.616353631019592285e-01 4.421533644199371338e-02 -1.335936486721038818e-01 5.922623723745346069e-02 8.766730129718780518e-02 1.134335920214653015e-01 -1.009927317500114441e-01 -6.455742567777633667e-02 8.724510669708251953e-02 4.002073705196380615e-01 -1.781075596809387207e-01 2.371368557214736938e-01 5.582806840538978577e-02 -2.209847867488861084e-01 1.525110900402069092e-01 -3.050659298896789551e-01 -5.491451174020767212e-02 -5.014636367559432983e-02 1.086003184318542480e-01 -2.837793231010437012e-01 4.403230547904968262e-02 -6.100105866789817810e-02 1.140107307583093643e-02
-3.975317254662513733e-02 4.491649195551872253e-02 -2.070827186107635498e-01 1.819113502278923988e-03 1.178146079182624817e-01 -1.956251114606857300e-01 3.921052813529968262e-01 -3.543365895748138428e-01 9.305635094642639160e-02 -5.280722305178642273e-02 1.736932694911956787e-01 -1.534416824579238892e-01 -2.758404910564422607e-01 -3.508261963725090027e-02 2.413379549980163574e-01 1.655406802892684937e-01 1.417268067598342896e-01 5.098715052008628845e-02 3.489613533020019531e-01 3.528487309813499451e-02 -3.303000703454017639e-02 2.645706385374069214e-02 -3.855807185173034668e-01 5.556059628725051880e-02 -7.586637139320373535e-02 7.488074153661727905e-02 1.316009312868118286e-01 1.762075424194335938e-01 -7.016371190547943115e-02 8.558157831430435181e-02 1.168328002095222473e-01 9.515025466680526733e-02
2.753383852541446686e-02 -2.781094796955585480e-02 -3.207990154623985291e-02 1.543044596910476685e-01 3.362252935767173767e-02 -3.468646407127380371e-01 3.217278122901916504e-01 -2.417866587638854980e-01 -2.714796736836433411e-02 5.231304466724395752e-02 2.447811365127563477e-01 1.471812427043914795e-01 3.574886173009872437e-02 1.760160550475120544e-02 2.073184214532375336e-02 1.113017201423645020e-01 2.085305601358413696e-01 1.215810477733612061e-01 2.762233018875122070e-01 -3.308372795581817627e-01 9.867650270462036133e-02 5.288534983992576599e-02 -4.809843599796295166e-01 -1.277917902916669846e-02 -3.643586114048957825e-02 -1.821682304143905640e-01 1.128067076206207275e-01 2.154627256095409393e-02 4.223243519663810730e-02 2.086615860462188721e-01 4.776461515575647354e-03 9.820194542407989502e-02
2.738991752266883850e-02 -2.009696885943412781e-02 -1.148019358515739441e-01 2.683169841766357422e-01 3.206074610352516174e-02 -2.998867034912109375e-01 3.166117072105407715e-01 -1.957636028528213501e-01 -2.327389456331729889e-02 8.954044431447982788e-03 3.392771780490875244e-01 1.549045890569686890e-01 2.564441971480846405e-02 -1.307179629802703857e-01 -5.576575174927711487e-02 -3.711229190230369568e-02 2.239120751619338989e-01 1.936112642288208008e-01 2.396931648254394531e-01 -1.893355101346969604e-01 4.261175915598869324e-02 -1.624397002160549164e-02 -3.999252915382385254e-01 -2.119427360594272614e-02 -1.327553689479827881e-01 -1.176004186272621155e-01 1.841883510351181030e-01 9.583308547735214233e-02 1.166011765599250793e-01 2.255676835775375366e-01 -6.772968918085098267e-02 1.875340044498443604e-01
5.104057118296623230e-02 1.716258525848388672e-01 1.169910430908203125e-01 2.007483271881937981e-03 9.998273849487304688e-02 -2.448229342699050903e-01 3.609091341495513916e-01 2.019839584827423096e-01 -3.587063401937484741e-02 -4.511469230055809021e-02 -8.321662433445453644e-03 -1.946943998336791992e-01 -1.420121192932128906e-01 1.229977384209632874e-01 1.443846076726913452e-01 -1.657427102327346802e-02 2.500284612178802490e-01 -1.106242239475250244e-01 1.737273782491683960e-01 -1.474747061729431152e-01 -1.124424934387207031e-01 1.888408362865447998e-01 -2.444250285625457764e-01 1.704898774623870850e-01 -2.757933735847473145e-01 -2.880236208438873291e-01 -1.207689791917800903e-01 -2.528239488601684570e-01 1.570844948291778564e-01 5.061538144946098328e-02 2.591960132122039795e-01 -1.407299488782882690e-01
7.107809185981750488e-02 2.140143364667892456e-01 1.013912260532379150e-01 -5.296139419078826904e-02 1.126749813556671143e-01 2.337939664721488953e-02 2.950932979583740234e-01 -1.263864617794752121e-02 1.441003084182739258e-01 9.325544536113739014e-02 -5.589008331298828125e-03 -2.577998042106628418e-01 -1.670966744422912598e-01 -8.274037390947341919e-02 -9.983819723129272461e-02 -7.445505261421203613e-02 4.160173237323760986e-01 8.731800317764282227e-02 -4.816763848066329956e-02 2.253000810742378235e-02 -9.289243072271347046e-02 2.510748505592346191e-01 -1.821942329406738281e-01 1.766607910394668579e-01 -2.400423884391784668e-01 -2.402452677488327026e-01 -2.376111298799514771e-01 -2.813930809497833252e-01 5.274318158626556396e-02 3.206329047679901123e-01 3.890876844525337219e-02 -1.080372780561447144e-01
-1.095900908112525940e-01 -1.232313737273216248e-01 -6.374852359294891357e-02 9.160967916250228882e-02 -2.138655930757522583e-01 1.511534303426742554e-01 4.086896032094955444e-02 -1.803238093852996826e-01 4.392752051353454590e-02 1.983384341001510620e-01 -4.264137893915176392e-02 -1.501171290874481201e-01 -1.431344598531723022e-01 2.450935691595077515e-01 3.244422376155853271e-02 -1.254986673593521118e-01 3.789178794249892235e-03 2.921166121959686279e-01 3.105004727840423584e-01 1.752002686262130737e-01 -3.169123530387878418e-01 9.652861207723617554e-02 -4.337282776832580566e-01 1.923447400331497192e-01 5.182375665754079819e-03 7.742118090391159058e-02 8.122891187667846680e-02 -1.928800940513610840e-01 -2.556828260421752930e-01 5.625683441758155823e-02 1.437237709760665894e-01 9.086260944604873657e-02
2.570355236530303955e-01 -1.070362925529479980e-01 -1.338107418268918991e-02 1.730519533157348633e-01 1.265538763254880905e-02 2.846520245075225830e-01 3.795902729034423828e-01 -3.395091593265533447e-01 2.670512162148952484e-02 5.513576790690422058e-02 1.411149799823760986e-01 -3.967076241970062256e-01 5.984915792942047119e-02 4.564584046602249146e-02 -9.059790521860122681e-02 4.177477583289146423e-02 2.125237286090850830e-01 1.704589575529098511e-01 2.438213229179382324e-01 9.169709682464599609e-02 -2.461787760257720947e-01 -1.127282083034515381e-01 -1.208112686872482300e-01 1.538013517856597900e-01 -1.445716768503189087e-01 -1.612770929932594299e-02 5.459757894277572632e-02 -1.669638007879257202e-01 -6.144040729850530624e-03 -1.483978778123855591e-01 1.586868613958358765e-01 4.736873507499694824e-02
-1.400317531079053879e-02 2.983512580394744873e-01 5.634438712149858475e-04 2.125767916440963745e-01 -5.616149306297302246e-02 1.325858682394027710e-01 -5.905258283019065857e-02 -3.417476117610931396e-01 9.162539988756179810e-02 1.768371462821960449e-01 -9.941773861646652222e-02 -1.250615268945693970e-01 -3.165744245052337646e-02 -2.033979892730712891e-01 4.897294938564300537e-02 1.911324560642242432e-01 4.585208371281623840e-02 -6.495026499032974243e-02 6.933244317770004272e-02 -2.545724064111709595e-02 -3.119271993637084961e-01 4.837990924715995789e-02 -3.053723275661468506e-01 2.536110579967498779e-01 -4.849754571914672852e-01 5.176010355353355408e-02 1.027044057846069336e-01 -1.926479190587997437e-01 5.112783238291740417e-02 -3.785106912255287170e-02 1.374495774507522583e-01 2.507472969591617584e-02
1.845136582851409912e-01 3.081520199775695801e-01 -6.731300801038742065e-02 1.668984889984130859e-01 -6.938385963439941406e-02 -4.370790719985961914e-02 1.174770221114158630e-01 -2.731116414070129395e-01 -2.249786108732223511e-01 1.848426908254623413e-01 2.004445940256118774e-01 -1.232692785561084747e-02 -1.887187063694000244e-01 1.596218198537826538e-01 -1.284228563308715820e-01 2.570683136582374573e-02 9.320454299449920654e-02 -1.038663648068904877e-02 2.861408293247222900e-01 1.508791744709014893e-01 -4.649937152862548828e-02 2.411224246025085449e-01 -1.290936470031738281e-01 -2.451124191284179688e-01 -2.904471158981323242e-01 -5.155505612492561340e-02 1.736716926097869873e-01 -2.889725565910339355e-01 3.619983047246932983e-02 -1.359459161758422852e-01 -1.375973075628280640e-01 -2.241510897874832153e-01
1.288932859897613525e-01 -1.610269211232662201e-02 2.475473880767822266e-01 9.564393013715744019e-02 1.282822191715240479e-01 1.153367236256599426e-01 1.564226597547531128e-01 -1.845126412808895111e-02 -2.004050165414810181e-01 8.527658879756927490e-03 3.728837519884109497e-02 -6.934075802564620972e-02 -1.015409920364618301e-02 -9.752621501684188843e-02 -1.235793232917785645e-01 6.624278426170349121e-02 1.191585212945938110e-01 1.476924270391464233e-01 6.796123832464218140e-02 5.641652969643473625e-04 -1.180630400776863098e-01 6.066553294658660889e-02 -5.652673840522766113e-01 2.452907562255859375e-01 5.620298907160758972e-02 5.525103583931922913e-02 -6.893033534288406372e-02 -4.033861458301544189e-01 7.825626060366630554e-03 -2.638135552406311035e-01 2.862029075622558594e-01 -1.386555284261703491e-01
-2.909245789051055908e-01 2.650706768035888672e-01 1.066104769706726074e-01 2.227341979742050171e-01 -2.695655636489391327e-02 1.263086646795272827e-01 3.312925100326538086e-01 4.550668224692344666e-02 1.148090139031410217e-01 2.577008605003356934e-01 -9.357184916734695435e-02 1.851861551403999329e-02 2.379669696092605591e-01 3.144457563757896423e-02 -4.385244846343994141e-02 6.765247881412506104e-02 -1.312399655580520630e-01 7.823301851749420166e-02 2.765343189239501953e-01 -2.008126825094223022e-01 -3.180726468563079834e-01 8.792852610349655151e-02 -3.172732889652252197e-01 2.460943907499313354e-01 -1.943605095148086548e-01 7.699488196521997452e-03 7.238648831844329834e-02 1.299582868814468384e-01 -7.902385294437408447e-02 1.306659132242202759e-01 -9.274740517139434814e-02 -2.567449398338794708e-02
-7.166478037834167480e-02 -6.754190474748611450e-02 1.199192404747009277e-01 1.203124746680259705e-01 -1.190887540578842163e-01 7.753677666187286377e-02 2.739355564117431641e-01 5.498499795794487000e-02 -2.266177982091903687e-01 -1.080968417227268219e-02 -2.167695760726928711e-01 1.214255765080451965e-01 1.109774485230445862e-01 1.112523153424263000e-01 -9.397385269403457642e-02 -9.008553624153137207e-02 1.585572808980941772e-01 1.373703330755233765e-01 1.723314374685287476e-01 2.084252238273620605e-01 -4.352076947689056396e-01 3.617315366864204407e-02 -1.821057945489883423e-01 2.066010683774948120e-01 -2.843631803989410400e-01 -2.379749268293380737e-01 -6.525389850139617920e-02 -2.838561236858367920e-01 -1.598305404186248779e-01 2.260944098234176636e-01 4.686389863491058350e-02 -1.531158089637756348e-01
-1.779589243233203888e-02 2.545149922370910645e-01 1.023982390761375427e-01 1.317294836044311523e-01 2.128278091549873352e-02 2.479654550552368164e-02 1.131920963525772095e-01 -1.325771957635879517e-01 -2.428586483001708984e-01 8.405804634094238281e-02 -1.122280210256576538e-01 -3.024474680423736572e-01 6.722523272037506104e-02 2.755882441997528076e-01 2.701391093432903290e-02 -1.919459700584411621e-01 1.250115036964416504e-01 1.802208721637725830e-01 1.512256711721420288e-01 -1.460463404655456543e-01 -2.302754297852516174e-02 1.245386712253093719e-02 -2.503477334976196289e-01 4.303013086318969727e-01 -6.241055577993392944e-02 -9.488739073276519775e-02 -2.628481984138488770e-01 6.840856373310089111e-02 -1.380821168422698975e-01 1.647830158472061157e-01 2.391648739576339722e-01 -2.377840876579284668e-01
-2.205725759267807007e-01 2.280053347349166870e-01 9.810297936201095581e-02 -1.432098150253295898e-01 4.027551412582397461e-02 -2.718276381492614746e-01 1.307199597358703613e-01 1.662456803023815155e-02 -2.268655151128768921e-01 2.489920146763324738e-02 7.724659889936447144e-02 -2.623813450336456299e-01 -7.523988187313079834e-02 -1.979236304759979248e-01 1.141679659485816956e-01 -8.630315959453582764e-02 2.511224448680877686e-01 2.064153105020523071e-01 1.802779734134674072e-01 1.231823191046714783e-01 -1.949645280838012695e-01 2.184826582670211792e-01 -1.353738307952880859e-01 1.473205834627151489e-01 -3.396280407905578613e-01 -2.131285071372985840e-01 -5.282730981707572937e-02 -6.772042810916900635e-02 -1.299794018268585205e-01 1.932089775800704956e-01 -5.060234293341636658e-02 -2.829906046390533447e-01
-1.755653619766235352e-01 4.691902101039886475e-01 -1.236819922924041748e-01 -1.422425061464309692e-01 -4.665777832269668579e-02 -1.098291669040918350e-02 2.722940146923065186e-01 4.912865534424781799e-02 -1.172656565904617310e-01 6.629775464534759521e-02 3.197817876935005188e-02 1.402543974108994007e-03 1.529897451400756836e-01 2.695650607347488403e-02 1.174823865294456482e-01 -8.171802759170532227e-02 2.307685464620590210e-01 2.143663763999938965e-01 1.105550453066825867e-01 4.877650365233421326e-02 -1.508828997611999512e-01 1.481273472309112549e-01 -1.566631644964218140e-01 2.345793507993221283e-02 -2.070801705121994019e-01 -1.079979240894317627e-01 1.114549338817596436e-01 -3.492826521396636963e-01 -2.639672458171844482e-01 6.901741772890090942e-02 3.345843851566314697e-01 -1.091032698750495911e-01
-9.047133475542068481e-02 -2.043248899281024933e-02 5.007975175976753235e-02 4.299861937761306763e-02 9.707819670438766479e-02 -2.221053242683410645e-01 1.893858015537261963e-01 -2.515534460544586182e-01 1.684718951582908630e-02 1.041909009218215942e-01 1.861093640327453613e-01 -6.476311385631561279e-02 -6.456845253705978394e-02 8.406258374452590942e-02 1.476185321807861328e-01 -5.442392453551292419e-02 1.887475550174713135e-01 2.092938870191574097e-01 5.584719181060791016e-01 2.155292406678199768e-02 -2.166238874197006226e-01 -1.643614657223224640e-02 -3.789525628089904785e-01 -8.040346205234527588e-02 -5.160786956548690796e-02 -1.168423332273960114e-02 2.965236902236938477e-01 1.108200922608375549e-01 1.169888079166412354e-01 -3.109529986977577209e-02 -1.413722485303878784e-01 1.283854097127914429e-01
5.706388130784034729e-02 7.305540889501571655e-02 -1.330487132072448730e-01 1.955356299877166748e-01 -3.949448838829994202e-02 -3.679296970367431641e-01 1.507259011268615723e-01 1.840443909168243408e-02 -2.853161096572875977e-01 9.049256891012191772e-02 1.062136813998222351e-01 1.270308904349803925e-02 -2.532390654087066650e-01 1.052722483873367310e-01 -6.120906770229339600e-02 2.350827604532241821e-01 1.201070994138717651e-01 -1.511919051408767700e-01 3.133827447891235352e-01 1.982897818088531494e-01 -7.968440651893615723e-02 -1.318988669663667679e-02 -2.536962330341339111e-01 1.518080234527587891e-01 -1.493155807256698608e-01 3.243169784545898438e-01 -1.660161167383193970e-01 -3.122554421424865723e-01 -6.038289144635200500e-02 2.098629623651504517e-02 1.372472732327878475e-03 -1.218543350696563721e-01
8.108797669410705566e-02 2.838666439056396484e-01 9.539239853620529175e-02 3.533855378627777100e-01 -1.726890951395034790e-01 -1.560960859060287476e-01 1.832265406847000122e-01 -3.656379133462905884e-02 1.975445542484521866e-03 -5.420208722352981567e-02 1.213743537664413452e-02 2.673777379095554352e-02 -1.898902803659439087e-01 9.648785740137100220e-02 -1.706397682428359985e-01 -1.109681203961372375e-01 3.799585402011871338e-01 1.459676623344421387e-01 2.176239937543869019e-01 3.685423135757446289e-01 -5.743374302983283997e-02 -1.145372726023197174e-02 5.807676538825035095e-02 1.470116227865219116e-01 -3.087989389896392822e-01 -1.661246120929718018e-01 -3.288269788026809692e-02 -1.011663824319839478e-01 6.377244833856821060e-03 -1.693016588687896729e-01 1.930619180202484131e-01 1.471137106418609619e-01
5.532518960535526276e-03 -2.185518294572830200e-02 -1.015282198786735535e-01 1.990969926118850708e-01 -2.484317123889923096e-02 -1.717260032892227173e-01 5.202422142028808594e-01 6.649503111839294434e-02 -1.228610202670097351e-01 8.409734815359115601e-02 2.677629590034484863e-01 -8.407552540302276611e-02 2.747270166873931885e-01 -4.502589255571365356e-02 1.143028661608695984e-01 -3.742022439837455750e-02 2.541529834270477295e-01 -1.043842285871505737e-01 1.141544654965400696e-01 2.513498961925506592e-01 -1.683204323053359985e-01 1.991941481828689575e-01 -1.441967785358428955e-01 -3.769787028431892395e-02 -3.120771348476409912e-01 -2.210965454578399658e-01 8.652058243751525879e-02 -4.183444008231163025e-02 -1.217782348394393921e-01 3.849511966109275818e-02 1.239442378282546997e-01 1.495181322097778320e-01
1.815226227045059204e-01 1.111158877611160278e-01 3.771522641181945801e-01 -1.841478198766708374e-01 6.247988343238830566e-02 -3.410038650035858154e-01 1.019946411252021790e-01 -1.454619467258453369e-01 9.417193382978439331e-02 -3.661320358514785767e-02 2.239832095801830292e-02 -1.727742552757263184e-01 -1.611683368682861328e-01 5.185133963823318481e-02 9.968013316392898560e-02 -3.634804859757423401e-02 5.010743066668510437e-02 1.078658644109964371e-02 1.875892430543899536e-01 -4.711173474788665771e-02 1.541711669415235519e-02 2.952515482902526855e-01 -2.367006093263626099e-01 7.936002314090728760e-02 -4.928487837314605713e-01 -1.278509758412837982e-02 -1.321516931056976318e-02 -2.988614141941070557e-01 7.010468095541000366e-02 -1.134717166423797607e-01 6.851887702941894531e-02 -3.876219317317008972e-02
-1.714984071440994740e-03 1.584465950727462769e-01 1.270517706871032715e-01 -6.409994512796401978e-02 -4.377528280019760132e-02 4.915880784392356873e-02 4.325130283832550049e-01 -2.353350520133972168e-01 -1.126691582612693310e-03 -8.102352172136306763e-02 -1.741400063037872314e-01 -1.899370849132537842e-01 -5.831231176853179932e-02 -1.580789387226104736e-01 -7.821372151374816895e-02 -2.313361167907714844e-01 7.094463706016540527e-02 3.664668649435043335e-02 4.449298977851867676e-01 -1.695076525211334229e-01 -2.252828776836395264e-01 1.161591485142707825e-01 -2.161882966756820679e-01 9.625399112701416016e-02 1.539845019578933716e-01 2.911415323615074158e-02 9.232829324901103973e-04 8.397006243467330933e-02 -1.335091292858123779e-01 4.046144336462020874e-02 3.772481977939605713e-01 1.264686696231365204e-02
-1.286055594682693481e-01 1.480534523725509644e-01 7.351494580507278442e-02 3.245056867599487305e-01 -1.255798339843750000e-02 -1.336020976305007935e-01 2.683717310428619385e-01 1.232278645038604736e-01 2.177184261381626129e-02 1.360618621110916138e-01 -6.750431377440690994e-03 1.933892667293548584e-01 -1.106188669800758362e-01 1.016459167003631592e-01 -2.757783792912960052e-02 2.100539356470108032e-01 2.974333465099334717e-01 1.672504842281341553e-01 4.952946305274963379e-01 -1.061483025550842285e-01 9.627273678779602051e-02 1.282201409339904785e-01 -5.880578979849815369e-02 2.055130153894424438e-01 -2.231276482343673706e-01 -2.954297140240669250e-02 2.408896684646606445e-01 3.806834295392036438e-02 -1.060090437531471252e-01 1.425408273935317993e-01 -1.870639473199844360e-01 -2.495189197361469269e-02
-1.270750463008880615e-01 1.943579018115997314e-01 1.875502616167068481e-01 -4.034709557890892029e-02 -8.465042710304260254e-02 5.085047334432601929e-02 3.787227571010589600e-01 -5.196337122470140457e-03 4.501809179782867432e-02 -3.464101627469062805e-02 1.957423090934753418e-01 -1.481777615845203400e-02 5.726870894432067871e-02 -1.093297973275184631e-01 1.637793481349945068e-01 -1.136247664690017700e-01 3.943600356578826904e-01 2.403792291879653931e-01 2.889351248741149902e-01 2.317467331886291504e-01 -5.889696627855300903e-02 7.453496754169464111e-02 3.119357675313949585e-02 2.087412327527999878e-01 -1.079854741692543030e-01 -5.556362494826316833e-02 4.311617463827133179e-02 -4.132958054542541504e-01 -1.539780646562576294e-01 2.362287603318691254e-02 2.078029215335845947e-01 -2.010465227067470551e-02
1.524775624275207520e-01 -5.518615245819091797e-02 4.753019660711288452e-03 1.920755803585052490e-01 -8.152143657207489014e-02 1.518529355525970459e-01 -2.289073169231414795e-02 -1.018723547458648682e-01 -2.033651024103164673e-01 4.098514094948768616e-02 -4.646340012550354004e-02 1.201344951987266541e-01 -2.173835486173629761e-01 -2.453533113002777100e-01 2.246398665010929108e-02 4.929057136178016663e-02 2.292365282773971558e-01 -1.857298798859119415e-02 2.612727880477905273e-01 -1.636474728584289551e-01 -3.478975892066955566e-01 -9.121681563556194305e-03 -4.756634831428527832e-01 3.267065435647964478e-02 -2.232105731964111328e-01 -1.962345391511917114e-01 5.465820059180259705e-02 5.256778746843338013e-02 3.340604305267333984e-01 1.355580389499664307e-01 -6.925404816865921021e-02 -3.063208051025867462e-02
-1.540126353502273560e-01 1.789085268974304199e-01 1.236684918403625488e-01 -2.788972854614257812e-02 1.156624332070350647e-01 -2.399429231882095337e-01 2.351110726594924927e-01 1.792657822370529175e-01 1.006864532828330994e-01 1.377634704113006592e-01 1.112506836652755737e-01 9.241069853305816650e-02 3.179743885993957520e-02 -1.400406006723642349e-02 1.312993913888931274e-01 5.684770643711090088e-02 1.806951314210891724e-01 1.241315081715583801e-01 1.978018134832382202e-01 -2.164577394723892212e-01 -5.940343812108039856e-02 1.097417399287223816e-01 -4.147768616676330566e-01 1.844741255044937134e-01 -3.733903765678405762e-01 -3.455484211444854736e-01 -1.195334494113922119e-01 -1.245946288108825684e-01 1.562186926603317261e-01 1.335690170526504517e-01 4.486547783017158508e-02 -9.772086143493652344e-02
4.277034476399421692e-02 -8.879818767309188843e-02 2.296317666769027710e-01 4.402438104152679443e-01 -2.716671526432037354e-01 3.207771107554435730e-02 2.660489380359649658e-01 -9.634741581976413727e-03 -1.786823570728302002e-01 -1.490312069654464722e-02 8.046603202819824219e-02 3.328647911548614502e-01 -2.636386454105377197e-02 9.797593811526894569e-04 -1.299714744091033936e-01 -5.367750301957130432e-02 7.789049996063113213e-04 5.293082445859909058e-02 2.807357907295227051e-01 -1.703605204820632935e-01 -2.162778973579406738e-01 8.434149622917175293e-02 -1.937879920005798340e-01 -1.477596256881952286e-02 -2.235830873250961304e-01 6.769455969333648682e-02 1.095211207866668701e-01 -3.395488858222961426e-02 -2.192184627056121826e-01 2.167494595050811768e-01 -3.771926090121269226e-02 -2.483173608779907227e-01
-1.398493647575378418e-01 -1.398060619831085205e-01 -2.506818249821662903e-02 1.641574949026107788e-01 5.280281230807304382e-02 -2.753709852695465088e-01 3.160766959190368652e-01 -2.616352438926696777e-01 -9.419637173414230347e-02 1.574686467647552490e-01 2.317606061697006226e-01 5.600966513156890869e-02 -8.736965805292129517e-02 -6.660851836204528809e-02 1.957751251757144928e-02 1.270521730184555054e-01 2.694945335388183594e-01 1.709789335727691650e-01 3.523914217948913574e-01 -1.068762689828872681e-01 9.694278985261917114e-02 1.551483199000358582e-02 -3.604134023189544678e-01 9.022856131196022034e-03 -1.241938397288322449e-01 -8.992667496204376221e-02 1.916286796331405640e-01 9.350659698247909546e-02 -6.507803499698638916e-02 2.300174683332443237e-01 -1.333113014698028564e-01 2.150769680738449097e-01
7.651013135910034180e-02 3.998616933822631836e-01 -3.276422619819641113e-01 1.792438179254531860e-01 5.805211141705513000e-03 -6.999068427830934525e-03 1.707506775856018066e-01 -2.281295321881771088e-02 -1.312417238950729370e-01 -6.818289309740066528e-02 -9.760442376136779785e-02 -1.232991367578506470e-02 1.061601042747497559e-01 -3.865670561790466309e-01 2.069050669670104980e-01 -9.393017739057540894e-02 1.309675723314285278e-01 2.846372723579406738e-01 -3.238487616181373596e-02 2.000430598855018616e-02 -1.237777769565582275e-01 3.873212262988090515e-02 -3.518910109996795654e-01 4.703532159328460693e-02 -2.141030728816986084e-01 1.527085155248641968e-02 8.647283166646957397e-02 -1.230233609676361084e-01 -1.377490460872650146e-01 2.664637267589569092e-01 1.300588250160217285e-01 5.543000996112823486e-02
1.473146826028823853e-01 1.824420690536499023e-01 -9.585485793650150299e-03 1.466152966022491455e-01 1.609287708997726440e-01 -2.695406079292297363e-01 3.961965739727020264e-01 -1.156001091003417969e-01 1.593849360942840576e-01 1.050359755754470825e-01 3.587733488529920578e-03 -2.835253179073333740e-01 -1.090031415224075317e-01 -4.107753559947013855e-02 -1.787296310067176819e-02 -6.356916576623916626e-02 1.315288394689559937e-01 -1.414752751588821411e-01 7.061022520065307617e-02 5.729140713810920715e-03 4.451113939285278320e-02 -5.998422950506210327e-02 -2.440731674432754517e-01 3.226573020219802856e-02 -3.461820185184478760e-01 3.004995919764041901e-02 -2.500526309013366699e-01 -1.876171976327896118e-01 1.492758095264434814e-01 6.232151389122009277e-02 4.047656953334808350e-01 -5.267785489559173584e-02
2.365697324275970459e-01 -5.834872648119926453e-02 -6.100509688258171082e-02 7.219683378934860229e-02 -2.263867855072021484e-01 1.732645481824874878e-01 1.576078385114669800e-01 -9.496363997459411621e-02 2.857659012079238892e-02 1.459090113639831543e-01 -4.595252498984336853e-02 -1.703366753645241261e-03 -4.002144560217857361e-02 -8.267975412309169769e-03 -1.072363853454589844e-01 -1.367954164743423462e-01 -1.849446743726730347e-01 3.527770936489105225e-01 2.768279612064361572e-01 1.784457862377166748e-01 5.973978340625762939e-02 2.538461983203887939e-01 -1.997484564781188965e-01 1.211459338665008545e-01 -3.185141980648040771e-01 -3.341705203056335449e-01 1.790120601654052734e-01 -2.055570632219314575e-01 3.564878925681114197e-02 1.083948314189910889e-01 1.855354309082031250e-01 -1.894300580024719238e-01
-1.876615136861801147e-01 2.386771515011787415e-02 3.055462054908275604e-02 -4.869693145155906677e-02 -2.694950401782989502e-01 -3.817339241504669189e-02 2.442160695791244507e-01 -8.400060236454010010e-02 -2.002785503864288330e-01 2.524667978286743164e-01 -3.666587918996810913e-02 -1.406072638928890228e-02 -8.187613636255264282e-02 -4.467321187257766724e-02 9.257290512323379517e-02 -1.080100908875465393e-01 2.664685249328613281e-01 2.357898056507110596e-01 7.377857808023691177e-03 4.382229745388031006e-01 -2.833080291748046875e-01 1.236676424741744995e-02 -1.563106775283813477e-01 2.638177275657653809e-01 -1.674042344093322754e-01 -2.946486771106719971e-01 7.381113618612289429e-02 1.111679710447788239e-03 -1.892242580652236938e-01 -1.113794520497322083e-01 1.496773809194564819e-01 -4.179286584258079529e-02
2.124791592359542847e-01 1.169291436672210693e-01 -7.880464196205139160e-02 1.312794834375381470e-01 -8.999215811491012573e-02 1.556063592433929443e-01 7.157866656780242920e-02 -5.597767978906631470e-02 1.767331659793853760e-01 1.611449122428894043e-01 -1.807414442300796509e-01 -5.596956610679626465e-02 -7.472730427980422974e-02 -4.240100383758544922e-01 2.408748678863048553e-02 6.329125165939331055e-02 2.261818498373031616e-01 1.570286899805068970e-01 3.439679443836212158e-01 -9.981792420148849487e-03 -4.319171905517578125e-01 1.108011812902987003e-03 -2.327214181423187256e-01 -1.017133221030235291e-01 -2.039430737495422363e-01 9.807437658309936523e-02 -4.851871728897094727e-02 -2.621440589427947998e-02 1.634273082017898560e-01 1.148399114608764648e-01 1.485279649496078491e-01 -1.808636784553527832e-01
-1.574187278747558594e-01 -6.898542493581771851e-02 -8.887942135334014893e-02 1.613226383924484253e-01 -5.869919061660766602e-02 -1.439291704446077347e-02 7.728168368339538574e-02 -3.419311940670013428e-01 -1.151354634203016758e-03 3.872305452823638916e-01 -8.826782926917076111e-03 -1.965172737836837769e-01 -2.089675813913345337e-01 1.976957619190216064e-01 1.737131178379058838e-01 -1.550029218196868896e-01 -3.929271548986434937e-02 2.900158166885375977e-01 2.721139788627624512e-01 6.136153638362884521e-02 -2.492756247520446777e-01 -4.416313394904136658e-02 -4.313566982746124268e-01 2.510879188776016235e-02 1.919952337630093098e-03 -1.055418401956558228e-01 1.053023803979158401e-02 -1.851894259452819824e-01 -3.630755841732025146e-02 -3.753921482712030411e-03 1.182246729731559753e-01 9.635557234287261963e-02
-9.069640934467315674e-02 -4.229047894477844238e-02 1.102848127484321594e-01 1.721313297748565674e-01 2.738851122558116913e-02 -1.028897091746330261e-01 3.891990482807159424e-01 1.364247649908065796e-01 -1.937311738729476929e-01 9.648865088820457458e-03 1.057641878724098206e-01 4.870072379708290100e-02 1.245111748576164246e-01 -1.761760115623474121e-01 1.671953499317169189e-01 1.293278932571411133e-01 1.852118521928787231e-01 2.214560061693191528e-01 1.606925874948501587e-01 2.063492536544799805e-01 -3.107998073101043701e-01 2.213419675827026367e-01 -1.741983741521835327e-01 1.001381278038024902e-01 -3.261249959468841553e-01 -2.012797892093658447e-01 -1.573000103235244751e-01 -1.114700883626937866e-01 -1.751320958137512207e-01 1.216900572180747986e-01 1.238358542323112488e-01 -2.044532299041748047e-01
7.075779139995574951e-02 -7.340115308761596680e-02 -1.861227005720138550e-01 4.224986955523490906e-02 -3.010566718876361847e-02 2.715031206607818604e-01 4.133450388908386230e-01 -1.995852738618850708e-01 -3.037543036043643951e-02 7.649217545986175537e-02 4.079774394631385803e-02 -1.059866398572921753e-01 7.304628193378448486e-02 -1.785196661949157715e-01 -1.382877677679061890e-01 -6.710565835237503052e-02 1.401026397943496704e-01 2.974143326282501221e-01 4.042811691761016846e-01 -1.745952218770980835e-01 -3.130231499671936035e-01 -2.076568454504013062e-02 -1.895209252834320068e-01 -1.113039404153823853e-01 -1.167268529534339905e-01 2.105641178786754608e-02 1.364809125661849976e-01 -2.625536918640136719e-01 -5.843305587768554688e-02 5.781411007046699524e-02 -2.975663356482982635e-02 1.713551878929138184e-01
-1.092292666435241699e-01 2.443245798349380493e-02 3.796152174472808838e-01 6.752989441156387329e-02 -2.231738530099391937e-02 -2.386775016784667969e-01 2.711461186408996582e-01 1.022194549441337585e-01 -1.202261522412300110e-01 1.305395513772964478e-01 3.026401400566101074e-01 -4.149296879768371582e-02 1.142132580280303955e-01 4.522407799959182739e-02 -5.603191256523132324e-02 -2.687667682766914368e-02 2.414230853319168091e-01 3.795221820473670959e-02 1.821103096008300781e-01 -3.881326317787170410e-02 2.206800132989883423e-01 2.724419236183166504e-01 -2.702383995056152344e-01 1.774198561906814575e-01 -3.328064680099487305e-01 -1.474060863256454468e-01 1.476666629314422607e-01 -1.605928689241409302e-01 -1.506785303354263306e-01 -1.384354662150144577e-02 1.441032290458679199e-01 -8.965402096509933472e-02
5.601944401860237122e-02 1.395824402570724487e-01 2.422359734773635864e-01 1.486414521932601929e-01 3.085753917694091797e-01 -2.010439485311508179e-01 2.571516931056976318e-01 -1.447802335023880005e-01 -3.554243445396423340e-01 2.124148458242416382e-01 7.629211246967315674e-02 -1.502244919538497925e-01 -1.235056221485137939e-01 -1.862409561872482300e-01 1.187969092279672623e-02 8.507058024406433105e-02 -1.097428500652313232e-01 6.693696975708007812e-02 1.374781876802444458e-01 8.166839368641376495e-03 -1.451649367809295654e-01 2.428382188081741333e-01 -2.831223607063293457e-01 -1.230428740382194519e-01 -5.591168999671936035e-02 -3.251469880342483521e-02 1.370410472154617310e-01 -3.265134394168853760e-01 5.591529235243797302e-02 1.483449488878250122e-01 -8.160351216793060303e-02 2.110212594270706177e-01
5.376891419291496277e-02 2.531680464744567871e-01 2.132353335618972778e-01 6.146571133285760880e-03 -1.051012724637985229e-01 -3.602291643619537354e-02 2.455136030912399292e-01 -2.524189054965972900e-01 -2.705343961715698242e-01 2.273593284189701080e-02 2.465707361698150635e-01 -3.040834330022335052e-02 1.234713494777679443e-01 1.784241795539855957e-01 2.201518565416336060e-01 -9.523922950029373169e-02 2.446470111608505249e-01 9.511861950159072876e-02 1.181596815586090088e-01 -2.976990044116973877e-01 1.010815575718879700e-01 7.771999388933181763e-02 -3.465563356876373291e-01 6.443209946155548096e-02 -1.926307380199432373e-01 -1.049753203988075256e-01 -2.486708611249923706e-01 -6.984492391347885132e-02 -9.349848330020904541e-02 1.667195409536361694e-01 2.144895493984222412e-01 -4.176601395010948181e-02
3.423544391989707947e-02 1.746888607740402222e-01 -1.276135537773370743e-02 1.452653259038925171e-01 -3.690198808908462524e-02 8.070066571235656738e-02 2.970328927040100098e-01 -5.601411312818527222e-02 -1.544216722249984741e-01 -2.427568137645721436e-01 -6.249189749360084534e-02 -1.639468818902969360e-01 -1.216646656394004822e-01 -2.019916921854019165e-01 -1.929175667464733124e-02 -2.008696794509887695e-01 3.470350801944732666e-02 1.660500466823577881e-01 4.228021502494812012e-01 -1.141310557723045349e-01 -4.297611713409423828e-01 4.015086963772773743e-02 -2.168956547975540161e-01 -1.315926667302846909e-02 7.235207408666610718e-02 -4.972700402140617371e-02 -5.754559487104415894e-02 4.492425546050071716e-02 -1.804908514022827148e-01 6.997735798358917236e-02 3.338470458984375000e-01 -1.478805989027023315e-01
-4.223902523517608643e-02 3.226144015789031982e-01 -2.378097362816333771e-02 2.012222856283187866e-01 1.991196125745773315e-01 5.872538685798645020e-02 1.544805020093917847e-01 -1.931553483009338379e-01 -2.019403427839279175e-01 -6.952329725027084351e-02 2.192636877298355103e-01 -1.620220839977264404e-01 4.142544791102409363e-02 -2.994282729923725128e-02 -1.396373808383941650e-01 1.593628823757171631e-01 2.259382456541061401e-01 1.344820410013198853e-01 -1.907606124877929688e-01 -1.039068400859832764e-01 -1.619630120694637299e-02 -1.333257704973220825e-01 -4.558491408824920654e-01 1.798905730247497559e-01 -1.656160205602645874e-01 7.914587110280990601e-02 -1.782228052616119385e-02 -1.428371518850326538e-01 1.710328459739685059e-01 -1.062043458223342896e-01 3.246762156486511230e-01 -8.052687346935272217e-02
1.841102242469787598e-01 2.036835700273513794e-01 2.183856666088104248e-01 3.292958438396453857e-01 -8.541715890169143677e-02 -2.167681455612182617e-01 1.048211008310317993e-02 -2.399936914443969727e-01 -2.248168438673019409e-01 1.840854138135910034e-01 -1.858367919921875000e-01 1.221730560064315796e-01 1.990872919559478760e-01 7.987998425960540771e-02 2.392110079526901245e-01 -4.000891372561454773e-02 3.419795334339141846e-01 -1.334478408098220825e-01 1.948768347501754761e-01 7.119679450988769531e-02 7.056112866848707199e-03 -2.973982132971286774e-02 -1.663189530372619629e-01 1.414728909730911255e-01 -1.960467696189880371e-01 3.009074740111827850e-02 -6.190452724695205688e-02 -2.683898806571960449e-01 -1.677240133285522461e-01 1.651816219091415405e-01 8.516674488782882690e-02 1.160876974463462830e-01
4.730036482214927673e-02 -6.479192525148391724e-02 -8.811215311288833618e-02 2.330877780914306641e-01 -7.557611912488937378e-02 -4.355523586273193359e-01 4.751140624284744263e-02 1.489241570234298706e-01 -5.154852196574211121e-02 2.774053514003753662e-01 -2.448603697121143341e-02 -5.153564363718032837e-02 -1.173605248332023621e-01 6.823533773422241211e-02 -1.814795583486557007e-01 5.903855711221694946e-02 2.352497875690460205e-01 2.949812710285186768e-01 3.682605028152465820e-01 -3.346859663724899292e-02 7.686043530702590942e-02 1.413007229566574097e-01 -1.908612996339797974e-01 2.886361181735992432e-01 -1.611428558826446533e-01 -9.308328479528427124e-02 -9.512472897768020630e-02 -2.890182137489318848e-01 -4.833229258656501770e-02 1.166205480694770813e-01 2.063283324241638184e-02 -7.498584687709808350e-02
-2.851633168756961823e-02 -4.079948365688323975e-02 2.897403836250305176e-01 -4.822594299912452698e-02 -5.116682872176170349e-02 -3.048581779003143311e-01 2.644794583320617676e-01 7.314974069595336914e-02 -7.539968937635421753e-02 2.813814282417297363e-01 2.347234338521957397e-01 1.699503064155578613e-01 5.145735573023557663e-03 -2.364182919263839722e-01 -7.308495044708251953e-02 9.423771500587463379e-02 1.234774887561798096e-01 3.787027299404144287e-01 1.242572665214538574e-01 -1.106605902314186096e-01 -1.007716283202171326e-01 5.125467851758003235e-02 -2.552891075611114502e-01 9.479362517595291138e-02 -2.094240039587020874e-01 -1.042129248380661011e-01 2.308861315250396729e-01 -2.508687376976013184e-01 2.074991017580032349e-01 9.418559819459915161e-02 -1.612866297364234924e-02 7.051026821136474609e-02
8.009314537048339844e-02 3.129700897261500359e-03 2.049605548381805420e-01 2.505298852920532227e-01 -1.628987044095993042e-01 -3.237946927547454834e-01 -9.590196423232555389e-03 -1.569571793079376221e-01 -1.214444711804389954e-01 1.081212162971496582e-01 8.344183117151260376e-02 8.920572698116302490e-02 1.926273256540298462e-01 -3.398794233798980713e-01 -4.235308617353439331e-02 -1.895816475152969360e-01 7.469270378351211548e-02 5.315019190311431885e-02 2.374284416437149048e-01 -1.376556605100631714e-01 -3.199380636215209961e-01 4.348179325461387634e-02 -2.115404307842254639e-01 -9.792966395616531372e-02 -2.870677411556243896e-01 5.195951461791992188e-02 2.972672581672668457e-01 7.059375196695327759e-02 -1.252208650112152100e-01 -6.177332624793052673e-02 2.194777131080627441e-01 -1.119635403156280518e-01
-1.027885749936103821e-01 2.256183773279190063e-01 -5.610499531030654907e-02 -1.929671317338943481e-02 -1.007354632019996643e-01 -1.578720510005950928e-01 1.802086681127548218e-01 1.063055098056793213e-01 3.853035718202590942e-02 2.906700074672698975e-01 2.078066766262054443e-01 1.799365729093551636e-01 6.329210102558135986e-02 -9.825824201107025146e-02 5.718400701880455017e-02 -5.917725339531898499e-02 2.026439011096954346e-01 3.831302523612976074e-01 4.350314140319824219e-01 -2.103096060454845428e-02 -1.846679598093032837e-01 -6.406736373901367188e-02 -3.024034760892391205e-02 2.990742921829223633e-01 -1.349191814661026001e-01 -8.334034681320190430e-02 2.727407217025756836e-02 -2.054197937250137329e-01 9.611409902572631836e-02 5.220409110188484192e-02 -2.574217617511749268e-01 -1.475215554237365723e-01
-6.853178143501281738e-02 1.180400177836418152e-01 1.182210259139537811e-02 -2.634516172111034393e-02 -6.428456306457519531e-02 -2.267339266836643219e-02 5.627651512622833252e-02 -8.565359562635421753e-02 2.233712524175643921e-01 9.421765804290771484e-02 1.705664843320846558e-01 9.474239498376846313e-02 -1.323619037866592407e-01 -3.514294698834419250e-02 1.014757826924324036e-01 1.438917070627212524e-01 2.866118252277374268e-01 3.654899001121520996e-01 3.767897188663482666e-01 1.343889385461807251e-01 -8.013168722391128540e-02 1.887159347534179688e-01 -5.031999349594116211e-01 7.619194686412811279e-02 -1.170851886272430420e-01 2.446348816156387329e-01 8.107038587331771851e-02 1.494770795106887817e-01 -6.268769502639770508e-02 1.726644337177276611e-01 -7.185312360525131226e-02 -2.452644705772399902e-02
-4.416656494140625000e-02 8.513377606868743896e-02 9.559401124715805054e-02 3.830512240529060364e-02 -1.309128403663635254e-01 -1.578842550516128540e-01 4.418984651565551758e-01 2.338174283504486084e-01 -1.237034276127815247e-01 2.349955588579177856e-02 9.300730377435684204e-02 -2.145083807408809662e-02 1.267511993646621704e-01 -8.122386038303375244e-02 4.611056149005889893e-01 -6.176087632775306702e-02 2.512418031692504883e-01 1.554649025201797485e-01 1.527679562568664551e-01 2.460401207208633423e-01 -1.871148049831390381e-01 7.841017097234725952e-02 -2.238043844699859619e-01 4.172667115926742554e-02 -3.501045107841491699e-01 -3.681587800383567810e-02 -8.729360997676849365e-02 -9.569930844008922577e-03 -1.279354542493820190e-01 6.056034192442893982e-02 2.317323535680770874e-02 -8.807311952114105225e-02
1.429315954446792603e-01 1.010312065482139587e-01 -1.109849065542221069e-01 7.899675518274307251e-02 -2.816860973834991455e-01 1.598722040653228760e-01 -2.187136933207511902e-02 -3.090774714946746826e-01 5.576825141906738281e-02 2.518830895423889160e-01 -1.361645609140396118e-01 -1.053980216383934021e-01 -3.116042315959930420e-01 6.283026654273271561e-03 -5.764222890138626099e-02 8.608116768300533295e-04 1.260671913623809814e-01 3.199586868286132812e-01 3.984708487987518311e-01 1.691866517066955566e-01 1.528736785985529423e-03 9.323944896459579468e-02 -1.105908676981925964e-01 -1.551315039396286011e-01 -2.044005095958709717e-01 -2.540535628795623779e-01 -8.727793395519256592e-02 6.296312808990478516e-02 -1.387571450322866440e-02 -1.819220930337905884e-01 1.932088732719421387e-01 -1.185034587979316711e-01
1.020847260951995850e-01 1.258501112461090088e-01 1.310810595750808716e-01 7.803831994533538818e-02 1.036612689495086670e-01 1.640591025352478027e-01 3.236386110074818134e-04 -2.673697173595428467e-01 -7.603086531162261963e-02 4.142508376389741898e-03 -1.928197145462036133e-01 -2.049296796321868896e-01 1.751498579978942871e-01 -3.646729514002799988e-02 -6.733948737382888794e-02 -4.696068167686462402e-02 4.044761359691619873e-01 1.400735378265380859e-01 -3.050650656223297119e-02 3.282852843403816223e-02 8.146726526319980621e-03 1.746215224266052246e-01 -3.993014395236968994e-01 2.302273809909820557e-01 -2.617852091789245605e-01 2.751883566379547119e-01 1.977093666791915894e-01 8.586156368255615234e-02 -3.423310443758964539e-02 1.760172098875045776e-01 -3.004849329590797424e-02 2.560987174510955811e-01
-1.631298661231994629e-01 -3.758184239268302917e-02 -7.708039134740829468e-02 2.245869040489196777e-01 -1.682334840297698975e-01 5.655889865010976791e-03 9.103588014841079712e-02 -2.688001096248626709e-01 1.587304919958114624e-01 2.761199474334716797e-01 -2.014563977718353271e-02 -7.739789783954620361e-02 -8.769441395998001099e-02 1.708812862634658813e-01 1.346054077148437500e-01 -2.227169722318649292e-01 -4.847589135169982910e-02 5.480752140283584595e-02 2.169334292411804199e-01 9.651228040456771851e-02 -3.267076611518859863e-01 2.271413207054138184e-01 -4.532545506954193115e-01 1.882566511631011963e-01 -9.162472561001777649e-03 -3.794630244374275208e-02 1.706922799348831177e-01 -2.055961638689041138e-01 -1.219069138169288635e-01 -1.335283964872360229e-01 1.017186120152473450e-01 1.317835450172424316e-01
-1.228316277265548706e-01 -9.028161317110061646e-02 -1.439780294895172119e-01 5.209017917513847351e-02 -2.059491127729415894e-01 -1.985797099769115448e-02 1.324580758810043335e-01 -3.599709570407867432e-01 2.058128267526626587e-02 3.122412562370300293e-01 -2.229874283075332642e-01 -1.576478779315948486e-01 -7.165911793708801270e-02 1.017367839813232422e-01 5.834212526679039001e-02 -1.602883189916610718e-01 7.766331732273101807e-02 3.161574900150299072e-01 2.553886771202087402e-01 3.911042585968971252e-02 -1.280531734228134155e-01 5.679931491613388062e-02 -4.242936670780181885e-01 8.299604058265686035e-02 -2.139412052929401398e-02 3.056550584733486176e-02 1.551714986562728882e-01 -1.444612443447113037e-01 -2.238954156637191772e-01 8.732350915670394897e-02 -4.137333855032920837e-02 2.474390417337417603e-01
6.933354306966066360e-03 2.625373192131519318e-02 -1.517210900783538818e-01 2.619683444499969482e-01 -3.803230356425046921e-03 1.058997958898544312e-01 2.466305494308471680e-01 -1.102540194988250732e-01 1.503896117210388184e-01 3.619284182786941528e-02 -1.858207881450653076e-01 -2.249870002269744873e-01 -4.865860939025878906e-02 -1.659407466650009155e-01 9.768654406070709229e-02 -1.277696937322616577e-01 3.424775302410125732e-01 4.533190280199050903e-02 3.051775395870208740e-01 -1.868559271097183228e-01 -4.406315386295318604e-01 -5.301632732152938843e-02 -2.174555063247680664e-01 1.012457236647605896e-01 1.972961798310279846e-02 -2.158455178141593933e-02 -1.065228413790464401e-02 -1.009071022272109985e-01 2.801488339900970459e-01 -4.878530651330947876e-02 1.501864492893218994e-01 -2.051538676023483276e-01
-1.347001641988754272e-01 -6.823854893445968628e-02 8.435090631246566772e-02 1.415008902549743652e-01 -2.613243460655212402e-01 -2.148241177201271057e-02 2.187382280826568604e-01 1.271195262670516968e-01 -1.772009581327438354e-01 1.871423423290252686e-01 -7.384993880987167358e-02 -2.070449478924274445e-02 1.188735011965036392e-02 1.106553524732589722e-01 6.829403340816497803e-02 5.673558264970779419e-02 2.729035317897796631e-01 2.014815956354141235e-01 9.493832290172576904e-02 3.535208702087402344e-01 -3.174402713775634766e-01 7.283368706703186035e-02 -2.089484184980392456e-01 2.743169963359832764e-01 -1.506360769271850586e-01 -3.074202537536621094e-01 9.467859566211700439e-02 -1.617712229490280151e-01 -2.165226265788078308e-02 -3.183706477284431458e-02 3.079842031002044678e-01 4.491527006030082703e-02
1.642341911792755127e-01 -2.927411794662475586e-01 -1.633843779563903809e-01 1.537026017904281616e-01 -1.390311717987060547e-01 1.068871244788169861e-01 3.334932923316955566e-01 -3.616434037685394287e-01 -4.035285487771034241e-02 2.578003108501434326e-01 3.475656360387802124e-02 -1.574565619230270386e-01 -3.639724105596542358e-02 5.993357300758361816e-02 -2.698064148426055908e-01 -5.385632812976837158e-02 1.639173552393913269e-02 1.869963705539703369e-01 8.481447398662567139e-02 1.995378732681274414e-02 1.858849450945854187e-02 1.948475688695907593e-01 -2.039715796709060669e-01 1.502174884080886841e-01 -4.057277441024780273e-01 3.495424985885620117e-02 -8.356339484453201294e-02 8.288460969924926758e-02 3.250897675752639771e-02 9.702063165605068207e-03 2.490641921758651733e-01 -3.698179125785827637e-02
-1.878084093332290649e-01 4.674107134342193604e-01 3.186530470848083496e-01 -1.197387501597404480e-01 -6.660203635692596436e-02 1.803092211484909058e-01 2.565953135490417480e-01 -3.720561787486076355e-02 -1.150512024760246277e-01 8.856900967657566071e-03 1.270762681961059570e-01 -1.117103174328804016e-01 1.035852357745170593e-01 9.275548160076141357e-02 -3.561714664101600647e-02 -1.091382578015327454e-01 2.632845342159271240e-01 2.704923450946807861e-01 1.930972933769226074e-01 1.851465255022048950e-01 -6.554482132196426392e-02 1.315785050392150879e-01 -1.680078953504562378e-01 1.785463243722915649e-01 -1.346631348133087158e-01 -1.290893107652664185e-01 -1.296937912702560425e-01 -2.571571767330169678e-01 -9.716947376728057861e-02 6.634774059057235718e-02 1.445426046848297119e-01 5.915479734539985657e-02
3.831596300005912781e-02 1.067406684160232544e-01 1.302710920572280884e-01 1.844859272241592407e-01 3.687774017453193665e-02 -5.023641511797904968e-02 1.054570600390434265e-01 -2.236340045928955078e-01 1.242234706878662109e-01 3.051295876502990723e-01 2.059763520956039429e-01 -9.263711422681808472e-02 -1.047799363732337952e-01 -1.693206280469894409e-02 -2.894205600023269653e-02 -1.836286038160324097e-01 6.388582289218902588e-02 1.499527543783187866e-01 -3.580690920352935791e-02 -8.115419000387191772e-02 -4.363311827182769775e-01 2.179141640663146973e-01 -1.445935666561126709e-01 1.495580226182937622e-01 -4.149197340011596680e-01 -2.374310344457626343e-01 9.423492848873138428e-02 9.218018501996994019e-02 -1.164665594696998596e-01 2.311142534017562866e-01 1.155925467610359192e-01 1.546569615602493286e-01
-1.757558584213256836e-01 1.667860746383666992e-01 5.076611787080764771e-02 5.128836259245872498e-02 -2.927042543888092041e-01 -7.147687673568725586e-02 2.086049020290374756e-01 -7.623340934514999390e-02 -4.792520403861999512e-02 -2.884885370731353760e-01 2.144999802112579346e-01 -2.031973451375961304e-01 -4.721057787537574768e-02 -2.684509195387363434e-02 -8.224488794803619385e-02 7.150853425264358521e-02 1.251870989799499512e-01 1.029603406786918640e-01 1.632784307003021240e-01 -2.387793064117431641e-01 2.346675992012023926e-01 -1.920230686664581299e-02 -3.086829781532287598e-01 1.407741568982601166e-02 -4.125564992427825928e-01 -7.089123874902725220e-02 -1.177902221679687500e-01 -6.681989133358001709e-02 -3.115704357624053955e-01 1.341800987720489502e-01 1.559323519468307495e-01 1.203789860010147095e-01
2.430713772773742676e-01 -9.494483470916748047e-02 -3.003587387502193451e-02 1.748940050601959229e-01 -6.141567975282669067e-02 -1.078093424439430237e-01 1.007831394672393799e-01 -3.804995119571685791e-01 -3.651413321495056152e-02 1.177774928510189056e-02 1.429053544998168945e-01 -2.530274689197540283e-01 -1.172695010900497437e-01 1.786024868488311768e-01 -2.311352789402008057e-01 1.612293720245361328e-01 -1.980526372790336609e-03 1.670098453760147095e-01 1.730356961488723755e-01 4.942436702549457550e-03 8.941268175840377808e-02 2.257564961910247803e-01 -2.868560850620269775e-01 1.709090769290924072e-01 -3.496245145797729492e-01 -1.350799202919006348e-01 -8.243955671787261963e-02 4.667120054364204407e-02 1.926312781870365143e-02 2.413793355226516724e-01 2.693208456039428711e-01 -1.007355004549026489e-01
-2.177382558584213257e-01 -1.158377677202224731e-01 3.245684504508972168e-02 -4.126077517867088318e-02 -1.713243424892425537e-01 3.092518821358680725e-02 3.664136826992034912e-01 -2.249701321125030518e-02 3.473789617419242859e-02 7.522147893905639648e-02 5.840280093252658844e-03 -1.647241711616516113e-01 1.315979808568954468e-01 4.268893226981163025e-02 9.321268647909164429e-02 -6.609835475683212280e-02 3.397494852542877197e-01 2.880178578197956085e-02 2.217834144830703735e-01 2.545922398567199707e-01 -2.415778189897537231e-01 2.267015576362609863e-01 2.780030295252799988e-02 7.442126423120498657e-02 -4.017721116542816162e-01 -2.229913324117660522e-02 -1.326934993267059326e-01 -1.053865030407905579e-01 -7.397944480180740356e-02 -1.890274584293365479e-01 3.517080247402191162e-01 -5.698242411017417908e-02
-7.018154859542846680e-02 3.509942442178726196e-02 1.157855838537216187e-01 5.814943835139274597e-02 -9.650889039039611816e-02 -5.869010835886001587e-02 3.865651190280914307e-01 6.871469318866729736e-02 -1.956114023923873901e-01 4.667103290557861328e-02 -5.115400999784469604e-02 1.238118782639503479e-01 1.743183583021163940e-01 -1.583152860403060913e-01 2.906702458858489990e-01 -1.754399575293064117e-02 2.988794744014739990e-01 1.898792088031768799e-01 5.532177537679672241e-02 2.943966090679168701e-01 -3.392498791217803955e-01 1.087556853890419006e-01 -1.736090630292892456e-01 4.341132938861846924e-02 -3.288854360580444336e-01 -2.208296023309230804e-02 -1.442414075136184692e-01 -1.404193788766860962e-01 -1.188157424330711365e-01 6.869455799460411072e-03 4.617891460657119751e-02 -2.682853341102600098e-01
3.817439079284667969e-02 1.044528037309646606e-01 -2.093318104743957520e-01 3.535038232803344727e-01 -2.813718914985656738e-01 3.546495139598846436e-01 1.814069002866744995e-01 -2.896167039871215820e-01 -1.405801065266132355e-02 1.993378847837448120e-01 -5.434507131576538086e-02 7.733685523271560669e-02 -1.564183235168457031e-01 -1.531980633735656738e-01 -5.135645344853401184e-02 3.891390934586524963e-02 1.668118983507156372e-01 1.952034533023834229e-01 2.215003129094839096e-03 -1.947324275970458984e-01 -1.442159414291381836e-01 8.382312953472137451e-03 -2.166332751512527466e-01 8.193828165531158447e-02 -3.372149467468261719e-01 6.617725640535354614e-02 1.215470060706138611e-01 -8.353904634714126587e-02 3.489466616883873940e-03 2.414396554231643677e-01 1.102764010429382324e-01 -8.647941052913665771e-02
4.741483926773071289e-01 1.354125887155532837e-01 -2.213033474981784821e-02 3.722557425498962402e-01 2.771258540451526642e-02 -5.213339254260063171e-02 7.955382764339447021e-02 -2.085132151842117310e-02 -6.844463944435119629e-02 2.194958180189132690e-01 -2.869175188243389130e-02 -3.342364728450775146e-01 5.661136005073785782e-03 -1.267970502376556396e-01 -1.149448528885841370e-01 -1.220384016633033752e-01 1.975212544202804565e-01 -7.871233858168125153e-03 1.458624601364135742e-01 -2.690074779093265533e-02 -1.666586697101593018e-01 -1.656413674354553223e-01 -1.950795054435729980e-01 1.729784011840820312e-01 -3.481464982032775879e-01 8.476255834102630615e-02 -1.673963814973831177e-01 1.155511359684169292e-03 3.326158598065376282e-02 1.362651437520980835e-01 5.766405537724494934e-02 -1.850367784500122070e-01
3.360678553581237793e-01 1.195615381002426147e-01 -1.167037934064865112e-01 2.244329601526260376e-01 -1.728147417306900024e-01 -3.111877664923667908e-02 2.759642004966735840e-01 -2.248956114053726196e-01 -1.657795757055282593e-01 2.336062937974929810e-01 -1.537273079156875610e-01 -1.428027749061584473e-01 -7.125050574541091919e-02 -1.630662083625793457e-01 3.765089437365531921e-02 1.171562373638153076e-01 1.750033795833587646e-01 -1.697655767202377319e-01 2.540810704231262207e-01 4.980614781379699707e-02 5.791608244180679321e-02 -1.467991024255752563e-01 -2.594775557518005371e-01 4.485081881284713745e-02 -1.943778842687606812e-01 -1.015899330377578735e-02 -2.142188996076583862e-01 -2.002104818820953369e-01 -2.070758044719696045e-01 -2.823000252246856689e-01 -1.024463176727294922e-01 2.565949037671089172e-02
1.923227012157440186e-01 1.067407079972326756e-03 2.148111313581466675e-01 -6.705553829669952393e-02 -2.421772927045822144e-01 1.381247043609619141e-01 1.163317859172821045e-01 -9.846546500921249390e-02 -2.811728417873382568e-01 2.698916494846343994e-01 3.232378661632537842e-01 -1.322677265852689743e-02 -3.885393217206001282e-02 -2.365610152482986450e-01 -1.096033453941345215e-01 5.471749231219291687e-02 1.600345820188522339e-01 -1.181214973330497742e-01 4.354724586009979248e-01 2.475101314485073090e-02 5.237502977252006531e-03 1.415249109268188477e-01 -2.609177231788635254e-01 2.031868249177932739e-01 -1.057788357138633728e-01 1.620855033397674561e-01 1.776112318038940430e-01 -6.011720001697540283e-02 4.215218499302864075e-02 5.597121082246303558e-03 6.266380846500396729e-02 -2.116381078958511353e-01
1.304639726877212524e-01 -2.039015591144561768e-01 7.759347558021545410e-02 1.997957527637481689e-01 -1.310237199068069458e-01 -1.517213284969329834e-01 8.751060813665390015e-02 -8.084283024072647095e-02 -1.137539464980363846e-02 4.457122460007667542e-02 2.175190597772598267e-01 -1.126810014247894287e-01 1.009474694728851318e-01 8.643281459808349609e-02 -1.911897212266921997e-01 3.186517655849456787e-01 9.042941778898239136e-02 3.045380115509033203e-01 2.986999750137329102e-01 6.614510715007781982e-02 -2.171899080276489258e-01 1.634885072708129883e-01 -2.991094887256622314e-01 1.487150043249130249e-01 -1.465872973203659058e-01 -1.983422040939331055e-01 -1.168270856142044067e-01 1.590432077646255493e-01 -1.449845433235168457e-01 1.885073035955429077e-01 2.623182237148284912e-01 -1.344085335731506348e-01
1.068270727992057800e-01 1.781903058290481567e-01 -1.928025186061859131e-01 1.590964049100875854e-01 -1.823507100343704224e-01 -2.572345137596130371e-01 2.925201058387756348e-01 -5.554759874939918518e-02 -1.388113349676132202e-01 -1.787623614072799683e-01 1.386912465095520020e-01 1.671477258205413818e-01 9.535226970911026001e-02 -4.884082451462745667e-02 2.932650968432426453e-02 -1.566901654005050659e-01 2.831597328186035156e-01 -3.632028028368949890e-02 -1.331525743007659912e-01 -1.692118644714355469e-01 -4.466688334941864014e-01 1.463293433189392090e-01 -3.463453054428100586e-01 1.428709179162979126e-02 -1.766885221004486084e-01 1.422130614519119263e-01 7.628753036260604858e-02 -1.382497102022171021e-01 -6.270152330398559570e-02 1.458798795938491821e-01 -1.026021316647529602e-02 -1.870813593268394470e-02
-4.549767076969146729e-02 -8.818646892905235291e-03 5.242480337619781494e-02 9.215261042118072510e-02 -7.685136049985885620e-02 6.130555272102355957e-02 3.633900880813598633e-01 1.421923339366912842e-01 -1.279523596167564392e-02 -1.820093393325805664e-02 1.265890300273895264e-01 1.940253935754299164e-02 2.111592739820480347e-01 -9.439247101545333862e-02 9.323595464229583740e-02 1.774686388671398163e-02 1.197229176759719849e-01 2.213106304407119751e-01 1.490034908056259155e-01 2.633866071701049805e-01 -7.859686762094497681e-02 2.547648847103118896e-01 -2.524107098579406738e-01 1.820837259292602539e-01 -3.090898692607879639e-01 -3.569687306880950928e-01 -1.766643114387989044e-02 -3.583295345306396484e-01 -4.676268622279167175e-02 1.273884177207946777e-01 2.144220322370529175e-01 -7.982634007930755615e-02
-1.026525050401687622e-01 -4.637195263057947159e-03 2.498359046876430511e-02 2.020032405853271484e-01 -1.335675567388534546e-01 -1.409050971269607544e-01 2.112593650817871094e-01 -2.052535116672515869e-01 1.678126007318496704e-01 1.920986175537109375e-01 5.217276513576507568e-02 -7.071000337600708008e-02 -5.046999827027320862e-02 4.650036618113517761e-02 2.056708484888076782e-01 -2.127851247787475586e-01 -1.265710443258285522e-01 1.551941633224487305e-01 4.099755287170410156e-01 1.725826710462570190e-01 -2.252562344074249268e-01 1.252119690179824829e-01 -5.375282764434814453e-01 3.678052499890327454e-02 -1.147052347660064697e-01 1.484355479478836060e-01 4.039464145898818970e-02 7.443448901176452637e-02 -4.464309290051460266e-02 1.335726380348205566e-01 -5.614400841295719147e-03 3.972857072949409485e-02
-2.420110628008842468e-02 4.440443962812423706e-02 6.349363923072814941e-02 -7.321546971797943115e-02 -3.300403803586959839e-02 -1.957818120718002319e-01 3.463678359985351562e-01 -1.384523808956146240e-01 -4.244408309459686279e-01 1.536496728658676147e-01 3.614773601293563843e-02 -1.397291570901870728e-01 -1.005075424909591675e-01 -1.171866580843925476e-01 -7.596751675009727478e-04 -5.960923805832862854e-02 1.361847668886184692e-01 2.176716476678848267e-01 2.008325457572937012e-01 -3.356878459453582764e-01 -1.015023440122604370e-01 -1.174735128879547119e-01 -3.563044071197509766e-01 -1.201610788702964783e-01 -2.590871155261993408e-01 1.243815422058105469e-01 7.877979427576065063e-02 2.507781684398651123e-01 -3.044762834906578064e-02 -1.334265172481536865e-01 1.358996797353029251e-02 4.964783787727355957e-02
1.862426102161407471e-01 -2.057020813226699829e-01 2.554910480976104736e-01 1.786007881164550781e-01 -1.753116250038146973e-01 1.165162175893783569e-01 1.900738179683685303e-01 8.969257771968841553e-02 5.728855729103088379e-02 2.768874466419219971e-01 -1.639852114021778107e-02 1.101869940757751465e-01 1.788571029901504517e-01 2.084406167268753052e-01 -4.083273187279701233e-02 4.832850769162178040e-02 1.352227330207824707e-01 1.470016837120056152e-01 4.656216502189636230e-02 2.497584074735641479e-01 -1.767930537462234497e-01 1.838921159505844116e-01 -3.463212549686431885e-01 3.296479284763336182e-01 -2.544383704662322998e-01 -1.730293333530426025e-01 3.197310492396354675e-02 -1.852262914180755615e-01 -1.806828677654266357e-01 4.575277492403984070e-02 -2.359557524323463440e-02 -4.602907225489616394e-02
-1.921967566013336182e-01 1.116334497928619385e-01 -1.178063917905092239e-02 -1.227180212736129761e-01 -1.029702797532081604e-01 -5.080958455801010132e-02 2.721292078495025635e-01 2.736154571175575256e-02 -3.106829524040222168e-01 1.049807518720626831e-01 5.397244542837142944e-02 -3.077146969735622406e-02 -4.965411499142646790e-02 2.950409352779388428e-01 2.641913592815399170e-01 3.277347609400749207e-02 4.391773343086242676e-01 1.816345900297164917e-01 2.548806369304656982e-01 -4.028180264867842197e-04 3.873175755143165588e-02 -1.115319319069385529e-02 -2.214055210351943970e-01 1.354260593652725220e-01 -2.288029938936233521e-01 1.910060271620750427e-02 -1.894108504056930542e-01 -1.018131822347640991e-01 -1.306963711977005005e-01 -5.567185580730438232e-02 3.073928058147430420e-01 4.663969948887825012e-02
1.953842192888259888e-01 1.921147108078002930e-01 -1.057973802089691162e-01 3.493884205818176270e-01 -8.908490091562271118e-02 1.186427026987075806e-01 1.627381891012191772e-01 -2.903985045850276947e-02 -6.747123552486300468e-04 3.370000422000885010e-01 -2.450145035982131958e-02 7.864315807819366455e-02 -2.087567150592803955e-01 3.101451694965362549e-01 1.008641719818115234e-01 1.442396789789199829e-01 2.270676791667938232e-01 1.568998247385025024e-01 8.348230272531509399e-02 1.118195429444313049e-01 -1.093482077121734619e-01 2.834289669990539551e-01 -3.123343177139759064e-02 -1.296424716711044312e-01 -3.824696242809295654e-01 6.293565779924392700e-02 1.966874748468399048e-01 4.302754998207092285e-03 -1.618449538946151733e-01 1.717502325773239136e-01 -2.774427644908428192e-02 -8.826268836855888367e-03
3.904754519462585449e-01 1.850066483020782471e-01 -1.072153896093368530e-01 1.394049227237701416e-01 1.606278005056083202e-03 -1.652028970420360565e-02 1.120109036564826965e-01 3.096399269998073578e-02 -2.244668081402778625e-02 4.327110573649406433e-02 1.585860252380371094e-01 -1.156152039766311646e-01 -2.770497500896453857e-01 1.109692230820655823e-01 -3.243016824126243591e-02 -1.544623523950576782e-01 4.383067414164543152e-02 4.543813690543174744e-02 3.288372755050659180e-01 3.981599509716033936e-01 -1.570256613194942474e-02 1.253249645233154297e-01 -1.860616356134414673e-01 2.253032326698303223e-01 -1.193914338946342468e-01 -3.468808531761169434e-02 -8.988655172288417816e-03 -3.342920243740081787e-01 -2.369754761457443237e-01 1.046327501535415649e-01 2.164986729621887207e-01 2.161144465208053589e-02
1.683838963508605957e-01 1.819298267364501953e-01 1.526601053774356842e-02 1.009116545319557190e-01 -1.167883276939392090e-01 -4.149931296706199646e-02 1.297528594732284546e-01 -2.678963169455528259e-02 -1.454041302204132080e-01 2.456066608428955078e-01 2.514901570975780487e-02 -1.706127659417688847e-03 9.348389506340026855e-02 1.536407470703125000e-01 -1.755445748567581177e-01 -1.224158704280853271e-01 2.158500850200653076e-01 -9.125311672687530518e-02 -1.929332502186298370e-02 -6.690692901611328125e-02 -9.710884094238281250e-02 1.676587462425231934e-01 -3.363479077816009521e-01 4.913318753242492676e-01 -8.040422946214675903e-02 -1.856101155281066895e-01 -1.959094256162643433e-01 -2.329626232385635376e-01 1.088048964738845825e-01 3.277201354503631592e-01 8.193451911211013794e-02 -1.536440700292587280e-01
-2.178581804037094116e-01 1.925541907548904419e-01 1.138416700996458530e-03 3.413462042808532715e-01 -1.660640388727188110e-01 -1.146311014890670776e-01 2.238588929176330566e-01 1.668589413166046143e-01 1.452187895774841309e-01 2.654129564762115479e-01 1.693017929792404175e-01 -8.766049891710281372e-02 1.262308806180953979e-01 -1.338737010955810547e-01 -1.393475830554962158e-01 2.845411561429500580e-02 -4.278206825256347656e-02 2.160062342882156372e-01 2.158745080232620239e-01 -9.167650341987609863e-02 -2.506562769412994385e-01 1.408177316188812256e-01 -2.251542806625366211e-01 3.179826438426971436e-01 -2.882891595363616943e-01 4.585111141204833984e-02 -8.929728716611862183e-02 7.879593223333358765e-02 6.806555390357971191e-02 8.093468844890594482e-02 -2.130963355302810669e-01 -6.600038707256317139e-02
-9.412395954132080078e-02 2.242395430803298950e-01 4.281925037503242493e-02 2.169305644929409027e-02 -3.095968067646026611e-01 1.522646993398666382e-01 -2.224690467119216919e-02 -2.351472675800323486e-01 2.942052781581878662e-01 4.476124048233032227e-02 8.025214076042175293e-02 -8.966318517923355103e-02 3.309062495827674866e-02 -1.623949408531188965e-01 -1.115018799901008606e-01 3.077697940170764923e-02 2.675620317459106445e-01 2.062836848199367523e-02 6.768901646137237549e-02 2.696247026324272156e-02 -5.650015175342559814e-02 4.697826877236366272e-02 -3.839384615421295166e-01 3.503313660621643066e-01 -3.487220406532287598e-01 9.345497190952301025e-02 -3.657812997698783875e-02 -1.585122644901275635e-01 -4.012824222445487976e-02 -3.079323172569274902e-01 -1.143416911363601685e-01 2.582464739680290222e-02
2.156701385974884033e-01 7.943588308990001678e-03 1.159736812114715576e-01 3.527654707431793213e-01 -1.193836703896522522e-01 -2.895661294460296631e-01 1.541418731212615967e-01 -3.020313680171966553e-01 -1.755646020174026489e-01 2.800694704055786133e-01 1.528016030788421631e-01 4.800206050276756287e-03 1.753595024347305298e-01 -1.399155259132385254e-01 7.947296649217605591e-02 1.643423885107040405e-01 1.687085628509521484e-01 2.515208125114440918e-01 1.785231381654739380e-01 -2.292808890342712402e-01 -1.155088767409324646e-01 -2.624385431408882141e-02 -6.391715258359909058e-02 -2.494528144598007202e-02 -1.311094313859939575e-01 2.538950741291046143e-01 1.017947196960449219e-01 3.913941606879234314e-02 -2.114102691411972046e-01 -1.544010359793901443e-02 2.266799211502075195e-01 -3.733954578638076782e-02
1.887155622243881226e-01 2.828407473862171173e-02 -3.589513003826141357e-01 4.510478377342224121e-01 8.622316271066665649e-02 2.591198682785034180e-01 2.767568826675415039e-01 -2.255105078220367432e-01 -2.346260286867618561e-02 -1.485160738229751587e-02 6.025883555412292480e-02 -1.352908015251159668e-01 -3.273297473788261414e-02 -1.853113621473312378e-02 1.816533952951431274e-01 -1.362200528383255005e-01 1.577265411615371704e-01 2.148579508066177368e-01 2.941753268241882324e-01 4.064099118113517761e-02 -1.496066153049468994e-01 -1.965866424143314362e-02 -2.562505006790161133e-01 6.109454110264778137e-02 -9.263842552900314331e-02 1.128739938139915466e-01 5.776587873697280884e-02 1.420284528285264969e-02 4.935566335916519165e-02 -5.414440110325813293e-02 1.120804902166128159e-02 2.680346071720123291e-01
3.771093785762786865e-01 1.578569561243057251e-01 -1.992349028587341309e-01 1.257128268480300903e-01 -1.226231083273887634e-01 -9.851843863725662231e-02 1.201473474502563477e-01 -2.009858936071395874e-01 2.683054096996784210e-02 -1.053532958030700684e-02 1.008485537022352219e-02 -1.480539590120315552e-01 -3.155629336833953857e-01 1.338619738817214966e-01 -1.552920192480087280e-01 -1.044690683484077454e-01 -1.683594100177288055e-02 1.360707879066467285e-01 4.086843132972717285e-01 3.361458182334899902e-01 6.604592502117156982e-02 1.351549625396728516e-01 -1.976258456707000732e-01 1.888987272977828979e-01 -2.528320997953414917e-02 -9.971689432859420776e-02 -3.755418583750724792e-02 -1.874656081199645996e-01 2.767111407592892647e-03 1.626684367656707764e-01 2.045756727457046509e-01 -1.038162633776664734e-01
1.370755881071090698e-01 2.939638122916221619e-02 3.646589582785964012e-03 3.401751071214675903e-02 -1.703679114580154419e-01 -1.140154078602790833e-01 1.509477347135543823e-01 -8.503848314285278320e-02 -1.575851291418075562e-01 1.861264556646347046e-01 -1.879451237618923187e-02 4.147916566580533981e-03 -3.445443883538246155e-02 2.049641758203506470e-01 -1.498278379440307617e-01 -1.535532325506210327e-01 1.564064323902130127e-01 -1.494981795549392700e-01 -4.644648730754852295e-02 5.208395421504974365e-03 -3.652900457382202148e-02 5.155999585986137390e-02 -5.063729286193847656e-01 3.729028403759002686e-01 -1.885520219802856445e-01 -3.329549133777618408e-01 -3.071159683167934418e-02 -1.217174157500267029e-01 3.067719005048274994e-02 2.431387901306152344e-01 2.374153882265090942e-01 -1.760980784893035889e-01
6.433885544538497925e-02 -1.126397103071212769e-01 -1.056145504117012024e-01 9.567689150571823120e-02 -6.102015450596809387e-02 1.231456100940704346e-01 3.232062757015228271e-01 -1.705680787563323975e-01 8.207895606756210327e-02 3.438910469412803650e-02 9.460802376270294189e-02 -8.157967031002044678e-02 8.444584161043167114e-02 -1.884448826313018799e-01 -1.237181108444929123e-02 -1.294364500790834427e-02 1.816594153642654419e-01 2.417018115520477295e-01 4.750630855560302734e-01 -2.677335441112518311e-01 -4.269624352455139160e-01 -1.321642007678747177e-02 -9.226239472627639771e-02 -7.604135572910308838e-02 -9.431712329387664795e-02 6.723701953887939453e-03 2.362556904554367065e-01 -2.028117030858993530e-01 -1.914812028408050537e-01 7.865770161151885986e-02 4.845537990331649780e-02 8.537571877241134644e-02
9.042549878358840942e-02 -1.835359334945678711e-01 -2.084465324878692627e-01 2.849696762859821320e-02 -4.126643016934394836e-02 -1.767974048852920532e-01 1.148558408021926880e-01 -2.568133175373077393e-01 -6.985354423522949219e-02 7.576120644807815552e-02 1.039977818727493286e-01 -2.673463225364685059e-01 4.373868182301521301e-02 -1.855978518724441528e-01 -1.678937375545501709e-01 -7.397158187814056873e-04 -9.567507356405258179e-02 6.820459663867950439e-02 1.217544376850128174e-01 1.002003178000450134e-01 5.544365197420120239e-02 2.465059459209442139e-01 -2.858434617519378662e-01 2.171982228755950928e-01 -5.846975445747375488e-01 -1.567442417144775391e-01 -2.710006013512611389e-02 5.580873787403106689e-02 -1.368837505578994751e-01 1.218788325786590576e-01 6.510072946548461914e-02 6.931019574403762817e-02
3.277419507503509521e-02 -8.709487318992614746e-02 1.270743459463119507e-01 9.069792181253433228e-02 -2.127425819635391235e-01 -1.085663959383964539e-01 5.926490947604179382e-02 9.444414824247360229e-02 -2.121127098798751831e-01 3.596140537410974503e-03 1.596475988626480103e-01 -1.581061035394668579e-01 -2.921237647533416748e-01 -2.400946915149688721e-01 1.163333803415298462e-01 -1.558247506618499756e-01 2.510155141353607178e-01 3.317940980195999146e-02 4.134177565574645996e-01 2.917470335960388184e-01 -3.211470246315002441e-01 2.626101374626159668e-01 -1.271114796400070190e-01 3.300793468952178955e-02 -1.136338189244270325e-01 -2.347206138074398041e-02 -9.624820947647094727e-02 -1.833444237709045410e-01 1.088340282440185547e-01 -1.569560617208480835e-01 -4.435351118445396423e-02 1.300984919071197510e-01
-3.721698373556137085e-02 4.070048332214355469e-01 -1.919299960136413574e-01 -5.524250119924545288e-02 -4.204837896395474672e-04 -9.058071672916412354e-02 3.398348987102508545e-01 -9.343502670526504517e-02 1.204548627138137817e-01 3.904378712177276611e-01 1.543906629085540771e-01 6.929029710590839386e-03 3.329895436763763428e-02 -1.998810321092605591e-01 -1.684725880622863770e-01 -1.194684803485870361e-01 1.705909371376037598e-01 2.100512534379959106e-01 1.079103797674179077e-01 -2.584712579846382141e-02 -5.354604683816432953e-03 3.282992541790008545e-01 -1.501642614603042603e-01 8.223967254161834717e-02 -2.475393414497375488e-01 -2.336470186710357666e-01 1.527059171348810196e-02 7.085788995027542114e-02 -5.687298625707626343e-02 1.179418489336967468e-01 -1.586636900901794434e-01 -9.184780647046864033e-04
3.517199680209159851e-02 1.952706426382064819e-01 1.582451611757278442e-01 -3.366200625896453857e-02 -1.635408848524093628e-01 2.954892988782376051e-04 7.926283031702041626e-02 -7.511031627655029297e-02 8.935729414224624634e-02 2.685539722442626953e-01 3.305614590644836426e-01 -1.255189478397369385e-01 -5.037897825241088867e-02 6.759024411439895630e-02 -6.900458782911300659e-02 -7.394765317440032959e-02 3.588575869798660278e-02 2.506626956164836884e-02 -3.560234978795051575e-02 4.809786751866340637e-02 -4.357365667819976807e-01 5.390222743153572083e-02 -3.191639184951782227e-01 -3.949813544750213623e-04 -4.726843833923339844e-01 -1.500797718763351440e-01 -7.729863375425338745e-02 1.478175073862075806e-01 -6.423838436603546143e-02 1.780142486095428467e-01 2.023096680641174316e-01 1.505341827869415283e-01
9.193692356348037720e-03 5.136130377650260925e-02 -7.067897915840148926e-02 1.279250085353851318e-01 -8.574705570936203003e-03 -4.571178257465362549e-01 6.506237387657165527e-02 -5.168385431170463562e-02 -1.345745921134948730e-01 1.835310906171798706e-01 -1.868887990713119507e-02 -1.156207174062728882e-01 -3.778654336929321289e-02 2.501310594379901886e-02 -2.784744799137115479e-01 7.313528656959533691e-02 2.817279994487762451e-01 1.281859129667282104e-01 3.755574226379394531e-01 -1.929254829883575439e-01 5.161909759044647217e-02 1.753469556570053101e-01 -1.452946960926055908e-01 2.695681750774383545e-01 -2.356788814067840576e-01 -1.099561620503664017e-02 3.285909816622734070e-02 -2.091667503118515015e-01 -2.977672517299652100e-01 1.149535477161407471e-01 -7.276356220245361328e-02 -2.441931329667568207e-02
1.086725294589996338e-01 7.941289991140365601e-02 1.494912505149841309e-01 -1.470055580139160156e-01 -3.727663308382034302e-02 -2.517317654564976692e-03 4.160764813423156738e-01 -2.498470246791839600e-01 -2.224454469978809357e-02 4.386841878294944763e-02 4.717256501317024231e-02 1.650427654385566711e-02 2.521344274282455444e-02 -9.913434274494647980e-03 1.233358979225158691e-01 9.121081233024597168e-02 1.283233240246772766e-02 -9.252347052097320557e-02 3.352336287498474121e-01 6.823850423097610474e-02 -3.555086553096771240e-01 1.717001646757125854e-01 1.478412002325057983e-02 1.248905658721923828e-01 -3.054071068763732910e-01 -1.073165610432624817e-01 -1.124395057559013367e-01 -2.392363995313644409e-01 1.967504248023033142e-02 3.474289774894714355e-01 9.906359761953353882e-02 -2.622652053833007812e-01
1.773962378501892090e-01 3.105992376804351807e-01 -4.277421627193689346e-03 1.560549139976501465e-01 -3.294473513960838318e-02 -9.239829331636428833e-02 2.323171347379684448e-01 -1.703686565160751343e-01 1.794995963573455811e-01 4.857730865478515625e-01 1.104200631380081177e-01 1.155148372054100037e-01 6.480389088392257690e-02 -8.173630386590957642e-02 -1.414934247732162476e-01 -1.129853278398513794e-01 2.402642965316772461e-01 1.638606786727905273e-01 2.043230533599853516e-01 -1.478020008653402328e-02 1.527044549584388733e-02 4.744493961334228516e-02 5.822096019983291626e-02 1.769106388092041016e-01 -3.224436342716217041e-01 -3.664244338870048523e-02 1.811631172895431519e-01 -1.674079149961471558e-01 -1.687267720699310303e-01 -3.041521087288856506e-02 4.673870652914047241e-02 2.371037453413009644e-01
2.232432067394256592e-01 -2.721249125897884369e-03 -5.519672483205795288e-02 5.498966574668884277e-02 3.426162153482437134e-02 -1.659251898527145386e-01 6.345486640930175781e-02 -1.049605011940002441e-01 -3.478021621704101562e-01 -1.218122094869613647e-01 -1.436982750892639160e-01 -8.526748418807983398e-02 -1.159316673874855042e-01 -2.377159297466278076e-01 -4.532914608716964722e-02 4.667703527957201004e-03 1.668206751346588135e-01 3.334244713187217712e-02 1.834032684564590454e-01 -3.452347591519355774e-02 -2.306891530752182007e-01 2.622698247432708740e-01 -4.942603111267089844e-01 -1.305832713842391968e-01 -3.369302153587341309e-01 -1.864635199308395386e-01 1.602335833013057709e-02 1.979052573442459106e-01 3.432024270296096802e-02 3.721823915839195251e-02 -1.588862985372543335e-01 4.412625730037689209e-02
1.955316364765167236e-01 1.478448063135147095e-01 1.719624400138854980e-01 4.003111422061920166e-01 -4.255221411585807800e-02 -1.445419192314147949e-01 2.443791627883911133e-01 -1.852506101131439209e-01 -2.160231918096542358e-01 3.218928575515747070e-01 1.661773473024368286e-01 5.542361363768577576e-02 2.247048616409301758e-01 -4.173564538359642029e-02 1.365859657526016235e-01 3.017264604568481445e-01 1.496327668428421021e-01 8.161412924528121948e-02 1.177944689989089966e-01 -1.768563389778137207e-01 -2.125761061906814575e-01 -2.352472394704818726e-02 -5.704274028539657593e-02 5.175687000155448914e-02 -9.716194868087768555e-02 2.179678827524185181e-01 2.554476857185363770e-01 -7.306414097547531128e-02 -1.224028542637825012e-01 1.147151291370391846e-01 8.575043827295303345e-02 3.916691988706588745e-02
-3.298778086900711060e-02 1.544650644063949585e-01 -9.916178137063980103e-02 1.782989948987960815e-01 1.201337352395057678e-01 -6.442461907863616943e-02 3.488731682300567627e-01 -1.949726417660713196e-02 -1.559359580278396606e-01 -5.523257330060005188e-02 -3.081004507839679718e-02 7.495739310979843140e-02 -1.839068830013275146e-01 -2.504881322383880615e-01 -1.861516386270523071e-01 9.757450222969055176e-02 3.440208733081817627e-02 9.843277931213378906e-02 2.360703796148300171e-01 -1.028574258089065552e-01 -2.484828084707260132e-01 1.362048834562301636e-01 -5.888968706130981445e-01 -1.556207835674285889e-01 -1.284404546022415161e-01 -5.747148394584655762e-02 9.665366262197494507e-02 1.062365844845771790e-01 1.245264708995819092e-01 1.040381714701652527e-01 -5.423813685774803162e-02 1.410137712955474854e-01
8.562263846397399902e-02 2.948384284973144531e-01 3.536856546998023987e-02 1.835846453905105591e-01 1.487828642129898071e-01 -2.953374981880187988e-01 2.036654204130172729e-01 9.999933838844299316e-02 1.560252159833908081e-01 3.410921618342399597e-02 -5.653984099626541138e-02 3.973459824919700623e-02 3.266881778836250305e-02 6.020069867372512817e-02 -2.019150257110595703e-01 4.713591188192367554e-03 3.090441226959228516e-01 -2.066140323877334595e-01 1.847582757472991943e-01 2.554153203964233398e-01 1.148135811090469360e-01 9.121108055114746094e-02 -3.352549672126770020e-01 4.549858719110488892e-02 -3.032598495483398438e-01 -1.755187213420867920e-01 6.511598080396652222e-02 -1.844753324985504150e-01 8.433952182531356812e-02 8.089130371809005737e-02 2.924790382385253906e-01 -1.989004574716091156e-02
6.030554324388504028e-02 -1.390230357646942139e-01 -1.578807085752487183e-01 -9.422791749238967896e-02 1.798998117446899414e-01 2.181976884603500366e-01 4.325702488422393799e-01 -2.062339633703231812e-01 7.954190485179424286e-03 8.880509436130523682e-02 5.537534132599830627e-02 2.119487226009368896e-01 -1.637424081563949585e-01 1.128985285758972168e-01 -2.232655584812164307e-01 1.896590143442153931e-01 1.924151778221130371e-01 1.403030157089233398e-01 1.297472417354583740e-01 6.349322944879531860e-02 -2.304482907056808472e-01 1.003264561295509338e-01 -2.543163597583770752e-01 7.497153431177139282e-02 -3.396832644939422607e-01 1.731529086828231812e-01 -2.045373469591140747e-01 -7.997401058673858643e-02 -1.388379335403442383e-01 8.670493843965232372e-04 1.669193953275680542e-01 -2.263738587498664856e-02
5.693243816494941711e-03 7.195205986499786377e-02 -1.282093524932861328e-01 -2.314068973064422607e-01 -1.133933439850807190e-01 1.426777690649032593e-01 3.993078470230102539e-01 -2.318533062934875488e-01 1.968236640095710754e-02 -2.683656848967075348e-02 2.860004454851150513e-02 -1.322852373123168945e-01 -2.539711445569992065e-02 1.303725689649581909e-02 5.213375762104988098e-02 -2.998861968517303467e-01 7.736869156360626221e-02 1.972108185291290283e-01 2.961463928222656250e-01 1.685887947678565979e-02 -3.880549669265747070e-01 7.208123803138732910e-02 -3.367285728454589844e-01 -1.863561123609542847e-01 -2.090381830930709839e-01 1.854093819856643677e-01 2.259177854284644127e-03 7.508979737758636475e-02 -4.423278197646141052e-02 -9.428623318672180176e-02 1.814057826995849609e-01 -3.553507104516029358e-02
2.548611164093017578e-01 2.683970034122467041e-01 2.803295254707336426e-01 8.946732431650161743e-02 4.880657792091369629e-02 1.172785982489585876e-01 1.205894649028778076e-01 -5.204848572611808777e-02 -1.778829395771026611e-01 5.547559633851051331e-02 -5.201790854334831238e-02 2.056431323289871216e-01 -1.187942549586296082e-01 -1.772863417863845825e-01 1.157589182257652283e-01 -1.559445112943649292e-01 3.078729808330535889e-01 2.776968181133270264e-01 2.740133106708526611e-01 -1.343183964490890503e-01 4.876011982560157776e-02 2.531126141548156738e-01 -2.939683496952056885e-01 8.402657695114612579e-03 -1.002395823597908020e-01 -4.844764620065689087e-02 1.562845706939697266e-01 -1.213825568556785583e-01 -1.709700673818588257e-01 -2.426856458187103271e-01 -1.334177702665328979e-01 -6.795462965965270996e-02
4.239467382431030273e-01 2.853037789463996887e-02 1.084060221910476685e-02 3.742341324687004089e-02 -3.666919097304344177e-02 -6.864553689956665039e-02 -1.915577799081802368e-02 -1.739906817674636841e-01 -1.305796504020690918e-01 8.113893866539001465e-02 1.235053166747093201e-01 9.795530140399932861e-02 -2.378464639186859131e-01 -4.410947673022747040e-03 -8.955668658018112183e-02 -8.906482905149459839e-02 1.937984824180603027e-01 2.194281965494155884e-01 1.149204745888710022e-01 1.468816399574279785e-01 1.879493892192840576e-02 1.181722059845924377e-01 -3.935075998306274414e-01 1.949330419301986694e-01 4.462686553597450256e-02 1.495201140642166138e-01 1.260448992252349854e-01 -5.016465783119201660e-01 6.507164984941482544e-02 -1.000812128186225891e-01 1.613904833793640137e-01 -1.947520673274993896e-02
2.794927060604095459e-01 2.937996089458465576e-01 9.555619955062866211e-02 2.055166810750961304e-01 -7.568726688623428345e-02 -1.266183611005544662e-02 1.546275466680526733e-01 -1.489049643278121948e-01 -1.603332608938217163e-01 -4.976313933730125427e-02 2.548050321638584137e-02 4.591873660683631897e-02 5.107639729976654053e-02 7.528739981353282928e-03 2.070025950670242310e-01 -6.549005210399627686e-02 2.157312482595443726e-01 -1.632201820611953735e-01 4.031285047531127930e-01 -9.078745543956756592e-02 2.425857260823249817e-02 -1.819210797548294067e-01 -3.106244802474975586e-01 3.072732686996459961e-02 -1.100440174341201782e-01 -2.064980268478393555e-01 -2.252330631017684937e-01 -2.251672744750976562e-01 -3.210241496562957764e-01 1.236797571182250977e-01 -2.148768305778503418e-02 3.785764425992965698e-02
2.893127202987670898e-01 3.134436905384063721e-01 1.618040539324283600e-02 4.689655005931854248e-01 9.266850352287292480e-02 5.710054934024810791e-02 4.902361333370208740e-02 -1.264267414808273315e-01 -1.234925463795661926e-01 2.399534285068511963e-01 -3.547060862183570862e-02 -3.024143278598785400e-01 3.604590520262718201e-02 -1.148924380540847778e-01 -2.176822423934936523e-01 -4.005634691566228867e-03 7.177326083183288574e-02 1.239326074719429016e-01 1.867760270833969116e-01 3.746673092246055603e-02 -3.083274960517883301e-01 -7.654337584972381592e-02 -1.170387417078018188e-01 1.620662957429885864e-01 -2.872998416423797607e-01 1.671413630247116089e-01 -1.048302203416824341e-01 -9.246612899005413055e-03 5.460162088274955750e-02 3.570105135440826416e-02 -6.223669624887406826e-04 -1.291801035404205322e-01
7.216667383909225464e-02 1.287004947662353516e-01 1.329409033060073853e-01 5.507495999336242676e-02 2.323411218822002411e-02 -5.734638497233390808e-02 3.470177352428436279e-01 1.896283961832523346e-02 -9.106858819723129272e-02 -1.756346598267555237e-02 5.025111138820648193e-02 -2.071146517992019653e-01 1.812698096036911011e-01 -1.252465695142745972e-01 4.462323784828186035e-01 1.037054229527711868e-02 1.826561093330383301e-01 2.249697595834732056e-01 1.596136540174484253e-01 1.803445369005203247e-01 -9.709925204515457153e-02 2.262128740549087524e-01 -2.723142206668853760e-01 5.285651236772537231e-02 -3.098525106906890869e-01 -1.212486624717712402e-01 -2.000300586223602295e-01 -3.283644840121269226e-02 -1.704327464103698730e-01 1.875644475221633911e-01 1.202881783246994019e-01 -1.452257633209228516e-01
1.818954497575759888e-01 1.247751638293266296e-01 -3.252274543046951294e-02 2.564242780208587646e-01 -3.072431683540344238e-01 2.660637199878692627e-01 -9.194520115852355957e-02 -1.746396571397781372e-01 -2.754976451396942139e-01 1.948346644639968872e-01 -3.439023718237876892e-02 1.026874966919422150e-02 -2.596577107906341553e-01 1.037123128771781921e-01 -1.622042059898376465e-01 -4.284339770674705505e-02 5.248129367828369141e-02 1.639954745769500732e-01 3.883124589920043945e-01 2.507639527320861816e-01 -8.005376905202865601e-02 1.508824825286865234e-01 -2.195196300745010376e-01 1.797807514667510986e-01 -2.610351443290710449e-01 -1.237806398421525955e-02 -1.447280310094356537e-02 1.293603144586086273e-02 7.246499508619308472e-02 6.851458549499511719e-02 -1.286962479352951050e-01 -1.036414131522178650e-01
1.561448425054550171e-01 -9.626968204975128174e-02 1.131496429443359375e-01 1.579128801822662354e-01 -6.544606387615203857e-02 2.769079506397247314e-01 2.374019175767898560e-01 -3.067005872726440430e-01 -3.907119110226631165e-02 2.999660074710845947e-01 -2.297599762678146362e-01 2.537981048226356506e-02 -1.020926162600517273e-01 4.585968330502510071e-02 5.915427580475807190e-02 1.852037459611892700e-01 -5.512841418385505676e-02 1.755938827991485596e-01 3.971216678619384766e-01 2.026916891336441040e-01 -5.788036435842514038e-02 -1.501079201698303223e-01 -1.254798918962478638e-01 1.550098657608032227e-01 -3.401987850666046143e-01 -1.696053445339202881e-01 -2.819103375077247620e-02 5.854640901088714600e-02 5.076653137803077698e-02 7.372795045375823975e-02 1.495114117860794067e-01 -1.566899418830871582e-01
-8.558799326419830322e-02 2.719695270061492920e-01 -1.719152480363845825e-01 1.328201442956924438e-01 -1.792230308055877686e-01 -4.548835009336471558e-02 1.448784023523330688e-01 -1.773017346858978271e-01 -1.659757196903228760e-01 -5.416368693113327026e-02 2.276110947132110596e-01 1.421177643351256847e-03 9.785772860050201416e-02 -2.450211793184280396e-01 -9.411785751581192017e-02 -1.134437471628189087e-01 2.676610350608825684e-01 2.344925850629806519e-01 7.138559594750404358e-03 8.402052521705627441e-02 8.112484216690063477e-02 -9.861919283866882324e-02 -4.978598654270172119e-01 -4.678724799305200577e-04 -2.691539190709590912e-02 -1.314111351966857910e-01 -4.775809869170188904e-02 -4.476105794310569763e-02 7.983116805553436279e-02 -1.706773489713668823e-01 7.254311442375183105e-02 -3.876991569995880127e-01
3.111355006694793701e-01 -5.184707045555114746e-02 -2.039605528116226196e-01 1.700673401355743408e-01 1.544077098369598389e-01 2.920991778373718262e-01 2.675189077854156494e-01 -2.395575493574142456e-01 1.919942535459995270e-02 1.278423815965652466e-01 3.286024928092956543e-02 -3.776431083679199219e-01 -1.833543181419372559e-02 -8.847489207983016968e-02 -6.300622969865798950e-02 -3.716904670000076294e-02 3.795764446258544922e-01 1.208351179957389832e-01 1.859202831983566284e-01 -4.756362363696098328e-02 -2.701149582862854004e-01 -1.475175768136978149e-01 -1.780305355787277222e-01 9.596438705921173096e-02 -2.110951244831085205e-01 -1.893330737948417664e-02 2.764272503554821014e-03 -5.049033463001251221e-02 -4.497880861163139343e-02 -1.744516491889953613e-01 -2.003785036504268646e-02 -8.046256005764007568e-02
-7.277499884366989136e-02 3.067222833633422852e-01 1.157360449433326721e-01 -3.888814477249979973e-03 -1.895384937524795532e-01 9.099367260932922363e-02 7.435254007577896118e-02 -2.894920408725738525e-01 -7.526941597461700439e-02 2.259589135646820068e-01 1.573474854230880737e-01 -3.287428915500640869e-01 3.090534210205078125e-01 1.419007182121276855e-01 6.551323086023330688e-02 -1.998311132192611694e-01 2.087003141641616821e-01 1.537948399782180786e-01 5.012794863432645798e-03 -2.433828264474868774e-01 -3.152503073215484619e-02 2.621376812458038330e-01 -1.640588492155075073e-01 -3.520563617348670959e-02 -2.695527672767639160e-01 -1.660230904817581177e-01 -1.509198825806379318e-02 -1.156475096940994263e-01 -1.396070420742034912e-01 1.907730698585510254e-01 9.930950403213500977e-02 -1.855640858411788940e-02
-1.276108473539352417e-01 3.393583297729492188e-01 1.599792763590812683e-02 1.363737136125564575e-01 1.649926453828811646e-01 8.161695301532745361e-02 8.857335895299911499e-02 -1.674389541149139404e-01 -2.118098586797714233e-01 2.255727350711822510e-02 1.762171089649200439e-01 -2.813031077384948730e-01 -9.326548129320144653e-02 3.693281710147857666e-01 1.593198478221893311e-01 -1.536786705255508423e-01 6.145157665014266968e-02 2.268808782100677490e-01 1.564523279666900635e-01 -1.056377738714218140e-01 -1.470738202333450317e-01 1.995443701744079590e-01 -1.602976024150848389e-01 3.531067371368408203e-01 -7.057156413793563843e-02 6.573741883039474487e-02 -7.781468331813812256e-02 -9.448578953742980957e-02 8.334913849830627441e-02 1.695545315742492676e-01 1.771500706672668457e-01 -1.902526617050170898e-01
3.306891024112701416e-01 -1.007295399904251099e-01 8.864941447973251343e-02 -1.328695267438888550e-01 -1.288870424032211304e-01 -2.413905858993530273e-01 1.316701918840408325e-01 6.373007781803607941e-03 -1.981091797351837158e-01 -2.111224532127380371e-01 2.844350785017013550e-02 1.601963303983211517e-02 -5.738294124603271484e-02 -2.012142390012741089e-01 -1.394179016351699829e-01 -3.060558736324310303e-01 8.668558299541473389e-02 -5.613785982131958008e-02 2.042941153049468994e-01 -5.588239431381225586e-02 -3.004459142684936523e-01 1.643678247928619385e-01 -3.042977750301361084e-01 1.663631349802017212e-01 -2.793975770473480225e-01 -9.745546616613864899e-03 2.233715951442718506e-01 -2.656541466712951660e-01 1.268608681857585907e-02 7.635079324245452881e-02 -4.168345034122467041e-02 1.466875970363616943e-01
2.427837401628494263e-01 -3.500520717352628708e-03 4.203752800822257996e-02 -2.196032367646694183e-02 1.825613155961036682e-02 -1.773826032876968384e-01 1.314170807600021362e-01 2.447553165256977081e-02 -1.573197990655899048e-01 -9.148228913545608521e-03 -2.087826654314994812e-02 -1.201983764767646790e-01 -1.185010373592376709e-01 -2.898090779781341553e-01 -6.702900677919387817e-02 -6.869687885046005249e-02 1.209687590599060059e-01 1.649337857961654663e-01 1.557296663522720337e-01 -3.255137056112289429e-02 -1.520013213157653809e-01 2.244373261928558350e-01 -6.210409402847290039e-01 -1.621739864349365234e-01 -1.473711580038070679e-01 -2.081304043531417847e-01 1.618306785821914673e-01 9.190221130847930908e-02 2.727871835231781006e-01 4.073246940970420837e-02 4.754308983683586121e-02 -1.074501797556877136e-01
-1.526017636060714722e-01 2.526196837425231934e-01 9.211649745702743530e-02 -3.470182046294212341e-02 7.865091413259506226e-02 -2.574840784072875977e-01 1.708620488643646240e-01 -1.281907223165035248e-02 -1.738089323043823242e-01 3.578761965036392212e-02 6.706682592630386353e-02 -2.139395773410797119e-01 -1.731336303055286407e-02 -2.254377305507659912e-01 1.586247682571411133e-01 -1.194584369659423828e-01 1.226734369993209839e-01 2.156463861465454102e-01 2.354405224323272705e-01 2.766529843211174011e-02 -2.115298807621002197e-01 2.359945327043533325e-01 -1.203613132238388062e-01 1.850023567676544189e-01 -3.200204670429229736e-01 -2.701109051704406738e-01 -7.009995728731155396e-02 -9.718314558267593384e-02 -1.570871770381927490e-01 1.792630702257156372e-01 -1.131418421864509583e-01 -3.206347525119781494e-01
4.985415190458297729e-02 9.501820057630538940e-02 -3.153082355856895447e-02 2.789845168590545654e-01 -7.449967786669731140e-03 5.583771318197250366e-02 8.260025829076766968e-02 -4.949668645858764648e-01 -6.155338883399963379e-02 1.470220386981964111e-01 -1.309736222028732300e-01 -6.201904732733964920e-03 -3.768563270568847656e-02 1.386644318699836731e-02 -3.680231422185897827e-02 -1.494798958301544189e-01 2.301903069019317627e-01 1.392177939414978027e-01 3.132863342761993408e-01 -1.662416458129882812e-01 -1.440213918685913086e-01 -1.689701527357101440e-01 -1.861993521451950073e-01 2.075670808553695679e-01 4.405555780977010727e-03 -2.744059776887297630e-03 2.309084087610244751e-01 -1.344469934701919556e-01 -2.799901962280273438e-01 1.475166678428649902e-01 2.238707691431045532e-01 1.996664404869079590e-01
1.000199466943740845e-01 2.267190255224704742e-02 2.089666016399860382e-02 1.176022067666053772e-01 -1.448356658220291138e-01 -6.944888085126876831e-02 5.090330541133880615e-02 -1.587947010993957520e-01 -7.866068184375762939e-02 4.724009037017822266e-01 7.676358218304812908e-04 -2.785466313362121582e-01 6.600939482450485229e-02 9.116730839014053345e-02 1.160318776965141296e-01 -1.774655282497406006e-01 2.767318189144134521e-01 1.466989517211914062e-01 -1.207175105810165405e-01 -2.185016423463821411e-01 -1.945213377475738525e-01 4.848659038543701172e-02 -2.095934301614761353e-01 1.515956670045852661e-01 -2.931417226791381836e-01 -3.000396490097045898e-01 3.015491552650928497e-02 -1.836324296891689301e-02 1.482719834893941879e-02 2.705104947090148926e-01 1.962349116802215576e-01 2.047857269644737244e-02
9.518850594758987427e-02 -3.425455093383789062e-02 2.129213185980916023e-03 4.611054807901382446e-02 -4.654130898416042328e-03 4.019278585910797119e-01 3.181231021881103516e-01 -2.277844846248626709e-01 -1.166412308812141418e-01 7.940784841775894165e-02 -8.603587746620178223e-02 -2.782315611839294434e-01 1.178252324461936951e-02 4.487467184662818909e-02 -1.217169463634490967e-01 -1.347388923168182373e-01 2.930199205875396729e-01 7.063654810190200806e-02 2.447236180305480957e-01 -7.617459446191787720e-02 -4.075513184070587158e-01 -1.557320356369018555e-01 -1.818709820508956909e-01 1.576437428593635559e-02 -3.054526448249816895e-01 -3.507952764630317688e-02 -8.235918357968330383e-03 -7.066879421472549438e-02 -1.262204796075820923e-01 -1.797540187835693359e-01 4.881064873188734055e-03 -7.107923179864883423e-02
-4.577467218041419983e-03 -1.033683344721794128e-01 1.757908314466476440e-01 8.887599408626556396e-02 -4.246320202946662903e-02 -8.464316278696060181e-02 2.662318050861358643e-01 -6.840924173593521118e-02 -1.378560513257980347e-01 2.162279635667800903e-01 4.012788832187652588e-02 5.348023772239685059e-02 1.903049051761627197e-01 2.976431548595428467e-01 -1.404159218072891235e-01 2.851781249046325684e-01 -4.941546358168125153e-03 5.354655906558036804e-02 1.265683919191360474e-01 2.791218161582946777e-01 -5.190160498023033142e-02 2.523367404937744141e-01 -4.644254148006439209e-01 8.001358807086944580e-02 -2.442925274372100830e-01 -2.239118963479995728e-01 -8.745673298835754395e-02 -1.667772233486175537e-01 -1.287243813276290894e-01 6.225242093205451965e-02 7.986352592706680298e-02 -1.118174344301223755e-01
2.014008462429046631e-01 1.679607927799224854e-01 2.379626482725143433e-01 7.133828848600387573e-02 -1.173152402043342590e-01 -8.833270985633134842e-04 3.622267686296254396e-04 -6.943102180957794189e-02 -1.498149633407592773e-01 2.882509827613830566e-01 -7.053472101688385010e-02 -9.748226404190063477e-02 -1.552940607070922852e-01 -1.206302940845489502e-01 -7.343509048223495483e-02 4.405667260289192200e-02 5.795413255691528320e-02 2.018726766109466553e-01 2.434466779232025146e-01 6.590461730957031250e-02 1.703364774584770203e-02 1.681016385555267334e-01 -4.574370384216308594e-01 1.990341953933238983e-02 7.499159127473831177e-02 2.564078867435455322e-01 -1.716520488262176514e-01 -4.531484544277191162e-01 5.745768919587135315e-02 -1.084850281476974487e-01 1.160327568650245667e-01 6.549501419067382812e-02
9.350550174713134766e-02 1.408178657293319702e-01 3.763206303119659424e-02 -1.931694149971008301e-02 -1.739951223134994507e-01 -1.879736632108688354e-01 9.439690411090850830e-02 -2.351115196943283081e-01 4.111539572477340698e-02 1.820038259029388428e-01 1.410099416971206665e-01 -2.667827606201171875e-01 -1.148311421275138855e-01 -1.459782123565673828e-01 -1.397369056940078735e-01 1.473622024059295654e-01 2.972254753112792969e-01 -1.759125888347625732e-01 -1.351121068000793457e-01 4.520394280552864075e-02 -1.164668649435043335e-01 1.040523275732994080e-01 -4.295117855072021484e-01 1.223786920309066772e-01 -3.595170080661773682e-01 1.283367872238159180e-01 -1.193567737936973572e-02 -1.815928518772125244e-01 1.369767934083938599e-01 1.757387071847915649e-01 1.685650199651718140e-01 -1.337656527757644653e-01
3.386261165142059326e-01 2.618655376136302948e-02 -5.184240266680717468e-02 1.801138818264007568e-01 6.606233306229114532e-03 -9.863475337624549866e-03 9.015967696905136108e-02 -1.331517547369003296e-01 1.520373523235321045e-01 1.303222216665744781e-02 5.557593703269958496e-02 -2.462113201618194580e-01 -2.082207649946212769e-01 -7.669433206319808960e-02 -1.211547330021858215e-01 -2.144805043935775757e-01 -6.933737546205520630e-02 1.605627089738845825e-01 2.975402176380157471e-01 3.825455605983734131e-01 9.110273420810699463e-02 -3.956776484847068787e-02 -2.910946607589721680e-01 2.499106824398040771e-01 -1.443774700164794922e-01 -1.348342895507812500e-01 8.528340607881546021e-02 -2.428907305002212524e-01 -1.656791716814041138e-01 1.308036297559738159e-01 1.916545182466506958e-01 -1.323100030422210693e-01
4.584068804979324341e-02 3.440263494849205017e-02 5.937075242400169373e-02 -3.849272429943084717e-02 -9.204400330781936646e-02 -3.242689371109008789e-01 -1.062499508261680603e-01 6.243567168712615967e-02 1.167347058653831482e-01 1.896494925022125244e-01 6.666088476777076721e-03 -7.967689633369445801e-02 -1.079708933830261230e-01 2.052040249109268188e-01 2.151588909327983856e-02 -3.690440058708190918e-01 2.992720007896423340e-01 -2.137253805994987488e-02 2.806616425514221191e-01 -8.379536867141723633e-02 -1.443630456924438477e-01 9.443942457437515259e-02 -3.175599277019500732e-01 5.378504469990730286e-02 -3.543359935283660889e-01 5.592430382966995239e-02 -2.140782475471496582e-01 -1.323612928390502930e-01 -4.182309284806251526e-02 -1.097119897603988647e-01 1.764815598726272583e-01 -2.649852037429809570e-01
-1.130205318331718445e-01 -1.734106838703155518e-01 -8.553259074687957764e-02 3.005280792713165283e-01 -1.092901974916458130e-01 -8.216242492198944092e-02 1.394356638193130493e-01 -3.589783608913421631e-01 7.309367507696151733e-02 2.677603960037231445e-01 -2.999232523143291473e-02 -1.057638749480247498e-01 -1.286251544952392578e-01 1.805182546377182007e-01 2.317124456167221069e-01 -2.180004268884658813e-01 -3.128062188625335693e-02 1.858990490436553955e-01 3.188684582710266113e-01 7.688572257757186890e-02 -2.656852006912231445e-01 1.138722449541091919e-01 -3.464466631412506104e-01 2.531559765338897705e-02 -1.982746645808219910e-02 3.620490431785583496e-02 8.104582130908966064e-02 -7.887033373117446899e-02 -1.538130342960357666e-01 8.513728529214859009e-02 1.776710897684097290e-01 1.695159673690795898e-01
4.637563973665237427e-02 8.446633815765380859e-02 9.450650215148925781e-02 2.126812040805816650e-01 -3.225814104080200195e-01 2.153443843126296997e-01 -1.548612781334668398e-04 -3.719346821308135986e-01 -6.550981104373931885e-02 2.098319083452224731e-01 -1.514035835862159729e-02 -6.296012550592422485e-02 -2.127618491649627686e-01 -1.050243899226188660e-01 -1.418323516845703125e-01 1.040727272629737854e-01 2.038164287805557251e-01 2.830280363559722900e-01 2.771539390087127686e-01 -1.720151454210281372e-01 -2.268421798944473267e-01 -3.793462365865707397e-02 -1.571351289749145508e-01 2.467144578695297241e-01 -2.562295496463775635e-01 1.906733959913253784e-02 1.748997420072555542e-01 8.943510800600051880e-02 1.200296357274055481e-01 -1.437822580337524414e-01 3.584370389580726624e-02 2.338556572794914246e-02
-1.581079140305519104e-02 7.816395163536071777e-02 -2.571455761790275574e-02 -3.561279177665710449e-02 3.312460333108901978e-02 -2.030183225870132446e-01 -8.067711442708969116e-02 -1.285308972001075745e-02 -4.025688394904136658e-02 1.916332542896270752e-02 -2.097008973360061646e-01 -8.016251027584075928e-02 -4.034947976469993591e-02 -3.071788549423217773e-01 3.517816588282585144e-02 2.044393122196197510e-01 1.642484068870544434e-01 1.351237744092941284e-01 4.860901087522506714e-02 -9.109731763601303101e-03 -1.621448993682861328e-01 2.487451769411563873e-02 -3.053804039955139160e-01 4.523192942142486572e-01 -4.727853536605834961e-01 2.189085930585861206e-01 -1.645171642303466797e-01 8.242385461926460266e-03 -1.596918255090713501e-01 -8.695431798696517944e-02 1.495013087987899780e-01 1.577329039573669434e-01
2.554202079772949219e-01 -2.041403017938137054e-02 2.519867718219757080e-01 6.788282096385955811e-02 -1.892036646604537964e-01 3.808556869626045227e-02 1.574848741292953491e-01 3.015653789043426514e-02 -9.572532773017883301e-02 3.626988828182220459e-02 1.998235583305358887e-01 9.487107396125793457e-02 -4.124807715415954590e-01 -2.018350511789321899e-01 -3.947252407670021057e-02 1.173650193959474564e-02 9.348919242620468140e-02 5.507763475179672241e-02 1.859191805124282837e-01 -3.504526615142822266e-02 -2.148465216159820557e-01 4.989004228264093399e-03 -2.398065477609634399e-01 3.527382761240005493e-02 -4.591357111930847168e-01 2.807398326694965363e-02 -1.010610833764076233e-01 -2.875405848026275635e-01 1.913253962993621826e-01 -1.150420978665351868e-01 -1.527631729841232300e-01 -3.361503407359123230e-02
-4.271546006202697754e-02 2.533157169818878174e-01 -5.981289967894554138e-02 3.077173531055450439e-01 2.110991179943084717e-01 7.253136485815048218e-03 1.005317270755767822e-01 -5.798620730638504028e-02 2.589776217937469482e-01 9.865448623895645142e-02 8.651560544967651367e-02 -3.723623603582382202e-02 -1.277405116707086563e-02 -7.180272787809371948e-02 4.998135566711425781e-02 4.711148515343666077e-02 2.279614061117172241e-01 -2.367151677608489990e-01 8.301248401403427124e-02 1.029912680387496948e-01 -3.179156035184860229e-02 -7.592077832669019699e-03 -2.650394737720489502e-01 2.399700582027435303e-01 -4.305644631385803223e-01 -2.484808489680290222e-02 2.834273874759674072e-01 -1.320163607597351074e-01 -5.189330782741308212e-03 1.930230855941772461e-01 3.255939483642578125e-01 2.206572517752647400e-02
4.212246090173721313e-02 4.379592090845108032e-02 -9.685440920293331146e-03 1.458233296871185303e-01 5.532211437821388245e-02 -2.691769897937774658e-01 1.716055534780025482e-02 1.979332715272903442e-01 9.045761823654174805e-02 1.368444561958312988e-01 6.197703257203102112e-02 -2.791315913200378418e-01 -2.084959000349044800e-01 2.012919783592224121e-01 1.242987532168626785e-02 -3.402950987219810486e-02 1.239908337593078613e-01 9.628720581531524658e-02 1.600377112627029419e-01 -3.788708522915840149e-02 -1.542420834302902222e-01 -6.933556869626045227e-03 -3.937075138092041016e-01 1.513720154762268066e-01 -2.327949553728103638e-01 5.074866861104965210e-02 4.885046556591987610e-02 -3.641691803932189941e-01 -2.619258761405944824e-01 4.619797691702842712e-02 -5.810493975877761841e-02 -3.829545378684997559e-01
1.992298662662506104e-01 -4.128874093294143677e-02 -1.354529857635498047e-01 3.085426390171051025e-01 -3.197492063045501709e-01 2.532516978681087494e-02 3.275977969169616699e-01 -2.075488567352294922e-01 -8.258228003978729248e-02 2.892722189426422119e-01 -2.134162932634353638e-01 8.979440666735172272e-03 2.278887294232845306e-02 -4.403754696249961853e-02 1.775084286928176880e-01 6.810727715492248535e-02 1.235458999872207642e-01 9.196552447974681854e-03 2.580897212028503418e-01 1.062051113694906235e-02 -1.285123378038406372e-01 4.934321343898773193e-02 -2.862504422664642334e-01 1.250327229499816895e-01 1.044359728693962097e-01 -6.574206054210662842e-02 -6.462112814188003540e-02 -5.346917733550071716e-02 -3.209510445594787598e-01 -3.001876175403594971e-01 -4.008010029792785645e-03 5.523604527115821838e-02
-7.777593284845352173e-02 3.325137794017791748e-01 8.433549106121063232e-02 4.773346334695816040e-02 -4.865627735853195190e-03 3.679699450731277466e-02 1.672650575637817383e-01 -1.417318880558013916e-01 -1.272418946027755737e-01 1.524706482887268066e-01 -9.223281522281467915e-04 -2.260268479585647583e-01 -1.938450038433074951e-01 2.447320707142353058e-02 1.704188138246536255e-01 -1.122181043028831482e-01 1.618924140930175781e-01 2.453610152006149292e-01 2.314589023590087891e-01 5.957698449492454529e-02 -2.275848984718322754e-01 1.551944911479949951e-01 -4.528914690017700195e-01 -1.182393580675125122e-01 4.478929098695516586e-03 3.902139067649841309e-01 9.060961753129959106e-02 1.935515254735946655e-01 -6.965041160583496094e-02 9.314029663801193237e-02 -6.327842921018600464e-02 -1.480932626873254776e-02
5.624343454837799072e-02 1.651376932859420776e-01 3.172578513622283936e-01 1.986939460039138794e-01 4.661361873149871826e-02 -1.213598772883415222e-01 3.151645958423614502e-01 8.605645596981048584e-02 -3.893988579511642456e-02 3.685934245586395264e-01 7.241170853376388550e-02 4.323164746165275574e-02 8.700109273195266724e-02 2.159404605627059937e-01 5.943612381815910339e-02 -4.927299916744232178e-02 2.755774650722742081e-03 1.177995204925537109e-01 -1.373780667781829834e-01 -1.104318052530288696e-01 -2.595520317554473877e-01 1.395957767963409424e-01 -3.149890005588531494e-01 1.097043082118034363e-01 -2.369678467512130737e-01 -3.412069976329803467e-01 1.206898689270019531e-01 -8.376028388738632202e-02 -1.301781833171844482e-01 8.186542987823486328e-02 1.668785959482192993e-01 -1.115115433931350708e-01
-1.132846027612686157e-01 2.675274014472961426e-02 4.646839946508407593e-02 -5.617402121424674988e-02 -1.140521373599767685e-02 -2.953855097293853760e-01 1.883676797151565552e-01 1.046656668186187744e-01 -3.592704981565475464e-02 -1.457386463880538940e-02 1.894349157810211182e-01 -1.599690020084381104e-01 -2.255705147981643677e-01 3.228083252906799316e-01 -1.437354683876037598e-01 -2.186393439769744873e-01 3.076342046260833740e-01 -1.245537772774696350e-01 2.783484160900115967e-01 1.637718826532363892e-02 -1.667782962322235107e-01 -1.806219480931758881e-02 -3.302748799324035645e-01 1.935354918241500854e-01 -3.769277632236480713e-01 -6.466063857078552246e-02 -6.205056235194206238e-02 -4.409344866871833801e-02 9.583812952041625977e-02 -1.087650433182716370e-01 -2.009833697229623795e-03 1.585588902235031128e-01
4.158717021346092224e-02 -1.337929069995880127e-01 5.479687452316284180e-02 3.547738119959831238e-02 -3.964679315686225891e-02 2.705270349979400635e-01 4.742255210876464844e-01 -1.271698623895645142e-01 -6.978049129247665405e-02 1.865662187337875366e-01 4.688009154051542282e-03 7.739590108394622803e-02 -1.082359328866004944e-01 1.269894242286682129e-01 1.404377371072769165e-01 4.164242744445800781e-02 1.356770396232604980e-01 7.906323671340942383e-02 3.766102790832519531e-01 -4.998067766427993774e-02 -9.983239322900772095e-02 -9.903439879417419434e-02 -3.794806301593780518e-01 -2.896931394934654236e-02 -1.312046349048614502e-01 1.438450366258621216e-01 -6.883303821086883545e-02 -1.230529919266700745e-01 6.656780093908309937e-02 -2.006327547132968903e-02 1.235747188329696655e-01 3.921747505664825439e-01
-1.338309049606323242e-01 2.136984914541244507e-01 1.741369366645812988e-01 7.492824643850326538e-02 -2.824354767799377441e-01 -5.036445334553718567e-02 8.946641534566879272e-02 -2.526505291461944580e-01 -1.142938956618309021e-01 2.825244329869747162e-02 -2.329044276848435402e-03 2.390507794916629791e-02 6.757453549653291702e-03 -3.423133790493011475e-01 -5.141344666481018066e-02 4.507781472057104111e-03 6.911231577396392822e-02 -1.203241497278213501e-01 1.613233238458633423e-01 -9.844842553138732910e-02 1.328552216291427612e-01 -8.332175761461257935e-02 -6.013664007186889648e-01 -1.213183328509330750e-01 -6.028440967202186584e-02 -2.604219615459442139e-01 -4.458049312233924866e-02 -1.817393898963928223e-01 -1.328492630273103714e-02 -7.176584005355834961e-02 2.015039771795272827e-01 -6.074482575058937073e-02
-1.750757545232772827e-01 -1.643012613058090210e-01 -1.609977334737777710e-01 1.872318536043167114e-01 3.032477200031280518e-01 -1.880775988101959229e-01 2.760525345802307129e-01 -1.193852201104164124e-01 1.391476988792419434e-01 2.368724672123789787e-03 1.882263459265232086e-03 1.657595634460449219e-01 5.236398801207542419e-02 -7.503565400838851929e-02 -3.926986828446388245e-03 -2.474734932184219360e-02 2.897438406944274902e-01 8.044610172510147095e-02 3.881447315216064453e-01 -1.065377593040466309e-01 -1.281021982431411743e-01 -4.238922148942947388e-02 -4.337120354175567627e-01 -1.056317910552024841e-01 -1.677209287881851196e-01 -2.090948522090911865e-01 2.031744271516799927e-01 -1.286643277853727341e-02 6.954687833786010742e-02 -1.752239838242530823e-02 -2.104382030665874481e-02 1.376800388097763062e-01
2.733398787677288055e-02 9.058173000812530518e-02 1.683076769113540649e-01 1.186567023396492004e-01 4.989731684327125549e-02 1.077031493186950684e-01 -1.147882938385009766e-01 -2.703057825565338135e-01 -1.000641435384750366e-01 6.718232482671737671e-02 -1.982211023569107056e-01 -1.838102340698242188e-01 1.027213782072067261e-02 -1.525582820177078247e-01 2.118874192237854004e-01 -3.616306558251380920e-02 3.482389450073242188e-01 1.426132917404174805e-01 7.180771324783563614e-03 1.201091781258583069e-01 -1.260307878255844116e-01 2.359811663627624512e-01 -4.162140190601348877e-01 2.215192764997482300e-01 -1.909435391426086426e-01 2.445648312568664551e-01 2.594810724258422852e-01 7.846441119909286499e-02 -2.818252146244049072e-02 1.149892807006835938e-01 -1.528680771589279175e-01 1.844333410263061523e-01
1.790493577718734741e-01 -9.799425303936004639e-02 3.480158150196075439e-01 8.163235336542129517e-02 -2.846639975905418396e-02 1.371558010578155518e-01 -2.890441752970218658e-02 -1.112566590309143066e-01 -7.389681041240692139e-02 -8.605331927537918091e-02 2.025024145841598511e-01 2.463658340275287628e-03 1.023247092962265015e-02 -2.797161936759948730e-01 1.489588171243667603e-01 6.511733680963516235e-02 1.386926919221878052e-01 1.894201785326004028e-01 1.313621699810028076e-01 -1.280270963907241821e-01 -5.613783840090036392e-03 -1.477243304252624512e-01 -5.483433008193969727e-01 6.468328088521957397e-02 -2.711009085178375244e-01 -8.763024210929870605e-02 1.359473317861557007e-01 1.047229114919900894e-02 -3.764517232775688171e-02 2.201867522671818733e-03 3.497771322727203369e-01 7.545382250100374222e-03
-1.147278994321823120e-01 2.272304147481918335e-01 1.506032496690750122e-01 5.683133378624916077e-02 1.403699070215225220e-01 -2.153420150279998779e-01 3.031925261020660400e-01 1.494360249489545822e-02 -1.186050474643707275e-01 -9.214301407337188721e-02 6.073750182986259460e-02 5.232083611190319061e-03 -2.639373578131198883e-02 2.097240835428237915e-01 6.015574932098388672e-02 6.235854327678680420e-02 2.928731739521026611e-01 7.881415635347366333e-02 2.616979479789733887e-01 -1.207632198929786682e-01 -7.806626707315444946e-02 -7.440671324729919434e-03 -2.023551613092422485e-01 7.822168618440628052e-02 -2.534419298171997070e-01 -1.680381596088409424e-01 -2.351253330707550049e-01 -1.510024517774581909e-01 -9.190510213375091553e-02 1.307956129312515259e-01 4.771215617656707764e-01 -1.434554457664489746e-01
-2.195907831192016602e-01 3.704389631748199463e-01 1.217053085565567017e-01 -9.526907466351985931e-03 -4.914533346891403198e-02 -1.296140998601913452e-01 2.879693917930126190e-02 -1.289135664701461792e-01 2.740476652979850769e-02 2.705336809158325195e-01 1.509584486484527588e-01 -8.281484991312026978e-02 -4.352198168635368347e-02 2.778525948524475098e-01 7.206672430038452148e-02 -2.304958105087280273e-01 1.640978753566741943e-01 1.955386400222778320e-01 4.012390971183776855e-01 -1.501735113561153412e-02 -1.609811335802078247e-01 1.366287320852279663e-01 1.308223232626914978e-02 2.813569903373718262e-01 -1.588728278875350952e-01 -1.835518628358840942e-01 1.115691065788269043e-01 -1.720755994319915771e-01 -2.109031975269317627e-01 1.392306983470916748e-01 2.198934927582740784e-02 -7.968050241470336914e-02
4.721591249108314514e-02 2.707020044326782227e-01 -8.183532208204269409e-02 -6.363729387521743774e-02 -1.777083799242973328e-02 -8.090477436780929565e-02 3.186551034450531006e-01 -2.121643722057342529e-01 1.504287570714950562e-01 2.818750143051147461e-01 -2.767633646726608276e-02 1.630557626485824585e-01 -1.866805702447891235e-01 4.806955344974994659e-03 -1.475262492895126343e-01 -1.629142463207244873e-01 1.308549642562866211e-01 2.432031035423278809e-01 -5.416449904441833496e-02 -1.117982938885688782e-01 -7.617563754320144653e-02 8.400999754667282104e-02 -2.041803151369094849e-01 3.672797381877899170e-01 -2.697753310203552246e-01 -1.381734013557434082e-01 -1.997855491936206818e-02 -3.325377106666564941e-01 -1.804866045713424683e-01 -1.000127010047435760e-02 -5.111476033926010132e-02 1.686055362224578857e-01
1.374219954013824463e-01 -2.425325959920883179e-01 -2.367310822010040283e-01 -3.278663009405136108e-02 -1.163294315338134766e-01 7.154095917940139771e-02 2.054613381624221802e-01 -2.497336715459823608e-01 -1.642447896301746368e-02 6.140624359250068665e-02 -8.040547370910644531e-02 -3.385171592235565186e-01 2.006668411195278168e-02 5.992239341139793396e-03 -1.165104582905769348e-01 -1.324682235717773438e-01 -1.401375327259302139e-02 3.093335963785648346e-02 1.785464733839035034e-01 6.154722347855567932e-02 -1.213713660836219788e-01 -3.754557296633720398e-02 -2.046658694744110107e-01 1.562489569187164307e-01 -5.325815081596374512e-01 -2.419559806585311890e-01 -2.215221226215362549e-01 -6.878042966127395630e-02 6.322235614061355591e-02 3.326348587870597839e-02 2.520358860492706299e-01 3.751267120242118835e-02
6.523749232292175293e-02 1.340668052434921265e-01 1.758100539445877075e-01 9.739206731319427490e-02 -9.220252186059951782e-02 -1.235845088958740234e-01 3.755719065666198730e-01 3.222091868519783020e-02 -2.755873799324035645e-01 -1.535392105579376221e-01 6.023935601115226746e-02 -9.570188075304031372e-02 2.154789119958877563e-01 -9.991840273141860962e-02 3.334658443927764893e-01 -1.387611730024218559e-03 1.027393713593482971e-01 7.205499708652496338e-02 1.442290097475051880e-01 2.146053761243820190e-01 -2.139581590890884399e-01 3.271611407399177551e-02 -2.449893653392791748e-01 3.350204601883888245e-02 -4.847680628299713135e-01 -5.214964598417282104e-02 -5.811402574181556702e-02 2.802523784339427948e-02 -8.841402083635330200e-02 8.488593995571136475e-02 1.004968211054801941e-01 -1.843427270650863647e-01
5.339168012142181396e-02 2.641699910163879395e-01 1.640901267528533936e-01 3.720259964466094971e-01 -2.615727484226226807e-01 8.418983221054077148e-02 -2.949464879930019379e-02 -2.261622101068496704e-01 -3.999464213848114014e-02 2.417296916246414185e-01 2.536311000585556030e-02 -2.753053978085517883e-02 2.798484265804290771e-02 5.425614118576049805e-02 9.801902808248996735e-03 -2.878148108720779419e-03 4.524387717247009277e-01 1.238355562090873718e-01 2.554472386837005615e-01 -1.281423121690750122e-01 -2.224962264299392700e-01 -2.399481385946273804e-01 3.480771556496620178e-02 2.653546631336212158e-02 -2.803919017314910889e-01 9.322876483201980591e-02 2.520257234573364258e-02 -4.631374962627887726e-03 1.059104781597852707e-02 1.145714670419692993e-01 9.741576015949249268e-02 -2.187240421772003174e-01
2.228850871324539185e-01 1.234951466321945190e-01 4.909123759716749191e-03 2.355764061212539673e-02 -4.708583001047372818e-04 -1.869590431451797485e-01 2.532338798046112061e-01 -3.677663952112197876e-02 -1.531405746936798096e-01 5.310909450054168701e-02 7.385771721601486206e-02 -2.580231726169586182e-01 -3.078089058399200439e-01 1.811358183622360229e-01 -1.399535834789276123e-01 -5.542039126157760620e-02 2.907419502735137939e-01 -2.780982553958892822e-01 2.322662919759750366e-01 5.475497338920831680e-03 -4.332267679274082184e-03 1.812741607427597046e-01 -3.005041480064392090e-01 2.182397246360778809e-01 -1.865971088409423828e-01 1.446262449026107788e-01 9.197358042001724243e-02 -1.908044368028640747e-01 -4.467817768454551697e-02 -1.913915276527404785e-01 -8.355983346700668335e-02 2.295050621032714844e-01
1.608407646417617798e-01 9.198360145092010498e-02 -2.813309431076049805e-01 8.628420531749725342e-02 -3.313898146152496338e-01 -1.440644115209579468e-01 2.688909471035003662e-01 -1.499355677515268326e-02 -1.675019264221191406e-01 -2.178755551576614380e-01 1.736686229705810547e-01 9.726849198341369629e-02 -7.918046414852142334e-02 -1.846993416547775269e-01 6.369584053754806519e-02 -1.289743632078170776e-01 3.391986191272735596e-01 7.953440397977828979e-02 -8.805643022060394287e-02 -1.743741631507873535e-01 -3.049919009208679199e-01 4.410042613744735718e-02 -3.529492616653442383e-01 1.765014380216598511e-01 -1.675759404897689819e-01 4.968074336647987366e-02 -8.685275167226791382e-02 -1.643684692680835724e-02 3.907131403684616089e-02 2.096600830554962158e-01 -4.792687296867370605e-02 5.810363218188285828e-02
1.121816709637641907e-01 2.949234843254089355e-01 1.227879300713539124e-01 1.179024577140808105e-01 -8.996179699897766113e-02 -6.068416871130466461e-03 1.516844611614942551e-02 -1.910589933395385742e-01 -1.381440907716751099e-01 2.189718782901763916e-01 -1.107966993004083633e-02 1.051899138838052750e-02 1.035097986459732056e-01 2.347614057362079620e-02 1.741085946559906006e-01 -4.103507474064826965e-02 4.182753860950469971e-01 3.890153020620346069e-02 2.508918046951293945e-01 1.466504018753767014e-02 2.629307843744754791e-02 2.273308783769607544e-01 -1.044893115758895874e-01 3.316836059093475342e-01 -1.914512515068054199e-01 7.171001285314559937e-03 -2.520591318607330322e-01 -3.784811496734619141e-01 -1.895228922367095947e-01 8.130985498428344727e-02 -9.003414213657379150e-02 9.492030739784240723e-02
4.954839125275611877e-02 1.654273867607116699e-01 7.072221487760543823e-02 7.649301737546920776e-02 2.457139492034912109e-01 7.411051541566848755e-02 2.632219493389129639e-01 -1.078583970665931702e-01 -1.975876539945602417e-01 -1.609409227967262268e-02 2.898076772689819336e-01 -2.769992947578430176e-01 3.635391220450401306e-02 -6.755792349576950073e-02 -1.204577386379241943e-01 -4.001960158348083496e-02 2.820483446121215820e-01 2.608405947685241699e-01 -1.830038130283355713e-01 1.602981053292751312e-02 7.458434253931045532e-02 -1.931306347250938416e-02 -5.508518815040588379e-01 7.040252536535263062e-02 2.472189813852310181e-02 -3.793540224432945251e-02 7.561020553112030029e-02 -1.670224666595458984e-01 9.211813658475875854e-02 -9.109588712453842163e-02 2.029945701360702515e-01 -3.468799963593482971e-02
-1.276475340127944946e-01 -1.651801317930221558e-01 -3.759106621146202087e-02 1.480156630277633667e-01 -6.175139546394348145e-02 6.090885028243064880e-02 3.314691781997680664e-01 -2.042370736598968506e-01 5.779923871159553528e-02 1.813748031854629517e-01 1.626580371521413326e-03 -3.345425054430961609e-02 -1.293128579854965210e-01 7.382708787918090820e-02 1.383045017719268799e-01 -1.104412376880645752e-01 -5.042926594614982605e-02 9.214553236961364746e-02 3.259034454822540283e-01 -3.597697243094444275e-03 -2.657140195369720459e-01 7.882439345121383667e-02 -5.193809270858764648e-01 4.026873409748077393e-02 -6.748044490814208984e-02 1.521210819482803345e-01 8.838430792093276978e-02 -5.452725291252136230e-02 -2.358511686325073242e-01 -1.542814522981643677e-01 2.453838735818862915e-01 1.988938599824905396e-01
-4.324114695191383362e-02 3.554585874080657959e-01 2.032181248068809509e-02 7.582003623247146606e-02 1.001945659518241882e-01 -1.043616980314254761e-01 2.025504559278488159e-01 6.534913182258605957e-02 1.187163032591342926e-02 7.855475693941116333e-02 2.228175476193428040e-02 -3.451540321111679077e-02 1.963822990655899048e-01 -1.503989547491073608e-01 1.820806413888931274e-02 -2.122875861823558807e-02 -2.315593697130680084e-02 -5.153240635991096497e-04 -2.165844663977622986e-02 -1.400535255670547485e-01 -3.791019618511199951e-01 1.810971796512603760e-01 -2.956148684024810791e-01 -7.743189483880996704e-02 -4.645050168037414551e-01 1.383347320370376110e-03 1.833698302507400513e-01 1.275345832109451294e-01 1.021316796541213989e-01 -2.264849245548248291e-01 1.942844837903976440e-01 -2.716149091720581055e-01
2.029023766517639160e-01 2.613442577421665192e-02 2.024979889392852783e-01 1.512057781219482422e-01 -2.085826545953750610e-01 -4.798505827784538269e-02 -3.804308548569679260e-02 -5.926614999771118164e-02 -2.409499436616897583e-01 1.113894581794738770e-02 -7.321540266275405884e-02 -1.221442893147468567e-01 -1.329672932624816895e-01 -1.388672143220901489e-01 -1.108385697007179260e-01 1.526519563049077988e-02 1.760115921497344971e-01 1.935820132493972778e-01 1.659338623285293579e-01 8.567699044942855835e-02 -1.328637003898620605e-01 2.802578806877136230e-01 -3.181719481945037842e-01 1.031505316495895386e-01 2.360435575246810913e-02 2.416035085916519165e-01 -3.825322911143302917e-02 -5.408030152320861816e-01 -3.677162900567054749e-02 -1.294177323579788208e-01 1.801033765077590942e-01 -2.771870419383049011e-02
2.423381060361862183e-02 4.495651647448539734e-02 6.114939972758293152e-02 -2.714370377361774445e-02 -1.567956358194351196e-01 -5.899093672633171082e-02 3.592446744441986084e-01 1.701125800609588623e-01 -2.618192136287689209e-01 3.523802757263183594e-02 3.762842342257499695e-02 -2.657342702150344849e-02 1.887719929218292236e-01 -1.636686474084854126e-01 3.637245595455169678e-01 -2.414255589246749878e-02 2.200485169887542725e-01 1.417778283357620239e-01 1.650286912918090820e-01 2.024545222520828247e-01 -1.785466223955154419e-01 1.528525799512863159e-01 -2.677895724773406982e-01 -4.234886914491653442e-02 -3.646319806575775146e-01 -1.052199862897396088e-02 -1.600969582796096802e-02 -1.523008793592453003e-01 -2.128125280141830444e-01 1.541255116462707520e-01 4.154144600033760071e-02 -2.164749503135681152e-01
-5.749962851405143738e-02 1.548359245061874390e-01 -4.563014581799507141e-02 1.254170089960098267e-01 -9.712727367877960205e-02 1.519955974072217941e-02 5.016610622406005859e-01 2.381933666765689850e-02 -8.414200693368911743e-02 -1.310011465102434158e-02 2.267301976680755615e-01 -1.137553080916404724e-01 3.475817739963531494e-01 -4.296122118830680847e-02 3.242954015731811523e-01 1.169341802597045898e-01 2.792769074440002441e-01 1.521690636873245239e-01 1.855683326721191406e-01 1.808168739080429077e-01 -9.059981442987918854e-03 2.462279051542282104e-02 -2.971249818801879883e-01 8.571078628301620483e-02 -1.498422473669052124e-01 -1.257053315639495850e-01 6.054655835032463074e-02 -1.642623096704483032e-01 1.036235690116882324e-01 1.773943603038787842e-01 6.435140967369079590e-02 -8.031795732676982880e-03
1.589637249708175659e-01 2.314890362322330475e-02 1.861310601234436035e-01 -4.949985444545745850e-02 -1.283003687858581543e-01 -1.465003639459609985e-01 4.895079731941223145e-01 -1.264516711235046387e-01 1.737610809504985809e-02 2.606642059981822968e-02 -4.969691485166549683e-02 1.008714176714420319e-02 -4.059195518493652344e-02 -8.534020185470581055e-02 2.732024788856506348e-01 1.484426707029342651e-01 1.663458645343780518e-01 1.766749285161495209e-02 2.424480319023132324e-01 -6.066421791911125183e-02 -3.861646652221679688e-01 9.820593893527984619e-02 4.973408952355384827e-02 7.281114906072616577e-02 -3.064984977245330811e-01 -1.446128040552139282e-01 -1.304926127195358276e-01 -1.362986117601394653e-01 5.382489785552024841e-02 1.906517446041107178e-01 5.929915234446525574e-02 -2.901753187179565430e-01
-1.192727163434028625e-01 -4.638200998306274414e-02 -6.357281655073165894e-02 8.290639519691467285e-02 -2.886558510363101959e-02 2.395402640104293823e-02 3.746026456356048584e-01 6.873204559087753296e-02 -2.177228480577468872e-01 -4.835239052772521973e-02 -1.311835348606109619e-01 9.399568289518356323e-02 5.144786462187767029e-02 -1.116102114319801331e-01 2.777494192123413086e-01 1.172255491837859154e-03 2.606182694435119629e-01 1.922654211521148682e-01 -4.943335428833961487e-02 1.374038755893707275e-01 -2.990980148315429688e-01 2.535777986049652100e-01 -1.937371641397476196e-01 3.129162266850471497e-02 -3.354730308055877686e-01 -9.813822060823440552e-02 -5.014448985457420349e-02 -3.318338990211486816e-01 -2.144090533256530762e-01 4.332839045673608780e-03 1.709702908992767334e-01 -1.723541766405105591e-01
1.984943598508834839e-01 2.986768484115600586e-01 -7.360017299652099609e-02 2.771742641925811768e-01 -1.466143578290939331e-01 -1.843978315591812134e-01 1.674757599830627441e-01 -2.664197385311126709e-01 -9.613186866044998169e-02 -1.099473685026168823e-01 -2.918256074190139771e-02 -2.396690100431442261e-02 -2.328494936227798462e-02 -3.361620754003524780e-02 -6.508007179945707321e-03 -6.220969185233116150e-02 5.055580139160156250e-01 3.902260661125183105e-01 -3.297379612922668457e-02 1.311821639537811279e-01 -3.763722628355026245e-02 3.922939673066139221e-02 -2.364053949713706970e-02 1.136961206793785095e-01 -4.955010861158370972e-02 -8.748421072959899902e-02 -1.352343708276748657e-01 -1.229095160961151123e-01 -1.478168517351150513e-01 -7.879873365163803101e-02 2.826717793941497803e-01 1.105198934674263000e-01
2.104001343250274658e-01 -1.157348304986953735e-01 -9.468594938516616821e-02 1.303103268146514893e-01 -1.959536522626876831e-01 -3.920694291591644287e-01 3.226987123489379883e-01 -8.653157949447631836e-02 -1.979680210351943970e-01 2.289010211825370789e-03 2.306896299123764038e-01 -1.633137613534927368e-01 -3.177058398723602295e-01 -1.492055058479309082e-01 9.457831084728240967e-02 -4.467738792300224304e-02 3.187349736690521240e-01 -1.001273319125175476e-01 1.852320432662963867e-01 1.885859072208404541e-01 -6.860694289207458496e-02 1.010067686438560486e-01 -1.834502816200256348e-01 2.058464437723159790e-01 -2.564424090087413788e-02 -1.101415678858757019e-01 3.498596698045730591e-02 -3.194634988903999329e-02 8.586229383945465088e-02 -1.932051330804824829e-01 -9.740517288446426392e-02 -1.333259046077728271e-01
7.346915081143379211e-03 9.857589006423950195e-02 -1.028081700205802917e-01 1.887496560811996460e-01 2.040381282567977905e-01 -2.215456068515777588e-01 3.341917395591735840e-01 -1.641024798154830933e-01 5.802262574434280396e-03 2.802587449550628662e-01 -1.809755899012088776e-02 1.651629656553268433e-01 7.926394790410995483e-02 -1.494178920984268188e-01 1.850079745054244995e-02 8.217393606901168823e-02 4.220907390117645264e-01 2.124667614698410034e-01 2.252925932407379150e-01 -1.507312804460525513e-01 -1.105705276131629944e-01 1.164585798978805542e-01 -1.460216939449310303e-01 1.611348837614059448e-01 -1.468257308006286621e-01 -2.058641165494918823e-01 -3.315365314483642578e-02 1.970978081226348877e-01 -1.345269232988357544e-01 2.629660367965698242e-01 -8.124245703220367432e-02 7.231031358242034912e-02
-1.659819781780242920e-01 1.751811429858207703e-02 1.579715684056282043e-02 1.124601438641548157e-01 -1.133168563246726990e-01 -9.880559891462326050e-02 3.359146416187286377e-01 -2.289106845855712891e-01 2.954615652561187744e-01 4.229497909545898438e-02 1.048260405659675598e-01 -5.523009598255157471e-02 -2.055150866508483887e-01 3.615634515881538391e-03 1.390305161476135254e-01 -1.644669175148010254e-01 -1.112801656126976013e-01 2.661404013633728027e-01 1.643624454736709595e-01 2.355107069015502930e-01 -2.455842792987823486e-01 1.316349506378173828e-01 -5.043997764587402344e-01 1.900521963834762573e-01 -1.309949457645416260e-01 5.004649981856346130e-02 1.338563263416290283e-01 -4.916273429989814758e-02 2.142353449016809464e-03 6.510035693645477295e-02 7.697748020291328430e-03 3.843275085091590881e-02
3.923654183745384216e-02 2.262076139450073242e-01 1.129475757479667664e-01 2.646683156490325928e-01 -7.696820795536041260e-02 1.752573251724243164e-01 5.191394314169883728e-02 -1.360920723527669907e-03 1.469151228666305542e-01 1.095389388501644135e-02 -1.630290448665618896e-01 -6.135183945298194885e-02 1.470631659030914307e-01 -1.715176552534103394e-01 2.427699416875839233e-01 -2.085134088993072510e-01 1.228401437401771545e-01 3.019119203090667725e-01 2.925249636173248291e-01 4.062224179506301880e-03 -1.663106232881546021e-01 3.846772387623786926e-02 -2.745227515697479248e-01 1.400390565395355225e-01 -1.948011368513107300e-01 -1.486690044403076172e-01 1.264344993978738785e-02 -9.171850234270095825e-02 3.104308545589447021e-01 1.642342209815979004e-01 -2.568559534847736359e-02 -3.332834839820861816e-01
6.810966879129409790e-02 -8.093848079442977905e-02 -2.673792541027069092e-01 2.528745830059051514e-01 -3.331082463264465332e-01 7.405497133731842041e-02 2.286239117383956909e-01 -1.551115512847900391e-01 8.212590217590332031e-02 1.110507249832153320e-01 3.621787764132022858e-03 -3.407462835311889648e-01 -1.236872673034667969e-01 -3.851343691349029541e-02 2.788595557212829590e-01 1.091844290494918823e-01 2.770532965660095215e-01 1.802218258380889893e-01 2.919703722000122070e-01 -2.162977159023284912e-01 -6.636057049036026001e-02 -4.726742580533027649e-02 -5.879995226860046387e-02 -1.862507499754428864e-02 -2.533364295959472656e-01 7.051416486501693726e-02 1.208323687314987183e-01 -1.036988943815231323e-01 1.840997189283370972e-01 -1.139659658074378967e-01 9.378267824649810791e-02 1.305437684059143066e-01
5.096078664064407349e-02 2.649573683738708496e-01 -1.215968430042266846e-01 1.562872529029846191e-01 -2.241665273904800415e-01 -7.545223832130432129e-02 3.055450320243835449e-01 -1.274249553680419922e-01 -1.896242238581180573e-02 -5.415638536214828491e-02 1.160553246736526489e-01 -4.881292581558227539e-02 1.404273062944412231e-01 -1.517128348350524902e-01 2.127837240695953369e-01 -1.547227501869201660e-01 -4.914757236838340759e-02 3.152680993080139160e-01 7.288975641131401062e-03 -3.629985153675079346e-01 -2.003808617591857910e-01 7.446576841175556183e-03 -4.090565741062164307e-01 2.016532570123672485e-01 -9.454275667667388916e-02 1.067882254719734192e-01 -1.027456521987915039e-01 -7.763717323541641235e-02 -2.474574139341711998e-03 2.152446955442428589e-01 -9.727743268013000488e-02 1.296094208955764771e-01
2.910651266574859619e-01 7.183812092989683151e-03 -1.050960868597030640e-01 3.164476156234741211e-01 6.859172135591506958e-04 2.171970903873443604e-01 2.056355476379394531e-01 -1.835588216781616211e-01 1.511805802583694458e-01 1.576953232288360596e-01 -3.682923316955566406e-02 -8.124806731939315796e-02 -1.191022843122482300e-01 1.547007262706756592e-01 2.197640538215637207e-01 6.505670398473739624e-02 2.888520658016204834e-01 1.457128673791885376e-01 1.573424190282821655e-01 -1.839446723461151123e-01 -1.469044238328933716e-01 3.217841088771820068e-01 -3.780594840645790100e-02 9.859540313482284546e-02 -2.009645849466323853e-01 -1.436592936515808105e-01 2.438871264457702637e-01 1.413989961147308350e-01 -1.573652327060699463e-01 8.744177967309951782e-02 1.445289701223373413e-01 -2.030488699674606323e-01
-7.100509945303201675e-03 -1.758301109075546265e-01 -6.917216628789901733e-02 2.415312677621841431e-01 -4.605584591627120972e-02 9.735373407602310181e-02 5.250121951103210449e-01 -1.800077706575393677e-01 -7.117484509944915771e-02 5.564578995108604431e-02 -1.967149600386619568e-02 6.063831225037574768e-02 -9.567309170961380005e-02 -6.621157377958297729e-02 1.669578105211257935e-01 -4.750987142324447632e-02 1.113333702087402344e-01 1.857597231864929199e-01 2.401432842016220093e-01 9.973433800041675568e-03 -3.113168850541114807e-02 1.751348376274108887e-02 -3.814332187175750732e-01 -1.602435559034347534e-01 -8.621267043054103851e-04 2.958114743232727051e-01 -9.045051038265228271e-02 -1.689756363630294800e-01 -4.584424197673797607e-02 1.164072379469871521e-02 3.115092515945434570e-01 1.724712848663330078e-01
-8.065986633300781250e-02 -5.754630267620086670e-02 1.300197243690490723e-01 6.085170432925224304e-02 1.289191693067550659e-01 -1.701052486896514893e-01 2.171671390533447266e-01 -2.936570942401885986e-01 8.516232669353485107e-02 1.401334255933761597e-01 1.817551851272583008e-01 -1.333130747079849243e-01 -6.230934523046016693e-03 8.364801853895187378e-02 1.259687542915344238e-01 -6.784818321466445923e-02 2.480405755341053009e-02 1.707054525613784790e-01 5.111851692199707031e-01 1.350871324539184570e-01 -2.820581197738647461e-01 -8.344785869121551514e-02 -4.139442443847656250e-01 9.184077382087707520e-02 -2.825539000332355499e-02 3.464464843273162842e-02 2.616035640239715576e-01 4.984482750296592712e-02 4.275979101657867432e-02 -8.772433549165725708e-02 -1.635838747024536133e-01 2.440057694911956787e-02
[truncated: 3,269,537 more chars]
