# Supplementary material for: The Language of Innovation
Source: PLoS One. 2020 Apr 30;15(4):e0230107. doi: 10.1371/journal.pone.0230107 (PMC7194493; doi:10.1371/journal.pone.0230107)
Supplement: S22 File — (GZ) [file pone.0230107.s022.tar.gz › 2000-2004/V2Run_24_VS_4500_embeddings2000-2004ED32.txt]

-1.020622346550226212e-02 -2.652886509895324707e-01 -3.714974224567413330e-02 1.391316354274749756e-01 -7.079904526472091675e-02 1.817925721406936646e-01 -1.556860655546188354e-01 -1.179778054356575012e-01 1.937346458435058594e-01 -6.826476193964481354e-03 1.965368092060089111e-01 -1.193468198180198669e-01 -6.818392872810363770e-02 1.443691849708557129e-01 -2.722064554691314697e-01 -5.421624779701232910e-01 1.102936491370201111e-01 2.029194869101047516e-02 -3.873087465763092041e-02 -3.284096121788024902e-01 -9.319046884775161743e-02 -2.671560272574424744e-02 -5.744645744562149048e-02 2.323020249605178833e-02 -2.641052305698394775e-01 2.798098921775817871e-01 -3.562945127487182617e-02 1.630001366138458252e-01 1.746618300676345825e-01 -3.887657076120376587e-02 6.581982225179672241e-02 -3.438695892691612244e-02
2.124959528446197510e-01 -9.030342847108840942e-02 1.052912883460521698e-02 1.182911619544029236e-01 8.202552050352096558e-02 9.735051542520523071e-02 2.513976395130157471e-02 -2.198416441679000854e-01 1.873112320899963379e-01 -1.503922641277313232e-01 6.871039513498544693e-04 8.727039396762847900e-02 7.238566130399703979e-02 3.067733943462371826e-01 1.958743482828140259e-02 -1.471101343631744385e-01 -3.415822237730026245e-02 -1.555177271366119385e-01 -2.005920559167861938e-02 -1.056044921278953552e-01 -7.072326540946960449e-02 -1.227770224213600159e-01 -1.011206284165382385e-01 5.194406509399414062e-01 -2.218689471483230591e-01 1.917949616909027100e-01 1.411782801151275635e-01 -3.329240679740905762e-01 2.534723579883575439e-01 2.308675348758697510e-01 9.679229557514190674e-02 -2.773732603600365110e-07
-4.748922586441040039e-02 -1.375861912965774536e-01 1.379268169403076172e-01 8.011054992675781250e-02 -9.901371598243713379e-02 2.099146842956542969e-01 -3.836704045534133911e-02 -2.034332007169723511e-01 3.279464840888977051e-01 1.842177063226699829e-01 1.845713704824447632e-01 1.233857348561286926e-01 5.953208357095718384e-02 2.347964197397232056e-01 6.769412010908126831e-02 -4.464881420135498047e-01 -2.196307480335235596e-02 -1.589329540729522705e-01 2.652883231639862061e-01 -1.333509087562561035e-01 -2.648288011550903320e-01 2.647439949214458466e-02 1.215857788920402527e-01 -5.735880136489868164e-02 -9.519436210393905640e-02 1.361101269721984863e-01 -2.022778242826461792e-01 -2.154139131307601929e-01 2.346545457839965820e-01 1.624880731105804443e-01 -5.885986611247062683e-02 -2.484830655157566071e-02
3.720312193036079407e-02 -2.693444117903709412e-02 -1.189303118735551834e-02 2.440046332776546478e-02 -4.025125503540039062e-02 1.307321339845657349e-01 -3.019758462905883789e-01 -4.857688397169113159e-02 -1.873925502877682447e-04 -6.934174895286560059e-02 3.434084355831146240e-01 1.155088841915130615e-02 -2.010535821318626404e-02 3.420154750347137451e-02 2.339659035205841064e-01 -3.927442729473114014e-01 -1.742436178028583527e-02 9.823548793792724609e-02 -1.405925210565328598e-02 1.641520857810974121e-02 -1.992199569940567017e-02 -2.928696870803833008e-01 -2.276020646095275879e-01 4.160464406013488770e-01 -3.097742795944213867e-01 -3.554852679371833801e-02 -2.091839909553527832e-01 4.357006028294563293e-02 -1.901972144842147827e-01 1.527346074581146240e-01 -7.930935919284820557e-02 1.459431797266006470e-01
-3.132423758506774902e-01 -2.318390905857086182e-01 -1.536890864372253418e-01 6.447343528270721436e-02 -3.541023284196853638e-02 2.020608186721801758e-01 1.071263197809457779e-02 2.053181827068328857e-01 1.916575431823730469e-01 2.572441101074218750e-01 1.227738484740257263e-01 1.457979083061218262e-01 1.839552968740463257e-01 -1.347103118896484375e-01 -1.559265255928039551e-01 -4.084546267986297607e-01 6.452491134405136108e-02 -1.611889302730560303e-01 -1.157070742920041084e-03 -1.223314777016639709e-01 -1.101012602448463440e-01 -5.648857355117797852e-02 -1.782775521278381348e-01 2.398463785648345947e-01 -2.206086069345474243e-01 5.774472653865814209e-02 1.309604495763778687e-01 -1.429350823163986206e-01 2.379532456398010254e-01 1.898475140333175659e-01 -8.704552054405212402e-02 1.186129972338676453e-01
3.995112329721450806e-02 -1.450586039572954178e-02 1.347301602363586426e-01 2.441823780536651611e-01 4.460771381855010986e-02 2.675573229789733887e-01 5.190305784344673157e-02 1.602105796337127686e-01 1.740392446517944336e-01 6.553089618682861328e-02 2.075995802879333496e-01 -1.139555498957633972e-01 2.468064874410629272e-01 -2.085854709148406982e-01 -2.209689617156982422e-01 -3.797281384468078613e-01 -6.164003908634185791e-02 -2.439652234315872192e-01 2.680343985557556152e-01 -9.995259344577789307e-02 -1.462442427873611450e-01 6.250640004873275757e-02 3.323251381516456604e-02 2.441162765026092529e-01 -3.566073477268218994e-01 1.291308850049972534e-01 1.089111641049385071e-01 1.558906678110361099e-02 1.120569780468940735e-01 1.204823702573776245e-01 -1.114424169063568115e-01 6.152299419045448303e-02
-7.651187479496002197e-02 -3.345641493797302246e-01 2.039040923118591309e-01 2.566020488739013672e-01 -1.240773573517799377e-01 4.571087658405303955e-02 -1.916836947202682495e-01 1.257029771804809570e-01 1.592309772968292236e-01 2.380884587764739990e-01 2.075088769197463989e-01 9.573936462402343750e-03 5.712242797017097473e-02 2.808151207864284515e-02 7.270477712154388428e-02 -3.169997930526733398e-01 -6.917905807495117188e-02 -6.876408308744430542e-02 7.032248377799987793e-02 -1.571437418460845947e-01 -4.733847081661224365e-01 -1.618330329656600952e-01 -5.715364124625921249e-03 1.205269694328308105e-01 -1.341138482093811035e-01 1.614327430725097656e-01 1.058547571301460266e-01 -1.001279577612876892e-01 5.261193029582500458e-03 2.534630000591278076e-01 -1.562350243330001831e-01 1.085797995328903198e-01
-5.735608935356140137e-02 -7.284500449895858765e-02 -9.678111225366592407e-02 2.529766969382762909e-02 2.350241988897323608e-01 9.849579632282257080e-02 -4.977379576303064823e-04 2.741964533925056458e-02 3.544883057475090027e-02 1.509556174278259277e-01 2.411476522684097290e-01 5.881966208107769489e-04 1.523357629776000977e-01 5.414639413356781006e-02 -8.126860857009887695e-02 -4.806527495384216309e-01 4.609289392828941345e-02 -8.223510533571243286e-02 -4.838423803448677063e-02 3.429669141769409180e-02 -4.643501043319702148e-01 2.478906698524951935e-02 9.132911264896392822e-02 8.815664798021316528e-02 -3.210678696632385254e-01 1.789109110832214355e-01 -1.020516529679298401e-01 -1.612713932991027832e-01 -1.477481704205274582e-02 3.886919021606445312e-01 1.238110102713108063e-02 4.493264481425285339e-02
7.941094785928726196e-02 -1.419945806264877319e-01 1.149603053927421570e-01 9.137297421693801880e-02 2.572160027921199799e-02 2.657456099987030029e-01 -1.926302164793014526e-01 -1.049128919839859009e-01 -9.508780390024185181e-02 2.634017467498779297e-01 1.323265731334686279e-01 4.467126354575157166e-02 1.241784915328025818e-01 1.002644421532750130e-03 1.413865685462951660e-01 -3.366903662681579590e-01 6.962779164314270020e-02 -1.857718229293823242e-01 -4.619753360748291016e-02 1.475603133440017700e-02 -3.257842063903808594e-01 -1.328475922346115112e-01 1.874878555536270142e-01 -2.775166556239128113e-02 -2.205388098955154419e-01 7.967063784599304199e-02 1.886214613914489746e-01 -2.832007408142089844e-01 4.081336557865142822e-01 4.038681462407112122e-02 -1.232258453965187073e-01 1.740685403347015381e-01
1.528062671422958374e-01 -1.314107477664947510e-01 -1.657364815473556519e-01 -1.038454771041870117e-01 -3.404941409826278687e-02 1.787829995155334473e-01 -1.521761864423751831e-01 -3.861868008971214294e-02 1.831873506307601929e-01 -2.678373642265796661e-02 2.875718176364898682e-01 1.293705701828002930e-01 -1.467401981353759766e-01 2.269248068332672119e-01 -1.711524277925491333e-01 -3.303770422935485840e-01 -2.120236754417419434e-01 1.660067886114120483e-01 4.226274415850639343e-02 1.572779268026351929e-01 -2.997917532920837402e-01 -8.477474749088287354e-02 1.702414900064468384e-01 3.466644585132598877e-01 -1.072911173105239868e-01 -8.332229405641555786e-02 1.808774471282958984e-01 -2.372607439756393433e-01 2.406568080186843872e-01 5.943281203508377075e-02 -6.299237161874771118e-02 6.628145463764667511e-03
5.017100647091865540e-02 6.862594932317733765e-02 -7.097919285297393799e-02 3.437653928995132446e-02 -1.964978873729705811e-01 1.447222083806991577e-01 -7.629762589931488037e-02 8.833091706037521362e-02 2.170170545578002930e-01 1.886586993932723999e-01 1.324519515037536621e-01 -2.262490093708038330e-01 1.140115335583686829e-01 2.019233852624893188e-01 1.524289697408676147e-01 -4.512224495410919189e-01 -1.179581508040428162e-01 -4.033199325203895569e-02 -2.555376291275024414e-02 -5.255417898297309875e-02 1.279280930757522583e-01 -3.799448013305664062e-01 1.498630177229642868e-02 3.838365152478218079e-02 -3.971546292304992676e-01 2.092537432909011841e-01 -2.518665194511413574e-01 -6.281737983226776123e-02 -1.758805662393569946e-02 1.498256772756576538e-01 6.516062468290328979e-02 6.374385207891464233e-02
4.539834707975387573e-02 -3.032768964767456055e-01 -6.751833856105804443e-02 7.054629921913146973e-02 -3.839815780520439148e-02 1.734827011823654175e-01 -3.124094605445861816e-01 -6.066431850194931030e-02 1.632756292819976807e-01 4.245406761765480042e-02 1.446788907051086426e-01 1.062722206115722656e-01 -1.022774055600166321e-01 -9.197001904249191284e-02 -2.020390927791595459e-01 -1.204812005162239075e-01 -1.797412782907485962e-01 1.349427998065948486e-01 3.031346499919891357e-01 -3.208912163972854614e-02 -1.721458286046981812e-01 -2.465767115354537964e-01 -6.350938696414232254e-03 2.823457419872283936e-01 -1.056414842605590820e-01 3.617249429225921631e-01 8.151905611157417297e-03 -3.556456267833709717e-01 -2.093628514558076859e-03 1.970178484916687012e-01 -8.245527744293212891e-02 -2.879368886351585388e-02
-6.570023298263549805e-02 -1.228706389665603638e-01 2.645492553710937500e-01 1.526445895433425903e-01 6.297155283391475677e-03 1.120740249752998352e-01 -2.159577906131744385e-01 1.103896126151084900e-01 7.478331774473190308e-02 1.447771340608596802e-01 2.671982049942016602e-01 1.020004227757453918e-01 1.173185463994741440e-02 -5.301904305815696716e-02 -3.573691472411155701e-02 -4.885870814323425293e-01 1.189701706171035767e-01 5.433263629674911499e-02 1.129768341779708862e-01 8.995932294055819511e-04 -1.518740504980087280e-01 1.536488384008407593e-01 8.291580714285373688e-03 2.922861278057098389e-01 -1.691727191209793091e-01 1.117712855339050293e-01 -6.183138117194175720e-03 -2.737913131713867188e-01 8.609838783740997314e-02 3.933013975620269775e-01 -1.522517204284667969e-01 3.383655473589897156e-02
1.174410581588745117e-01 -1.425365954637527466e-01 5.490548163652420044e-02 2.630391120910644531e-01 -1.388251632452011108e-01 2.813243540003895760e-03 9.967016987502574921e-03 3.710432723164558411e-02 -7.353284955024719238e-02 1.801856458187103271e-01 2.114120274782180786e-01 2.456341832876205444e-01 9.947680681943893433e-02 2.330844700336456299e-01 -1.091367155313491821e-01 -3.569488227367401123e-01 -7.309657987207174301e-03 -2.233313024044036865e-02 1.403702497482299805e-01 -3.177354931831359863e-01 -2.428254485130310059e-01 1.128887850791215897e-02 1.913355141878128052e-01 1.747969985008239746e-01 -3.661457896232604980e-01 1.517681181430816650e-01 -9.815609455108642578e-02 -2.266847491264343262e-01 1.641474664211273193e-01 6.605681777000427246e-02 -7.019505649805068970e-02 1.570313721895217896e-01
-3.693038597702980042e-03 -2.093055546283721924e-01 -2.164605110883712769e-01 -3.168521448969841003e-02 -2.039034068584442139e-01 1.718041747808456421e-01 2.568782679736614227e-02 1.164954602718353271e-01 1.368948519229888916e-01 1.727864295244216919e-01 4.063710272312164307e-01 -7.882684469223022461e-02 1.032559350132942200e-01 -2.409226074814796448e-02 2.458828836679458618e-01 -2.663402259349822998e-01 -1.830756068229675293e-01 -2.566062211990356445e-01 -4.776657372713088989e-02 -1.572354137897491455e-01 -4.877565428614616394e-02 -2.898877561092376709e-01 -1.739309132099151611e-01 9.481070190668106079e-02 -3.424901068210601807e-01 1.473864912986755371e-01 1.541772391647100449e-02 -8.372708223760128021e-03 7.408358156681060791e-02 2.193301729857921600e-02 2.319478839635848999e-01 9.637178480625152588e-02
-7.317695766687393188e-02 -1.058098301291465759e-01 1.111670490354299545e-02 3.084309399127960205e-01 -1.045605093240737915e-01 1.082058250904083252e-01 -2.752461284399032593e-02 1.677801162004470825e-01 2.193464338779449463e-01 3.751886487007141113e-01 2.259896397590637207e-01 -2.446304447948932648e-02 -6.078464910387992859e-03 5.661501362919807434e-02 8.545058779418468475e-03 -5.248198509216308594e-01 -6.214546412229537964e-02 -8.291131258010864258e-02 -2.784432098269462585e-02 2.327723242342472076e-02 -1.303462386131286621e-01 -1.183458697050809860e-02 1.482025235891342163e-01 1.043945103883743286e-01 -2.516293525695800781e-01 1.075444370508193970e-01 1.495510637760162354e-01 -2.160198241472244263e-01 7.315655797719955444e-02 2.849618792533874512e-01 -1.268635541200637817e-01 9.347795695066452026e-02
1.824603416025638580e-02 -1.079420372843742371e-02 3.783685341477394104e-02 1.239857673645019531e-01 1.522116828709840775e-02 -3.530743718147277832e-02 -8.315733075141906738e-02 1.263007670640945435e-01 2.740555107593536377e-01 1.613500267267227173e-01 3.147043883800506592e-01 2.236631698906421661e-03 1.111014336347579956e-01 -9.488540142774581909e-02 -5.267650261521339417e-02 -4.416101574897766113e-01 2.814920805394649506e-02 -2.414720505475997925e-01 1.384146213531494141e-01 1.396341770887374878e-01 -2.521595656871795654e-01 -1.745300018228590488e-03 -6.236376240849494934e-03 2.938645482063293457e-01 -1.954032629728317261e-01 -2.768157236278057098e-02 -1.152012869715690613e-02 -1.552599817514419556e-01 -9.077698737382888794e-02 2.212204337120056152e-01 -2.061131000518798828e-01 3.584508895874023438e-01
8.145104348659515381e-02 -1.473731845617294312e-01 2.531111799180507660e-02 4.770711809396743774e-02 7.831510901451110840e-02 5.880497023463249207e-02 -3.176469504833221436e-01 -1.023558303713798523e-01 2.516560554504394531e-01 1.055868417024612427e-01 -2.713590562343597412e-01 -1.816369444131851196e-01 -2.920860052108764648e-01 2.270855475217103958e-03 -1.788600347936153412e-02 -3.338251709938049316e-01 -1.399908661842346191e-01 1.286440622061491013e-02 2.430680580437183380e-02 -6.293596327304840088e-02 -2.533505558967590332e-01 8.813325315713882446e-03 -7.512693107128143311e-02 3.856003284454345703e-01 -1.930064111948013306e-01 1.351165026426315308e-01 -5.967433750629425049e-02 -3.311146795749664307e-01 1.851210147142410278e-01 2.096813172101974487e-02 5.306819826364517212e-02 -1.429510116577148438e-01
-1.716879606246948242e-01 5.164410546422004700e-02 -9.491857141256332397e-03 2.333229929208755493e-01 7.672664523124694824e-02 2.470266222953796387e-01 -1.096081268042325974e-02 1.112101450562477112e-01 6.044482067227363586e-02 2.488871812820434570e-01 1.064610630273818970e-01 -2.642861381173133850e-02 1.738634258508682251e-01 -2.499450743198394775e-02 1.110690534114837646e-01 -4.148609638214111328e-01 1.557122077792882919e-02 1.115824952721595764e-01 1.454780399799346924e-01 -6.826602667570114136e-02 -2.832890748977661133e-01 1.002920269966125488e-01 1.554640680551528931e-01 3.025926649570465088e-01 -3.347933590412139893e-01 2.647466063499450684e-01 -9.357523173093795776e-03 -2.061712890863418579e-01 -4.322506487369537354e-03 1.799079626798629761e-01 -1.054862439632415771e-01 1.677955538034439087e-01
-3.921834006905555725e-02 -1.589073836803436279e-01 1.507493853569030762e-01 2.396918982267379761e-01 -5.532078072428703308e-02 -1.567347906529903412e-02 -2.007391303777694702e-02 3.781486302614212036e-02 8.765493333339691162e-02 1.460866779088973999e-01 4.998384416103363037e-02 -8.291905745863914490e-03 2.841214537620544434e-01 2.970654889941215515e-02 -2.293502353131771088e-02 -3.988063931465148926e-01 1.864221394062042236e-01 -2.723018527030944824e-01 1.717435717582702637e-01 4.064453393220901489e-02 -1.163276806473731995e-01 -2.243325859308242798e-02 -1.378875672817230225e-01 2.568285465240478516e-01 -4.287612140178680420e-01 2.428728938102722168e-01 -1.198239065706729889e-02 -9.440080076456069946e-02 -3.995212167501449585e-02 2.222821265459060669e-01 -2.263048440217971802e-01 1.482067555189132690e-01
1.052953004837036133e-01 -1.594551652669906616e-01 2.243385910987854004e-01 9.207914769649505615e-02 -1.320227831602096558e-01 -8.069745451211929321e-02 -3.704734742641448975e-01 4.241894930601119995e-02 1.024056300520896912e-01 -6.357589364051818848e-02 2.580870985984802246e-01 -1.892833262681961060e-01 1.308990567922592163e-01 4.078526198863983154e-01 -2.230229414999485016e-02 -1.386547982692718506e-01 2.077746540307998657e-01 -2.176513522863388062e-01 -2.649984657764434814e-01 -2.498655393719673157e-02 -2.035543769598007202e-01 -6.477425992488861084e-02 9.838351607322692871e-02 2.003653198480606079e-01 -2.135200649499893188e-01 7.407210022211074829e-02 1.088645011186599731e-01 -3.042554482817649841e-02 2.262000441551208496e-01 2.853072993457317352e-02 -1.753752827644348145e-01 -1.344747543334960938e-01
-1.177277266979217529e-01 -3.778981268405914307e-01 -2.217580229043960571e-01 -2.065991982817649841e-03 -9.214905649423599243e-02 2.623362839221954346e-01 -2.239693403244018555e-01 -3.355379775166511536e-02 8.781920373439788818e-02 1.434081643819808960e-01 4.204943031072616577e-02 1.003314331173896790e-01 -9.039407968521118164e-02 -4.743187874555587769e-02 1.034783944487571716e-01 -2.941065430641174316e-01 -1.320814639329910278e-01 1.607020646333694458e-01 6.036347523331642151e-02 -1.482436060905456543e-01 -2.505563199520111084e-01 -9.894896298646926880e-02 -1.841628253459930420e-01 3.323399424552917480e-01 4.687242582440376282e-02 2.180454730987548828e-01 9.016903489828109741e-02 -2.443685382604598999e-01 7.087232917547225952e-02 6.782728433609008789e-02 3.236840069293975830e-01 2.179363742470741272e-03
-8.669156231917440891e-04 -2.947827875614166260e-01 3.682382404804229736e-02 8.718655444681644440e-03 4.564791917800903320e-02 -3.699023509398102760e-04 -7.949222810566425323e-03 -2.063333243131637573e-01 5.987702868878841400e-03 2.796975672245025635e-01 1.911215037107467651e-01 -1.641371846199035645e-01 1.112065836787223816e-01 6.905291974544525146e-02 1.417450904846191406e-01 -3.464444577693939209e-01 8.635786920785903931e-02 7.969144731760025024e-02 3.979644924402236938e-02 1.616024412214756012e-02 -3.537988662719726562e-01 1.997190564870834351e-01 2.174888104200363159e-01 3.182481825351715088e-01 -2.038990110158920288e-01 6.235913187265396118e-02 -2.386862337589263916e-01 7.429350167512893677e-03 2.017453163862228394e-01 2.368484288454055786e-01 -1.786829978227615356e-01 8.631624281406402588e-02
6.088280677795410156e-02 5.063856020569801331e-02 -8.199892193078994751e-02 2.325236052274703979e-01 -2.351608723402023315e-01 3.710046783089637756e-02 -2.237403988838195801e-01 1.870687603950500488e-01 -1.208890136331319809e-02 6.580626964569091797e-02 2.244644612073898315e-01 -2.283675782382488251e-02 9.937224537134170532e-02 4.992177709937095642e-02 2.155524343252182007e-01 -3.713429570198059082e-01 6.067640334367752075e-02 1.589358896017074585e-01 4.315657168626785278e-02 -1.883567124605178833e-01 3.219621255993843079e-02 -4.400098919868469238e-01 -1.073963493108749390e-01 2.379854172468185425e-01 -2.532900571823120117e-01 -2.257490903139114380e-02 -1.571119874715805054e-01 3.036475391127169132e-04 6.454963237047195435e-02 6.354638189077377319e-02 1.831236332654953003e-01 2.809097468852996826e-01
-9.005416184663772583e-03 -3.044751286506652832e-01 8.418688178062438965e-02 1.162272989749908447e-01 1.245555877685546875e-01 2.201543003320693970e-01 8.654017001390457153e-02 -7.721087336540222168e-02 -1.356369163841009140e-02 1.445280611515045166e-01 6.430466473102569580e-02 -1.070012897253036499e-01 -1.382586359977722168e-01 -1.186747625470161438e-01 5.737794563174247742e-03 -4.421364068984985352e-01 -5.405981838703155518e-02 1.112191602587699890e-01 2.574046850204467773e-01 1.886712620034813881e-03 -3.766065537929534912e-01 -1.279333233833312988e-02 9.580242447555065155e-03 -3.026621183380484581e-03 -4.681922197341918945e-01 1.363374143838882446e-01 -1.093019917607307434e-01 -1.870617866516113281e-01 7.882767915725708008e-02 1.370077729225158691e-01 -9.882627427577972412e-02 2.605995163321495056e-02
-7.509232312440872192e-02 -4.188757017254829407e-02 -2.400871217250823975e-01 -1.371070649474859238e-02 -1.422689259052276611e-01 1.152151674032211304e-01 8.236312866210937500e-02 1.084379386156797409e-02 5.360580235719680786e-02 1.091338470578193665e-01 2.670677900314331055e-01 3.164330124855041504e-02 1.644578129053115845e-01 2.236620783805847168e-01 -4.526657983660697937e-02 -3.492217361927032471e-01 -7.509879767894744873e-02 -1.622181087732315063e-01 1.150812059640884399e-01 -1.575976610183715820e-01 1.300417631864547729e-01 -4.983030557632446289e-01 -5.152675136923789978e-02 2.401842474937438965e-01 -2.689649462699890137e-01 2.744495272636413574e-01 -4.957232624292373657e-02 6.359868217259645462e-03 -1.257706731557846069e-01 8.226925134658813477e-02 1.082114428281784058e-01 1.616165190935134888e-01
-1.064080446958541870e-01 -1.292211115360260010e-01 -4.658497869968414307e-02 2.339902073144912720e-01 3.497598320245742798e-02 8.207842707633972168e-02 1.177499145269393921e-01 -9.395042434334754944e-03 1.154301781207323074e-02 1.384194344282150269e-01 3.809184581041336060e-02 1.411784738302230835e-01 1.294749528169631958e-01 6.209796294569969177e-02 -2.135466933250427246e-01 -5.743373632431030273e-01 3.390330448746681213e-02 1.258845329284667969e-01 9.872957319021224976e-02 1.669806391000747681e-01 -2.679674923419952393e-01 6.019148603081703186e-02 -3.630892559885978699e-02 1.358138173818588257e-01 -3.546808958053588867e-01 1.955282986164093018e-01 -2.322790324687957764e-01 -1.455349028110504150e-01 2.481004148721694946e-01 3.274568170309066772e-02 6.293215602636337280e-02 -2.851424179971218109e-02
4.498821869492530823e-02 1.843775995075702667e-02 1.540743932127952576e-02 5.968108028173446655e-02 -1.254418194293975830e-01 4.626702889800071716e-02 -2.105292677879333496e-01 2.010561078786849976e-01 1.868748366832733154e-01 -1.843121051788330078e-01 2.854697108268737793e-01 7.488539069890975952e-02 -6.617713719606399536e-03 -1.116208657622337341e-01 1.288242191076278687e-01 -3.359195291996002197e-01 9.287644177675247192e-02 -8.054258674383163452e-02 2.342305481433868408e-01 -2.872300148010253906e-01 -4.049569368362426758e-02 -4.206469953060150146e-01 -2.467615008354187012e-01 2.014344334602355957e-01 -2.898332178592681885e-01 1.180839389562606812e-01 -5.551667138934135437e-02 6.772893667221069336e-02 2.825607918202877045e-02 1.897475421428680420e-01 4.469498060643672943e-03 -1.353213489055633545e-01
-1.867035217583179474e-02 -1.564772725105285645e-01 8.144710212945938110e-02 4.556290060281753540e-02 1.004904955625534058e-01 1.576773524284362793e-01 -1.369389891624450684e-01 -3.123720549046993256e-02 1.304015070199966431e-01 4.481419622898101807e-01 1.714204549789428711e-01 1.902619004249572754e-01 1.175401266664266586e-02 -1.742074638605117798e-02 -7.306509185582399368e-03 -3.835473060607910156e-01 -8.247433602809906006e-02 -3.055167384445667267e-02 6.679037958383560181e-02 -4.285361990332603455e-02 -8.697019517421722412e-02 -1.384142935276031494e-01 2.897200584411621094e-01 3.161356449127197266e-01 -2.079522907733917236e-01 2.332046031951904297e-01 -2.638968266546726227e-02 -9.563584625720977783e-02 -5.920849740505218506e-02 3.205970227718353271e-01 -9.784181416034698486e-02 1.810449063777923584e-01
1.759510189294815063e-01 9.844005852937698364e-02 -2.398641109466552734e-01 5.737178027629852295e-02 2.503574453294277191e-02 1.979746371507644653e-01 -1.023468524217605591e-01 1.549350619316101074e-01 -5.901712179183959961e-02 1.403732895851135254e-01 1.866299360990524292e-01 -1.378086507320404053e-01 1.018670797348022461e-01 1.132903620600700378e-01 5.930780246853828430e-02 -5.157005190849304199e-01 -6.635667383670806885e-02 1.389843504875898361e-02 -6.051927059888839722e-02 -1.053326204419136047e-01 1.042822822928428650e-01 -4.560968577861785889e-01 -5.092403665184974670e-02 3.090863227844238281e-01 -3.186606168746948242e-01 -1.866299100220203400e-02 -5.402228981256484985e-02 8.906503766775131226e-02 1.734798029065132141e-02 -9.808164322748780251e-04 6.753984093666076660e-02 -2.345702610909938812e-02
-2.245578467845916748e-01 -1.917262077331542969e-01 2.177648991346359253e-01 -1.628991961479187012e-01 -3.351473947986960411e-03 1.927035301923751831e-01 -2.773199975490570068e-01 -7.086878269910812378e-02 -1.067592129111289978e-01 -9.197364002466201782e-02 1.615939140319824219e-01 -4.246812313795089722e-02 1.667852103710174561e-01 1.432743221521377563e-01 -1.781461834907531738e-01 -2.557011842727661133e-01 2.388366013765335083e-01 4.553947225213050842e-02 -3.065082989633083344e-02 7.701779156923294067e-02 -1.953046023845672607e-01 -3.055900037288665771e-01 1.723023951053619385e-01 1.233011782169342041e-01 -1.071345657110214233e-01 3.388845622539520264e-01 8.920738101005554199e-02 -1.434423178434371948e-01 2.763996422290802002e-01 8.492083847522735596e-02 -2.014014273881912231e-01 7.150002568960189819e-02
-1.320812106132507324e-01 -2.550781667232513428e-01 4.282395169138908386e-02 -2.292234264314174652e-02 3.029192090034484863e-01 1.824387814849615097e-03 -8.801241964101791382e-02 -1.314677149057388306e-01 1.103836968541145325e-01 2.171672135591506958e-01 1.756031811237335205e-01 8.937889337539672852e-02 1.175760477781295776e-02 1.275843083858489990e-01 6.870748102664947510e-02 -3.998090326786041260e-01 1.028358861804008484e-01 4.731111600995063782e-02 1.813068389892578125e-01 9.366512298583984375e-03 -2.265541702508926392e-01 -1.569651067256927490e-02 -2.278104238212108612e-02 1.475244164466857910e-01 -1.227342039346694946e-01 3.100120723247528076e-01 2.952985763549804688e-01 -1.272741258144378662e-01 6.620427221059799194e-02 2.589606642723083496e-01 -3.362287282943725586e-01 -2.209992520511150360e-02
-1.275092363357543945e-01 1.087422575801610947e-02 7.969863712787628174e-02 1.782425045967102051e-01 1.079584956169128418e-01 1.851427406072616577e-01 -1.357572227716445923e-01 5.608518049120903015e-02 -5.431164428591728210e-02 3.450484275817871094e-01 2.471903711557388306e-01 2.791229449212551117e-02 -9.962376207113265991e-02 2.806372009217739105e-02 -1.880256109870970249e-03 -4.184300899505615234e-01 -8.923430740833282471e-02 -1.415310055017471313e-01 -5.815675854682922363e-02 -1.527968496084213257e-01 -2.659093439579010010e-01 3.185212612152099609e-02 -5.498084053397178650e-02 3.992558419704437256e-01 -2.916838526725769043e-01 9.735440462827682495e-02 1.949613094329833984e-01 -1.424089074134826660e-01 8.577768690884113312e-03 2.283392995595932007e-01 -1.182950958609580994e-01 1.937551982700824738e-02
-1.782927475869655609e-02 1.274670213460922241e-01 -9.407562762498855591e-02 1.299958378076553345e-01 -9.969941526651382446e-02 -1.646507382392883301e-01 -3.819136023521423340e-01 -1.264555901288986206e-01 9.613391011953353882e-02 -1.356665045022964478e-01 7.617465406656265259e-02 -4.984596371650695801e-02 6.929776072502136230e-02 -6.119547039270401001e-02 3.243067115545272827e-02 -1.169220432639122009e-01 2.490924745798110962e-01 7.253485731780529022e-03 1.043816357851028442e-01 -2.774521708488464355e-01 -4.606495797634124756e-02 -3.183424472808837891e-01 -1.284146914258599281e-03 3.312556445598602295e-01 -3.000473678112030029e-01 2.209224551916122437e-02 -1.338611394166946411e-01 7.764018326997756958e-02 1.719964891672134399e-01 1.752129495143890381e-01 -2.071983963251113892e-01 3.445792496204376221e-01
-1.498534232378005981e-01 5.587217211723327637e-02 1.027765423059463501e-01 3.583408892154693604e-02 -1.292570680379867554e-01 2.737213373184204102e-01 -2.175505161285400391e-01 -9.092010557651519775e-02 2.875668108463287354e-01 -1.171392127871513367e-01 -3.418649360537528992e-02 -1.651045680046081543e-01 -1.127144843339920044e-01 9.537604451179504395e-02 8.234143257141113281e-03 -3.337865769863128662e-01 -9.288147836923599243e-02 -5.398737266659736633e-03 8.371531963348388672e-02 -1.306142657995223999e-02 -1.417106837034225464e-01 -2.612780034542083740e-01 9.096300601959228516e-02 1.703609228134155273e-01 4.239153489470481873e-02 1.633776873350143433e-01 -6.182315573096275330e-02 -3.933595418930053711e-01 3.195551931858062744e-01 2.124922424554824829e-01 1.692861616611480713e-01 2.297239452600479126e-01
-3.202027454972267151e-02 -7.160352170467376709e-02 1.679627150297164917e-01 7.733279466629028320e-02 -2.693814635276794434e-01 1.492086052894592285e-01 -1.853582710027694702e-01 1.282522082328796387e-01 1.266405135393142700e-01 2.292743474245071411e-01 4.119084402918815613e-02 -1.512022465467453003e-01 2.710822820663452148e-01 9.548971056938171387e-02 -4.901386424899101257e-02 -2.640094161033630371e-01 -7.654563337564468384e-02 -1.892617344856262207e-01 1.329186260700225830e-01 -1.025417074561119080e-01 -2.849064767360687256e-01 -3.314726054668426514e-02 1.958757266402244568e-02 2.001594156026840210e-01 -1.904524266719818115e-01 1.636443585157394409e-01 -9.915136545896530151e-02 -2.468370348215103149e-01 3.015026748180389404e-01 4.231594130396842957e-02 5.429802462458610535e-02 3.796262145042419434e-01
1.722672432661056519e-01 -3.530158102512359619e-01 6.612956523895263672e-02 -2.291693352162837982e-02 7.457217201590538025e-03 -1.194444000720977783e-01 -1.786918789148330688e-01 -1.322767138481140137e-02 2.660280764102935791e-01 -1.319029629230499268e-01 9.744385629892349243e-02 -2.983642220497131348e-01 -1.370325684547424316e-01 1.046876162290573120e-01 -2.967996150255203247e-02 -2.212179452180862427e-01 -1.033233106136322021e-01 4.223964735865592957e-02 -8.533352613449096680e-02 2.240614593029022217e-01 -2.176946401596069336e-01 -2.031640112400054932e-01 -8.315977454185485840e-02 4.135208129882812500e-01 -2.782627195119857788e-02 1.239065304398536682e-01 -6.229125335812568665e-02 -2.781153321266174316e-01 4.496843367815017700e-02 2.599290311336517334e-01 8.444070070981979370e-02 1.324312686920166016e-01
1.022848784923553467e-01 -5.024249479174613953e-02 -1.497410237789154053e-01 2.176624350249767303e-02 -1.780512034893035889e-01 2.297233641147613525e-01 -3.349130749702453613e-01 1.650610268115997314e-01 -2.001370117068290710e-02 -4.883604124188423157e-03 2.935098409652709961e-01 4.194067791104316711e-02 -2.505026943981647491e-02 3.623769804835319519e-02 7.459216564893722534e-02 -3.628838062286376953e-01 -5.755173787474632263e-02 1.184814050793647766e-01 1.445254385471343994e-01 -2.128017134964466095e-02 -9.010127186775207520e-02 -4.747549593448638916e-01 -5.313312634825706482e-02 1.430443078279495239e-01 -3.059948384761810303e-01 1.363601088523864746e-01 -1.946497708559036255e-01 1.166922524571418762e-01 -6.208317354321479797e-02 1.809649765491485596e-01 -2.980229444801807404e-02 1.264920681715011597e-01
2.213892638683319092e-01 1.706061884760856628e-02 -1.180390343070030212e-01 2.310342937707901001e-01 6.034737080335617065e-02 1.704194545745849609e-01 4.664914285967824981e-06 -1.037734299898147583e-01 1.795813143253326416e-01 -1.638494729995727539e-01 5.575413629412651062e-02 -2.747942805290222168e-01 7.682625204324722290e-02 -1.978049278259277344e-01 2.306020706892013550e-01 -4.003990590572357178e-01 7.111960649490356445e-02 -5.661954637616872787e-03 2.445214986801147461e-02 -3.072415888309478760e-01 -2.881571091711521149e-02 -2.742674350738525391e-01 1.074308678507804871e-01 1.185455843806266785e-01 -3.140025734901428223e-01 -7.946478575468063354e-02 -1.112751513719558716e-01 8.427229523658752441e-02 4.337721318006515503e-02 2.782951891422271729e-01 -1.341600418090820312e-01 1.422395110130310059e-01
1.689356565475463867e-01 -1.839767694473266602e-01 1.190632283687591553e-01 -2.788895666599273682e-01 1.023112609982490540e-02 2.600807547569274902e-01 3.065053373575210571e-02 9.221947193145751953e-02 3.584744334220886230e-01 -1.241481751203536987e-01 2.757554352283477783e-01 -8.668081834912300110e-03 -3.007612377405166626e-02 1.446775496006011963e-01 8.825600147247314453e-02 -1.595254987478256226e-01 -3.958992287516593933e-02 1.045311242341995239e-01 2.075289003551006317e-02 -1.768981963396072388e-01 -3.613466024398803711e-01 -1.456290632486343384e-01 1.741377413272857666e-01 3.607512414455413818e-01 -1.277628988027572632e-01 3.558085486292839050e-02 1.065035164356231689e-01 -2.074373811483383179e-01 1.087951734662055969e-01 -6.922361254692077637e-02 1.193736344575881958e-01 1.845469623804092407e-01
-2.063075602054595947e-01 -1.599369347095489502e-01 2.790181525051593781e-02 3.535640193149447441e-03 -7.301479578018188477e-02 9.062409400939941406e-02 2.302864007651805878e-02 -1.367432624101638794e-01 1.025080680847167969e-01 -6.571841239929199219e-02 3.068294525146484375e-01 6.115227192640304565e-02 -1.036457624286413193e-02 3.650592267513275146e-01 -6.795544177293777466e-02 -3.169257938861846924e-01 1.866309940814971924e-01 -1.184519278467632830e-04 -6.055030599236488342e-02 -1.927344128489494324e-02 -3.131061494350433350e-01 -1.058758348226547241e-01 -8.015822619199752808e-02 3.681765794754028320e-01 4.070342704653739929e-02 -1.056848540902137756e-01 -1.735484600067138672e-01 -3.925451338291168213e-01 1.249342598021030426e-02 2.473468426614999771e-03 1.804697513580322266e-01 -1.651827543973922729e-01
-2.015066519379615784e-02 3.694064915180206299e-02 -1.130870133638381958e-01 8.622281998395919800e-02 1.109772995114326477e-01 -8.583963662385940552e-02 -1.231600716710090637e-01 -1.632258892059326172e-01 4.862556606531143188e-02 -1.230743825435638428e-01 4.099638164043426514e-01 -1.511856541037559509e-02 1.680961996316909790e-02 -1.856022328138351440e-01 3.918735384941101074e-01 -4.500915408134460449e-01 -1.210621185600757599e-02 -3.240478923544287682e-03 -5.110156163573265076e-02 7.336243987083435059e-02 1.567630171775817871e-01 -9.664398431777954102e-02 -1.098352894186973572e-01 2.393837273120880127e-01 -4.576179012656211853e-02 3.083801865577697754e-01 6.642754655331373215e-03 -2.397263050079345703e-01 5.244356393814086914e-02 -5.725342035293579102e-02 4.603235796093940735e-02 2.560001313686370850e-01
1.066648960113525391e-01 2.532185055315494537e-02 -1.147208437323570251e-01 -1.780658587813377380e-02 -1.572685390710830688e-01 2.197168618440628052e-01 -4.040253460407257080e-01 1.336482465267181396e-01 -3.399595245718955994e-02 -5.275354161858558655e-02 8.969843387603759766e-02 5.971177294850349426e-02 1.140220165252685547e-01 1.174607649445533752e-01 1.165161430835723877e-01 -3.308225572109222412e-01 9.252019971609115601e-02 -2.632783539593219757e-02 4.376368597149848938e-02 -8.342798054218292236e-02 -5.948693305253982544e-02 -3.776315450668334961e-01 -2.235813736915588379e-01 1.855708509683609009e-01 -4.313184022903442383e-01 6.288612633943557739e-02 -1.919700652360916138e-01 1.618751287460327148e-01 -8.081848919391632080e-02 8.784288913011550903e-02 5.442197620868682861e-02 1.899332851171493530e-01
-1.118625774979591370e-01 -3.624663129448890686e-02 2.006089985370635986e-01 2.347252517938613892e-01 -1.047458872199058533e-01 6.392475962638854980e-02 -3.459384143352508545e-01 1.025486737489700317e-02 1.794077008962631226e-01 1.918457001447677612e-01 2.219095975160598755e-01 -1.320604607462882996e-02 2.023539096117019653e-01 3.382529318332672119e-01 -1.044118329882621765e-01 -2.418635189533233643e-01 2.447493970394134521e-01 -8.758012950420379639e-02 -2.116055041551589966e-01 1.915022730827331543e-02 -1.556302905082702637e-01 -1.247139368206262589e-02 1.747147440910339355e-01 2.337047457695007324e-01 -3.376926179043948650e-04 2.769308388233184814e-01 1.493547260761260986e-01 -4.769506677985191345e-02 2.568623721599578857e-01 -1.339176595211029053e-01 -1.753133721649646759e-02 -7.139016687870025635e-02
-1.754142194986343384e-01 -2.296256721019744873e-01 -2.770319879055023193e-01 -6.549590267241001129e-03 2.779880538582801819e-02 2.778454720973968506e-01 -9.392482042312622070e-02 5.019872635602951050e-02 2.232918515801429749e-02 5.095666274428367615e-02 2.566992938518524170e-01 -3.138624727725982666e-01 1.483440101146697998e-01 2.991933189332485199e-02 -1.022322401404380798e-01 -1.388014853000640869e-01 -1.146201118826866150e-01 -1.475497782230377197e-01 -2.575979754328727722e-02 -2.049536406993865967e-01 -7.731831818819046021e-02 -2.849506139755249023e-01 1.621667444705963135e-01 5.341137200593948364e-02 -1.019141003489494324e-01 1.171371787786483765e-01 -9.781093895435333252e-02 -2.254047095775604248e-01 3.343474566936492920e-01 4.037526622414588928e-02 -1.453108526766300201e-02 3.718417584896087646e-01
-7.132869958877563477e-02 -6.309930980205535889e-02 2.645120620727539062e-01 1.995214670896530151e-01 1.379643529653549194e-01 2.523948810994625092e-02 -9.579661488533020020e-02 1.837367744883522391e-04 1.891539096832275391e-01 3.446447551250457764e-01 2.869432866573333740e-01 1.128500327467918396e-01 1.288009434938430786e-01 -7.032911479473114014e-02 1.073378697037696838e-01 -4.149199426174163818e-01 -3.073289990425109863e-02 -5.136140063405036926e-02 -1.241302341222763062e-01 -1.222009509801864624e-01 -1.469447910785675049e-01 8.907225728034973145e-02 -4.800000786781311035e-02 2.449541240930557251e-01 -2.327277064323425293e-01 2.875013947486877441e-01 5.752211809158325195e-02 -1.153076216578483582e-01 1.063776463270187378e-01 1.745623797178268433e-01 1.121690124273300171e-01 2.528031766414642334e-01
-1.355489194393157959e-01 -2.992246150970458984e-01 -7.676792144775390625e-02 -1.534664630889892578e-01 -5.830018967390060425e-02 2.763472869992256165e-02 -1.410645898431539536e-02 -5.731980502605438232e-02 4.140718281269073486e-01 -7.464336603879928589e-02 3.803748264908790588e-02 -7.168440520763397217e-02 3.937801346182823181e-02 -9.015163034200668335e-02 5.571822449564933777e-02 -2.770209908485412598e-01 3.303185999393463135e-01 9.174071997404098511e-02 2.497255951166152954e-01 9.988939762115478516e-02 -1.595237255096435547e-01 -2.749654650688171387e-01 1.576731353998184204e-01 2.931738197803497314e-01 -2.075243741273880005e-01 -2.570749260485172272e-02 1.092688590288162231e-01 9.905432350933551788e-03 3.181497752666473389e-01 -3.516611456871032715e-02 1.386168748140335083e-01 -5.190677568316459656e-02
-4.803748801350593567e-02 -2.082481086254119873e-01 -1.632154732942581177e-02 2.275009751319885254e-01 4.590934142470359802e-02 1.720435544848442078e-02 -7.411084324121475220e-02 1.881761550903320312e-01 1.173116341233253479e-01 1.739871799945831299e-01 2.194533348083496094e-01 -7.912308722734451294e-02 2.336720228195190430e-01 -3.180503845214843750e-02 4.122938960790634155e-03 -4.538482427597045898e-01 1.569648236036300659e-01 -1.436018794775009155e-01 1.436818391084671021e-01 -2.301112562417984009e-02 -3.111602962017059326e-01 1.855382472276687622e-01 1.449130028486251831e-01 1.215475574135780334e-01 -2.982034385204315186e-01 2.293113172054290771e-01 -1.694633513689041138e-01 -2.825485169887542725e-01 -8.362580835819244385e-02 6.783925928175449371e-03 -6.039530038833618164e-02 -6.879588216543197632e-02
-1.094788089394569397e-01 -2.066217064857482910e-01 1.712536364793777466e-01 5.272809788584709167e-02 1.847740076482295990e-02 5.263744667172431946e-02 -1.981834918260574341e-01 1.077230200171470642e-01 -1.153599563986063004e-02 8.747948706150054932e-02 3.429572880268096924e-01 7.788209617137908936e-02 5.210477858781814575e-02 2.974910140037536621e-01 -2.881364896893501282e-02 -3.535727262496948242e-01 -7.765941321849822998e-02 -3.637490570545196533e-01 2.320737242698669434e-01 3.008000925183296204e-02 -1.911700703203678131e-02 -2.212718427181243896e-01 -1.557983160018920898e-01 2.150079011917114258e-01 -2.515043020248413086e-01 3.743315581232309341e-03 -2.383103668689727783e-01 -1.901190578937530518e-01 1.616029292345046997e-01 4.251002892851829529e-02 -1.081918030977249146e-01 -4.382591322064399719e-02
-8.361396938562393188e-02 -2.265599519014358521e-01 1.076940298080444336e-01 -2.998138219118118286e-02 -3.490183874964714050e-02 5.133627727627754211e-02 -3.610558807849884033e-01 -1.091122105717658997e-01 1.148610487580299377e-01 3.540075123310089111e-01 2.122523635625839233e-01 -1.377577632665634155e-01 1.787517070770263672e-01 8.285166323184967041e-02 -1.315690129995346069e-01 -2.358704954385757446e-01 1.700804382562637329e-01 -6.644917279481887817e-02 -1.339546889066696167e-01 5.480630323290824890e-02 -2.479032725095748901e-01 -5.418800562620162964e-02 3.202474415302276611e-01 1.274546980857849121e-01 -2.913721203804016113e-01 -1.336315739899873734e-02 1.980911642313003540e-01 -1.160734966397285461e-01 1.244794353842735291e-01 1.950801759958267212e-01 -1.609127819538116455e-01 1.184810772538185120e-01
-1.671589352190494537e-02 -3.408851474523544312e-02 -6.728544831275939941e-02 -4.651795700192451477e-02 -2.487687468528747559e-01 -1.049484163522720337e-01 -3.583131358027458191e-02 -5.057867988944053650e-02 2.398747503757476807e-01 -9.255345165729522705e-02 1.657671481370925903e-01 -8.162949979305267334e-02 -1.253390461206436157e-01 5.290675908327102661e-02 1.032418906688690186e-01 -2.642521858215332031e-01 2.749783694744110107e-01 2.711416184902191162e-01 4.282874614000320435e-02 -2.676261961460113525e-02 -3.249989748001098633e-01 -2.386276870965957642e-01 -1.491404324769973755e-01 4.532136321067810059e-01 -1.281961947679519653e-01 1.912194043397903442e-01 7.580479234457015991e-02 9.938828647136688232e-02 2.675083577632904053e-01 1.085835471749305725e-01 -1.338822096586227417e-01 -6.392478197813034058e-02
-5.958394333720207214e-02 5.119757261127233505e-03 -2.367152571678161621e-01 4.970564320683479309e-02 -3.989940136671066284e-02 1.276771277189254761e-01 -3.792825043201446533e-01 1.241936162114143372e-01 9.831950068473815918e-02 1.470101851737126708e-04 1.194300130009651184e-01 1.065927967429161072e-01 1.519784778356552124e-01 4.296489432454109192e-02 1.763755828142166138e-01 -4.505417346954345703e-01 3.952674567699432373e-02 7.612180709838867188e-02 8.315841853618621826e-02 3.780920803546905518e-02 -9.842327982187271118e-02 -4.354979693889617920e-01 -8.168731629848480225e-02 1.234591379761695862e-01 -3.281316757202148438e-01 1.202005594968795776e-01 -1.727391928434371948e-01 1.949387937784194946e-01 -2.419702336192131042e-02 8.824777603149414062e-02 5.892277136445045471e-02 1.662773936986923218e-01
-1.402337700128555298e-01 -1.401694566011428833e-01 -5.054216459393501282e-02 1.766526512801647186e-02 -2.007441073656082153e-01 -1.666788160800933838e-01 -1.250121928751468658e-02 -1.812049150466918945e-01 3.251974284648895264e-01 2.093089744448661804e-02 1.904437392950057983e-01 -2.317392677068710327e-01 -9.326710551977157593e-02 5.618240684270858765e-02 1.704970747232437134e-01 -1.192336007952690125e-01 2.096228748559951782e-01 1.315958946943283081e-01 8.510994911193847656e-02 4.037628695368766785e-02 -2.578004896640777588e-01 -1.684274524450302124e-01 -1.179063394665718079e-01 5.202255845069885254e-01 -1.428160369396209717e-01 2.601929306983947754e-01 5.199583992362022400e-02 7.771743834018707275e-02 1.865565776824951172e-01 -5.103295296430587769e-02 2.997970767319202423e-02 1.442184448242187500e-01
1.999760121107101440e-01 -3.909793794155120850e-01 3.053630329668521881e-02 -1.111124530434608459e-01 -8.377818018198013306e-02 2.401981949806213379e-01 -5.878667533397674561e-02 5.025865137577056885e-02 2.196161448955535889e-01 1.080326661467552185e-01 -8.345745503902435303e-02 -9.313343465328216553e-02 7.072792202234268188e-02 1.286299228668212891e-01 -4.323038086295127869e-02 -3.476554453372955322e-01 8.030120516195893288e-04 1.211969554424285889e-01 2.559654116630554199e-01 -1.780878603458404541e-01 -2.862563133239746094e-01 -5.862512066960334778e-02 9.991110116243362427e-02 2.937296330928802490e-01 -2.166983634233474731e-01 -1.182456463575363159e-01 6.850214302539825439e-02 -1.569176614284515381e-01 2.537753582000732422e-01 2.049594968557357788e-01 -3.802825883030891418e-02 -1.080452352762222290e-01
-2.294083535671234131e-01 -2.436131089925765991e-01 -2.670679986476898193e-01 2.710634469985961914e-01 -4.494237527251243591e-02 1.931560188531875610e-01 -5.682428553700447083e-02 -1.846032887697219849e-01 4.897116217762231827e-03 2.982323169708251953e-01 8.710602670907974243e-02 -1.063924133777618408e-01 -1.278109550476074219e-01 1.456212699413299561e-01 -7.628330960869789124e-03 -3.677546679973602295e-01 -8.606886118650436401e-02 -1.389883607625961304e-01 2.643698081374168396e-02 -4.192785173654556274e-02 -1.013422906398773193e-01 -1.367885321378707886e-01 -1.574342511594295502e-02 1.822725832462310791e-01 -4.386516753584146500e-03 9.141419827938079834e-02 -1.846842169761657715e-01 -2.803151011466979980e-01 1.303503960371017456e-01 3.597832620143890381e-01 -2.543462440371513367e-02 -1.615342795848846436e-01
3.209714964032173157e-02 4.154894128441810608e-02 1.870089173316955566e-01 -9.209029376506805420e-02 -1.241035535931587219e-01 3.607093170285224915e-02 1.293245404958724976e-01 -9.302332252264022827e-02 8.460712432861328125e-02 3.991525173187255859e-01 2.748968005180358887e-01 2.170383930206298828e-01 -1.474177986383438110e-01 -1.347747147083282471e-01 -1.930822730064392090e-01 -3.275747299194335938e-01 1.515949610620737076e-02 -7.656714296899735928e-04 2.434331327676773071e-01 -6.896620988845825195e-02 -1.013237610459327698e-01 -3.741306439042091370e-02 1.537366956472396851e-02 1.271604746580123901e-01 -4.164944291114807129e-01 3.210906386375427246e-01 1.189678311347961426e-01 -1.672549247741699219e-01 9.620419144630432129e-02 1.297468990087509155e-01 1.609403081238269806e-02 -2.665916830301284790e-02
-1.344876885414123535e-01 1.441224366426467896e-01 -3.851430118083953857e-01 6.163943558931350708e-02 6.273718178272247314e-02 7.869934290647506714e-02 -1.426933705806732178e-01 2.234143950045108795e-02 -6.149065494537353516e-02 -7.775073498487472534e-02 3.326113894581794739e-02 -2.332343906164169312e-01 -4.061118140816688538e-02 -1.558678895235061646e-01 8.406795561313629150e-02 -4.585331976413726807e-01 1.027938574552536011e-01 8.861155062913894653e-02 2.833203971385955811e-01 -2.317465394735336304e-01 -1.705374382436275482e-02 5.957660265266895294e-03 7.981169223785400391e-02 6.254526227712631226e-02 -1.224042847752571106e-02 4.217036664485931396e-01 6.177822872996330261e-02 -2.790981233119964600e-01 1.338150352239608765e-01 -1.360950618982315063e-01 7.113180309534072876e-02 7.234889268875122070e-02
1.947199553251266479e-01 -1.156874895095825195e-01 -2.182206809520721436e-01 4.711879044771194458e-02 -6.742408871650695801e-02 1.750110536813735962e-01 -3.554554581642150879e-01 -7.572444155812263489e-03 -3.193447738885879517e-02 -5.956422165036201477e-02 2.439377456903457642e-01 5.113361030817031860e-02 3.038610704243183136e-02 1.250553131103515625e-01 1.991526782512664795e-01 -2.898311913013458252e-01 5.215870216488838196e-02 3.611602261662483215e-02 7.721590995788574219e-02 -4.449974372982978821e-02 -2.242696881294250488e-01 -4.634841680526733398e-01 -1.662454009056091309e-01 9.351410716772079468e-02 -3.183980584144592285e-01 6.466019432991743088e-03 -1.947999298572540283e-01 6.943066418170928955e-02 -8.054158091545104980e-02 2.219693809747695923e-01 3.289761766791343689e-02 1.259943246841430664e-01
-1.449277848005294800e-01 4.347155615687370300e-02 1.128647197037935257e-02 1.773994863033294678e-01 8.375070244073867798e-02 1.724314689636230469e-01 -1.419213861227035522e-01 1.678797453641891479e-01 1.483212560415267944e-01 3.900447189807891846e-01 -7.564382255077362061e-02 5.754597112536430359e-02 1.217055022716522217e-01 1.269630640745162964e-01 -1.055047512054443359e-01 -4.092400372028350830e-01 5.409675091505050659e-02 6.463852524757385254e-02 -8.091194555163383484e-03 -6.944762915372848511e-02 -1.063456088304519653e-01 -1.123112067580223083e-02 -2.994552999734878540e-02 2.353433072566986084e-01 -3.059186637401580811e-01 2.388051450252532959e-01 -2.983043342828750610e-02 -3.179967105388641357e-01 1.669124886393547058e-02 3.412630558013916016e-01 2.984570898115634918e-02 1.332689523696899414e-01
2.066187113523483276e-01 -4.259267076849937439e-02 -1.404201984405517578e-01 -5.414355173707008362e-02 -1.207350641489028931e-01 1.891124993562698364e-01 -4.074695408344268799e-01 5.961591005325317383e-02 4.506203159689903259e-02 -7.259501516819000244e-02 1.088861599564552307e-01 5.302374437451362610e-02 1.432920098304748535e-01 1.846828497946262360e-02 1.871884018182754517e-01 -2.902421653270721436e-01 5.460114032030105591e-02 -5.377989262342453003e-02 9.758068621158599854e-02 -5.731581524014472961e-02 -1.683032363653182983e-01 -3.971830606460571289e-01 -4.469317942857742310e-02 1.822355389595031738e-01 -3.891929090023040771e-01 4.721390455961227417e-02 -2.648019492626190186e-01 3.407788649201393127e-02 -1.341146677732467651e-01 1.909495592117309570e-01 4.345389083027839661e-02 1.717855632305145264e-01
7.884041219949722290e-02 -7.508338987827301025e-02 -2.738208770751953125e-01 5.600420758128166199e-02 1.446607410907745361e-01 -8.587545715272426605e-03 -2.556715309619903564e-01 1.308864355087280273e-01 3.888231813907623291e-01 4.510146006941795349e-02 2.831169962882995605e-01 1.720257699489593506e-01 -2.681294083595275879e-01 1.388955116271972656e-01 1.034372970461845398e-01 -6.459210067987442017e-02 1.655015498399734497e-01 -4.169626906514167786e-02 -7.287506759166717529e-02 1.327867358922958374e-01 -6.325767934322357178e-02 -4.174454137682914734e-02 1.328698992729187012e-01 2.655145823955535889e-01 -1.586716473102569580e-01 2.058294713497161865e-01 -1.653087586164474487e-01 -3.120006322860717773e-01 1.477413177490234375e-01 -1.601765281520783901e-03 -2.746958732604980469e-01 -4.516012966632843018e-02
-5.598375946283340454e-02 -2.849138677120208740e-01 6.173017621040344238e-02 6.653609126806259155e-02 8.688656985759735107e-02 1.746073812246322632e-01 -7.920993864536285400e-02 -1.265917569398880005e-01 3.998685181140899658e-01 6.772062182426452637e-02 5.158283747732639313e-03 -2.199562937021255493e-01 -3.438491821289062500e-01 1.152096539735794067e-01 -3.202037513256072998e-02 -2.214696109294891357e-01 -2.809531288221478462e-03 1.817144686356186867e-03 1.336090266704559326e-01 5.988257378339767456e-02 -2.511676251888275146e-01 2.328543690964579582e-03 -8.245813846588134766e-02 3.901811242103576660e-01 -1.590473949909210205e-01 1.345099210739135742e-01 1.234273985028266907e-01 -2.779714763164520264e-01 2.066413313150405884e-01 3.752313926815986633e-02 -1.395241469144821167e-01 9.798365831375122070e-02
3.949182108044624329e-02 -2.259497791528701782e-01 -1.100598648190498352e-02 8.049497008323669434e-02 -1.967760175466537476e-02 1.268879026174545288e-01 1.101737320423126221e-01 2.143320292234420776e-01 1.356864720582962036e-01 2.122707515954971313e-01 2.935282289981842041e-01 1.627387106418609619e-01 1.863996684551239014e-01 7.191080600023269653e-03 2.763722240924835205e-01 -4.252351224422454834e-01 1.578696370124816895e-01 -7.758735213428735733e-03 3.801888227462768555e-02 1.683374941349029541e-01 -2.709266543388366699e-01 5.096249654889106750e-02 8.529637753963470459e-02 2.511067390441894531e-01 -3.390440046787261963e-01 8.779990673065185547e-02 -9.246495366096496582e-02 -1.398209184408187866e-01 -8.370881527662277222e-02 1.823388785123825073e-01 2.745174616575241089e-02 -7.242003083229064941e-02
-4.187706112861633301e-02 -2.823386788368225098e-01 -9.751786291599273682e-02 2.907068729400634766e-01 -5.597926676273345947e-03 3.302294909954071045e-01 -7.537498325109481812e-02 7.937894761562347412e-02 5.940587446093559265e-02 4.118093289434909821e-03 2.063343860208988190e-02 2.780482769012451172e-01 -8.770884014666080475e-03 1.146128550171852112e-01 -9.388348087668418884e-03 -1.808884441852569580e-01 1.654662638902664185e-01 -2.557118833065032959e-01 2.155761271715164185e-01 5.441767722368240356e-02 -4.019183516502380371e-01 7.078633457422256470e-02 1.527574211359024048e-01 2.889782488346099854e-01 -1.777779012918472290e-01 9.835787117481231689e-02 -1.340514272451400757e-01 -4.459100589156150818e-02 6.195943802595138550e-02 1.322324573993682861e-02 -6.966094672679901123e-02 3.007376492023468018e-01
-1.842305213212966919e-01 1.312339752912521362e-01 -1.516400724649429321e-01 1.039223670959472656e-01 -8.359119296073913574e-02 2.335507869720458984e-01 -1.233438327908515930e-01 8.247935771942138672e-02 -1.160335540771484375e-02 1.024971455335617065e-01 2.364191561937332153e-01 -1.444364041090011597e-01 1.288721114397048950e-01 6.063297018408775330e-02 6.521966308355331421e-02 -5.517655611038208008e-01 6.074467301368713379e-02 8.575805276632308960e-02 5.402378737926483154e-02 -1.929965317249298096e-01 8.786015212535858154e-02 -4.887886047363281250e-01 -1.018134355545043945e-01 -1.569897308945655823e-02 -2.389961034059524536e-01 3.930915892124176025e-02 -7.365235593169927597e-03 -7.026369124650955200e-02 -3.190317656844854355e-03 1.363198608160018921e-01 7.359896600246429443e-02 1.378056555986404419e-01
-1.270560473203659058e-01 -1.704277396202087402e-01 2.556177079677581787e-01 -5.246393382549285889e-02 -1.915206760168075562e-01 -7.443627715110778809e-02 -8.057838678359985352e-02 -2.417943626642227173e-01 2.124051302671432495e-01 -6.972878240048885345e-03 1.287643462419509888e-01 2.932417988777160645e-01 -9.737211465835571289e-02 1.736341416835784912e-01 -3.473002463579177856e-02 -1.191045641899108887e-01 2.178597152233123779e-01 -6.830444186925888062e-02 4.436531662940979004e-02 2.997871860861778259e-02 -2.489314228296279907e-01 -3.094065189361572266e-01 1.616137474775314331e-02 1.480289697647094727e-01 -2.766824364662170410e-01 1.149001941084861755e-01 -2.134997211396694183e-02 -3.618957102298736572e-01 1.661877483129501343e-01 2.262053787708282471e-01 1.987324357032775879e-01 4.952283948659896851e-02
2.133082300424575806e-01 -3.430722057819366455e-01 5.115793645381927490e-02 -1.289929151535034180e-01 -3.713961318135261536e-02 3.575763106346130371e-01 7.026374340057373047e-03 2.198492288589477539e-01 1.998045742511749268e-01 1.390103399753570557e-01 1.946998685598373413e-01 5.393142998218536377e-02 2.251109667122364044e-02 8.141581714153289795e-02 2.015607804059982300e-02 -3.791520893573760986e-01 -4.588669631630182266e-03 1.003100648522377014e-01 1.507225036621093750e-01 -2.105201929807662964e-01 -2.173124402761459351e-01 -1.245859488844871521e-01 -7.135716080665588379e-02 2.376752048730850220e-01 -1.249691620469093323e-01 1.245015934109687805e-01 2.943052351474761963e-02 -1.812327206134796143e-01 2.008108496665954590e-01 8.310101926326751709e-02 -2.028628587722778320e-01 -1.841215491294860840e-01
2.466099113225936890e-01 8.488816022872924805e-02 -2.085626870393753052e-01 7.925279438495635986e-02 -1.594465225934982300e-01 2.207802534103393555e-01 -8.093124628067016602e-02 1.340578645467758179e-01 1.757314950227737427e-01 1.366184651851654053e-02 4.244762063026428223e-01 -7.882481813430786133e-02 2.114844769239425659e-01 -4.544090107083320618e-02 1.557685434818267822e-01 -4.795375466346740723e-01 5.209183786064386368e-03 -4.156896844506263733e-02 2.898235619068145752e-02 -1.683341115713119507e-01 1.990572214126586914e-01 -2.016257494688034058e-01 1.431761085987091064e-01 1.255197972059249878e-01 -9.537632018327713013e-02 2.236612439155578613e-01 -1.022723168134689331e-01 8.403027802705764771e-02 -1.262872815132141113e-01 2.254914678633213043e-02 6.730194389820098877e-02 1.412317901849746704e-01
-1.619844734668731689e-01 -1.099271103739738464e-01 -5.818064138293266296e-02 1.332803368568420410e-01 -2.449508011341094971e-01 -3.519889339804649353e-02 -3.149374946951866150e-02 -9.659580141305923462e-02 3.012635409832000732e-01 -7.277608662843704224e-02 1.319601237773895264e-01 -2.927446663379669189e-01 -1.450402587652206421e-01 1.197887286543846130e-01 1.291916519403457642e-01 -3.046027719974517822e-01 2.229426056146621704e-01 2.508818805217742920e-01 1.057457458227872849e-02 -1.836564391851425171e-02 -3.213806748390197754e-01 -1.963816136121749878e-01 6.646979600191116333e-02 2.813954949378967285e-01 -1.974170655012130737e-01 9.300382435321807861e-02 1.161864772439002991e-02 -1.898678950965404510e-02 3.480687141418457031e-01 -3.836116194725036621e-02 7.805128395557403564e-02 -9.775628149509429932e-02
-1.848166733980178833e-01 -1.624904386699199677e-02 2.157414853572845459e-01 1.185575127601623535e-01 1.877038627862930298e-01 1.214837655425071716e-01 -3.724583610892295837e-02 1.031344532966613770e-01 1.639716625213623047e-01 1.800655722618103027e-01 2.538340389728546143e-01 6.142919883131980896e-02 -4.828628525137901306e-02 -5.010934919118881226e-02 4.374687373638153076e-02 -5.561226010322570801e-01 -6.273659318685531616e-02 -6.646860390901565552e-02 -8.820067346096038818e-02 -1.187986433506011963e-01 -2.260844223201274872e-02 -6.363194435834884644e-02 4.671091213822364807e-03 2.348298281431198120e-01 -3.481071293354034424e-01 2.362297326326370239e-01 -1.325573772192001343e-01 -2.038433253765106201e-01 1.015666052699089050e-01 7.423379272222518921e-02 -1.750788390636444092e-01 1.638908535242080688e-01
-1.051266938447952271e-01 -6.876689195632934570e-02 -1.408962309360504150e-01 2.041758000850677490e-01 -6.601707637310028076e-02 2.569136321544647217e-01 -1.669844985008239746e-01 2.701200544834136963e-01 6.921464949846267700e-02 1.484379917383193970e-01 2.255295515060424805e-01 -1.572775989770889282e-01 1.935068964958190918e-01 5.672879144549369812e-02 -5.567479878664016724e-02 -2.898017466068267822e-01 -1.716378033161163330e-01 -1.767579615116119385e-01 6.402321904897689819e-02 -7.523239403963088989e-02 1.261203456670045853e-02 7.400353997945785522e-02 -5.813238024711608887e-02 3.755004107952117920e-01 -2.439291626214981079e-01 -1.934868283569812775e-02 -7.459199428558349609e-02 -5.950838327407836914e-02 7.406923174858093262e-02 3.813680708408355713e-01 -4.969976469874382019e-02 2.800717353820800781e-01
5.249838903546333313e-02 -7.268248498439788818e-02 -9.673751145601272583e-02 -9.788336604833602905e-02 -6.332918256521224976e-02 -1.416345089673995972e-01 -3.245279192924499512e-01 1.303268224000930786e-01 1.045270338654518127e-01 -3.439601138234138489e-02 1.812167763710021973e-01 -9.500554949045181274e-02 1.971971802413463593e-02 1.476202458143234253e-01 2.134805768728256226e-01 -4.514043033123016357e-01 -4.664869979023933411e-02 7.275775074958801270e-03 1.275282632559537888e-02 -2.587534785270690918e-01 -1.424806267023086548e-01 -4.272325038909912109e-01 -4.394992813467979431e-02 2.747923433780670166e-01 -2.084309458732604980e-01 1.388691086322069168e-02 -1.498488783836364746e-01 1.957562267780303955e-01 1.344805508852005005e-01 7.075262814760208130e-02 4.292940720915794373e-02 1.489670872688293457e-01
4.227242246270179749e-02 -3.110945820808410645e-01 5.593087896704673767e-02 9.149050340056419373e-03 -1.309259086847305298e-01 2.290511429309844971e-01 -2.128982096910476685e-01 1.919473856687545776e-01 8.590985089540481567e-02 2.569015324115753174e-01 9.925545006990432739e-02 2.450754120945930481e-02 4.960534349083900452e-02 1.296081542968750000e-01 4.196451976895332336e-02 -3.564144968986511230e-01 5.770423263311386108e-02 1.318560168147087097e-02 3.393697142601013184e-01 -2.275715321302413940e-01 -2.162357717752456665e-01 8.930259943008422852e-02 1.461410522460937500e-01 1.800937056541442871e-01 -1.292122900485992432e-01 3.329911082983016968e-02 1.576605737209320068e-01 -2.694263458251953125e-01 1.976245045661926270e-01 2.338422536849975586e-01 -1.033931076526641846e-01 1.260777115821838379e-01
7.140824198722839355e-02 -2.674973011016845703e-01 -2.443208098411560059e-01 -1.132590696215629578e-01 1.726207137107849121e-01 3.294709026813507080e-01 -1.312628202140331268e-02 -3.046745061874389648e-01 1.279964894056320190e-01 8.272490650415420532e-02 1.891258955001831055e-01 -4.245682805776596069e-02 1.004076302051544189e-01 -1.270016878843307495e-01 -1.944959312677383423e-01 -2.256689816713333130e-01 -1.706178784370422363e-01 1.730427145957946777e-01 1.292044371366500854e-01 -3.718554973602294922e-02 -1.022053509950637817e-01 -2.552210167050361633e-02 6.374748051166534424e-02 3.062943518161773682e-01 -1.992451995611190796e-01 1.577927172183990479e-01 2.057463489472866058e-02 -2.837191224098205566e-01 3.113106787204742432e-01 -1.096687391400337219e-01 -5.066628754138946533e-02 2.408727444708347321e-02
1.301631927490234375e-01 -2.256736606359481812e-01 3.405196964740753174e-02 1.829626560211181641e-01 2.670985758304595947e-01 1.708879880607128143e-02 -4.774710163474082947e-02 -2.230799645185470581e-01 1.061445698142051697e-01 1.988553553819656372e-01 1.712855845689773560e-01 -3.852869868278503418e-01 -2.036595344543457031e-01 2.151842415332794189e-01 -2.443140447139739990e-01 -2.496391832828521729e-01 5.743126571178436279e-02 3.209703136235475540e-04 1.219805479049682617e-01 -7.023239508271217346e-03 -1.723709106445312500e-01 -1.015152633190155029e-01 -9.241057559847831726e-03 3.123228251934051514e-01 -2.257570028305053711e-01 -3.956966102123260498e-02 -4.436850547790527344e-03 -1.939904093742370605e-01 5.312957987189292908e-02 2.983438037335872650e-02 -2.813948392868041992e-01 8.047245442867279053e-02
1.432649791240692139e-01 -1.058453917503356934e-01 -1.074597761034965515e-01 2.931584417819976807e-01 -1.691936515271663666e-02 1.262080576270818710e-02 -1.083793416619300842e-01 -1.157681420445442200e-01 1.092771738767623901e-01 9.593221545219421387e-02 -9.075311012566089630e-03 -1.750906407833099365e-01 1.297470629215240479e-01 1.669427901506423950e-01 1.091703325510025024e-01 -5.229666233062744141e-01 9.469879418611526489e-02 1.558648645877838135e-01 5.530183017253875732e-02 3.810643851757049561e-01 -5.814242735505104065e-02 -9.443639963865280151e-02 -1.720538288354873657e-01 2.967424094676971436e-01 -1.116983294486999512e-01 -3.849083930253982544e-02 2.336025983095169067e-01 -1.606150902807712555e-02 -4.940123856067657471e-02 -2.542049586772918701e-01 1.016264483332633972e-01 7.433868199586868286e-02
4.097694903612136841e-02 -6.431459914892911911e-03 -7.552415132522583008e-02 1.098809577524662018e-02 -3.799681365489959717e-02 -1.312556862831115723e-01 -1.811210811138153076e-01 -1.688257157802581787e-01 -1.067363307811319828e-03 8.485461585223674774e-03 2.000589221715927124e-01 -6.552829593420028687e-02 -1.782503575086593628e-01 -5.590062960982322693e-02 7.201726734638214111e-02 -4.976925849914550781e-01 5.259915813803672791e-02 -6.133739650249481201e-02 2.583086788654327393e-01 -2.571402490139007568e-01 -2.814832702279090881e-02 -2.941428124904632568e-01 -4.072878137230873108e-02 2.129079550504684448e-01 -1.939582079648971558e-01 -1.045729778707027435e-02 -3.615233004093170166e-01 1.958028823137283325e-01 -4.407401382923126221e-02 3.056735694408416748e-01 1.614763960242271423e-02 6.497608870267868042e-02
3.815713105723261833e-03 9.558591246604919434e-02 -7.434132695198059082e-02 2.515303902328014374e-02 -3.048346936702728271e-02 9.303925186395645142e-02 -2.769935131072998047e-01 1.482404172420501709e-01 -9.904433786869049072e-02 -6.820800900459289551e-02 2.406816631555557251e-01 -3.932945057749748230e-02 1.553021222352981567e-01 1.188019067049026489e-01 1.447734534740447998e-01 -3.937235474586486816e-01 9.096670895814895630e-03 7.524259388446807861e-02 1.864759065210819244e-02 -1.663243621587753296e-01 -1.056545376777648926e-01 -3.869155943393707275e-01 -4.324122518301010132e-02 2.808436751365661621e-01 -4.560089111328125000e-01 5.714705213904380798e-02 -2.527333498001098633e-01 4.289440438151359558e-02 7.498050481081008911e-02 1.631223857402801514e-01 2.470505423843860626e-02 5.590911954641342163e-02
1.946328878402709961e-01 -4.676607251167297363e-02 -8.950601518154144287e-02 5.374054610729217529e-02 -1.009897366166114807e-01 9.145384281873703003e-02 -4.165195822715759277e-01 -1.460485719144344330e-02 -4.651553928852081299e-03 -1.849483549594879150e-01 2.204810976982116699e-01 -4.426233097910881042e-02 -5.094958934932947159e-03 4.760332405567169189e-02 6.606324017047882080e-02 -4.070225954055786133e-01 -3.550770506262779236e-02 7.739488780498504639e-02 1.189524680376052856e-01 -1.323165893554687500e-01 -1.446062177419662476e-01 -4.161655306816101074e-01 -2.154683023691177368e-01 5.548305064439773560e-02 -3.309538662433624268e-01 2.204877696931362152e-02 -2.791867554187774658e-01 3.434060513973236084e-02 -5.617972463369369507e-02 1.230607405304908752e-01 -1.451767794787883759e-02 9.733885526657104492e-02
5.660568363964557648e-03 -1.306077241897583008e-01 9.685875847935676575e-03 -1.521252989768981934e-01 -2.662593126296997070e-01 4.276210069656372070e-01 -3.975865542888641357e-01 -4.889770597219467163e-02 2.666369378566741943e-01 -1.887621358036994934e-02 1.760794669389724731e-01 1.460256576538085938e-01 -7.369170896708965302e-03 1.341129243373870850e-01 9.705141931772232056e-02 -1.384323835372924805e-01 2.644516155123710632e-02 2.123457342386245728e-01 6.642378866672515869e-02 8.806831389665603638e-02 -2.110184133052825928e-01 2.490272186696529388e-02 -6.081448495388031006e-02 3.738125562667846680e-01 -1.258320361375808716e-01 6.805175542831420898e-02 9.436780959367752075e-02 -2.280217856168746948e-01 6.549327075481414795e-02 1.377160400152206421e-01 1.273092031478881836e-01 -8.765689283609390259e-02
7.959817349910736084e-02 -4.075340554118156433e-02 -9.581651538610458374e-02 6.614469736814498901e-02 -8.983821421861648560e-02 1.775200515985488892e-01 -3.645906448364257812e-01 -7.026671431958675385e-03 9.216873347759246826e-02 -1.640207469463348389e-01 1.941771358251571655e-01 -1.396875455975532532e-02 1.014603227376937866e-01 8.904823660850524902e-02 8.825760334730148315e-02 -3.104516565799713135e-01 -1.990721561014652252e-02 2.886389009654521942e-02 7.218783348798751831e-02 -4.876409843564033508e-02 -1.372044235467910767e-01 -3.320217430591583252e-01 -7.123368978500366211e-02 1.732663363218307495e-01 -4.261316359043121338e-01 7.256545871496200562e-02 -2.544709444046020508e-01 1.720597296953201294e-01 -1.793695986270904541e-01 2.843601107597351074e-01 1.429231911897659302e-01 1.501457989215850830e-01
-7.030946761369705200e-02 -1.745149195194244385e-01 1.599131524562835693e-01 2.584764920175075531e-02 -2.580597698688507080e-01 2.111275941133499146e-01 6.753098685294389725e-03 2.114417701959609985e-01 8.508771657943725586e-02 2.585743367671966553e-01 2.072904855012893677e-01 -1.243086457252502441e-01 1.379506289958953857e-01 1.064621508121490479e-01 -6.932439282536506653e-03 -3.098236322402954102e-01 -1.256952881813049316e-01 -1.451900899410247803e-01 2.251181900501251221e-01 -9.227140247821807861e-02 -1.214694604277610779e-01 -9.579262137413024902e-02 1.374863386154174805e-01 2.088040262460708618e-01 -3.033703863620758057e-01 2.521726489067077637e-01 2.478748001158237457e-02 -2.656613886356353760e-01 1.511737555265426636e-01 3.429118951316922903e-04 -1.608214527368545532e-02 3.017954528331756592e-01
-2.594628743827342987e-02 -2.719082832336425781e-01 3.783487947657704353e-03 1.080847233533859253e-01 3.014217913150787354e-01 -8.632279187440872192e-02 -9.410099685192108154e-02 -9.737310558557510376e-02 4.883470833301544189e-01 2.068067491054534912e-01 2.135471552610397339e-01 -3.145985603332519531e-01 -2.656173147261142731e-02 6.402014940977096558e-02 2.516769431531429291e-02 -3.672699630260467529e-01 2.233993634581565857e-02 3.661670535802841187e-02 2.973509579896926880e-02 -7.801461964845657349e-03 -3.003107309341430664e-01 1.200219914317131042e-01 -1.908194571733474731e-01 1.427319049835205078e-01 1.202961653470993042e-01 1.416768282651901245e-01 -1.813791319727897644e-02 -1.357616484165191650e-01 7.937919348478317261e-02 6.675054877996444702e-02 3.736485913395881653e-02 -3.583196550607681274e-02
1.270401477813720703e-01 1.514780074357986450e-01 -1.861600726842880249e-01 9.359408169984817505e-02 -1.063512787222862244e-01 -3.368335589766502380e-02 -4.375716745853424072e-01 3.221045061945915222e-02 8.302089571952819824e-02 2.065515145659446716e-02 1.302236914634704590e-01 2.455745637416839600e-02 -3.947505354881286621e-02 -2.687138505280017853e-02 1.150186508893966675e-01 -3.681883811950683594e-01 -5.041711032390594482e-02 1.683310866355895996e-01 2.076793760061264038e-01 -4.736295714974403381e-02 -7.838518172502517700e-02 -3.803095221519470215e-01 -4.760029539465904236e-02 2.285188585519790649e-01 -3.855196833610534668e-01 -3.395322710275650024e-02 -2.490909397602081299e-01 5.949214100837707520e-02 1.642393879592418671e-02 1.687889993190765381e-01 -1.492521818727254868e-02 1.035953611135482788e-01
2.804329246282577515e-02 1.218436583876609802e-01 -1.615657806396484375e-01 2.066539973020553589e-01 -1.013421788811683655e-01 2.087621092796325684e-01 -2.483962029218673706e-01 8.806771785020828247e-02 8.557039499282836914e-02 1.598579138517379761e-01 3.329936563968658447e-01 4.788019508123397827e-02 9.653967618942260742e-02 1.710123270750045776e-01 5.758179351687431335e-02 -3.558911383152008057e-01 3.124285116791725159e-02 -1.646102517843246460e-01 -1.266051828861236572e-01 -9.502847492694854736e-02 6.544440984725952148e-02 -4.730861186981201172e-01 -1.049575209617614746e-01 2.014291584491729736e-01 -2.947424650192260742e-01 1.353728175163269043e-01 -1.571069806814193726e-01 1.805203221738338470e-02 -2.224235795438289642e-02 -2.606265433132648468e-02 4.364028200507164001e-02 1.074966341257095337e-01
1.168047487735748291e-01 8.078045211732387543e-03 -7.324428856372833252e-02 2.777363918721675873e-02 1.941761118359863758e-03 1.938838809728622437e-01 -2.733218371868133545e-01 6.759130954742431641e-02 2.023403765633702278e-03 1.562831252813339233e-01 2.627114951610565186e-01 -1.680893599987030029e-01 7.994814217090606689e-02 -6.514185667037963867e-02 1.932973600924015045e-02 -3.137801587581634521e-01 6.315907835960388184e-02 8.567731082439422607e-02 2.723969519138336182e-02 -1.767144501209259033e-01 1.496362835168838501e-01 -5.324280261993408203e-01 -1.256326735019683838e-01 1.545780450105667114e-01 -3.622410297393798828e-01 6.451788544654846191e-02 -2.107422798871994019e-01 2.162368036806583405e-02 -5.972125800326466560e-04 -3.286584839224815369e-02 1.894562840461730957e-01 1.613604575395584106e-01
1.197783201932907104e-01 1.733226627111434937e-01 -2.400074899196624756e-01 9.022863954305648804e-02 -7.800866663455963135e-02 2.569288909435272217e-01 -1.150569841265678406e-01 2.372569404542446136e-02 5.589390546083450317e-02 1.399886161088943481e-01 3.698763847351074219e-01 -1.772859245538711548e-01 2.978826761245727539e-01 1.928541436791419983e-02 3.031761385500431061e-02 -2.636698782444000244e-01 -7.750670891255140305e-03 1.083799675107002258e-01 6.930904090404510498e-02 -8.299533277750015259e-02 3.464350104331970215e-02 -3.668459355831146240e-01 -5.226224660873413086e-02 2.478318512439727783e-01 -3.872402608394622803e-01 1.818362325429916382e-01 -4.809130355715751648e-02 1.148671358823776245e-01 -5.454340204596519470e-02 1.438765227794647217e-01 -4.622988030314445496e-02 7.547469437122344971e-02
2.711148746311664581e-02 -2.137125879526138306e-01 -1.571165025234222412e-01 -6.711437553167343140e-02 -2.838909327983856201e-01 -5.005433689802885056e-03 -2.460144460201263428e-02 -1.026272550225257874e-01 2.640412449836730957e-01 -1.635533198714256287e-02 1.792155355215072632e-01 -2.457821518182754517e-01 -9.610153734683990479e-02 -9.614764153957366943e-02 1.347707062959671021e-01 -2.306995540857315063e-01 1.722298264503479004e-01 1.560816466808319092e-01 8.696864545345306396e-02 1.705637201666831970e-02 -1.696473211050033569e-01 -3.117343783378601074e-01 2.567178802564740181e-03 3.745601177215576172e-01 -1.962756365537643433e-01 2.379204630851745605e-01 -7.033411413431167603e-02 1.046536117792129517e-01 3.278785347938537598e-01 -1.419059932231903076e-01 -8.241101354360580444e-02 -8.164130896329879761e-02
6.051727756857872009e-02 9.825730323791503906e-02 -6.739580631256103516e-02 -4.228970035910606384e-02 1.438301056623458862e-02 1.239469624124467373e-03 -2.050478905439376831e-01 1.076674163341522217e-01 -2.661275565624237061e-01 4.934360086917877197e-02 4.087246954441070557e-02 2.156086120521649718e-04 -8.726166933774948120e-02 1.194002926349639893e-01 -9.856627136468887329e-02 -2.100341320037841797e-01 3.025164008140563965e-01 -2.460165321826934814e-01 1.078612580895423889e-01 -5.975452810525894165e-02 -2.993562519550323486e-01 3.697174414992332458e-02 -1.830726265907287598e-01 4.718856811523437500e-01 -1.877235770225524902e-01 3.314076066017150879e-01 -1.368299871683120728e-01 -9.605289250612258911e-02 -2.602412831038236618e-03 9.820707887411117554e-02 9.800928831100463867e-02 -2.630258500576019287e-01
4.651691764593124390e-02 -7.689602673053741455e-03 -3.454736201092600822e-03 1.159760132431983948e-01 -5.085472762584686279e-02 2.859846353530883789e-01 -3.584984242916107178e-01 -3.377403691411018372e-02 3.312775865197181702e-02 -3.260912746191024780e-02 2.066796571016311646e-01 6.966656446456909180e-02 -3.126710280776023865e-02 -6.704830564558506012e-03 1.841677874326705933e-01 -4.223826229572296143e-01 4.370137676596641541e-02 -9.009484201669692993e-03 6.772529333829879761e-02 -3.217193856835365295e-02 -9.802327305078506470e-02 -4.206852614879608154e-01 -9.541458636522293091e-02 1.808266192674636841e-01 -3.483102619647979736e-01 -1.172621455043554306e-02 -3.245999515056610107e-01 1.403728127479553223e-01 3.876154869794845581e-02 1.313597857952117920e-01 3.717936575412750244e-03 7.682998478412628174e-02
1.877110004425048828e-01 -3.210302293300628662e-01 -1.365823596715927124e-01 -1.463969647884368896e-01 -6.533070653676986694e-02 2.173594385385513306e-01 -4.119629263877868652e-01 -5.424657836556434631e-03 1.108399555087089539e-01 3.736156225204467773e-02 4.408029466867446899e-02 1.476729065179824829e-01 -2.455776091665029526e-03 1.770024448633193970e-01 1.783498823642730713e-01 -3.411518931388854980e-01 -9.568547457456588745e-02 2.834947109222412109e-01 -1.540563106536865234e-01 -5.460753664374351501e-02 -2.535593211650848389e-01 -1.624932438135147095e-01 1.015542075037956238e-01 2.537871003150939941e-01 -1.167605891823768616e-01 -2.599799819290637970e-02 1.587878018617630005e-01 -1.374340057373046875e-01 2.067168503999710083e-01 1.068637613207101822e-02 -3.228119574487209320e-03 -2.179987914860248566e-02
-1.998404562473297119e-01 3.543918579816818237e-02 1.026012562215328217e-02 5.999493971467018127e-02 5.840489268302917480e-02 2.153941690921783447e-01 -2.457287162542343140e-01 1.265351474285125732e-01 7.325018942356109619e-02 7.862595468759536743e-02 2.382775396108627319e-01 -1.257546618580818176e-02 -1.385681182146072388e-01 9.278455749154090881e-03 -8.635108172893524170e-02 -1.882641911506652832e-01 2.147566080093383789e-01 -2.215020656585693359e-01 2.337141633033752441e-01 -2.849933803081512451e-01 6.727294623851776123e-02 -2.407091110944747925e-01 6.056402623653411865e-02 2.278593927621841431e-01 -4.276323318481445312e-01 -3.200924694538116455e-01 -4.597394913434982300e-02 -1.356806010007858276e-01 1.174045726656913757e-01 -1.599653810262680054e-01 3.937401622533798218e-02 4.877239465713500977e-02
-1.206647306680679321e-01 -2.987492382526397705e-01 2.389199584722518921e-01 2.334726899862289429e-01 9.783852100372314453e-02 6.726282089948654175e-02 5.594033002853393555e-02 -1.456435024738311768e-01 3.465961217880249023e-01 1.148728579282760620e-01 2.430357336997985840e-01 -4.750838503241539001e-02 1.670387387275695801e-01 -2.580031193792819977e-02 -2.250791490077972412e-01 -2.744773030281066895e-01 -6.403098255395889282e-02 1.710003055632114410e-02 3.622507676482200623e-02 1.027520000934600830e-01 -1.268200576305389404e-01 -9.759800881147384644e-02 -3.760614246129989624e-02 2.830156683921813965e-01 -2.080537974834442139e-01 1.854754090309143066e-01 -2.698924858123064041e-03 -4.946337640285491943e-02 3.142190873622894287e-01 1.665885895490646362e-01 -7.342877238988876343e-02 2.480777800083160400e-01
1.528908163309097290e-01 9.760870039463043213e-02 -6.597503274679183960e-02 -1.567335426807403564e-02 -1.130525395274162292e-01 1.228267401456832886e-01 -3.206502497196197510e-01 7.579811662435531616e-02 1.310480944812297821e-02 -1.662536524236202240e-02 2.214508205652236938e-01 -1.816205121576786041e-02 2.009685635566711426e-01 6.578716635704040527e-02 7.837488502264022827e-02 -4.273158907890319824e-01 3.761930018663406372e-02 -2.759127318859100342e-02 1.267115026712417603e-01 -8.176468312740325928e-02 -1.661040186882019043e-01 -4.298502504825592041e-01 -2.042157351970672607e-01 2.296155691146850586e-01 -2.209384143352508545e-01 1.398175954818725586e-01 -2.871483564376831055e-01 1.429066658020019531e-01 -1.204578429460525513e-01 1.268371790647506714e-01 -3.495921567082405090e-02 8.959387987852096558e-02
3.732455521821975708e-02 2.959955018013715744e-03 -2.884764671325683594e-01 2.809957973659038544e-02 2.243521958589553833e-01 -7.099986076354980469e-03 -3.207987248897552490e-01 1.187935173511505127e-01 3.559589385986328125e-01 3.024455718696117401e-02 5.698998644948005676e-02 -1.104111522436141968e-01 -2.272365093231201172e-01 1.944286823272705078e-01 2.112116813659667969e-01 -1.808449625968933105e-01 8.151881396770477295e-02 -1.203092709183692932e-01 3.066093288362026215e-02 -3.225441649556159973e-02 5.381013453006744385e-02 9.706783294677734375e-02 2.725344002246856689e-01 3.977200090885162354e-01 -1.581909833475947380e-03 3.028801977634429932e-01 -1.606914401054382324e-01 -1.426464915275573730e-01 1.029748395085334778e-01 -1.262715011835098267e-01 6.889426708221435547e-02 -1.703448221087455750e-02
1.072996016591787338e-02 -1.214165464043617249e-01 -8.502434194087982178e-02 2.747417390346527100e-01 7.683635503053665161e-02 5.149549245834350586e-02 -5.840943753719329834e-02 1.474837511777877808e-01 1.318797767162322998e-01 1.270557492971420288e-01 6.358467042446136475e-02 7.877850532531738281e-02 1.016997098922729492e-01 1.137377470731735229e-01 7.862471789121627808e-02 -5.297414660453796387e-01 5.113077163696289062e-02 9.487453848123550415e-03 -1.414145808666944504e-03 2.322923094034194946e-01 -4.094271957874298096e-01 5.774790421128273010e-02 1.860647797584533691e-01 1.187668517231941223e-01 -3.804041147232055664e-01 5.603107064962387085e-02 -1.297890394926071167e-01 -1.242788583040237427e-01 1.805128455162048340e-01 2.729601599276065826e-02 -7.154089957475662231e-02 1.410610079765319824e-01
1.500016357749700546e-02 -8.628138154745101929e-02 3.043862581253051758e-01 -3.122896552085876465e-01 6.849578581750392914e-03 2.114670872688293457e-01 -1.124527752399444580e-01 -1.236824467778205872e-01 2.735925018787384033e-01 4.796270746737718582e-03 6.099438294768333435e-03 -1.785557419061660767e-01 1.195508688688278198e-01 -1.080704182386398315e-01 1.820181757211685181e-01 -3.057712912559509277e-01 1.684181578457355499e-02 8.936061710119247437e-02 -7.103899121284484863e-02 -6.215354055166244507e-02 -2.929477691650390625e-01 -2.865115106105804443e-01 8.070155233144760132e-02 1.487436592578887939e-01 -2.671204209327697754e-01 2.348700314760208130e-01 2.856436073780059814e-01 6.980121135711669922e-02 5.912384390830993652e-02 -3.806086257100105286e-02 4.756850749254226685e-02 1.901078522205352783e-01
9.047793596982955933e-02 -1.951508969068527222e-01 -3.346935659646987915e-02 2.491395473480224609e-01 -3.035662462934851646e-03 5.400778353214263916e-02 3.307968005537986755e-02 8.314311504364013672e-02 -4.778297618031501770e-02 1.054414212703704834e-01 4.022541642189025879e-02 6.134613603353500366e-02 1.313068866729736328e-01 -1.383543312549591064e-01 5.009322986006736755e-02 -6.095868945121765137e-01 1.001675575971603394e-01 -7.417970150709152222e-02 2.045287005603313446e-02 8.090908825397491455e-02 -4.250584840774536133e-01 1.780176609754562378e-01 4.169075936079025269e-02 1.614630073308944702e-01 -2.879465818405151367e-01 2.141277492046356201e-01 -1.534427106380462646e-01 -7.497943937778472900e-02 -4.529254883527755737e-02 4.511744529008865356e-02 -5.304186418652534485e-02 1.510939747095108032e-01
7.844783365726470947e-02 4.605597630143165588e-02 -1.621779054403305054e-01 3.957506269216537476e-02 -2.142774909734725952e-01 -1.194657981395721436e-01 -2.061201333999633789e-01 -2.202337980270385742e-01 2.511358633637428284e-02 -4.261567071080207825e-02 1.099777817726135254e-01 -7.269584573805332184e-03 1.070486498065292835e-03 -2.067935466766357422e-01 2.791196666657924652e-02 -3.346853256225585938e-01 4.669413343071937561e-02 -9.489472955465316772e-03 1.611873060464859009e-01 -9.789616614580154419e-02 -1.420008987188339233e-01 -2.429987937211990356e-01 -1.572499573230743408e-01 2.069608271121978760e-01 -4.594898223876953125e-01 -1.254480034112930298e-01 8.351525664329528809e-02 2.331592440605163574e-01 2.918854057788848877e-01 2.072800546884536743e-01 -1.037450805306434631e-01 1.754683256149291992e-01
-1.211549863219261169e-01 -3.492494821548461914e-01 -1.592215299606323242e-01 3.024378791451454163e-02 -6.224270164966583252e-02 1.588917821645736694e-01 -3.888126313686370850e-01 -2.820584177970886230e-02 2.197274751961231232e-02 -1.250791549682617188e-01 5.889451876282691956e-02 -9.335508197546005249e-02 -8.215438574552536011e-02 1.722557544708251953e-01 2.945282757282257080e-01 -1.170502603054046631e-01 3.252308368682861328e-01 6.166513636708259583e-02 -1.812203079462051392e-01 5.514727905392646790e-02 5.396603047847747803e-02 -4.200821369886398315e-02 1.871385425329208374e-02 2.506872713565826416e-01 -2.452468574047088623e-01 3.542886674404144287e-01 -7.684938609600067139e-02 -1.593399494886398315e-01 4.160906188189983368e-03 -1.004894971847534180e-01 -2.220278829336166382e-01 3.322323784232139587e-02
-6.038688495755195618e-02 -3.777211904525756836e-02 -1.552961766719818115e-01 1.809568703174591064e-01 -2.925552055239677429e-02 -9.768094867467880249e-02 -2.531597018241882324e-01 1.679032891988754272e-01 2.659155055880546570e-02 6.700903922319412231e-02 3.761037290096282959e-01 -1.677632927894592285e-01 6.612813472747802734e-02 -1.226888597011566162e-02 2.094902694225311279e-01 -3.364215195178985596e-01 7.464227080345153809e-02 6.866527348756790161e-02 7.682177424430847168e-02 -2.446283996105194092e-01 -9.937281161546707153e-02 -3.874855935573577881e-01 -7.785063982009887695e-02 1.793726384639739990e-01 -3.783493041992187500e-01 2.450395002961158752e-02 -2.252879440784454346e-01 1.285219788551330566e-01 -8.937112987041473389e-02 3.147989278659224510e-03 -6.209254264831542969e-02 4.290169477462768555e-02
2.842316403985023499e-03 -2.864340133965015411e-02 1.275119036436080933e-01 1.825838387012481689e-01 -3.123642876744270325e-02 2.780253887176513672e-01 -1.436328981071710587e-02 2.671328485012054443e-01 1.619171500205993652e-01 2.370585948228836060e-01 1.224835440516471863e-01 3.216783702373504639e-02 -5.690008029341697693e-02 7.679101079702377319e-02 6.594990938901901245e-02 -3.343732357025146484e-01 -1.149330511689186096e-01 -1.264180243015289307e-01 1.939535886049270630e-02 -1.199867427349090576e-01 -1.586262285709381104e-01 5.836139246821403503e-02 4.064388200640678406e-02 3.195319175720214844e-01 -2.548938691616058350e-01 3.576683104038238525e-01 1.250649541616439819e-01 -1.232649385929107666e-01 -3.048533946275711060e-02 3.735936582088470459e-01 4.062974452972412109e-02 1.839148700237274170e-01
-1.657374761998653412e-02 -1.189938336610794067e-01 -3.848372399806976318e-02 7.429732475429773331e-03 -1.564966440200805664e-01 3.066594898700714111e-01 -3.034648001194000244e-01 -1.300380825996398926e-01 2.206999659538269043e-01 -2.432633936405181885e-01 9.466344863176345825e-02 -8.145144209265708923e-03 -4.800385981798171997e-02 1.298327744007110596e-01 -9.974233061075210571e-02 -3.559407591819763184e-01 -1.327065229415893555e-01 1.566952615976333618e-01 6.380469352006912231e-02 -3.917508944869041443e-02 -8.493721252307295799e-04 -5.182878673076629639e-02 -2.588405739516019821e-03 1.574835479259490967e-01 -1.803601384162902832e-01 2.952810227870941162e-01 1.722229272127151489e-01 -1.914139389991760254e-01 1.152398809790611267e-01 1.021478846669197083e-01 3.815933763980865479e-01 -2.305815368890762329e-01
-2.375669218599796295e-02 -2.791804075241088867e-01 4.994421079754829407e-02 8.968632668256759644e-02 1.344418078660964966e-01 -9.050153195858001709e-02 -2.038661092519760132e-01 -1.398602277040481567e-01 2.364290058612823486e-01 -7.833904027938842773e-02 3.248340487480163574e-01 1.580550819635391235e-01 -1.849373802542686462e-02 -2.556082904338836670e-01 -1.796970665454864502e-01 -3.336186408996582031e-01 1.419336795806884766e-01 1.940821111202239990e-02 1.856358051300048828e-01 -8.460640162229537964e-02 -3.318775445222854614e-02 -2.012991160154342651e-01 3.101694881916046143e-01 2.896640002727508545e-01 -1.530235167592763901e-02 1.229715943336486816e-01 -6.980887055397033691e-02 5.930486693978309631e-02 8.340233564376831055e-02 1.549621522426605225e-01 5.620032548904418945e-02 -2.828711569309234619e-01
2.622777037322521210e-02 -2.150245457887649536e-01 3.395907208323478699e-02 1.098825857043266296e-01 -2.638505697250366211e-01 1.801037490367889404e-01 -3.694716468453407288e-02 8.072838187217712402e-02 1.020260974764823914e-01 1.240606158971786499e-01 4.399159550666809082e-01 -6.236550584435462952e-02 -1.187071278691291809e-01 2.783577702939510345e-02 -2.575394511222839355e-01 -1.363192498683929443e-01 -3.618243336677551270e-02 -2.859027683734893799e-01 1.041946560144424438e-01 -8.663402497768402100e-02 -1.104966998100280762e-01 -7.796969264745712280e-02 7.437113206833600998e-03 2.309752404689788818e-01 2.739548683166503906e-02 1.779346168041229248e-02 -3.168797120451927185e-02 -2.973402738571166992e-01 3.856164813041687012e-01 9.990730136632919312e-02 1.920121163129806519e-01 2.185931801795959473e-01
-1.551423501223325729e-02 -2.366154640913009644e-01 1.391204595565795898e-01 -3.367102891206741333e-02 -1.783227622509002686e-01 1.891560405492782593e-01 -2.750858850777149200e-02 1.008738726377487183e-01 -7.700847834348678589e-02 1.376380175352096558e-01 1.937518417835235596e-01 -1.442056596279144287e-01 5.706832930445671082e-02 -1.509074866771697998e-02 -1.446502506732940674e-01 -2.917478084564208984e-01 -6.106045842170715332e-02 -2.944657504558563232e-01 1.837071031332015991e-01 -1.994390189647674561e-01 -1.145741119980812073e-01 -1.988621801137924194e-02 5.032705515623092651e-02 2.754645347595214844e-01 -1.748920828104019165e-01 1.763360053300857544e-01 -1.996111124753952026e-01 -1.238901913166046143e-01 3.161832094192504883e-01 1.713647991418838501e-01 -1.534126102924346924e-01 3.555157184600830078e-01
-1.527193933725357056e-01 -1.743573397397994995e-01 2.222918123006820679e-01 -1.936583369970321655e-01 1.038175970315933228e-01 -1.253650933504104614e-01 -1.285422593355178833e-01 -1.569430977106094360e-01 2.577640116214752197e-01 1.179324239492416382e-01 1.610781550407409668e-01 2.342542707920074463e-01 -1.709094792604446411e-01 7.453450560569763184e-02 -1.837348379194736481e-02 -1.129648759961128235e-01 9.210823476314544678e-02 -1.202479079365730286e-01 -2.007238939404487610e-02 -9.019470959901809692e-02 3.611623775213956833e-03 -2.403137534856796265e-01 -1.538412421941757202e-01 2.320217192173004150e-01 -3.767949044704437256e-01 3.164163529872894287e-01 1.213092282414436340e-01 -2.519788444042205811e-01 2.589958310127258301e-01 9.475442022085189819e-02 1.173527017235755920e-01 7.613403350114822388e-02
7.200691103935241699e-02 -3.515172302722930908e-01 1.102017089724540710e-01 1.628233045339584351e-01 -2.621110677719116211e-01 3.757068514823913574e-01 -3.184594213962554932e-02 1.886652410030364990e-01 1.628365069627761841e-01 1.960577517747879028e-01 1.004052832722663879e-01 -1.455735117197036743e-01 -3.147171437740325928e-01 -8.085726946592330933e-02 -2.546923048794269562e-02 -1.034523695707321167e-01 1.549723446369171143e-01 -1.337228715419769287e-01 2.767130732536315918e-01 -2.404329832643270493e-03 -1.418039053678512573e-01 -4.105681926012039185e-02 5.422072485089302063e-02 1.083048507571220398e-01 -5.779179558157920837e-02 2.529777586460113525e-01 -3.113439977169036865e-01 -4.149147495627403259e-02 3.848840668797492981e-02 -1.983796954154968262e-01 -3.365406533703207970e-03 1.057616099715232849e-01
-1.350753009319305420e-01 -1.127312928438186646e-01 -1.984799355268478394e-01 1.167748644948005676e-01 1.215791516005992889e-02 2.751711905002593994e-01 -2.045013308525085449e-01 8.018094301223754883e-02 1.723866723477840424e-02 1.430105883628129959e-02 4.235849678516387939e-01 -3.570566475391387939e-01 1.038838326930999756e-01 7.981793582439422607e-02 3.234798088669776917e-02 -6.978973746299743652e-02 -1.226193234324455261e-01 -7.926838099956512451e-02 -2.049511484801769257e-02 4.274556413292884827e-02 -1.525165420025587082e-02 -2.621912956237792969e-01 -1.709557473659515381e-01 1.986566185951232910e-01 -1.129005998373031616e-01 3.670329451560974121e-01 -1.124181896448135376e-01 -3.091921806335449219e-01 1.351237297058105469e-01 -1.240287441760301590e-02 2.797864191234111786e-02 1.589905619621276855e-01
7.148297876119613647e-02 4.734238982200622559e-02 -1.769353151321411133e-01 4.267182666808366776e-03 -1.275066882371902466e-01 2.833759486675262451e-01 -1.470259130001068115e-01 6.851997971534729004e-02 -2.404069527983665466e-02 1.194035708904266357e-01 2.628911435604095459e-01 -1.822037398815155029e-01 2.167206108570098877e-01 2.653183639049530029e-01 9.791851043701171875e-02 -2.832602262496948242e-01 -1.226461604237556458e-01 1.013343334197998047e-01 5.303210020065307617e-02 -2.180635929107666016e-01 9.862820804119110107e-02 -2.673930525779724121e-01 -3.462168946862220764e-02 1.539326012134552002e-01 -3.703106343746185303e-01 2.973070442676544189e-01 -1.597858779132366180e-02 1.014181599020957947e-01 6.217726692557334900e-02 8.902164548635482788e-02 8.699438720941543579e-02 2.773183286190032959e-01
1.957637816667556763e-02 5.561351776123046875e-02 -1.456637084484100342e-01 1.383198201656341553e-01 -1.290366798639297485e-01 1.645902693271636963e-01 -3.413139283657073975e-02 2.348601073026657104e-02 7.041834294795989990e-02 1.672029048204421997e-01 2.744370102882385254e-01 -2.279193699359893799e-01 2.150596678256988525e-01 1.399000827223062515e-02 1.136216595768928528e-01 -3.523285388946533203e-01 7.816836237907409668e-03 -3.776364494115114212e-03 -1.533681806176900864e-02 -4.120235890150070190e-02 -1.497961301356554031e-02 -4.187152385711669922e-01 -1.186437010765075684e-01 3.198353052139282227e-01 -3.299588263034820557e-01 8.615314960479736328e-02 -1.202129945158958435e-01 1.114394441246986389e-01 -1.904262900352478027e-01 4.744836315512657166e-02 2.176895886659622192e-01 2.098880857229232788e-01
-6.503390520811080933e-02 -2.571441531181335449e-01 -4.396758601069450378e-02 -1.146039739251136780e-01 -1.269152760505676270e-01 1.716807484626770020e-01 -1.095709651708602905e-01 -6.160122901201248169e-02 1.946397423744201660e-01 1.662490665912628174e-01 1.455880105495452881e-01 2.134707868099212646e-01 -1.224913746118545532e-01 1.337488144636154175e-01 -1.765430532395839691e-02 -3.158196508884429932e-01 1.078790500760078430e-01 -4.362457245588302612e-02 1.701082140207290649e-01 -3.476649820804595947e-01 -3.289994001388549805e-01 -2.644682675600051880e-02 7.778307795524597168e-02 -5.812500789761543274e-02 -2.451638579368591309e-01 1.179416626691818237e-01 1.180002372711896896e-02 -2.987985610961914062e-01 2.106851637363433838e-01 8.128046244382858276e-02 -1.500428915023803711e-01 2.632522583007812500e-01
9.533594548702239990e-02 -1.890116184949874878e-01 8.097810298204421997e-02 2.105499804019927979e-01 -1.757628917694091797e-01 2.676957845687866211e-01 -2.189239300787448883e-02 -1.651667989790439606e-02 3.942353650927543640e-02 2.181389778852462769e-01 6.517800688743591309e-02 1.311405450105667114e-01 -1.330811828374862671e-01 4.518469795584678650e-02 -8.850878477096557617e-02 -3.288714289665222168e-01 1.598921716213226318e-01 -3.232153654098510742e-01 8.138722926378250122e-02 -8.234073407948017120e-03 -3.159647583961486816e-01 1.755563914775848389e-01 -1.340582519769668579e-01 3.157915174961090088e-01 -2.615072131156921387e-01 -1.110107302665710449e-01 -2.735531330108642578e-01 9.151637554168701172e-03 1.095812022686004639e-01 1.935847550630569458e-01 -2.115749381482601166e-02 6.351380050182342529e-02
-6.176750361919403076e-02 -3.865934312343597412e-01 3.222000300884246826e-01 1.296820044517517090e-01 1.940740197896957397e-01 3.281252086162567139e-02 -5.219313781708478928e-03 5.030122771859169006e-02 3.195855319499969482e-01 1.136514097452163696e-01 1.917007416486740112e-01 6.022675335407257080e-02 2.188131475122645497e-04 4.230400174856185913e-02 -2.420962601900100708e-01 -3.297309577465057373e-01 1.087651178240776062e-01 -7.270909845829010010e-02 3.772808937355875969e-03 1.188471242785453796e-01 -1.197188794612884521e-01 -2.271193824708461761e-02 8.440274745225906372e-02 3.161018788814544678e-01 -2.641872167587280273e-01 1.216052994132041931e-01 -1.502511352300643921e-01 -1.378846615552902222e-01 4.783029109239578247e-02 1.733020842075347900e-01 -1.272896211594343185e-02 2.201105505228042603e-01
-1.002621501684188843e-01 2.351546734571456909e-01 -2.211256623268127441e-01 -1.677771061658859253e-01 -4.164595156908035278e-02 2.598901391029357910e-01 -2.911981940269470215e-01 -1.470025032758712769e-01 2.199341543018817902e-02 -8.265367895364761353e-02 -5.005522072315216064e-02 9.768875688314437866e-02 -4.769923165440559387e-02 1.409827023744583130e-01 1.238788068294525146e-01 -5.433194041252136230e-01 -2.922745794057846069e-02 -9.850259870290756226e-03 -9.182448685169219971e-02 1.365017741918563843e-01 -2.200787067413330078e-01 -1.222727075219154358e-01 7.462718337774276733e-02 2.972663044929504395e-01 -2.318330705165863037e-01 2.076923996210098267e-01 -5.155218765139579773e-02 1.611739397048950195e-02 -1.256498247385025024e-01 9.286882728338241577e-02 4.336741194128990173e-02 1.357664763927459717e-01
1.377543210983276367e-01 -1.192081067711114883e-02 -1.828063130378723145e-01 -1.866232156753540039e-01 -1.032193675637245178e-01 1.208521202206611633e-01 -1.809802651405334473e-01 -6.682847440242767334e-02 3.973521292209625244e-01 -1.055946922861039639e-03 -4.873073473572731018e-02 -1.914112269878387451e-01 -4.400078579783439636e-02 3.496224060654640198e-02 6.461535394191741943e-02 -3.055451214313507080e-01 1.916576772928237915e-01 3.436078429222106934e-01 1.007870882749557495e-01 1.966984756290912628e-02 3.544548898935317993e-02 -2.552448213100433350e-01 4.189097136259078979e-02 2.850983142852783203e-01 -4.191906750202178955e-02 2.133322954177856445e-01 1.830474883317947388e-01 3.461420768871903419e-03 1.663394719362258911e-01 1.416099071502685547e-01 1.307975593954324722e-02 3.302969336509704590e-01
-5.846987664699554443e-02 -2.619163990020751953e-01 2.050147019326686859e-02 1.021825447678565979e-01 -9.231919795274734497e-02 -1.965302675962448120e-01 -5.833895504474639893e-02 -3.913024440407752991e-03 1.018934473395347595e-01 -4.178223758935928345e-02 2.662276923656463623e-01 -2.373123317956924438e-01 -2.895258069038391113e-01 2.127986997365951538e-01 -1.573092937469482422e-01 -2.203109115362167358e-01 1.142983213067054749e-01 7.414157688617706299e-02 3.264773488044738770e-01 -1.338589191436767578e-01 -2.413225919008255005e-01 -2.298866212368011475e-01 1.829286217689514160e-01 2.309773564338684082e-01 -8.103338629007339478e-02 1.697916984558105469e-01 2.690851092338562012e-01 8.299509435892105103e-02 6.071488186717033386e-02 1.838512271642684937e-01 1.560295969247817993e-01 -8.574325591325759888e-02
4.433061927556991577e-02 9.029628336429595947e-02 2.362552285194396973e-01 4.093729332089424133e-02 -1.065530627965927124e-01 -1.377533078193664551e-01 -9.883598238229751587e-02 1.344410795718431473e-02 1.512936651706695557e-01 3.124380707740783691e-01 3.634375333786010742e-01 9.707144647836685181e-02 -1.671247184276580811e-01 -5.271134898066520691e-02 -1.641993820667266846e-01 -2.427047640085220337e-01 -1.149084419012069702e-02 9.738958440721035004e-03 3.038191497325897217e-01 -8.026608824729919434e-02 -1.959575712680816650e-01 -1.219927370548248291e-01 6.471027433872222900e-02 8.834413439035415649e-02 -3.038203716278076172e-01 1.382782757282257080e-01 -1.115036575356498361e-04 -1.458100229501724243e-01 2.673314809799194336e-01 3.581046462059020996e-01 9.501234441995620728e-02 8.858369290828704834e-02
-6.056124716997146606e-02 -2.545951902866363525e-01 -4.760931432247161865e-02 -2.000109106302261353e-01 -9.531027823686599731e-02 3.620123565196990967e-01 -1.526038050651550293e-01 -1.553220003843307495e-01 2.059855163097381592e-01 -8.580248802900314331e-03 2.522323979064822197e-03 5.756923928856849670e-03 -1.447390019893646240e-01 1.386336386203765869e-01 -1.149266064167022705e-01 -3.247089982032775879e-01 7.139030843973159790e-02 6.129172816872596741e-02 1.156692728400230408e-01 -2.324735224246978760e-01 1.675288677215576172e-01 -2.782259285449981689e-01 5.871146172285079956e-02 7.580434530973434448e-02 -2.420151233673095703e-01 2.490688562393188477e-01 1.622120440006256104e-01 -1.559139639139175415e-01 9.453014284372329712e-02 -1.374661922454833984e-03 2.833799719810485840e-01 -2.211808860301971436e-01
-1.334768980741500854e-01 -3.247566223144531250e-01 -1.087214946746826172e-01 2.334647625684738159e-01 4.228779301047325134e-02 4.381477534770965576e-01 1.998001486063003540e-01 -9.806918352842330933e-02 2.313471026718616486e-02 5.678939446806907654e-02 3.241742551326751709e-01 8.214439451694488525e-02 -2.000091783702373505e-02 3.873294964432716370e-02 -1.134723499417304993e-01 -2.390494197607040405e-01 1.896351426839828491e-01 2.164680361747741699e-01 -7.577051222324371338e-02 -1.758660972118377686e-01 -1.834007650613784790e-01 -1.442751381546258926e-02 9.969419240951538086e-02 2.906640060245990753e-02 -2.005600333213806152e-01 1.485295128077268600e-02 -3.737955912947654724e-02 -3.293397128582000732e-01 1.849472373723983765e-01 1.294386759400367737e-02 1.754233390092849731e-01 1.689874217845499516e-03
1.105260327458381653e-01 2.501041069626808167e-02 -2.089737057685852051e-01 9.079753607511520386e-02 -1.242825016379356384e-01 -3.882848471403121948e-02 7.151433080434799194e-02 -2.921468615531921387e-01 1.935875602066516876e-02 -1.321176439523696899e-01 3.463519513607025146e-01 -1.183118224143981934e-01 3.417246043682098389e-01 1.271197348833084106e-01 3.195545822381973267e-02 -4.001084268093109131e-01 2.411517202854156494e-01 -1.165205165743827820e-01 1.919318735599517822e-02 -8.856721967458724976e-02 1.069680154323577881e-01 -4.858680814504623413e-02 1.138051226735115051e-01 1.921152323484420776e-01 -1.292307823896408081e-01 3.665847182273864746e-01 1.879515349864959717e-01 -8.928545564413070679e-02 -1.106498017907142639e-01 -5.671195685863494873e-02 -1.661239713430404663e-01 3.083083592355251312e-02
-2.919146418571472168e-01 -1.300278902053833008e-01 -5.558540672063827515e-02 1.924797520041465759e-02 5.878388509154319763e-02 -5.368255078792572021e-02 -1.621443629264831543e-01 1.770127564668655396e-01 1.564782708883285522e-01 -1.780826970934867859e-02 3.429644927382469177e-02 -1.726155728101730347e-01 -4.262273758649826050e-02 2.396561056375503540e-01 2.162454873323440552e-01 -3.887905776500701904e-01 3.494901210069656372e-02 -1.109998524188995361e-01 1.637425422668457031e-01 -2.987162470817565918e-01 -1.517218649387359619e-01 -2.816036343574523926e-01 -1.221981346607208252e-01 2.211141288280487061e-01 -2.765914201736450195e-01 -1.488165855407714844e-01 -1.696014660410583019e-04 -4.599245637655258179e-02 4.712450131773948669e-02 -1.961061507463455200e-01 2.461187243461608887e-01 1.405805200338363647e-01
-1.178930141031742096e-02 -1.972342878580093384e-01 8.660666644573211670e-02 1.700014322996139526e-01 1.140583977103233337e-01 -1.510839611291885376e-01 -2.345334440469741821e-01 -2.279706597328186035e-01 1.791279613971710205e-01 -2.804720699787139893e-01 8.901291340589523315e-02 -1.644238978624343872e-01 2.098931930959224701e-02 -2.187727391719818115e-01 -4.545901902019977570e-03 -3.282426595687866211e-01 3.973822668194770813e-02 3.665244579315185547e-02 2.855331897735595703e-01 -1.002261042594909668e-01 1.067669317126274109e-02 -2.706414163112640381e-01 2.833864390850067139e-01 3.158910572528839111e-01 -1.523701250553131104e-01 1.787720769643783569e-01 -1.577745229005813599e-01 6.903975736349821091e-03 5.847129225730895996e-02 4.181794449687004089e-02 2.156309336423873901e-01 1.538279186934232712e-02
6.463027000427246094e-02 2.629562467336654663e-02 -1.639184355735778809e-01 -3.493446391075849533e-03 -1.715351194143295288e-01 7.015836890786886215e-03 -3.982919156551361084e-01 6.194293498992919922e-02 -5.699396133422851562e-02 -3.678307682275772095e-02 2.121286690235137939e-01 4.183915629982948303e-02 6.361231952905654907e-02 -3.884144499897956848e-02 1.396877169609069824e-01 -3.989246189594268799e-01 5.498382076621055603e-02 5.861936137080192566e-02 1.209186911582946777e-01 -6.976395100355148315e-02 -2.446268796920776367e-01 -4.466508328914642334e-01 -1.432173103094100952e-01 1.368927955627441406e-01 -3.049433529376983643e-01 5.502251163125038147e-02 -1.360304653644561768e-01 2.380502410233020782e-02 -2.257039099931716919e-01 1.792959570884704590e-01 7.508061081171035767e-02 1.113144084811210632e-01
-1.631310284137725830e-01 -8.367415517568588257e-02 -3.966128826141357422e-02 1.701002568006515503e-01 1.758024469017982483e-02 6.986007094383239746e-02 -5.749972164630889893e-02 -1.218419149518013000e-01 -4.980690032243728638e-02 2.860290706157684326e-01 3.190961480140686035e-01 2.817116491496562958e-02 -2.559248171746730804e-02 5.929569900035858154e-02 1.755053177475929260e-02 -3.552588224411010742e-01 5.763329565525054932e-02 1.590858995914459229e-01 1.252120826393365860e-02 1.998323351144790649e-01 -1.895893067121505737e-01 -8.221308141946792603e-02 -3.468357026576995850e-02 -1.507385913282632828e-02 -5.223961472511291504e-01 2.085534334182739258e-01 -1.391977816820144653e-01 -2.446828931570053101e-01 -4.039575904607772827e-02 2.841688096523284912e-01 -5.394190177321434021e-02 3.401713445782661438e-02
-7.455170154571533203e-02 1.181916147470474243e-01 -1.434728354215621948e-01 -1.794483698904514313e-02 -8.347145467996597290e-02 2.118277102708816528e-01 -2.329366952180862427e-01 4.843369126319885254e-02 1.787575334310531616e-01 1.535545289516448975e-01 2.883361876010894775e-01 -1.948456279933452606e-02 1.523592919111251831e-01 1.423635482788085938e-01 1.988417282700538635e-02 -4.230574667453765869e-01 6.595054268836975098e-02 -3.629680350422859192e-02 3.110827505588531494e-02 -1.614122688770294189e-01 6.185988429933786392e-03 -4.112203419208526611e-01 -9.970358759164810181e-02 2.094262242317199707e-01 -3.505672812461853027e-01 -8.870149403810501099e-02 -1.776029765605926514e-01 1.186067089438438416e-01 -5.394013598561286926e-02 3.804580494761466980e-02 1.811507493257522583e-01 1.415648162364959717e-01
1.374829262495040894e-01 -1.027449965476989746e-01 3.346285223960876465e-02 -3.588771075010299683e-02 -1.490967124700546265e-01 2.783685326576232910e-01 1.569316163659095764e-02 -1.396181900054216385e-02 5.710116028785705566e-02 -5.723556131124496460e-02 3.177353441715240479e-01 6.790745258331298828e-02 1.253582090139389038e-01 8.260383456945419312e-02 -1.751699894666671753e-01 -2.659913003444671631e-01 1.195672154426574707e-02 -1.166271418333053589e-02 2.563001811504364014e-01 -1.970358937978744507e-01 -5.295138955116271973e-01 -6.762809306383132935e-02 8.004546910524368286e-02 1.530494689941406250e-01 -8.599450439214706421e-02 -3.757596760988235474e-02 1.913861483335494995e-01 -3.169498145580291748e-01 1.793787926435470581e-01 6.657613068819046021e-02 1.201958581805229187e-01 1.239583939313888550e-01
-8.769138902425765991e-02 6.798151880502700806e-02 -3.451406657695770264e-01 1.908965222537517548e-02 -2.208152264356613159e-01 1.729078888893127441e-01 -3.187456727027893066e-01 -1.984779536724090576e-01 1.380899399518966675e-01 -1.490467935800552368e-01 1.356979012489318848e-01 -2.003983110189437866e-01 2.324998825788497925e-01 1.526845991611480713e-01 1.708761304616928101e-01 -3.611193001270294189e-01 5.371861159801483154e-02 -1.441473364830017090e-01 7.093141973018646240e-02 -9.130938351154327393e-02 1.294286269694566727e-02 -1.375813782215118408e-01 -3.723028302192687988e-02 1.616644710302352905e-01 -3.015523403882980347e-02 2.058163881301879883e-01 8.932133018970489502e-02 -2.487410604953765869e-01 4.701618477702140808e-02 1.886616349220275879e-01 2.274220585823059082e-01 -1.594568938016891479e-01
-1.984790414571762085e-01 -2.003014236688613892e-01 -6.608661264181137085e-02 3.722336888313293457e-01 1.234602257609367371e-01 5.410823225975036621e-02 -1.492068618535995483e-01 1.627109497785568237e-01 -2.892213175073266029e-03 1.563378870487213135e-01 8.160579949617385864e-02 -6.730346940457820892e-03 1.297705173492431641e-01 1.065115556120872498e-01 -2.447634786367416382e-01 -4.101443290710449219e-01 1.528282761573791504e-01 -2.130519300699234009e-01 2.971393428742885590e-02 -1.677135229110717773e-01 -9.426998347043991089e-02 -5.048204958438873291e-02 -1.592491716146469116e-01 1.697151362895965576e-01 -3.610523650422692299e-03 1.217505857348442078e-01 9.282553195953369141e-02 -2.520193755626678467e-01 2.822315692901611328e-02 3.970133066177368164e-01 3.405705466866493225e-02 1.152615323662757874e-01
7.884465157985687256e-02 -5.461810529232025146e-02 9.495323151350021362e-02 2.004607766866683960e-01 -3.072507083415985107e-01 2.638465259224176407e-03 2.541173715144395828e-03 -2.692961990833282471e-01 1.837204694747924805e-01 -1.574590615928173065e-02 1.134931370615959167e-01 -2.375608086585998535e-01 -3.121907711029052734e-01 4.834473133087158203e-03 1.912200450897216797e-01 -3.681365549564361572e-01 1.963129639625549316e-01 -7.295674644410610199e-03 1.068089976906776428e-01 1.182061880826950073e-01 -9.457539021968841553e-02 -2.226788997650146484e-01 3.570860624313354492e-02 3.212634325027465820e-01 -1.594996899366378784e-01 1.137885525822639465e-01 -1.598151586949825287e-02 1.346529424190521240e-01 2.818258702754974365e-01 -2.079308405518531799e-02 -1.345595810562372208e-02 -1.948514431715011597e-01
-2.459014058113098145e-01 -3.086198568344116211e-01 2.074684351682662964e-01 8.617411553859710693e-02 -4.558482673019170761e-03 -1.322979945689439774e-02 6.664161570370197296e-03 -3.097253143787384033e-01 2.544495165348052979e-01 8.185645192861557007e-02 7.071484625339508057e-02 8.691878616809844971e-02 1.588290929794311523e-01 5.151663348078727722e-02 -1.579368412494659424e-01 -3.960520625114440918e-01 -1.002942919731140137e-01 -9.338804334402084351e-02 1.058682948350906372e-01 1.112636253237724304e-01 -1.524379849433898926e-01 -1.105644032359123230e-01 1.828702986240386963e-01 4.048656821250915527e-01 -2.006970494985580444e-01 1.298577040433883667e-01 8.866076916456222534e-02 3.256129473447799683e-02 -1.261370256543159485e-02 -1.033811829984188080e-02 -3.409761935472488403e-02 2.475586682558059692e-01
5.787877738475799561e-02 -3.821532800793647766e-02 -3.715435266494750977e-01 -1.479032188653945923e-01 9.115768224000930786e-02 9.816055744886398315e-02 -3.014398515224456787e-01 7.158254832029342651e-02 -1.680971384048461914e-01 -1.451722830533981323e-01 6.006189808249473572e-02 -1.561642736196517944e-01 -2.770128846168518066e-02 -5.976902693510055542e-02 1.500977277755737305e-01 -2.080917358398437500e-01 2.789489924907684326e-01 -3.174016624689102173e-02 -5.336699075996875763e-03 -8.227764815092086792e-02 -3.359951078891754150e-01 2.703021764755249023e-01 1.031278148293495178e-01 3.107774257659912109e-01 -1.388182789087295532e-01 2.324150204658508301e-01 1.255871448665857315e-02 -2.560999393463134766e-01 -5.426817573606967926e-03 -1.059800460934638977e-01 1.740661859512329102e-01 1.202177852392196655e-01
-2.794610559940338135e-01 -2.333800941705703735e-01 -4.480440616607666016e-01 -1.384883373975753784e-01 -1.474114954471588135e-01 -2.531545422971248627e-02 -1.538150161504745483e-01 -1.699532419443130493e-01 1.536932438611984253e-01 -1.128269135951995850e-01 7.222992181777954102e-02 -2.727300226688385010e-01 6.915789097547531128e-02 1.607008278369903564e-01 -1.584788560867309570e-01 -1.808175146579742432e-01 1.692525148391723633e-01 1.346324235200881958e-01 3.728521056473255157e-03 -6.380330026149749756e-02 -1.733246296644210815e-01 1.969793252646923065e-02 -1.871360391378402710e-01 3.816841542720794678e-02 -3.447623252868652344e-01 1.835885047912597656e-01 2.234615087509155273e-01 -1.873254328966140747e-01 7.729279249906539917e-02 -1.535546127706766129e-02 6.072140112519264221e-02 5.457273498177528381e-02
1.558883637189865112e-01 -5.993434786796569824e-02 -7.398294657468795776e-02 1.130473756347782910e-04 -1.347836293280124664e-02 1.206571459770202637e-01 -4.565794765949249268e-01 1.161830127239227295e-01 -5.072237178683280945e-02 -9.034348279237747192e-02 2.094989269971847534e-01 8.018108457326889038e-02 -4.516823217272758484e-03 -4.949012398719787598e-02 1.127874776721000671e-01 -4.448082447052001953e-01 7.869905978441238403e-02 -5.392258241772651672e-02 -6.374590098857879639e-02 -1.204757243394851685e-01 -1.169402971863746643e-01 -4.691617488861083984e-01 -1.265963464975357056e-01 9.997241944074630737e-02 -2.833294272422790527e-01 4.911467432975769043e-02 -2.430317401885986328e-01 5.088170245289802551e-02 -6.658194959163665771e-02 7.501906901597976685e-02 1.362313702702522278e-02 1.172847971320152283e-01
-3.111298568546772003e-02 -4.112915098667144775e-01 2.027061879634857178e-01 2.318476289510726929e-01 3.168615698814392090e-02 -4.982856661081314087e-02 7.184801623225212097e-03 1.384772732853889465e-02 1.086206659674644470e-01 1.413518376648426056e-02 7.474157959222793579e-02 -6.065308302640914917e-02 -9.028158336877822876e-02 2.163148671388626099e-01 -5.842345207929611206e-02 -2.956430315971374512e-01 3.929827362298965454e-02 1.513803750276565552e-01 3.635714948177337646e-02 1.650353372097015381e-01 -3.066322207450866699e-01 -7.778527680784463882e-03 -2.885120511054992676e-01 2.180199474096298218e-01 -4.301738142967224121e-01 1.008893474936485291e-01 -2.034972608089447021e-01 -2.021750062704086304e-02 5.462880060076713562e-02 -1.433595567941665649e-01 9.160540252923965454e-02 1.319969147443771362e-01
1.219284832477569580e-01 -4.681594297289848328e-02 4.330243170261383057e-02 -1.469274163246154785e-01 -4.654597491025924683e-02 3.521772101521492004e-02 -3.004035726189613342e-02 -1.410811841487884521e-01 5.428762361407279968e-02 1.796370297670364380e-01 3.591431304812431335e-02 -5.079634487628936768e-02 -8.867914974689483643e-02 1.840260066092014313e-02 -1.320853382349014282e-01 -3.569846749305725098e-01 -1.092023029923439026e-01 -1.362176388502120972e-01 9.391637146472930908e-02 -3.162035346031188965e-01 -5.053058266639709473e-01 -9.519604593515396118e-02 1.445687562227249146e-01 9.897340089082717896e-02 -8.119376003742218018e-02 8.597264438867568970e-02 -8.655693382024765015e-02 -3.084971904754638672e-01 2.281608879566192627e-01 -1.668287217617034912e-01 2.718763947486877441e-01 1.956070065498352051e-01
1.869382560253143311e-01 -2.369109839200973511e-01 6.620635278522968292e-03 -1.725318878889083862e-01 6.471686065196990967e-02 -1.488340925425291061e-02 -1.401397734880447388e-01 -7.700350880622863770e-02 1.840311735868453979e-01 2.057326436042785645e-01 2.004499174654483795e-02 -6.624541431665420532e-02 6.179713085293769836e-02 2.648977935314178467e-02 1.260999739170074463e-01 -1.117977499961853027e-01 1.420757770538330078e-01 -8.736287802457809448e-02 2.527300119400024414e-01 -5.687049031257629395e-02 -3.448958694934844971e-01 -1.132187992334365845e-01 4.026197791099548340e-01 1.055725961923599243e-01 -1.649903953075408936e-01 1.082595661282539368e-01 -1.535377502441406250e-01 -3.576556146144866943e-01 1.412207484245300293e-01 6.012546271085739136e-02 -1.314927190542221069e-01 3.225010633468627930e-01
-6.196252629160881042e-02 -2.271136194467544556e-01 5.036805942654609680e-02 2.148883491754531860e-01 1.388586908578872681e-01 1.200611367821693420e-01 -6.756062805652618408e-02 4.340934380888938904e-02 2.561699151992797852e-01 8.873129636049270630e-02 1.623467206954956055e-01 8.054748922586441040e-02 1.033009663224220276e-01 -1.808683127164840698e-01 7.013752311468124390e-02 -3.562093079090118408e-01 1.930222064256668091e-01 -1.880124956369400024e-01 -1.115590780973434448e-01 -1.796047575771808624e-02 -3.202965855598449707e-02 9.192961454391479492e-02 3.943055868148803711e-02 1.998549848794937134e-01 -4.899977147579193115e-01 8.930332958698272705e-02 9.262446314096450806e-02 -9.882462210953235626e-03 7.004243135452270508e-02 9.066635370254516602e-02 -1.265511363744735718e-01 3.898105025291442871e-01
-7.902391999959945679e-02 -2.698595821857452393e-01 -2.667358890175819397e-02 1.935108304023742676e-01 2.485656887292861938e-01 1.722390800714492798e-01 -1.900885552167892456e-01 -4.046700894832611084e-02 3.081541061401367188e-01 1.400044709444046021e-01 1.833870112895965576e-01 -9.906110912561416626e-02 -2.887381911277770996e-01 1.652698218822479248e-01 2.455950528383255005e-01 -2.060279846191406250e-01 1.184240058064460754e-01 -3.770721703767776489e-02 -2.262582071125507355e-02 4.100780934095382690e-02 2.746831439435482025e-02 -2.139441817998886108e-01 2.659979462623596191e-01 1.481456756591796875e-01 -1.755181103944778442e-01 1.795214414596557617e-01 -8.205110579729080200e-02 -1.236859783530235291e-01 2.170332819223403931e-01 -1.744046062231063843e-01 -2.084986269474029541e-01 -1.384662985801696777e-01
2.199678495526313782e-02 -2.299416512250900269e-01 -9.499785304069519043e-02 1.049611251801252365e-03 -1.458014398813247681e-01 2.681675553321838379e-01 -2.955136299133300781e-01 -2.739377692341804504e-02 3.525975346565246582e-01 -1.653720736503601074e-01 2.878873795270919800e-02 -1.150105670094490051e-01 6.409141421318054199e-02 4.577899351716041565e-02 2.525854110717773438e-02 -1.570218950510025024e-01 3.346859514713287354e-01 1.629881709814071655e-01 1.183753460645675659e-01 1.198548600077629089e-01 3.688349574804306030e-02 -2.674999237060546875e-01 6.360981613397598267e-02 1.736328154802322388e-01 -2.240081317722797394e-02 1.519748121500015259e-01 3.154892027378082275e-01 -8.343223482370376587e-02 2.695267498493194580e-01 1.010926887392997742e-01 2.001830041408538818e-01 1.790011227130889893e-01
-1.727140098810195923e-01 -8.965091407299041748e-02 -1.621302813291549683e-01 1.225033774971961975e-01 8.598501235246658325e-02 1.986420750617980957e-01 -3.202528506517410278e-02 -4.336556047201156616e-02 -1.878494396805763245e-02 2.839115858078002930e-01 2.851640582084655762e-01 6.604518741369247437e-02 7.328519597649574280e-03 -1.034518927335739136e-01 1.077354997396469116e-01 -4.219042956829071045e-01 8.911876380443572998e-02 2.038968652486801147e-01 -7.466696947813034058e-02 -1.188898161053657532e-01 -3.369255661964416504e-01 4.044688865542411804e-02 -3.250908106565475464e-02 2.812454849481582642e-02 -3.468373119831085205e-01 1.663795858621597290e-01 -1.840544044971466064e-01 -3.203231394290924072e-01 1.962313055992126465e-02 1.432256400585174561e-01 -5.192135274410247803e-02 9.895081073045730591e-02
-1.143527254462242126e-01 -3.283233195543289185e-02 -1.389526277780532837e-01 2.761785499751567841e-02 -4.124564304947853088e-02 2.271547913551330566e-02 -1.348773837089538574e-01 5.571388080716133118e-02 -2.282687425613403320e-01 1.235044598579406738e-01 2.597379088401794434e-01 6.247333949431777000e-04 -2.582233212888240814e-02 8.651280403137207031e-02 5.396237224340438843e-02 -1.559513062238693237e-01 3.775840997695922852e-01 -2.551811933517456055e-01 1.445746868848800659e-01 -2.529655694961547852e-01 -3.072382211685180664e-01 1.658274382352828979e-01 -2.547067403793334961e-01 2.789707481861114502e-01 -1.005628257989883423e-01 3.410516381263732910e-01 -4.300757125020027161e-02 -1.471019238233566284e-01 -1.198722328990697861e-02 2.230160534381866455e-01 1.166558787226676941e-01 -3.837551921606063843e-02
-3.786066919565200806e-02 -1.678321510553359985e-01 3.191670402884483337e-02 5.424978584051132202e-02 1.094162836670875549e-01 4.018161594867706299e-01 -2.031031847000122070e-01 -2.331785410642623901e-01 1.990578770637512207e-01 -1.279895752668380737e-01 2.789198756217956543e-01 -9.516710042953491211e-02 -1.153479814529418945e-01 2.175690978765487671e-01 -2.238274663686752319e-01 -1.788764148950576782e-01 -2.338721156120300293e-01 1.484932154417037964e-01 -2.691291086375713348e-02 -2.350641041994094849e-01 -3.148248791694641113e-01 -1.394463181495666504e-01 5.369535833597183228e-02 9.896569699048995972e-02 -1.290760040283203125e-01 2.405935227870941162e-01 3.697514906525611877e-02 -2.012266665697097778e-01 -3.625798225402832031e-02 -2.611294947564601898e-02 1.711258441209793091e-01 1.190426480025053024e-02
-4.705966636538505554e-02 -1.766255497932434082e-01 3.160958364605903625e-02 -4.460797086358070374e-02 -1.333548724651336670e-01 5.565965920686721802e-02 -1.860159784555435181e-01 -1.760621964931488037e-01 3.370824828743934631e-02 9.488277137279510498e-02 2.945776879787445068e-01 -2.216061353683471680e-01 1.208510920405387878e-01 2.673366367816925049e-01 -7.293055206537246704e-02 -1.367009133100509644e-01 -2.010229788720607758e-02 4.454338550567626953e-02 1.954623870551586151e-02 -1.377285420894622803e-01 -5.136377811431884766e-01 -1.893622614443302155e-02 1.240945383906364441e-01 4.555999860167503357e-02 -4.920339211821556091e-02 1.600507199764251709e-01 2.297103852033615112e-01 -3.720788061618804932e-01 2.330284006893634796e-02 3.620146214962005615e-02 2.268675267696380615e-01 2.122456431388854980e-01
3.856838447973132133e-03 -3.892529010772705078e-01 -1.832099556922912598e-01 -1.517902314662933350e-01 -3.996425122022628784e-02 1.819887310266494751e-01 -3.563137650489807129e-01 -2.446400076150894165e-01 1.925269365310668945e-01 -3.130635619163513184e-02 2.772685885429382324e-01 1.329315155744552612e-01 -1.483609341084957123e-02 6.894162297248840332e-02 -2.424822598695755005e-01 -2.424177825450897217e-01 -9.205364435911178589e-02 -5.047327280044555664e-02 1.883068005554378033e-03 -1.368527561426162720e-01 -4.123075604438781738e-01 -4.868000745773315430e-02 -5.494568869471549988e-02 2.513587474822998047e-01 -6.178867444396018982e-02 -7.126642763614654541e-02 2.683090418577194214e-02 -9.326287358999252319e-02 3.574742376804351807e-02 -2.850961685180664062e-02 3.118150308728218079e-02 -1.597025096416473389e-01
5.209843069314956665e-02 -1.247102618217468262e-01 -1.668119579553604126e-01 1.229193955659866333e-01 -1.148695498704910278e-01 1.667348891496658325e-01 -2.258245050907135010e-01 -2.019949406385421753e-01 2.149269282817840576e-01 3.489488661289215088e-01 7.890301942825317383e-02 2.235109359025955200e-01 -6.074581295251846313e-02 -1.453294456005096436e-01 -1.297447830438613892e-01 -2.314435541629791260e-01 -1.841514706611633301e-01 7.310084998607635498e-02 -9.198588877916336060e-02 -3.609449416399002075e-02 -1.365256458520889282e-01 -2.004696279764175415e-01 -2.344301789999008179e-01 2.237915396690368652e-01 -3.611181080341339111e-01 1.322635114192962646e-01 2.206296920776367188e-01 -2.111557722091674805e-01 5.500483140349388123e-02 1.586303263902664185e-01 -2.065516263246536255e-02 -6.312000006437301636e-02
-3.076534718275070190e-02 -2.495224028825759888e-01 2.387320622801780701e-03 2.364399135112762451e-01 4.050445556640625000e-02 1.061064526438713074e-01 7.540009450167417526e-03 9.667795151472091675e-02 8.004041016101837158e-02 1.880841404199600220e-01 8.384584635496139526e-02 9.332700818777084351e-02 1.033542677760124207e-02 1.880737096071243286e-01 5.312364175915718079e-02 -5.084059238433837891e-01 8.601769804954528809e-02 2.936340868473052979e-02 1.395165268331766129e-02 1.285720765590667725e-01 -3.706173300743103027e-01 2.276549786329269409e-01 1.110462248325347900e-01 1.104487255215644836e-01 -3.942236304283142090e-01 1.357275843620300293e-01 -8.594136685132980347e-02 -1.666442155838012695e-01 6.857414543628692627e-02 1.547672003507614136e-01 -1.838879287242889404e-02 1.661194860935211182e-01
-1.565732806921005249e-01 2.094716280698776245e-01 7.284604012966156006e-02 -1.149362549185752869e-01 -2.989502549171447754e-01 2.229212820529937744e-01 -3.615376725792884827e-02 -1.345001012086868286e-01 2.377841323614120483e-01 -1.330754347145557404e-02 2.720954269170761108e-02 -2.428741753101348877e-01 2.515631355345249176e-02 8.805517107248306274e-02 1.891160607337951660e-01 -4.304974377155303955e-01 1.934924423694610596e-01 -7.682666927576065063e-02 1.225417628884315491e-01 -9.792461991310119629e-02 -7.918146252632141113e-02 -3.189935982227325439e-01 -7.088928669691085815e-02 3.723876178264617920e-01 5.894353613257408142e-02 1.718758940696716309e-01 1.067031398415565491e-01 -5.372213572263717651e-02 1.878540366888046265e-01 5.782600119709968567e-02 -3.631329536437988281e-02 4.231308400630950928e-02
-3.274647891521453857e-02 6.010650191456079483e-03 -1.957639902830123901e-01 -1.504504233598709106e-01 -1.704018115997314453e-01 -1.121740695089101791e-02 -1.539142578840255737e-01 -1.157390698790550232e-01 3.781295418739318848e-01 1.207685004919767380e-02 1.080463305115699768e-01 -2.610522508621215820e-01 5.426755174994468689e-02 -1.312060505151748657e-01 7.425046351272612810e-05 -1.268857866525650024e-01 8.203980326652526855e-02 1.902026385068893433e-01 9.553650021553039551e-02 -1.801406592130661011e-01 -5.446384847164154053e-02 -1.105241030454635620e-01 -1.996335983276367188e-01 4.744857549667358398e-01 -2.058989852666854858e-01 1.543851196765899658e-01 1.721737235784530640e-01 4.515565186738967896e-02 3.178233206272125244e-01 -6.243046373128890991e-02 1.586420834064483643e-01 1.408144831657409668e-01
2.688800692558288574e-01 -1.343358755111694336e-01 1.888294816017150879e-01 -1.894572190940380096e-02 3.860929980874061584e-02 1.226455643773078918e-01 -2.508618831634521484e-01 -7.824762910604476929e-02 9.652267396450042725e-02 1.706969439983367920e-01 1.632892489433288574e-01 1.062216907739639282e-01 -5.116352345794439316e-03 9.452880918979644775e-02 5.078156944364309311e-03 -2.539147436618804932e-01 -1.211324147880077362e-02 -9.875179827213287354e-02 2.249525487422943115e-01 -1.208606362342834473e-01 -3.218151628971099854e-01 6.069337576627731323e-02 2.934911847114562988e-01 1.959605216979980469e-01 -2.762016355991363525e-01 2.830682396888732910e-01 -9.905415028333663940e-02 -3.238007724285125732e-01 1.993015557527542114e-01 -2.942703478038311005e-02 -1.177197322249412537e-01 7.602363079786300659e-02
1.063031554222106934e-01 -4.620952159166336060e-02 3.057087399065494537e-02 -9.551762044429779053e-02 5.466532334685325623e-02 -8.157721161842346191e-02 -3.260016441345214844e-01 1.795563697814941406e-01 2.578425407409667969e-01 2.841492295265197754e-01 8.957041800022125244e-02 1.029463931918144226e-01 -3.362019062042236328e-01 1.695877313613891602e-01 -4.863652586936950684e-02 -1.563527584075927734e-01 2.568309605121612549e-01 -1.032326836138963699e-02 -1.340755969285964966e-01 -1.019179672002792358e-01 -7.681471109390258789e-02 -2.648172676563262939e-01 -1.128395423293113708e-01 4.386463016271591187e-02 -1.527853608131408691e-01 3.196170032024383545e-01 1.142889857292175293e-01 -1.545096337795257568e-01 1.605492383241653442e-01 -1.589148342609405518e-01 3.086515665054321289e-01 7.112069055438041687e-03
1.524440646171569824e-01 -9.104542434215545654e-02 -3.070282749831676483e-02 1.178095415234565735e-01 3.772898763418197632e-02 1.101481392979621887e-01 3.588987514376640320e-02 -5.989775806665420532e-02 4.365539923310279846e-02 1.796560436487197876e-01 1.283200383186340332e-01 8.778787404298782349e-02 -4.277240857481956482e-02 3.710268810391426086e-02 8.492656797170639038e-02 -3.595818877220153809e-01 -6.838691234588623047e-02 2.535732388496398926e-01 -1.394543889909982681e-02 -5.827789008617401123e-02 -2.250405251979827881e-01 1.494735181331634521e-01 -1.118113920092582703e-01 -4.832478240132331848e-02 -4.477819502353668213e-01 3.237099945545196533e-01 -2.737366855144500732e-01 -2.434560209512710571e-01 1.476754844188690186e-01 2.370851635932922363e-01 1.858041435480117798e-01 1.572123616933822632e-01
2.606594264507293701e-01 -1.843827813863754272e-01 1.431685388088226318e-01 -1.611445285379886627e-02 -3.446175158023834229e-02 1.017020866274833679e-01 -6.036330480128526688e-03 -2.030023932456970215e-02 5.107592046260833740e-02 1.969631202518939972e-02 2.109944224357604980e-01 2.641413128003478050e-03 1.376516371965408325e-01 3.052487075328826904e-01 -5.828722193837165833e-02 -2.148312777280807495e-01 1.849840730428695679e-01 1.704463511705398560e-01 3.152445256710052490e-01 -2.161011397838592529e-01 -4.011747241020202637e-01 -2.798959612846374512e-01 -2.180925942957401276e-02 9.260717034339904785e-02 -1.259155273437500000e-01 8.186207152903079987e-03 6.198424100875854492e-02 -3.194673657417297363e-01 1.826865971088409424e-01 1.137087643146514893e-01 -9.748003631830215454e-02 1.442644298076629639e-01
-7.117468118667602539e-02 -2.575223147869110107e-01 -2.377415597438812256e-01 1.350193023681640625e-01 3.481594026088714600e-01 1.368390172719955444e-01 -1.962678432464599609e-01 4.092484712600708008e-02 2.302926331758499146e-01 2.627355456352233887e-01 -3.422919893637299538e-03 1.653969287872314453e-02 9.057448804378509521e-02 2.633724510669708252e-01 3.964477032423019409e-02 -1.224612668156623840e-01 2.435951977968215942e-01 -5.826023593544960022e-02 4.692397639155387878e-02 -1.713308840990066528e-01 -1.130817532539367676e-01 8.023417554795742035e-03 6.343787163496017456e-02 1.461763530969619751e-01 -3.530820906162261963e-01 2.219361662864685059e-01 -1.072380393743515015e-01 -1.735465824604034424e-01 6.277570128440856934e-02 -2.293772995471954346e-01 -2.039536982774734497e-01 -1.049598902463912964e-01
-1.052774563431739807e-01 -2.295089066028594971e-01 5.965226795524358749e-03 2.989360988140106201e-01 -1.479614060372114182e-02 1.777811199426651001e-01 -8.064081892371177673e-03 5.240092799067497253e-02 -2.646112628281116486e-02 3.975205123424530029e-01 1.290630549192428589e-01 -1.617560833692550659e-01 -1.603537499904632568e-01 1.326241046190261841e-01 -1.054800152778625488e-01 -1.587383300065994263e-01 3.457506299018859863e-01 4.152335971593856812e-02 2.054627090692520142e-01 1.209778413176536560e-01 -2.500808537006378174e-01 -3.641412779688835144e-02 5.321573466062545776e-02 3.985937535762786865e-01 5.007339268922805786e-02 1.424597650766372681e-01 -1.578602194786071777e-01 -1.380964666604995728e-01 1.436510682106018066e-01 1.292560547590255737e-01 -5.962926149368286133e-02 -1.401853859424591064e-01
7.363294810056686401e-02 1.862311512231826782e-01 -1.048121377825737000e-01 4.819304868578910828e-02 -2.629404366016387939e-01 5.928932223469018936e-03 -2.940811812877655029e-01 -1.912131905555725098e-01 1.960799545049667358e-01 -6.224930286407470703e-02 2.312417179346084595e-01 5.132298171520233154e-02 -5.330104380846023560e-03 2.822596952319145203e-02 2.213908918201923370e-02 -1.892656236886978149e-01 3.308589383959770203e-02 1.231363415718078613e-01 1.900829374790191650e-01 3.237837180495262146e-02 -1.311568319797515869e-01 -9.484621882438659668e-02 5.525030940771102905e-02 3.020225167274475098e-01 -4.267114102840423584e-01 -7.402483373880386353e-02 1.766110770404338837e-02 2.490587979555130005e-01 1.819210052490234375e-01 3.470724225044250488e-01 -8.111839741468429565e-02 1.867048889398574829e-01
-1.295562833547592163e-04 -3.238664865493774414e-01 -1.287968605756759644e-01 5.189886689186096191e-02 -2.273317426443099976e-01 -7.594281435012817383e-02 -2.905777096748352051e-01 -1.076284945011138916e-01 3.024589717388153076e-01 -7.400687038898468018e-02 1.261739879846572876e-01 -1.955056637525558472e-01 1.928679645061492920e-02 -5.704470351338386536e-02 1.678887382149696350e-02 -2.940942049026489258e-01 1.741168349981307983e-01 2.440154179930686951e-02 2.664037942886352539e-01 1.953046172857284546e-01 -1.879787445068359375e-01 -3.732671141624450684e-01 4.784227162599563599e-02 2.091825455427169800e-01 -1.254746466875076294e-01 -2.113713696599006653e-02 1.347513198852539062e-01 -6.792091298848390579e-03 3.416313230991363525e-02 -2.165888100862503052e-01 1.451880782842636108e-01 -1.287342905998229980e-01
-7.526073604822158813e-02 2.235950082540512085e-01 8.640840649604797363e-02 4.483541846275329590e-02 1.062133610248565674e-01 2.640988826751708984e-01 -1.060709133744239807e-01 -2.681028842926025391e-01 -3.273906186223030090e-02 1.958661228418350220e-01 2.747020125389099121e-01 -2.363505810499191284e-01 7.945711910724639893e-02 1.911926269531250000e-01 -3.227515891194343567e-02 -1.365845650434494019e-01 2.235604822635650635e-01 -1.494691073894500732e-01 1.808041781187057495e-01 1.405298262834548950e-01 -9.219804406166076660e-02 5.279322713613510132e-02 4.888487979769706726e-02 3.210601806640625000e-01 -3.053376078605651855e-01 1.243973150849342346e-01 1.233740523457527161e-01 -2.792365150526165962e-03 -1.236712038516998291e-01 2.003084868192672729e-01 3.004499673843383789e-01 -1.619964092969894409e-01
-9.860253334045410156e-02 -1.164000704884529114e-01 -2.508518397808074951e-01 7.887504994869232178e-02 -1.073000505566596985e-01 7.294890284538269043e-02 -1.256384253501892090e-01 -2.372525632381439209e-02 -1.193651780486106873e-01 -8.225403726100921631e-02 3.371052742004394531e-01 -2.415228933095932007e-01 1.785808652639389038e-01 -1.728399097919464111e-02 3.289581462740898132e-02 -2.801634371280670166e-01 -1.592066884040832520e-01 -2.640132904052734375e-01 9.592438489198684692e-02 -3.151494264602661133e-02 4.261685162782669067e-02 -3.434418141841888428e-01 -5.598610639572143555e-02 1.258351206779479980e-01 -1.517149806022644043e-01 2.453789263963699341e-01 -6.060834974050521851e-03 -3.458863496780395508e-01 1.585858762264251709e-01 7.598227262496948242e-02 2.596501410007476807e-01 1.562754958868026733e-01
-7.878910750150680542e-02 -1.243843138217926025e-01 1.222650557756423950e-01 1.611576676368713379e-01 -3.041775710880756378e-02 1.651789397001266479e-01 -1.257413774728775024e-01 7.193315029144287109e-02 1.662200093269348145e-01 3.683902695775032043e-02 2.660066783428192139e-01 1.527651697397232056e-01 2.220328003168106079e-01 9.591308981180191040e-02 -1.416666656732559204e-01 -3.218448460102081299e-01 2.389270346611738205e-03 -1.567908376455307007e-01 -6.018879264593124390e-02 1.810595840215682983e-01 -6.195219606161117554e-02 3.061442449688911438e-02 2.703218720853328705e-02 2.962916493415832520e-01 -4.712207615375518799e-01 1.744687110185623169e-01 1.144550740718841553e-01 7.189111411571502686e-02 -1.636620163917541504e-01 1.031147316098213196e-01 -4.429334774613380432e-02 3.443047702312469482e-01
3.627925366163253784e-02 -3.733228147029876709e-01 -8.807232230901718140e-02 -9.470167756080627441e-02 5.383015796542167664e-02 5.469572916626930237e-02 -2.634093463420867920e-01 -1.993094533681869507e-01 2.992093563079833984e-01 -1.467094570398330688e-01 -1.209892556071281433e-01 -1.811459213495254517e-01 -2.200454920530319214e-01 5.505654960870742798e-02 7.065744698047637939e-02 -3.082973361015319824e-01 2.544584572315216064e-01 1.390104293823242188e-01 6.197804957628250122e-02 1.503488123416900635e-01 -1.323427855968475342e-01 -2.043597102165222168e-01 2.799244038760662079e-02 2.232839614152908325e-01 -2.747521698474884033e-01 3.565295413136482239e-02 1.564933061599731445e-01 -4.021935909986495972e-02 2.283710986375808716e-01 -5.879604816436767578e-02 1.964946240186691284e-01 -8.581823669373989105e-03
-3.611966222524642944e-02 -2.648187577724456787e-01 5.045342259109020233e-03 -3.876818343997001648e-02 -1.207309216260910034e-01 3.366543650627136230e-01 -3.326590359210968018e-01 8.280760049819946289e-02 2.727504372596740723e-01 -1.729256063699722290e-01 1.518239229917526245e-01 -1.143734902143478394e-01 4.729578644037246704e-02 1.182342097163200378e-01 -9.743234142661094666e-03 -2.755784690380096436e-01 1.429073810577392578e-01 4.741736687719821930e-03 8.081325143575668335e-02 -2.745707053691148758e-03 4.218010231852531433e-02 -1.968123018741607666e-01 9.082504361867904663e-02 1.781425476074218750e-01 1.215986236929893494e-01 1.210077032446861267e-01 3.178860545158386230e-01 5.847501382231712341e-02 3.349981307983398438e-01 7.244274020195007324e-02 2.418350577354431152e-01 1.777262836694717407e-01
-1.390419751405715942e-01 1.140795201063156128e-01 -3.257699608802795410e-01 -1.285052448511123657e-01 -5.561497807502746582e-02 2.958567440509796143e-01 -4.144109785556793213e-01 -3.063392341136932373e-01 1.767885088920593262e-01 -8.738014847040176392e-02 2.607094347476959229e-01 1.058466807007789612e-01 -3.818157687783241272e-02 -1.915724389255046844e-02 6.539747864007949829e-02 -3.353734612464904785e-01 2.418082952499389648e-01 -8.010019361972808838e-02 -8.668795973062515259e-02 -7.222418487071990967e-02 -9.009017050266265869e-02 2.795232273638248444e-02 -1.176716014742851257e-01 2.507903873920440674e-01 -4.076452180743217468e-02 1.880846321582794189e-01 -2.195943333208560944e-02 -1.108372658491134644e-01 -6.807145476341247559e-02 -1.641753911972045898e-01 7.918625324964523315e-02 -3.533973544836044312e-02
-2.925128303468227386e-02 -1.095182746648788452e-01 -3.910953104496002197e-01 9.321962296962738037e-02 -1.254844814538955688e-01 2.494759410619735718e-01 8.361085504293441772e-02 -2.024756744503974915e-03 1.782268472015857697e-02 -4.888126999139785767e-02 3.120875954627990723e-01 -2.121754139661788940e-01 2.605217993259429932e-01 8.583804965019226074e-02 2.139194458723068237e-01 -4.036624431610107422e-01 -8.672155439853668213e-02 -1.168675199151039124e-01 2.998786047101020813e-02 -4.128320142626762390e-02 1.206132918596267700e-01 -2.464980185031890869e-01 7.024277746677398682e-02 1.889932155609130859e-01 -2.993809580802917480e-01 -2.206292003393173218e-02 2.327031455934047699e-02 -1.911404132843017578e-01 7.973527163267135620e-02 6.252644956111907959e-02 1.844027936458587646e-01 1.579421572387218475e-02
2.427197992801666260e-02 -1.683894544839859009e-01 1.196332499384880066e-01 1.868358813226222992e-02 -2.762035429477691650e-01 1.617225259542465210e-01 -3.479634523391723633e-01 3.862263262271881104e-02 -7.426834106445312500e-02 1.530452668666839600e-01 2.068397849798202515e-01 -1.386979501694440842e-02 1.143412292003631592e-01 9.859192371368408203e-02 -3.469436243176460266e-02 -3.976305425167083740e-01 -1.487068831920623779e-01 -1.763938516378402710e-01 1.142909452319145203e-01 -2.594730854034423828e-01 -2.563890218734741211e-01 6.163008138537406921e-02 2.412735670804977417e-02 -8.134378120303153992e-03 -1.647978574037551880e-01 1.856696158647537231e-01 6.291264295578002930e-02 -1.566579788923263550e-01 2.680373191833496094e-01 -3.777437284588813782e-02 4.565528407692909241e-02 3.287467658519744873e-01
2.723190784454345703e-01 1.205182969570159912e-01 -1.315090954303741455e-01 1.770313978195190430e-01 3.845813497900962830e-02 -1.074342429637908936e-01 -3.089962303638458252e-01 -6.617242097854614258e-02 -8.738157153129577637e-02 2.037212848663330078e-01 9.226093441247940063e-02 -3.905402719974517822e-01 -2.003482282161712646e-01 2.457579821348190308e-01 2.165734469890594482e-01 -2.501656115055084229e-01 3.835589438676834106e-02 1.337958127260208130e-01 1.580069661140441895e-01 -4.467429965734481812e-02 -2.789766192436218262e-01 -3.069594129920005798e-02 -1.064856946468353271e-01 -7.408631592988967896e-02 -2.673392891883850098e-01 6.575141567736864090e-03 1.081135496497154236e-01 -5.059821531176567078e-02 1.780274212360382080e-01 -8.773710578680038452e-03 2.643941640853881836e-01 -1.546766702085733414e-02
2.251872271299362183e-01 -8.320745080709457397e-02 -5.643765628337860107e-02 -3.185918927192687988e-01 -9.175180643796920776e-02 2.420710474252700806e-01 -1.499327421188354492e-01 2.987792156636714935e-02 1.512226015329360962e-01 2.900448814034461975e-02 1.523069441318511963e-01 2.293635457754135132e-01 -2.390345558524131775e-02 -6.562973558902740479e-02 1.861931532621383667e-01 -2.373836487531661987e-01 1.218986064195632935e-01 4.444809257984161377e-02 5.518497526645660400e-02 -7.400335371494293213e-02 -1.148247420787811279e-01 -2.280620634555816650e-01 -7.633583247661590576e-02 3.336735069751739502e-01 -3.471133708953857422e-01 1.218059435486793518e-01 -3.845432996749877930e-01 -1.243393518961966038e-03 1.493954565376043320e-02 2.113279253244400024e-01 6.637080013751983643e-02 1.080441251397132874e-01
1.531985104084014893e-01 -1.179800406098365784e-01 -5.114872381091117859e-02 1.414625197649002075e-01 2.213375270366668701e-01 4.945621639490127563e-02 -1.604259014129638672e-01 -5.695304647088050842e-02 -1.328956037759780884e-01 4.297659099102020264e-01 3.477787077426910400e-01 2.152369357645511627e-02 2.248957902193069458e-01 -7.906001061201095581e-02 -9.034156054258346558e-02 -3.148253858089447021e-01 8.231626451015472412e-02 3.143953531980514526e-02 2.744818329811096191e-01 7.354575395584106445e-02 -2.069832831621170044e-01 1.796468496322631836e-01 -6.172972731292247772e-03 2.243596613407135010e-01 -1.374653726816177368e-01 2.226941585540771484e-01 -6.714935600757598877e-02 -2.178220897912979126e-01 7.158069312572479248e-02 6.607157737016677856e-02 -1.095607876777648926e-01 1.254852414131164551e-01
-1.625166982412338257e-01 -8.991324901580810547e-02 8.230943232774734497e-02 1.744735687971115112e-01 -1.881694942712783813e-01 -2.088110707700252533e-02 -2.721224129199981689e-01 5.133602023124694824e-02 3.223969340324401855e-01 -4.724615067243576050e-02 9.336662292480468750e-02 4.969023913145065308e-02 -1.221244037151336670e-01 -1.792160123586654663e-01 2.119638025760650635e-01 -4.240422844886779785e-01 -2.191355265676975250e-02 -7.037078589200973511e-02 2.402005195617675781e-01 -9.471091628074645996e-02 1.014000922441482544e-02 -3.386168181896209717e-01 1.580281853675842285e-01 2.220663800835609436e-02 -2.708567976951599121e-01 -1.053534299135208130e-01 -1.411330401897430420e-01 -8.153495192527770996e-02 1.766429245471954346e-01 -2.243447005748748779e-01 9.830555319786071777e-02 1.098685041069984436e-01
1.949071288108825684e-01 -1.711187660694122314e-01 -6.510654091835021973e-02 -1.035554930567741394e-01 -1.007801145315170288e-01 2.809563875198364258e-01 -3.133598268032073975e-01 -2.794177532196044922e-01 1.652231626212596893e-02 6.940483301877975464e-02 1.116868183016777039e-01 -2.636787891387939453e-01 -3.667801618576049805e-01 1.168737784028053284e-01 -9.154063649475574493e-03 -1.499578952789306641e-01 2.803201675415039062e-01 -7.645117584615945816e-03 -8.387574553489685059e-02 -1.127430200576782227e-01 3.623169288039207458e-02 -4.962294548749923706e-02 -2.151493579149246216e-01 1.458023907616734505e-03 -2.810452878475189209e-01 4.043785110116004944e-02 2.459333539009094238e-01 -1.688555032014846802e-01 2.055091317743062973e-03 5.444902554154396057e-02 -7.352659851312637329e-02 2.609857916831970215e-01
1.414991468191146851e-01 1.164492741227149963e-01 -3.314058482646942139e-01 4.503747448325157166e-02 -1.371173411607742310e-01 1.212636753916740417e-01 -2.002212554216384888e-01 -4.886504262685775757e-02 9.316411614418029785e-02 2.039725929498672485e-01 2.125814110040664673e-01 -2.034047394990921021e-01 2.904280126094818115e-01 9.468487650156021118e-02 1.283863782882690430e-01 -4.672968685626983643e-01 1.454599350690841675e-01 3.748695552349090576e-02 -5.141866579651832581e-02 -1.737044751644134521e-01 9.703940898180007935e-02 -2.028297930955886841e-01 7.680774480104446411e-02 1.227678060531616211e-01 -2.244386523962020874e-01 9.400819987058639526e-02 -2.380880713462829590e-01 1.650758385658264160e-01 -3.405715525150299072e-02 6.680629402399063110e-02 1.055875234305858612e-02 1.943592131137847900e-01
1.163148656487464905e-01 5.450943112373352051e-02 -1.008479222655296326e-01 -2.811493910849094391e-02 -1.579944491386413574e-01 1.454478055238723755e-01 -3.445616066455841064e-01 9.536731988191604614e-02 -1.920635811984539032e-02 -1.068980246782302856e-01 2.320025712251663208e-01 4.899005219340324402e-02 -2.022532187402248383e-02 -2.328666672110557556e-02 1.637970954179763794e-01 -3.921736478805541992e-01 4.859212040901184082e-02 -5.311056226491928101e-02 3.313104808330535889e-02 -4.222229123115539551e-02 -5.415998771786689758e-02 -4.447335004806518555e-01 -3.369731828570365906e-02 1.671302020549774170e-01 -4.834329187870025635e-01 5.755414068698883057e-02 -1.617757976055145264e-01 6.214392557740211487e-02 -1.325020343065261841e-01 6.093309819698333740e-02 9.364753216505050659e-02 1.185638085007667542e-01
-4.260944202542304993e-02 -6.432619690895080566e-02 -6.260781735181808472e-02 -1.057486906647682190e-01 -2.925091981887817383e-01 -2.058715075254440308e-01 -5.400963500142097473e-02 -3.449131548404693604e-02 2.702911198139190674e-01 -3.412351757287979126e-02 1.111071184277534485e-01 -1.892027854919433594e-01 -7.934709638357162476e-02 1.351522058248519897e-01 2.296112924814224243e-01 -3.421937823295593262e-01 2.198493480682373047e-01 5.215901881456375122e-02 5.804833769798278809e-02 -6.703814864158630371e-02 -1.502643674612045288e-01 -2.667012512683868408e-01 1.689240452833473682e-03 4.256916642189025879e-01 -1.817915290594100952e-01 2.795189321041107178e-01 4.710675217211246490e-03 1.331646740436553955e-01 2.500046789646148682e-01 3.057698160409927368e-02 -5.888919532299041748e-02 2.158420532941818237e-02
9.702523052692413330e-02 3.302013128995895386e-02 2.583614289760589600e-01 -2.709183692932128906e-01 -1.755567491054534912e-01 2.625588178634643555e-01 -3.351510465145111084e-01 -3.249970376491546631e-01 2.551653087139129639e-01 1.269465498626232147e-02 2.173780798912048340e-01 -1.406128257513046265e-01 3.681439161300659180e-02 -2.414006739854812622e-02 1.147456541657447815e-01 -4.624101147055625916e-02 2.158982306718826294e-01 3.530156612396240234e-02 6.059096381068229675e-02 9.098321199417114258e-02 -2.392486780881881714e-01 -1.171764731407165527e-01 1.021626070141792297e-01 2.625685334205627441e-01 -1.658759415149688721e-01 3.533625602722167969e-02 7.130979001522064209e-02 5.758690461516380310e-02 1.167983487248420715e-01 1.229700073599815369e-01 -8.573117852210998535e-02 3.141146004199981689e-01
1.376739740371704102e-01 1.005112472921609879e-02 6.702846288681030273e-02 -8.880383521318435669e-02 7.829833775758743286e-02 2.246549166738986969e-02 3.294035792350769043e-02 -7.328144460916519165e-02 2.097842842340469360e-01 3.236130475997924805e-01 -9.083873778581619263e-02 1.220072358846664429e-01 -1.827164888381958008e-01 -9.814278036355972290e-02 -1.316900700330734253e-01 -3.364486396312713623e-01 3.140158355236053467e-01 -2.175371795892715454e-01 -6.047466304153203964e-03 1.028793230652809143e-01 -3.255722224712371826e-01 -1.101004332304000854e-01 -1.055640205740928650e-01 2.892385125160217285e-01 -8.300662785768508911e-02 2.124732136726379395e-01 4.941092804074287415e-02 1.521704718470573425e-02 1.381746679544448853e-01 -2.873666584491729736e-01 2.890069782733917236e-01 -2.588288858532905579e-02
1.424297392368316650e-01 8.714036643505096436e-02 -3.573214113712310791e-01 1.509922556579113007e-02 -9.087440371513366699e-02 -1.682801730930805206e-02 -3.901716470718383789e-01 -1.380769759416580200e-01 2.112194746732711792e-01 -1.446472853422164917e-01 2.806696593761444092e-01 -7.980733364820480347e-02 1.598415076732635498e-01 1.392387505620718002e-02 1.436231583356857300e-01 -2.347341775894165039e-01 7.164001464843750000e-02 -1.639449298381805420e-01 1.258247792720794678e-01 2.913797087967395782e-02 -1.362773962318897247e-02 -2.377520203590393066e-01 -7.592101115733385086e-03 2.126666903495788574e-01 -7.400673627853393555e-02 3.488882184028625488e-01 -1.653713881969451904e-01 -1.402041614055633545e-01 9.781265258789062500e-02 -2.702365517616271973e-01 3.715187311172485352e-02 -5.790864303708076477e-02
-1.263157725334167480e-01 -1.592555046081542969e-01 -3.479069843888282776e-02 4.572001844644546509e-02 1.263299286365509033e-01 -2.321583451703190804e-03 -3.641252517700195312e-01 8.086575567722320557e-02 1.534678786993026733e-02 1.816251501441001892e-02 2.100650221109390259e-01 -1.216457560658454895e-01 9.336294978857040405e-02 9.881953895092010498e-02 -6.834758818149566650e-02 -4.394275844097137451e-01 -3.782292455434799194e-02 -2.185764610767364502e-01 3.613528609275817871e-01 -8.374869823455810547e-02 -1.742646545171737671e-01 -2.937011718750000000e-01 4.832082893699407578e-03 3.053045645356178284e-02 -2.172156274318695068e-01 -2.825615108013153076e-01 3.196271881461143494e-02 -2.467774301767349243e-01 8.303405344486236572e-02 -1.567211002111434937e-02 5.363182350993156433e-02 1.456326842308044434e-01
1.733561754226684570e-01 -2.066767960786819458e-01 -1.313342005014419556e-01 -2.914972603321075439e-02 -3.988895937800407410e-02 -1.735261268913745880e-02 -2.008353173732757568e-01 -8.795063197612762451e-02 9.021394699811935425e-02 9.764944016933441162e-02 1.250133663415908813e-02 1.707426309585571289e-01 3.823253139853477478e-02 4.756758511066436768e-01 -2.916193306446075439e-01 -4.208355247974395752e-01 2.666646540164947510e-01 1.300816833972930908e-01 1.668979823589324951e-01 -2.069081068038940430e-01 -2.196319550275802612e-01 -7.725349813699722290e-02 5.281141027808189392e-03 2.270327210426330566e-01 1.009980067610740662e-01 9.427972836419939995e-04 -1.261913478374481201e-01 -8.483838289976119995e-02 3.546324372291564941e-02 -7.394409179687500000e-02 8.089916408061981201e-02 1.060476601123809814e-01
8.951999247074127197e-02 9.252341836690902710e-02 -5.345323309302330017e-02 1.218412518501281738e-01 1.768363118171691895e-01 -4.562224075198173523e-02 -9.360165894031524658e-02 -5.992768704891204834e-02 1.918633878231048584e-01 3.378512263298034668e-01 2.453408390283584595e-01 -1.950704008340835571e-01 -9.893887490034103394e-02 2.955284118652343750e-01 -6.065100431442260742e-02 -2.185926288366317749e-01 2.177169919013977051e-01 -1.538348048925399780e-01 1.196019444614648819e-02 -2.530445456504821777e-01 -3.975373804569244385e-01 -2.105455100536346436e-01 -6.040510162711143494e-02 -1.203652545809745789e-01 -1.988302469253540039e-01 2.689273655414581299e-01 5.712266266345977783e-02 -7.115183025598526001e-02 1.031435430049896240e-01 -1.039526239037513733e-01 1.530697494745254517e-01 3.785337135195732117e-02
-4.277255758643150330e-02 3.040910363197326660e-01 -1.236982569098472595e-01 3.208412975072860718e-02 -1.703818887472152710e-01 -1.385031640529632568e-01 -2.428103834390640259e-01 -3.721465170383453369e-02 1.051907390356063843e-01 -1.254783272743225098e-01 1.299427002668380737e-01 -2.170992520404979587e-04 -7.725678849965333939e-03 -3.695565462112426758e-02 -1.016744598746299744e-01 -5.182923674583435059e-01 -6.341306865215301514e-02 1.545376181602478027e-01 -5.645466223359107971e-02 4.478490725159645081e-02 4.775477945804595947e-02 -1.079678833484649658e-01 1.412625610828399658e-02 3.298110067844390869e-01 -1.902120709419250488e-01 4.047619923949241638e-02 -1.236695945262908936e-01 4.917601123452186584e-02 3.435835838317871094e-01 1.922826170921325684e-01 1.211474239826202393e-01 2.747540771961212158e-01
4.850320518016815186e-02 -2.877826243638992310e-02 -5.572859570384025574e-02 -1.058928202837705612e-02 -1.167029663920402527e-01 2.593385875225067139e-01 -3.674665093421936035e-01 9.995791316032409668e-02 6.064654514193534851e-02 -2.837821468710899353e-02 2.628339529037475586e-01 4.646312072873115540e-02 3.365296125411987305e-02 -5.178764462471008301e-02 2.108745723962783813e-01 -4.183337390422821045e-01 1.514985263347625732e-01 -1.414017286151647568e-03 7.783367484807968140e-02 -1.212151255458593369e-02 -1.906156390905380249e-01 -3.593172430992126465e-01 -4.611826315522193909e-02 1.358260959386825562e-01 -2.375474274158477783e-01 2.713895030319690704e-02 -3.376314640045166016e-01 6.272473931312561035e-02 -1.658494472503662109e-01 2.148488610982894897e-01 4.572820290923118591e-02 5.160666629672050476e-02
-2.914579771459102631e-02 -3.231965899467468262e-01 1.352019309997558594e-01 3.685383498668670654e-02 3.021126389503479004e-01 -1.706060171127319336e-01 -1.965126693248748779e-01 -6.036842614412307739e-02 2.318697720766067505e-01 3.120394349098205566e-01 1.695925891399383545e-01 -1.528912782669067383e-01 -8.167982101440429688e-02 5.491381883621215820e-02 2.741604298353195190e-02 -3.506126701831817627e-01 1.801177412271499634e-01 1.072070077061653137e-01 1.055162101984024048e-01 9.014761890284717083e-04 -3.187086880207061768e-01 8.886121958494186401e-02 8.143308013677597046e-02 2.809315621852874756e-01 1.260259598493576050e-01 2.017030268907546997e-01 5.171601474285125732e-02 -2.172952443361282349e-01 1.156961694359779358e-01 -6.612406671047210693e-02 -2.596934698522090912e-02 2.815001271665096283e-02
3.314364552497863770e-01 -3.532898724079132080e-01 -4.842562600970268250e-02 -1.473362743854522705e-01 -2.317918390035629272e-01 -2.676999568939208984e-02 -2.803213298320770264e-01 1.405250579118728638e-01 2.103288024663925171e-01 -9.370414167642593384e-02 1.090989783406257629e-01 3.681723028421401978e-02 -7.688312232494354248e-02 1.565468460321426392e-01 8.887888980098068714e-04 -3.549675345420837402e-01 9.040818363428115845e-02 2.148360200226306915e-02 7.289027422666549683e-02 -6.002078577876091003e-02 4.099024832248687744e-02 -9.864699095487594604e-02 -3.812533989548683167e-02 1.083472892642021179e-01 8.619711548089981079e-02 1.807626634836196899e-01 -2.214700169861316681e-02 -4.314257800579071045e-01 2.601294219493865967e-01 1.321021318435668945e-01 -4.202934727072715759e-02 1.002545058727264404e-01
2.956814877688884735e-02 1.400062441825866699e-02 2.102948352694511414e-02 -1.149445697665214539e-01 -1.525062471628189087e-01 7.881771773099899292e-02 -1.754869371652603149e-01 -1.811008714139461517e-02 2.876085638999938965e-01 -1.924124956130981445e-01 1.880531162023544312e-01 6.035201996564865112e-02 -1.003863066434860229e-01 2.239236235618591309e-01 9.096277644857764244e-04 -2.224953472614288330e-01 7.946228235960006714e-02 2.924649119377136230e-01 2.001667767763137817e-01 -1.413336694240570068e-01 -2.679063081741333008e-01 -2.519417107105255127e-01 1.653572171926498413e-01 2.752068340778350830e-01 -1.804521381855010986e-01 7.802811264991760254e-02 2.350184768438339233e-01 -3.815796673297882080e-01 9.674189239740371704e-02 -4.269861057400703430e-02 4.446591064333915710e-02 1.154985427856445312e-01
2.970497906208038330e-01 -1.878923326730728149e-01 -8.167594671249389648e-02 3.773524761199951172e-01 -1.269103884696960449e-01 -2.049285173416137695e-02 -2.884788811206817627e-02 -5.421002581715583801e-02 2.408201098442077637e-01 2.499369829893112183e-01 9.636963158845901489e-02 -2.098350673913955688e-01 -1.371992826461791992e-01 -4.550812300294637680e-03 1.269104778766632080e-01 3.307317942380905151e-02 1.417874395847320557e-01 -2.087980806827545166e-01 3.553936481475830078e-01 -1.316110193729400635e-01 -2.933147251605987549e-01 -1.221392676234245300e-01 7.365316152572631836e-02 1.896747648715972900e-01 -1.633470356464385986e-01 1.285544713027775288e-03 -2.818807363510131836e-01 6.771067273803055286e-04 -1.144499778747558594e-01 2.457005344331264496e-02 1.114508286118507385e-01 1.237964779138565063e-01
2.802910208702087402e-01 -1.833472251892089844e-01 -1.225779876112937927e-01 -1.859954372048377991e-02 5.163835012353956699e-04 2.926825881004333496e-01 -1.742779463529586792e-01 -6.226547434926033020e-02 2.040718048810958862e-01 4.634415730834007263e-02 1.611416190862655640e-01 3.766165301203727722e-02 7.094175368547439575e-02 9.776601195335388184e-02 -2.138766646385192871e-01 -3.945438265800476074e-01 2.078301459550857544e-01 2.117043584585189819e-01 6.735462695360183716e-02 -3.002406358718872070e-01 -2.761098146438598633e-01 -1.119768712669610977e-03 1.509505361318588257e-01 2.667235434055328369e-01 1.511160880327224731e-01 -1.636522412300109863e-01 -1.101886257529258728e-01 -1.726368367671966553e-01 6.558453291654586792e-02 -1.592013798654079437e-02 4.762808606028556824e-02 1.188034638762474060e-01
-6.730826199054718018e-02 -4.233931005001068115e-01 -4.383584950119256973e-03 -5.100957676768302917e-02 -1.489690244197845459e-01 8.042915165424346924e-02 -7.272396981716156006e-02 -2.138190567493438721e-01 3.929720818996429443e-01 -1.663967221975326538e-02 1.228199675679206848e-01 -1.020803302526473999e-01 -2.353189745917916298e-03 -6.234562397003173828e-02 -4.182802978903055191e-03 -2.808795869350433350e-01 2.062412500381469727e-01 1.221995726227760315e-01 2.817827463150024414e-01 -2.370689250528812408e-02 -2.103575766086578369e-01 -3.767002820968627930e-01 2.902007102966308594e-02 1.670697331428527832e-01 -1.922626346349716187e-01 -1.062535271048545837e-01 1.371011734008789062e-01 -6.540315598249435425e-02 1.942051500082015991e-01 -6.799133121967315674e-02 9.589164517819881439e-03 -6.933377683162689209e-02
2.151420563459396362e-01 1.110892444849014282e-01 -1.392621845006942749e-01 -2.549400329589843750e-01 1.548578143119812012e-01 -2.321382015943527222e-01 -3.502782583236694336e-01 -7.211308926343917847e-02 1.475651860237121582e-01 -2.954997308552265167e-02 1.401153206825256348e-01 -1.062671169638633728e-01 2.707786858081817627e-01 -3.114167787134647369e-02 1.576355844736099243e-01 -4.739085435867309570e-01 6.898500025272369385e-02 6.643161922693252563e-02 2.727434337139129639e-01 -2.132074087858200073e-01 -2.805135212838649750e-02 -6.594414263963699341e-02 7.175102829933166504e-03 2.735345065593719482e-01 -2.771038562059402466e-02 1.160885691642761230e-01 -3.127462230622768402e-03 3.497432544827461243e-02 8.241589367389678955e-02 -1.621706187725067139e-01 1.177151873707771301e-01 -4.964938014745712280e-02
2.013322412967681885e-01 -3.050665557384490967e-01 -9.872083365917205811e-02 9.362868219614028931e-02 2.172674983739852905e-01 8.494928479194641113e-02 1.295093297958374023e-01 -2.679495215415954590e-01 1.195017397403717041e-01 2.715710401535034180e-01 2.569682002067565918e-01 -6.884499639272689819e-02 -2.773886620998382568e-01 1.426769644021987915e-01 -3.126511722803115845e-02 -2.519629299640655518e-01 3.544083535671234131e-01 5.405391380190849304e-02 2.107578963041305542e-01 1.478710770606994629e-02 1.099304948002099991e-02 1.959106884896755219e-02 6.803113222122192383e-02 3.342956602573394775e-01 -7.532151043415069580e-02 -1.189658865332603455e-01 1.183941960334777832e-01 -1.821633428335189819e-01 6.007276102900505066e-02 1.381177306175231934e-01 6.315448880195617676e-02 -2.402012236416339874e-02
-1.635269029065966606e-03 5.249830707907676697e-02 -1.568195074796676636e-01 -2.997884154319763184e-02 -3.808895051479339600e-01 6.870507448911666870e-02 -2.689831554889678955e-01 -4.061820730566978455e-02 4.224073588848114014e-01 4.948221892118453979e-02 -3.230978921055793762e-02 -2.094463706016540527e-01 9.948166459798812866e-02 2.645542621612548828e-01 -1.335413753986358643e-01 -2.212552428245544434e-01 5.617382377386093140e-02 3.102242946624755859e-03 2.475592643022537231e-01 2.612190321087837219e-02 -1.532357931137084961e-01 -3.315119445323944092e-01 7.697157561779022217e-02 1.796131730079650879e-01 -1.420724242925643921e-01 2.355709075927734375e-01 2.221936918795108795e-02 1.730633527040481567e-01 1.794441193342208862e-01 -2.087742835283279419e-02 4.155164584517478943e-03 3.774395212531089783e-03
1.749880984425544739e-02 4.895464703440666199e-02 -7.323123514652252197e-02 8.652317523956298828e-02 2.280607670545578003e-01 4.434813857078552246e-01 -1.727009117603302002e-01 9.435533732175827026e-02 -1.611695289611816406e-01 1.865907907485961914e-01 -5.976343061774969101e-03 -1.001590564846992493e-01 -2.770726680755615234e-01 -9.117647260427474976e-02 2.744009718298912048e-02 -2.295884191989898682e-01 3.602429926395416260e-01 -2.885596156120300293e-01 7.814788073301315308e-02 -1.752444356679916382e-01 -2.262155413627624512e-01 -2.177401483058929443e-01 1.161377727985382080e-01 9.183429181575775146e-02 -3.202954232692718506e-01 2.676242403686046600e-02 -8.643243461847305298e-02 -1.976752653717994690e-02 5.476202070713043213e-02 3.649240732192993164e-02 2.672233246266841888e-02 -3.240683302283287048e-02
2.445116043090820312e-01 -1.366751492023468018e-01 1.400785613805055618e-02 -1.898008882999420166e-01 -8.554968051612377167e-03 1.961219608783721924e-01 -1.563626974821090698e-01 8.288196474313735962e-02 1.653542071580886841e-01 -2.240249514579772949e-02 2.289325296878814697e-01 -9.587837010622024536e-02 -6.105402484536170959e-03 -1.114512309432029724e-01 -3.880508616566658020e-02 -2.921115458011627197e-01 -5.798748135566711426e-02 -1.717848330736160278e-01 7.118339091539382935e-02 -2.572681307792663574e-01 7.440855354070663452e-02 -1.883838921785354614e-01 -2.147942483425140381e-01 2.052076160907745361e-01 -8.113263547420501709e-02 1.961080729961395264e-01 1.991555839776992798e-01 -4.763077497482299805e-01 9.114872664213180542e-03 1.938028186559677124e-01 1.987769603729248047e-01 -6.775865703821182251e-02
-1.246230825781822205e-01 -2.808573246002197266e-01 1.497001051902770996e-01 -8.528754115104675293e-02 -6.436231732368469238e-02 1.788448989391326904e-01 -2.315007746219635010e-01 4.349013045430183411e-02 3.415855765342712402e-02 2.573788166046142578e-01 2.329683005809783936e-01 1.546703744679689407e-02 1.250688433647155762e-01 8.321716450154781342e-04 1.278015971183776855e-01 -2.226249575614929199e-01 1.056229770183563232e-01 -2.298697233200073242e-01 1.419875174760818481e-01 -3.588650822639465332e-01 -3.707632794976234436e-02 -1.457605063915252686e-01 -2.342332154512405396e-01 1.763816624879837036e-01 -1.799835562705993652e-01 3.584811091423034668e-02 2.794494852423667908e-02 -3.612094819545745850e-01 -1.941500231623649597e-02 -2.400818020105361938e-01 -3.958798199892044067e-02 1.864856630563735962e-01
-3.844784572720527649e-02 -3.959754705429077148e-01 -1.650316566228866577e-01 2.617471665143966675e-02 2.197275608777999878e-01 2.184761166572570801e-01 -2.343360930681228638e-01 -2.979848980903625488e-01 2.873020172119140625e-01 1.183498725295066833e-01 -6.179464235901832581e-02 4.863385856151580811e-02 7.294010836631059647e-03 1.325459685176610947e-02 -2.879369258880615234e-01 -2.363965809345245361e-01 -1.116805057972669601e-02 7.026828825473785400e-02 9.443707764148712158e-02 4.717012122273445129e-02 -3.585763573646545410e-01 -1.065099388360977173e-01 -1.080564633011817932e-01 2.045129984617233276e-01 -7.456050813198089600e-02 1.739556491374969482e-01 2.535245753824710846e-02 -1.864610761404037476e-01 7.381717860698699951e-02 1.927699744701385498e-01 7.524385303258895874e-02 5.658105388283729553e-02
2.296463027596473694e-02 5.512569099664688110e-02 -3.669045865535736084e-01 -1.432471126317977905e-01 -2.830697968602180481e-02 2.744857072830200195e-01 -3.614664077758789062e-01 -2.155632078647613525e-01 1.471134424209594727e-01 -2.247914671897888184e-01 9.668239206075668335e-02 -1.591986566781997681e-01 1.110503301024436951e-01 2.409508265554904938e-02 3.921344503760337830e-02 -3.495371341705322266e-01 2.106620669364929199e-01 7.872579991817474365e-02 9.750646352767944336e-02 -8.107999712228775024e-02 -1.178551614284515381e-01 -2.892901748418807983e-02 -7.136643677949905396e-02 2.191896289587020874e-01 3.486806899309158325e-02 3.333422243595123291e-01 7.888908497989177704e-03 -3.242677450180053711e-02 7.841335237026214600e-02 -2.286237925291061401e-01 1.813634634017944336e-01 -7.249454408884048462e-02
-4.581916611641645432e-03 -1.088888943195343018e-01 -5.763484630733728409e-03 -1.150433421134948730e-01 -2.460256963968276978e-01 -7.333350926637649536e-02 -5.370013043284416199e-02 -2.905979519709944725e-03 1.046119928359985352e-01 -8.167037367820739746e-02 9.172430261969566345e-03 -3.167670667171478271e-01 -1.340034604072570801e-01 1.529244482517242432e-01 2.034066319465637207e-01 -3.142244517803192139e-01 1.162175089120864868e-01 1.890741437673568726e-01 1.503870934247970581e-01 1.359582245349884033e-01 -1.939147412776947021e-01 -1.516538560390472412e-01 1.991636157035827637e-01 4.519191086292266846e-01 -3.063897192478179932e-01 1.572849452495574951e-01 -3.765362128615379333e-02 9.693408757448196411e-02 2.855602800846099854e-01 -1.400600466877222061e-02 2.305360324680805206e-02 2.713249530643224716e-03
1.366735100746154785e-01 -1.345250755548477173e-01 -7.495544105768203735e-02 4.894865211099386215e-03 -1.640285924077033997e-02 1.550650298595428467e-01 -2.685950100421905518e-01 2.819854766130447388e-02 3.028924018144607544e-02 -1.021071746945381165e-01 2.619406878948211670e-01 2.001166641712188721e-01 -2.657941542565822601e-02 6.463368237018585205e-02 1.515031903982162476e-01 -3.210479915142059326e-01 9.614124894142150879e-03 3.824121505022048950e-02 1.935066133737564087e-01 -1.647965461015701294e-01 -1.316173672676086426e-01 -4.753232598304748535e-01 -8.514542132616043091e-02 2.106615006923675537e-01 -3.744460046291351318e-01 -2.057038620114326477e-02 -2.134462743997573853e-01 7.352557778358459473e-02 -1.146533265709877014e-01 4.755178838968276978e-02 1.901361905038356781e-02 2.025075554847717285e-01
1.395864337682723999e-01 -2.114492282271385193e-02 -9.137778729200363159e-02 -1.544396160170435905e-03 -7.323417067527770996e-02 1.212329193949699402e-01 -3.200155794620513916e-01 8.737242221832275391e-02 8.763884194195270538e-03 -1.974973231554031372e-01 2.748267948627471924e-01 4.367973282933235168e-02 2.541346848011016846e-02 6.316007673740386963e-02 1.525481492280960083e-01 -4.348275363445281982e-01 3.886058926582336426e-03 1.493639871478080750e-02 7.388973981142044067e-02 8.411261253058910370e-03 -2.642368376255035400e-01 -3.778236508369445801e-01 -9.710656851530075073e-02 8.557338267564773560e-02 -3.479831814765930176e-01 -1.305099017918109894e-02 -3.151505887508392334e-01 2.987135015428066254e-02 -1.217635422945022583e-01 1.428527235984802246e-01 8.911737799644470215e-02 9.147688746452331543e-02
-8.510237187147140503e-02 -5.326040834188461304e-02 -2.079978436231613159e-01 -9.463959932327270508e-02 7.241776213049888611e-03 -1.912922039628028870e-02 -8.881777524948120117e-02 -7.982163876295089722e-02 1.375314444303512573e-01 -8.377788215875625610e-02 3.585819602012634277e-01 -8.625572919845581055e-02 4.465010389685630798e-02 -1.240001842379570007e-01 -1.429235935211181641e-01 -4.348303973674774170e-01 1.134514734148979187e-01 -7.619430869817733765e-02 6.965307891368865967e-02 -1.279705017805099487e-01 -2.379445545375347137e-02 3.825657814741134644e-02 -4.639558494091033936e-02 1.579499542713165283e-01 1.917158812284469604e-01 4.787430539727210999e-02 1.184205040335655212e-01 -5.124408379197120667e-02 4.160956740379333496e-01 3.804829418659210205e-01 2.540505528450012207e-01 1.643707007169723511e-01
-1.693536937236785889e-01 -1.981208473443984985e-01 -8.716382831335067749e-02 -1.995769888162612915e-01 7.629445195198059082e-02 5.979126691818237305e-02 -3.042779564857482910e-01 1.286274492740631104e-01 -4.445096850395202637e-02 9.435616433620452881e-02 3.786855340003967285e-01 1.933106221258640289e-02 -1.011503785848617554e-01 -2.512785606086254120e-02 5.313378199934959412e-02 -3.663877844810485840e-01 7.775283302180469036e-04 -1.575022935867309570e-01 3.337620198726654053e-01 -1.485010981559753418e-01 -1.501439362764358521e-01 -9.928239881992340088e-02 9.174773842096328735e-02 9.785106033086776733e-02 -1.453076489269733429e-02 -2.092295885086059570e-01 -1.543847173452377319e-01 -3.697136640548706055e-01 6.044977158308029175e-02 -1.511016307631507516e-05 1.224014759063720703e-01 1.781411170959472656e-01
-7.643845677375793457e-02 -3.052902817726135254e-01 1.483501195907592773e-01 -3.914888575673103333e-02 -7.491366472095251083e-03 3.904748857021331787e-01 -1.318322867155075073e-01 -1.929835677146911621e-01 5.789600312709808350e-02 -2.420715689659118652e-01 1.653532683849334717e-01 -2.849047780036926270e-01 -1.938535720109939575e-01 6.368659436702728271e-02 -1.949627250432968140e-01 -2.903672754764556885e-01 9.027226269245147705e-02 -1.728035956621170044e-01 5.030871927738189697e-02 -1.324167996644973755e-01 -2.369249314069747925e-01 -2.156107127666473389e-01 -5.926917120814323425e-02 -2.162642544135451317e-03 -1.347731053829193115e-01 -9.434024244546890259e-02 6.832846254110336304e-02 -2.305875420570373535e-01 2.125295400619506836e-01 1.285868585109710693e-01 1.570653170347213745e-01 -1.878952421247959137e-02
-1.041245460510253906e-01 -9.997509419918060303e-02 1.122345402836799622e-01 1.396476030349731445e-01 1.385268568992614746e-01 3.058592416346073151e-02 -5.084197521209716797e-01 -3.414095565676689148e-02 -8.753775060176849365e-02 -4.565924778580665588e-02 1.797432005405426025e-01 2.157463878393173218e-02 6.443940103054046631e-02 -3.304413855075836182e-01 7.009749859571456909e-02 -1.721214056015014648e-01 1.812799721956253052e-01 3.788360580801963806e-02 2.266131341457366943e-01 -3.169517591595649719e-02 1.071602199226617813e-02 -2.791525423526763916e-01 2.524555325508117676e-01 9.479700773954391479e-02 -1.058885529637336731e-01 1.810033023357391357e-01 9.371712803840637207e-02 6.919307261705398560e-02 3.679087162017822266e-01 5.808616057038307190e-02 1.636447012424468994e-01 1.280898898839950562e-01
8.414540439844131470e-02 -2.878203988075256348e-01 5.645577982068061829e-02 9.121413342654705048e-03 -1.038558185100555420e-01 1.109955366700887680e-02 -1.332404017448425293e-01 7.926607131958007812e-02 1.746667027473449707e-01 3.289343714714050293e-01 3.253769502043724060e-02 -3.566779941320419312e-02 -4.710271582007408142e-02 9.824259579181671143e-02 -3.430684655904769897e-02 -5.407015085220336914e-01 -8.526395075023174286e-03 -2.275226712226867676e-01 2.436835914850234985e-01 -9.125147759914398193e-02 -8.154305070638656616e-02 1.716352105140686035e-01 -2.123748138546943665e-02 -7.247073948383331299e-02 -3.345885276794433594e-01 -5.894611775875091553e-02 1.428095847368240356e-01 -6.457868497818708420e-03 -2.505519241094589233e-02 2.061818093061447144e-01 -1.094698309898376465e-01 2.703317999839782715e-01
1.879395693540573120e-01 -2.628548741340637207e-01 4.353389143943786621e-02 1.657596528530120850e-01 -3.080345988273620605e-01 9.263174980878829956e-02 -1.724307239055633545e-01 2.444530427455902100e-01 1.529009197838604450e-03 3.648609295487403870e-02 1.088118851184844971e-01 1.323135793209075928e-01 -1.249568723142147064e-02 1.217593625187873840e-01 -1.027716845273971558e-01 -3.147975206375122070e-01 1.894941031932830811e-01 -2.997791171073913574e-01 1.733166128396987915e-01 1.980771422386169434e-01 -2.992411851882934570e-01 1.678280681371688843e-01 -1.063218563795089722e-01 1.986878514289855957e-01 -2.575428187847137451e-01 7.669378817081451416e-02 2.482214383780956268e-02 -1.996880210936069489e-02 1.588480770587921143e-01 1.333095282316207886e-01 -1.672906279563903809e-01 1.008987128734588623e-01
-6.633684784173965454e-02 -2.288995087146759033e-01 -5.623270198702812195e-02 -5.512494966387748718e-02 -2.358461618423461914e-01 2.002988606691360474e-01 -2.175988703966140747e-01 -2.464914470911026001e-01 1.480226172134280205e-03 4.294952750205993652e-01 2.374759614467620850e-01 -1.790405511856079102e-01 -1.013750880956649780e-01 5.846750456839799881e-03 -4.926937445998191833e-02 1.112975925207138062e-02 -1.352103650569915771e-01 -1.030888706445693970e-01 2.435616552829742432e-01 -1.843214631080627441e-01 1.096692159771919250e-01 -7.927475124597549438e-02 1.939118281006813049e-02 2.194585055112838745e-01 -3.302628695964813232e-01 -5.676556006073951721e-02 -7.712772488594055176e-02 -2.237588465213775635e-01 -1.764554679393768311e-01 1.345018893480300903e-01 4.733898118138313293e-02 1.963044404983520508e-01
3.335354477167129517e-02 -3.212405443191528320e-01 -1.315623223781585693e-01 1.791106164455413818e-01 -1.419168263673782349e-01 -3.695854544639587402e-02 -4.477166235446929932e-01 -1.549337208271026611e-01 1.863930076360702515e-01 7.062182575464248657e-02 7.933078706264495850e-02 -3.487565517425537109e-01 1.125984825193881989e-02 -2.147542536258697510e-01 -1.916245222091674805e-01 1.403655111789703369e-02 2.021844983100891113e-01 3.529651090502738953e-02 3.040041029453277588e-01 -2.029284089803695679e-01 -6.409359723329544067e-02 -1.045968290418386459e-02 -3.463231027126312256e-02 -3.227002173662185669e-02 -7.893046736717224121e-02 1.401230692863464355e-01 3.858741372823715210e-02 -2.460908889770507812e-01 2.780006527900695801e-01 -7.344819605350494385e-03 1.679440028965473175e-02 4.253121092915534973e-02
-2.058142721652984619e-01 -2.962171565741300583e-03 1.209072843194007874e-01 9.947888553142547607e-03 -1.616900712251663208e-01 -1.396150290966033936e-01 -2.944360375404357910e-01 7.579074054956436157e-02 2.238922566175460815e-01 9.555961936712265015e-02 3.351561129093170166e-01 -2.882632315158843994e-01 1.054937019944190979e-01 -5.057583004236221313e-02 -1.916970126330852509e-02 -4.583538770675659180e-01 8.665483444929122925e-02 -1.218546330928802490e-01 2.976865470409393311e-01 8.341163396835327148e-02 -1.986033618450164795e-01 -1.929056197404861450e-01 -9.880433231592178345e-02 9.184345602989196777e-02 -9.521090239286422729e-02 -1.445475816726684570e-01 -2.252031415700912476e-01 -7.346405088901519775e-02 -3.558014333248138428e-02 -8.668272197246551514e-02 4.576066136360168457e-02 -1.276005804538726807e-01
1.109469980001449585e-01 -2.741591632366180420e-01 -9.408777952194213867e-02 2.827733457088470459e-01 -5.269172042608261108e-02 8.341354876756668091e-02 -6.247731298208236694e-02 5.581708624958992004e-02 9.359797090291976929e-02 1.025505736470222473e-01 1.139081865549087524e-01 -1.561923325061798096e-01 -1.867235451936721802e-01 -8.682651072740554810e-02 8.850339800119400024e-02 -7.851984351873397827e-03 3.817459344863891602e-01 1.566426604986190796e-01 2.071009129285812378e-01 -8.199604228138923645e-03 -2.775873839855194092e-01 -4.584578424692153931e-02 3.349574282765388489e-02 4.698133170604705811e-01 7.182554155588150024e-02 2.102747410535812378e-01 1.826934888958930969e-02 8.691952377557754517e-02 -1.081648543477058411e-01 -3.298303857445716858e-02 1.672730147838592529e-01 2.962344586849212646e-01
-9.883746504783630371e-03 3.056788444519042969e-02 -2.728409767150878906e-01 -2.598065733909606934e-01 2.545069903135299683e-02 5.781223624944686890e-02 -2.973486483097076416e-01 8.774389326572418213e-02 3.084074258804321289e-01 -2.821241505444049835e-02 2.984382808208465576e-01 1.851240545511245728e-01 1.262242943048477173e-01 8.802888542413711548e-02 -5.802623182535171509e-02 -2.665670812129974365e-01 1.403802335262298584e-01 2.484332323074340820e-01 -5.156861990690231323e-02 8.396878093481063843e-02 -4.102192446589469910e-02 -2.689435482025146484e-01 -1.048790737986564636e-01 1.177704036235809326e-01 -3.221212029457092285e-01 2.052847146987915039e-01 -1.635478138923645020e-01 1.634524911642074585e-01 4.563226178288459778e-02 2.478556148707866669e-02 6.189340259879827499e-03 2.178183495998382568e-01
-3.774105012416839600e-02 -1.445240229368209839e-01 -3.035048209130764008e-02 3.353665173053741455e-01 6.992849707603454590e-02 8.514221757650375366e-02 -6.921158637851476669e-03 1.057990714907646179e-01 7.302162796258926392e-02 1.072050556540489197e-01 1.732964813709259033e-01 2.418936789035797119e-02 5.275874212384223938e-02 -3.957550227642059326e-02 -1.190281752496957779e-02 -5.950456261634826660e-01 1.461833864450454712e-01 5.708919838070869446e-02 -6.710159778594970703e-02 2.163433730602264404e-01 -3.285446763038635254e-01 5.974636599421501160e-02 1.383391320705413818e-01 1.096486300230026245e-01 -2.838553190231323242e-01 2.218277901411056519e-01 -2.442868053913116455e-01 -1.090950146317481995e-01 1.152617670595645905e-02 7.540491223335266113e-02 -9.257782995700836182e-02 2.339612133800983429e-02
-2.143523842096328735e-01 -4.300526976585388184e-01 2.889750599861145020e-01 8.588052541017532349e-02 1.140040680766105652e-01 8.801409602165222168e-02 2.808090858161449432e-02 -1.102965846657752991e-01 1.601896286010742188e-01 1.141873970627784729e-01 2.203722596168518066e-01 -3.299347311258316040e-02 4.523275047540664673e-02 1.523333042860031128e-01 -2.217460423707962036e-01 -3.634486794471740723e-01 -1.008486449718475342e-01 -1.288832426071166992e-01 4.931092262268066406e-02 1.648856326937675476e-02 -1.426308304071426392e-01 -1.779673546552658081e-01 1.659234613180160522e-01 2.566648721694946289e-01 -2.537985444068908691e-01 1.934041380882263184e-01 -3.007632680237293243e-02 -8.149497210979461670e-02 9.087123721837997437e-02 7.542563229799270630e-02 -5.684216693043708801e-02 2.195632010698318481e-01
-5.795777216553688049e-02 -2.434555441141128540e-01 -1.263782009482383728e-02 -8.277942985296249390e-02 -4.403420165181159973e-02 2.129915654659271240e-01 2.664509601891040802e-02 -1.803925037384033203e-01 -6.236940249800682068e-02 -1.429757624864578247e-01 3.948604762554168701e-01 -1.621066480875015259e-01 -6.151778157800436020e-03 6.369934231042861938e-02 -8.088313788175582886e-02 -2.566903829574584961e-01 -2.647232823073863983e-02 1.037703678011894226e-01 -4.615538194775581360e-02 -2.681869566440582275e-01 -4.363886415958404541e-01 -3.855423256754875183e-02 -1.671179234981536865e-01 2.467016130685806274e-01 -1.835315525531768799e-01 -2.056061848998069763e-02 5.852971225976943970e-02 -3.226820230484008789e-01 3.418446751311421394e-03 5.523730069398880005e-02 2.338405400514602661e-01 -3.337634354829788208e-02
-7.012622058391571045e-02 -2.212375868111848831e-03 -3.175061643123626709e-01 1.557858735322952271e-01 -2.826983854174613953e-02 3.380255997180938721e-01 -1.381878107786178589e-01 1.452362835407257080e-01 -1.588126718997955322e-01 3.936299979686737061e-01 4.835452884435653687e-02 9.089483320713043213e-02 -1.817642897367477417e-01 8.760619163513183594e-02 1.007933169603347778e-01 -2.187973856925964355e-01 3.464902341365814209e-01 -1.523304283618927002e-01 2.101031830534338951e-03 -1.366463154554367065e-01 -3.359297513961791992e-01 -7.525179069489240646e-03 -1.623209379613399506e-02 2.323604673147201538e-01 -1.061844676733016968e-01 2.407686263322830200e-01 -1.277490705251693726e-01 -2.136468328535556793e-02 7.790236175060272217e-02 3.619481250643730164e-02 3.692643344402313232e-02 -3.710722923278808594e-02
6.518118083477020264e-02 8.791344612836837769e-02 -2.701210081577301025e-01 -6.145504117012023926e-02 5.588237196207046509e-02 1.793486997485160828e-02 1.060589328408241272e-01 -5.470675602555274963e-02 5.362763535231351852e-03 -2.257592044770717621e-02 2.403200864791870117e-01 -1.767526417970657349e-01 2.340454906225204468e-01 3.729035705327987671e-02 1.379316449165344238e-01 -6.364613175392150879e-01 2.749334871768951416e-01 -1.617026776075363159e-01 -7.857389748096466064e-02 3.804488852620124817e-02 1.143631413578987122e-01 -2.449611946940422058e-02 8.010362833738327026e-02 1.608122289180755615e-01 -2.152016460895538330e-01 2.843194901943206787e-01 6.076521798968315125e-02 -5.398654565215110779e-02 1.160056516528129578e-01 -4.159345105290412903e-02 -1.387319266796112061e-01 -1.677438244223594666e-02
1.052131429314613342e-01 -1.528047621250152588e-01 -5.969240446574985981e-04 -3.037680387496948242e-01 -1.454238295555114746e-01 4.038015604019165039e-01 -2.869281172752380371e-01 3.084115870296955109e-02 7.290600985288619995e-02 8.932581113185733557e-05 -9.084389358758926392e-02 1.480169743299484253e-01 1.110649257898330688e-01 1.576557308435440063e-01 5.090690776705741882e-02 -3.572814464569091797e-01 8.017215877771377563e-03 1.719026565551757812e-01 8.026300370693206787e-02 1.110968645662069321e-02 -3.512907773256301880e-02 -2.063249647617340088e-01 2.004303596913814545e-02 3.250994086265563965e-01 -7.395878434181213379e-02 2.767535746097564697e-01 -2.105643004179000854e-01 -1.589160859584808350e-01 1.709300279617309570e-01 -1.790270358324050903e-01 -6.017889082431793213e-02 -1.715955324470996857e-02
-7.743199169635772705e-02 -2.345492988824844360e-01 -1.218802947551012039e-02 1.593330651521682739e-01 -1.815629303455352783e-01 -7.673683017492294312e-02 9.611910581588745117e-02 -3.192488476634025574e-02 7.793236523866653442e-02 -2.174729257822036743e-01 2.766138613224029541e-01 -2.736985683441162109e-01 -1.649183928966522217e-01 1.178578585386276245e-01 4.032912105321884155e-02 -3.809379935264587402e-01 2.832915186882019043e-01 7.193929050117731094e-03 6.272538006305694580e-02 8.134368807077407837e-03 -2.607807517051696777e-01 -3.772197663784027100e-01 9.209462255239486694e-02 2.276791185140609741e-01 -6.951741874217987061e-02 1.942435055971145630e-01 1.744927018880844116e-01 4.578227922320365906e-02 9.049900621175765991e-02 -7.603695243597030640e-02 1.476086676120758057e-01 -7.698600739240646362e-02
-1.272850781679153442e-01 -1.827918589115142822e-01 2.650356888771057129e-01 6.830013822764158249e-03 -7.548050582408905029e-02 1.279049962759017944e-01 -2.999961078166961670e-01 4.386566206812858582e-02 6.305001676082611084e-02 2.632179260253906250e-01 2.467260062694549561e-01 -9.788998216390609741e-02 5.412830784916877747e-02 4.977303743362426758e-02 6.951276212930679321e-02 -4.448786079883575439e-01 9.195072948932647705e-02 -9.968776255846023560e-02 7.256396114826202393e-02 -5.825607106089591980e-03 -2.089666575193405151e-01 -1.136728301644325256e-01 2.648240029811859131e-01 1.424401104450225830e-01 -2.029179334640502930e-01 6.658402085304260254e-02 3.041040599346160889e-01 -4.112468287348747253e-02 1.267660409212112427e-01 4.666220024228096008e-02 -2.794041037559509277e-01 8.631268143653869629e-02
1.883605420589447021e-01 6.998462229967117310e-02 -1.277644187211990356e-01 2.645285241305828094e-02 2.131264805793762207e-01 -8.194501698017120361e-02 -1.895449757575988770e-01 -2.115590870380401611e-01 1.886378228664398193e-01 3.231230974197387695e-01 1.761533021926879883e-01 -1.608912050724029541e-01 -2.630350589752197266e-01 1.942004412412643433e-01 -6.720542162656784058e-02 -2.309192419052124023e-01 -3.589491918683052063e-02 -7.617472857236862183e-02 -7.500998675823211670e-02 1.172229424118995667e-01 -2.518871724605560303e-01 -3.308489620685577393e-01 1.220413669943809509e-01 -3.892700746655464172e-02 -1.275283545255661011e-01 3.880240917205810547e-01 -9.463158994913101196e-02 -1.518360972404479980e-01 -1.222067475318908691e-01 -4.377816990017890930e-02 1.213122606277465820e-01 4.412188753485679626e-02
1.130798365920782089e-02 -2.114749699831008911e-01 1.579901725053787231e-01 5.805226787924766541e-02 -3.541796505451202393e-01 2.269087880849838257e-01 -2.895495295524597168e-01 7.466691732406616211e-02 1.916701346635818481e-02 2.715092301368713379e-01 1.870041638612747192e-01 4.745843261480331421e-02 2.873238734900951385e-02 4.248165339231491089e-02 -7.612732052803039551e-02 -3.069222271442413330e-01 -1.990236341953277588e-02 -1.858011931180953979e-01 1.624629497528076172e-01 -2.167910039424896240e-01 -3.267091512680053711e-01 -4.269985016435384750e-03 8.302705734968185425e-02 7.676006853580474854e-02 -1.911413222551345825e-01 7.784157246351242065e-02 1.479857694357633591e-02 -1.973239481449127197e-01 1.221675053238868713e-01 -5.871683359146118164e-03 -9.838747233152389526e-02 3.351077139377593994e-01
2.804698944091796875e-01 -2.029434889554977417e-01 -1.368480771780014038e-01 4.012527316808700562e-02 1.896002292633056641e-01 2.923171818256378174e-01 -2.807181775569915771e-01 -1.903587579727172852e-01 1.757035702466964722e-01 2.471236735582351685e-01 9.914258867502212524e-02 -2.235037088394165039e-01 3.655603155493736267e-02 5.356617644429206848e-02 -1.943004727363586426e-01 -1.389304101467132568e-01 1.331368684768676758e-01 9.478810243308544159e-03 1.736393570899963379e-02 -1.008728221058845520e-01 -1.636283546686172485e-01 -2.042896673083305359e-02 -1.070767715573310852e-01 -1.704135164618492126e-02 -2.351319044828414917e-01 3.412840366363525391e-01 -6.380070745944976807e-02 -2.063872963190078735e-01 7.272002846002578735e-02 7.529882341623306274e-02 -2.631026804447174072e-01 -2.110511511564254761e-01
2.400732971727848053e-02 -1.305394619703292847e-01 3.215398266911506653e-02 2.709717750549316406e-01 -3.359648166224360466e-03 2.650077342987060547e-01 -1.468057930469512939e-01 -2.470880597829818726e-01 9.970045089721679688e-02 3.480322062969207764e-01 -2.564710564911365509e-02 1.809153854846954346e-01 -5.647141952067613602e-03 -1.022761389613151550e-01 -1.238433420658111572e-01 -2.653727531433105469e-01 -6.562151759862899780e-02 1.068099513649940491e-01 1.055898070335388184e-01 -2.407058477401733398e-01 -1.879209131002426147e-01 -1.208662167191505432e-01 -6.621116399765014648e-02 2.611579596996307373e-01 -2.932546138763427734e-01 2.273136824369430542e-01 2.257270924746990204e-02 -2.178296297788619995e-01 6.591355800628662109e-02 3.096944689750671387e-01 -4.896357189863920212e-03 -3.391378372907638550e-02
-9.995384514331817627e-02 -1.547309905290603638e-01 -4.396633058786392212e-02 3.193198516964912415e-02 2.854284644126892090e-02 2.582338452339172363e-01 -2.538366243243217468e-02 -8.136147260665893555e-02 8.395633846521377563e-02 2.331597357988357544e-01 2.223657816648483276e-01 5.132593214511871338e-02 2.001965790987014771e-02 1.828528046607971191e-01 -3.585516475141048431e-03 -3.067024648189544678e-01 2.604159712791442871e-02 2.580785453319549561e-01 9.703105688095092773e-02 -1.099200472235679626e-01 -1.681002676486968994e-01 1.270247250795364380e-01 -2.391441166400909424e-02 6.130950897932052612e-02 -5.742779374122619629e-01 2.056292742490768433e-01 -1.456651389598846436e-01 -1.082378178834915161e-01 -3.589158877730369568e-02 2.935802936553955078e-01 5.346047878265380859e-02 -1.187069192528724670e-01
1.560545414686203003e-01 1.708696931600570679e-01 -1.763515770435333252e-01 -2.132523357868194580e-01 7.507389038801193237e-02 -2.808333002030849457e-02 -2.357427775859832764e-01 -8.282572031021118164e-03 1.415767669677734375e-01 -8.044680953025817871e-02 2.842295765876770020e-01 -9.489934891462326050e-02 1.069296076893806458e-01 5.878116935491561890e-02 3.069440834224224091e-02 -4.493823945522308350e-01 2.227240949869155884e-01 3.706029653549194336e-01 3.233702480792999268e-02 -7.497096806764602661e-02 1.004802808165550232e-01 -2.523027658462524414e-01 7.657692581415176392e-02 6.609680503606796265e-02 -3.280179500579833984e-01 1.622181758284568787e-02 -5.042064934968948364e-02 1.093348786234855652e-01 1.881579905748367310e-01 -5.527456477284431458e-02 -1.074740439653396606e-01 1.541195064783096313e-01
3.443584144115447998e-01 6.762588024139404297e-02 -2.052962481975555420e-01 1.777146160602569580e-01 2.253996431827545166e-01 1.502582281827926636e-01 -7.649573683738708496e-02 -1.772027462720870972e-01 8.340495824813842773e-02 8.613082766532897949e-02 8.636242896318435669e-02 -3.223590254783630371e-01 1.949837245047092438e-02 -6.469665467739105225e-02 1.936006695032119751e-01 -2.707689106464385986e-01 1.584654003381729126e-01 9.805575758218765259e-02 3.925738334655761719e-01 9.935899637639522552e-03 -1.760086417198181152e-01 -4.688661172986030579e-02 -7.273714244365692139e-02 2.692148685455322266e-01 -1.450001611374318600e-03 1.265409123152494431e-02 1.633906960487365723e-01 -1.821854114532470703e-01 -1.376544125378131866e-02 -1.537469681352376938e-02 2.986082136631011963e-01 4.291395097970962524e-02
1.652122288942337036e-01 -7.714458554983139038e-02 4.093782976269721985e-02 2.795127630233764648e-01 1.171631291508674622e-01 9.248092770576477051e-02 -3.459414541721343994e-01 -1.114066988229751587e-01 7.538022100925445557e-02 1.557468473911285400e-01 1.038126200437545776e-01 -2.511670291423797607e-01 -2.332131564617156982e-01 -6.511572003364562988e-02 -4.590908437967300415e-02 -1.648800522089004517e-01 2.260263711214065552e-01 -1.448070108890533447e-01 4.720873832702636719e-01 -5.863666534423828125e-02 -2.713335454463958740e-01 2.899539656937122345e-02 -1.325589977204799652e-02 1.658268645405769348e-02 1.220713369548320770e-02 3.741311132907867432e-01 4.832364246249198914e-02 5.951483175158500671e-02 5.170024000108242035e-03 -1.548593048937618732e-03 1.023259162902832031e-01 -1.052885130047798157e-01
5.503772571682929993e-02 -4.368544518947601318e-01 -9.056003391742706299e-02 9.239704906940460205e-02 -1.200738362967967987e-03 3.122632503509521484e-01 -1.850169599056243896e-01 -9.995897859334945679e-02 1.345634311437606812e-01 3.103433549404144287e-01 2.370319217443466187e-01 -9.954091906547546387e-02 1.010844185948371887e-01 1.776665449142456055e-01 -1.619826704263687134e-01 -1.130330488085746765e-01 -7.454943656921386719e-02 1.024680212140083313e-01 3.643335029482841492e-02 -1.713695973157882690e-01 -1.767409890890121460e-01 1.085192710161209106e-01 -5.530903488397598267e-02 1.202573925256729126e-01 -2.224250435829162598e-01 2.096069157123565674e-01 -9.716492891311645508e-02 -9.426300413906574249e-03 4.277181252837181091e-02 3.733341991901397705e-01 1.386737823486328125e-01 -1.252339929342269897e-01
-1.206182129681110382e-02 -2.885678410530090332e-01 -9.515874087810516357e-02 -3.400357067584991455e-02 -2.316726446151733398e-01 2.277727574110031128e-01 -3.107673227787017822e-01 -1.225901674479246140e-02 2.894650995731353760e-01 -1.202028989791870117e-01 5.936771631240844727e-02 -1.755964905023574829e-01 5.192977935075759888e-02 1.387798488140106201e-01 1.305460631847381592e-01 -2.654098570346832275e-01 1.612087041139602661e-01 4.754073545336723328e-02 -1.486251596361398697e-02 -7.137594372034072876e-02 1.296260058879852295e-01 -2.782297134399414062e-01 6.636103242635726929e-02 2.039115279912948608e-01 2.565227821469306946e-02 9.656178206205368042e-02 2.371418476104736328e-01 -5.647085979580879211e-02 3.148644566535949707e-01 6.507611274719238281e-02 2.892869412899017334e-01 1.783889532089233398e-01
-1.613209396600723267e-02 4.648000374436378479e-02 -2.230070829391479492e-01 1.768309175968170166e-01 1.862940378487110138e-02 3.016140758991241455e-01 -5.380922928452491760e-02 2.069940716028213501e-01 -2.567896246910095215e-01 2.596634924411773682e-01 1.121281087398529053e-01 8.724891085876151919e-05 1.631911844015121460e-02 1.711367070674896240e-01 2.562974207103252411e-02 -2.072666138410568237e-01 4.594982266426086426e-01 6.493641063570976257e-03 1.766378283500671387e-01 -1.402406543493270874e-01 -2.864625453948974609e-01 1.343949139118194580e-02 -2.606115490198135376e-02 2.149515897035598755e-01 -1.272160857915878296e-01 2.746113836765289307e-01 -1.794157326221466064e-01 -3.064778819680213928e-02 1.323307901620864868e-01 6.734698265790939331e-02 1.006074622273445129e-01 -1.110914871096611023e-01
9.704995155334472656e-02 -3.758827745914459229e-01 4.738601669669151306e-02 2.973465323448181152e-01 2.099622339010238647e-01 -8.823654800653457642e-02 -4.404733888804912567e-03 1.826761215925216675e-01 -8.552563190460205078e-02 2.102050632238388062e-01 3.359050452709197998e-01 -8.478635549545288086e-02 -1.269577592611312866e-01 -8.412654697895050049e-02 -3.090490959584712982e-02 -3.412548601627349854e-01 1.873561292886734009e-01 2.311589270830154419e-01 1.842710375785827637e-01 -8.529983460903167725e-02 -2.428298071026802063e-02 -6.967270374298095703e-02 -7.401206344366073608e-02 1.797600239515304565e-01 5.778404697775840759e-02 1.335836648941040039e-01 -4.551715776324272156e-02 9.805820882320404053e-02 4.626084864139556885e-02 1.090722307562828064e-01 6.029961258172988892e-02 3.710772693157196045e-01
4.416310787200927734e-02 4.368953406810760498e-02 -2.706356048583984375e-01 -8.982891589403152466e-02 2.764361798763275146e-01 -3.530717268586158752e-02 -1.681598275899887085e-01 3.863541409373283386e-02 2.949837148189544678e-01 -1.088488399982452393e-01 4.175968170166015625e-01 -1.617094427347183228e-01 2.680813074111938477e-01 -1.050044372677803040e-01 1.094843372702598572e-01 -3.164403140544891357e-01 3.105716034770011902e-02 -3.565786033868789673e-02 1.947535723447799683e-01 -3.284033536911010742e-01 3.715998306870460510e-02 -1.096877828240394592e-01 -2.625649794936180115e-02 1.390209943056106567e-01 -1.157946139574050903e-01 -1.072801947593688965e-01 -1.089850813150405884e-01 -7.440610229969024658e-02 2.815063893795013428e-01 1.713649556040763855e-02 3.142739459872245789e-02 9.315530955791473389e-02
-4.975496232509613037e-02 -4.592511430382728577e-02 -3.160140514373779297e-01 -2.058400586247444153e-02 -3.984546661376953125e-02 -6.020723655819892883e-02 1.332087516784667969e-01 -1.082360222935676575e-01 2.759466134011745453e-02 4.170733690261840820e-02 4.189447760581970215e-01 -2.787353098392486572e-01 2.590808570384979248e-01 -2.317985892295837402e-02 3.309454321861267090e-01 -3.702781200408935547e-01 2.617935836315155029e-01 2.039963565766811371e-02 6.570323556661605835e-02 9.656973928213119507e-02 -6.478830706328153610e-03 -1.000364571809768677e-01 -1.125408858060836792e-01 2.561802603304386139e-02 -1.434150338172912598e-01 3.684488534927368164e-01 -7.282818108797073364e-02 -6.898663938045501709e-02 5.762673541903495789e-02 6.871619820594787598e-02 9.116268157958984375e-02 4.183162376284599304e-02
1.626701354980468750e-01 -1.488388776779174805e-01 1.027928814291954041e-01 2.689960040152072906e-02 4.812616109848022461e-02 -1.308168172836303711e-01 -1.094645857810974121e-01 -1.658862680196762085e-01 3.177260756492614746e-01 -2.394393235445022583e-01 1.157798394560813904e-01 -1.558511853218078613e-01 1.849627681076526642e-02 -5.121990665793418884e-02 4.155913740396499634e-02 -2.355517894029617310e-01 2.137484550476074219e-01 1.271361559629440308e-01 8.268286287784576416e-02 -7.007514685392379761e-02 -1.018489077687263489e-01 -3.867164850234985352e-01 3.423108458518981934e-01 3.077883422374725342e-01 -3.238336741924285889e-01 1.525435149669647217e-01 2.924185246229171753e-03 3.914739936590194702e-02 6.261480599641799927e-02 2.132535353302955627e-02 6.307233124971389771e-02 -2.038331180810928345e-01
6.433717906475067139e-02 -2.802295982837677002e-01 3.346663713455200195e-02 -3.051873147487640381e-01 -2.444185130298137665e-02 1.942303776741027832e-01 -1.306629180908203125e-01 -1.485531777143478394e-01 1.519632935523986816e-01 1.432392895221710205e-01 5.942176282405853271e-02 -3.041608035564422607e-01 -9.103635698556900024e-02 6.034030392765998840e-02 -4.379957914352416992e-02 -3.833852708339691162e-02 -9.967169910669326782e-02 -2.343144863843917847e-01 2.157478481531143188e-01 -1.106527671217918396e-01 -2.862411737442016602e-01 1.578794121742248535e-01 -5.132947117090225220e-02 2.344582229852676392e-01 -2.280824184417724609e-01 3.945148289203643799e-01 1.263449490070343018e-01 -1.090038120746612549e-01 4.289532080292701721e-03 -9.775147587060928345e-02 2.211435735225677490e-01 9.250013530254364014e-02
7.115911692380905151e-03 -1.811535805463790894e-01 1.018851697444915771e-01 1.870782375335693359e-01 1.152991056442260742e-01 -8.873467892408370972e-02 -2.545872032642364502e-01 -1.872259825468063354e-01 1.154269576072692871e-01 -1.262293457984924316e-01 9.285872429609298706e-02 -2.444654237478971481e-03 1.528654545545578003e-01 -2.007228285074234009e-01 3.512181341648101807e-02 -3.260525166988372803e-01 1.199903637170791626e-01 4.033764451742172241e-02 1.981904804706573486e-01 -2.624186500906944275e-02 1.967240869998931885e-02 -2.240687459707260132e-01 3.791390955448150635e-01 3.119968473911285400e-01 -3.235772550106048584e-01 4.990111291408538818e-02 3.056604973971843719e-02 6.672125309705734253e-02 1.009039208292961121e-01 2.007480263710021973e-01 2.153230905532836914e-01 -1.858270168304443359e-01
-2.498976141214370728e-01 3.904046490788459778e-03 -4.472861811518669128e-02 -7.347125560045242310e-02 -1.649814993143081665e-01 7.024140655994415283e-02 -1.872566342353820801e-01 1.260730028152465820e-01 -4.731623828411102295e-02 2.837564647197723389e-01 1.956379115581512451e-01 1.526999473571777344e-01 -4.220749437808990479e-02 1.660214178264141083e-02 2.092584036290645599e-02 -4.089948534965515137e-01 -2.100598625838756561e-02 -4.591031000018119812e-02 2.294116467237472534e-01 -1.368672698736190796e-01 -1.586524546146392822e-01 -2.885795943439006805e-02 2.978894859552383423e-03 -5.040356423705816269e-03 -2.312107980251312256e-01 4.577594995498657227e-01 -1.958816498517990112e-01 -2.093938440084457397e-01 2.085393071174621582e-01 1.987328231334686279e-01 -1.121723558753728867e-02 6.803954392671585083e-02
-1.245710179209709167e-01 -1.219546720385551453e-01 9.245356917381286621e-02 -9.014223702251911163e-03 -3.000078722834587097e-02 1.892774552106857300e-02 -1.159043684601783752e-01 -1.875594258308410645e-01 3.852139115333557129e-01 1.201508194208145142e-02 -1.747551187872886658e-02 -2.450507134199142456e-01 2.259580790996551514e-02 -5.625187605619430542e-02 -2.611133158206939697e-01 -3.612870275974273682e-01 1.472489833831787109e-01 8.832324296236038208e-02 2.275613695383071899e-01 -4.809427261352539062e-02 -1.315926164388656616e-01 -4.244255423545837402e-01 -4.419667273759841919e-02 2.980771064758300781e-01 -1.605963259935379028e-01 -1.458841860294342041e-01 1.930023282766342163e-01 7.719355076551437378e-02 1.123096421360969543e-01 1.165548935532569885e-01 -1.073168218135833740e-01 1.377788837999105453e-03
1.257284134626388550e-01 -1.056149452924728394e-01 -8.551886677742004395e-02 -7.012736052274703979e-02 1.355763226747512817e-01 -1.539200693368911743e-01 -1.560067385435104370e-01 -5.787080526351928711e-02 7.794529944658279419e-02 9.945998340845108032e-02 1.584303826093673706e-01 -2.136824131011962891e-01 -1.745882332324981689e-01 1.368134468793869019e-01 -1.932199746370315552e-01 -2.662994265556335449e-01 3.019526302814483643e-01 4.269039630889892578e-02 -8.635251224040985107e-02 1.074247732758522034e-01 -7.460331916809082031e-02 -8.357492834329605103e-02 -2.398504875600337982e-02 2.410607933998107910e-01 -3.113752901554107666e-01 2.670981884002685547e-01 2.808490991592407227e-01 2.371817827224731445e-01 1.493801474571228027e-01 -1.883538961410522461e-01 2.880260646343231201e-01 -1.395059525966644287e-01
-3.441967815160751343e-02 -1.281334161758422852e-01 1.991981416940689087e-01 1.737022548913955688e-01 -2.626315504312515259e-02 -4.574600979685783386e-02 -6.914264708757400513e-02 -1.267168819904327393e-01 -5.695444718003273010e-02 -3.631923198699951172e-01 2.753466367721557617e-02 -7.638473063707351685e-02 5.837868526577949524e-02 1.956120692193508148e-02 1.047209426760673523e-01 -3.011266589164733887e-01 3.521263301372528076e-01 9.925071895122528076e-02 2.380305975675582886e-01 7.335596531629562378e-02 -5.469800159335136414e-02 -2.734422385692596436e-01 2.225479930639266968e-01 3.667193353176116943e-01 -2.502805590629577637e-01 1.747127324342727661e-01 -3.543330729007720947e-02 -1.098821908235549927e-01 6.878180056810379028e-02 1.694802343845367432e-01 7.676956057548522949e-02 -1.955646574497222900e-01
-4.516292363405227661e-02 -1.526997983455657959e-01 -3.296804800629615784e-02 2.163448333740234375e-01 -4.902365151792764664e-03 1.733219176530838013e-01 -1.254426687955856323e-01 -1.048294752836227417e-01 8.482909947633743286e-02 3.639423251152038574e-01 3.196905255317687988e-01 5.632440373301506042e-02 -8.516241610050201416e-02 -1.634721830487251282e-02 -1.660774499177932739e-01 -4.067964255809783936e-01 -8.684342354536056519e-02 2.655652761459350586e-01 -1.320338714867830276e-02 -1.369136720895767212e-01 -2.389826774597167969e-01 -8.537782356142997742e-03 4.244470968842506409e-02 -1.309242993593215942e-01 -3.378016054630279541e-01 1.851639598608016968e-01 -2.046175152063369751e-01 -1.164608970284461975e-01 7.587990164756774902e-02 1.919050216674804688e-01 5.528783658519387245e-04 -6.946086883544921875e-02
3.673904761672019958e-02 -9.350202977657318115e-02 3.954058885574340820e-02 7.216550409793853760e-02 -2.471944550052285194e-03 -6.063043326139450073e-02 -1.191699355840682983e-01 2.569757997989654541e-01 -2.295066602528095245e-02 2.760290503501892090e-01 -1.341358665376901627e-02 7.396907359361648560e-02 -5.610279738903045654e-02 9.436969459056854248e-02 1.297416985034942627e-01 -5.107069611549377441e-01 -6.907009053975343704e-03 -2.642744183540344238e-01 2.562479078769683838e-01 -9.053880721330642700e-02 -1.373349428176879883e-01 1.844391673803329468e-01 1.662206202745437622e-01 3.232746720314025879e-01 -2.786356806755065918e-01 7.059012353420257568e-02 -6.311207264661788940e-02 -3.735641390085220337e-02 2.840718626976013184e-01 1.429527699947357178e-01 6.342817097902297974e-02 7.224911451339721680e-02
1.005344465374946594e-01 -6.794496625661849976e-02 4.324615895748138428e-01 -1.179644465446472168e-02 1.011534407734870911e-01 -9.412622451782226562e-02 -8.645547553896903992e-03 -1.410470604896545410e-01 2.393747717142105103e-01 4.326654970645904541e-01 6.050043925642967224e-02 -7.543078809976577759e-02 -7.594250142574310303e-02 -9.352543205022811890e-02 2.013753354549407959e-02 -2.408909648656845093e-01 1.113622114062309265e-01 2.941565774381160736e-02 1.841639280319213867e-01 -1.270282417535781860e-01 -1.374291181564331055e-01 -1.351847201585769653e-01 1.191516891121864319e-01 3.133052885532379150e-01 -1.836106181144714355e-01 1.591778993606567383e-01 -4.027727618813514709e-02 -1.367482393980026245e-01 2.215448766946792603e-01 1.374080628156661987e-01 2.201836407184600830e-01 -1.536238342523574829e-01
2.183672934770584106e-01 -1.884761303663253784e-01 6.247598305344581604e-02 3.109335005283355713e-01 1.351960897445678711e-01 2.232271432876586914e-01 1.691825687885284424e-02 5.588999763131141663e-02 -2.230869419872760773e-02 1.629447638988494873e-01 3.484238386154174805e-01 -7.133521884679794312e-02 3.268475234508514404e-01 8.382745832204818726e-02 1.506938934326171875e-01 -2.041185200214385986e-01 1.482359617948532104e-01 -1.025837659835815430e-01 1.781170219182968140e-01 5.577341839671134949e-02 -2.366515100002288818e-01 1.093727424740791321e-01 -9.060791134834289551e-02 1.516914367675781250e-01 -2.206451594829559326e-01 1.139431223273277283e-01 -2.237753570079803467e-01 -1.556059271097183228e-01 1.991392672061920166e-01 9.047851711511611938e-02 6.419243663549423218e-02 2.418390065431594849e-01
6.828536093235015869e-02 -1.908311694860458374e-01 9.841243922710418701e-02 -2.801166102290153503e-02 -2.417479008436203003e-01 -1.019882597029209137e-02 -2.667483687400817871e-01 -9.388294070959091187e-02 -4.745259508490562439e-02 8.628335595130920410e-02 1.802435219287872314e-01 -6.067182403057813644e-03 3.263895958662033081e-02 4.620555043220520020e-02 -2.589254677295684814e-01 -3.520073592662811279e-01 6.354550272226333618e-02 -2.081358432769775391e-01 -3.562175855040550232e-02 -1.952508836984634399e-01 -2.077757716178894043e-01 -9.464455395936965942e-02 2.281423211097717285e-01 2.894262969493865967e-01 1.542781144380569458e-01 2.109588235616683960e-01 1.669309884309768677e-01 -3.688434660434722900e-01 1.139882355928421021e-01 6.050580739974975586e-02 -1.016399040818214417e-01 1.991636902093887329e-01
2.773535697997431271e-06 -8.480186760425567627e-02 -2.680816948413848877e-01 -7.481807470321655273e-02 2.050594836473464966e-01 -5.689467862248420715e-02 -1.775412559509277344e-01 -3.627884984016418457e-01 -3.893496096134185791e-02 1.957141309976577759e-01 2.898873984813690186e-01 -4.835941642522811890e-02 7.799388468265533447e-02 -1.030688732862472534e-01 5.514594167470932007e-02 -3.339392542839050293e-01 4.009996652603149414e-01 -7.386124134063720703e-02 1.548969894647598267e-01 2.819133400917053223e-01 -3.738180175423622131e-02 -3.304665163159370422e-02 4.184414073824882507e-02 8.150503784418106079e-02 -1.513246595859527588e-01 -1.256915181875228882e-01 8.108737319707870483e-02 -4.444696381688117981e-02 2.678277492523193359e-01 1.561878323554992676e-01 1.576126813888549805e-01 -2.530142292380332947e-02
1.808840781450271606e-02 -9.966379404067993164e-02 -2.212195545434951782e-01 -1.251745969057083130e-01 -9.079424291849136353e-02 8.993739029392600060e-04 1.190190091729164124e-01 -4.556274507194757462e-03 1.987754404544830322e-01 -4.048489406704902649e-02 6.209708377718925476e-02 -2.222927659749984741e-01 2.035380303859710693e-01 -4.428655654191970825e-02 2.064979448914527893e-02 -2.846138477325439453e-01 3.486438095569610596e-01 -4.968400462530553341e-04 1.173148304224014282e-01 -7.456728816032409668e-02 -2.226780541241168976e-02 -1.164561212062835693e-01 -2.651507258415222168e-01 2.941254079341888428e-01 -2.951775193214416504e-01 2.118560075759887695e-01 1.241968721151351929e-01 -1.992295682430267334e-01 -3.185636922717094421e-02 -2.536247670650482178e-01 -1.438951939344406128e-01 3.139055073261260986e-01
-1.942386031150817871e-01 -8.126403391361236572e-02 -2.090327739715576172e-01 -6.473123282194137573e-02 9.215101599693298340e-02 1.386746019124984741e-01 -4.409642517566680908e-01 -9.592419117689132690e-02 1.341654658317565918e-01 -1.295149922370910645e-01 2.481822967529296875e-01 -2.132063806056976318e-01 -9.006126970052719116e-02 1.240987926721572876e-01 2.664459347724914551e-01 -3.269539773464202881e-01 6.443706899881362915e-02 -1.251698285341262817e-01 -4.287653043866157532e-02 -3.741099685430526733e-02 -9.015402197837829590e-02 9.030380845069885254e-02 8.395977318286895752e-02 1.434459723532199860e-02 -1.084908097982406616e-01 4.456420242786407471e-01 4.701368976384401321e-03 -6.767632812261581421e-02 -2.260775417089462280e-01 -6.218251213431358337e-02 -1.078128069639205933e-01 7.080749422311782837e-02
-4.353372752666473389e-02 -1.102893501520156860e-01 6.632510572671890259e-03 -8.813305757939815521e-03 -1.991608142852783203e-01 7.424788177013397217e-02 -1.550332456827163696e-01 -1.347851902246475220e-01 3.268156945705413818e-01 -9.018222987651824951e-02 1.732272654771804810e-01 -2.860542535781860352e-01 1.426551397889852524e-02 1.379988342523574829e-01 1.184669286012649536e-01 -2.367187440395355225e-01 1.356445103883743286e-01 2.214781194925308228e-01 1.100511252880096436e-01 -3.353748470544815063e-02 -2.662034146487712860e-02 -4.100047647953033447e-01 1.490653455257415771e-01 3.311846852302551270e-01 -1.639600545167922974e-01 1.358221471309661865e-01 2.536226809024810791e-01 -1.485981196165084839e-01 2.521989047527313232e-01 -1.798105612397193909e-02 6.704971194267272949e-02 -2.796186506748199463e-02
1.573470979928970337e-01 -1.751994490623474121e-01 2.487673759460449219e-01 1.513156890869140625e-01 1.899562180042266846e-01 -5.900386720895767212e-02 -7.112362980842590332e-02 6.261705607175827026e-02 8.622983843088150024e-02 1.325516700744628906e-01 6.094304472208023071e-02 6.536225974559783936e-02 1.307111531496047974e-01 -1.190797835588455200e-01 -1.713995635509490967e-01 -4.535370469093322754e-01 -3.059699898585677147e-03 -6.878355890512466431e-02 1.886267564259469509e-04 1.390990614891052246e-01 -7.250866387039422989e-03 -9.534985758364200592e-03 5.700295791029930115e-02 1.607894301414489746e-01 -4.796815514564514160e-01 2.777192294597625732e-01 1.388559937477111816e-01 -1.092550233006477356e-01 2.449425123631954193e-02 6.535147130489349365e-02 -9.913308173418045044e-02 3.246796727180480957e-01
1.128856539726257324e-01 -9.290650486946105957e-02 -1.931101679801940918e-01 -2.700980193912982941e-02 -9.934749454259872437e-02 -7.036106288433074951e-02 -3.433781862258911133e-01 1.199761964380741119e-02 2.302427887916564941e-01 -1.098814159631729126e-01 3.582228720188140869e-01 1.072236001491546631e-01 -7.865383476018905640e-02 -4.838191345334053040e-02 1.546918153762817383e-01 -3.623516559600830078e-01 6.480666249990463257e-02 -1.231511086225509644e-01 2.370128035545349121e-01 -2.554154992103576660e-01 2.403067052364349365e-02 -2.984081506729125977e-01 -1.954102069139480591e-01 1.471870243549346924e-01 -2.600153982639312744e-01 -1.034119203686714172e-01 -2.274301648139953613e-01 4.538791999220848083e-02 4.153588414192199707e-02 7.978585362434387207e-02 -1.639378373511135578e-03 9.293428808450698853e-02
-7.611799985170364380e-03 -3.433743417263031006e-01 -3.510267939418554306e-03 1.487207561731338501e-01 8.088752627372741699e-03 -1.129527390003204346e-01 -2.060104161500930786e-02 4.619018360972404480e-02 2.461189478635787964e-01 -2.287161946296691895e-01 2.749288976192474365e-01 -3.086302876472473145e-01 -1.352217942476272583e-01 -4.837103188037872314e-02 -2.174922376871109009e-01 -2.352786362171173096e-01 1.934332698583602905e-01 -1.019189283251762390e-01 2.028591930866241455e-01 -6.421796232461929321e-02 -3.262322843074798584e-01 -2.178698927164077759e-01 1.084578856825828552e-01 1.269262284040451050e-01 -1.363151371479034424e-01 9.681768715381622314e-03 8.028692007064819336e-02 -5.164010450243949890e-03 2.679748237133026123e-01 -3.808377683162689209e-02 2.417019903659820557e-01 -7.641806453466415405e-02
2.263806760311126709e-02 4.946222528815269470e-02 -1.703123934566974640e-02 1.898242831230163574e-01 1.489275693893432617e-01 -7.367362082004547119e-02 -8.875212818384170532e-02 -6.540194153785705566e-02 2.237988263368606567e-01 3.116320073604583740e-01 1.698696166276931763e-01 -2.867552638053894043e-01 -2.923740446567535400e-01 2.669235169887542725e-01 -4.071650281548500061e-02 -2.149811089038848877e-01 1.181906536221504211e-01 -5.836138129234313965e-02 8.318765461444854736e-02 -6.510259211063385010e-02 -4.130243659019470215e-01 -2.161956876516342163e-01 -4.710039868950843811e-02 -1.055643558502197266e-01 -2.263831049203872681e-01 2.263979762792587280e-01 1.188081409782171249e-02 -1.725246012210845947e-01 8.549401536583900452e-03 -1.865187287330627441e-02 2.503425180912017822e-01 5.776508152484893799e-02
6.945955753326416016e-02 -2.768406271934509277e-01 -2.243500202894210815e-01 1.683724373579025269e-01 -7.140583544969558716e-02 5.116419494152069092e-02 -5.518194288015365601e-03 4.617162514477968216e-03 2.244548350572586060e-01 1.410590559244155884e-01 2.815818786621093750e-01 -5.080072954297065735e-02 -7.955270260572433472e-02 1.505750417709350586e-01 -4.575189203023910522e-02 -1.307225376367568970e-01 -3.188001811504364014e-01 2.364410459995269775e-01 1.569547951221466064e-01 -1.746537089347839355e-01 -2.077390700578689575e-01 6.075089424848556519e-02 -4.734933376312255859e-02 1.975674480199813843e-01 -4.108057320117950439e-01 3.275182545185089111e-01 -7.337476313114166260e-02 -2.363584190607070923e-02 1.939216107130050659e-01 7.938349992036819458e-02 3.626408427953720093e-02 -6.133745983242988586e-02
-3.538316488265991211e-02 -2.764658331871032715e-01 1.611463278532028198e-01 2.208498418331146240e-01 1.653585433959960938e-01 -6.349334120750427246e-02 -1.899276077747344971e-01 -8.497766405344009399e-02 6.665387749671936035e-02 -1.846551299095153809e-01 1.892983168363571167e-01 -3.239724785089492798e-02 2.089636772871017456e-01 -2.995242550969123840e-02 -1.203161701560020447e-01 -3.380398452281951904e-01 2.294293493032455444e-01 1.617758125066757202e-01 2.684085369110107422e-01 5.889442563056945801e-02 2.541485056281089783e-02 -3.194064795970916748e-01 2.403816282749176025e-01 2.597735524177551270e-01 -1.745300590991973877e-01 8.552483469247817993e-02 4.082328453660011292e-02 -5.544417351484298706e-02 1.331459134817123413e-01 2.414458543062210083e-01 9.318115562200546265e-02 -1.212206408381462097e-01
6.474814843386411667e-03 -1.068885028362274170e-01 2.706429064273834229e-01 7.418762892484664917e-02 -4.628233984112739563e-02 -7.971713691949844360e-02 -3.313527405261993408e-01 1.178891360759735107e-01 4.591994732618331909e-02 5.160582438111305237e-02 1.445154547691345215e-01 -2.926374077796936035e-01 -6.026360765099525452e-02 5.160468071699142456e-02 -1.837101280689239502e-01 -2.372561246156692505e-01 2.928882837295532227e-02 -1.417802572250366211e-01 -2.476100325584411621e-01 -1.601624339818954468e-01 -2.234473973512649536e-01 -1.348539888858795166e-01 2.693773210048675537e-01 2.505368888378143311e-01 -1.731977611780166626e-01 3.186651766300201416e-01 2.023683786392211914e-01 2.425024751573801041e-03 1.113284155726432800e-01 -9.835261851549148560e-02 3.129524644464254379e-03 2.530100047588348389e-01
-2.726286053657531738e-01 -1.922725737094879150e-01 1.206963509321212769e-02 1.400421857833862305e-01 -2.719617187976837158e-01 -1.421144306659698486e-01 -2.872263640165328979e-02 -6.711814552545547485e-02 3.225952014327049255e-02 -1.017203629016876221e-01 7.765151560306549072e-02 -2.709383331239223480e-02 -1.946189552545547485e-01 3.206307888031005859e-01 -2.202881872653961182e-01 -3.371354341506958008e-01 1.536419689655303955e-01 -5.624289065599441528e-02 1.957041472196578979e-01 -8.256518095731735229e-02 -2.613266706466674805e-01 -2.397919148206710815e-01 5.476837232708930969e-02 1.090567186474800110e-01 -1.866849139332771301e-02 1.819968670606613159e-01 1.912896782159805298e-01 -2.452854253351688385e-02 -3.317003324627876282e-02 1.316917091608047485e-01 3.829268813133239746e-01 -1.126779057085514069e-02
2.319730669260025024e-01 -3.972277641296386719e-01 -2.728505134582519531e-01 1.494838893413543701e-01 -3.576536849141120911e-02 1.498806178569793701e-01 -3.872765600681304932e-01 -1.262411773204803467e-01 1.157663166522979736e-01 3.010566830635070801e-01 6.853032112121582031e-02 -2.127454057335853577e-02 -3.498784452676773071e-02 1.333993077278137207e-01 -1.299706846475601196e-01 -8.872448652982711792e-02 4.521620646119117737e-02 1.371086239814758301e-01 3.686841204762458801e-02 -9.257463365793228149e-02 -1.445949673652648926e-01 7.654561102390289307e-02 5.631020292639732361e-02 1.091334745287895203e-01 -1.499083638191223145e-01 3.226833641529083252e-01 1.428121142089366913e-02 -2.295970171689987183e-01 1.598940789699554443e-01 2.401512563228607178e-01 -6.285649538040161133e-02 -9.821628034114837646e-02
7.922723889350891113e-02 -1.760571151971817017e-01 1.873564906418323517e-04 1.204258352518081665e-01 -1.133152768015861511e-01 9.258328005671501160e-03 -1.904434263706207275e-01 -1.003650426864624023e-01 3.275243937969207764e-01 -9.958059526979923248e-03 1.073324028402566910e-02 3.862392529845237732e-02 8.786351978778839111e-02 3.653377667069435120e-02 -1.106594130396842957e-01 -4.492910504341125488e-01 3.639744520187377930e-01 2.052919864654541016e-01 2.769796252250671387e-01 6.763166934251785278e-02 4.557305015623569489e-03 -4.653623327612876892e-02 -1.398033350706100464e-01 1.561278849840164185e-01 -4.704632982611656189e-02 -5.477692931890487671e-02 3.350899815559387207e-01 -9.223655611276626587e-02 6.305047869682312012e-02 -2.798219621181488037e-01 1.159506216645240784e-01 1.818444728851318359e-01
8.113424479961395264e-02 -1.319818049669265747e-01 3.846437856554985046e-02 2.201707512140274048e-01 -8.128126710653305054e-02 1.453750729560852051e-01 5.264649167656898499e-02 -1.641553789377212524e-01 3.081079125404357910e-01 2.444509863853454590e-01 8.898873627185821533e-02 -1.775652021169662476e-01 -2.870779484510421753e-02 1.296740025281906128e-01 2.201719135046005249e-01 -1.346903741359710693e-01 1.720251441001892090e-01 4.611955583095550537e-02 5.913693904876708984e-01 -1.095852330327033997e-01 -6.621972471475601196e-02 -1.161994934082031250e-01 1.016838923096656799e-01 -3.912421409040689468e-03 -2.141015827655792236e-01 5.972380936145782471e-02 -1.602732241153717041e-01 1.253444403409957886e-01 -5.890534073114395142e-02 8.527321368455886841e-02 2.575460076332092285e-01 2.504111267626285553e-02
2.753624320030212402e-01 -3.151870071887969971e-01 -1.523703932762145996e-01 6.206440925598144531e-02 -1.062455251812934875e-01 -1.406321860849857330e-02 -9.510450996458530426e-03 -2.837798595428466797e-01 -6.541453767567873001e-03 2.140957564115524292e-01 3.678096458315849304e-02 -2.523823082447052002e-02 1.939345002174377441e-01 -5.123246833682060242e-02 7.240276038646697998e-02 -3.201188445091247559e-01 3.752542436122894287e-01 1.182610690593719482e-01 1.878715604543685913e-01 3.096543252468109131e-02 -6.999929249286651611e-02 -9.355492144823074341e-02 -1.866594254970550537e-01 2.384077012538909912e-01 -1.363783776760101318e-01 -7.164518535137176514e-02 3.111151456832885742e-01 -7.876788079738616943e-02 -1.428043544292449951e-01 -1.569625586271286011e-01 1.845342665910720825e-01 8.736535906791687012e-02
6.545526534318923950e-02 -1.420457512140274048e-01 -6.165962293744087219e-02 2.924621999263763428e-01 -1.105769351124763489e-01 -2.394703961908817291e-02 1.647756099700927734e-01 -7.442259043455123901e-02 6.630310416221618652e-02 1.564224660396575928e-01 2.120212912559509277e-01 -7.090591639280319214e-02 8.402534574270248413e-02 -3.854264691472053528e-02 3.579642251133918762e-02 -3.653618991374969482e-01 2.116090506315231323e-01 4.828773811459541321e-02 -1.455265581607818604e-01 -7.058129459619522095e-02 -3.939204514026641846e-01 1.296524107456207275e-01 8.709222823381423950e-02 2.151522338390350342e-01 -2.773168683052062988e-01 1.469038333743810654e-02 -5.424773693084716797e-02 -4.314318001270294189e-01 -7.431466877460479736e-02 2.117020189762115479e-01 5.085970461368560791e-02 1.727600023150444031e-02
4.365876689553260803e-02 -1.814458668231964111e-01 1.401590108871459961e-01 8.083321899175643921e-02 -4.738650470972061157e-02 3.414945304393768311e-01 -1.164971292018890381e-01 -2.381359040737152100e-02 -4.304312542080879211e-02 3.392021358013153076e-01 1.893645972013473511e-01 -2.172516435384750366e-01 -2.087740153074264526e-01 2.671240866184234619e-01 -2.079051136970520020e-01 3.705651685595512390e-02 -1.960304751992225647e-02 -7.563856244087219238e-02 -5.471264943480491638e-02 -1.950319260358810425e-01 -2.160106450319290161e-01 -1.848706603050231934e-01 -6.163156032562255859e-02 1.775509715080261230e-01 -2.772219777107238770e-01 2.772457897663116455e-01 -9.546380490064620972e-02 -2.044260948896408081e-01 5.168105289340019226e-02 7.040786091238260269e-03 1.447810828685760498e-01 2.342709302902221680e-01
-7.317000627517700195e-02 -2.060015946626663208e-01 3.173570148646831512e-03 1.772713065147399902e-01 -2.707413136959075928e-01 -1.169959530234336853e-01 1.033712103962898254e-01 4.064030572772026062e-02 2.639514505863189697e-01 -9.459117054939270020e-02 1.280518770217895508e-01 -2.813890576362609863e-01 -1.125231012701988220e-01 1.549167186021804810e-01 -4.837043583393096924e-02 -2.401467710733413696e-01 2.950782775878906250e-01 -6.834807991981506348e-02 2.786540389060974121e-01 -4.067577794194221497e-02 -3.036045134067535400e-01 -2.325863987207412720e-01 1.714828908443450928e-01 1.524407863616943359e-01 -1.419072002172470093e-01 3.140620887279510498e-01 1.218411773443222046e-01 3.777421638369560242e-02 4.068700596690177917e-03 -1.154206320643424988e-02 1.482704579830169678e-01 -1.531064957380294800e-01
1.009778603911399841e-01 -8.350598067045211792e-02 2.072819769382476807e-01 2.390950322151184082e-01 1.671914309263229370e-01 2.258573658764362335e-02 -2.193118035793304443e-01 -2.101395279169082642e-01 1.168597713112831116e-01 -1.676773130893707275e-01 5.059284344315528870e-02 1.240380853414535522e-01 1.382322013378143311e-01 -4.717161878943443298e-02 -6.917801499366760254e-02 -3.708343803882598877e-01 1.533657610416412354e-01 -3.665894642472267151e-02 1.353807598352432251e-01 -5.431968718767166138e-02 -1.153635978698730469e-01 -2.168909460306167603e-01 4.004865884780883789e-01 3.243805468082427979e-01 -3.151305913925170898e-01 -4.167284443974494934e-02 1.099747046828269958e-02 1.862269639968872070e-02 5.922795459628105164e-02 4.282458871603012085e-02 1.659751981496810913e-01 -1.792129725217819214e-01
1.706814467906951904e-01 -2.605504821985960007e-03 -2.026924788951873779e-01 2.152495831251144409e-01 -1.753305047750473022e-01 -4.682762175798416138e-02 -2.266707420349121094e-01 -6.855913251638412476e-02 2.735869288444519043e-01 1.183436601422727108e-03 3.366936743259429932e-02 -7.725609093904495239e-02 2.640740573406219482e-01 -1.650452241301536560e-02 -1.139649450778961182e-01 -4.247039258480072021e-01 1.645582914352416992e-01 1.330853998661041260e-01 5.745529010891914368e-02 -9.459511190652847290e-02 1.723365932703018188e-01 -1.561451256275177002e-01 -1.146289259195327759e-01 -2.622676640748977661e-02 -9.032583236694335938e-02 3.466116487979888916e-01 -2.948351502418518066e-01 1.622942537069320679e-01 -4.159615933895111084e-02 2.254078686237335205e-01 1.023175567388534546e-01 1.399503201246261597e-01
-1.176613494753837585e-01 -2.631071805953979492e-01 -9.419731795787811279e-02 -1.365817338228225708e-01 -1.088323146104812622e-01 3.150621652603149414e-01 -3.004976809024810791e-01 -2.682385742664337158e-01 3.735975623130798340e-01 -1.122733228839933872e-03 1.696191430091857910e-01 -1.147679388523101807e-01 5.465532094240188599e-02 1.872896850109100342e-01 2.516215108335018158e-02 -2.383716851472854614e-01 2.495085597038269043e-01 9.624386578798294067e-02 6.829151511192321777e-02 4.309460520744323730e-02 7.945829629898071289e-02 -2.148789018392562866e-01 1.396635770797729492e-01 1.751134991645812988e-01 -1.394123863428831100e-02 6.549572199583053589e-02 2.236966043710708618e-01 2.325464598834514618e-02 2.081871777772903442e-01 -7.359677553176879883e-02 1.878292709589004517e-01 1.385890394449234009e-01
-2.993890782818198204e-03 -1.683727651834487915e-01 1.682702004909515381e-01 1.261578798294067383e-01 -3.545292019844055176e-01 2.212096452713012695e-01 -1.898224800825119019e-01 1.161200031638145447e-01 -2.948109060525894165e-02 1.552412956953048706e-01 5.401746928691864014e-02 -1.426251325756311417e-02 8.345666527748107910e-02 9.378193318843841553e-02 -1.602896749973297119e-01 -5.005469918251037598e-01 -1.286784410476684570e-01 -2.162339985370635986e-01 2.092147916555404663e-01 -1.591054499149322510e-01 -1.947257518768310547e-01 -3.665672987699508667e-02 1.488114986568689346e-02 2.466651797294616699e-01 -1.764242500066757202e-01 3.701864555478096008e-02 5.442130938172340393e-02 -1.096550896763801575e-01 1.826442778110504150e-01 8.944910019636154175e-02 -1.776128709316253662e-01 1.733889877796173096e-01
9.606630355119705200e-02 2.605916187167167664e-02 9.490494430065155029e-02 -1.035094484686851501e-01 6.531586498022079468e-02 2.714036731049418449e-03 6.297345459461212158e-02 -1.009120196104049683e-01 2.532143294811248779e-01 5.016805529594421387e-01 1.801965087652206421e-01 3.237934783101081848e-02 -7.401157915592193604e-02 9.774703532457351685e-02 -7.666827738285064697e-02 -1.642633080482482910e-01 8.406783640384674072e-02 4.949894733726978302e-03 1.454799175262451172e-01 -7.361700385808944702e-02 -2.958065867424011230e-01 -2.124839425086975098e-01 -1.095237559638917446e-03 -6.154107674956321716e-02 -3.649457991123199463e-01 1.061003208160400391e-01 1.630517989397048950e-01 -6.007510051131248474e-02 2.687098383903503418e-01 2.933515012264251709e-01 1.949222683906555176e-01 1.171675547957420349e-01
6.541578471660614014e-02 -3.169624805450439453e-01 -3.249013051390647888e-02 3.428756818175315857e-02 2.299599945545196533e-01 5.108882114291191101e-02 -4.013944044709205627e-02 -3.530552685260772705e-01 1.592807918787002563e-01 1.519521772861480713e-01 5.877485871315002441e-02 -2.578210532665252686e-01 -2.353268265724182129e-01 3.289749324321746826e-01 -1.611652374267578125e-01 -3.281011283397674561e-01 2.052087783813476562e-01 -6.856446713209152222e-02 1.796023100614547729e-01 3.205509483814239502e-02 -5.435448884963989258e-02 -9.332352876663208008e-02 -2.472987212240695953e-02 2.394142895936965942e-01 -1.281863749027252197e-01 -6.648318469524383545e-02 -1.900720149278640747e-01 -2.023990899324417114e-01 8.408333361148834229e-02 2.001684159040451050e-01 1.202366873621940613e-02 2.724718861281871796e-02
-2.299723476171493530e-01 -2.453915476799011230e-01 -2.127243764698505402e-02 -4.352551698684692383e-02 -1.635625511407852173e-01 1.188254728913307190e-01 -3.155355453491210938e-01 -1.957972496747970581e-01 2.811417877674102783e-01 6.231966987252235413e-02 6.643556058406829834e-02 -2.522642612457275391e-01 -2.524198889732360840e-01 2.385240197181701660e-01 1.704511195421218872e-01 -2.073425650596618652e-01 1.407411843538284302e-01 1.047300398349761963e-01 4.209488257765769958e-02 1.306345220655202866e-02 -1.152886170893907547e-02 -2.112135589122772217e-01 -8.408183604478836060e-02 3.055906891822814941e-01 -1.720143705606460571e-01 2.317720800638198853e-01 -9.639685042202472687e-03 -1.448689401149749756e-01 1.859571337699890137e-01 -5.979904532432556152e-02 -1.877193152904510498e-01 -8.029624074697494507e-02
-1.345537900924682617e-01 4.230781644582748413e-02 -3.510918021202087402e-01 3.297697007656097412e-01 1.388253420591354370e-01 2.975253462791442871e-01 -1.588912159204483032e-01 -2.624047175049781799e-02 -1.510699093341827393e-02 9.690206497907638550e-02 1.672277450561523438e-01 -8.615321666002273560e-02 -2.110588401556015015e-01 2.309299707412719727e-01 4.525534436106681824e-02 -1.517798900604248047e-01 3.902111947536468506e-01 1.218889933079481125e-02 7.008766382932662964e-02 -5.168974399566650391e-02 -3.041395246982574463e-01 -7.928775995969772339e-02 -5.759112536907196045e-02 1.499467343091964722e-01 -1.248965635895729065e-01 3.061420321464538574e-01 -6.708665192127227783e-02 -4.100075364112854004e-02 7.448586076498031616e-02 6.744825839996337891e-02 -1.902849227190017700e-01 -1.581065589562058449e-03
6.276159733533859253e-02 -1.177259609103202820e-01 -4.133730381727218628e-02 2.391769140958786011e-01 1.248299106955528259e-01 9.651921689510345459e-02 3.424578905105590820e-02 1.539141684770584106e-01 1.850474923849105835e-01 9.713252633810043335e-02 1.206134557723999023e-01 1.079357415437698364e-01 3.252406045794487000e-02 -1.098653972148895264e-01 2.657541260123252869e-02 -5.095837116241455078e-01 2.451443821191787720e-01 -8.785453438758850098e-02 -9.737440198659896851e-02 1.680219620466232300e-01 -2.868014574050903320e-01 8.645864576101303101e-02 1.371980011463165283e-01 1.899265944957733154e-01 -3.112769424915313721e-01 2.187472432851791382e-01 -1.539957523345947266e-01 -2.196592390537261963e-01 1.391953229904174805e-01 1.767891198396682739e-01 -1.102380231022834778e-01 -2.230717800557613373e-02
6.267486512660980225e-02 -3.258289098739624023e-01 -1.322446018457412720e-01 -2.793790958821773529e-02 1.666237041354179382e-02 1.852931231260299683e-01 2.502542734146118164e-02 1.808134652674198151e-02 2.033147960901260376e-01 1.108504459261894226e-01 2.880840599536895752e-01 -7.999704033136367798e-02 2.262766212224960327e-01 2.973553538322448730e-01 -1.666305959224700928e-01 -3.206432759761810303e-01 1.568959653377532959e-01 2.678049802780151367e-01 8.633038401603698730e-02 -2.234276384115219116e-01 -3.240506052970886230e-01 -2.111590057611465454e-01 6.953468918800354004e-02 1.913230717182159424e-01 5.891108885407447815e-02 -1.280144304037094116e-01 1.003512963652610779e-01 -1.272939890623092651e-01 3.684876114130020142e-02 -1.095961406826972961e-01 1.253947168588638306e-01 5.373459681868553162e-02
-3.126598894596099854e-01 4.567827656865119934e-02 -3.514236584305763245e-02 7.362342905253171921e-03 2.178942263126373291e-01 1.927249506115913391e-02 -1.753822118043899536e-01 1.091802194714546204e-01 3.113565780222415924e-02 -5.489627644419670105e-02 2.931194901466369629e-01 -2.991313636302947998e-01 -7.009321451187133789e-02 1.591040343046188354e-01 2.689952254295349121e-01 -3.950422704219818115e-01 3.248791769146919250e-02 -1.436211168766021729e-01 1.943970769643783569e-01 -1.747419983148574829e-01 -2.274962328374385834e-02 -1.954431533813476562e-01 -4.918342456221580505e-02 3.957641869783401489e-02 -2.671134769916534424e-01 1.736176572740077972e-02 -1.183433160185813904e-01 1.106196828186511993e-02 2.963783740997314453e-01 -7.704266160726547241e-02 2.409376204013824463e-01 -5.289515829645097256e-04
-9.710148721933364868e-02 -2.949036359786987305e-01 3.787679970264434814e-01 -1.484935730695724487e-02 9.249844402074813843e-02 8.781822770833969116e-02 1.170506514608860016e-02 -1.036880165338516235e-01 2.796024382114410400e-01 -1.455547809600830078e-01 2.830218970775604248e-01 6.627112627029418945e-02 8.414923399686813354e-02 2.688280306756496429e-02 -1.904498338699340820e-01 -2.885683774948120117e-01 7.088920474052429199e-02 -7.922343909740447998e-03 2.780364453792572021e-01 1.741593033075332642e-01 -8.840966969728469849e-02 -2.423132807016372681e-01 2.161141484975814819e-01 3.803960978984832764e-01 -1.833942383527755737e-01 1.098119020462036133e-01 -4.111339338123798370e-03 1.620663516223430634e-02 -6.252888590097427368e-03 -2.939948625862598419e-02 1.478944206610321999e-03 6.338852643966674805e-02
1.217372268438339233e-01 1.800170168280601501e-02 -9.612833708524703979e-02 -1.476455032825469971e-01 -1.849448233842849731e-01 3.082136437296867371e-02 -2.554309666156768799e-01 2.758873999118804932e-01 1.777952462434768677e-01 -2.013698816299438477e-01 2.322906553745269775e-01 -1.813843548297882080e-01 -8.939527720212936401e-02 2.853006124496459961e-01 1.515823751688003540e-01 -2.511419057846069336e-01 8.986738324165344238e-02 -7.904329150915145874e-02 2.865995168685913086e-01 -1.633802950382232666e-01 5.258044973015785217e-02 -3.270120322704315186e-01 -2.714472450315952301e-02 1.841634660959243774e-01 -2.930330634117126465e-01 -9.378557652235031128e-02 1.456449031829833984e-01 -1.083158403635025024e-01 -2.958874218165874481e-02 -1.235999017953872681e-01 -1.907678693532943726e-02 1.766603738069534302e-01
-5.849514156579971313e-02 1.087288707494735718e-01 -3.087629377841949463e-01 -1.953909844160079956e-01 4.274693317711353302e-03 2.919371724128723145e-01 -4.042025208473205566e-01 -2.572029232978820801e-01 6.588925421237945557e-02 -1.983948200941085815e-01 1.676189154386520386e-01 9.762170910835266113e-02 -9.224687516689300537e-02 1.011488735675811768e-01 6.052908301353454590e-02 -4.411098361015319824e-01 2.041327506303787231e-01 1.592540764249861240e-03 1.022204980254173279e-01 -6.602258980274200439e-02 -6.690024584531784058e-02 -5.756575614213943481e-02 4.241799470037221909e-03 1.940523087978363037e-01 -2.348547801375389099e-02 2.614665031433105469e-01 1.307201236486434937e-01 -8.138014376163482666e-02 6.662075966596603394e-02 -1.850837618112564087e-01 -1.763987168669700623e-02 -6.766577064990997314e-02
6.259962171316146851e-02 -7.530854083597660065e-03 -1.993949264287948608e-01 1.321043670177459717e-01 -1.441654264926910400e-01 -8.392214775085449219e-02 -2.217447757720947266e-01 -1.826177984476089478e-01 1.414017230272293091e-01 8.223900198936462402e-02 1.318623125553131104e-01 -6.235188990831375122e-02 -2.325848489999771118e-01 -1.800435781478881836e-02 3.199965693056583405e-03 -1.235831752419471741e-01 -4.399539902806282043e-02 2.496870607137680054e-01 1.348284184932708740e-01 9.696329012513160706e-03 -1.551338881254196167e-01 -3.934044539928436279e-01 -7.414995878934860229e-02 4.065170586109161377e-01 -1.318230032920837402e-01 2.317952066659927368e-01 1.110406965017318726e-01 1.559146642684936523e-01 3.911891281604766846e-01 -1.552669797092676163e-02 -1.209556087851524353e-01 5.428012832999229431e-02
4.447159543633460999e-02 1.504689753055572510e-01 2.383150532841682434e-02 1.360540091991424561e-01 -6.003269553184509277e-02 1.199801787734031677e-01 -2.078822851181030273e-01 1.275849193334579468e-01 4.253536760807037354e-01 -6.591467559337615967e-02 6.996158510446548462e-02 -1.131469830870628357e-01 -9.929330646991729736e-02 -6.412118673324584961e-02 -2.527610957622528076e-01 -2.749657928943634033e-01 -7.300075609236955643e-03 3.785938024520874023e-02 -1.583414673805236816e-01 -3.373582065105438232e-01 7.218045741319656372e-02 4.233180359005928040e-02 -1.218917369842529297e-01 2.919583618640899658e-01 -2.155158072710037231e-01 1.705203056335449219e-01 5.009505525231361389e-02 -1.278994232416152954e-01 3.863505721092224121e-01 -6.837279535830020905e-03 1.759327650070190430e-01 -1.586723700165748596e-02
6.939089298248291016e-02 -8.284033089876174927e-02 -1.148032620549201965e-01 5.444344133138656616e-03 -2.886941134929656982e-01 -5.977929383516311646e-02 -3.504519462585449219e-01 -2.108918577432632446e-01 6.197251752018928528e-02 9.935709834098815918e-02 3.700373321771621704e-02 -2.410011738538742065e-01 1.333067864179611206e-01 5.284617468714714050e-02 2.050203531980514526e-01 -1.300299465656280518e-01 2.056745290756225586e-01 -1.799539168132469058e-04 -2.283347994089126587e-01 6.691484153270721436e-02 -2.139690518379211426e-01 -3.374742567539215088e-01 2.260060906410217285e-01 6.285618990659713745e-02 -1.360566169023513794e-01 3.335840404033660889e-01 -1.500381994992494583e-02 -4.883234947919845581e-02 3.207907378673553467e-01 1.368413120508193970e-01 -2.218154072761535645e-02 9.689603000879287720e-03
2.698182761669158936e-01 1.653784066438674927e-01 -8.772764354944229126e-02 3.613380789756774902e-01 2.912381291389465332e-01 5.024891719222068787e-02 -3.427535593509674072e-01 -2.688059397041797638e-02 4.149311035871505737e-02 1.797745972871780396e-01 1.396612375974655151e-01 -8.796771615743637085e-02 2.435791641473770142e-01 9.431837499141693115e-02 1.406212896108627319e-01 -3.215379714965820312e-01 1.340429671108722687e-02 -4.703159909695386887e-03 2.287019938230514526e-01 -2.296677418053150177e-02 -1.529806554317474365e-01 2.247727662324905396e-01 -9.224606305360794067e-02 2.170808166265487671e-01 -7.291317731142044067e-02 1.608204841613769531e-01 1.295348554849624634e-01 -1.115885004401206970e-01 6.031354144215583801e-02 2.132938057184219360e-01 1.012303084135055542e-01 3.137187287211418152e-02
2.335692495107650757e-01 -4.074478149414062500e-01 7.346336543560028076e-02 3.206514567136764526e-02 -4.260926693677902222e-02 -8.331982791423797607e-02 -7.136287540197372437e-02 -2.582010254263877869e-02 -1.012481749057769775e-01 5.295934155583381653e-02 -6.718926131725311279e-03 -1.421760320663452148e-01 3.975832089781761169e-02 -1.266557723283767700e-01 5.069247633218765259e-02 -5.454632639884948730e-01 1.811382025480270386e-01 2.706090807914733887e-01 1.095086187124252319e-01 -8.594030886888504028e-02 -1.036084443330764771e-01 -1.455353945493698120e-01 -2.442535161972045898e-01 2.417776435613632202e-01 6.899709999561309814e-02 5.971356108784675598e-02 2.764838635921478271e-01 1.547680981457233429e-02 1.296698302030563354e-02 -6.603139638900756836e-02 1.022829711437225342e-01 1.788950562477111816e-01
2.669205367565155029e-01 -1.531788855791091919e-01 2.373854517936706543e-01 5.504143610596656799e-02 3.988633304834365845e-02 -8.610131591558456421e-02 -1.572328060865402222e-01 -2.977254334837198257e-03 2.982170581817626953e-01 5.710707977414131165e-02 1.673792302608489990e-01 1.135857030749320984e-01 1.468963325023651123e-01 2.915005013346672058e-02 -1.399921923875808716e-01 -3.947716653347015381e-01 -4.645255208015441895e-02 -2.468211799860000610e-01 1.501667350530624390e-01 -1.840566694736480713e-01 -1.104905530810356140e-01 2.246686220169067383e-01 -4.440599679946899414e-02 2.413295358419418335e-01 -1.652187407016754150e-01 2.704106867313385010e-01 -1.461963206529617310e-01 2.851682901382446289e-02 -2.082855440676212311e-02 1.278097778558731079e-01 -1.934902071952819824e-01 2.489479631185531616e-01
1.489434391260147095e-01 -4.898986816406250000e-01 1.745342761278152466e-01 1.369874775409698486e-01 1.964403241872787476e-01 3.145872056484222412e-01 1.291891783475875854e-01 -2.774790301918983459e-02 -1.765443012118339539e-02 1.616861373186111450e-01 3.138619661331176758e-01 -7.397517561912536621e-02 8.525686711072921753e-02 -1.215212792158126831e-01 2.795041771605610847e-03 -2.523958086967468262e-01 2.018815279006958008e-02 1.124349073506891727e-03 2.355214059352874756e-01 -3.029449284076690674e-02 -8.988282829523086548e-02 -2.637960249558091164e-03 3.025597194209694862e-03 1.113632246851921082e-01 -1.564065366983413696e-01 2.042294591665267944e-01 -1.581552922725677490e-01 -1.347042322158813477e-01 1.865327358245849609e-01 1.905605755746364594e-02 9.345027804374694824e-02 2.947455048561096191e-01
4.342323169112205505e-02 -2.938662469387054443e-01 -2.238126695156097412e-01 2.368723154067993164e-01 -4.165009409189224243e-02 -1.152987256646156311e-01 -3.773147165775299072e-01 -1.535692363977432251e-01 2.889527082443237305e-01 5.657693743705749512e-02 2.043681032955646515e-02 -1.621682345867156982e-01 -1.801097206771373749e-02 -7.437831163406372070e-02 -2.189303338527679443e-01 -1.111426651477813721e-01 2.269668281078338623e-01 9.321755729615688324e-03 1.263011544942855835e-01 -3.576386570930480957e-01 -3.038079664111137390e-02 1.454785168170928955e-01 1.673542708158493042e-01 -2.901352569460868835e-02 -1.741300076246261597e-01 2.583115398883819580e-01 2.411297410726547241e-01 -1.142927929759025574e-01 1.551905274391174316e-01 2.531678229570388794e-02 5.851494893431663513e-02 4.723877832293510437e-02
4.138029366731643677e-02 1.497205495834350586e-01 -2.657037675380706787e-01 -1.632370203733444214e-01 -1.997413933277130127e-01 2.928867042064666748e-01 -1.027321666479110718e-01 -1.151544973254203796e-01 2.462949156761169434e-01 -1.476735621690750122e-01 3.261220082640647888e-02 5.719403270632028580e-04 -5.565501004457473755e-02 -3.962026163935661316e-02 3.045339323580265045e-02 -4.490692615509033203e-01 6.877013295888900757e-02 -3.247697651386260986e-02 -2.112827496603131294e-03 -1.755830943584442139e-01 -2.336962223052978516e-01 -1.628022193908691406e-01 1.366176903247833252e-01 3.578223884105682373e-01 3.327804058790206909e-02 1.374434232711791992e-01 -2.120176106691360474e-01 8.017730712890625000e-02 1.810255087912082672e-02 2.134153544902801514e-01 -9.102763235569000244e-02 2.199249416589736938e-01
1.199922561645507812e-01 -3.934618830680847168e-02 -8.298819512128829956e-02 -1.783634573221206665e-01 -4.664600268006324768e-02 1.329643577337265015e-01 -2.364525645971298218e-01 -1.803309768438339233e-01 3.242713510990142822e-01 -3.644103556871414185e-02 -6.549463141709566116e-03 -1.152550131082534790e-01 8.155825734138488770e-02 1.226314380764961243e-01 1.257049106061458588e-02 -3.214934766292572021e-01 1.794636547565460205e-01 2.147435545921325684e-01 1.335046291351318359e-01 5.480938777327537537e-02 -1.893733255565166473e-02 -2.335016280412673950e-01 -6.617045029997825623e-03 1.696402579545974731e-01 -1.842095255851745605e-01 2.873466312885284424e-01 1.563626974821090698e-01 1.136700958013534546e-01 3.996938467025756836e-01 -1.206261515617370605e-01 -1.890748552978038788e-02 2.840217947959899902e-01
2.605282366275787354e-01 2.878971770405769348e-02 -4.692251980304718018e-02 1.463535279035568237e-01 6.073551625013351440e-02 3.786422908306121826e-01 2.749573625624179840e-02 7.939932495355606079e-02 1.174979805946350098e-01 2.330751121044158936e-01 7.001750916242599487e-02 -1.230908259749412537e-01 3.668102622032165527e-02 1.542773004621267319e-02 -3.339301645755767822e-01 -4.822042956948280334e-02 2.722346484661102295e-01 -7.630538940429687500e-02 2.834408171474933624e-02 4.671936389058828354e-03 -2.858881056308746338e-01 -3.297258913516998291e-01 -1.225844994187355042e-01 6.073508784174919128e-02 -1.611638069152832031e-01 3.851791322231292725e-01 -7.466920465230941772e-02 4.814850911498069763e-02 1.999892443418502808e-01 -1.374265179038047791e-02 1.833077967166900635e-01 6.333503127098083496e-02
8.156251907348632812e-02 -7.296094205230474472e-03 -1.135752815753221512e-02 8.556271344423294067e-02 1.844096370041370392e-02 5.434553697705268860e-02 3.052640333771705627e-02 6.658213585615158081e-02 7.544243335723876953e-02 2.034026384353637695e-01 2.506763935089111328e-01 2.922829389572143555e-01 1.426608115434646606e-02 8.211432956159114838e-03 -2.012145966291427612e-01 -4.677506685256958008e-01 3.306908905506134033e-02 6.012898311018943787e-02 3.146499395370483398e-01 -8.745891042053699493e-03 -2.206149101257324219e-01 3.445359319448471069e-02 9.031499177217483521e-02 -1.319830678403377533e-02 -3.326701521873474121e-01 2.304119020700454712e-01 -2.963919341564178467e-01 -9.427792578935623169e-02 8.785710483789443970e-02 1.520054191350936890e-01 -1.036032810807228088e-01 2.413954734802246094e-01
6.866213679313659668e-02 -2.588045597076416016e-01 -3.777637705206871033e-02 8.385762572288513184e-02 -1.163481622934341431e-01 2.810576260089874268e-01 -7.782243192195892334e-02 -1.440106183290481567e-01 -1.795475035905838013e-01 1.027934625744819641e-01 1.163907796144485474e-01 -1.564768515527248383e-02 -9.568399190902709961e-02 2.019731700420379639e-01 -1.182480379939079285e-01 -1.538689285516738892e-01 -1.875164359807968140e-01 -8.139818906784057617e-02 1.811809539794921875e-01 1.180885359644889832e-01 -2.185568213462829590e-01 -1.641466654837131500e-02 -3.951199818402528763e-03 2.251320481300354004e-01 -3.912692964076995850e-01 1.006129533052444458e-01 -2.990298569202423096e-01 2.452794276177883148e-02 3.237549960613250732e-01 -2.203747332096099854e-01 6.036956980824470520e-02 2.424058467149734497e-01
9.734358638525009155e-03 -1.096816435456275940e-01 1.459936499595642090e-01 1.326514687389135361e-02 -3.596021533012390137e-01 7.921734452247619629e-02 -1.703715771436691284e-01 -1.210688576102256775e-01 2.297475002706050873e-02 -9.473270177841186523e-02 4.207234829664230347e-02 -1.047427356243133545e-01 -2.079946175217628479e-02 3.533763065934181213e-02 -5.641197040677070618e-02 -4.156057536602020264e-01 -1.770986467599868774e-01 -1.886949986219406128e-01 1.034721881151199341e-01 -6.274171173572540283e-02 -1.502601653337478638e-01 -1.627576053142547607e-01 -5.719829723238945007e-02 3.300495445728302002e-01 5.655697733163833618e-02 1.793536990880966187e-01 9.357956051826477051e-02 -4.062605798244476318e-01 9.195554256439208984e-02 2.951028347015380859e-01 1.503977775573730469e-01 1.306112259626388550e-01
1.519316285848617554e-01 -6.888405233621597290e-02 -1.874796152114868164e-01 -2.538510859012603760e-01 -5.252596735954284668e-02 1.853870004415512085e-01 -9.655383974313735962e-02 -1.117038726806640625e-01 -2.545095235109329224e-02 -3.581739589571952820e-02 1.656542867422103882e-01 2.598898112773895264e-01 -4.261427745223045349e-02 1.198074687272310257e-02 6.290828436613082886e-02 -2.147706449031829834e-01 1.238280162215232849e-01 3.105506487190723419e-02 8.841962367296218872e-02 1.469301991164684296e-02 -1.625373512506484985e-01 -4.203248322010040283e-01 -1.690247505903244019e-01 2.559561133384704590e-01 -4.142345786094665527e-01 2.435956895351409912e-01 -3.219534158706665039e-01 6.345199048519134521e-02 -3.320447355508804321e-02 4.938000068068504333e-02 2.548184432089328766e-02 1.978730224072933197e-02
2.360321022570133209e-02 -3.722977340221405029e-01 1.255333870649337769e-01 9.696699678897857666e-03 2.036274671554565430e-01 6.617128849029541016e-02 -1.051717773079872131e-01 -3.131349086761474609e-01 1.909795701503753662e-01 1.670455932617187500e-01 -3.471627458930015564e-02 -1.109756901860237122e-01 -2.528314590454101562e-01 8.206802606582641602e-02 -3.327833116054534912e-01 -3.791829049587249756e-01 1.568965464830398560e-01 3.890012204647064209e-02 1.644865423440933228e-01 6.202984601259231567e-02 -2.421006560325622559e-02 -5.672464147210121155e-02 -7.566463947296142578e-02 2.269845604896545410e-01 -1.405095905065536499e-01 4.779558256268501282e-02 -2.049904018640518188e-01 -2.451894730329513550e-01 4.486690089106559753e-02 1.044421643018722534e-01 -1.330990344285964966e-01 1.185698732733726501e-01
3.123609721660614014e-01 1.649338603019714355e-01 -5.262149125337600708e-02 7.530234009027481079e-02 1.541997343301773071e-01 3.041096776723861694e-02 -3.960871696472167969e-01 -9.259913861751556396e-02 6.547776609659194946e-02 1.295819431543350220e-01 2.181643992662429810e-01 -2.854857444763183594e-01 -9.166973643004894257e-03 -1.015112325549125671e-01 1.102659702301025391e-01 -3.885240852832794189e-01 1.024181470274925232e-01 -9.405141323804855347e-02 3.740874528884887695e-01 -7.865837216377258301e-02 -1.038070842623710632e-01 1.103295758366584778e-02 -6.645381450653076172e-02 1.211101636290550232e-01 5.615973845124244690e-03 5.137935653328895569e-02 3.505807816982269287e-01 -1.350188404321670532e-01 -4.616364091634750366e-02 7.251638174057006836e-02 -4.795379936695098877e-02 -6.331184506416320801e-02
-2.828817069530487061e-01 -1.531268805265426636e-01 -1.804883964359760284e-02 8.954714983701705933e-02 2.917031645774841309e-01 2.215870283544063568e-02 -2.549369633197784424e-01 2.408538311719894409e-01 -4.750903323292732239e-02 -3.848347067832946777e-02 2.720991373062133789e-01 -6.591315567493438721e-02 1.078531444072723389e-01 1.397834271192550659e-01 1.776709854602813721e-01 -3.268283903598785400e-01 1.427050083875656128e-01 -1.504355967044830322e-01 1.780792027711868286e-01 -1.096687689423561096e-01 2.108207345008850098e-02 -2.258938997983932495e-01 -1.847474649548530579e-02 1.557487994432449341e-01 -4.100372791290283203e-01 -7.591824978590011597e-02 -5.739130079746246338e-02 -2.446527779102325439e-02 2.061194181442260742e-01 -2.474411390721797943e-02 2.102087140083312988e-01 6.795411463826894760e-03
-1.944107562303543091e-01 -1.460065692663192749e-02 1.451725959777832031e-01 1.258329451084136963e-01 4.871560260653495789e-02 2.076163738965988159e-01 -3.027929365634918213e-01 1.968835145235061646e-01 -1.749551109969615936e-02 -3.537578508257865906e-02 2.936667501926422119e-01 -2.429506480693817139e-01 -1.788284629583358765e-01 4.300118610262870789e-02 2.040769010782241821e-01 -2.320452481508255005e-01 4.453257471323013306e-02 -1.454337090253829956e-01 2.847734391689300537e-01 -2.509984672069549561e-01 -1.377642601728439331e-01 -2.251415252685546875e-01 -9.917569905519485474e-02 1.506521105766296387e-01 -2.808559238910675049e-01 -1.407336890697479248e-01 7.449772953987121582e-02 -1.555184721946716309e-01 1.755068153142929077e-01 -1.177627965807914734e-01 1.685788780450820923e-01 -4.552689194679260254e-02
1.171054691076278687e-01 3.076643049716949463e-01 2.168495394289493561e-02 -1.505289524793624878e-01 -1.878324151039123535e-01 2.600957155227661133e-01 -1.387447714805603027e-01 -1.378372162580490112e-01 1.403534412384033203e-01 1.172299608588218689e-01 -1.180908903479576111e-01 -2.085771560668945312e-01 -1.754721552133560181e-01 -1.210848800837993622e-02 1.958859860897064209e-01 -3.608441948890686035e-01 2.931684255599975586e-01 -5.472849309444427490e-02 2.274428028613328934e-03 -1.193698570132255554e-01 -6.964082270860671997e-02 -1.694033443927764893e-01 1.531541645526885986e-01 4.312440454959869385e-01 -1.267656683921813965e-01 -3.759321570396423340e-02 -1.340233683586120605e-01 -1.978621035814285278e-01 1.147374585270881653e-01 -4.881693422794342041e-02 -2.291110157966613770e-02 -8.476589806377887726e-03
1.616721004247665405e-01 -4.097620546817779541e-01 -8.015509694814682007e-03 1.157544329762458801e-01 -3.684612363576889038e-02 2.283383309841156006e-01 -2.649711966514587402e-01 6.000449508428573608e-02 3.147332370281219482e-02 9.212191402912139893e-02 1.366907060146331787e-01 -2.617259882390499115e-02 -4.334212467074394226e-02 1.401956081390380859e-01 -2.800255119800567627e-01 -1.906248182058334351e-01 2.569474875926971436e-01 3.620886057615280151e-02 2.235879898071289062e-01 -3.990453481674194336e-02 -4.649833738803863525e-01 3.656116873025894165e-02 -6.062483042478561401e-02 1.594739705324172974e-01 9.930229187011718750e-02 9.689433127641677856e-02 -2.697292268276214600e-01 2.028409764170646667e-02 3.813130781054496765e-02 -9.648610837757587433e-03 -6.261622905731201172e-02 1.913181394338607788e-01
1.785606592893600464e-01 1.400531381368637085e-01 -3.074702322483062744e-01 -5.837988480925559998e-02 1.489081233739852905e-01 -1.491023600101470947e-01 -9.432574361562728882e-02 -1.618102751672267914e-02 -7.417870312929153442e-02 -2.656602859497070312e-02 2.127152532339096069e-01 -2.617245316505432129e-01 -1.215993762016296387e-01 -1.132847070693969727e-01 4.365292564034461975e-02 -3.889130651950836182e-01 1.764924377202987671e-01 -1.333629637956619263e-01 3.320620954036712646e-01 -1.843015849590301514e-01 -1.653926819562911987e-01 -9.569356590509414673e-02 6.600315123796463013e-02 9.526597708463668823e-02 4.696453362703323364e-02 1.777194291353225708e-01 9.948957711458206177e-02 -4.120360910892486572e-01 7.525363564491271973e-02 -1.231092140078544617e-01 1.367676109075546265e-01 1.258934009820222855e-02
3.148417174816131592e-02 -9.878599084913730621e-03 -1.102596148848533630e-01 -1.675986647605895996e-01 -1.226478815078735352e-01 1.510493606328964233e-01 -1.285071372985839844e-01 -9.267523139715194702e-02 3.686001002788543701e-01 -1.561707854270935059e-01 -9.721865877509117126e-03 -9.354503452777862549e-02 -8.790996670722961426e-02 8.079771697521209717e-02 -3.198856860399246216e-02 -2.809017300605773926e-01 1.489054113626480103e-01 3.784144297242164612e-02 1.428976356983184814e-01 2.700157761573791504e-01 -3.213811516761779785e-01 -1.823461353778839111e-01 -2.804462611675262451e-01 4.332472980022430420e-01 -1.540667470544576645e-02 2.052712738513946533e-01 -3.703850880265235901e-02 5.045139417052268982e-02 2.351024001836776733e-01 1.014373674988746643e-01 1.857182383537292480e-02 1.992113888263702393e-02
2.777317911386489868e-02 -3.508352935314178467e-01 -3.438672050833702087e-02 -1.447646021842956543e-01 1.332314014434814453e-01 -5.520105734467506409e-02 -6.975043565034866333e-02 -1.266930066049098969e-02 4.770788177847862244e-02 2.982984781265258789e-01 2.192057818174362183e-01 -9.058437496423721313e-02 -1.705919355154037476e-01 6.080111116170883179e-02 6.114812195301055908e-02 -3.820855617523193359e-01 -1.363022066652774811e-02 -1.649799942970275879e-01 2.145385444164276123e-01 6.098825484514236450e-02 -3.464700877666473389e-01 7.611697167158126831e-02 5.176631361246109009e-02 2.044919580221176147e-01 -3.111076354980468750e-01 -6.077582761645317078e-02 -1.283859908580780029e-01 3.900486603379249573e-02 3.205878436565399170e-01 -1.099908128380775452e-01 8.542425930500030518e-02 -9.999252110719680786e-02
-1.227955967187881470e-01 5.000316724181175232e-02 -2.124548852443695068e-01 8.538155257701873779e-02 2.042044252157211304e-01 2.538907229900360107e-01 -7.646581530570983887e-02 2.392409890890121460e-01 8.607732504606246948e-02 1.933353245258331299e-01 7.054504752159118652e-02 8.869961649179458618e-02 -2.168065309524536133e-01 1.017947271466255188e-01 -1.028367504477500916e-01 -3.407707214355468750e-01 4.953543245792388916e-01 -8.342956006526947021e-02 -4.984448850154876709e-02 9.095542877912521362e-02 -3.307550251483917236e-01 -2.390677481889724731e-01 7.436759024858474731e-02 9.521192312240600586e-02 -2.192514576017856598e-02 1.750302314758300781e-01 -1.302072554826736450e-01 1.160314828157424927e-01 -3.416071087121963501e-02 -3.051838837563991547e-03 1.098202541470527649e-01 6.260967347770929337e-03
1.343455463647842407e-01 -1.188708283007144928e-02 5.536945164203643799e-02 -5.693225935101509094e-02 -1.366825550794601440e-01 1.873831748962402344e-01 -3.073687553405761719e-01 -2.381829917430877686e-01 4.086077213287353516e-01 -2.924149483442306519e-02 -1.257595024071633816e-03 -1.763613671064376831e-01 4.060333222150802612e-02 1.531349420547485352e-01 4.845378175377845764e-02 -2.839472591876983643e-01 1.811099350452423096e-01 2.738439440727233887e-01 1.437014788389205933e-01 -5.767052620649337769e-02 9.168405830860137939e-02 -2.665669620037078857e-01 7.158899679780006409e-03 1.843635290861129761e-01 -3.870112076401710510e-02 3.003569245338439941e-01 8.335068821907043457e-02 6.584540009498596191e-02 1.993909031152725220e-01 -4.820545017719268799e-02 2.073371224105358124e-02 2.696865200996398926e-01
-3.620659112930297852e-01 -3.406452536582946777e-01 -1.065215468406677246e-01 1.865314436145126820e-03 5.085988715291023254e-02 1.322178691625595093e-01 -2.672170996665954590e-01 -8.165775239467620850e-02 1.295067816972732544e-01 1.685623228549957275e-01 1.615545600652694702e-01 -2.370406240224838257e-01 9.999891370534896851e-02 1.583750844001770020e-01 2.170580625534057617e-01 -2.379760593175888062e-01 -2.828874811530113220e-02 -4.100419208407402039e-02 3.029742836952209473e-01 -1.179293021559715271e-01 2.148423343896865845e-02 -6.437087804079055786e-02 -1.144916117191314697e-01 1.948572397232055664e-01 -3.442613780498504639e-01 -1.925930082798004150e-01 -2.069275826215744019e-01 -3.026718087494373322e-02 7.553187757730484009e-02 8.922333270311355591e-02 -1.319612283259630203e-02 -5.168656352907419205e-03
-1.373156309127807617e-01 1.486316323280334473e-01 -2.159038484096527100e-01 -4.538315907120704651e-02 -3.818677365779876709e-02 -1.318003833293914795e-01 -3.554614782333374023e-01 -5.914275348186492920e-02 -1.805828511714935303e-01 4.987597465515136719e-02 1.159464716911315918e-01 -8.619997650384902954e-02 -2.498395740985870361e-01 -4.344565793871879578e-02 2.668776363134384155e-02 -2.834070324897766113e-01 3.030997514724731445e-01 -7.875518500804901123e-02 1.622569561004638672e-01 3.414942324161529541e-02 -2.353617697954177856e-01 1.508401632308959961e-01 -4.347806796431541443e-03 2.199940532445907593e-01 -8.246935904026031494e-02 3.131072819232940674e-01 -1.540300548076629639e-01 -1.510615050792694092e-01 -1.830833777785301208e-02 1.803423315286636353e-01 3.253580629825592041e-01 1.347580850124359131e-01
-1.733403652906417847e-01 -1.204934418201446533e-01 -1.562895029783248901e-01 9.450799226760864258e-02 -1.544703543186187744e-01 -1.890674382448196411e-01 -1.454941332340240479e-01 -1.819132417440414429e-01 3.776802718639373779e-01 -6.489320099353790283e-02 1.709403842687606812e-01 -2.948875129222869873e-01 -1.623496413230895996e-01 1.223938539624214172e-01 1.222801133990287781e-01 -2.461117506027221680e-01 3.260111510753631592e-01 -4.567789658904075623e-02 1.456724554300308228e-01 -7.716868817806243896e-02 -2.442931085824966431e-01 -2.532559335231781006e-01 1.368134468793869019e-01 1.753428876399993896e-01 -7.536120712757110596e-02 1.767961382865905762e-01 -1.375591754913330078e-01 4.105032980442047119e-02 1.893211901187896729e-01 -1.298685520887374878e-01 -9.534944593906402588e-02 1.200580876320600510e-02
1.321159899234771729e-01 -7.633454166352748871e-03 1.488700360059738159e-01 3.535607755184173584e-01 1.196642816066741943e-01 1.935253590345382690e-01 -2.529556751251220703e-01 -2.925799489021301270e-01 1.933845877647399902e-01 -4.901687428355216980e-02 4.474552869796752930e-01 -2.526464760303497314e-01 4.978752136230468750e-02 -8.264552801847457886e-02 1.728390753269195557e-01 -2.941025495529174805e-01 8.070796728134155273e-02 -9.752508997917175293e-02 6.334832310676574707e-02 2.717497013509273529e-02 -5.023447796702384949e-02 2.671039998531341553e-01 -5.649027228355407715e-02 -7.274616509675979614e-02 -2.262871265411376953e-01 1.403569579124450684e-01 5.429293029010295868e-03 -3.922524303197860718e-02 1.856857724487781525e-02 7.009547203779220581e-02 -3.631607443094253540e-02 -1.491784006357192993e-01
8.458526805043220520e-03 -1.647172421216964722e-01 1.041560340672731400e-02 -1.919760406017303467e-01 -1.466291248798370361e-01 4.442998766899108887e-02 -2.366259507834911346e-02 2.534337900578975677e-02 1.461020112037658691e-01 -5.279841646552085876e-02 1.468016803264617920e-01 1.005312204360961914e-01 -8.685833960771560669e-02 2.427755445241928101e-01 -9.410855174064636230e-02 -2.990692853927612305e-01 8.100870996713638306e-03 6.946975737810134888e-02 1.913287639617919922e-01 -2.576743364334106445e-01 -3.821296393871307373e-01 -1.666176915168762207e-01 2.178948968648910522e-01 1.939134448766708374e-01 -5.422054231166839600e-02 1.619883626699447632e-01 2.098141312599182129e-01 -3.598551750183105469e-01 1.054027304053306580e-01 -3.552643209695816040e-02 2.621335685253143311e-01 2.000998407602310181e-01
-2.554047387093305588e-03 -2.565777301788330078e-01 -1.976683139801025391e-01 2.238490283489227295e-01 8.857562392950057983e-02 2.700395584106445312e-01 -1.442880928516387939e-01 7.183513790369033813e-02 1.789691857993602753e-02 2.793633043766021729e-01 5.514156073331832886e-02 9.253127872943878174e-02 -1.579607836902141571e-02 1.491061002016067505e-01 -1.671380400657653809e-01 -4.354453384876251221e-01 -2.433720380067825317e-01 1.818716675043106079e-01 4.692245274782180786e-02 -1.070301830768585205e-01 -6.867349892854690552e-02 -4.109936580061912537e-02 -2.019584625959396362e-01 1.601997315883636475e-01 -2.123234421014785767e-01 2.247573733329772949e-01 2.368709594011306763e-01 -6.282927840948104858e-02 1.787412911653518677e-01 1.901409476995468140e-01 4.902772977948188782e-02 -5.708038434386253357e-02
9.877838194370269775e-02 -2.153011783957481384e-02 -1.224479079246520996e-01 -1.992081850767135620e-01 -9.935992956161499023e-02 2.625652849674224854e-01 -2.139080613851547241e-01 -7.462923973798751831e-02 8.044683933258056641e-02 -5.731752887368202209e-02 1.990644931793212891e-01 2.226589769124984741e-01 -1.697142273187637329e-01 -1.180137600749731064e-02 1.830887794494628906e-01 -2.999997437000274658e-01 5.576696991920471191e-02 2.062593102455139160e-01 2.339512482285499573e-02 -1.723325252532958984e-01 -1.472123712301254272e-01 -3.692454695701599121e-01 9.873056411743164062e-02 2.707025706768035889e-01 -3.055613338947296143e-01 3.092181384563446045e-01 -8.649147301912307739e-02 4.904253035783767700e-02 -1.047947481274604797e-01 6.232427805662155151e-02 -4.392950236797332764e-02 1.446832120418548584e-01
2.642121613025665283e-01 -1.235044971108436584e-01 -1.845626682043075562e-01 1.338709294795989990e-01 1.902228891849517822e-01 -1.526604443788528442e-01 -3.429426550865173340e-01 -1.922561824321746826e-01 1.361729353666305542e-01 -9.467710554599761963e-02 1.944142878055572510e-01 -2.204532176256179810e-01 5.098625272512435913e-02 -2.545463144779205322e-01 -6.404203176498413086e-02 -3.946944773197174072e-01 1.065718010067939758e-02 4.094275832176208496e-02 6.256864964962005615e-02 -2.635428905487060547e-01 1.655013263225555420e-01 -2.901766598224639893e-01 2.071501873433589935e-02 1.231153309345245361e-01 -9.776543080806732178e-02 2.596848607063293457e-01 -6.413193792104721069e-02 1.228912025690078735e-01 -2.699118852615356445e-02 8.698838204145431519e-02 -2.936575934290885925e-02 1.811449066735804081e-03
2.880092561244964600e-01 -3.005757331848144531e-01 4.319267813116312027e-03 -1.013772934675216675e-01 -6.171505153179168701e-02 1.040804162621498108e-01 -1.481381058692932129e-01 -7.227075845003128052e-02 1.071197465062141418e-01 1.842400431632995605e-01 1.116287931799888611e-01 -2.555452659726142883e-02 -1.919272355735301971e-02 4.196606576442718506e-02 -1.165466904640197754e-01 -2.963513135910034180e-01 4.230624064803123474e-03 -1.997120976448059082e-01 3.115969002246856689e-01 -6.949330866336822510e-02 -3.261878788471221924e-01 6.433062255382537842e-02 1.986858546733856201e-01 9.821185469627380371e-02 -1.734698936343193054e-02 2.012346237897872925e-01 -2.412607818841934204e-01 -2.828692793846130371e-01 7.250896096229553223e-02 -1.026690229773521423e-01 -7.499378174543380737e-02 3.325742185115814209e-01
1.055795550346374512e-01 5.921485275030136108e-02 -1.115866079926490784e-01 -2.513013780117034912e-02 -1.214369982481002808e-01 -5.999789386987686157e-02 -3.876234591007232666e-01 -1.163016557693481445e-01 2.196551263332366943e-01 1.142582949250936508e-02 2.377281635999679565e-01 1.259046513587236404e-02 4.237295594066381454e-03 -1.147382929921150208e-01 4.509763047099113464e-02 -1.306008100509643555e-01 3.172294795513153076e-02 8.774613589048385620e-02 2.251549661159515381e-01 -5.717024952173233032e-02 -1.225310117006301880e-01 -2.376641184091567993e-01 -5.728818941861391068e-04 3.820218443870544434e-01 -2.542867064476013184e-01 4.156915470957756042e-02 -4.435456357896327972e-03 3.184362649917602539e-01 2.699078321456909180e-01 1.695707887411117554e-01 -1.482048928737640381e-01 2.851757705211639404e-01
-9.921700507402420044e-02 -1.425739973783493042e-01 -6.580252945423126221e-02 1.937902569770812988e-01 -1.464216131716966629e-02 1.851957440376281738e-01 -2.655919790267944336e-01 -2.638697922229766846e-01 1.422686725854873657e-01 1.962231397628784180e-01 -8.551173657178878784e-02 1.630333960056304932e-01 4.484976828098297119e-02 -4.477184265851974487e-02 -1.569493710994720459e-01 -2.785395383834838867e-01 -9.743722528219223022e-02 5.322095751762390137e-02 2.329614758491516113e-02 -2.178671807050704956e-01 -9.164800494909286499e-02 -1.316292136907577515e-01 -2.962554432451725006e-02 2.769800424575805664e-01 -4.364451766014099121e-01 1.299629360437393188e-01 2.629301846027374268e-01 -2.327716052532196045e-01 1.862211711704730988e-02 2.033292502164840698e-01 -1.123754680156707764e-01 -7.571346312761306763e-02
2.885918915271759033e-01 -6.466370820999145508e-02 -2.734658420085906982e-01 1.250856220722198486e-01 4.731893166899681091e-02 1.825417764484882355e-02 -2.473294138908386230e-01 -1.823074668645858765e-01 -1.740688830614089966e-02 1.684329062700271606e-01 1.445010006427764893e-01 -3.007413744926452637e-01 1.230584159493446350e-01 -2.379385828971862793e-01 7.602346688508987427e-02 -4.046061933040618896e-01 3.189029172062873840e-02 -4.957277327775955200e-02 2.721686065196990967e-01 -1.377627551555633545e-01 -2.141213864088058472e-01 4.952297359704971313e-02 -1.323189139366149902e-01 5.906334519386291504e-02 6.420465558767318726e-02 1.509943278506398201e-03 2.986971139907836914e-01 -2.458235025405883789e-01 7.612579315900802612e-02 -2.149643562734127045e-02 1.332870870828628540e-01 1.606912165880203247e-02
1.185791492462158203e-01 -1.596122384071350098e-01 -1.507579982280731201e-01 -2.476708143949508667e-01 -1.372950077056884766e-01 8.115121722221374512e-02 -1.820926219224929810e-01 -1.179109811782836914e-01 1.964056491851806641e-02 1.080490276217460632e-01 7.136379182338714600e-02 2.806109488010406494e-01 1.293659489601850510e-02 1.245459541678428650e-01 1.263842731714248657e-01 -2.846215963363647461e-01 2.834320068359375000e-01 1.023591086268424988e-01 -4.496203735470771790e-03 -1.351742297410964966e-01 -7.360003888607025146e-02 -3.214518725872039795e-01 -1.299953460693359375e-01 1.747044026851654053e-01 -4.004625082015991211e-01 1.404440253973007202e-01 -2.855750322341918945e-01 -2.498953416943550110e-02 9.698994457721710205e-03 2.520688474178314209e-01 5.867095664143562317e-02 2.685935609042644501e-02
4.815929569303989410e-03 -1.591695547103881836e-01 -2.785618901252746582e-01 -1.592696458101272583e-01 -1.356941908597946167e-01 1.691452711820602417e-01 -2.889725267887115479e-01 -9.481188654899597168e-02 1.624220013618469238e-01 -3.341684816405177116e-03 1.815608143806457520e-01 -1.618042737245559692e-01 -6.946144998073577881e-02 7.746103405952453613e-02 1.088253408670425415e-01 -3.696563839912414551e-01 -3.851411491632461548e-02 3.177756816148757935e-02 1.053878068923950195e-01 -1.351296752691268921e-01 1.921854466199874878e-01 -1.612671017646789551e-01 3.258917480707168579e-02 2.118447124958038330e-01 -1.195073351263999939e-01 4.078225195407867432e-01 1.693674325942993164e-01 -1.900132149457931519e-01 -6.873770058155059814e-02 -1.458830833435058594e-01 -1.252194195985794067e-01 -2.439047992229461670e-01
2.549746446311473846e-02 -1.483120322227478027e-01 1.084584668278694153e-01 3.265742659568786621e-01 -1.151511371135711670e-01 2.840671241283416748e-01 -9.346438199281692505e-02 -1.172964274883270264e-01 -9.533698856830596924e-02 1.221414133906364441e-01 1.272386759519577026e-01 -1.151419356465339661e-01 -3.694572299718856812e-02 1.672525107860565186e-01 -1.420005410909652710e-01 -1.746708899736404419e-01 -9.303572773933410645e-02 -4.094911273568868637e-03 1.683618128299713135e-01 2.273081243038177490e-01 -2.031482458114624023e-01 1.202214509248733521e-01 -1.197673100978136063e-02 2.735109031200408936e-01 -2.425794154405593872e-01 5.617727711796760559e-02 -3.189359903335571289e-01 -6.724821031093597412e-02 2.271845489740371704e-01 9.889245033264160156e-02 1.550665497779846191e-01 3.687566518783569336e-01
1.490681469440460205e-01 2.865506522357463837e-02 -3.838311880826950073e-02 2.485179454088211060e-01 -8.990138769149780273e-02 1.836884021759033203e-02 -1.567476838827133179e-01 -2.376235872507095337e-01 3.366262614727020264e-01 -5.164088215678930283e-03 -8.283212035894393921e-02 -2.251199632883071899e-01 1.278721094131469727e-01 1.455168967368081212e-04 -6.270406395196914673e-02 -4.255712330341339111e-01 3.660688400268554688e-01 1.130254790186882019e-01 2.211454808712005615e-01 8.239820599555969238e-02 -1.285637915134429932e-01 -2.267910726368427277e-02 4.561477899551391602e-02 1.987945437431335449e-01 -1.515476554632186890e-01 -2.021760642528533936e-01 2.779483795166015625e-01 -3.908769786357879639e-02 8.098365366458892822e-02 -1.520293653011322021e-01 4.573495686054229736e-02 1.283894926309585571e-01
-7.039360236376523972e-03 -5.587029457092285156e-02 -1.711707375943660736e-02 1.357313841581344604e-01 -2.987759187817573547e-02 3.735412359237670898e-01 2.879853844642639160e-01 -1.205217689275741577e-01 -1.691411249339580536e-02 -7.063073664903640747e-02 3.678808212280273438e-01 -6.166690960526466370e-02 -4.602082818746566772e-02 1.588345468044281006e-01 -8.513302356004714966e-02 -4.196617901325225830e-01 1.192231327295303345e-01 2.264908254146575928e-01 -4.894583672285079956e-02 -2.143835127353668213e-01 -1.722817867994308472e-01 1.872777007520198822e-02 7.094820588827133179e-02 1.071501225233078003e-01 -2.140936851501464844e-01 1.240423470735549927e-01 -7.555476576089859009e-02 -3.676226139068603516e-01 7.901583611965179443e-02 7.488533388823270798e-03 -3.445596667006611824e-03 -1.276660859584808350e-01
-9.130220115184783936e-02 -3.979288041591644287e-02 -1.757554411888122559e-01 1.300085186958312988e-01 1.068822667002677917e-01 3.793790340423583984e-01 -2.959143221378326416e-01 5.390065163373947144e-02 -3.561766445636749268e-02 3.560943901538848877e-01 -4.958722367882728577e-02 -2.451798319816589355e-02 -8.733747154474258423e-02 7.468534260988235474e-02 -1.245410665869712830e-01 -4.497811570763587952e-02 2.300137132406234741e-01 -1.662498861551284790e-01 -5.975239910185337067e-03 8.986169844865798950e-02 -3.163973391056060791e-01 2.550608478486537933e-02 -1.419620364904403687e-01 3.477537930011749268e-01 -1.631097644567489624e-01 8.356757462024688721e-02 -6.139726564288139343e-02 2.029051035642623901e-01 1.624921858310699463e-01 1.200028657913208008e-01 2.036062628030776978e-01 2.081010788679122925e-01
2.143925726413726807e-01 -6.821136921644210815e-02 -5.228514224290847778e-02 -2.338400781154632568e-01 -1.498015015386044979e-03 2.124467045068740845e-01 -9.153784811496734619e-02 5.890788882970809937e-02 1.145911663770675659e-01 -3.133733943104743958e-02 1.739165335893630981e-01 1.431501805782318115e-01 -1.235112175345420837e-01 1.862344704568386078e-02 6.358797103166580200e-02 -2.673175036907196045e-01 8.025908470153808594e-02 1.080588996410369873e-01 -3.122646920382976532e-02 -2.630672790110111237e-02 -2.266987264156341553e-01 -3.156129121780395508e-01 -1.397236436605453491e-01 3.320136070251464844e-01 -3.185054659843444824e-01 1.295313984155654907e-01 -3.883582353591918945e-01 1.204264760017395020e-01 6.894579622894525528e-03 2.257324457168579102e-01 1.315667182207107544e-01 1.631582677364349365e-01
1.520576179027557373e-01 -3.486146926879882812e-01 6.517171859741210938e-02 2.755616605281829834e-01 -1.649041473865509033e-01 8.359772711992263794e-02 -2.873922884464263916e-02 1.045755594968795776e-01 2.119323760271072388e-01 -1.935672201216220856e-02 3.117669746279716492e-02 -2.169318497180938721e-01 -2.127260416746139526e-01 1.369892153888940811e-02 -8.469881862401962280e-02 -2.932823896408081055e-01 1.538219153881072998e-01 4.281418770551681519e-02 3.692404627799987793e-01 -5.336428061127662659e-02 -2.737980782985687256e-01 1.592882536351680756e-02 6.738378852605819702e-02 3.837068676948547363e-01 5.620423704385757446e-02 -2.364195697009563446e-02 4.811198636889457703e-02 2.155590802431106567e-01 8.445689827203750610e-02 -1.680823415517807007e-01 1.282575577497482300e-01 3.559023514389991760e-02
-6.734679639339447021e-02 -3.710002899169921875e-01 -4.030425846576690674e-02 -9.064073115587234497e-02 -1.998703777790069580e-01 4.087127000093460083e-02 -1.466609239578247070e-01 -1.639311909675598145e-01 3.320593237876892090e-01 -1.352118700742721558e-02 9.248778223991394043e-02 -1.246381476521492004e-01 7.034927606582641602e-03 -2.608547508716583252e-01 -8.637127280235290527e-02 -3.016991019248962402e-01 1.552021652460098267e-01 1.691937260329723358e-02 3.600413799285888672e-01 7.191995391622185707e-04 -2.016438245773315430e-01 -2.863334417343139648e-01 8.988042175769805908e-02 1.596420258283615112e-01 -1.490175724029541016e-01 3.207763284444808960e-02 2.341984510421752930e-01 -8.417903631925582886e-02 -3.143077716231346130e-02 -1.727671474218368530e-01 1.307010501623153687e-01 -1.164683699607849121e-01
7.158806920051574707e-02 1.422824710607528687e-02 -5.956908315420150757e-02 -9.861568361520767212e-02 -2.744582593441009521e-01 6.502351909875869751e-02 5.569871515035629272e-03 -5.110910907387733459e-02 3.185152113437652588e-01 4.306224733591079712e-02 1.262294948101043701e-01 -2.794081866741180420e-01 1.698796078562736511e-02 -9.509887546300888062e-03 1.128738000988960266e-01 -2.244139313697814941e-01 2.036524713039398193e-01 4.342967644333839417e-02 1.427551805973052979e-01 -9.065334498882293701e-02 -1.377161294221878052e-01 -3.620537519454956055e-01 -1.180257648229598999e-01 4.188784062862396240e-01 -1.852071881294250488e-01 1.684727519750595093e-01 6.813772022724151611e-02 2.877910155802965164e-04 3.802564144134521484e-01 -6.166103482246398926e-02 -9.293117374181747437e-02 5.151716992259025574e-02
1.056475713849067688e-01 -2.759850621223449707e-01 8.822125941514968872e-02 3.311174735426902771e-02 -1.746116578578948975e-01 1.579623371362686157e-01 -3.290548324584960938e-01 8.551242947578430176e-02 2.320954576134681702e-03 6.416158378124237061e-02 2.380176037549972534e-01 2.021429836750030518e-01 2.137650102376937866e-01 -5.508430674672126770e-02 9.025676548480987549e-02 -2.973771095275878906e-01 -1.123292297124862671e-01 -4.379693791270256042e-02 -4.565757885575294495e-02 -2.601097822189331055e-01 -5.349992960691452026e-02 -9.989295154809951782e-02 -1.475387811660766602e-01 1.868036538362503052e-01 -2.558053731918334961e-01 5.266547203063964844e-02 -5.000273883342742920e-02 -4.587216973304748535e-01 1.205625683069229126e-01 -1.633905470371246338e-01 5.533008649945259094e-02 -8.126648515462875366e-02
1.694590598344802856e-01 -1.992821097373962402e-01 -3.185109794139862061e-02 -5.543451756238937378e-02 -1.934860646724700928e-01 -1.255267262458801270e-01 -2.709898054599761963e-01 -4.115055501461029053e-01 9.474799782037734985e-02 2.844398021697998047e-01 5.100362468510866165e-03 -5.335196852684020996e-02 -2.806545197963714600e-01 2.501828074455261230e-01 -9.553314745426177979e-02 -2.110526561737060547e-01 -6.769979000091552734e-02 -5.162735655903816223e-02 -4.542233422398567200e-02 7.122070342302322388e-02 1.255346368998289108e-02 -1.667827740311622620e-02 -6.253148615360260010e-02 2.950195670127868652e-01 -1.621769666671752930e-01 2.509641051292419434e-01 1.882357299327850342e-01 -1.564784198999404907e-01 -8.630884438753128052e-02 1.575777232646942139e-01 1.894544064998626709e-01 1.434945762157440186e-01
-3.807974234223365784e-02 9.330613911151885986e-02 -3.045710623264312744e-01 2.525138258934020996e-01 1.460674554109573364e-01 2.597307860851287842e-01 -9.297610074281692505e-02 6.932874768972396851e-02 4.551091045141220093e-02 2.373760193586349487e-01 1.268396973609924316e-01 -9.771592915058135986e-02 -1.763810962438583374e-01 1.736175715923309326e-01 1.012253984808921814e-01 -1.049052029848098755e-01 4.889531135559082031e-01 -2.011148072779178619e-02 -6.069120950996875763e-03 -1.166300177574157715e-01 -3.510056734085083008e-01 -1.281097382307052612e-01 -6.700600031763315201e-03 1.250127106904983521e-01 -1.646829843521118164e-01 2.642814517021179199e-01 -1.753618121147155762e-01 -1.626789569854736328e-01 -5.557435564696788788e-03 2.744933217763900757e-02 -3.040516562759876251e-02 -1.451627723872661591e-02
1.327760219573974609e-01 -5.036669969558715820e-02 -2.979853749275207520e-01 1.468849182128906250e-01 2.860050089657306671e-02 -9.642694145441055298e-02 -1.319133788347244263e-01 -1.290593892335891724e-01 -1.193295139819383621e-02 -1.982481032609939575e-01 3.779895603656768799e-01 -1.765000671148300171e-01 1.007513329386711121e-02 -1.412392407655715942e-01 2.130535840988159180e-01 -3.721961081027984619e-01 9.766809642314910889e-02 1.166858449578285217e-01 6.454135477542877197e-02 -1.405800729990005493e-01 -1.523463875055313110e-01 -2.460759878158569336e-01 -3.883647918701171875e-02 1.521964520215988159e-01 -1.596717685461044312e-01 1.253912895917892456e-01 -1.283745020627975464e-01 1.599347442388534546e-01 -1.369945108890533447e-01 3.843643367290496826e-01 4.415990412235260010e-02 -2.441999129951000214e-02
-1.780743002891540527e-01 -1.564403995871543884e-02 -1.281552016735076904e-01 2.618090808391571045e-01 1.286818385124206543e-01 1.957003027200698853e-01 -2.249839156866073608e-01 -1.172277554869651794e-01 1.069934219121932983e-01 2.917461097240447998e-01 -2.915876358747482300e-02 1.363306045532226562e-01 5.249403044581413269e-02 -5.005945637822151184e-02 -4.002139344811439514e-02 -1.162206828594207764e-01 -3.551429882645606995e-02 1.410018056631088257e-01 9.493426978588104248e-02 -1.137162894010543823e-01 -1.052064448595046997e-01 -2.295536249876022339e-01 -1.341724395751953125e-01 2.624220550060272217e-01 -3.736875355243682861e-01 1.161063015460968018e-01 2.474408000707626343e-01 -3.057045936584472656e-01 1.227282956242561340e-01 2.887887954711914062e-01 1.508690863847732544e-01 6.887450069189071655e-02
-1.757670193910598755e-02 -4.594632387161254883e-01 2.055798843502998352e-02 8.069537580013275146e-03 5.136858299374580383e-02 -1.543961912393569946e-01 -1.268378943204879761e-01 -1.850397437810897827e-01 3.191354572772979736e-01 2.401433438062667847e-01 1.049104854464530945e-01 -1.264545023441314697e-01 -1.858286261558532715e-01 1.121826190501451492e-02 3.760609030723571777e-02 -2.422861307859420776e-01 9.058358520269393921e-02 1.933175027370452881e-01 1.335576921701431274e-01 1.072332337498664856e-01 -1.836138665676116943e-01 -4.603841528296470642e-02 -2.246226817369461060e-01 1.127864941954612732e-01 -2.026375383138656616e-01 4.782392084598541260e-02 7.977470010519027710e-02 -2.723176181316375732e-01 3.224078416824340820e-01 -1.378539204597473145e-01 -3.515092656016349792e-02 8.958198875188827515e-02
1.082946732640266418e-01 -2.978978455066680908e-01 -2.602594196796417236e-01 -1.872265636920928955e-01 -6.901122629642486572e-02 2.122774273157119751e-01 1.049521099776029587e-02 -2.436400204896926880e-01 1.041574776172637939e-01 -1.762658357620239258e-01 1.151031926274299622e-01 9.800051897764205933e-02 -1.055996641516685486e-01 -3.261234611272811890e-02 -2.427582442760467529e-01 -3.247972130775451660e-01 -1.157085746526718140e-01 6.596628576517105103e-02 -1.566616073250770569e-02 -1.324032992124557495e-01 -7.463764399290084839e-02 -8.412425220012664795e-02 4.317669942975044250e-02 2.447257637977600098e-01 -1.334897130727767944e-01 4.547401964664459229e-01 -6.194281578063964844e-02 -2.351614832878112793e-01 -4.169179871678352356e-02 -2.915740385651588440e-02 1.823127567768096924e-01 -1.286221146583557129e-01
1.831550002098083496e-01 -2.650473713874816895e-01 -9.370416402816772461e-02 1.398286670446395874e-01 4.563274607062339783e-02 -3.447232395410537720e-02 -1.403018385171890259e-01 4.082249104976654053e-02 2.391373515129089355e-01 -3.981279581785202026e-02 -3.904109448194503784e-02 -3.610620647668838501e-02 1.417424436658620834e-02 -1.206884235143661499e-01 -3.568675518035888672e-01 -3.764261901378631592e-01 7.627980411052703857e-02 -4.075176119804382324e-01 -1.113379746675491333e-01 1.083455607295036316e-01 1.356092561036348343e-02 -2.722471654415130615e-01 2.409118860960006714e-01 8.338584005832672119e-02 -1.104352101683616638e-01 2.281199097633361816e-01 -8.159960806369781494e-02 -3.642205893993377686e-02 6.106273829936981201e-02 2.266437560319900513e-01 1.087830588221549988e-01 1.528549790382385254e-01
8.407780528068542480e-02 1.492542680352926254e-02 -3.517427146434783936e-01 2.489266097545623779e-01 -3.071664571762084961e-01 1.413978636264801025e-01 -1.239958778023719788e-01 -4.599167034029960632e-02 1.068893820047378540e-01 6.402687169611454010e-03 3.434951901435852051e-01 -6.810223311185836792e-02 2.247692197561264038e-01 1.213962361216545105e-01 1.083505153656005859e-01 -2.921397387981414795e-01 -3.182309493422508240e-02 6.217431277036666870e-02 -2.565263509750366211e-01 -6.917031109333038330e-02 -4.479743167757987976e-02 -2.838338017463684082e-01 3.262518439441919327e-03 1.514832228422164917e-01 -3.925327658653259277e-01 6.758496165275573730e-02 -5.432638898491859436e-02 -3.909658268094062805e-02 -3.282815217971801758e-02 1.529806554317474365e-01 1.006188392639160156e-01 4.436775576323270798e-03
-6.600223481655120850e-02 -1.850750595331192017e-01 -1.608519405126571655e-01 1.037738099694252014e-01 7.605481892824172974e-02 6.298761814832687378e-02 -5.340460687875747681e-02 4.708834737539291382e-02 2.195010520517826080e-02 -1.523784734308719635e-02 3.317764997482299805e-01 -2.188583910465240479e-01 2.804574072360992432e-01 1.167973875999450684e-01 1.399745643138885498e-01 -3.314421474933624268e-01 -1.723926663398742676e-01 -2.784233093261718750e-01 -9.417671710252761841e-02 -1.336664799600839615e-02 -2.771246060729026794e-02 -2.309678196907043457e-01 9.512982517480850220e-02 1.706248819828033447e-01 -1.668975800275802612e-01 1.884075850248336792e-01 7.084450125694274902e-02 -1.706373691558837891e-01 6.588011234998703003e-02 1.708583384752273560e-01 4.192295968532562256e-01 1.189805418252944946e-01
-1.287982016801834106e-01 -2.383643686771392822e-01 -2.430765032768249512e-01 5.536371469497680664e-02 3.544155135750770569e-02 1.470735967159271240e-01 -8.993365615606307983e-02 2.167210914194583893e-02 9.281618148088455200e-02 -9.833696484565734863e-02 3.555820584297180176e-01 -2.105708271265029907e-01 1.110822483897209167e-01 1.193519458174705505e-01 2.647854685783386230e-01 -2.484585195779800415e-01 -1.330188810825347900e-01 -1.881267428398132324e-01 4.569137096405029297e-02 -1.997084543108940125e-02 1.381735224276781082e-02 -2.869624495506286621e-01 2.628761529922485352e-01 1.027678176760673523e-01 -1.398565173149108887e-01 8.653817325830459595e-02 1.261999309062957764e-01 -1.607234925031661987e-01 -3.408634103834629059e-03 1.433889567852020264e-01 4.132428765296936035e-01 8.707639575004577637e-02
2.870610356330871582e-02 -1.913881748914718628e-01 1.379641443490982056e-01 3.091756999492645264e-01 2.502650618553161621e-01 1.851992905139923096e-01 1.103957146406173706e-01 2.660881280899047852e-01 -1.070393398404121399e-01 1.260125488042831421e-01 1.388396769762039185e-01 -8.043574541807174683e-02 4.000458866357803345e-02 1.362795233726501465e-01 -7.072934508323669434e-02 -2.391427904367446899e-01 2.951871752738952637e-01 7.195722311735153198e-02 1.438169628381729126e-01 -3.258267045021057129e-02 -1.406910270452499390e-01 -2.674847654998302460e-02 9.396318346261978149e-02 2.844128608703613281e-01 -9.537930786609649658e-02 3.537058830261230469e-01 -2.373811006546020508e-01 -6.256072968244552612e-02 1.969148665666580200e-01 -4.687438160181045532e-02 -5.348261818289756775e-02 2.645086944103240967e-01
1.404523551464080811e-01 -3.553043007850646973e-01 1.636820286512374878e-01 1.062109917402267456e-01 4.358083382248878479e-02 2.073443382978439331e-01 2.887957170605659485e-02 3.633232042193412781e-02 2.309428602457046509e-01 3.035799860954284668e-01 2.401718497276306152e-01 2.678124606609344482e-02 -1.736546456813812256e-01 -3.886792063713073730e-02 4.490386694669723511e-02 -1.595203727483749390e-01 1.396729648113250732e-01 9.891784191131591797e-02 3.773996233940124512e-01 6.246716156601905823e-02 -3.503992259502410889e-01 8.604077249765396118e-02 1.290384978055953979e-01 2.393378466367721558e-01 -2.914233878254890442e-02 1.581747978925704956e-01 -1.809952557086944580e-01 6.713021546602249146e-02 2.326359599828720093e-01 1.191491074860095978e-02 2.935103140771389008e-02 8.882711827754974365e-02
5.456155166029930115e-02 -9.370427578687667847e-02 -1.138130053877830505e-01 -2.403450161218643188e-01 -8.009137213230133057e-02 1.942718178033828735e-01 -1.804724186658859253e-01 1.133165881037712097e-02 1.011974811553955078e-01 1.559464074671268463e-02 6.364913284778594971e-02 1.230803728103637695e-01 -6.928667426109313965e-02 2.178773097693920135e-02 1.487063169479370117e-01 -2.783907949924468994e-01 4.300345107913017273e-02 1.764253526926040649e-01 7.102291285991668701e-02 -8.407662808895111084e-02 -2.148920595645904541e-01 -3.907931447029113770e-01 -1.592313200235366821e-01 1.346842497587203979e-01 -4.126653075218200684e-01 2.679519653320312500e-01 -3.246943354606628418e-01 -6.411875039339065552e-02 -2.455822378396987915e-02 2.253253161907196045e-01 -8.763970434665679932e-02 8.904730528593063354e-02
2.764524519443511963e-02 -4.862711951136589050e-02 -1.045721694827079773e-01 2.225035242736339569e-02 -1.938110440969467163e-01 9.480578452348709106e-02 -1.146233603358268738e-01 -1.239096820354461670e-01 2.921797335147857666e-01 -5.011118948459625244e-02 -1.793745607137680054e-01 -3.224520385265350342e-01 -3.289927914738655090e-02 1.225859001278877258e-01 1.231104657053947449e-01 -2.610098421573638916e-01 1.065335646271705627e-01 1.185348406434059143e-01 1.160511896014213562e-01 1.353546380996704102e-01 -3.485188484191894531e-01 -2.294437736272811890e-01 -1.964878141880035400e-01 3.901989459991455078e-01 -9.100907295942306519e-02 2.450605779886245728e-01 -3.061050083488225937e-04 1.006045192480087280e-01 2.498069554567337036e-01 7.740316540002822876e-02 6.095673888921737671e-02 -1.193512678146362305e-01
1.998547911643981934e-01 -1.996296942234039307e-01 -1.890368014574050903e-01 1.856213212013244629e-01 -8.044240064918994904e-03 -7.430911064147949219e-02 -6.731537729501724243e-02 -1.492978781461715698e-01 1.961960792541503906e-01 2.916516736149787903e-02 -8.960431814193725586e-02 -1.136774420738220215e-01 4.990213364362716675e-02 -8.012408018112182617e-02 -9.788933210074901581e-03 -4.264593124389648438e-01 2.827420532703399658e-01 1.695801764726638794e-01 2.250247448682785034e-01 1.481102406978607178e-01 -9.541531652212142944e-02 -1.561823189258575439e-01 1.584663055837154388e-02 1.012874394655227661e-01 -9.508349746465682983e-02 -5.914862733334302902e-03 2.909410297870635986e-01 -2.033212035894393921e-01 -9.458331624045968056e-04 -3.164132833480834961e-01 1.579988896846771240e-01 2.846312522888183594e-01
2.025854140520095825e-01 -2.028222084045410156e-01 -1.615511775016784668e-01 1.100677922368049622e-01 5.263859406113624573e-02 6.597541272640228271e-02 -3.613404333591461182e-01 -1.249122098088264465e-01 -4.696549847722053528e-03 -7.300850749015808105e-02 -2.970295399427413940e-02 -1.197642181068658829e-02 -2.932306826114654541e-01 5.921361967921257019e-02 -2.191680520772933960e-01 -1.599938422441482544e-01 3.501321077346801758e-01 -1.149801388382911682e-01 -2.170336991548538208e-01 -1.949523240327835083e-01 -1.002862956374883652e-02 -5.336083844304084778e-02 -1.212368607521057129e-01 -1.188500877469778061e-02 -3.455413877964019775e-01 7.864017039537429810e-02 9.151151031255722046e-02 -1.385828256607055664e-01 2.004295736551284790e-01 -1.184030845761299133e-01 -1.407180726528167725e-02 3.324926793575286865e-01
1.886806190013885498e-01 8.848188072443008423e-02 -1.281879493035376072e-03 1.813880950212478638e-01 3.702000379562377930e-01 1.780909113585948944e-02 -3.210586905479431152e-01 -2.066194564104080200e-01 2.201188653707504272e-01 1.119461432099342346e-01 1.100271493196487427e-01 -9.246557950973510742e-02 -2.885692752897739410e-02 -9.064212441444396973e-02 1.955230534076690674e-01 -5.864347890019416809e-02 1.694104671478271484e-01 -7.642545551061630249e-02 2.320525646209716797e-01 -6.223120167851448059e-02 -1.240247189998626709e-01 -7.617764174938201904e-02 -1.633040308952331543e-01 1.125463768839836121e-01 -2.681246101856231689e-01 4.522080123424530029e-01 1.165333539247512817e-01 -1.236856132745742798e-01 -8.483354002237319946e-02 7.322511076927185059e-02 5.290846154093742371e-02 1.864766925573348999e-01
-8.961925655603408813e-02 -1.848988980054855347e-01 1.295274030417203903e-02 1.810255646705627441e-02 -5.823460966348648071e-02 2.252699136734008789e-01 -3.854548335075378418e-01 -1.896667629480361938e-01 2.369281277060508728e-02 2.634197473526000977e-02 2.939778566360473633e-01 3.807443892583250999e-03 1.639147847890853882e-01 1.504419893026351929e-01 3.490307927131652832e-02 -1.730993092060089111e-01 1.211244761943817139e-01 -6.662207841873168945e-02 2.791062593460083008e-01 -2.908864617347717285e-01 5.841458681970834732e-03 -2.141227275133132935e-01 -2.276525199413299561e-01 1.540038287639617920e-01 -1.832280009984970093e-01 -2.898417115211486816e-01 -2.347344458103179932e-01 -1.844631880521774292e-01 1.788019835948944092e-01 -5.898614972829818726e-02 7.072155177593231201e-02 3.802600549533963203e-03
3.048424981534481049e-02 -3.981986343860626221e-01 -2.373923510313034058e-01 1.214081197977066040e-01 1.356685906648635864e-01 9.185603260993957520e-02 -2.704610861837863922e-02 3.508191555738449097e-02 9.932164847850799561e-02 1.101940348744392395e-01 2.981713414192199707e-01 6.139108538627624512e-02 -1.554629653692245483e-01 1.616211384534835815e-01 3.228132845833897591e-03 -1.840422153472900391e-01 -2.143979966640472412e-01 1.405991166830062866e-01 1.175371259450912476e-01 1.835381798446178436e-02 -1.291189193725585938e-01 2.524450188502669334e-03 1.735166460275650024e-02 9.762505441904067993e-02 -4.709073007106781006e-01 2.671948969364166260e-01 1.892058178782463074e-02 4.892823845148086548e-02 2.505016922950744629e-01 1.812179088592529297e-01 1.863523721694946289e-01 -9.560324251651763916e-02
1.333087533712387085e-01 -4.046431481838226318e-01 2.173376828432083130e-01 8.971222490072250366e-02 -4.638851061463356018e-02 -1.139392033219337463e-01 -1.792395710945129395e-01 7.460777647793292999e-03 2.649173736572265625e-01 6.234852597117424011e-02 2.044392526149749756e-01 4.888940230011940002e-02 -5.872482061386108398e-02 3.966022655367851257e-02 -1.795178502798080444e-01 -5.005314946174621582e-01 -1.957186125218868256e-02 -8.256291598081588745e-02 2.143079973757266998e-02 -1.384791731834411621e-01 1.257823407649993896e-02 2.019796967506408691e-01 -1.056507900357246399e-01 2.863614857196807861e-01 -3.132289275527000427e-02 1.321317851543426514e-01 -3.112617880105972290e-02 7.778562605381011963e-02 5.381667241454124451e-02 1.301562041044235229e-01 -2.353795319795608521e-01 2.195534855127334595e-01
4.538508877158164978e-02 -1.582662761211395264e-01 -5.940939113497734070e-02 3.183707594871520996e-01 -1.410415023565292358e-01 1.463922709226608276e-01 -9.067627787590026855e-02 -2.526355348527431488e-02 6.249001994729042053e-02 1.421855241060256958e-01 1.186754778027534485e-01 1.838004291057586670e-01 -5.880721285939216614e-02 -7.884657010436058044e-03 -2.262302637100219727e-01 -3.644329905509948730e-01 2.511402778327465057e-02 -2.065608650445938110e-01 6.690156459808349609e-02 2.470515072345733643e-01 -4.014421999454498291e-01 1.711863577365875244e-01 -9.191621840000152588e-02 1.791399866342544556e-01 -2.395764142274856567e-01 1.826241463422775269e-01 -2.453995794057846069e-01 -1.113530248403549194e-01 1.695784479379653931e-01 1.173008978366851807e-02 2.511023916304111481e-02 1.600501686334609985e-01
3.952563554048538208e-02 2.160591445863246918e-02 -6.137771904468536377e-02 1.231878995895385742e-01 9.592466056346893311e-03 -1.119932755827903748e-01 1.367508918046951294e-01 -1.073689386248588562e-02 1.014806032180786133e-01 1.485967934131622314e-01 1.295481622219085693e-01 1.432885080575942993e-01 8.765013515949249268e-02 5.862744152545928955e-02 -4.064523801207542419e-02 -4.255259633064270020e-01 5.600689351558685303e-02 -8.329737931489944458e-02 4.053139984607696533e-01 -3.837217390537261963e-02 -2.594133019447326660e-01 -3.284717677161097527e-03 -7.491259276866912842e-02 3.421438485383987427e-02 -3.858041763305664062e-01 1.967691779136657715e-01 -1.548609286546707153e-01 -1.836565434932708740e-01 2.844300568103790283e-01 2.201777249574661255e-01 -1.364229619503021240e-01 2.021381258964538574e-01
5.998565256595611572e-02 1.466322839260101318e-01 -1.536795645952224731e-01 3.163864463567733765e-02 -1.366026103496551514e-01 4.384861141443252563e-02 -2.449167817831039429e-01 -9.305398911237716675e-02 2.516300976276397705e-02 1.293356120586395264e-01 2.552682757377624512e-01 -8.931169658899307251e-02 5.543467774987220764e-02 1.549863070249557495e-01 1.762219816446304321e-01 -3.434773981571197510e-01 -1.231994181871414185e-01 -2.165176719427108765e-01 -1.762806624174118042e-01 -2.336463183164596558e-01 1.142753437161445618e-01 -4.564791917800903320e-01 1.697282493114471436e-02 2.535292804241180420e-01 -2.605983316898345947e-01 1.917326152324676514e-01 7.005674298852682114e-03 2.264317823573946953e-03 -1.840367168188095093e-02 6.357232108712196350e-03 1.078508645296096802e-01 2.096982300281524658e-01
-3.552528098225593567e-02 1.192481257021427155e-02 -3.377855941653251648e-02 5.203928798437118530e-02 7.531589269638061523e-02 -6.135836616158485413e-02 -1.777819991111755371e-01 2.443322688341140747e-01 2.367425411939620972e-01 2.639843523502349854e-01 1.043641641736030579e-01 -1.401543468236923218e-01 -2.347046434879302979e-01 1.522917002439498901e-01 -2.135680764913558960e-01 -1.906559765338897705e-01 2.243155241012573242e-01 -8.893520385026931763e-02 -4.862871766090393066e-02 -1.661321371793746948e-01 -1.437155455350875854e-01 -2.241985797882080078e-01 -2.635994255542755127e-01 -6.897731125354766846e-02 -3.953065872192382812e-01 2.393023073673248291e-01 1.782257705926895142e-01 1.805695146322250366e-02 1.051166430115699768e-01 -1.285916715860366821e-01 1.908861249685287476e-01 1.857289522886276245e-01
-1.231123413890600204e-02 -6.946910172700881958e-02 2.336344420909881592e-01 -1.956629455089569092e-01 -5.643028300255537033e-03 8.430381305515766144e-03 2.900139056146144867e-02 -2.055020928382873535e-01 2.796980738639831543e-01 3.791319727897644043e-01 1.112438589334487915e-01 -7.455970346927642822e-02 -5.808629468083381653e-02 5.900456756353378296e-02 -2.201059013605117798e-01 -1.889704167842864990e-01 1.913825124502182007e-01 -5.026647821068763733e-02 -8.164551109075546265e-02 -1.856667697429656982e-01 -1.274990886449813843e-01 -7.733796536922454834e-02 7.020950317382812500e-02 1.497440487146377563e-01 -3.329319357872009277e-01 2.350281625986099243e-01 -1.125572100281715393e-01 -9.120832383632659912e-02 2.539275586605072021e-01 1.976601034402847290e-01 3.132688105106353760e-01 -9.706610441207885742e-02
-1.060648784041404724e-01 -1.280360817909240723e-01 -1.392493695020675659e-01 2.323463559150695801e-01 -2.319019101560115814e-02 2.351529449224472046e-01 1.777951419353485107e-01 -1.710144281387329102e-01 1.028157863765954971e-02 1.631009280681610107e-01 2.602191269397735596e-01 1.433252356946468353e-03 -3.632076084613800049e-02 -1.066271774470806122e-02 -8.097159117460250854e-02 -4.331414997577667236e-01 1.577310115098953247e-01 1.471231579780578613e-01 -3.716520592570304871e-02 -1.033055856823921204e-01 -2.366847246885299683e-01 5.762876570224761963e-02 2.795172035694122314e-01 1.182393580675125122e-01 -2.304652482271194458e-01 9.754243493080139160e-02 -1.837032102048397064e-02 -4.411173760890960693e-01 -6.816088408231735229e-02 1.121875271201133728e-01 6.283423304557800293e-02 -5.921090766787528992e-02
8.832384645938873291e-02 -2.008760273456573486e-01 -4.164409637451171875e-02 3.903281092643737793e-01 -3.609669953584671021e-02 1.553511768579483032e-01 5.632255226373672485e-02 -6.395678222179412842e-02 -2.694726288318634033e-01 1.914288848638534546e-01 3.434532582759857178e-01 -1.429548393934965134e-02 -1.903392821550369263e-01 1.100612655282020569e-01 -2.834195736795663834e-03 -9.084243327379226685e-02 4.730217158794403076e-01 -4.200672358274459839e-02 9.679896384477615356e-02 1.279730349779129028e-01 -2.009366005659103394e-01 -1.519324928522109985e-01 3.410093858838081360e-02 6.912802904844284058e-02 -1.160332560539245605e-01 1.965928822755813599e-01 5.571501702070236206e-02 4.169392585754394531e-02 -1.043098345398902893e-01 1.442645043134689331e-01 1.095404997467994690e-01 2.443791627883911133e-01
4.260888695716857910e-02 3.303040862083435059e-01 -1.199541091918945312e-01 7.726708799600601196e-02 -1.066795065999031067e-01 -1.466625183820724487e-02 -2.487061619758605957e-01 -1.860441416501998901e-01 1.385983675718307495e-01 -2.089246660470962524e-01 2.980310320854187012e-01 -5.793163180351257324e-02 4.745483025908470154e-02 -1.199989989399909973e-01 -1.564501971006393433e-01 -3.342698514461517334e-01 -4.651994258165359497e-02 1.208277493715286255e-01 -7.981955073773860931e-03 3.621140867471694946e-02 -1.224924325942993164e-01 -1.109135225415229797e-01 -7.595754414796829224e-02 1.759656816720962524e-01 -2.091986238956451416e-01 1.451718211174011230e-01 -5.916106700897216797e-02 -8.076162636280059814e-02 3.776983618736267090e-01 3.034185469150543213e-01 -1.248254776000976562e-01 2.131187617778778076e-01
8.377774059772491455e-02 -2.120780050754547119e-01 -2.735912241041660309e-02 -8.282501995563507080e-02 -2.367934435606002808e-01 2.583971321582794189e-01 -2.153916656970977783e-01 6.533037871122360229e-02 -3.700302913784980774e-04 1.512446999549865723e-01 1.530719250440597534e-01 -5.963153764605522156e-02 1.371720731258392334e-01 -6.652585417032241821e-02 -1.124927476048469543e-01 -3.312832713127136230e-01 -5.519254878163337708e-02 -2.861578762531280518e-01 6.036910787224769592e-02 -2.292859554290771484e-01 2.698885798454284668e-01 -1.739339828491210938e-01 -3.395809978246688843e-02 2.004949748516082764e-01 -1.652695089578628540e-01 6.120600923895835876e-02 -9.008030593395233154e-02 -4.325120151042938232e-01 1.802720874547958374e-01 8.980447798967361450e-02 1.329496204853057861e-01 3.624773398041725159e-02
-1.342189162969589233e-01 -1.169885024428367615e-01 1.005593836307525635e-01 1.175092533230781555e-01 -9.949215501546859741e-02 -1.866484992206096649e-02 -9.593204595148563385e-03 7.740789651870727539e-02 3.549424186348915100e-02 2.784777581691741943e-01 1.389974057674407959e-01 1.701914668083190918e-01 -4.392056167125701904e-02 -6.569015979766845703e-02 2.156189084053039551e-01 -3.627929687500000000e-01 2.346518449485301971e-02 -2.180638490244746208e-03 2.828191220760345459e-01 -7.679271697998046875e-02 -2.062125205993652344e-01 9.427715092897415161e-02 2.310025393962860107e-01 1.584754437208175659e-01 -4.712961912155151367e-01 1.571529954671859741e-01 -3.754614666104316711e-02 -5.912288278341293335e-02 2.574663162231445312e-01 2.593051791191101074e-01 1.141438856720924377e-01 4.461929202079772949e-02
7.965908199548721313e-02 1.331983506679534912e-01 -2.985988855361938477e-01 1.242184191942214966e-01 -1.275078207254409790e-01 -1.639298498630523682e-01 -2.920218408107757568e-01 5.239160358905792236e-02 -1.107036881148815155e-02 -1.618497669696807861e-01 2.339599728584289551e-01 -3.098012208938598633e-01 -8.250852674245834351e-02 -8.640073239803314209e-02 1.359884142875671387e-01 -4.244669675827026367e-01 1.464932560920715332e-01 -1.125923916697502136e-01 1.409471929073333740e-01 7.416716217994689941e-02 -9.822321683168411255e-02 -8.747498691082000732e-02 -1.228955574333667755e-02 2.384827882051467896e-01 -7.171330507844686508e-03 1.833050996065139771e-01 2.038896642625331879e-02 -3.013995885848999023e-01 1.287959218025207520e-01 -2.498281449079513550e-01 7.412103563547134399e-02 -8.344793319702148438e-02
3.080619685351848602e-02 -3.409520685672760010e-01 -6.420119106769561768e-02 1.215797737240791321e-01 1.738941222429275513e-01 2.981799840927124023e-01 -1.059645116329193115e-01 1.106726005673408508e-01 -6.313006579875946045e-02 2.507878541946411133e-01 2.321185171604156494e-01 -1.360427737236022949e-01 3.174432516098022461e-01 3.916084766387939453e-02 1.808025091886520386e-01 -1.449442207813262939e-01 1.426766812801361084e-01 -1.937075704336166382e-01 2.101310491561889648e-01 7.513384521007537842e-02 -1.324096620082855225e-01 8.566678315401077271e-02 2.231905236840248108e-02 2.461408674716949463e-01 -2.120240479707717896e-01 6.185646727681159973e-02 -3.093373775482177734e-01 -1.339343488216400146e-01 1.953164190053939819e-01 1.640536449849605560e-02 1.186611577868461609e-01 1.321462392807006836e-01
7.183878868818283081e-02 -9.164808690547943115e-02 -9.521351754665374756e-02 -1.465712785720825195e-01 -3.205312043428421021e-02 2.316476553678512573e-01 -8.552287518978118896e-02 -7.338974624872207642e-02 1.784211248159408569e-01 -1.385081112384796143e-01 9.407228976488113403e-02 -9.388554096221923828e-02 -4.962886497378349304e-02 6.486737728118896484e-02 -2.519183978438377380e-02 -4.949858784675598145e-01 -1.570433191955089569e-02 -8.058715611696243286e-02 1.588742882013320923e-01 -2.219141125679016113e-01 1.355834901332855225e-01 4.852115362882614136e-02 5.107985343784093857e-03 1.780804544687271118e-01 -1.258917748928070068e-01 1.731654107570648193e-01 -5.789756029844284058e-02 -3.277985751628875732e-01 1.765948235988616943e-01 1.646240353584289551e-01 3.152258396148681641e-01 -3.456973135471343994e-01
-2.135795727372169495e-02 -1.588992476463317871e-01 -4.069925844669342041e-01 -5.555576831102371216e-02 -2.641532756388187408e-02 1.665203273296356201e-01 -1.266438513994216919e-01 6.578874588012695312e-02 2.113806403940543532e-04 -1.432241499423980713e-02 3.765505254268646240e-01 -1.576183885335922241e-01 2.042629718780517578e-01 2.325946092605590820e-01 1.270205378532409668e-01 -2.149002403020858765e-01 -1.588321179151535034e-01 -1.832140982151031494e-01 -9.358378499746322632e-02 -2.857910469174385071e-02 -8.530745655298233032e-02 -3.200559318065643311e-01 5.829288437962532043e-02 2.128596752882003784e-01 -1.482827365398406982e-01 2.153531759977340698e-01 1.064646020531654358e-01 -1.459001898765563965e-01 -2.861830033361911774e-02 2.232432812452316284e-01 1.530130654573440552e-01 1.730514019727706909e-01
1.729678511619567871e-01 -1.521788984537124634e-01 6.749150156974792480e-02 1.982588618993759155e-01 1.433837264776229858e-01 -9.428577614016830921e-04 -9.437170624732971191e-02 -7.826429605484008789e-02 2.241596281528472900e-01 -1.730417013168334961e-01 3.410023450851440430e-01 -1.589425951242446899e-01 -4.922385886311531067e-02 -3.465061262249946594e-02 -1.674130000174045563e-02 -2.747408151626586914e-01 9.468045085668563843e-02 -6.397791951894760132e-02 2.014593929052352905e-01 -5.902725830674171448e-02 1.436524186283349991e-02 -1.113339960575103760e-01 4.990988671779632568e-01 1.590763330459594727e-01 -4.309501647949218750e-01 -9.457879513502120972e-02 -4.998451843857765198e-02 1.050775125622749329e-01 6.886135041713714600e-02 1.369603257626295090e-02 1.952179148793220520e-02 -9.327580034732818604e-02
1.303405314683914185e-01 -3.941306173801422119e-01 1.380442082881927490e-01 2.456336468458175659e-01 6.992584466934204102e-02 -8.981116861104965210e-02 2.209580317139625549e-02 -3.112784586846828461e-02 -1.233410760760307312e-01 1.278584450483322144e-01 1.199460923671722412e-01 -1.866330206394195557e-01 -9.742596000432968140e-02 8.150843530893325806e-02 -1.576646603643894196e-02 -1.513852775096893311e-01 3.979840278625488281e-01 5.361977592110633850e-02 1.659725904464721680e-01 -1.513733118772506714e-01 -2.195250838994979858e-01 -2.005936056375503540e-01 -1.666855812072753906e-01 3.747905790805816650e-01 9.574253112077713013e-02 2.463862746953964233e-01 -1.352925002574920654e-01 3.401485085487365723e-02 1.039324030280113220e-01 -9.383268654346466064e-02 3.889220952987670898e-02 1.868821382522583008e-01
1.784308850765228271e-01 -2.657793760299682617e-01 -9.710085391998291016e-02 4.642243683338165283e-02 -6.781009584665298462e-02 6.901881098747253418e-02 -1.684640496969223022e-01 -4.513179361820220947e-01 1.477231681346893311e-01 2.558816671371459961e-01 -2.095206826925277710e-02 -1.259075403213500977e-01 -2.032718509435653687e-01 1.934426277875900269e-01 -1.119471713900566101e-01 -2.056565135717391968e-01 5.657567828893661499e-02 6.362667679786682129e-02 1.852011866867542267e-02 1.881216019392013550e-01 -2.224666811525821686e-02 1.165994033217430115e-01 2.956983866170048714e-03 2.463005036115646362e-01 -2.009690403938293457e-01 3.443660438060760498e-01 -2.850246801972389221e-02 -2.031244039535522461e-01 -2.381414771080017090e-01 1.352580338716506958e-01 1.160866990685462952e-01 8.899464271962642670e-03
-8.847814798355102539e-02 -1.803295910358428955e-01 -1.297125220298767090e-01 4.654132947325706482e-02 1.228272393345832825e-01 9.406533837318420410e-02 -1.331122964620590210e-01 -1.149662137031555176e-01 2.222892940044403076e-01 3.337746262550354004e-01 1.024234443902969360e-01 5.212645232677459717e-02 9.754358977079391479e-02 1.459798309952020645e-02 -6.544337421655654907e-02 -2.265350371599197388e-01 -1.094193458557128906e-01 3.947574198246002197e-01 1.359862685203552246e-01 -3.142070770263671875e-01 -2.292748689651489258e-01 3.361226618289947510e-02 -1.609174758195877075e-01 -5.095486994832754135e-03 -3.928648531436920166e-01 2.823066711425781250e-01 -3.719061613082885742e-02 -7.230881601572036743e-02 6.367923319339752197e-02 1.746844947338104248e-01 3.665030002593994141e-02 7.231709361076354980e-02
9.596781432628631592e-02 -1.221819669008255005e-01 -1.951094269752502441e-01 8.466733992099761963e-02 -2.440739274024963379e-01 -7.570020109415054321e-02 -2.135358154773712158e-01 9.717209637165069580e-02 3.494669497013092041e-01 -7.311258465051651001e-02 1.337296813726425171e-01 -1.896104812622070312e-01 7.153827697038650513e-02 -3.092786669731140137e-01 3.536869212985038757e-02 -3.773539960384368896e-01 1.312465965747833252e-01 6.873807311058044434e-02 2.505919337272644043e-01 8.666759729385375977e-02 -2.135086953639984131e-01 -1.774804592132568359e-01 2.458517625927925110e-02 2.341640293598175049e-01 -1.053716689348220825e-01 1.981089450418949127e-02 -8.478501439094543457e-02 -1.668465286493301392e-01 7.531568408012390137e-02 -2.839860022068023682e-01 3.359347954392433167e-02 -1.606402248144149780e-01
1.054007634520530701e-01 -1.670464277267456055e-01 -4.053802043199539185e-02 -1.685439199209213257e-01 -5.222584679722785950e-02 1.845332831144332886e-01 -1.835342347621917725e-01 -2.263832464814186096e-02 4.196243733167648315e-02 6.459742039442062378e-02 1.122178956866264343e-01 2.357802987098693848e-01 2.114961668848991394e-02 6.538423895835876465e-02 2.500356435775756836e-01 -2.612167894840240479e-01 7.650360465049743652e-02 1.139834597706794739e-01 1.011105440557003021e-02 -1.373898833990097046e-01 -2.297445684671401978e-01 -4.780625998973846436e-01 -9.529840946197509766e-02 2.438212782144546509e-01 -2.988880872726440430e-01 2.346340715885162354e-01 -3.228896856307983398e-01 -2.295405790209770203e-02 6.862460821866989136e-02 -3.301662160083651543e-03 4.265828803181648254e-02 8.350398391485214233e-02
-1.795947253704071045e-01 -1.534260511398315430e-01 -1.586737930774688721e-01 2.535628974437713623e-01 8.712813258171081543e-02 7.846916466951370239e-02 -1.295301504433155060e-02 -5.133506655693054199e-02 -9.302382916212081909e-02 1.199903264641761780e-01 2.577315568923950195e-01 -8.747847378253936768e-02 -1.551089435815811157e-01 1.791562438011169434e-01 -1.275685150176286697e-02 -3.554550409317016602e-01 -1.607049070298671722e-02 8.338228613138198853e-02 -5.016927421092987061e-02 2.459363453090190887e-02 -3.115668594837188721e-01 8.965227007865905762e-02 -2.055610343813896179e-02 1.394218504428863525e-01 -4.635428488254547119e-01 7.129397243261337280e-02 -2.529238760471343994e-01 -2.950270175933837891e-01 1.851210594177246094e-01 1.249822825193405151e-01 2.731411717832088470e-02 3.846029192209243774e-02
-4.453102499246597290e-02 1.383394449949264526e-01 3.650434687733650208e-02 -1.620664149522781372e-01 -3.130288720130920410e-01 2.052635997533798218e-01 -2.890650182962417603e-02 -9.926208853721618652e-02 2.854535877704620361e-01 3.510341048240661621e-02 1.911744624376296997e-01 -2.371056973934173584e-01 -1.211745068430900574e-01 -6.716995686292648315e-02 2.306212186813354492e-01 -2.953950464725494385e-01 2.057393938302993774e-01 -2.383135631680488586e-02 7.915803790092468262e-02 -9.564852714538574219e-02 -7.761548459529876709e-02 -2.497215569019317627e-01 2.238410525023937225e-03 4.875147342681884766e-01 -1.940244436264038086e-02 2.193115502595901489e-01 -5.047881603240966797e-02 -1.292098034173250198e-02 1.222738102078437805e-01 1.510575860738754272e-01 -9.015960991382598877e-02 6.237899139523506165e-02
-5.989705771207809448e-02 -4.677566513419151306e-02 -1.036936864256858826e-01 2.618814110755920410e-01 1.920265853404998779e-01 2.399357259273529053e-01 -1.157644987106323242e-01 1.624055802822113037e-01 -1.445990502834320068e-01 3.108740746974945068e-01 2.560147643089294434e-01 -6.455021351575851440e-02 1.806464046239852905e-01 2.733761258423328400e-02 -1.362504363059997559e-01 -3.784939646720886230e-01 1.542672216892242432e-01 -1.770902723073959351e-01 1.404217779636383057e-01 -2.646349929273128510e-02 1.705814152956008911e-02 1.032624691724777222e-01 -1.563457995653152466e-01 2.848226726055145264e-01 -7.793758809566497803e-02 1.143957749009132385e-01 3.338740766048431396e-02 -1.752912104129791260e-01 8.769170194864273071e-02 3.796460330486297607e-01 2.849293127655982971e-02 -4.970318078994750977e-02
1.253460049629211426e-01 1.623813807964324951e-01 1.197076812386512756e-01 1.999016106128692627e-01 1.751559437252581120e-03 1.915523260831832886e-01 4.592041671276092529e-02 -1.556209027767181396e-01 1.505160517990589142e-02 1.519275903701782227e-01 2.144566476345062256e-01 -1.280921995639801025e-01 -7.945370161905884743e-04 -5.105434358119964600e-02 1.836528331041336060e-01 -1.239864602684974670e-01 2.270371764898300171e-01 -2.258559763431549072e-01 -1.844727993011474609e-01 -8.442299813032150269e-02 1.567930579185485840e-01 -1.363701745867729187e-02 -1.717219948768615723e-01 2.218992561101913452e-01 -4.694660007953643799e-01 1.971841901540756226e-01 1.507029496133327484e-02 -5.543167889118194580e-02 3.205358088016510010e-01 -1.965350508689880371e-01 2.257855087518692017e-01 3.243568167090415955e-02
9.558571875095367432e-02 -1.628955006599426270e-01 3.129549026489257812e-01 2.102588117122650146e-01 1.147532016038894653e-01 1.909789294004440308e-01 -2.626803219318389893e-01 3.007861599326133728e-02 2.366193532943725586e-01 1.309641264379024506e-02 1.425882726907730103e-01 8.365811407566070557e-02 3.016489744186401367e-01 6.851311028003692627e-02 -1.248471140861511230e-01 -3.493289649486541748e-01 1.387617141008377075e-01 -1.397572606801986694e-01 -1.523150410503149033e-02 1.381160169839859009e-01 -4.431152716279029846e-02 7.936394214630126953e-02 4.414969310164451599e-02 2.568159103393554688e-01 -3.289444446563720703e-01 1.700806617736816406e-01 -3.759149461984634399e-02 -4.138905182480812073e-02 -1.576724089682102203e-02 1.849616616964340210e-01 -7.678402960300445557e-02 2.663905322551727295e-01
-7.088199257850646973e-03 1.597087234258651733e-01 -9.593997895717620850e-02 1.405999064445495605e-01 -1.120480149984359741e-01 -2.005629837512969971e-01 -2.998968958854675293e-01 -2.644874155521392822e-01 7.479125261306762695e-02 -1.677525043487548828e-01 2.757051587104797363e-01 -1.856939308345317841e-02 -3.767148777842521667e-02 -4.888151586055755615e-02 -3.154883906245231628e-02 -4.343141913414001465e-01 8.585181832313537598e-02 2.296199947595596313e-01 -1.085096783936023712e-02 -3.452673926949501038e-02 -1.045553907752037048e-01 -1.592252850532531738e-01 2.105805650353431702e-02 2.568737044930458069e-02 -1.648045480251312256e-01 -4.030019044876098633e-02 -2.911649830639362335e-02 -7.022470235824584961e-02 4.499024748802185059e-01 2.616582810878753662e-01 9.988376498222351074e-02 1.227237880229949951e-01
1.104775667190551758e-01 -2.507922947406768799e-01 -9.064326435327529907e-02 1.700858771800994873e-01 4.220755100250244141e-01 -2.193840220570564270e-02 -8.733866363763809204e-02 -5.909854173660278320e-02 1.495640724897384644e-01 -1.185871884226799011e-01 9.536373429000377655e-03 -2.921801209449768066e-01 1.734540760517120361e-01 -2.675732076168060303e-01 -3.010399080812931061e-02 -3.463418185710906982e-01 1.918874531984329224e-01 -9.039334952831268311e-02 3.254506587982177734e-01 -7.792863994836807251e-02 -2.575624585151672363e-01 -9.362602233886718750e-02 -1.915957927703857422e-01 2.187029421329498291e-01 -5.648890137672424316e-02 5.970080569386482239e-02 7.120760530233383179e-02 2.855660580098628998e-02 -7.009680569171905518e-02 6.025049462914466858e-02 -3.076612204313278198e-02 1.217020973563194275e-01
-1.458701640367507935e-01 -1.751048415899276733e-01 2.948032617568969727e-01 -6.953025609254837036e-02 -3.723456338047981262e-02 8.100897818803787231e-02 -3.457769453525543213e-01 -3.680538386106491089e-02 -5.472785979509353638e-02 9.826263040304183960e-02 2.444288581609725952e-01 -1.573875099420547485e-01 1.201636195182800293e-01 -9.355904906988143921e-02 -1.641491651535034180e-01 -4.035487174987792969e-01 2.968415915966033936e-01 -1.843002587556838989e-01 -1.905102580785751343e-01 6.629006564617156982e-02 -3.369158804416656494e-01 -2.058120965957641602e-01 4.926187172532081604e-02 6.682381033897399902e-02 -7.564047724008560181e-02 1.320321951061487198e-02 1.931988894939422607e-01 4.716903902590274811e-03 6.170947477221488953e-02 4.128912091255187988e-02 -1.016735937446355820e-02 2.071290910243988037e-01
4.633677750825881958e-02 -2.538444101810455322e-01 2.768594585359096527e-02 1.916454732418060303e-02 -1.814385056495666504e-01 2.060746699571609497e-01 -1.716864854097366333e-01 1.085222139954566956e-02 -8.022464811801910400e-02 4.330803453922271729e-01 2.780896127223968506e-01 -1.952075213193893433e-01 -8.808787167072296143e-02 2.301949560642242432e-01 -3.013167381286621094e-01 -2.466412633657455444e-02 1.743748225271701813e-02 -2.281894385814666748e-01 -7.271983660757541656e-03 -1.173908561468124390e-01 -1.510841101408004761e-01 -2.289314568042755127e-01 -1.052098497748374939e-01 2.142178416252136230e-01 -2.214851379394531250e-01 1.308138668537139893e-01 -3.441784530878067017e-02 -1.514959484338760376e-01 2.216979488730430603e-02 1.242017522454261780e-01 2.317900806665420532e-01 8.583343774080276489e-02
1.183745451271533966e-02 -2.029675841331481934e-01 -1.499793827533721924e-01 -7.784613221883773804e-02 1.662573963403701782e-01 2.149504423141479492e-01 -2.535050213336944580e-01 1.827522069215774536e-01 -1.219849735498428345e-01 1.605759710073471069e-01 4.854464828968048096e-01 -1.097777709364891052e-01 -3.847430273890495300e-02 -3.190540149807929993e-02 -5.904870852828025818e-02 -1.683481186628341675e-01 -1.215686276555061340e-01 -1.112812906503677368e-01 1.929769068956375122e-01 1.793019324541091919e-01 8.364338427782058716e-02 1.104359403252601624e-01 9.691204875707626343e-02 2.407089024782180786e-01 -2.293941080570220947e-01 1.807863563299179077e-01 6.663116067647933960e-02 -1.694383174180984497e-01 -1.416262146085500717e-02 3.145914524793624878e-02 3.431921899318695068e-01 1.240921914577484131e-01
-1.181476097553968430e-02 -1.349607557058334351e-01 1.041961982846260071e-01 -1.830983608961105347e-01 -1.075035054236650467e-02 2.779280543327331543e-01 -2.562103271484375000e-01 -1.135315746068954468e-01 1.903690211474895477e-02 -1.467726081609725952e-01 2.906640768051147461e-01 -9.058235585689544678e-02 5.136138945817947388e-02 -6.726702302694320679e-02 9.240487962961196899e-02 -3.350690305233001709e-01 2.668875455856323242e-01 -1.798651516437530518e-01 2.633265256881713867e-01 -2.181109972298145294e-02 3.861759789288043976e-03 1.093465760350227356e-01 -9.707754105329513550e-02 1.184386536478996277e-01 1.093836277723312378e-01 9.030862152576446533e-02 1.075377166271209717e-01 9.541484713554382324e-02 3.263947367668151855e-01 1.974308490753173828e-01 3.604110777378082275e-01 1.174123063683509827e-01
-1.820306479930877686e-01 -1.734635233879089355e-01 -3.778594359755516052e-02 -1.311456859111785889e-01 4.134216159582138062e-02 2.815738022327423096e-01 -1.709602177143096924e-01 7.429245859384536743e-02 -8.332486450672149658e-02 1.208881884813308716e-01 1.637541502714157104e-01 -2.859321534633636475e-01 -7.963378727436065674e-02 1.099740490317344666e-01 -1.233270689845085144e-01 -3.992373943328857422e-01 -2.357624918222427368e-01 -2.209357321262359619e-01 4.165841341018676758e-01 -2.196526620537042618e-03 -7.211878150701522827e-02 -1.347319483757019043e-01 -4.803815484046936035e-02 1.404899954795837402e-01 -2.133779972791671753e-01 -6.002714484930038452e-02 -1.424017250537872314e-01 3.814977407455444336e-02 2.420752495527267456e-01 -9.600954502820968628e-02 -6.598148960620164871e-03 1.310395896434783936e-01
4.531280323863029480e-02 3.069936763495206833e-03 -1.659452766180038452e-01 2.231297269463539124e-02 -7.308673858642578125e-02 1.120610982179641724e-01 -6.720148026943206787e-02 3.100192919373512268e-02 1.151241809129714966e-01 1.889495998620986938e-01 3.949407935142517090e-01 -6.060549616813659668e-02 3.508594632148742676e-01 -5.122210830450057983e-02 1.151676997542381287e-01 -3.479079604148864746e-01 1.513993442058563232e-01 1.230064593255519867e-02 8.478041738271713257e-02 -1.592849940061569214e-01 1.556518375873565674e-01 -3.016871809959411621e-01 7.467299699783325195e-02 2.100901156663894653e-01 -3.445426821708679199e-01 -4.607578739523887634e-02 -1.333575695753097534e-01 -3.690053522586822510e-02 -1.608072966337203979e-01 1.891603320837020874e-02 8.260630071163177490e-02 2.903113663196563721e-01
-8.479402959346771240e-02 -1.612601131200790405e-01 -1.164831742644309998e-01 2.878672778606414795e-01 6.285501178354024887e-03 1.338849961757659912e-01 7.256629317998886108e-02 1.387343257665634155e-01 -2.667164057493209839e-02 8.234151452779769897e-02 1.473539173603057861e-01 -2.758315391838550568e-02 2.896386571228504181e-02 -1.099028065800666809e-01 8.754356950521469116e-02 -5.353420376777648926e-01 1.863528788089752197e-01 1.217735707759857178e-01 -1.177932396531105042e-01 6.418344378471374512e-02 -2.493999600410461426e-01 2.659750729799270630e-02 9.607592225074768066e-02 3.022613562643527985e-02 -3.639297187328338623e-01 2.342187613248825073e-01 -2.240956276655197144e-01 -1.459309458732604980e-01 2.034672200679779053e-01 2.206833362579345703e-01 3.153450414538383484e-02 -1.542845368385314941e-02
2.495953440666198730e-01 -1.520883738994598389e-01 -1.920316182076931000e-02 -1.319105625152587891e-01 -2.360671013593673706e-01 -1.222805380821228027e-01 -3.378608822822570801e-01 -3.592383265495300293e-01 2.471307963132858276e-01 2.266871780157089233e-01 1.078406125307083130e-01 -1.036601290106773376e-01 -3.205393254756927490e-01 2.702121436595916748e-01 6.501250900328159332e-04 -1.265270262956619263e-01 3.078712895512580872e-02 -1.300780326128005981e-01 7.185877859592437744e-02 8.004463464021682739e-02 8.201400935649871826e-02 -1.229209005832672119e-01 -3.290129452943801880e-02 8.738429099321365356e-02 -1.778956502676010132e-01 2.656953632831573486e-01 1.398211419582366943e-01 -1.274668872356414795e-01 -1.787188276648521423e-02 1.224009599536657333e-02 3.005474992096424103e-02 2.385584264993667603e-01
2.174419909715652466e-01 -2.231936901807785034e-02 1.552467467263340950e-03 2.799960672855377197e-01 -1.961899548768997192e-01 1.523613631725311279e-01 9.736339002847671509e-02 -2.369100749492645264e-01 2.125332057476043701e-01 -5.923381820321083069e-02 4.101027846336364746e-01 -1.277020722627639771e-01 3.874108195304870605e-02 -1.147571764886379242e-02 -1.100507285445928574e-02 -3.956799209117889404e-01 1.581254303455352783e-01 2.831117212772369385e-01 2.418712377548217773e-01 1.307844817638397217e-01 1.064806878566741943e-01 -6.927990913391113281e-02 -4.016909748315811157e-03 2.724577486515045166e-01 1.500381063669919968e-02 1.899641565978527069e-02 -6.138508766889572144e-02 6.311657279729843140e-02 4.964249208569526672e-02 -2.067901045083999634e-01 -3.354980051517486572e-02 1.708312779664993286e-01
2.027833461761474609e-02 -7.633920758962631226e-02 -6.456208229064941406e-02 -1.638955175876617432e-01 2.111768350005149841e-02 2.825613617897033691e-01 -2.391509115695953369e-01 6.411384791135787964e-02 1.170905157923698425e-01 6.318207085132598877e-02 1.197977289557456970e-01 2.717184424400329590e-01 -1.782058477401733398e-01 -1.765345223248004913e-03 1.206421572715044022e-02 -2.221330404281616211e-01 1.704990863800048828e-01 2.250355482101440430e-01 7.912454009056091309e-02 -8.059763908386230469e-02 -1.153462901711463928e-01 -4.511308670043945312e-01 -1.306750904768705368e-02 2.633864879608154297e-01 -2.162793874740600586e-01 2.210494726896286011e-01 -2.976259887218475342e-01 -8.200884610414505005e-02 4.653353616595268250e-02 2.244467437267303467e-01 -1.016298960894346237e-02 1.076145544648170471e-01
1.477975994348526001e-01 -1.486389189958572388e-01 -4.190031811594963074e-02 -5.732548981904983521e-02 -1.175888702273368835e-01 3.011050820350646973e-01 -1.649218350648880005e-01 -2.690723398700356483e-03 3.433905914425849915e-02 -9.129620343446731567e-02 1.316844224929809570e-01 2.870453000068664551e-01 6.578021496534347534e-02 4.701949283480644226e-02 1.872495114803314209e-01 -2.382548600435256958e-01 9.458700567483901978e-02 1.651203930377960205e-01 4.260993748903274536e-02 -1.986050009727478027e-01 -1.030774191021919250e-01 -4.725668132305145264e-01 -1.191265210509300232e-01 2.625671327114105225e-01 -2.392395883798599243e-01 2.309924364089965820e-01 -2.536081969738006592e-01 -6.784788519144058228e-02 3.623445332050323486e-02 -4.585782997310161591e-03 8.936060965061187744e-02 1.683041751384735107e-01
-2.851794846355915070e-02 6.393142789602279663e-02 4.144529812037944794e-03 1.673503667116165161e-01 -4.305947422981262207e-01 -2.653685584664344788e-02 -2.571172714233398438e-01 -8.004118502140045166e-02 2.984847426414489746e-01 -5.377537757158279419e-02 1.784185618162155151e-01 -2.584714889526367188e-01 3.115935251116752625e-02 -1.783949583768844604e-01 -1.065473034977912903e-01 -1.316520273685455322e-01 1.739264875650405884e-01 2.828574776649475098e-01 4.947456344962120056e-02 7.154123485088348389e-02 -9.804370254278182983e-02 -1.631678640842437744e-01 1.053973380476236343e-02 3.605591952800750732e-01 -2.697669565677642822e-01 1.038502976298332214e-01 -1.101522892713546753e-01 -1.713870763778686523e-01 4.981234297156333923e-02 -1.185455173254013062e-01 1.242870390415191650e-01 1.229455098509788513e-01
-4.936413839459419250e-02 -2.187171280384063721e-01 -1.130627989768981934e-01 1.192247942090034485e-01 2.461924962699413300e-02 1.781556606292724609e-01 -2.099595516920089722e-01 3.242063894867897034e-02 1.625960767269134521e-01 3.609069883823394775e-01 1.765708178281784058e-01 7.122436910867691040e-02 -3.914784267544746399e-02 9.885537624359130859e-02 -6.244551762938499451e-02 -2.968388795852661133e-01 -1.633438616991043091e-01 3.336361646652221680e-01 1.308981180191040039e-01 -2.574982941150665283e-01 -1.334303319454193115e-01 4.651468247175216675e-02 -1.691139042377471924e-01 3.475104644894599915e-02 -3.250316679477691650e-01 2.670122683048248291e-01 5.074696987867355347e-02 -1.349724531173706055e-01 7.689130026847124100e-03 1.716347634792327881e-01 1.481441706418991089e-01 -1.690646708011627197e-01
-2.610883675515651703e-02 -3.002963066101074219e-01 7.980607450008392334e-02 6.400404125452041626e-02 -1.784860789775848389e-01 6.243790686130523682e-02 -1.294497549533843994e-01 -3.492695093154907227e-01 2.256725430488586426e-01 -1.914454391226172447e-03 2.933549582958221436e-01 -2.778993248939514160e-01 -3.023419976234436035e-01 2.275493294000625610e-01 4.675602912902832031e-02 -2.143431454896926880e-01 1.412115544080734253e-01 1.839752681553363800e-02 5.290387943387031555e-02 -5.319223552942276001e-02 1.569363921880722046e-01 -1.652991920709609985e-01 1.033726846799254417e-03 4.111399948596954346e-01 5.429193377494812012e-02 8.778441697359085083e-02 -1.553024817258119583e-02 -2.095499634742736816e-01 4.385448247194290161e-02 2.041115052998065948e-02 -1.199967786669731140e-01 -1.395582966506481171e-02
3.729362413287162781e-02 -1.487330496311187744e-01 8.796287328004837036e-02 1.131503209471702576e-01 5.696281045675277710e-02 -3.328362712636590004e-03 -1.077251583337783813e-01 1.492253970354795456e-02 1.948460638523101807e-01 2.658835947513580322e-01 2.320749312639236450e-01 2.958495616912841797e-01 -3.476364072412252426e-03 -1.055609956383705139e-01 1.023006513714790344e-01 -3.817808032035827637e-01 1.212302874773740768e-02 -2.129474431276321411e-01 3.078801035881042480e-01 -6.389245390892028809e-02 -2.125159949064254761e-01 1.795717328786849976e-01 5.962892621755599976e-02 2.572856545448303223e-01 -3.571827113628387451e-01 1.183879896998405457e-01 -1.183968707919120789e-01 -1.852815039455890656e-02 1.448359042406082153e-01 2.208491414785385132e-01 -7.625574618577957153e-02 1.980630122125148773e-02
2.158685326576232910e-01 -2.489977180957794189e-01 -2.822609543800354004e-01 -1.313604265451431274e-01 4.698961041867733002e-03 9.968910366296768188e-02 -4.702474921941757202e-03 3.266905900090932846e-03 9.350225329399108887e-02 8.568704873323440552e-02 1.253545731306076050e-01 5.652582272887229919e-02 1.825028806924819946e-01 2.811893820762634277e-01 -2.486829459667205811e-01 -4.762669503688812256e-01 1.996155828237533569e-01 7.237227261066436768e-02 1.213236376643180847e-01 -2.926447391510009766e-01 -2.945585548877716064e-01 -7.366792112588882446e-02 -1.493210718035697937e-02 2.186595797538757324e-01 4.206512123346328735e-02 -5.354459211230278015e-02 -2.029273845255374908e-02 -1.500509828329086304e-01 1.604109257459640503e-01 -9.575945883989334106e-02 -3.127996576949954033e-03 -1.712246425449848175e-02
1.130185350775718689e-01 -3.089595139026641846e-01 7.279793918132781982e-02 2.743512690067291260e-01 6.423402577638626099e-02 8.221413940191268921e-02 -1.484140604734420776e-01 -1.012319400906562805e-01 2.971011102199554443e-01 1.475340574979782104e-01 3.678231686353683472e-02 3.245934145525097847e-03 2.762653231620788574e-01 -2.949385046958923340e-01 -2.884815335273742676e-01 -2.711761891841888428e-01 1.175541505217552185e-01 -2.229480892419815063e-01 -1.327479816973209381e-02 1.589778810739517212e-01 -2.123319171369075775e-02 -6.463004648685455322e-02 -3.240852430462837219e-02 2.731767892837524414e-01 6.243281438946723938e-02 1.573762297630310059e-01 -2.432801388204097748e-02 -6.872313469648361206e-02 -1.092997342348098755e-01 2.674717605113983154e-01 1.865595877170562744e-01 1.225724294781684875e-01
-5.184529349207878113e-02 -3.054088950157165527e-01 -7.525900006294250488e-02 3.150135278701782227e-02 2.418954372406005859e-01 -2.775123156607151031e-02 4.319599270820617676e-02 -1.458919197320938110e-01 2.556203305721282959e-01 3.990152478218078613e-02 9.880079329013824463e-02 -3.011316359043121338e-01 -3.486814498901367188e-01 2.465474307537078857e-01 -1.898151189088821411e-01 -2.202356457710266113e-01 1.710538864135742188e-01 -9.392080456018447876e-02 1.465040445327758789e-01 -5.485935881733894348e-02 -2.866039983928203583e-02 -1.443447768688201904e-01 1.095732487738132477e-02 2.775135636329650879e-01 -1.754724234342575073e-01 -4.487119615077972412e-02 -1.860304772853851318e-01 -2.311019599437713623e-01 -2.845244668424129486e-02 2.232901304960250854e-01 2.108094394207000732e-01 5.831982567906379700e-02
-2.202858477830886841e-01 3.371693938970565796e-02 -6.722813844680786133e-02 1.850284934043884277e-01 1.160596907138824463e-01 3.085553646087646484e-01 -1.129591688513755798e-01 -1.542917191982269287e-01 -4.338050633668899536e-02 2.669310271739959717e-01 2.576806843280792236e-01 2.110436856746673584e-01 -1.705237329006195068e-01 -1.879612798802554607e-03 -6.390945613384246826e-02 -2.829576730728149414e-01 -8.735643327236175537e-02 4.180818796157836914e-02 1.793090626597404480e-02 -1.488816142082214355e-01 -2.002459615468978882e-01 -2.678354084491729736e-02 8.280935883522033691e-02 2.029099129140377045e-02 -4.517141878604888916e-01 1.113981828093528748e-01 -5.323733016848564148e-02 -1.015066355466842651e-01 1.623873263597488403e-01 2.618978023529052734e-01 2.517804801464080811e-01 3.373571485280990601e-02
-9.874068945646286011e-02 -1.208945289254188538e-01 -1.839169412851333618e-01 8.071352541446685791e-02 6.957529485225677490e-02 1.001277938485145569e-01 -1.472706347703933716e-01 -5.881534144282341003e-02 5.268353968858718872e-02 1.128615513443946838e-01 1.827502846717834473e-01 3.975030779838562012e-02 -4.829845950007438660e-02 -1.696491613984107971e-02 5.708464980125427246e-02 -4.304203987121582031e-01 -1.648994907736778259e-02 2.597389221191406250e-01 -5.062535777688026428e-02 2.134829908609390259e-01 -2.793315351009368896e-01 1.396595686674118042e-01 8.154933154582977295e-02 2.468339540064334869e-02 -3.827480673789978027e-01 2.723582386970520020e-01 -3.267487287521362305e-01 -9.683950245380401611e-02 8.678962290287017822e-02 2.698968946933746338e-01 9.987603873014450073e-02 7.625118643045425415e-02
9.704086184501647949e-02 -3.259372115135192871e-01 -1.220616102218627930e-01 -1.815518438816070557e-01 -1.412810832262039185e-01 1.244141459465026855e-01 -2.233867347240447998e-01 -2.021279036998748779e-01 3.257571458816528320e-01 -1.513217985630035400e-01 3.471014276146888733e-02 -1.386045068502426147e-01 6.039706990122795105e-03 -1.958004571497440338e-02 5.730697512626647949e-02 -2.939996719360351562e-01 1.250979006290435791e-01 1.647388786077499390e-01 2.685441076755523682e-01 -9.365805983543395996e-02 7.994353072717785835e-04 -2.881171405315399170e-01 1.054332554340362549e-01 2.426469475030899048e-01 -2.226962894201278687e-01 7.775737345218658447e-02 2.389993369579315186e-01 -1.592035591602325439e-01 1.086124777793884277e-01 -1.026743352413177490e-01 1.235342919826507568e-01 -1.353953182697296143e-01
-1.433651298284530640e-01 -3.045328855514526367e-01 -1.363453716039657593e-01 2.061927914619445801e-01 -2.208602875471115112e-01 -7.326237112283706665e-02 -5.446146801114082336e-02 6.254766136407852173e-02 2.196248024702072144e-01 3.217844292521476746e-02 5.556128919124603271e-02 -2.566883862018585205e-01 -1.652180850505828857e-01 1.427349001169204712e-01 -1.088406071066856384e-01 -2.224776446819305420e-01 2.364556789398193359e-01 -4.526661336421966553e-02 2.973013818264007568e-01 -4.699555784463882446e-02 -3.429985642433166504e-01 -2.145465165376663208e-01 2.175254821777343750e-01 4.424563422799110413e-02 -1.135954335331916809e-01 1.944299936294555664e-01 1.146934479475021362e-01 4.019245505332946777e-02 9.817373752593994141e-02 4.377567768096923828e-02 2.946765124797821045e-01 -1.092725694179534912e-01
6.960247457027435303e-02 -1.225146502256393433e-01 -2.979577146470546722e-02 1.670801192522048950e-01 -2.269799858331680298e-01 -1.781991869211196899e-01 -3.182391226291656494e-01 2.545674145221710205e-02 1.967244893312454224e-01 1.012426093220710754e-01 -2.970274537801742554e-02 -1.286154836416244507e-01 -1.563122309744358063e-02 2.625513672828674316e-01 -6.385783851146697998e-02 -6.472442299127578735e-02 3.999211192131042480e-01 -4.880612716078758240e-02 -2.224558740854263306e-01 -2.078350074589252472e-02 -1.755804121494293213e-01 -1.424274742603302002e-01 2.675069868564605713e-01 9.651938080787658691e-02 -3.087097108364105225e-01 1.450720727443695068e-01 2.037646621465682983e-01 -5.235119536519050598e-02 3.236415386199951172e-01 2.827240526676177979e-02 1.071032360196113586e-01 2.176030538976192474e-02
3.357318341732025146e-01 -1.020155251026153564e-01 -8.873855322599411011e-02 -9.943033754825592041e-02 -5.071470513939857483e-02 2.379258871078491211e-01 -2.513148486614227295e-01 9.396388381719589233e-02 1.402292698621749878e-01 -3.937050327658653259e-02 1.368276625871658325e-01 -4.023106396198272705e-01 -2.199292331933975220e-01 1.650050431489944458e-01 3.512807562947273254e-02 -3.996221423149108887e-01 1.169740315526723862e-02 -1.367561817169189453e-01 4.177029058337211609e-02 1.982059888541698456e-02 -7.494737952947616577e-02 1.143375039100646973e-01 -2.102433741092681885e-01 7.278779149055480957e-02 -2.528527677059173584e-01 1.771087795495986938e-01 1.137152407318353653e-02 -1.200446393340826035e-02 -7.851771265268325806e-02 -3.052797541022300720e-02 2.653909027576446533e-01 -1.654018908739089966e-01
-9.157555550336837769e-02 -2.661258280277252197e-01 -2.414903640747070312e-01 1.564063876867294312e-01 1.855894029140472412e-01 1.603335589170455933e-01 -1.296200901269912720e-01 2.291460148990154266e-02 1.926878988742828369e-01 1.329116076231002808e-01 -9.094154834747314453e-02 -1.921711862087249756e-01 -1.070699766278266907e-01 3.753819689154624939e-02 -2.392692863941192627e-01 -1.684392988681793213e-01 -9.335580281913280487e-03 8.862094581127166748e-02 2.307677268981933594e-01 -4.456448182463645935e-02 -7.272695749998092651e-02 -2.852818071842193604e-01 -4.133061505854129791e-03 8.953890204429626465e-02 -2.304028570652008057e-01 1.564604230225086212e-02 -2.033425029367208481e-03 -4.991696774959564209e-01 3.744924813508987427e-02 2.589027583599090576e-01 8.269509673118591309e-02 1.624144613742828369e-01
-2.114159753546118736e-03 -6.011362001299858093e-02 5.349042639136314392e-02 2.385211288928985596e-01 2.095952481031417847e-01 1.351234386675059795e-03 -3.526804447174072266e-01 -3.875065594911575317e-02 -1.774508953094482422e-01 -2.202502340078353882e-01 2.127942889928817749e-01 1.692949384450912476e-01 9.964679926633834839e-02 -6.963387876749038696e-02 9.750778228044509888e-02 -1.659565865993499756e-01 2.639525234699249268e-01 3.735873324330896139e-04 2.514160573482513428e-01 -6.143447756767272949e-02 -7.356216758489608765e-02 -2.898032963275909424e-01 2.842440605163574219e-01 2.817684710025787354e-01 -1.930921673774719238e-01 1.158123612403869629e-01 1.910292357206344604e-01 1.099897548556327820e-02 1.856409162282943726e-01 2.046282887458801270e-01 1.053704395890235901e-01 -7.286428939551115036e-03
-2.391907386481761932e-02 -2.411104440689086914e-01 -1.490182895213365555e-02 1.371987164020538330e-01 1.231899708509445190e-01 7.440005242824554443e-02 -6.539568305015563965e-02 1.217124536633491516e-01 2.103215642273426056e-02 1.859205663204193115e-01 2.714771330356597900e-01 -2.359541505575180054e-02 -1.224249973893165588e-02 5.674176663160324097e-02 -2.583718299865722656e-02 -3.882255852222442627e-01 7.437156885862350464e-02 1.785654127597808838e-01 2.875075042247772217e-01 7.233899086713790894e-02 -1.939344108104705811e-01 2.012193351984024048e-01 -3.584270179271697998e-02 9.618382155895233154e-02 -3.754593133926391602e-01 1.532936096191406250e-01 -1.638748943805694580e-01 -3.180526196956634521e-01 2.742548845708370209e-02 2.679235041141510010e-01 3.106782585382461548e-02 -1.962077021598815918e-01
1.792574971914291382e-01 -3.070024214684963226e-02 -2.355512045323848724e-02 -2.142449282109737396e-02 -1.010393649339675903e-01 1.268000751733779907e-01 -2.519386410713195801e-01 7.155456393957138062e-02 5.386698991060256958e-02 3.941682726144790649e-02 3.461995422840118408e-01 6.850935518741607666e-02 4.005874693393707275e-02 -4.506721347570419312e-02 2.638692557811737061e-01 -3.952994346618652344e-01 7.238312065601348877e-02 4.163238778710365295e-02 -2.235348708927631378e-02 -1.582122296094894409e-01 -1.592018157243728638e-01 -4.269336760044097900e-01 -1.238840073347091675e-01 1.673925668001174927e-01 -4.025729298591613770e-01 -8.351033180952072144e-02 -1.259310096502304077e-01 1.234093979001045227e-01 -7.316902279853820801e-02 1.287097632884979248e-01 8.221521973609924316e-02 1.440410874783992767e-02
-1.218029260635375977e-01 -7.449378818273544312e-02 -1.930803358554840088e-01 -1.542846951633691788e-02 8.290940523147583008e-02 -1.137372925877571106e-01 -1.474732458591461182e-01 -1.203786060214042664e-01 1.161293685436248779e-01 -1.760345250368118286e-01 1.258668024092912674e-03 -3.360458090901374817e-02 2.832758724689483643e-01 1.358469724655151367e-01 3.537683486938476562e-01 -4.716417491436004639e-01 2.661080956459045410e-01 -2.616264820098876953e-01 5.769457295536994934e-02 -9.449336677789688110e-03 3.065007552504539490e-02 -1.875399947166442871e-01 -7.092383503913879395e-02 1.795161217451095581e-01 -7.831516861915588379e-02 2.999407052993774414e-01 7.222117483615875244e-02 1.066666916012763977e-01 1.210039034485816956e-01 1.125196963548660278e-01 1.254700422286987305e-01 1.495361328125000000e-01
2.459573894739151001e-01 -3.088500201702117920e-01 -2.383828014135360718e-01 2.079857140779495239e-01 2.644396945834159851e-02 2.940237820148468018e-01 -3.216204345226287842e-01 -9.411223977804183960e-02 2.426527291536331177e-01 2.987853586673736572e-01 1.069770604372024536e-01 -9.088324010372161865e-02 -3.287244960665702820e-02 1.127373054623603821e-01 -1.361912190914154053e-01 -1.437771320343017578e-01 -8.729813247919082642e-02 3.639565408229827881e-02 -1.060767681337893009e-03 -2.432584762573242188e-01 -1.020031422376632690e-01 1.443348228931427002e-01 6.442328542470932007e-02 6.474996358156204224e-02 -2.748444080352783203e-01 2.092792838811874390e-01 1.341987587511539459e-02 -6.872329860925674438e-02 1.372431367635726929e-01 1.499865800142288208e-01 -1.056692376732826233e-01 -1.981905251741409302e-01
-1.845682859420776367e-01 2.368306741118431091e-02 1.243380233645439148e-01 1.531706750392913818e-01 9.717784821987152100e-02 2.422288060188293457e-02 -9.324843436479568481e-02 -4.447027295827865601e-02 2.357736527919769287e-01 2.786020636558532715e-01 3.051709532737731934e-01 2.106996476650238037e-01 -5.793876945972442627e-02 -1.014812961220741272e-01 -3.165515512228012085e-02 -3.150070607662200928e-01 3.618317097425460815e-02 -5.377569794654846191e-02 -8.005446940660476685e-02 -8.606957644224166870e-02 -1.157731339335441589e-01 1.076886206865310669e-01 1.553317904472351074e-01 2.631655931472778320e-01 -3.366848528385162354e-01 3.182210326194763184e-01 1.973390392959117889e-02 -1.646667569875717163e-01 4.979950562119483948e-02 9.803412854671478271e-02 -5.169274285435676575e-02 3.575468957424163818e-01
2.883573770523071289e-01 -2.882708311080932617e-01 1.874318160116672516e-02 -2.322800010442733765e-01 -1.691348552703857422e-01 3.750915080308914185e-02 -1.406022161245346069e-01 2.342253178358078003e-02 3.070968091487884521e-01 3.578125312924385071e-02 1.942488700151443481e-01 1.647919118404388428e-01 -4.429843276739120483e-02 2.220797538757324219e-01 -8.145152777433395386e-02 -3.377856612205505371e-01 3.087090514600276947e-02 2.417836189270019531e-01 4.932156577706336975e-02 1.196383312344551086e-02 -8.457146584987640381e-03 -1.246390268206596375e-01 -1.654639542102813721e-01 -6.357586383819580078e-02 -1.368276923894882202e-01 2.582222521305084229e-01 3.774293139576911926e-02 -3.378175199031829834e-01 1.965173482894897461e-01 6.275122612714767456e-02 9.199134260416030884e-02 1.887876689434051514e-01
1.960251331329345703e-01 1.715862303972244263e-01 -1.304437965154647827e-01 2.457615435123443604e-01 5.840750783681869507e-02 -1.084923371672630310e-01 -8.064210414886474609e-02 -2.119061350822448730e-01 2.382627576589584351e-01 2.910685241222381592e-01 1.360388696193695068e-01 6.858252733945846558e-02 -2.057001739740371704e-01 3.432345986366271973e-01 -1.207414418458938599e-01 -2.256838381290435791e-01 1.163096874952316284e-01 -8.935842663049697876e-02 -9.801591187715530396e-02 -1.561693698167800903e-01 -3.710224330425262451e-01 -1.636114418506622314e-01 -6.051336601376533508e-02 6.780530791729688644e-03 -1.794858872890472412e-01 2.995746135711669922e-01 4.999107215553522110e-03 -9.806034713983535767e-02 1.022040396928787231e-01 -3.795161098241806030e-02 1.737866401672363281e-01 -2.150706760585308075e-02
5.740442126989364624e-02 -3.248302638530731201e-01 2.740780711174011230e-01 8.241899311542510986e-02 -3.510290756821632385e-02 2.730442881584167480e-01 -1.699826419353485107e-01 1.608012318611145020e-01 8.539617806673049927e-02 3.330231010913848877e-01 1.274860054254531860e-01 -2.238084375858306885e-01 -1.126672625541687012e-01 3.346712291240692139e-01 6.637422740459442139e-02 -4.457760751247406006e-01 1.358684003353118896e-01 7.513083517551422119e-02 1.640752255916595459e-01 -4.834442585706710815e-02 -1.111527010798454285e-01 5.752225965261459351e-02 2.026739418506622314e-01 1.357477158308029175e-01 -6.298223882913589478e-02 5.454726517200469971e-02 8.929193019866943359e-02 -4.296033084392547607e-02 -3.752524405717849731e-02 9.335918724536895752e-02 -3.484515845775604248e-02 -9.875049442052841187e-02
-9.949578344821929932e-02 -7.537529617547988892e-02 2.514170110225677490e-02 -5.128137767314910889e-02 1.329819709062576294e-01 1.107295826077461243e-01 -3.440041244029998779e-01 8.091039955615997314e-02 1.660913825035095215e-01 -1.179121341556310654e-02 2.990703582763671875e-01 -9.203158318996429443e-02 -1.906640268862247467e-02 1.962522715330123901e-01 -6.364385783672332764e-02 -3.611938953399658203e-01 -1.110591590404510498e-01 -1.060859560966491699e-01 2.559758424758911133e-01 -2.209426909685134888e-01 -1.121062785387039185e-01 -6.133541837334632874e-02 -1.452219039201736450e-01 2.054950296878814697e-01 -2.255194038152694702e-01 -3.011392354965209961e-01 -1.759506464004516602e-01 -1.199811100959777832e-01 1.276742219924926758e-01 -1.504427790641784668e-01 2.850991785526275635e-01 5.108854174613952637e-02
3.457462191581726074e-01 -1.070222705602645874e-01 -1.116602867841720581e-01 1.507764309644699097e-01 -7.245286554098129272e-02 1.226900592446327209e-01 -1.302663832902908325e-01 -1.652990728616714478e-01 2.916379459202289581e-02 5.427946522831916809e-02 1.054344046860933304e-02 4.765196517109870911e-02 1.609642207622528076e-01 3.648379817605018616e-02 -5.176589475013315678e-04 -2.104571014642715454e-01 2.913299500942230225e-01 1.119134575128555298e-01 3.044494092464447021e-01 3.161479532718658447e-01 3.186283633112907410e-02 -1.732940524816513062e-01 -1.400181800127029419e-01 2.178731560707092285e-01 -2.275649011135101318e-01 -9.438630938529968262e-02 2.329911738634109497e-01 -3.136769533157348633e-01 -1.409292072057723999e-01 -7.668568193912506104e-02 2.297503948211669922e-01 1.069624200463294983e-01
-1.534165292978286743e-01 -2.114608734846115112e-01 8.450954407453536987e-02 -2.672632411122322083e-02 -6.740611046552658081e-02 3.225692510604858398e-01 -2.755664885044097900e-01 5.808595567941665649e-03 1.457397490739822388e-01 -9.124371409416198730e-02 2.159112393856048584e-01 -8.720485121011734009e-02 1.661082804203033447e-01 3.711638227105140686e-02 -2.610014565289020538e-02 -2.593355476856231689e-01 1.775863468647003174e-01 -3.513074293732643127e-02 -7.204484939575195312e-02 -5.322416126728057861e-02 2.891198545694351196e-02 -1.682418286800384521e-01 3.195319697260856628e-02 2.499976456165313721e-01 1.999400258064270020e-01 1.381940245628356934e-01 1.991701275110244751e-01 8.396340161561965942e-02 3.210395872592926025e-01 2.086524069309234619e-01 4.022448062896728516e-01 1.047960966825485229e-01
7.314690202474594116e-02 8.659408986568450928e-02 -2.368577271699905396e-01 7.386878132820129395e-02 -2.422790229320526123e-01 6.903240829706192017e-02 -1.251747608184814453e-01 -6.183994468301534653e-03 2.361001968383789062e-01 -1.471065133810043335e-01 1.053664907813072205e-01 -2.303942441940307617e-01 1.283319592475891113e-01 2.315746545791625977e-01 2.161525934934616089e-01 -2.077947705984115601e-01 1.074068769812583923e-01 1.969410032033920288e-01 -8.332896977663040161e-02 5.742159485816955566e-02 -2.769629359245300293e-01 -2.811354398727416992e-01 2.774087488651275635e-01 4.401504397392272949e-01 -1.179384738206863403e-01 1.446699351072311401e-01 6.576953083276748657e-02 8.134464174509048462e-02 9.083051234483718872e-02 4.960747063159942627e-02 -2.091336436569690704e-02 3.050941042602062225e-02
6.163560971617698669e-02 4.279895126819610596e-02 -1.030497252941131592e-01 2.061731964349746704e-01 1.397168487310409546e-01 -1.294621527194976807e-01 -9.985048323869705200e-02 -2.609863281250000000e-01 2.839808464050292969e-01 2.997322380542755127e-01 9.272979199886322021e-02 -1.789992749691009521e-01 -2.871903777122497559e-01 2.842703759670257568e-01 -4.148621857166290283e-02 -1.486457437276840210e-01 8.577223867177963257e-02 -2.293878197669982910e-01 -5.887788906693458557e-02 -2.537237294018268585e-02 -1.489511430263519287e-01 -2.839277684688568115e-01 1.606488414108753204e-02 1.070735976099967957e-01 -1.209914013743400574e-01 3.090925514698028564e-01 1.820947788655757904e-02 -2.491262257099151611e-01 -7.442574203014373779e-02 7.834357768297195435e-02 2.358017414808273315e-01 1.009295135736465454e-01
1.193931475281715393e-01 -2.753830850124359131e-01 1.268652975559234619e-01 6.110019981861114502e-02 1.560487598180770874e-01 2.395284771919250488e-01 -1.717742830514907837e-01 1.426415145397186279e-02 -3.517669066786766052e-02 3.657389581203460693e-01 -5.449323728680610657e-02 -4.212419092655181885e-01 1.879888214170932770e-02 2.718198001384735107e-01 6.298755109310150146e-02 -3.296202719211578369e-01 1.982758790254592896e-01 1.265501827001571655e-01 1.755741536617279053e-01 -5.669051036238670349e-02 -8.223076909780502319e-02 5.862158909440040588e-02 1.851868331432342529e-01 2.237548232078552246e-01 -5.496419221162796021e-02 7.057221978902816772e-02 -7.291193306446075439e-02 -2.139954417943954468e-01 -8.882047235965728760e-02 1.513697355985641479e-01 -4.600311070680618286e-02 2.040901593863964081e-02
3.073815628886222839e-02 2.532252669334411621e-01 -9.872028231620788574e-02 -5.550074949860572815e-02 -3.071096837520599365e-01 2.025654315948486328e-01 2.170024625957012177e-02 -6.782674696296453476e-03 3.465099036693572998e-01 -5.945456027984619141e-02 1.025525182485580444e-01 -1.844943761825561523e-01 -5.560818314552307129e-02 -1.683452576398849487e-01 -1.702952384948730469e-02 -3.481750786304473877e-01 7.995852828025817871e-02 1.249259524047374725e-02 3.891821578145027161e-02 -1.903251111507415771e-01 -1.260672658681869507e-01 -3.987221419811248779e-01 -1.105482503771781921e-01 2.890619635581970215e-01 6.815221626311540604e-03 1.688025146722793579e-01 3.298781812191009521e-02 -1.298694610595703125e-01 2.713495492935180664e-01 -2.141094394028186798e-02 -5.287222564220428467e-02 1.637538671493530273e-01
6.266534328460693359e-02 -2.252350598573684692e-01 -8.742706477642059326e-02 2.347772866487503052e-01 7.938151806592941284e-02 7.806315552443265915e-03 1.988845318555831909e-01 -2.595207095146179199e-01 -1.961538940668106079e-02 1.997937262058258057e-01 4.302033782005310059e-01 -1.104445159435272217e-01 -1.695333570241928101e-01 1.300672739744186401e-01 -2.617799341678619385e-01 -2.079147249460220337e-01 2.881616055965423584e-01 -7.357091456651687622e-02 9.651267901062965393e-03 -4.534438997507095337e-02 6.698577105998992920e-02 -2.670713365077972412e-01 -8.141040056943893433e-02 2.853786349296569824e-01 -1.208559423685073853e-01 -9.310297667980194092e-02 4.540656134486198425e-02 -2.782802581787109375e-01 -2.785271964967250824e-03 -2.174518443644046783e-02 -1.001483649015426636e-01 -8.093384653329849243e-02
1.579309105873107910e-01 1.143023446202278137e-01 1.212410107254981995e-01 -1.797585189342498779e-01 7.794251292943954468e-02 1.596928238868713379e-01 -2.102651149034500122e-01 1.604390293359756470e-01 -4.226059094071388245e-02 -9.015487879514694214e-02 3.223586678504943848e-01 4.799748957157135010e-02 -8.944594115018844604e-02 6.412698328495025635e-02 2.640774240717291832e-03 -1.988482922315597534e-01 4.264457225799560547e-01 4.743974655866622925e-02 7.509592454880475998e-03 -5.189985036849975586e-02 -3.473466634750366211e-01 1.314493417739868164e-01 -2.440526485443115234e-01 1.377098709344863892e-01 -2.123614996671676636e-01 3.477713763713836670e-01 -3.211824689060449600e-03 -4.491740465164184570e-02 -3.882376849651336670e-02 2.780110575258731842e-02 2.117975801229476929e-01 1.647387146949768066e-01
2.248610369861125946e-02 6.834739446640014648e-02 5.281734280288219452e-03 -8.787053078413009644e-02 1.066577881574630737e-01 1.514453142881393433e-01 -3.647440671920776367e-02 -4.267862066626548767e-02 2.335114590823650360e-02 6.879002600908279419e-02 3.018892109394073486e-01 -9.874865412712097168e-02 -1.041236519813537598e-01 2.288184165954589844e-01 -1.237308755517005920e-01 -3.032794892787933350e-01 9.750647842884063721e-02 -8.251897990703582764e-02 3.822311758995056152e-01 -2.379864007234573364e-01 -1.723563075065612793e-01 -7.857051491737365723e-02 3.161410987377166748e-02 -2.325978316366672516e-02 -2.602257728576660156e-01 -1.457223594188690186e-01 -1.715369075536727905e-01 -3.961606323719024658e-01 2.449012696743011475e-01 -8.304791152477264404e-02 4.631243273615837097e-02 2.685940563678741455e-01
2.565761506557464600e-01 -2.297832965850830078e-01 -1.410053968429565430e-01 -1.141762584447860718e-01 2.091277241706848145e-01 2.905997075140476227e-02 -1.607963815331459045e-02 -1.125924438238143921e-01 1.752879470586776733e-01 1.754499375820159912e-01 2.473613433539867401e-02 -9.910424705594778061e-04 1.871506571769714355e-01 2.573162317276000977e-01 -2.376158982515335083e-01 -4.189491569995880127e-01 2.891062200069427490e-01 -5.808974802494049072e-02 1.508810669183731079e-01 -2.197330296039581299e-01 -2.407828122377395630e-01 -1.735518723726272583e-01 -7.047366350889205933e-02 1.571405977010726929e-01 -1.016975194215774536e-01 -1.603056490421295166e-01 -1.917287260293960571e-01 -6.721421331167221069e-02 -9.587664902210235596e-02 -1.479967534542083740e-01 -9.997062385082244873e-02 -3.779711946845054626e-02
-9.231504052877426147e-03 -1.128100827336311340e-01 6.863855570554733276e-02 7.459441572427749634e-02 -2.004243135452270508e-01 2.069958895444869995e-01 -1.297764033079147339e-01 1.757723689079284668e-01 7.899448275566101074e-02 1.816903650760650635e-01 1.657121628522872925e-01 -1.475058943033218384e-01 -1.334894001483917236e-01 1.408259570598602295e-01 -4.026945233345031738e-01 -8.816592395305633545e-02 3.610722348093986511e-02 -3.419877588748931885e-01 -3.151176497340202332e-02 -1.678363084793090820e-01 -1.308946162462234497e-01 -2.526053488254547119e-01 1.513439882546663284e-02 2.246731370687484741e-01 -1.955130845308303833e-01 1.786043196916580200e-01 -3.574187634512782097e-03 -2.495372444391250610e-01 7.317215949296951294e-02 8.496378362178802490e-02 2.317546010017395020e-01 2.689606547355651855e-01
-1.148372665047645569e-01 -2.466375678777694702e-01 7.047706283628940582e-03 2.608761191368103027e-01 1.834395974874496460e-01 1.429207529872655869e-02 1.089857220649719238e-01 -2.963717654347419739e-02 1.656423360109329224e-01 8.521250635385513306e-02 -1.014353930950164795e-01 -1.696013361215591431e-01 -1.974603235721588135e-01 1.574566662311553955e-01 4.941326007246971130e-02 -5.150244235992431641e-01 -1.328284591436386108e-01 1.713656485080718994e-01 3.420354425907135010e-02 5.023667961359024048e-02 -2.290302813053131104e-01 -1.220779772847890854e-02 -1.701322942972183228e-01 1.464945673942565918e-01 -2.316953390836715698e-01 4.482849687337875366e-02 -1.620585471391677856e-01 4.527989029884338379e-02 1.400137543678283691e-01 2.733814157545566559e-02 2.541825473308563232e-01 2.887211740016937256e-01
9.495090693235397339e-02 3.479724377393722534e-02 4.682736098766326904e-02 -1.884814798831939697e-01 -1.615455448627471924e-01 1.825280934572219849e-01 -2.019119709730148315e-01 -1.570695787668228149e-01 3.167778253555297852e-02 -2.590423822402954102e-02 2.466501891613006592e-01 -2.764759398996829987e-02 -7.092154026031494141e-02 9.339509904384613037e-02 -2.461044788360595703e-01 -1.856525689363479614e-01 2.755566500127315521e-02 -1.125539839267730713e-01 2.424200773239135742e-01 -3.692581355571746826e-01 -4.542501568794250488e-01 -1.388571560382843018e-01 1.659074872732162476e-01 5.471073463559150696e-02 -9.414667636156082153e-02 1.950269043445587158e-01 7.162220776081085205e-02 -2.346495538949966431e-01 2.104204148054122925e-01 3.171680495142936707e-02 4.441029950976371765e-02 1.900172680616378784e-01
6.183646246790885925e-02 5.962796509265899658e-02 -1.364196389913558960e-01 6.532355397939682007e-02 -2.414923161268234253e-02 -2.308550179004669189e-01 -6.366455554962158203e-02 1.483257114887237549e-02 -8.670583367347717285e-02 -5.803240090608596802e-02 4.013644158840179443e-01 -3.689955174922943115e-01 5.234597250819206238e-02 -5.630722641944885254e-02 2.516551017761230469e-01 -4.566848278045654297e-01 3.491700589656829834e-01 -1.039324998855590820e-01 -4.012807458639144897e-02 9.674849361181259155e-02 -8.942612260580062866e-02 -9.263976663351058960e-02 1.083910018205642700e-01 -1.681445864960551262e-03 3.571032732725143433e-02 2.301381528377532959e-01 -6.504595279693603516e-02 -1.577284485101699829e-01 1.993647962808609009e-01 8.209524303674697876e-02 1.406645923852920532e-01 6.333112716674804688e-02
-7.563704997301101685e-02 -3.392693996429443359e-01 -2.041482925415039062e-02 -9.939733892679214478e-02 -1.541846990585327148e-01 3.699332177639007568e-01 -2.857750356197357178e-01 -7.562501728534698486e-02 1.250179260969161987e-01 -5.618765950202941895e-02 1.158451586961746216e-01 -3.473293781280517578e-02 1.204319074749946594e-01 7.670436054468154907e-02 1.671295985579490662e-02 -3.709495067596435547e-01 2.090500891208648682e-01 -1.696456372737884521e-01 2.467856742441654205e-02 -2.828962542116641998e-02 1.810579374432563782e-02 -1.745973527431488037e-01 1.411247849464416504e-01 1.593153625726699829e-01 1.381192952394485474e-01 -1.944540254771709442e-02 2.287344336509704590e-01 1.010193601250648499e-01 3.180801868438720703e-01 1.891728788614273071e-01 2.432429194450378418e-01 3.281809389591217041e-02
-5.174830928444862366e-02 -1.540745887905359268e-02 -2.516517937183380127e-01 -1.442144811153411865e-02 1.547194868326187134e-01 -6.457515526562929153e-03 -1.064483821392059326e-01 -7.495547086000442505e-02 1.001097857952117920e-01 -1.165204122662544250e-01 4.479246735572814941e-01 -3.362025022506713867e-01 -7.292702794075012207e-02 -1.033996567130088806e-01 3.834335505962371826e-01 -3.310691714286804199e-01 3.352976962924003601e-02 -2.707061767578125000e-01 -9.651650488376617432e-02 -1.158077120780944824e-01 -6.393588334321975708e-02 -1.259585022926330566e-01 -7.504940032958984375e-02 1.818757057189941406e-01 -1.236590519547462463e-01 2.018828839063644409e-01 -7.955751568078994751e-02 4.425784945487976074e-02 2.212847322225570679e-01 -4.287466779351234436e-02 3.143049310892820358e-03 1.084629595279693604e-01
2.108444422483444214e-01 -2.569491565227508545e-01 -5.638455972075462341e-02 2.055402994155883789e-01 1.619754731655120850e-01 1.176720932126045227e-01 1.245422363281250000e-01 -6.997004151344299316e-02 -1.770270019769668579e-01 3.693558275699615479e-01 7.831649482250213623e-02 -1.058475151658058167e-01 4.751453176140785217e-02 4.323859140276908875e-02 -1.453882902860641479e-01 -3.882864713668823242e-01 1.764113157987594604e-01 3.783464804291725159e-02 1.746550202369689941e-01 -2.247383594512939453e-01 -7.193630188703536987e-02 -2.100550383329391479e-01 -2.348300218582153320e-01 1.171606630086898804e-01 1.167113259434700012e-01 2.677348256111145020e-01 5.150469765067100525e-02 7.788692414760589600e-02 2.869606614112854004e-01 1.106666848063468933e-01 4.447610303759574890e-02 -1.214037276804447174e-02
-1.713086664676666260e-01 -2.710031867027282715e-01 -3.068951964378356934e-01 1.516965031623840332e-01 1.171564869582653046e-02 6.271263211965560913e-02 -1.887266933917999268e-01 2.472973056137561798e-02 2.599321603775024414e-01 -2.892253175377845764e-02 1.338554471731185913e-01 -6.833216547966003418e-02 -2.207487225532531738e-01 1.332907527685165405e-01 1.578720211982727051e-01 -1.248408704996109009e-01 2.626484036445617676e-01 1.981341652572154999e-02 -4.879892244935035706e-02 -9.434782713651657104e-02 1.554877161979675293e-01 -2.318836897611618042e-01 1.012005954980850220e-01 1.880871057510375977e-01 -1.859941780567169189e-01 2.313592433929443359e-01 -2.637933194637298584e-01 -2.066681236028671265e-01 2.112728059291839600e-01 1.358041632920503616e-02 -2.865624427795410156e-01 1.006921157240867615e-01
1.173992678523063660e-01 1.678874790668487549e-01 -1.252394020557403564e-01 -6.466127932071685791e-02 -1.047946289181709290e-01 -1.116956919431686401e-01 -3.325944244861602783e-01 -1.001068949699401855e-01 2.445047348737716675e-01 9.237293154001235962e-03 1.374288499355316162e-01 1.964474469423294067e-02 6.499574985355138779e-03 -1.282817497849464417e-02 8.616761118173599243e-02 -3.033722341060638428e-01 -7.558695040643215179e-03 7.677587866783142090e-02 2.288905680179595947e-01 -1.197181418538093567e-01 -7.463356107473373413e-02 -3.199413716793060303e-01 2.259037084877490997e-02 2.486103177070617676e-01 -2.106707245111465454e-01 1.511653959751129150e-01 -3.029490448534488678e-02 2.751104831695556641e-01 2.499960958957672119e-01 2.912233471870422363e-01 -2.238751947879791260e-01 1.762649714946746826e-01
1.696404218673706055e-01 2.951208315789699554e-02 -1.901038885116577148e-01 -5.014353245496749878e-02 -2.002822607755661011e-01 1.054284572601318359e-01 -9.716895967721939087e-02 -2.104437798261642456e-01 1.938144862651824951e-01 -9.645213186740875244e-02 1.138688623905181885e-01 -1.137459725141525269e-01 1.862100958824157715e-01 4.503385629504919052e-03 -7.322940975427627563e-02 -3.732258081436157227e-01 2.021734416484832764e-01 -2.325130105018615723e-01 7.484617084264755249e-02 -1.491984128952026367e-01 -1.968879625201225281e-02 3.474971354007720947e-01 1.842947453260421753e-01 3.905216231942176819e-03 -2.361827194690704346e-01 3.540097773075103760e-01 -1.146616190671920776e-01 -1.851897537708282471e-01 -1.307573616504669189e-01 -6.173211708664894104e-02 1.312799006700515747e-01 1.732175350189208984e-01
1.952223777770996094e-01 1.035955622792243958e-01 -6.028689071536064148e-02 2.513945400714874268e-01 1.652353703975677490e-01 -2.163512073457241058e-02 -1.516319662332534790e-01 -2.745412290096282959e-01 -2.684309892356395721e-02 5.948122963309288025e-02 4.282868281006813049e-02 5.600980669260025024e-02 -1.575451046228408813e-01 1.247346103191375732e-01 3.260139375925064087e-02 -1.545265614986419678e-01 9.074214100837707520e-02 2.730768732726573944e-02 5.082862824201583862e-02 1.279541477560997009e-02 -2.382535487413406372e-01 -1.392315179109573364e-01 -9.937646239995956421e-02 9.903054684400558472e-02 -2.798252105712890625e-01 4.849415421485900879e-01 3.082695007324218750e-01 9.011519700288772583e-02 1.438451409339904785e-01 6.257836520671844482e-02 3.519906997680664062e-01 1.046428158879280090e-01
-4.352213442325592041e-02 -1.705274581909179688e-01 2.077652513980865479e-01 5.542638525366783142e-02 -4.415535554289817810e-02 -1.455678194761276245e-01 -3.970881104469299316e-01 -1.258725486695766449e-02 -8.773737936280667782e-04 1.165334060788154602e-01 3.879065066576004028e-02 -1.392504125833511353e-01 -2.925442345440387726e-02 -3.563192486763000488e-02 -2.110395431518554688e-01 -4.181104898452758789e-01 7.438103109598159790e-02 -1.481508761644363403e-01 -2.970736622810363770e-01 -1.347838491201400757e-01 -8.524388819932937622e-02 -1.358832865953445435e-01 3.195458948612213135e-01 1.169962584972381592e-01 -2.210051417350769043e-01 1.919378787279129028e-01 7.730456441640853882e-02 5.508700013160705566e-02 1.969054490327835083e-01 -9.318908303976058960e-02 -4.217046499252319336e-02 2.578713893890380859e-01
-1.199004575610160828e-01 -2.861890792846679688e-01 -1.451651006937026978e-01 1.006909087300300598e-01 -3.208969533443450928e-01 -1.242182254791259766e-01 -3.796108067035675049e-02 6.301400810480117798e-02 2.304755598306655884e-01 -1.095668748021125793e-01 1.664848923683166504e-01 -2.173866331577301025e-01 -2.020779401063919067e-01 6.328281015157699585e-02 -1.053355336189270020e-01 -3.266110420227050781e-01 2.262535244226455688e-01 6.505896802991628647e-03 2.326390892267227173e-01 -3.354785218834877014e-02 -3.228719234466552734e-01 -2.790063321590423584e-01 1.670221835374832153e-01 1.274722367525100708e-01 1.043411903083324432e-02 1.606703698635101318e-01 2.179134041070938110e-01 -4.096459597349166870e-02 -5.527553334832191467e-02 4.751673340797424316e-02 1.738646626472473145e-01 -5.134665593504905701e-02
-6.159912329167127609e-03 -1.864144355058670044e-01 -6.548435986042022705e-02 2.823619842529296875e-01 1.155403256416320801e-01 1.506358534097671509e-01 6.699208915233612061e-02 3.973845392465591431e-02 1.024196520447731018e-01 1.306612342596054077e-01 2.087637633085250854e-01 2.309877052903175354e-02 6.133581325411796570e-02 -8.494877815246582031e-02 3.379045799374580383e-02 -5.659853816032409668e-01 6.165570393204689026e-02 -2.600160241127014160e-02 -4.322374984622001648e-02 1.696613579988479614e-01 -3.659778833389282227e-01 3.620674833655357361e-02 2.051943838596343994e-01 1.892383843660354614e-01 -2.667053341865539551e-01 1.536124795675277710e-01 -1.729899197816848755e-01 -1.069599390029907227e-01 1.915642172098159790e-01 1.021586880087852478e-01 -3.953542187809944153e-02 -4.314621910452842712e-02
-1.683893650770187378e-01 -2.289320379495620728e-01 -1.431614309549331665e-01 -6.930482387542724609e-02 -1.355484575033187866e-01 -7.810872048139572144e-02 -2.205007374286651611e-01 -1.682075262069702148e-01 2.155578434467315674e-01 2.832778915762901306e-02 1.386406831443309784e-02 -1.144499927759170532e-01 -3.412807285785675049e-01 1.887548267841339111e-01 8.691960573196411133e-02 -2.502712607383728027e-01 1.639708578586578369e-01 -2.578347921371459961e-01 -3.334851562976837158e-02 -1.690665185451507568e-01 -6.527248769998550415e-02 -7.038344442844390869e-02 -1.015959978103637695e-01 9.261420369148254395e-02 -3.013621866703033447e-01 1.653562933206558228e-01 2.765262722969055176e-01 -1.833027005195617676e-01 -1.782014369964599609e-01 -2.033393457531929016e-02 2.372475415468215942e-01 2.045470923185348511e-01
-7.434254139661788940e-02 -3.441043496131896973e-01 -1.152809411287307739e-01 -1.275423467159271240e-01 -1.611739546060562134e-01 8.994724601507186890e-02 -5.161074176430702209e-02 -1.415811777114868164e-01 3.320772647857666016e-01 8.540160953998565674e-02 -8.378863334655761719e-02 -1.479572504758834839e-01 -1.361184716224670410e-01 1.700695604085922241e-01 -7.702900096774101257e-03 -2.978390157222747803e-01 4.028592631220817566e-02 1.774560101330280304e-02 7.507918775081634521e-02 1.651484072208404541e-01 6.854397803544998169e-02 1.468176543712615967e-01 -1.162314787507057190e-01 4.096704423427581787e-01 -2.141730487346649170e-01 3.876585364341735840e-01 -1.665819063782691956e-02 -2.415250390768051147e-01 3.594838082790374756e-02 4.768548160791397095e-02 5.484028533101081848e-02 -5.705685541033744812e-02
-4.907101392745971680e-02 -2.128761559724807739e-01 -1.012171432375907898e-01 4.315957129001617432e-01 1.867775171995162964e-01 -1.107359379529953003e-01 -2.436124086380004883e-01 -2.041401416063308716e-01 -4.637486999854445457e-04 -2.079949229955673218e-01 2.497901171445846558e-01 -2.296594157814979553e-02 1.039734855294227600e-01 -1.693468540906906128e-01 -1.940249502658843994e-01 -1.109080165624618530e-01 2.960650026798248291e-01 1.497794985771179199e-01 -1.011138632893562317e-01 -2.376109063625335693e-01 5.151024460792541504e-02 7.092536240816116333e-02 -9.024123847484588623e-02 2.808221280574798584e-01 -2.754420340061187744e-01 2.191698402166366577e-01 -2.585094794631004333e-02 -6.262905895709991455e-02 -3.943897038698196411e-02 6.872280687093734741e-02 2.400397695600986481e-02 7.182675600051879883e-02
-3.652878850698471069e-02 -1.492799669504165649e-01 4.404861479997634888e-03 -1.786509156227111816e-02 -1.935328096151351929e-01 -1.305443346500396729e-01 -1.244686096906661987e-01 1.289221225306391716e-03 2.866596281528472900e-01 -7.280364632606506348e-02 1.225840523838996887e-01 -1.870791912078857422e-01 -2.902153730392456055e-01 5.764638260006904602e-02 1.074673011898994446e-01 -2.054077684879302979e-01 2.334258258342742920e-01 1.654577553272247314e-01 1.078859623521566391e-02 9.556790813803672791e-03 -3.504529893398284912e-01 -4.925502091646194458e-02 -4.559986293315887451e-02 4.418707191944122314e-01 -1.905297487974166870e-01 3.156378865242004395e-01 1.144320666790008545e-01 4.668163880705833435e-02 2.214637100696563721e-01 -1.230177804827690125e-01 -8.140111714601516724e-02 2.469290047883987427e-02
7.955080270767211914e-02 -3.698651492595672607e-01 8.248959481716156006e-02 1.381832659244537354e-01 -3.953755274415016174e-02 1.596997231245040894e-01 -2.014862373471260071e-02 -8.277662843465805054e-02 1.941361427307128906e-01 -7.567645609378814697e-02 1.254280358552932739e-01 2.694895267486572266e-01 3.387151956558227539e-01 1.900402605533599854e-01 -1.164018586277961731e-01 -4.229969680309295654e-01 1.683201193809509277e-01 -4.223510995507240295e-02 2.901273667812347412e-01 -3.261564066633582115e-03 -2.996737957000732422e-01 -2.806749753654003143e-02 2.645705454051494598e-02 1.202045157551765442e-01 -7.234369218349456787e-02 5.934987682849168777e-03 1.945885270833969116e-01 1.420441549271345139e-02 -5.446244776248931885e-02 1.420470625162124634e-01 -1.191382631659507751e-01 1.443654745817184448e-01
1.055834963917732239e-01 -2.877578139305114746e-01 6.069776043295860291e-02 4.525134339928627014e-02 -1.926970928907394409e-01 -1.271798163652420044e-01 -2.226582169532775879e-01 -9.182698093354701996e-03 2.040004283189773560e-01 7.033461332321166992e-02 -3.507354110479354858e-02 1.078801974654197693e-02 1.322741061449050903e-01 7.253576815128326416e-02 -7.186788320541381836e-02 -5.718985199928283691e-01 -1.984087079763412476e-01 -1.726065874099731445e-01 2.613506019115447998e-01 -2.717774920165538788e-02 -1.073887050151824951e-01 1.575277447700500488e-01 -8.609291911125183105e-02 -6.298271473497152328e-03 -1.914508640766143799e-01 1.565607339143753052e-01 8.313861489295959473e-02 1.474945396184921265e-01 -3.453473001718521118e-02 2.167081832885742188e-01 4.237532615661621094e-02 2.695632576942443848e-01
2.376347035169601440e-02 7.901931554079055786e-02 -1.007522419095039368e-01 -2.214791998267173767e-02 1.322211474180221558e-01 -1.788667887449264526e-01 -9.128465503454208374e-02 9.926594793796539307e-02 -2.290512770414352417e-01 -1.283071339130401611e-01 4.108834564685821533e-01 -2.864489257335662842e-01 -2.842009067535400391e-01 1.422546803951263428e-01 -3.593476489186286926e-02 -1.229612976312637329e-01 2.134733498096466064e-01 -1.624380052089691162e-02 2.656162381172180176e-01 1.507915463298559189e-02 -1.890932768583297729e-01 -1.079259514808654785e-01 6.353027373552322388e-02 1.785900741815567017e-01 -1.098712980747222900e-01 4.103448390960693359e-01 2.527179755270481110e-02 4.247425496578216553e-02 7.134512066841125488e-02 2.123430967330932617e-01 1.204985007643699646e-01 1.735477149486541748e-01
2.347579151391983032e-01 1.974873477593064308e-03 -2.575899288058280945e-02 3.871007636189460754e-02 6.925971060991287231e-02 -1.371865421533584595e-01 -1.251904070377349854e-01 3.722407855093479156e-03 -3.844563290476799011e-02 5.770275741815567017e-02 4.753250181674957275e-01 -2.924771606922149658e-01 -5.429891869425773621e-02 -4.062287043780088425e-03 2.250868678092956543e-01 -2.980281710624694824e-01 2.990220487117767334e-01 -1.961994916200637817e-01 5.013981088995933533e-02 1.310257166624069214e-01 1.230047643184661865e-02 -7.387340813875198364e-02 3.220797330141067505e-02 9.931134432554244995e-02 -1.261978968977928162e-02 3.791355490684509277e-01 -8.662843704223632812e-02 -5.227584019303321838e-02 3.059171736240386963e-01 6.230615824460983276e-02 1.275088191032409668e-01 -1.127834096550941467e-01
9.750687330961227417e-02 -9.701630473136901855e-02 5.522498860955238342e-03 3.537652492523193359e-01 -7.558736205101013184e-02 2.535750865936279297e-01 -8.703195303678512573e-02 8.279047161340713501e-02 -5.822532624006271362e-02 3.738474100828170776e-02 1.377071887254714966e-01 7.046689093112945557e-02 -1.140638142824172974e-01 1.026070564985275269e-01 -1.654087007045745850e-01 -3.850070536136627197e-01 -5.804873257875442505e-02 -2.363976240158081055e-01 -2.643356844782829285e-02 1.721752136945724487e-01 -2.483539581298828125e-01 1.901502013206481934e-01 2.175324968993663788e-02 2.035681605339050293e-01 -3.364523053169250488e-01 6.714041531085968018e-02 -2.499785125255584717e-01 -1.624166220426559448e-02 3.342755436897277832e-01 -2.801151387393474579e-02 8.584482222795486450e-02 1.179403662681579590e-01
-1.292589586228132248e-02 -1.373335719108581543e-01 1.589934676885604858e-01 5.123474448919296265e-02 -3.481972515583038330e-01 8.673849701881408691e-02 -1.523304730653762817e-01 -2.048137784004211426e-01 1.679252982139587402e-01 -1.617667675018310547e-01 2.044208496809005737e-01 3.555013611912727356e-02 -3.844985365867614746e-02 -5.236160755157470703e-02 1.524011045694351196e-01 -2.290102243423461914e-01 -3.839682042598724365e-02 6.546197086572647095e-02 -1.240073144435882568e-01 -1.279183030128479004e-01 -1.988900452852249146e-01 -3.816507756710052490e-01 7.340571284294128418e-02 3.028003275394439697e-01 -8.467576652765274048e-02 2.139611691236495972e-01 1.195695772767066956e-01 -3.019335269927978516e-01 1.280218809843063354e-01 4.434810206294059753e-02 -2.544353343546390533e-02 2.909191846847534180e-01
2.945288717746734619e-01 -4.557837247848510742e-01 1.221346110105514526e-01 3.993607312440872192e-02 -4.696865752339363098e-02 2.312711626291275024e-01 -1.114353090524673462e-01 8.539987355470657349e-02 1.288993060588836670e-01 -1.403520442545413971e-02 1.649426519870758057e-01 8.044421672821044922e-02 1.566958278417587280e-01 2.626816332340240479e-01 -1.483213007450103760e-01 -3.405465781688690186e-01 1.366287022829055786e-01 2.323429137468338013e-01 1.173610165715217590e-01 -3.691740706562995911e-02 -2.992915213108062744e-01 -4.212136939167976379e-02 1.194928437471389771e-01 2.657026946544647217e-01 -5.740563198924064636e-02 -7.483800500631332397e-02 1.771674007177352905e-01 -6.462166458368301392e-02 -9.435731917619705200e-02 -8.110842853784561157e-02 -8.589905500411987305e-02 1.577098853886127472e-02
3.594909328967332840e-03 -1.378295421600341797e-01 -2.125230804085731506e-02 2.181719988584518433e-02 -1.834978014230728149e-01 -1.732043176889419556e-01 -1.327894926071166992e-01 -2.639508247375488281e-01 2.055943608283996582e-01 -5.720438435673713684e-02 1.239866986870765686e-01 -1.537465006113052368e-01 -9.653192758560180664e-02 5.801065638661384583e-02 1.328697353601455688e-01 -1.629071384668350220e-01 2.081107944250106812e-01 1.241183876991271973e-01 4.682966321706771851e-02 -2.343823947012424469e-02 -1.976232081651687622e-01 -2.223334908485412598e-01 -1.577230840921401978e-01 4.534050226211547852e-01 -2.632853686809539795e-01 3.342998921871185303e-01 1.306251883506774902e-01 5.089887231588363647e-02 2.183956950902938843e-01 -1.200706884264945984e-01 -2.064509987831115723e-01 4.238739982247352600e-02
-1.167693212628364563e-01 -2.162709683179855347e-01 -1.796520799398422241e-01 1.930789947509765625e-01 2.245616912841796875e-01 3.361924588680267334e-01 -1.973617821931838989e-01 -3.757679462432861328e-02 1.540104448795318604e-01 3.680841326713562012e-01 1.975155472755432129e-01 -1.127091348171234131e-01 1.247564330697059631e-01 2.340930253267288208e-01 -3.424563258886337280e-02 -2.319536656141281128e-01 1.289762556552886963e-01 1.319373846054077148e-01 -1.556507498025894165e-02 2.374430745840072632e-02 2.893242053687572479e-02 3.968291729688644409e-02 -1.148822903633117676e-01 5.722637474536895752e-02 -2.037397325038909912e-01 6.030882894992828369e-02 5.237483978271484375e-02 -2.392758876085281372e-01 -2.864111773669719696e-02 4.075396358966827393e-01 5.939614959061145782e-03 -6.434461474418640137e-02
3.474325239658355713e-01 1.346222311258316040e-01 1.487515680491924286e-02 9.213946014642715454e-02 2.321482896804809570e-01 -9.709522873163223267e-02 -1.956044137477874756e-01 -4.766365885734558105e-02 -1.417967583984136581e-02 -4.066117480397224426e-02 -1.378495246171951294e-01 3.704250231385231018e-02 -8.774741739034652710e-02 4.749178513884544373e-02 7.984001189470291138e-02 -2.879303097724914551e-01 5.600917711853981018e-02 -2.934528514742851257e-02 1.795194856822490692e-02 -7.135654240846633911e-02 -1.826518923044204712e-01 -2.251948863267898560e-01 1.671818830072879791e-02 -2.743025682866573334e-02 -2.832099497318267822e-01 5.099358558654785156e-01 1.030205264687538147e-01 -4.931706190109252930e-02 1.470437496900558472e-01 6.803986430168151855e-02 2.933923900127410889e-01 2.588518261909484863e-01
2.399012297391891479e-01 -3.937629759311676025e-01 8.232267200946807861e-02 2.066072970628738403e-01 1.065410324372351170e-03 -3.174539282917976379e-02 -2.025919258594512939e-01 -1.026089489459991455e-02 1.606487631797790527e-01 3.176448941230773926e-01 1.914084255695343018e-01 -8.222297579050064087e-02 -1.844624727964401245e-01 6.124208495020866394e-02 -3.355834996909834445e-05 -2.713439166545867920e-01 4.282427430152893066e-01 1.285958141088485718e-01 1.426555961370468140e-01 4.780668392777442932e-02 -9.089788794517517090e-02 -1.609253138303756714e-02 -6.848233193159103394e-02 2.167587578296661377e-01 -3.337087854743003845e-02 -1.121281236410140991e-01 7.015845924615859985e-02 -3.033555485308170319e-02 1.116170510649681091e-01 -1.257402598857879639e-01 2.714128494262695312e-01 1.002253368496894836e-01
2.201601266860961914e-01 6.109052896499633789e-02 -1.211034432053565979e-01 1.960827410221099854e-01 1.218165457248687744e-01 -4.430552199482917786e-02 -9.471138566732406616e-02 -2.989667654037475586e-01 2.832985818386077881e-01 1.759514808654785156e-01 1.685577481985092163e-01 -1.872494220733642578e-01 -1.747080534696578979e-01 4.043279290199279785e-01 -9.362262487411499023e-02 -1.750506907701492310e-01 5.064374208450317383e-02 -8.460765331983566284e-02 -1.492045633494853973e-02 8.713286370038986206e-02 -2.084790021181106567e-01 -2.808302640914916992e-01 -8.023685961961746216e-02 5.237702652812004089e-02 6.780870258808135986e-03 3.439452946186065674e-01 -1.371229290962219238e-01 -1.596372723579406738e-01 -4.648117348551750183e-02 1.188377216458320618e-01 1.817362010478973389e-01 1.021564826369285583e-01
2.337967231869697571e-02 -9.912773966789245605e-02 -6.867189705371856689e-02 7.259844243526458740e-02 -1.016579419374465942e-01 3.237363696098327637e-01 -2.928294837474822998e-01 1.139697059988975525e-02 -6.919475644826889038e-02 3.958238661289215088e-01 5.569817125797271729e-02 -2.309899963438510895e-02 -1.263584196567535400e-01 -4.787515383213758469e-03 -1.088106706738471985e-01 -1.429924517869949341e-01 3.518987596035003662e-01 -1.212465912103652954e-01 1.375128030776977539e-01 -8.691820502281188965e-02 -3.972857892513275146e-01 4.131378233432769775e-02 -6.159814447164535522e-02 1.443124264478683472e-01 -1.208589002490043640e-01 4.448696970939636230e-02 -1.766828745603561401e-01 2.591746747493743896e-01 -2.189755067229270935e-02 1.609388887882232666e-01 1.405145525932312012e-01 2.344889491796493530e-01
1.393055915832519531e-01 -3.185659274458885193e-02 -8.175904862582683563e-03 -2.407706826925277710e-01 -7.062117755413055420e-02 2.940288782119750977e-01 -3.146490156650543213e-01 -1.986214518547058105e-02 9.600549936294555664e-02 2.506019361317157745e-02 1.825821846723556519e-01 2.000402957201004028e-01 -8.220181614160537720e-02 1.402363460510969162e-02 1.474701017141342163e-01 -2.611944973468780518e-01 8.420164883136749268e-02 3.073489479720592499e-02 -6.608588993549346924e-02 -2.307841926813125610e-01 -1.870929300785064697e-01 -4.630479812622070312e-01 -4.307984188199043274e-02 2.859311997890472412e-01 -1.809885352849960327e-01 2.584382891654968262e-01 -1.683915555477142334e-01 2.163957618176937103e-02 5.079594254493713379e-02 1.421186625957489014e-01 -2.227883413434028625e-02 -1.559097133576869965e-02
-7.206073403358459473e-02 -1.924843788146972656e-01 -2.625048458576202393e-01 -9.069433808326721191e-02 -1.051900014281272888e-01 7.021392136812210083e-02 -2.950043082237243652e-01 -1.160016953945159912e-01 2.714146375656127930e-01 -1.802484095096588135e-01 2.203484624624252319e-02 -2.782213985919952393e-01 6.934726238250732422e-02 1.135994791984558105e-01 -1.010728403925895691e-01 -2.829100191593170166e-01 2.305496335029602051e-01 5.015880987048149109e-02 1.109116002917289734e-01 -3.809766843914985657e-02 2.905565127730369568e-02 -3.247775882482528687e-02 -2.559950947761535645e-01 2.235646098852157593e-01 -1.637437641620635986e-01 1.078716740012168884e-01 3.597612380981445312e-01 -1.705344468355178833e-01 4.864269867539405823e-02 -1.811082959175109863e-01 1.433727741241455078e-01 1.805882602930068970e-01
1.631444543600082397e-01 -8.082558214664459229e-02 -1.770296245813369751e-01 2.025664299726486206e-01 9.360441006720066071e-03 5.421987175941467285e-02 -4.309525340795516968e-02 9.153693914413452148e-02 4.051833529956638813e-04 3.267985302954912186e-03 2.794604599475860596e-01 -4.528270289301872253e-02 -1.252851337194442749e-01 -3.517610952258110046e-03 -3.380715474486351013e-02 -4.254949390888214111e-01 3.783616721630096436e-01 -8.837324567139148712e-04 2.334391772747039795e-01 3.988871276378631592e-01 8.178552240133285522e-02 -8.331786841154098511e-02 1.102192618418484926e-04 1.100498065352439880e-01 -9.240417741239070892e-03 -7.557348161935806274e-02 -3.967234864830970764e-02 -2.588354647159576416e-01 -3.682876378297805786e-02 -2.145638465881347656e-01 -3.317524865269660950e-02 3.127170205116271973e-01
6.734647601842880249e-02 -4.649200418498367071e-04 -3.333953619003295898e-01 1.130428537726402283e-02 1.150057092308998108e-01 1.022758409380912781e-01 -2.554664015769958496e-01 8.402048051357269287e-02 -7.022481411695480347e-02 -2.196356356143951416e-01 3.181785345077514648e-01 -1.010574959218502045e-02 -6.496959924697875977e-02 5.915232747793197632e-02 -1.758148223161697388e-01 -2.108350545167922974e-01 4.465231597423553467e-01 -1.084597557783126831e-01 1.341623663902282715e-01 2.525616064667701721e-02 -3.580318391323089600e-01 8.527878671884536743e-02 -6.553889717906713486e-03 1.469396054744720459e-01 3.035621345043182373e-02 1.363095343112945557e-01 6.061032414436340332e-02 -1.615716964006423950e-01 -1.862369924783706665e-01 -7.385712862014770508e-02 2.720931768417358398e-01 -1.579831726849079132e-02
2.670967876911163330e-01 -3.270699679851531982e-01 6.338808685541152954e-02 1.117857992649078369e-01 1.139933541417121887e-01 2.101513594388961792e-01 1.403395384550094604e-01 -7.351944595575332642e-02 -9.605884552001953125e-03 2.205737531185150146e-01 1.501770913600921631e-01 1.911001838743686676e-02 8.544224500656127930e-02 -1.834705099463462830e-02 5.981218814849853516e-02 -4.889501929283142090e-01 2.167580872774124146e-01 1.847268342971801758e-01 -4.253607615828514099e-02 -9.426390379667282104e-02 -2.545589022338390350e-02 -1.860855966806411743e-01 -8.019073307514190674e-02 2.632818818092346191e-01 1.464392691850662231e-01 2.768962979316711426e-01 1.020002514123916626e-01 3.469536826014518738e-02 1.219759061932563782e-01 -2.572271227836608887e-01 6.085485965013504028e-02 -6.053196266293525696e-02
2.201266884803771973e-01 7.736060302704572678e-03 -1.199222877621650696e-01 8.320334553718566895e-02 4.031719639897346497e-02 3.792601227760314941e-01 -2.780497819185256958e-02 2.537504434585571289e-01 -5.981435254216194153e-02 3.122969269752502441e-01 -8.393082022666931152e-02 -7.895523309707641602e-02 4.774367064237594604e-02 2.222239971160888672e-01 -2.735552191734313965e-01 -1.094222739338874817e-01 1.614852696657180786e-01 5.915018916130065918e-02 1.893986463546752930e-01 2.884660661220550537e-02 -1.946528106927871704e-01 -2.363481521606445312e-01 5.054119229316711426e-02 1.558175832033157349e-01 -2.646506428718566895e-01 3.579810559749603271e-01 -3.280990943312644958e-02 9.499654918909072876e-02 1.024252697825431824e-01 2.754334174096584320e-02 5.800836533308029175e-02 2.386007308959960938e-01
-6.044192239642143250e-02 -7.142312824726104736e-02 -1.366776973009109497e-01 -1.582728624343872070e-01 -1.487964391708374023e-01 -4.746196791529655457e-02 -5.278192162513732910e-01 6.361577659845352173e-03 3.120798803865909576e-02 1.129809692502021790e-01 -8.394208550453186035e-02 3.209558874368667603e-02 4.592566192150115967e-02 9.869518876075744629e-02 1.916904598474502563e-01 -1.853544637560844421e-02 2.494269907474517822e-01 -5.294200032949447632e-02 -2.424816787242889404e-01 -1.068009883165359497e-01 -2.112982869148254395e-01 -2.949008047580718994e-01 1.701526045799255371e-01 2.038301378488540649e-01 -1.402118951082229614e-01 1.388223767280578613e-01 3.489350154995918274e-02 -2.006704807281494141e-01 3.380699753761291504e-01 1.817882657051086426e-01 4.072047770023345947e-02 8.359377086162567139e-02
2.384183108806610107e-01 -2.501909807324409485e-02 -2.579083144664764404e-01 1.411582082509994507e-01 -1.732897013425827026e-01 -3.287702333182096481e-03 -8.024347573518753052e-02 -1.208618804812431335e-01 7.070241868495941162e-02 -5.526732653379440308e-02 2.892006635665893555e-01 4.502296820282936096e-02 1.815636754035949707e-01 -2.867357991635799408e-02 8.428056538105010986e-02 -4.984170794486999512e-01 2.068869620561599731e-01 -6.091521307826042175e-02 5.076714977622032166e-02 -2.301436960697174072e-01 8.640886098146438599e-02 -2.713094949722290039e-01 -8.739920333027839661e-03 1.384037286043167114e-01 -1.957728266716003418e-01 -4.637224134057760239e-03 -2.422735542058944702e-01 2.509898245334625244e-01 5.239598080515861511e-02 1.649454683065414429e-01 -1.594679951667785645e-01 -6.470859050750732422e-02
1.533419340848922729e-01 -2.946924567222595215e-01 -2.089938372373580933e-01 5.876400694251060486e-02 1.807896047830581665e-01 3.586932718753814697e-01 -1.386640965938568115e-01 3.665616735816001892e-02 4.346722736954689026e-02 9.880847483873367310e-02 1.127935647964477539e-01 -7.990582287311553955e-02 2.936448752880096436e-01 2.486813664436340332e-01 -2.231311500072479248e-01 -3.570280373096466064e-01 5.150800570845603943e-02 1.222988292574882507e-01 3.346303701400756836e-01 -1.158401444554328918e-01 -2.610546946525573730e-01 2.729533612728118896e-02 5.579718202352523804e-02 6.334240734577178955e-02 2.560586482286453247e-02 1.259188503026962280e-01 -1.445685923099517822e-01 -1.355075538158416748e-01 2.545209787786006927e-02 6.625767797231674194e-02 -1.006289497017860413e-01 -1.205957531929016113e-01
-4.960295557975769043e-02 -3.734946995973587036e-02 -1.369823217391967773e-01 8.961582183837890625e-02 2.671268768608570099e-03 3.650683164596557617e-01 -5.438791215419769287e-02 1.558749377727508545e-01 5.455098301172256470e-02 3.546833693981170654e-01 1.898385882377624512e-01 -2.014151588082313538e-02 -2.754239141941070557e-01 8.076287806034088135e-02 3.458324819803237915e-02 -1.878635585308074951e-01 3.550559878349304199e-01 -2.473186403512954712e-01 6.759838014841079712e-02 -2.681982815265655518e-01 -2.272954732179641724e-01 -1.202710792422294617e-01 7.955195009708404541e-02 2.984565496444702148e-01 -2.132980227470397949e-01 -5.193622782826423645e-02 -3.805168718099594116e-02 3.484543412923812866e-02 -4.324680939316749573e-02 1.728732287883758545e-01 7.105981558561325073e-02 -1.086155772209167480e-01
-8.935933932662010193e-03 2.182478755712509155e-01 -2.248629033565521240e-01 -1.165771186351776123e-01 -1.712097674608230591e-01 3.866526186466217041e-01 -2.848466038703918457e-01 -2.806434929370880127e-01 8.735375106334686279e-02 -8.687123656272888184e-02 4.166241362690925598e-02 9.826020151376724243e-02 -6.514384597539901733e-02 6.864222139120101929e-02 2.529808878898620605e-01 -4.124340713024139404e-01 2.084476053714752197e-01 -4.614258930087089539e-02 3.974794596433639526e-02 7.179219741374254227e-03 -1.566730141639709473e-01 -1.538853496313095093e-01 1.856004935689270496e-03 3.455743491649627686e-01 -1.371286511421203613e-01 1.388237178325653076e-01 -4.864657670259475708e-02 -8.384877443313598633e-02 4.542138800024986267e-02 -1.220180019736289978e-01 2.191067300736904144e-02 5.480892956256866455e-03
3.387880921363830566e-01 -1.775083839893341064e-01 -7.804434746503829956e-02 3.183192014694213867e-01 6.619139015674591064e-02 -2.630347013473510742e-01 -1.333544850349426270e-01 -2.831910736858844757e-02 1.701635867357254028e-02 -1.031593903899192810e-01 1.866656541824340820e-01 -1.871432512998580933e-01 2.656115777790546417e-02 -1.229404751211404800e-02 7.664813846349716187e-02 -2.517124116420745850e-01 2.179483175277709961e-01 1.544740051031112671e-01 4.366928339004516602e-02 -3.313298523426055908e-01 -1.635665893554687500e-01 2.286546975374221802e-01 2.500811778008937836e-02 1.844190955162048340e-01 -1.734946966171264648e-01 1.139211133122444153e-01 1.154195219278335571e-01 -2.791824638843536377e-01 -2.129206806421279907e-01 -8.561690896749496460e-02 9.457802027463912964e-02 1.028408631682395935e-01
-7.189574837684631348e-02 9.737004339694976807e-02 -2.079688757658004761e-01 -1.408484578132629395e-01 -1.080179139971733093e-01 3.297975659370422363e-02 -2.852066755294799805e-01 -4.701553285121917725e-02 6.077058613300323486e-02 1.203404143452644348e-01 4.212589561939239502e-01 -1.975246965885162354e-01 -9.454266168177127838e-03 2.067247405648231506e-02 1.539672464132308960e-01 -2.648883163928985596e-01 -9.956297278404235840e-02 -3.338608741760253906e-01 -8.862358331680297852e-02 -1.418686658143997192e-01 6.222314387559890747e-02 -2.719083428382873535e-01 3.058315254747867584e-02 3.379328548908233643e-01 -5.326000601053237915e-02 2.009243369102478027e-01 -1.397314369678497314e-01 -1.508323997259140015e-01 6.363620609045028687e-02 5.898543819785118103e-02 2.472465187311172485e-01 2.179507911205291748e-02
-5.552811548113822937e-03 3.055337816476821899e-02 -3.249807357788085938e-01 2.578819692134857178e-01 -1.856111735105514526e-01 3.403742238879203796e-02 1.050641015172004700e-01 -1.602295488119125366e-01 1.751251369714736938e-01 -7.881589978933334351e-02 2.113082408905029297e-01 -2.489242702722549438e-02 1.103662326931953430e-01 1.364142894744873047e-01 -1.023208647966384888e-01 -5.737802386283874512e-01 2.247183620929718018e-01 2.365262210369110107e-01 2.210088819265365601e-01 1.539567112922668457e-01 9.151020646095275879e-02 -1.625349223613739014e-01 -5.248951911926269531e-02 -8.726377971470355988e-03 -7.189178466796875000e-02 -5.405323579907417297e-03 -1.624116897583007812e-01 8.145468682050704956e-02 2.256439812481403351e-02 -1.926464959979057312e-02 -1.205691695213317871e-01 1.781088262796401978e-01
2.691049277782440186e-01 1.342426687479019165e-01 -1.713549047708511353e-01 1.729749292135238647e-01 1.399934738874435425e-01 6.584093719720840454e-02 -3.534250557422637939e-01 -1.233798936009407043e-01 3.755678609013557434e-02 -6.417445838451385498e-03 2.012640833854675293e-01 -2.619355022907257080e-01 1.232809796929359436e-01 -1.406196951866149902e-01 1.651574969291687012e-01 -3.659417331218719482e-01 5.926584359258413315e-03 -1.882548630237579346e-02 3.106633424758911133e-01 -1.916448324918746948e-01 -1.787700504064559937e-01 1.163319423794746399e-01 -1.506692469120025635e-01 2.212692052125930786e-01 -1.146903820335865021e-02 1.368332207202911377e-01 3.106079995632171631e-01 1.612603082321584225e-03 3.284843638539314270e-02 -4.546333570033311844e-03 1.007788926362991333e-01 -4.592372104525566101e-02
-3.990712389349937439e-02 -1.870530694723129272e-01 2.273439168930053711e-01 2.602218985557556152e-01 2.614463269710540771e-01 1.289147287607192993e-01 9.669366478919982910e-02 1.823557019233703613e-01 1.084887534379959106e-01 1.083822995424270630e-01 2.882481813430786133e-01 -1.226182729005813599e-01 7.496629375964403152e-03 1.414098292589187622e-01 -4.135080054402351379e-02 -2.829117774963378906e-01 1.782555365934967995e-03 3.819675883278250694e-03 1.196994557976722717e-01 -1.375187784433364868e-01 -5.749469622969627380e-02 6.852562725543975830e-02 2.977403439581394196e-02 3.168774843215942383e-01 -2.303591817617416382e-01 2.534260749816894531e-01 -1.140035390853881836e-01 -7.264718413352966309e-02 1.290154159069061279e-01 -7.490451447665691376e-03 -1.157908737659454346e-01 4.298500716686248779e-01
9.355079382658004761e-02 -1.809114068746566772e-01 1.146515011787414551e-01 -4.756487160921096802e-02 -2.775914371013641357e-01 2.042080014944076538e-01 -5.437037348747253418e-02 -3.253748640418052673e-02 -1.364400535821914673e-01 1.968684792518615723e-01 1.981676816940307617e-01 2.775143086910247803e-02 -1.226991880685091019e-02 8.996251970529556274e-02 2.174393273890018463e-02 -4.839724004268646240e-01 -1.319948881864547729e-01 -3.361248075962066650e-01 1.891216635704040527e-01 -2.720451951026916504e-01 -2.077125012874603271e-01 5.433142185211181641e-02 -1.401545405387878418e-01 1.771116256713867188e-01 -2.413115352392196655e-01 1.018931041471660137e-03 1.663569957017898560e-01 -7.034044712781906128e-02 1.692850887775421143e-02 1.469480060040950775e-02 -1.425103694200515747e-01 1.761448234319686890e-01
8.785837888717651367e-02 -1.813298463821411133e-02 -2.291920222342014313e-02 -7.812802493572235107e-02 2.232595719397068024e-02 -2.169478498399257660e-02 -3.248603641986846924e-02 -2.579565942287445068e-01 4.313980229198932648e-03 9.031935036182403564e-02 1.740631759166717529e-01 9.630919992923736572e-02 -2.437370829284191132e-03 1.307409107685089111e-01 -1.312292218208312988e-01 -1.987254023551940918e-01 1.858071051537990570e-02 -1.014898344874382019e-01 3.621175289154052734e-01 -1.141417920589447021e-01 -3.264896869659423828e-01 -9.749974310398101807e-02 2.108912914991378784e-01 2.687619924545288086e-01 -4.127737134695053101e-02 2.531950771808624268e-01 -2.726052999496459961e-01 -3.766332864761352539e-01 1.599102914333343506e-01 -1.730068773031234741e-01 2.623389475047588348e-02 2.634645998477935791e-01
4.359859228134155273e-02 -1.413774043321609497e-01 9.356141835451126099e-02 2.201415598392486572e-02 -3.634765744209289551e-03 2.402131073176860809e-02 1.246195062994956970e-01 -3.017638623714447021e-01 2.566595375537872314e-01 1.553818434476852417e-01 3.228156864643096924e-01 -3.559771180152893066e-01 -2.474730610847473145e-01 3.448749482631683350e-01 -5.002750828862190247e-02 -1.434147804975509644e-01 2.060218453407287598e-01 8.119300007820129395e-02 7.909511774778366089e-02 -3.845748305320739746e-02 1.829140819609165192e-02 -6.602279841899871826e-03 -1.038962751626968384e-01 4.500135183334350586e-01 -1.636869311332702637e-01 9.187959879636764526e-02 -6.211985275149345398e-02 -1.492202747613191605e-02 1.369761377573013306e-01 -8.539703488349914551e-02 -2.288536168634891510e-02 -3.375167399644851685e-02
-1.047329381108283997e-01 -8.901851624250411987e-02 -4.794549942016601562e-02 3.678843677043914795e-01 8.573070168495178223e-02 4.776076599955558777e-02 -1.567752286791801453e-02 -7.337805628776550293e-02 5.578599520958960056e-04 4.128644615411758423e-02 1.670979708433151245e-01 -3.230334958061575890e-03 -2.569631300866603851e-02 -7.848511636257171631e-02 1.611851602792739868e-01 -4.879642426967620850e-01 2.275511026382446289e-01 2.625537104904651642e-02 -1.685491502285003662e-01 1.483765691518783569e-01 -3.089469373226165771e-01 1.131688151508569717e-02 -1.470076385885477066e-02 1.984810270369052887e-02 -3.549902141094207764e-01 2.384594827890396118e-01 -2.342333644628524780e-01 -1.865939199924468994e-01 1.757133007049560547e-01 1.562532186508178711e-01 -2.651937119662761688e-02 -4.949545953422784805e-03
4.329498484730720520e-02 -2.992578744888305664e-01 2.812217175960540771e-01 -1.364095211029052734e-01 -1.359495520591735840e-01 2.926769852638244629e-02 -2.317900359630584717e-01 -1.716482788324356079e-01 1.662006527185440063e-01 -1.578773707151412964e-01 9.624832868576049805e-02 -7.775834947824478149e-02 1.838513761758804321e-01 -3.807691857218742371e-02 -3.333313167095184326e-01 -3.444704413414001465e-01 4.686026647686958313e-02 1.332381963729858398e-01 9.014966338872909546e-02 5.726998299360275269e-02 -1.548555344343185425e-01 -1.533300429582595825e-01 -1.324753556400537491e-02 3.063358962535858154e-01 -7.456949353218078613e-02 1.103671416640281677e-01 2.376914620399475098e-01 -5.684407427906990051e-02 -4.265232756733894348e-02 -5.026194453239440918e-02 3.263081014156341553e-01 1.196437850594520569e-01
1.090879216790199280e-01 2.010905928909778595e-02 -6.802018731832504272e-02 5.136757623404264450e-03 2.216274142265319824e-01 2.158008366823196411e-01 2.423924021422863007e-02 3.255231380462646484e-01 8.723090589046478271e-02 2.246960997581481934e-01 1.196990162134170532e-01 -2.151510864496231079e-01 -2.540569603443145752e-01 4.163458943367004395e-02 1.191833689808845520e-01 -3.264313042163848877e-01 3.378765285015106201e-01 -6.500888615846633911e-02 -1.405701488256454468e-01 -2.375952526926994324e-02 -2.171662300825119019e-01 -2.584391534328460693e-01 7.860209792852401733e-03 3.017035499215126038e-02 -1.992351859807968140e-01 3.111115694046020508e-01 9.617567062377929688e-02 1.343660205602645874e-01 1.496633738279342651e-01 4.727298393845558167e-02 1.777640581130981445e-01 -3.724002838134765625e-02
1.914439344545826316e-04 -1.277934163808822632e-01 9.014853276312351227e-03 2.252243310213088989e-01 1.495844572782516479e-01 9.913152456283569336e-02 -1.798161715269088745e-01 -6.878042221069335938e-02 -1.835254132747650146e-01 -2.383462190628051758e-01 1.367660760879516602e-01 2.803328074514865875e-02 -3.169584274291992188e-02 -1.393857002258300781e-01 1.162585169076919556e-01 -3.648794889450073242e-01 1.972962915897369385e-01 5.709314346313476562e-02 3.517022132873535156e-01 -1.077306047081947327e-01 7.196819875389337540e-03 -1.806912422180175781e-01 3.844555020332336426e-01 2.507293522357940674e-01 -2.271725237369537354e-01 7.067922502756118774e-02 5.329066514968872070e-02 -8.602384477853775024e-02 1.879692971706390381e-01 2.172482907772064209e-01 3.767793998122215271e-02 -1.219716742634773254e-01
-5.011539533734321594e-02 -1.682522594928741455e-01 3.539330065250396729e-01 -2.360645122826099396e-02 -1.800979226827621460e-01 -1.205533510074019432e-03 -3.761568069458007812e-01 1.191424205899238586e-01 4.088674206286668777e-03 3.147128820419311523e-01 1.102817580103874207e-01 -4.549220576882362366e-02 4.451326280832290649e-02 2.623521722853183746e-02 -8.335905522108078003e-02 -4.565593600273132324e-01 7.968093454837799072e-02 -1.326579898595809937e-01 9.497967362403869629e-02 -2.405214868485927582e-02 -2.276396155357360840e-01 -1.796344667673110962e-01 2.149696797132492065e-01 1.208031922578811646e-01 -1.612003445625305176e-01 3.684007748961448669e-02 1.533708274364471436e-01 -5.049464479088783264e-02 1.683645546436309814e-01 1.314055770635604858e-01 -1.163044497370719910e-01 1.813130378723144531e-01
2.323881387710571289e-01 -1.144894883036613464e-01 3.283960372209548950e-02 3.008306324481964111e-01 4.531373381614685059e-01 4.078624397516250610e-02 -3.593321442604064941e-01 -1.135384961962699890e-01 8.143837004899978638e-02 -8.628924190998077393e-02 9.041881561279296875e-02 -1.711824983358383179e-01 6.680977344512939453e-02 -1.512780785560607910e-01 -7.019288837909698486e-02 -2.636661529541015625e-01 6.790221482515335083e-02 -2.069510519504547119e-01 2.503864169120788574e-01 4.399932920932769775e-02 -1.750027090311050415e-01 -1.744226217269897461e-01 -1.464329361915588379e-01 6.180417537689208984e-02 -6.628018617630004883e-02 2.158469706773757935e-01 -1.330049335956573486e-01 2.990775927901268005e-02 -1.903003156185150146e-01 1.648451983928680420e-01 5.144047550857067108e-03 8.710683882236480713e-02
8.326668292284011841e-03 3.480283310636878014e-03 -2.133853733539581299e-01 -2.585925757884979248e-01 -6.389512866735458374e-02 2.528350055217742920e-01 -2.391452044248580933e-01 -1.079729199409484863e-01 -2.137922123074531555e-02 -4.806434363126754761e-02 1.363809704780578613e-01 1.127245128154754639e-01 -6.920225173234939575e-02 -5.823878198862075806e-02 8.346801251173019409e-02 -3.542969822883605957e-01 3.326404839754104614e-02 9.936977177858352661e-02 2.319560758769512177e-02 -2.657168507575988770e-01 -2.038766890764236450e-01 -2.765760421752929688e-01 -5.885070934891700745e-02 3.753404021263122559e-01 -2.431111633777618408e-01 2.017416059970855713e-01 -2.500140666961669922e-01 1.453248411417007446e-01 1.793297566473484039e-02 1.075698062777519226e-01 -1.368631981313228607e-02 1.894028186798095703e-01
1.325180977582931519e-01 -1.950034797191619873e-01 -1.169760245829820633e-02 -1.384380310773849487e-01 1.903913617134094238e-01 -8.923663944005966187e-02 -2.741992771625518799e-01 -2.643618881702423096e-01 3.898422792553901672e-02 1.326732486486434937e-01 3.078711032867431641e-01 -2.691160142421722412e-01 1.761748790740966797e-01 -1.979762921109795570e-03 2.556743025779724121e-01 -2.007259279489517212e-01 2.159517258405685425e-01 2.638119272887706757e-02 3.450754582881927490e-01 1.429025083780288696e-01 -8.314032107591629028e-02 2.352702058851718903e-02 -1.065571010112762451e-01 1.306240409612655640e-01 -1.072145029902458191e-01 -3.690680861473083496e-02 -5.375995486974716187e-02 1.192793473601341248e-01 2.883444428443908691e-01 -3.744307905435562134e-02 1.694851368665695190e-01 2.164197564125061035e-01
3.695976138114929199e-01 1.280398517847061157e-01 -5.632681772112846375e-02 1.708375960588455200e-01 1.127374395728111267e-01 3.424576297402381897e-02 -3.664109408855438232e-01 -1.393692344427108765e-01 1.308727264404296875e-01 4.722526296973228455e-02 2.409657537937164307e-01 1.524421423673629761e-01 -1.283944100141525269e-01 2.847373718395829201e-03 -6.044944003224372864e-02 -9.173629432916641235e-02 4.743072763085365295e-02 -5.606247112154960632e-02 -4.273826256394386292e-02 6.773476488888263702e-03 -2.110468894243240356e-01 -1.638568937778472900e-01 6.605435907840728760e-02 -3.759746253490447998e-02 -2.241979241371154785e-01 4.400844871997833252e-01 1.927047222852706909e-01 -6.376530975103378296e-02 3.556533250957727432e-03 -5.632898770272731781e-03 3.556265830993652344e-01 1.475516706705093384e-01
-4.749622941017150879e-02 -1.314246505498886108e-01 -1.208451837301254272e-01 2.988533675670623779e-01 -8.774161338806152344e-03 5.962846055626869202e-02 -3.842546790838241577e-02 -7.556524127721786499e-02 -2.901959232985973358e-02 1.417502313852310181e-01 5.416995286941528320e-02 6.528457254171371460e-02 -6.922651082277297974e-02 -9.849824011325836182e-03 2.722279541194438934e-02 -5.479911565780639648e-01 1.588529497385025024e-01 1.050274819135665894e-01 -9.524996578693389893e-02 2.622402012348175049e-01 -3.160236179828643799e-01 3.333926200866699219e-02 1.532332692295312881e-02 -3.443988738581538200e-03 -4.122391343116760254e-01 2.476341724395751953e-01 -1.289789080619812012e-01 -1.000647470355033875e-01 -7.002088241279125214e-03 2.218124121427536011e-01 -9.539154917001724243e-02 -9.004854597151279449e-03
-7.980013638734817505e-02 -1.726587861776351929e-01 -9.455742686986923218e-02 8.371467143297195435e-02 -6.313180923461914062e-02 -7.613681256771087646e-02 1.265864819288253784e-01 -4.793149605393409729e-02 -3.684854879975318909e-02 1.800652891397476196e-01 2.133208662271499634e-01 -6.683834642171859741e-02 6.392992287874221802e-02 -7.399095594882965088e-02 1.520315855741500854e-01 -5.153280496597290039e-01 2.210742831230163574e-01 1.965628564357757568e-02 8.475448936223983765e-03 -5.869332700967788696e-03 -2.919861972332000732e-01 1.268483996391296387e-01 7.051523774862289429e-02 1.501516848802566528e-01 -4.132332801818847656e-01 -4.696037247776985168e-02 2.314204722642898560e-02 -3.612331449985504150e-01 -9.361673891544342041e-02 2.159989327192306519e-01 6.669445428997278214e-03 9.372212924063205719e-03
-4.321502149105072021e-02 -2.245743274688720703e-01 4.509867355227470398e-02 3.154542744159698486e-01 8.970209956169128418e-02 7.614216953516006470e-02 8.785386383533477783e-02 -1.442892849445343018e-01 1.768403500318527222e-02 -4.398238286375999451e-02 -1.844376698136329651e-02 -1.456663608551025391e-01 -2.045579999685287476e-01 2.048679292201995850e-01 -8.349845558404922485e-02 -3.153420388698577881e-01 -5.684221908450126648e-02 1.186268478631973267e-01 9.402667172253131866e-03 5.712033063173294067e-02 -3.170334696769714355e-01 9.853987395763397217e-02 -1.032794043421745300e-01 2.543972134590148926e-01 -4.985224902629852295e-01 3.067262470722198486e-02 -1.142829582095146179e-01 1.095148772001266479e-01 1.147897690534591675e-01 4.933717846870422363e-02 1.894559264183044434e-01 2.396974116563796997e-01
-1.183126419782638550e-01 -1.188946887850761414e-01 -1.678232401609420776e-01 5.943931266665458679e-02 1.203701943159103394e-01 1.174577251076698303e-01 -7.398599386215209961e-02 -1.114110350608825684e-01 -7.484780997037887573e-02 7.714170962572097778e-02 1.578668653964996338e-01 9.308545291423797607e-02 3.550782054662704468e-02 5.972442030906677246e-02 7.241830695420503616e-03 -3.228245079517364502e-01 1.176943853497505188e-01 2.093731313943862915e-01 3.946286067366600037e-02 -1.925404556095600128e-02 -3.456840217113494873e-01 9.547996520996093750e-02 -5.112419277429580688e-02 -8.146384358406066895e-02 -5.895821452140808105e-01 2.476936429738998413e-01 -1.651685833930969238e-01 -2.007321268320083618e-01 1.650711297988891602e-01 1.615040004253387451e-01 -4.027428105473518372e-03 1.113483384251594543e-01
-4.260475561022758484e-02 -2.891525626182556152e-02 4.462542831897735596e-01 6.397540122270584106e-02 1.215049773454666138e-01 5.703568458557128906e-02 3.606639057397842407e-02 -2.494337260723114014e-01 2.413503676652908325e-01 2.012572735548019409e-01 1.757199466228485107e-01 -9.135638829320669174e-04 -2.261755429208278656e-02 -2.379819750785827637e-01 3.757396014407277107e-03 -2.162717878818511963e-01 1.914763748645782471e-01 -4.172280058264732361e-02 8.274619281291961670e-02 -2.025865167379379272e-01 -5.508488044142723083e-02 -1.716400235891342163e-01 2.246648967266082764e-01 2.607961595058441162e-01 -2.009005993604660034e-01 1.500698626041412354e-01 1.017784979194402695e-02 -2.347906082868576050e-01 2.053489536046981812e-01 1.426797658205032349e-01 2.471553832292556763e-01 3.435535589233040810e-03
2.977503836154937744e-01 2.796644531190395355e-02 7.107292860746383667e-02 -1.948178410530090332e-01 -5.822284892201423645e-02 5.178027227520942688e-02 -2.258527874946594238e-01 2.140309959650039673e-01 -3.152306005358695984e-02 2.213003486394882202e-01 1.012252941727638245e-01 -4.762722924351692200e-02 -1.791828572750091553e-01 -3.954209852963685989e-03 -1.059601679444313049e-01 -2.115660756826400757e-01 5.634675025939941406e-01 -4.393826425075531006e-02 -7.823986001312732697e-03 -7.554347813129425049e-02 -7.240375131368637085e-02 5.885433405637741089e-02 -1.219725906848907471e-01 1.523425132036209106e-01 -2.215428352355957031e-01 3.055043220520019531e-01 5.999988317489624023e-02 -1.892776936292648315e-01 1.132700741291046143e-01 1.314688026905059814e-01 1.660956740379333496e-01 5.046747624874114990e-02
1.745128072798252106e-02 -2.807365953922271729e-01 -3.373485803604125977e-02 7.994814217090606689e-02 -2.527302503585815430e-01 2.586166560649871826e-01 -1.885608583688735962e-02 -3.157826885581016541e-02 1.096768975257873535e-01 -6.148765236139297485e-02 5.660249590873718262e-01 -3.213070705533027649e-02 2.059118449687957764e-01 2.364240735769271851e-01 -2.024417966604232788e-01 -1.989317089319229126e-01 -1.812806725502014160e-01 -9.662240743637084961e-02 3.160481154918670654e-02 -6.655810773372650146e-02 -1.738598346710205078e-01 -1.192715913057327271e-01 5.503171309828758240e-02 1.250459253787994385e-01 -1.520269960165023804e-01 6.780090183019638062e-02 5.923900753259658813e-02 -2.573906183242797852e-01 1.441011577844619751e-01 -8.700454607605934143e-03 1.147018447518348694e-01 1.515085995197296143e-01
1.577051170170307159e-02 -1.080562546849250793e-01 -1.675053387880325317e-01 3.963319584727287292e-02 -8.153321593999862671e-02 2.315374314785003662e-01 -3.427493274211883545e-01 1.174867805093526840e-02 -6.216860841959714890e-03 5.696647614240646362e-02 2.434607297182083130e-01 1.489545106887817383e-01 4.556654393672943115e-02 -3.449299558997154236e-02 1.578537374734878540e-01 -2.982113957405090332e-01 1.442564576864242554e-01 -5.443519726395606995e-02 1.949204504489898682e-02 -1.578678488731384277e-01 -8.226180076599121094e-02 -4.683232009410858154e-01 -1.733941882848739624e-01 1.828036904335021973e-01 -4.050680398941040039e-01 -4.878602176904678345e-02 -1.347416639328002930e-01 -1.287753926590085030e-03 -1.818977296352386475e-01 1.293091326951980591e-01 6.979592144489288330e-02 2.770454622805118561e-02
-1.331142783164978027e-01 -2.511826157569885254e-01 5.220893025398254395e-02 1.407138556241989136e-01 -1.333898156881332397e-01 -3.262313082814216614e-02 -2.679766118526458740e-01 -1.126359850168228149e-01 3.048632293939590454e-02 7.268419861793518066e-02 2.888439036905765533e-02 -1.009875982999801636e-01 1.576676368713378906e-01 -1.005362197756767273e-01 4.485113173723220825e-02 -3.881523609161376953e-01 1.231051906943321228e-01 8.555382490158081055e-03 8.279352635145187378e-02 -2.690232396125793457e-01 -2.530598342418670654e-01 1.558535918593406677e-02 -3.956521302461624146e-02 1.513011753559112549e-01 -2.366206943988800049e-01 -1.705777086317539215e-02 -3.185619115829467773e-01 7.430436462163925171e-02 1.210941299796104431e-01 -4.512576460838317871e-01 1.381410807371139526e-01 -6.753806024789810181e-02
8.206605166196823120e-02 1.477926522493362427e-01 6.026337295770645142e-02 1.089007407426834106e-02 -2.617170214653015137e-01 1.752837747335433960e-01 -2.429941296577453613e-01 -4.023632500320672989e-03 5.007048249244689941e-01 -5.624211579561233521e-02 -6.777867674827575684e-03 -2.114438563585281372e-01 5.405871942639350891e-02 2.007723599672317505e-01 -5.020579695701599121e-02 -2.991306781768798828e-01 2.786450386047363281e-01 2.388539910316467285e-01 1.867840290069580078e-01 3.304107487201690674e-02 -1.213516946882009506e-02 -1.984063386917114258e-01 2.851186692714691162e-02 3.883501514792442322e-02 -7.128775119781494141e-02 2.384599298238754272e-01 1.752554252743721008e-02 -1.615432836115360260e-02 2.195533961057662964e-01 9.600949287414550781e-02 5.296295508742332458e-02 2.007176280021667480e-01
-1.383008360862731934e-01 -1.824460178613662720e-01 1.241886168718338013e-01 1.411607414484024048e-01 1.926147937774658203e-01 2.599216625094413757e-02 -1.895095258951187134e-01 2.163655757904052734e-01 4.154772497713565826e-03 -2.739540338516235352e-01 2.878474295139312744e-01 -6.918046623468399048e-02 1.639938354492187500e-01 -1.629878729581832886e-01 2.450463324785232544e-01 -3.131963610649108887e-01 1.153178885579109192e-01 -4.036013036966323853e-02 1.811337023973464966e-01 -1.617238521575927734e-01 -8.130531013011932373e-02 -3.294576108455657959e-01 9.903392940759658813e-02 2.338284701108932495e-01 -3.282463848590850830e-01 8.258515736088156700e-04 7.417748123407363892e-02 -2.262193523347377777e-02 1.037477478384971619e-01 2.543123438954353333e-02 1.607159525156021118e-01 -1.135619208216667175e-01
2.083924561738967896e-01 -1.844970583915710449e-01 -3.954603150486946106e-02 -3.344409763813018799e-01 -1.782723814249038696e-01 1.246608048677444458e-01 -1.200691238045692444e-01 1.082475036382675171e-01 2.541432082653045654e-01 -1.504428982734680176e-01 2.468455880880355835e-01 -1.021742597222328186e-01 1.065072864294052124e-01 1.278486698865890503e-01 5.350117385387420654e-02 -3.136955201625823975e-01 2.501665800809860229e-02 2.990856468677520752e-01 8.449456095695495605e-02 1.762523502111434937e-01 -1.215224415063858032e-01 5.753632634878158569e-02 -1.649091988801956177e-01 1.639956384897232056e-01 -1.430600881576538086e-01 3.663678094744682312e-02 1.515950858592987061e-01 -3.169206976890563965e-01 1.688771396875381470e-01 1.627319455146789551e-01 -2.695108018815517426e-02 2.161179929971694946e-01
4.847296699881553650e-02 1.359911412000656128e-01 -2.031593769788742065e-01 3.351579420268535614e-03 -3.015439808368682861e-01 3.565315306186676025e-01 -1.243341118097305298e-01 -1.602440625429153442e-01 4.138808324933052063e-02 -2.155767530202865601e-01 6.165205314755439758e-02 -3.180509805679321289e-02 -2.159199714660644531e-01 4.938185214996337891e-02 2.365372180938720703e-01 -3.830912411212921143e-01 -4.121612291783094406e-03 4.295824840664863586e-02 4.564923793077468872e-02 -1.627451628446578979e-01 -2.369804978370666504e-01 -5.971465632319450378e-02 6.316508352756500244e-02 2.278808951377868652e-01 -1.534668505191802979e-01 1.436837315559387207e-01 1.975398510694503784e-02 1.843251138925552368e-01 6.560133397579193115e-02 6.646193563938140869e-02 -1.658339053392410278e-02 3.745497167110443115e-01
-3.123412840068340302e-02 1.920527666807174683e-01 -4.286503419280052185e-02 6.536439806222915649e-02 -2.343850582838058472e-02 8.437659591436386108e-02 -2.336341887712478638e-01 -7.351599633693695068e-02 8.338265866041183472e-02 2.098186016082763672e-01 1.711592078208923340e-01 -5.678278952836990356e-02 1.094637960195541382e-01 6.391914561390876770e-03 2.300667762756347656e-01 -2.546673715114593506e-01 -4.201596602797508240e-03 -1.558740735054016113e-01 -9.917493909597396851e-02 -1.508117467164993286e-01 5.377973429858684540e-03 -5.428558588027954102e-01 -2.926627732813358307e-02 3.734367191791534424e-01 -3.305247426033020020e-01 1.007716506719589233e-01 -9.435479529201984406e-03 6.270048674196004868e-03 -1.103319972753524780e-01 7.481304556131362915e-02 1.862801462411880493e-01 1.055405065417289734e-01
[truncated: 3,270,937 more chars]
