# Supplementary material for: The Language of Innovation
Source: PLoS One. 2020 Apr 30;15(4):e0230107. doi: 10.1371/journal.pone.0230107 (PMC7194493; doi:10.1371/journal.pone.0230107)
Supplement: S22 File — (GZ) [file pone.0230107.s022.tar.gz › 2000-2004/V2Run_10_VS_4500_embeddings2000-2004ED32.txt]

-9.618368744850158691e-02 -1.278824955224990845e-01 3.425844758749008179e-02 8.767603337764739990e-02 1.188864037394523621e-01 -1.624578237533569336e-01 1.603143513202667236e-01 -2.786754369735717773e-01 1.102018356323242188e-01 -2.775422036647796631e-01 -1.841178238391876221e-01 2.086718380451202393e-01 -1.688162237405776978e-01 7.267884165048599243e-02 2.246513217687606812e-01 1.881981194019317627e-01 -6.776242703199386597e-02 2.310348600149154663e-01 2.884825170040130615e-01 2.002202868461608887e-01 2.315781414508819580e-01 2.857726812362670898e-01 -4.178847745060920715e-02 1.346227377653121948e-01 1.405643522739410400e-01 -2.287693880498409271e-02 -1.897087544202804565e-01 1.900393664836883545e-01 5.373750627040863037e-02 -6.078859046101570129e-02 2.347617596387863159e-01 -2.117458879947662354e-01
-9.560810402035713196e-03 2.010278962552547455e-02 -8.806540071964263916e-02 1.222560554742813110e-01 1.711022257804870605e-01 1.401979029178619385e-01 9.221887588500976562e-02 -6.076373159885406494e-02 2.962417900562286377e-03 -2.486258000135421753e-01 2.037403285503387451e-01 -1.803905889391899109e-02 -1.774937212467193604e-01 -1.874236948788166046e-02 -2.880821935832500458e-02 1.379492580890655518e-01 -3.232365250587463379e-01 2.992711588740348816e-02 3.262287974357604980e-01 -2.527558207511901855e-01 4.211616814136505127e-01 1.488667428493499756e-01 -1.246806830167770386e-01 -1.031791865825653076e-01 1.658835262060165405e-01 -4.463585838675498962e-02 -1.593051105737686157e-01 -3.158401548862457275e-01 8.432904630899429321e-02 -3.086953163146972656e-01 -4.076345264911651611e-02 1.317889895290136337e-02
8.391588181257247925e-02 3.214347409084439278e-03 1.630298644304275513e-01 1.556026488542556763e-01 -1.164080351591110229e-01 1.054481342434883118e-01 2.195426821708679199e-01 -3.448859453201293945e-01 -6.712241470813751221e-02 -7.890896499156951904e-02 -1.945583894848823547e-02 2.089633047580718994e-01 -2.798269391059875488e-01 1.780860722064971924e-01 -1.894968450069427490e-01 1.599846631288528442e-01 -4.316461384296417236e-01 2.130466103553771973e-01 7.091034948825836182e-02 -1.371767520904541016e-01 7.348842173814773560e-02 3.313914537429809570e-01 -3.424232825636863708e-02 -1.303635090589523315e-01 -5.994017422199249268e-02 -2.577104270458221436e-01 1.166272535920143127e-01 -8.757072500884532928e-03 2.014865353703498840e-02 7.791560888290405273e-02 -3.505100309848785400e-02 2.090716361999511719e-01
1.178612262010574341e-01 -1.760059595108032227e-01 1.501987129449844360e-01 2.561594545841217041e-01 1.351198703050613403e-01 1.644401550292968750e-01 1.879682391881942749e-02 -1.478282213211059570e-01 9.424583613872528076e-02 -3.166384249925613403e-02 -3.082870841026306152e-01 1.697220802307128906e-01 -8.539762347936630249e-02 -8.139045536518096924e-02 -8.031810820102691650e-02 1.561036109924316406e-01 -6.471323780715465546e-03 3.027634695172309875e-02 2.344452142715454102e-01 1.104555204510688782e-01 1.942228525876998901e-01 5.211306214332580566e-01 -2.314223349094390869e-01 2.236897051334381104e-01 -1.982926577329635620e-01 1.551626175642013550e-01 3.291551768779754639e-02 1.098193228244781494e-01 2.905674278736114502e-02 3.388705477118492126e-02 -1.194259077310562134e-01 -2.171870172023773193e-01
1.768465340137481689e-01 -7.932732254266738892e-02 2.576926946640014648e-01 -4.724159836769104004e-02 2.635904550552368164e-01 -4.564308747649192810e-02 1.048816964030265808e-01 -5.554449558258056641e-01 -6.476930528879165649e-02 -8.985252678394317627e-02 -8.858327753841876984e-03 1.342850029468536377e-01 -7.645414769649505615e-02 6.106858700513839722e-02 2.132160812616348267e-01 1.730078011751174927e-01 -2.055206149816513062e-01 1.365733891725540161e-01 2.322170138359069824e-01 1.766147166490554810e-01 2.427851855754852295e-01 1.448496878147125244e-01 1.219118461012840271e-01 1.815570332109928131e-02 -2.856885194778442383e-01 -4.280140250921249390e-02 1.690476201474666595e-02 -1.573578082025051117e-02 1.968980580568313599e-01 -1.252969652414321899e-01 -8.190955966711044312e-02 -3.284184262156486511e-02
1.591667383909225464e-01 -2.089993506669998169e-01 8.213926851749420166e-02 6.499276310205459595e-02 1.051332801580429077e-01 -1.499355733394622803e-01 -1.556969340890645981e-02 -3.075178861618041992e-01 1.274092495441436768e-01 -3.515754938125610352e-01 5.504875630140304565e-02 2.706635296344757080e-01 -2.023961395025253296e-01 9.931915253400802612e-02 1.091860309243202209e-01 1.598569899797439575e-01 -1.423796564340591431e-01 1.992662996053695679e-01 9.575449675321578979e-02 2.469370961189270020e-01 2.475646138191223145e-01 6.859114021062850952e-02 4.092407412827014923e-03 1.737116575241088867e-01 -1.787094958126544952e-02 -1.906985938549041748e-01 2.409734576940536499e-01 -3.194872289896011353e-02 1.407626867294311523e-01 -2.855992317199707031e-01 2.547262469306588173e-03 2.525193095207214355e-01
2.102704048156738281e-01 2.077056653797626495e-02 8.952619135379791260e-02 -3.833002597093582153e-02 2.280811369419097900e-01 -2.285189926624298096e-02 1.256441473960876465e-01 -3.700851500034332275e-01 1.096804663538932800e-01 -2.267734408378601074e-01 1.518641263246536255e-01 1.284300237894058228e-01 -1.454605758190155029e-01 1.031185686588287354e-01 -1.629090011119842529e-01 1.948613226413726807e-01 -3.607699573040008545e-01 1.705076396465301514e-01 2.515987157821655273e-01 -6.679811328649520874e-02 9.335921704769134521e-02 7.722909003496170044e-02 -2.993671037256717682e-02 1.990783065557479858e-01 -1.977868080139160156e-01 -2.009071558713912964e-01 -1.501453518867492676e-01 1.410502195358276367e-01 2.738797068595886230e-01 5.102392286062240601e-02 1.023973375558853149e-01 2.214527428150177002e-01
2.288843393325805664e-01 -1.934218853712081909e-01 6.311453133821487427e-02 5.680297687649726868e-02 1.584376245737075806e-01 -9.725674241781234741e-02 -1.353254616260528564e-01 -3.250221610069274902e-01 -8.502619341015815735e-03 -2.391718327999114990e-01 -5.759958177804946899e-02 9.862960875034332275e-02 -1.894610971212387085e-01 -1.253847330808639526e-01 2.568338252604007721e-02 1.253956854343414307e-01 -3.061328530311584473e-01 -1.293397694826126099e-01 2.248795926570892334e-01 -2.399494312703609467e-02 8.603908121585845947e-02 5.291380286216735840e-01 1.371055245399475098e-01 9.050676226615905762e-02 -3.349516540765762329e-02 -5.981965363025665283e-02 1.108843684196472168e-01 5.863177776336669922e-02 1.817590296268463135e-01 -1.699078828096389771e-01 -2.059016190469264984e-02 2.177617400884628296e-01
-7.707305252552032471e-02 -1.594261825084686279e-01 -1.296609044075012207e-01 1.498174965381622314e-01 2.549886405467987061e-01 -6.306247413158416748e-02 2.852729260921478271e-01 -4.610550701618194580e-01 -6.478452682495117188e-02 -1.256105303764343262e-01 1.426313966512680054e-01 2.233955115079879761e-01 4.138522967696189880e-02 -2.648497559130191803e-02 -1.660215407609939575e-01 4.482008516788482666e-01 -2.279831469058990479e-01 1.641619652509689331e-01 5.236047133803367615e-02 -1.091255992650985718e-01 1.317934691905975342e-01 2.722468972206115723e-01 6.970307230949401855e-02 3.390674293041229248e-02 -1.175054237246513367e-01 -1.474113315343856812e-01 6.296388804912567139e-02 2.170896902680397034e-02 -2.119954489171504974e-02 -3.906615823507308960e-02 6.327397376298904419e-02 9.125614911317825317e-02
-5.728144198656082153e-03 -2.519485056400299072e-01 7.032196968793869019e-03 1.714811474084854126e-01 2.660302221775054932e-01 1.508898288011550903e-01 6.438796967267990112e-02 -3.100629448890686035e-01 -1.767754554748535156e-01 2.083085477352142334e-01 3.203624114394187927e-02 9.859322011470794678e-02 -1.778832972049713135e-01 8.011067658662796021e-02 -1.610543727874755859e-01 8.227477781474590302e-03 -3.170149326324462891e-01 4.844504967331886292e-02 1.126280054450035095e-01 -2.398552149534225464e-01 1.822716444730758667e-01 2.883720397949218750e-01 -1.125013008713722229e-01 -1.090354099869728088e-01 1.617761552333831787e-01 1.754655241966247559e-01 -6.191777810454368591e-02 1.434994637966156006e-01 3.495790958404541016e-01 -1.971351802349090576e-01 -4.871716722846031189e-02 7.028042525053024292e-02
1.605905443429946899e-01 -2.208948582410812378e-01 6.102434173226356506e-02 1.866380423307418823e-01 2.086156420409679413e-02 -2.077489346265792847e-02 9.597858786582946777e-02 -8.728045225143432617e-02 -2.209190279245376587e-02 -2.899838089942932129e-01 9.623268991708755493e-02 2.912738323211669922e-01 -1.490731537342071533e-01 -1.004583463072776794e-01 6.803719699382781982e-02 2.118173986673355103e-01 2.782262489199638367e-02 1.627341508865356445e-01 2.778674662113189697e-01 8.416494727134704590e-02 3.868480026721954346e-01 2.729770839214324951e-01 -9.975963085889816284e-02 1.696057915687561035e-01 -2.451434358954429626e-02 -1.008888855576515198e-01 -2.214756160974502563e-01 1.405804306268692017e-01 -2.580529451370239258e-01 2.126350700855255127e-01 -2.058538347482681274e-01 -2.146082930266857147e-02
-2.275950610637664795e-01 -8.432982861995697021e-02 2.513360083103179932e-01 2.150824218988418579e-01 1.395078870700672269e-04 7.586785405874252319e-02 2.035989612340927124e-01 -3.826020359992980957e-01 -2.643916057422757149e-03 -1.803843528032302856e-01 -8.115766569972038269e-03 -9.928432293236255646e-03 -8.865492790937423706e-02 1.900928840041160583e-02 -2.002339810132980347e-01 -2.240424416959285736e-02 -2.121859937906265259e-01 8.252526074647903442e-02 3.437783122062683105e-01 -9.243965148925781250e-02 3.551535606384277344e-01 8.197095990180969238e-02 -1.018672138452529907e-01 2.059402316808700562e-01 7.378885149955749512e-02 1.570660062134265900e-02 -1.952778361737728119e-02 2.130323052406311035e-01 2.994769811630249023e-01 -2.079239189624786377e-01 -6.186926737427711487e-02 6.429260969161987305e-02
1.580042690038681030e-01 -2.072840929031372070e-02 1.077531576156616211e-01 -8.231228590011596680e-02 9.347704052925109863e-02 -7.920841127634048462e-02 5.003757029771804810e-02 -4.020769596099853516e-01 4.128107801079750061e-02 -7.701303064823150635e-02 -5.341821536421775818e-02 1.230666562914848328e-01 5.140311084687709808e-03 2.100217044353485107e-01 -1.020367071032524109e-01 2.680445313453674316e-01 -3.164877891540527344e-01 7.165877521038055420e-02 4.589948952198028564e-01 1.332997381687164307e-01 1.128544509410858154e-01 3.048392832279205322e-01 -1.057661697268486023e-01 7.160310167819261551e-03 4.325973335653543472e-03 -1.287272125482559204e-01 2.010622024536132812e-01 -2.226591110229492188e-02 2.358441501855850220e-01 -1.466145664453506470e-01 -3.542199730873107910e-02 1.961596012115478516e-01
-3.646589443087577820e-02 -1.888108402490615845e-01 1.953188776969909668e-01 -6.220778450369834900e-04 1.305674761533737183e-01 6.707958877086639404e-02 -8.559276908636093140e-02 -4.326861500740051270e-01 -9.902156144380569458e-02 -2.001443952322006226e-01 -3.816290572285652161e-02 4.127978384494781494e-01 -4.031461104750633240e-02 -1.137487143278121948e-01 -8.964416384696960449e-02 1.064134612679481506e-01 -3.385195136070251465e-01 2.276284992694854736e-01 2.528577744960784912e-01 -6.691839545965194702e-02 6.202818453311920166e-02 1.433965861797332764e-01 1.111847441643476486e-02 -1.669596135616302490e-01 -1.843184083700180054e-01 2.196039445698261261e-02 7.578355073928833008e-02 1.902362555265426636e-01 4.838429391384124756e-02 -2.463699690997600555e-02 -1.227405071258544922e-01 2.673912346363067627e-01
2.638404071331024170e-01 -8.205228298902511597e-02 1.566250920295715332e-01 4.387469589710235596e-02 8.006381243467330933e-02 1.740727759897708893e-02 1.999641805887222290e-01 -2.424502819776535034e-01 -1.259706467390060425e-01 -1.213100627064704895e-01 9.206909686326980591e-02 2.167026400566101074e-01 4.287538677453994751e-02 -6.611800938844680786e-02 5.221863090991973877e-02 -2.900965698063373566e-02 -2.235009707510471344e-02 2.814162671566009521e-01 1.484836339950561523e-01 2.712816298007965088e-01 5.250517129898071289e-01 3.675756752490997314e-01 -1.431024074554443359e-01 3.699755668640136719e-02 1.103783026337623596e-02 1.501987725496292114e-01 -1.029194667935371399e-01 -5.578787252306938171e-02 -5.390124768018722534e-02 7.899520546197891235e-02 -1.962182819843292236e-01 6.253728270530700684e-02
1.239309757947921753e-01 -1.309721320867538452e-01 2.024962604045867920e-01 1.403079032897949219e-01 2.552837729454040527e-01 3.151319175958633423e-02 -1.105927489697933197e-02 -5.151009559631347656e-01 1.376315951347351074e-01 -1.189926862716674805e-01 1.613619327545166016e-01 1.830860525369644165e-01 2.946108020842075348e-02 1.560780704021453857e-01 1.965027116239070892e-02 1.312784552574157715e-01 -1.966263502836227417e-01 2.115076594054698944e-02 2.068549841642379761e-01 -4.897363856434822083e-02 1.430605202913284302e-01 3.299444317817687988e-01 -2.021107971668243408e-01 6.785149872303009033e-02 -1.799520850181579590e-01 -5.365188047289848328e-02 5.830015242099761963e-02 1.983735710382461548e-02 2.402417361736297607e-01 -1.851977407932281494e-01 -9.735817462205886841e-02 2.001203894615173340e-01
2.543179392814636230e-01 -4.714107513427734375e-02 -1.216614171862602234e-01 -3.313801018521189690e-03 1.578080803155899048e-01 -4.237615317106246948e-02 -1.029770225286483765e-01 -3.196034431457519531e-01 2.305693924427032471e-02 -2.054095715284347534e-01 3.413172438740730286e-02 3.758725523948669434e-01 -2.659770250320434570e-01 9.921003133058547974e-02 1.724827587604522705e-01 3.191558122634887695e-01 -2.479253113269805908e-01 2.241630479693412781e-02 1.762372106313705444e-01 -5.403577536344528198e-02 1.565800011157989502e-01 1.825537681579589844e-01 -2.077780812978744507e-01 1.663344204425811768e-01 -1.071543619036674500e-01 -8.633033186197280884e-02 -1.347674243152141571e-02 -1.300799101591110229e-01 2.184075713157653809e-01 -1.253554373979568481e-01 -1.847482025623321533e-01 1.524954289197921753e-01
1.450618207454681396e-01 -1.874934136867523193e-01 2.105902731418609619e-01 2.439733594655990601e-01 2.373350970447063446e-02 1.609311699867248535e-01 7.411473989486694336e-02 -2.532750666141510010e-01 -1.009780764579772949e-01 -8.872248232364654541e-02 -1.122636944055557251e-01 2.251794040203094482e-01 -1.697491668164730072e-02 -3.911491110920906067e-02 -1.090559177100658417e-02 8.379039913415908813e-02 -3.441923484206199646e-02 -4.338574036955833435e-02 4.146981239318847656e-01 -3.212858438491821289e-01 3.729458749294281006e-01 6.541579961776733398e-02 1.456230431795120239e-01 -5.551541969180107117e-02 1.839831471443176270e-01 -1.647115796804428101e-01 -1.403345763683319092e-01 3.175143385306000710e-03 2.322322726249694824e-01 -8.910752087831497192e-02 1.172306463122367859e-01 2.264352887868881226e-01
1.643498078919947147e-03 -1.779314279556274414e-01 1.286313086748123169e-01 -1.323020905256271362e-01 3.754703104496002197e-01 2.082482539117336273e-02 -5.431190133094787598e-02 -2.726389765739440918e-01 2.492846846580505371e-01 -1.886783242225646973e-01 1.127921938896179199e-01 1.916232109069824219e-01 -1.364830583333969116e-01 1.312770992517471313e-01 1.893257535994052887e-02 1.049815267324447632e-01 -3.317141234874725342e-01 2.713516168296337128e-02 3.176742792129516602e-01 1.820796728134155273e-01 4.127352312207221985e-02 4.123888909816741943e-01 1.614807173609733582e-02 1.509358733892440796e-01 -6.128915026783943176e-02 -1.495125293731689453e-01 2.403900772333145142e-02 2.633202075958251953e-02 1.018383800983428955e-01 -2.983287908136844635e-02 -1.109074875712394714e-01 1.748588085174560547e-01
2.335829734802246094e-01 -2.353664934635162354e-01 7.283501327037811279e-02 -1.254349797964096069e-01 -7.503835856914520264e-02 6.914172787219285965e-03 8.830574899911880493e-02 -3.676524162292480469e-01 1.715017706155776978e-01 -1.307612508535385132e-01 1.860502809286117554e-01 2.742437422275543213e-01 -2.728318870067596436e-01 7.867467403411865234e-02 1.312685459852218628e-01 2.491236031055450439e-01 -2.593930065631866455e-01 4.221744462847709656e-02 1.773396879434585571e-01 1.233124881982803345e-01 1.957601010799407959e-01 1.766128391027450562e-01 -9.913613647222518921e-02 1.193983107805252075e-01 -3.120774626731872559e-01 8.183849044144153595e-03 1.144619882106781006e-01 3.718386963009834290e-02 2.252091616392135620e-01 7.604303536936640739e-04 2.513588406145572662e-02 1.774422228336334229e-01
1.969217061996459961e-01 -2.352142781019210815e-01 -2.634239792823791504e-01 1.360603701323270798e-02 3.569442778825759888e-02 2.037477679550647736e-02 -4.777281731367111206e-02 -2.409217953681945801e-01 1.214653104543685913e-01 -1.040831357240676880e-01 2.258513122797012329e-01 -8.021213114261627197e-02 7.263559848070144653e-02 -2.747167134657502174e-03 -1.093809828162193298e-01 2.789241671562194824e-01 -2.823584973812103271e-01 2.713108658790588379e-01 1.169604342430830002e-02 -8.208443969488143921e-02 -1.705426909029483795e-02 4.479725062847137451e-01 3.842163085937500000e-02 1.359630525112152100e-01 2.069252580404281616e-01 -1.426732689142227173e-01 -3.261600136756896973e-01 -5.117021873593330383e-02 5.631758365780115128e-03 -1.783550977706909180e-01 -9.358025342226028442e-02 4.809084162116050720e-02
-1.351252943277359009e-01 2.557065151631832123e-02 3.950218856334686279e-01 2.151577025651931763e-01 7.794990390539169312e-02 6.736365705728530884e-02 1.509499996900558472e-01 -3.004638254642486572e-01 4.020567238330841064e-02 -1.729686260223388672e-01 9.969694167375564575e-02 4.080237820744514465e-02 -1.350131183862686157e-01 -3.735463693737983704e-02 -1.278779059648513794e-01 1.669634580612182617e-01 -2.684450745582580566e-01 -2.362063340842723846e-02 3.322418630123138428e-01 -1.506282985210418701e-01 4.005644023418426514e-01 -1.338623370975255966e-02 -2.622618339955806732e-02 6.718994677066802979e-02 7.860141992568969727e-02 -9.166419506072998047e-02 -3.078806996345520020e-01 2.311799973249435425e-01 6.060345470905303955e-02 8.152234554290771484e-02 5.505559965968132019e-02 -1.971576921641826630e-02
1.022354438900947571e-01 -1.452881693840026855e-01 -6.662376970052719116e-02 -1.114130169153213501e-01 -2.473962120711803436e-02 -4.147180914878845215e-02 5.979720875620841980e-02 -2.938902080059051514e-01 -2.750977128744125366e-02 -3.015326857566833496e-01 4.520890116691589355e-02 1.095637604594230652e-01 -2.820253074169158936e-01 2.302955090999603271e-01 -3.042367398738861084e-01 1.368721872568130493e-01 -2.612930238246917725e-01 7.364914566278457642e-02 3.512125313282012939e-01 2.430951967835426331e-02 6.858340650796890259e-02 2.993495166301727295e-01 2.739646434783935547e-01 -8.459664881229400635e-02 2.886186167597770691e-02 -1.742022931575775146e-01 4.146593436598777771e-02 -6.036353856325149536e-02 1.022005919367074966e-02 -8.642061799764633179e-02 -2.987936139106750488e-01 4.640663042664527893e-02
1.648532748222351074e-01 -2.719943523406982422e-01 -1.648053713142871857e-02 2.959601581096649170e-01 1.111821383237838745e-01 1.257603913545608521e-01 2.400572411715984344e-02 -9.000559896230697632e-02 3.858276829123497009e-02 -1.775400638580322266e-01 -1.011716425418853760e-01 1.181924268603324890e-01 -3.624340295791625977e-01 -2.410791255533695221e-02 -1.810887455940246582e-01 -2.756421919912099838e-03 7.194781303405761719e-02 1.445881724357604980e-01 2.822804152965545654e-01 3.661989867687225342e-01 3.507507443428039551e-01 2.623175382614135742e-01 -1.670182794332504272e-01 3.805763646960258484e-02 -1.501545310020446777e-01 1.679816246032714844e-01 -6.262066215276718140e-02 6.765519827604293823e-02 -5.961294099688529968e-02 7.078084349632263184e-02 -1.458568423986434937e-01 -4.497205838561058044e-02
-2.595216780900955200e-02 -7.274030894041061401e-02 1.728115379810333252e-01 9.578351676464080811e-02 3.255974650382995605e-01 -4.081857204437255859e-02 1.604716628789901733e-01 -4.477811455726623535e-01 -5.543276667594909668e-02 -3.122346699237823486e-01 -2.555926442146301270e-01 7.652249932289123535e-02 -1.238963156938552856e-01 2.699051797389984131e-01 -3.521291911602020264e-02 1.006223484873771667e-01 -1.227010623551905155e-03 -1.241747476160526276e-02 2.415817230939865112e-01 -1.272669881582260132e-01 5.832383781671524048e-02 3.943739235401153564e-01 8.668491989374160767e-02 -3.068131953477859497e-02 -3.743506595492362976e-02 1.413347478955984116e-02 -2.279458753764629364e-02 8.482878655195236206e-02 1.527403891086578369e-01 9.912818670272827148e-02 -2.335264831781387329e-01 1.031403020024299622e-01
1.975559890270233154e-01 -1.736841946840286255e-01 1.547562032938003540e-01 1.568565964698791504e-01 1.289507150650024414e-01 -1.764201521873474121e-01 7.488440722227096558e-02 -1.296034008264541626e-01 8.783022314310073853e-02 -1.508301943540573120e-01 1.023836955428123474e-01 2.500368952751159668e-01 -1.431179195642471313e-01 -1.968319565057754517e-01 -4.552817717194557190e-02 1.463481932878494263e-01 -1.180274635553359985e-01 2.981163263320922852e-01 1.431944072246551514e-01 2.136986106634140015e-01 2.995050847530364990e-01 3.461623489856719971e-01 -6.422883830964565277e-03 -6.735318899154663086e-02 -7.402669638395309448e-02 2.438061684370040894e-01 -3.058653473854064941e-01 1.887903213500976562e-01 -1.778410822153091431e-01 -6.793481111526489258e-02 -1.056195497512817383e-01 -3.625048696994781494e-02
-4.779215157032012939e-02 1.146891992539167404e-02 8.760188519954681396e-02 1.424527764320373535e-01 2.523951828479766846e-01 6.745428591966629028e-02 -1.039190590381622314e-01 -3.443289399147033691e-01 3.389189764857292175e-02 -3.616818189620971680e-01 -1.286842823028564453e-01 1.464293748140335083e-01 -1.795610338449478149e-01 2.378944903612136841e-01 -8.884623646736145020e-02 1.959914565086364746e-01 -1.754673868417739868e-01 -1.661604642868041992e-01 2.406796067953109741e-01 1.499663442373275757e-01 2.689420580863952637e-01 2.857861518859863281e-01 9.338246285915374756e-02 -9.263248741626739502e-02 -1.072234585881233215e-01 -1.387831568717956543e-01 1.585806608200073242e-01 1.873444169759750366e-01 4.926719143986701965e-02 1.121137961745262146e-01 -1.025103256106376648e-01 2.006707191467285156e-01
6.154529377818107605e-02 -2.402872592210769653e-01 -2.705859541893005371e-01 5.279380828142166138e-02 1.739484667778015137e-01 1.340814232826232910e-01 -1.229718700051307678e-01 -1.297607719898223877e-01 -7.202173769474029541e-02 -2.217443585395812988e-01 -2.771117389202117920e-01 1.647271215915679932e-01 -1.030930727720260620e-01 -7.360753417015075684e-02 -2.674506902694702148e-01 1.485553532838821411e-01 8.144818246364593506e-02 1.589113026857376099e-01 2.408060580492019653e-01 1.473020315170288086e-01 3.381381034851074219e-01 3.619262874126434326e-01 -1.433048546314239502e-01 -1.391757652163505554e-02 1.121763139963150024e-01 6.922435760498046875e-02 -1.119636520743370056e-01 -9.012775123119354248e-02 -6.666678190231323242e-02 -7.415086030960083008e-02 -1.449481546878814697e-01 -2.602474987506866455e-01
-5.843217670917510986e-02 -1.773037016391754150e-01 2.529923319816589355e-01 5.403743684291839600e-02 1.016852539032697678e-02 3.517491742968559265e-02 1.879094541072845459e-02 -3.595406413078308105e-01 1.270744502544403076e-01 -1.985500603914260864e-01 1.199935451149940491e-01 6.366587430238723755e-02 -7.751259952783584595e-02 -2.069188840687274933e-02 -3.607258200645446777e-02 3.576289713382720947e-01 -2.546670138835906982e-01 1.113466992974281311e-01 4.660817682743072510e-01 -1.326869707554578781e-02 1.796914148144423962e-03 2.268613129854202271e-01 -2.871920913457870483e-02 2.615134418010711670e-01 -1.240487992763519287e-01 -1.015620604157447815e-01 -1.546469982713460922e-02 -1.152270883321762085e-01 1.823023706674575806e-01 -1.846543550491333008e-01 -1.496873646974563599e-01 1.153295189142227173e-01
5.439549684524536133e-03 -1.521280407905578613e-01 2.427648566663265228e-02 2.093474417924880981e-01 2.625441253185272217e-01 -4.079939424991607666e-02 -2.615257911384105682e-02 -7.608605176210403442e-02 1.054328680038452148e-01 -3.721046745777130127e-01 -1.135315969586372375e-01 2.348623722791671753e-01 -8.055380545556545258e-03 -6.032423302531242371e-02 2.623158274218440056e-03 1.510436087846755981e-01 5.212750285863876343e-03 1.892314553260803223e-01 2.672306895256042480e-01 3.037417232990264893e-01 4.586601555347442627e-01 2.610613703727722168e-01 8.996319957077503204e-03 3.692251071333885193e-02 -1.655317395925521851e-01 7.976787537336349487e-02 -1.618813574314117432e-01 1.276573836803436279e-01 3.449560701847076416e-02 1.983156353235244751e-01 -1.063957959413528442e-01 -6.011692807078361511e-02
2.455374747514724731e-01 -1.327760964632034302e-01 3.861591592431068420e-02 2.297393977642059326e-01 2.372165583074092865e-02 -1.255295276641845703e-01 9.509342908859252930e-02 -4.257432222366333008e-01 -1.448888033628463745e-01 -1.608049869537353516e-01 -4.050731658935546875e-02 -9.276528656482696533e-02 -7.820962928235530853e-03 6.848060339689254761e-02 -1.818566322326660156e-01 2.978666126728057861e-01 1.656721904873847961e-02 1.313272267580032349e-01 -5.729806423187255859e-02 -3.604824095964431763e-02 2.357354313135147095e-01 2.623387575149536133e-01 -2.396100610494613647e-01 -2.119294404983520508e-01 4.405384510755538940e-02 -2.426932603120803833e-01 -3.566729724407196045e-01 5.036340281367301941e-02 1.161196976900100708e-01 -4.965726658701896667e-02 -5.865882709622383118e-02 1.368895769119262695e-01
1.103279739618301392e-01 6.806058436632156372e-02 2.212673723697662354e-01 1.525578927248716354e-02 2.182908505201339722e-01 -3.750609233975410461e-02 2.020522505044937134e-01 -4.903139770030975342e-01 7.918360829353332520e-02 -1.036674007773399353e-01 2.560293069109320641e-03 6.647963076829910278e-02 -2.650337517261505127e-01 2.698734104633331299e-01 -4.194123670458793640e-03 2.673194408416748047e-01 -2.938676476478576660e-01 -1.073608919978141785e-02 3.504202365875244141e-01 -7.438494265079498291e-02 -7.364856451749801636e-02 1.293330937623977661e-01 1.486143469810485840e-01 1.538576334714889526e-01 9.809110313653945923e-02 -7.971802353858947754e-02 1.384422462433576584e-02 -8.978288620710372925e-02 -1.326201856136322021e-01 -1.285341382026672363e-01 1.441003978252410889e-01 7.683862000703811646e-02
2.002943456172943115e-01 -1.451276540756225586e-01 1.451051235198974609e-01 4.755270853638648987e-02 2.744666934013366699e-01 5.722335074096918106e-03 1.596670784056186676e-02 -4.838247001171112061e-01 -7.299903780221939087e-02 -6.196994334459304810e-02 2.487374246120452881e-01 1.302779167890548706e-01 -1.383095830678939819e-01 -5.787221714854240417e-02 -2.261646091938018799e-02 2.452692240476608276e-01 -2.763346731662750244e-01 -1.315937191247940063e-01 3.740086257457733154e-01 2.197939157485961914e-01 1.095897406339645386e-01 1.415663361549377441e-01 -1.751505397260189056e-02 1.149626821279525757e-01 -6.318258494138717651e-02 -1.728964596986770630e-01 7.773359119892120361e-02 -6.150200217962265015e-02 1.647349447011947632e-01 -9.487994760274887085e-02 -6.618414074182510376e-02 1.515391021966934204e-01
-3.168652579188346863e-02 -2.212706059217453003e-01 -7.535756379365921021e-02 1.419756561517715454e-01 1.359417140483856201e-01 2.197809070348739624e-01 -9.568397700786590576e-02 1.650696247816085815e-02 6.751525402069091797e-02 -2.372311353683471680e-01 1.047602519392967224e-01 3.973658680915832520e-01 -3.990294635295867920e-01 -1.566692888736724854e-01 -1.740570068359375000e-01 1.825646162033081055e-01 1.043347418308258057e-01 -7.836125791072845459e-02 -3.566726297140121460e-02 -1.451161205768585205e-01 2.574862241744995117e-01 3.866486251354217529e-01 -1.320526152849197388e-01 1.302551776170730591e-01 1.371911540627479553e-02 1.888334006071090698e-01 -1.432840526103973389e-01 -4.592182487249374390e-02 8.627023547887802124e-02 1.407782174646854401e-02 -4.190712422132492065e-02 -1.159355267882347107e-01
6.208411976695060730e-02 -2.198363691568374634e-01 1.369946300983428955e-01 2.547740936279296875e-01 2.458830624818801880e-01 2.518957555294036865e-01 1.860976517200469971e-01 -9.288273006677627563e-02 -5.972469598054885864e-02 -1.030497178435325623e-01 -9.103830903768539429e-02 1.337039619684219360e-01 1.104383245110511780e-01 -1.424430757761001587e-01 -1.278874278068542480e-02 2.110947817564010620e-01 -2.507366240024566650e-01 6.367226690053939819e-02 8.784385770559310913e-02 -2.295815348625183105e-01 3.165068626403808594e-01 1.289016008377075195e-01 -2.284839004278182983e-01 -1.176416054368019104e-01 -4.424927756190299988e-02 -1.422762125730514526e-01 -1.963410675525665283e-01 1.811207383871078491e-01 3.094200789928436279e-01 -2.253834754228591919e-01 1.699544638395309448e-01 1.570225320756435394e-02
1.126130372285842896e-01 -2.485631257295608521e-01 1.147039383649826050e-01 3.247223421931266785e-02 9.532158076763153076e-02 1.325860619544982910e-01 1.838827431201934814e-01 -3.313130736351013184e-01 -1.248864158987998962e-01 -1.922356039285659790e-01 4.570893943309783936e-02 3.139428198337554932e-01 -1.165300887078046799e-02 -1.334905028343200684e-01 -1.315712481737136841e-01 1.508886069059371948e-01 -4.025339186191558838e-01 1.588314473628997803e-01 -1.071575731039047241e-01 1.590159535408020020e-01 2.419934868812561035e-01 1.385263949632644653e-01 3.553415462374687195e-02 1.274604946374893188e-01 -1.065372526645660400e-01 -2.561675570905208588e-02 -3.195176646113395691e-02 -2.968040062114596367e-03 3.286503553390502930e-01 -9.388509392738342285e-02 -1.074468865990638733e-01 2.629579901695251465e-01
-2.507613226771354675e-02 -1.174127012491226196e-01 -3.148728981614112854e-02 1.811391860246658325e-01 -1.198995262384414673e-01 1.289513111114501953e-01 6.475871056318283081e-02 -2.449936419725418091e-01 -4.975002724677324295e-03 -1.779439896345138550e-01 -7.822802662849426270e-02 1.350363641977310181e-01 -1.298391073942184448e-01 9.586432576179504395e-02 1.892909854650497437e-01 1.189599260687828064e-01 -2.933778166770935059e-01 -1.053268760442733765e-01 2.735670804977416992e-01 -2.217925190925598145e-01 2.705052495002746582e-01 1.164123713970184326e-01 2.766890265047550201e-02 -5.020196735858917236e-02 1.739117205142974854e-01 1.272808462381362915e-01 -3.518102467060089111e-01 1.122958287596702576e-01 3.958740457892417908e-02 -3.061408102512359619e-01 1.561596542596817017e-01 3.328378200531005859e-01
-2.972343564033508301e-02 -1.099967360496520996e-01 7.329575717449188232e-02 1.074578166007995605e-01 5.761931091547012329e-02 5.043116584420204163e-02 -7.600838690996170044e-02 -1.056682318449020386e-01 7.649291306734085083e-02 -1.287654638290405273e-01 -2.213658094406127930e-01 2.694918215274810791e-01 -2.349527329206466675e-01 -1.523833423852920532e-01 -1.440435647964477539e-01 2.120113819837570190e-01 -1.190964970737695694e-02 1.410873681306838989e-01 4.185341596603393555e-01 2.548443078994750977e-01 2.899233698844909668e-01 3.635112345218658447e-01 -2.318650484085083008e-01 8.353495597839355469e-02 -7.558353990316390991e-02 6.416055560111999512e-02 -9.094867110252380371e-02 -4.334397614002227783e-03 5.961882695555686951e-02 -8.629332482814788818e-02 -2.257479280233383179e-01 -2.047630846500396729e-01
1.950001716613769531e-02 -1.737007200717926025e-01 9.883989393711090088e-02 7.271718978881835938e-02 1.828843355178833008e-01 3.937353566288948059e-02 -4.910183697938919067e-02 -8.462498337030410767e-02 1.420372724533081055e-01 -4.399766623973846436e-01 9.304160624742507935e-02 5.124888941645622253e-02 -7.439085841178894043e-02 1.138211712241172791e-01 2.013854309916496277e-02 2.670501768589019775e-01 2.371041923761367798e-01 -1.217213086783885956e-02 1.864810883998870850e-01 1.079840469174087048e-03 2.569423019886016846e-01 3.807331919670104980e-01 -3.352822661399841309e-01 -3.765499219298362732e-02 1.430550962686538696e-01 -8.914965391159057617e-02 -9.010562300682067871e-02 -1.959684118628501892e-02 -2.793042659759521484e-01 -9.970546513795852661e-02 -7.170037180185317993e-02 -2.204835414886474609e-01
-1.357571929693222046e-01 -2.331050932407379150e-01 -5.601958185434341431e-02 1.710924357175827026e-01 -3.866079077124595642e-02 1.871684379875659943e-02 4.017045348882675171e-02 -7.487123459577560425e-02 -2.847847044467926025e-01 -9.242844767868518829e-03 -9.127745777368545532e-02 1.489777565002441406e-01 -3.198559284210205078e-01 1.712705567479133606e-02 -1.320800930261611938e-01 1.465905606746673584e-01 -3.659021854400634766e-01 2.363834232091903687e-01 1.548472344875335693e-01 -7.182332128286361694e-02 2.108277529478073120e-01 3.037696778774261475e-01 5.325468257069587708e-02 1.673331856727600098e-02 1.524869352579116821e-01 -4.263499379158020020e-02 -1.569188386201858521e-01 1.702432930469512939e-01 1.507062464952468872e-01 -3.324374854564666748e-01 1.972013264894485474e-01 1.515846550464630127e-01
-7.225711829960346222e-03 -3.802929520606994629e-01 8.056987076997756958e-02 2.086002826690673828e-01 2.179017066955566406e-01 1.444256603717803955e-01 -5.110024660825729370e-02 -2.131827324628829956e-01 -8.732484281063079834e-02 -1.556762009859085083e-01 -1.284033358097076416e-01 -3.478860482573509216e-02 -2.522175908088684082e-01 1.274841576814651489e-01 -4.152527078986167908e-03 7.406889647245407104e-02 -3.862044215202331543e-01 1.632579565048217773e-01 5.900395102798938751e-03 -3.282701373100280762e-01 1.399563848972320557e-01 2.219879329204559326e-01 -5.152956023812294006e-02 1.204037219285964966e-01 1.181615665555000305e-01 -1.183997541666030884e-01 -3.070099949836730957e-01 8.560945838689804077e-02 -2.054815292358398438e-01 -3.484137356281280518e-02 -1.061010733246803284e-01 1.062535122036933899e-02
2.109919935464859009e-01 1.857868283987045288e-01 -5.128338560461997986e-02 3.130540624260902405e-02 2.405839599668979645e-02 1.521814428269863129e-02 -3.424184024333953857e-02 -1.461572051048278809e-01 1.930328756570816040e-01 -2.407417446374893188e-01 9.882271289825439453e-02 4.655887484550476074e-01 -1.270688474178314209e-01 1.565881222486495972e-01 -9.387087821960449219e-02 1.773492246866226196e-02 -1.256144344806671143e-01 1.071669682860374451e-01 2.043169140815734863e-01 4.163072630763053894e-02 4.092312753200531006e-01 1.361077725887298584e-01 2.831573411822319031e-02 -2.219620794057846069e-01 1.772484183311462402e-01 1.400896310806274414e-01 -1.145732179284095764e-01 -9.568301588296890259e-02 -1.631848067045211792e-01 -1.792923510074615479e-01 -4.139774292707443237e-02 -2.860789597034454346e-01
1.613109931349754333e-02 -2.530369460582733154e-01 1.775799691677093506e-01 2.179033011198043823e-01 1.666609644889831543e-01 6.905771046876907349e-02 -1.074394360184669495e-01 -9.247511625289916992e-02 4.256847500801086426e-02 -1.082560494542121887e-01 -1.371216177940368652e-01 2.842834293842315674e-01 -1.359649896621704102e-01 -1.167881712317466736e-01 -8.433606475591659546e-02 1.168355643749237061e-01 8.056306838989257812e-02 9.832726418972015381e-02 4.537116289138793945e-01 1.863310039043426514e-01 3.510858416557312012e-01 3.776045739650726318e-01 -4.605973511934280396e-02 1.278018653392791748e-01 4.686972126364707947e-02 2.093134373426437378e-01 -1.363072991371154785e-01 -6.781931221485137939e-02 5.485066398978233337e-02 4.585124552249908447e-02 -1.292120814323425293e-01 -7.738053798675537109e-02
1.506542414426803589e-01 -1.361069828271865845e-01 -1.680783927440643311e-01 2.672586776316165924e-02 -1.076087653636932373e-01 -8.014397695660591125e-03 2.270662337541580200e-01 -6.445505023002624512e-01 1.354755461215972900e-01 -1.844633072614669800e-01 1.639261245727539062e-01 -5.904944986104965210e-02 1.314354836940765381e-01 3.119242191314697266e-02 -6.420408934354782104e-02 1.825195103883743286e-01 -1.051701456308364868e-01 1.297752410173416138e-01 5.301764700561761856e-03 -1.002498269081115723e-01 9.242946282029151917e-03 3.698559403419494629e-01 -1.153964698314666748e-01 7.374662905931472778e-02 3.611041605472564697e-02 -3.238463401794433594e-02 -1.352993696928024292e-01 -4.322948306798934937e-02 1.217691227793693542e-01 -1.359944045543670654e-01 -2.498804628849029541e-01 2.895318903028964996e-02
1.002377197146415710e-01 -1.656077653169631958e-01 -9.316904842853546143e-02 1.191018596291542053e-01 1.860354691743850708e-01 1.623953878879547119e-01 3.122938573360443115e-01 -1.548029780387878418e-01 -5.752448365092277527e-02 -1.026968508958816528e-01 4.825440235435962677e-03 6.555017828941345215e-02 -5.186321586370468140e-02 -6.971501559019088745e-02 -7.761080749332904816e-03 8.401369303464889526e-02 -2.822162210941314697e-01 4.012524783611297607e-01 1.580621153116226196e-01 2.653141021728515625e-01 4.559372663497924805e-01 5.256482865661382675e-03 -7.510011643171310425e-02 7.405062764883041382e-02 -2.373958677053451538e-01 1.790064759552478790e-02 3.924104943871498108e-02 2.688856720924377441e-01 -2.027356252074241638e-02 -1.280391961336135864e-01 -1.257949471473693848e-01 7.837659865617752075e-02
2.277913838624954224e-01 -8.684850484132766724e-02 1.632588207721710205e-01 -1.521149724721908569e-01 1.799574494361877441e-01 2.260870039463043213e-01 -4.576023668050765991e-03 -3.406937122344970703e-01 -4.793515056371688843e-02 -2.813986539840698242e-01 1.454828828573226929e-01 1.319799274206161499e-01 -7.567512243986129761e-02 2.385016717016696930e-02 -9.433080255985260010e-02 2.769295275211334229e-01 -1.928066462278366089e-01 1.655339747667312622e-01 3.462788462638854980e-01 4.493080452084541321e-02 -2.685379236936569214e-02 3.226299881935119629e-01 6.062389910221099854e-02 1.007660105824470520e-01 -1.814985275268554688e-01 -1.202028915286064148e-01 1.187586784362792969e-01 -1.347785294055938721e-01 2.827856838703155518e-01 -8.520878106355667114e-02 -2.762313000857830048e-02 8.023393899202346802e-02
2.712171338498592377e-02 -3.437261879444122314e-01 -1.004639044404029846e-01 1.041891425848007202e-01 -6.085755303502082825e-02 7.511784881353378296e-02 4.745424091815948486e-01 -1.893927603960037231e-01 3.960408270359039307e-03 -1.875626146793365479e-01 -8.523864299058914185e-02 1.629357337951660156e-01 -1.425312906503677368e-01 3.875130414962768555e-01 -1.605797559022903442e-01 -6.569414865225553513e-03 -3.034336492419242859e-02 7.360095530748367310e-02 2.016860395669937134e-01 1.899407245218753815e-02 1.431933939456939697e-01 1.688423156738281250e-01 -1.489092558622360229e-01 6.804876029491424561e-02 2.263753265142440796e-01 6.056561693549156189e-02 -2.639071643352508545e-01 -1.379791367799043655e-02 1.353279501199722290e-01 -1.855091750621795654e-02 1.803334802389144897e-01 -1.591240465641021729e-01
1.991728693246841431e-01 -8.955562859773635864e-02 -1.031149178743362427e-01 -3.685682313516736031e-03 1.183532476425170898e-01 -7.510284334421157837e-02 -6.267952919006347656e-02 -5.244721174240112305e-01 1.329307407140731812e-01 -1.855286359786987305e-01 3.253449872136116028e-02 1.774234175682067871e-01 -2.549126744270324707e-01 7.579198479652404785e-02 -5.478798970580101013e-02 -5.551406741142272949e-02 -2.557072341442108154e-01 9.109832346439361572e-02 1.770424842834472656e-01 1.440703570842742920e-01 5.897104274481534958e-03 3.648795485496520996e-01 -3.952350839972496033e-02 1.514186710119247437e-01 -8.535217493772506714e-02 2.314546145498752594e-02 1.517829895019531250e-01 1.468943804502487183e-01 1.586679369211196899e-01 2.477356977760791779e-02 -2.654325962066650391e-01 2.223759591579437256e-01
2.807489633560180664e-01 -2.000013142824172974e-01 2.546550333499908447e-01 1.871546357870101929e-01 -2.491009654477238655e-03 -5.846105515956878662e-03 2.717457525432109833e-02 -2.643694281578063965e-01 -7.177876308560371399e-03 -1.339094936847686768e-01 -1.429024040699005127e-01 1.347626149654388428e-01 -3.438816592097282410e-02 1.209978461265563965e-01 -1.681724935770034790e-01 3.173986077308654785e-01 -3.115370869636535645e-01 1.319869011640548706e-01 1.329437047243118286e-01 -5.884802713990211487e-02 2.077493667602539062e-01 1.632586568593978882e-01 -8.589810132980346680e-02 1.548711359500885010e-01 1.769044995307922363e-02 3.826831281185150146e-01 -6.226446107029914856e-02 -1.433047372847795486e-02 -1.197267323732376099e-01 -5.836828052997589111e-02 -2.717717587947845459e-01 1.731729358434677124e-01
6.478000432252883911e-02 -3.257740736007690430e-01 5.811263807117938995e-03 -1.195800378918647766e-01 9.950169920921325684e-02 -4.794357344508171082e-02 1.612116694450378418e-01 -4.944027960300445557e-01 -1.178138479590415955e-01 -8.389686793088912964e-02 1.760040074586868286e-01 1.346495151519775391e-01 6.815858185291290283e-02 -3.799159545451402664e-03 3.546829521656036377e-02 3.648220896720886230e-01 -1.258925651200115681e-03 1.855550110340118408e-01 1.127329021692276001e-01 2.815538644790649414e-02 8.095110207796096802e-02 3.681994676589965820e-01 1.125876009464263916e-01 1.248469278216362000e-01 1.718892902135848999e-01 -1.575685888528823853e-01 -1.517472267150878906e-01 9.474311769008636475e-02 1.741077899932861328e-01 -8.591001480817794800e-02 -7.284130901098251343e-02 1.896883398294448853e-01
-1.523362752050161362e-02 -2.197591066360473633e-01 -2.563863396644592285e-01 1.824510842561721802e-01 5.660489574074745178e-02 1.913781613111495972e-01 1.893371045589447021e-01 -2.583247721195220947e-01 -9.545124322175979614e-02 9.096653014421463013e-02 -6.123421713709831238e-02 2.200856357812881470e-01 -1.826001703739166260e-01 2.871682345867156982e-01 1.965309083461761475e-01 2.109019309282302856e-01 -6.803813576698303223e-02 3.232997655868530273e-02 1.957771033048629761e-01 -1.013131141662597656e-01 2.473016530275344849e-01 2.592935264110565186e-01 -1.843259669840335846e-02 1.252875030040740967e-01 -6.700919475406408310e-03 4.518844652920961380e-03 -3.019154667854309082e-01 -5.014546215534210205e-02 1.612062752246856689e-01 4.622500389814376831e-02 8.032347261905670166e-02 -3.384552001953125000e-01
6.245858035981655121e-03 -2.849389314651489258e-01 1.344480812549591064e-01 1.369021534919738770e-01 1.389676332473754883e-01 9.840988367795944214e-02 -1.243146434426307678e-01 -7.605226337909698486e-02 1.047659963369369507e-01 -9.833084791898727417e-02 -1.188685968518257141e-01 3.294799923896789551e-01 -8.800318092107772827e-02 -3.059235215187072754e-02 -1.304204910993576050e-01 8.921026252210140228e-03 -3.689517825841903687e-02 3.213725611567497253e-02 3.387690186500549316e-01 3.837444484233856201e-01 2.529201209545135498e-01 3.560630381107330322e-01 -2.583549022674560547e-01 2.358044385910034180e-01 9.286392480134963989e-02 -4.346122499555349350e-03 -1.982391327619552612e-01 -2.972565218806266785e-02 -1.428104564547538757e-02 1.765278168022632599e-02 -1.574120074510574341e-01 -1.047797650098800659e-01
1.201090216636657715e-02 -1.894689351320266724e-01 -3.316293656826019287e-01 2.815158367156982422e-01 -9.912688285112380981e-02 1.773484498262405396e-01 2.124359309673309326e-01 -1.782235205173492432e-01 1.192492321133613586e-01 -3.434531018137931824e-02 1.927030272781848907e-02 3.237282633781433105e-01 -1.656441390514373779e-01 3.009371459484100342e-01 -1.080596521496772766e-01 1.470087021589279175e-01 -2.085004597902297974e-01 -3.248097375035285950e-02 2.343199253082275391e-01 -5.126542598009109497e-02 2.392817735671997070e-01 1.737540662288665771e-01 -1.971341483294963837e-02 1.008197441697120667e-01 -7.076946645975112915e-02 -1.495919525623321533e-01 -2.453018426895141602e-01 -1.810837984085083008e-01 1.313506662845611572e-01 -3.476773202419281006e-02 1.163176540285348892e-02 -2.137462794780731201e-01
-8.996526896953582764e-02 -7.117994874715805054e-02 6.847850978374481201e-02 -7.325167208909988403e-02 1.424259990453720093e-01 6.310709752142429352e-03 3.389700874686241150e-02 -4.088854193687438965e-01 -5.101690068840980530e-02 8.494591712951660156e-02 -5.030388385057449341e-02 1.139311119914054871e-01 -1.878233850002288818e-01 3.889888823032379150e-01 -3.456881269812583923e-02 8.920622617006301880e-02 -2.291168123483657837e-01 2.716665863990783691e-01 2.767892777919769287e-01 -1.253250241279602051e-01 2.782317399978637695e-01 1.328023374080657959e-01 -2.760234102606773376e-02 -2.879605591297149658e-01 1.401163041591644287e-01 -6.165689229965209961e-02 -1.329567581415176392e-01 1.583417057991027832e-01 3.052613139152526855e-01 -8.697511255741119385e-02 1.867954246699810028e-02 4.920293018221855164e-02
2.692307531833648682e-01 -1.326324511319398880e-02 3.241251111030578613e-01 2.278655171394348145e-01 5.363623797893524170e-02 2.679832279682159424e-01 2.242987453937530518e-01 -2.447209209203720093e-01 5.726054310798645020e-02 -5.936836823821067810e-02 1.626412123441696167e-01 -6.718093901872634888e-02 -4.331115633249282837e-02 2.805212140083312988e-01 4.584685340523719788e-02 8.896607905626296997e-02 -3.850609064102172852e-01 -1.681164354085922241e-01 2.345495223999023438e-01 7.994274049997329712e-02 1.863992214202880859e-01 2.450957596302032471e-01 4.879238083958625793e-02 3.752682358026504517e-02 4.646140336990356445e-02 -2.791416645050048828e-01 4.091196879744529724e-02 1.227337643504142761e-01 -2.968385629355907440e-02 2.831942401826381683e-02 -7.786805182695388794e-02 1.265214830636978149e-01
-8.273248374462127686e-02 -1.637880951166152954e-01 1.743319630622863770e-01 6.228195875883102417e-02 1.909988224506378174e-01 -8.593051880598068237e-02 2.259667813777923584e-01 -4.023128747940063477e-01 -1.369226276874542236e-01 -2.291182614862918854e-02 -1.172536285594105721e-03 1.317843347787857056e-01 -7.545652985572814941e-02 -9.995855391025543213e-02 -3.866523504257202148e-02 1.631275005638599396e-02 -1.070188432931900024e-01 2.307749986648559570e-01 4.951713979244232178e-01 1.591265946626663208e-02 -1.639368832111358643e-01 3.024162650108337402e-01 -1.366055160760879517e-01 1.680426001548767090e-01 -1.768646687269210815e-01 3.707670420408248901e-02 1.750855445861816406e-01 -1.835534572601318359e-01 2.109241485595703125e-01 -6.475516408681869507e-02 9.625091217458248138e-03 4.829892888665199280e-03
5.774084851145744324e-02 -1.061321608722209930e-02 4.410174489021301270e-02 5.474740266799926758e-02 -1.076581031084060669e-01 1.491551548242568970e-01 2.903310060501098633e-01 -2.843496501445770264e-01 1.789223253726959229e-01 -1.807725876569747925e-01 3.134446144104003906e-01 3.175594806671142578e-01 1.492355316877365112e-01 -2.112612724304199219e-01 -1.839420795440673828e-01 1.168202310800552368e-01 -3.951422497630119324e-02 4.645224660634994507e-03 2.480571419000625610e-01 5.970268510282039642e-03 2.871789336204528809e-01 8.352035284042358398e-02 6.149121746420860291e-02 1.413541585206985474e-01 2.205059528350830078e-01 1.626438200473785400e-01 5.410547181963920593e-02 -3.375801071524620056e-02 -7.662061834707856178e-04 -1.668515056371688843e-01 2.839468717575073242e-01 -2.246993631124496460e-01
-2.778515405952930450e-02 -1.367538720369338989e-01 1.426294296979904175e-01 1.668903231620788574e-01 1.372504681348800659e-01 8.845780789852142334e-02 -6.006800010800361633e-02 -6.825630366802215576e-02 5.665368959307670593e-02 -1.293316632509231567e-01 -1.876788735389709473e-01 2.372606992721557617e-01 -1.955787688493728638e-01 -1.846465915441513062e-01 -3.158172219991683960e-02 4.460610449314117432e-02 1.007539555430412292e-01 1.363502442836761475e-01 4.629042744636535645e-01 1.627162098884582520e-01 2.843397855758666992e-01 3.736172616481781006e-01 -3.010583221912384033e-01 2.312078624963760376e-01 2.448036707937717438e-02 1.788871437311172485e-01 -8.708563446998596191e-02 1.348105520009994507e-01 8.706270903348922729e-02 -4.842570982873439789e-03 -1.017779484391212463e-01 -1.627806201577186584e-02
-3.119629621505737305e-02 -4.894994199275970459e-02 1.648634076118469238e-01 -9.069263190031051636e-02 7.143736630678176880e-02 1.589447110891342163e-01 4.277940094470977783e-02 -4.278578758239746094e-01 6.773597747087478638e-02 -9.197098761796951294e-02 2.063862830400466919e-01 1.890846341848373413e-01 1.028476655483245850e-01 -5.022715777158737183e-02 1.990960240364074707e-01 8.601714670658111572e-02 -3.057480156421661377e-01 -6.064040213823318481e-02 4.154516756534576416e-01 6.152733042836189270e-02 1.529778838157653809e-01 4.138924479484558105e-01 5.158582702279090881e-02 -1.662826165556907654e-02 -6.673991680145263672e-02 -1.984838210046291351e-02 -4.795702174305915833e-02 -4.725272580981254578e-02 1.895102709531784058e-01 -1.134905964136123657e-01 -8.837770670652389526e-02 2.392808645963668823e-01
4.281397908926010132e-02 -1.217337474226951599e-01 1.694685369729995728e-01 2.549357712268829346e-01 1.148741990327835083e-01 -6.887559313327074051e-03 -1.255001127719879150e-01 -1.419133841991424561e-01 7.445880025625228882e-02 -3.579214587807655334e-02 -2.066061943769454956e-01 3.272456526756286621e-01 -1.848099529743194580e-01 -8.444789797067642212e-02 -9.257786720991134644e-02 1.587318927049636841e-01 7.824935764074325562e-02 1.694001704454421997e-01 4.139135479927062988e-01 2.089537829160690308e-01 2.530904114246368408e-01 4.003412127494812012e-01 -1.083852276206016541e-01 2.294668406248092651e-01 1.162933856248855591e-01 1.611602753400802612e-01 -7.517088204622268677e-02 -3.269825130701065063e-02 7.639150321483612061e-02 -5.061091482639312744e-02 -5.877603217959403992e-02 -1.106580570340156555e-01
1.413851678371429443e-01 -2.621455863118171692e-02 8.918411284685134888e-02 1.767803281545639038e-01 -7.285815477371215820e-02 2.771778106689453125e-01 8.556394279003143311e-02 -1.563216000795364380e-01 2.472870051860809326e-01 -1.289696842432022095e-01 -1.288488227874040604e-02 1.937033683061599731e-01 -7.301327586174011230e-02 -1.059410199522972107e-01 -1.451773345470428467e-01 -4.785588756203651428e-02 -1.199633628129959106e-01 -1.608527638018131256e-02 1.033237576484680176e-01 -1.591091454029083252e-01 1.190500855445861816e-01 4.554223716259002686e-01 3.696498274803161621e-01 1.324338745325803757e-02 9.923356026411056519e-02 -5.743799731135368347e-02 -1.694691777229309082e-01 2.977442443370819092e-01 2.547967731952667236e-01 -2.085458636283874512e-01 -1.380541324615478516e-01 6.166372448205947876e-02
1.137434504926204681e-02 -2.632770538330078125e-01 -1.021274775266647339e-01 3.115981221199035645e-01 1.319478149525821209e-03 3.012129962444305420e-01 2.668923437595367432e-01 -2.473050802946090698e-01 -8.640001714229583740e-02 -2.024306058883666992e-01 -2.359627373516559601e-02 1.491777747869491577e-01 -1.199770718812942505e-01 2.027050107717514038e-01 -1.316804736852645874e-01 1.148226857185363770e-01 -1.230818703770637512e-01 -5.431013554334640503e-02 4.543513357639312744e-01 -3.060347437858581543e-01 1.254531741142272949e-01 6.424876302480697632e-02 1.277627348899841309e-01 -4.113298282027244568e-02 -2.690881863236427307e-02 -9.469328820705413818e-02 -4.902234673500061035e-02 5.619379878044128418e-02 6.907856464385986328e-02 -2.170719057321548462e-01 1.012534648180007935e-01 9.581012278795242310e-02
2.373890876770019531e-01 -1.224077865481376648e-01 -6.440468132495880127e-02 1.140181273221969604e-01 2.524860501289367676e-01 -7.763442397117614746e-02 -4.260760545730590820e-02 -3.375316560268402100e-01 1.224659755825996399e-01 -5.995154380798339844e-02 -5.528290197253227234e-02 1.997995227575302124e-01 -1.874165982007980347e-01 2.494986653327941895e-01 5.880893021821975708e-02 1.251985132694244385e-01 -1.533132791519165039e-01 8.387455344200134277e-02 2.682182490825653076e-01 1.214328035712242126e-01 -3.906653821468353271e-02 4.706082940101623535e-01 5.825395509600639343e-02 -4.869627207517623901e-02 -2.509600520133972168e-01 -1.631295680999755859e-01 1.259161345660686493e-02 2.493212968111038208e-01 4.262176901102066040e-02 -1.591845452785491943e-01 -1.429564058780670166e-01 4.924025014042854309e-02
1.388678103685379028e-01 -8.156109601259231567e-02 -1.127787772566080093e-02 7.220580428838729858e-02 1.649083644151687622e-01 3.893204405903816223e-02 1.130287628620862961e-02 -1.604027897119522095e-01 -1.864959369413554668e-03 -3.393565118312835693e-01 2.968582808971405029e-01 3.288583084940910339e-02 -2.818332910537719727e-01 6.498540937900543213e-02 -5.505065992474555969e-02 3.785681426525115967e-01 -2.385286241769790649e-01 1.888852715492248535e-01 1.820912957191467285e-02 -9.272526949644088745e-02 -2.162275835871696472e-02 1.725730746984481812e-01 -1.216548904776573181e-01 1.424495317041873932e-02 -1.870702058076858521e-01 1.312114298343658447e-01 1.571426689624786377e-01 3.666807115077972412e-01 2.684848904609680176e-01 -3.098043799400329590e-02 -2.204201072454452515e-01 6.424454506486654282e-03
4.966856911778450012e-02 -3.488572239875793457e-01 -1.150537002831697464e-02 1.340654790401458740e-01 -6.194268539547920227e-02 -7.322358340024948120e-02 -2.128254808485507965e-02 -3.005292415618896484e-01 3.728104382753372192e-02 -2.646389603614807129e-01 -6.400712579488754272e-02 2.298601418733596802e-01 -1.206746846437454224e-01 1.017626468092203140e-02 -1.359207462519407272e-02 5.837394297122955322e-02 -4.461718350648880005e-02 1.682444810867309570e-01 1.914322376251220703e-01 2.702288329601287842e-01 4.090138077735900879e-01 1.091472432017326355e-01 -9.937249124050140381e-02 1.456463336944580078e-01 -8.188553154468536377e-02 1.999091356992721558e-01 -2.331594526767730713e-01 2.308985441923141479e-01 -1.312302798032760620e-01 2.087540626525878906e-01 -1.988921612501144409e-01 -7.860035449266433716e-02
-1.655519455671310425e-01 -2.369555532932281494e-01 1.438023447990417480e-01 1.680084019899368286e-01 -1.183733996003866196e-02 1.529262065887451172e-01 6.692239642143249512e-02 -9.984164685010910034e-02 -3.548547029495239258e-01 -2.138628065586090088e-01 1.192381009459495544e-01 8.652192540466785431e-03 -4.736370965838432312e-02 -3.898036107420921326e-02 -9.258498251438140869e-02 2.001271545886993408e-01 -1.713269650936126709e-01 1.820647716522216797e-01 2.696965634822845459e-01 -2.548047900199890137e-01 -1.990058692172169685e-03 4.006260633468627930e-01 -2.616305649280548096e-01 -4.552770406007766724e-02 -5.322866514325141907e-02 2.514022402465343475e-03 -2.542966604232788086e-01 -1.735388934612274170e-01 1.336798667907714844e-01 7.137329783290624619e-03 8.942051231861114502e-02 1.910433322191238403e-01
-2.410001009702682495e-01 6.698224693536758423e-02 2.085891813039779663e-01 1.393703967332839966e-01 1.384069770574569702e-01 -1.175414845347404480e-01 -1.593206375837326050e-01 -4.218485057353973389e-01 -7.761149108409881592e-02 -7.237116992473602295e-02 1.354693435132503510e-02 -9.286704659461975098e-02 -1.562828719615936279e-01 2.039186060428619385e-01 -1.873216927051544189e-01 1.264823526144027710e-01 -3.418215513229370117e-01 1.030992344021797180e-01 2.066095620393753052e-01 8.833087980747222900e-02 2.159544080495834351e-01 2.347592115402221680e-01 4.101977869868278503e-02 -1.086851432919502258e-01 1.287845969200134277e-01 -1.764478534460067749e-01 -4.255717247724533081e-02 1.963731795549392700e-01 2.604797780513763428e-01 -2.068284302949905396e-01 4.009515419602394104e-02 -8.655203133821487427e-02
6.492288410663604736e-02 -1.604343950748443604e-01 3.854705020785331726e-02 3.839726746082305908e-02 -9.523984976112842560e-03 1.216427683830261230e-01 -6.948633491992950439e-02 -6.081680580973625183e-02 -1.383392363786697388e-01 -2.612997889518737793e-01 1.104983687400817871e-02 1.931364983320236206e-01 -3.401558101177215576e-02 -9.167056530714035034e-02 -6.282771006226539612e-03 2.276622503995895386e-01 -1.908075660467147827e-01 -2.257908880710601807e-02 3.659909367561340332e-01 3.182170093059539795e-01 3.278496265411376953e-01 3.269820511341094971e-01 -4.764766432344913483e-03 -5.732652544975280762e-02 -5.790763534605503082e-03 1.286211907863616943e-01 -1.314689218997955322e-01 6.490634381771087646e-02 -4.158740043640136719e-01 1.881352066993713379e-01 6.218713894486427307e-02 -1.314309537410736084e-01
-3.298538550734519958e-02 -3.239673376083374023e-01 -2.791348695755004883e-01 1.512319743633270264e-01 4.753064422402530909e-04 1.108591184020042419e-01 3.518911600112915039e-01 3.786073997616767883e-02 -8.172489702701568604e-03 -1.000894382596015930e-01 -1.498149335384368896e-01 2.040259093046188354e-01 -1.149238646030426025e-01 2.227355688810348511e-01 1.957304216921329498e-02 -1.682527363300323486e-02 -2.767447829246520996e-01 2.992732077836990356e-02 2.964487969875335693e-01 -1.203974522650241852e-02 2.778588235378265381e-01 2.410209625959396362e-01 2.423063293099403381e-02 1.127135381102561951e-01 3.640759363770484924e-02 -1.511197388172149658e-01 -2.354211062192916870e-01 1.586432382464408875e-02 2.619425058364868164e-01 1.012699902057647705e-01 8.751398324966430664e-02 -1.936862766742706299e-01
9.657741338014602661e-02 -1.548030227422714233e-01 3.515031561255455017e-02 5.953422188758850098e-02 2.206181585788726807e-01 2.451235204935073853e-01 -1.211718097329139709e-01 -3.794195652008056641e-01 1.128209456801414490e-01 -7.035455852746963501e-02 -4.489057138562202454e-02 1.294754594564437866e-01 -1.877152025699615479e-01 1.073163449764251709e-01 -8.208544552326202393e-02 3.036031126976013184e-01 -1.914730668067932129e-01 4.815879091620445251e-02 3.999608159065246582e-01 1.458142399787902832e-01 7.619421184062957764e-02 2.149728387594223022e-01 -2.834693295881152153e-03 6.394746154546737671e-02 -3.197216391563415527e-01 -3.809109330177307129e-03 1.319809854030609131e-01 -1.909586042165756226e-01 1.851751357316970825e-01 -7.686830312013626099e-02 -3.470567241311073303e-02 1.963514387607574463e-01
8.483857661485671997e-02 -1.219694167375564575e-01 1.098154485225677490e-01 -4.723923280835151672e-02 1.946932375431060791e-01 -1.020485982298851013e-01 1.554612219333648682e-01 -3.328524827957153320e-01 -2.642104169353842735e-03 -2.082030177116394043e-01 1.279090493917465210e-01 2.159029692411422729e-01 -3.070009686052799225e-02 -1.097921729087829590e-01 4.833045229315757751e-02 2.251042574644088745e-01 -1.897264271974563599e-01 7.360686361789703369e-02 3.963677287101745605e-01 2.405071705579757690e-01 3.631184995174407959e-01 -2.136754617094993591e-02 -9.865311533212661743e-02 2.166326940059661865e-01 -1.621762812137603760e-01 1.291948258876800537e-01 7.591465115547180176e-02 -8.998037083074450493e-04 1.712128072977066040e-01 -1.556384861469268799e-01 -1.946167200803756714e-01 1.500460654497146606e-01
-1.609065569937229156e-02 -1.651977151632308960e-01 -5.771623551845550537e-02 5.492110177874565125e-02 7.041379064321517944e-02 1.722076833248138428e-01 1.901901960372924805e-01 6.342093646526336670e-02 5.706097558140754700e-02 -2.800680398941040039e-01 -2.280474901199340820e-01 1.612276434898376465e-01 -2.180827707052230835e-01 -4.756028577685356140e-02 -4.823205620050430298e-02 -2.216612454503774643e-03 5.437027290463447571e-02 2.097191065549850464e-01 2.586993277072906494e-01 2.608993351459503174e-01 2.976500093936920166e-01 5.513007044792175293e-01 -1.275206655263900757e-01 1.897216290235519409e-01 8.668403327465057373e-02 9.668797254562377930e-02 -1.633071005344390869e-01 -7.759635150432586670e-02 1.277757901698350906e-02 6.948110181838274002e-03 -4.811397753655910492e-03 -5.426182597875595093e-02
-1.297483891248703003e-01 -5.570023134350776672e-02 3.031949400901794434e-01 7.528296858072280884e-02 2.168268114328384399e-01 -1.183175966143608093e-01 9.814047813415527344e-02 -3.523202836513519287e-01 3.998129442334175110e-02 -4.600095748901367188e-02 9.743030369281768799e-02 1.706798076629638672e-01 -1.443359702825546265e-01 1.432539522647857666e-01 -1.322263777256011963e-01 3.749895095825195312e-01 -2.895014286041259766e-01 2.180234789848327637e-01 2.085755914449691772e-01 1.480423659086227417e-01 9.888026863336563110e-02 1.989003121852874756e-01 -7.490751147270202637e-02 -9.151162952184677124e-02 1.138511300086975098e-01 -1.623888462781906128e-01 -6.032453849911689758e-03 1.406504511833190918e-01 2.833724915981292725e-01 -1.517960578203201294e-01 -6.960774958133697510e-02 1.359101384878158569e-01
-9.873887151479721069e-02 -5.769221484661102295e-02 9.281899780035018921e-02 1.772816330194473267e-01 3.199158608913421631e-01 2.271494865417480469e-01 1.146134287118911743e-01 -4.394000768661499023e-01 -1.135886311531066895e-01 -8.800722658634185791e-03 1.164809092879295349e-01 2.124967724084854126e-01 -2.810158431529998779e-01 -2.649978175759315491e-02 -1.471383720636367798e-01 -2.056084573268890381e-01 -4.373768344521522522e-02 2.609163820743560791e-01 2.160576134920120239e-01 1.265451498329639435e-02 3.960018754005432129e-01 -8.901987224817276001e-02 1.688583195209503174e-01 8.791560679674148560e-02 1.112207248806953430e-01 -3.610965237021446228e-02 -1.101263388991355896e-01 9.774021059274673462e-02 1.623373851180076599e-02 -1.339314132928848267e-01 -1.990691293030977249e-03 7.168002426624298096e-03
2.595668435096740723e-01 -1.268456131219863892e-01 -1.547783166170120239e-01 1.731970310211181641e-01 -8.801859617233276367e-02 3.271051347255706787e-01 1.413438916206359863e-01 -3.604279756546020508e-01 -5.948437005281448364e-02 -2.955532371997833252e-01 -9.194659441709518433e-02 -2.064910158514976501e-02 -2.846783995628356934e-01 1.338361203670501709e-01 5.203608889132738113e-03 -1.002062559127807617e-01 -1.408611088991165161e-01 2.602239139378070831e-02 2.978359162807464600e-01 -2.453093230724334717e-01 2.872900106012821198e-02 1.199470385909080505e-01 1.085186675190925598e-01 2.673763632774353027e-01 4.978225380182266235e-02 -8.241923898458480835e-02 5.883973464369773865e-02 1.009714156389236450e-01 1.610050797462463379e-01 8.038645982742309570e-02 -1.165608465671539307e-01 2.288593947887420654e-01
1.615900099277496338e-01 -1.724574267864227295e-01 3.781882673501968384e-02 8.884003385901451111e-03 -1.171273589134216309e-01 -2.631461434066295624e-02 4.553350433707237244e-02 -3.088724315166473389e-01 -2.139898091554641724e-01 -2.518104314804077148e-01 6.065941601991653442e-02 4.840632081031799316e-01 -2.297307848930358887e-01 1.429072767496109009e-01 2.831357903778553009e-02 -1.587410569190979004e-01 -5.491121858358383179e-02 7.761657983064651489e-02 3.436875045299530029e-01 -4.163700714707374573e-02 9.644730016589164734e-04 -1.720874905586242676e-01 -2.168386243283748627e-02 1.439858824014663696e-01 -8.495723456144332886e-02 2.357279956340789795e-01 -1.022805944085121155e-01 -1.268913783133029938e-02 2.265133410692214966e-01 -6.387033313512802124e-02 1.622287184000015259e-01 -2.225535660982131958e-01
4.239662736654281616e-02 -1.001809239387512207e-01 -8.515984565019607544e-02 -3.931541368365287781e-02 1.462439261376857758e-02 2.289864569902420044e-01 -1.406763941049575806e-01 -1.275935918092727661e-01 1.215981766581535339e-01 -2.860731482505798340e-01 3.267195820808410645e-02 4.449943080544471741e-02 -2.415842264890670776e-01 -1.671780087053775787e-02 -2.319332659244537354e-01 2.731902301311492920e-01 2.771427854895591736e-02 -1.607052609324455261e-02 1.362083107233047485e-01 2.511357367038726807e-01 2.636689245700836182e-01 4.727837741374969482e-01 -1.248032450675964355e-01 3.691495954990386963e-01 6.224225088953971863e-02 1.188759058713912964e-01 -3.259580209851264954e-02 4.073767364025115967e-02 -1.304652690887451172e-01 1.046446934342384338e-01 -6.541026383638381958e-02 -1.529403328895568848e-01
1.894041523337364197e-02 -2.236895561218261719e-01 3.193652629852294922e-02 1.158064156770706177e-01 2.786427438259124756e-01 9.755825251340866089e-02 -1.936989836394786835e-02 -7.784283161163330078e-02 8.056709170341491699e-02 -1.219018250703811646e-01 -1.860021054744720459e-01 2.082280069589614868e-01 -1.905184388160705566e-01 -1.636955142021179199e-02 -8.884177356958389282e-02 2.027643918991088867e-01 -6.889725103974342346e-03 2.576271593570709229e-01 3.179942071437835693e-01 2.769188582897186279e-01 3.344022929668426514e-01 3.256044983863830566e-01 -1.838753074407577515e-01 2.587040662765502930e-01 1.895926147699356079e-02 1.878116428852081299e-01 -9.914583712816238403e-02 1.662650890648365021e-02 1.601728238165378571e-02 8.870062977075576782e-02 -1.170754879713058472e-01 -1.622527092695236206e-01
-1.133545264601707458e-01 -3.215897381305694580e-01 5.415524169802665710e-02 8.315467089414596558e-02 1.247234717011451721e-01 7.618068903684616089e-02 -1.829463243484497070e-01 -1.106225028634071350e-01 1.549554467201232910e-01 -1.855813562870025635e-01 -1.292261630296707153e-01 1.175875365734100342e-01 -1.625460237264633179e-01 -1.535957753658294678e-01 -7.967542111873626709e-02 8.130779862403869629e-02 1.947275549173355103e-02 1.491172909736633301e-01 4.237098395824432373e-01 1.250665634870529175e-01 2.433436810970306396e-01 4.913838207721710205e-01 -1.057052835822105408e-01 1.744549870491027832e-01 -2.538037672638893127e-02 2.239939868450164795e-01 -8.111417293548583984e-02 -2.811431512236595154e-02 -4.106247797608375549e-02 -7.747936248779296875e-02 -1.051722168922424316e-01 -1.336428076028823853e-01
1.178357983008027077e-03 -2.388591468334197998e-01 2.364257723093032837e-01 1.307973265647888184e-01 -4.079047590494155884e-02 -5.568177998065948486e-02 2.445466071367263794e-01 -2.305657118558883667e-01 -4.167283698916435242e-02 1.456304490566253662e-01 8.660115301609039307e-02 3.157845884561538696e-02 -2.445248514413833618e-01 1.235604099929332733e-02 -3.415409028530120850e-01 1.407869309186935425e-01 -7.582659274339675903e-02 2.510208450257778168e-02 3.166308999061584473e-01 -2.383087761700153351e-02 3.573637008666992188e-01 3.261308372020721436e-01 9.781264513731002808e-02 -1.687623560428619385e-01 1.110095977783203125e-01 3.427431685850024223e-03 -1.136848479509353638e-01 1.116526797413825989e-01 2.506577372550964355e-01 -1.627376973628997803e-01 2.038636989891529083e-02 -1.325859725475311279e-01
-3.494328632950782776e-02 -1.529750078916549683e-01 1.237727031111717224e-01 2.212291806936264038e-01 5.436663702130317688e-02 -2.200229838490486145e-02 -1.333172619342803955e-01 -9.849886596202850342e-02 -1.153824012726545334e-02 -9.356016665697097778e-02 -1.423136442899703979e-01 2.060890495777130127e-01 -2.196205109357833862e-01 -1.289017945528030396e-01 -8.455436676740646362e-03 1.683201044797897339e-01 8.598564192652702332e-03 1.013447195291519165e-01 4.452736675739288330e-01 2.224047333002090454e-01 2.506000697612762451e-01 4.384848475456237793e-01 -1.862806826829910278e-01 2.440026700496673584e-01 7.116542011499404907e-02 1.606336385011672974e-01 -4.450957756489515305e-03 -1.180111709982156754e-02 2.278434857726097107e-02 -8.038372546434402466e-02 -8.932175487279891968e-02 -2.489290088415145874e-01
1.413028091192245483e-01 -3.080250918865203857e-01 1.834082007408142090e-01 8.222567290067672729e-02 2.759337127208709717e-01 1.438035219907760620e-01 2.548747956752777100e-01 -2.662441730499267578e-01 -1.180605366826057434e-01 -1.868716925382614136e-01 7.466901838779449463e-02 2.348952442407608032e-01 -1.274519413709640503e-01 -1.096279472112655640e-01 -1.787567436695098877e-01 2.809244692325592041e-01 -3.064760565757751465e-01 1.850576400756835938e-01 4.452580586075782776e-02 9.500000625848770142e-02 1.603901833295822144e-01 1.212685182690620422e-01 -1.359621062874794006e-02 1.891389861702919006e-02 -1.769794225692749023e-01 3.405474871397018433e-02 -4.316587001085281372e-04 -6.322272866964340210e-02 1.999590396881103516e-01 -9.572733938694000244e-02 -2.343547642230987549e-01 2.064937800168991089e-01
7.072263211011886597e-02 -1.763647608458995819e-02 -2.017995864152908325e-01 1.712639480829238892e-01 1.346131563186645508e-01 2.378764003515243530e-01 -1.207033991813659668e-01 -5.350258946418762207e-01 -4.369944706559181213e-02 -9.107554703950881958e-02 1.742935180664062500e-01 1.439594924449920654e-01 -1.854097992181777954e-01 2.344940155744552612e-01 -1.855612844228744507e-01 1.351493746042251587e-01 -7.349351048469543457e-02 -1.330966055393218994e-01 4.468248188495635986e-01 -1.500282436609268188e-01 6.873644888401031494e-02 -9.902641922235488892e-02 4.148729518055915833e-02 -1.904097385704517365e-02 1.750388145446777344e-01 -1.177015081048011780e-01 -5.570840090513229370e-02 6.896260380744934082e-02 6.062234286218881607e-03 -1.152191460132598877e-01 2.027309685945510864e-02 1.333007365465164185e-01
-4.286356642842292786e-02 -1.153263300657272339e-01 2.387028653174638748e-03 1.172045171260833740e-01 1.499934196472167969e-01 1.279067546129226685e-01 -1.229751631617546082e-01 -1.560588032007217407e-01 2.077478319406509399e-01 -2.510931491851806641e-01 -1.637147217988967896e-01 1.295813024044036865e-01 -2.935001850128173828e-01 -5.519995465874671936e-02 -2.105647921562194824e-01 9.039291739463806152e-02 7.602136582136154175e-02 1.059556007385253906e-01 2.562589347362518311e-01 1.550804823637008667e-01 2.395544648170471191e-01 3.697224855422973633e-01 -2.110549658536911011e-01 1.625113785266876221e-01 -9.324771165847778320e-02 2.230550497770309448e-01 -2.297014147043228149e-01 -6.869555264711380005e-02 3.156087547540664673e-02 8.639927208423614502e-02 -8.974307775497436523e-02 -3.115784227848052979e-01
9.749098122119903564e-02 -2.587288916110992432e-01 6.931386142969131470e-02 1.841524392366409302e-01 2.344250082969665527e-01 -9.098798781633377075e-02 6.185136735439300537e-02 -9.017734229564666748e-02 -1.351702213287353516e-01 -2.988120317459106445e-01 -5.633557587862014771e-02 1.282847970724105835e-01 -1.490547060966491699e-01 -1.541764140129089355e-01 -5.952645465731620789e-02 1.706938492134213448e-03 -1.202106550335884094e-01 2.001493573188781738e-01 3.924764692783355713e-01 2.665164768695831299e-01 3.234448432922363281e-01 2.700457572937011719e-01 -2.687956392765045166e-02 9.549494832754135132e-02 -1.418015658855438232e-01 7.274733483791351318e-02 -1.301302611827850342e-01 2.238325178623199463e-01 -8.522923290729522705e-02 1.179445534944534302e-01 -1.518368422985076904e-01 -1.711613833904266357e-01
2.258586436510086060e-01 -3.574081957340240479e-01 1.008100435137748718e-01 1.717034578323364258e-01 4.946460202336311340e-02 1.075236424803733826e-01 -1.008821427822113037e-01 -1.367475390434265137e-01 3.226976096630096436e-02 -3.520799279212951660e-01 -1.374372392892837524e-01 1.036900207400321960e-01 -1.270733922719955444e-01 -1.537328362464904785e-01 5.687252804636955261e-02 1.462046802043914795e-01 8.228562772274017334e-02 2.751196920871734619e-01 1.904683858156204224e-01 3.491887748241424561e-01 3.269040882587432861e-01 2.346736639738082886e-01 -1.498232316225767136e-02 1.545483618974685669e-01 -2.043512612581253052e-01 3.773861378431320190e-02 -1.342836469411849976e-01 1.183814480900764465e-01 -5.707124993205070496e-02 4.136183485388755798e-02 -6.738783419132232666e-02 -9.068651497364044189e-02
1.129786968231201172e-01 -1.786672882735729218e-02 8.490427583456039429e-02 1.155134364962577820e-01 1.458767056465148926e-01 -8.643731474876403809e-02 -7.628633826971054077e-02 -1.730835586786270142e-01 -8.807302266359329224e-02 -2.488741427659988403e-01 -1.470818668603897095e-01 3.906047046184539795e-01 -1.081097349524497986e-01 -1.607743799686431885e-01 1.424709260463714600e-01 1.900022625923156738e-01 -3.057499602437019348e-02 -3.672193503007292747e-03 2.477315515279769897e-01 1.936274915933609009e-01 4.537887573242187500e-01 1.897824406623840332e-01 -1.346666812896728516e-01 4.297247156500816345e-03 -1.291028857231140137e-01 9.888379275798797607e-02 -2.984740734100341797e-01 1.223895177245140076e-01 -6.422856450080871582e-02 2.118552476167678833e-01 1.262232810258865356e-01 -9.296385943889617920e-02
-1.278158929198980331e-02 -2.416233420372009277e-01 -2.344444692134857178e-01 2.877073287963867188e-01 -5.599185451865196228e-02 7.198587059974670410e-02 3.209678828716278076e-01 -1.633711904287338257e-01 -9.786161035299301147e-02 -8.864397555589675903e-02 -1.763711273670196533e-01 1.907520145177841187e-01 -1.548752188682556152e-01 2.199151217937469482e-01 -1.245377026498317719e-02 9.835366904735565186e-02 -1.290505081415176392e-01 2.202575094997882843e-03 1.927541792392730713e-01 5.639353394508361816e-02 3.109728693962097168e-01 3.043518364429473877e-01 5.373420566320419312e-02 9.665019810199737549e-02 3.992501273751258850e-02 -1.681090891361236572e-01 -2.577743232250213623e-01 -1.460250467061996460e-01 8.611086010932922363e-02 4.197216406464576721e-02 8.583577722311019897e-02 -3.253555297851562500e-01
1.367555260658264160e-01 -4.273049067705869675e-03 7.990111596882343292e-03 2.769141495227813721e-01 1.622274816036224365e-01 1.480325013399124146e-01 4.656820371747016907e-02 -3.121400177478790283e-01 1.296381950378417969e-01 1.728962175548076630e-02 2.668462395668029785e-01 -2.796946652233600616e-02 -7.198346406221389771e-02 -1.360524743795394897e-01 1.014255061745643616e-01 1.588287353515625000e-01 -1.839883029460906982e-01 -1.984262168407440186e-01 -1.210187328979372978e-03 1.986465007066726685e-01 2.412803024053573608e-01 3.750647008419036865e-01 -4.101896286010742188e-02 1.161205954849720001e-02 2.510687410831451416e-01 1.733124107122421265e-01 1.657110750675201416e-01 1.058504730463027954e-01 3.333772122859954834e-01 1.869753003120422363e-01 -1.037843525409698486e-01 -8.000636100769042969e-02
-5.331147089600563049e-02 -2.281794846057891846e-01 1.226927563548088074e-01 2.035517543554306030e-01 6.487223505973815918e-02 1.069439947605133057e-01 -1.592670381069183350e-01 -4.507125914096832275e-02 3.985700011253356934e-02 -2.667499780654907227e-01 -1.724418401718139648e-01 2.315089106559753418e-01 -1.703769564628601074e-01 -4.567644372582435608e-02 -2.203756570816040039e-01 1.591023653745651245e-01 6.931089796125888824e-03 1.855688095092773438e-01 3.499304056167602539e-01 2.600423395633697510e-01 2.078714519739151001e-01 4.476805031299591064e-01 -1.420209556818008423e-01 2.003352195024490356e-01 -9.509270638227462769e-02 7.697104662656784058e-02 -5.949597805738449097e-02 5.895546078681945801e-02 3.892076015472412109e-02 -3.243689239025115967e-02 -9.593751281499862671e-02 -1.491602361202239990e-01
-6.027189642190933228e-02 -1.430586427450180054e-01 9.335847944021224976e-02 9.937424957752227783e-02 1.564972996711730957e-01 5.917748436331748962e-02 -6.390344351530075073e-03 -1.760450303554534912e-01 4.346961900591850281e-02 1.299141198396682739e-01 1.522381603717803955e-01 4.318950325250625610e-02 -2.944307327270507812e-01 3.472553193569183350e-02 -2.714095413684844971e-01 1.284076739102602005e-02 -1.531160771846771240e-01 8.417485654354095459e-02 2.466480731964111328e-01 6.296610832214355469e-02 3.784329295158386230e-01 1.984243690967559814e-01 -1.291176583617925644e-02 -1.044627353549003601e-01 2.118814885616302490e-01 -1.920759491622447968e-02 -3.348404467105865479e-01 2.254680246114730835e-01 4.185814857482910156e-01 -3.756007552146911621e-02 7.338075339794158936e-02 1.163464859127998352e-01
1.056935489177703857e-01 -2.421082258224487305e-01 -1.607822775840759277e-01 9.154327213764190674e-02 5.368519574403762817e-03 3.220163285732269287e-02 8.286485821008682251e-02 -2.514468431472778320e-01 1.132820993661880493e-01 -1.680333018302917480e-01 -4.520727097988128662e-01 2.734170854091644287e-01 -1.644659042358398438e-01 -5.481583252549171448e-02 -7.855041325092315674e-02 1.402242574840784073e-03 -1.487334072589874268e-01 3.591704368591308594e-01 1.245430186390876770e-01 2.806836552917957306e-02 1.606536358594894409e-01 1.555434465408325195e-01 -2.244531512260437012e-01 -5.351883172988891602e-02 1.277244687080383301e-01 2.828375697135925293e-01 -1.580114476382732391e-03 -1.361472308635711670e-01 -3.396069630980491638e-02 1.987001299858093262e-01 -3.636910766363143921e-02 2.022998034954071045e-01
-2.553714066743850708e-02 -1.770278513431549072e-01 5.653284490108489990e-02 -8.486944437026977539e-02 1.316357403993606567e-01 1.966765373945236206e-01 3.273032009601593018e-01 -2.724071741104125977e-01 -5.371109023690223694e-02 -1.991974115371704102e-01 2.633001096546649933e-02 7.641150057315826416e-02 -2.972550988197326660e-01 3.302228748798370361e-01 8.730133622884750366e-02 2.352418601512908936e-01 -1.073040738701820374e-01 7.859363406896591187e-02 2.793628871440887451e-01 7.524212822318077087e-03 1.956860870122909546e-01 1.514190286397933960e-01 8.092527091503143311e-02 1.830040961503982544e-01 -1.537623554468154907e-01 6.338350474834442139e-02 -8.718659728765487671e-02 -7.676361501216888428e-02 1.921558529138565063e-01 -3.250008448958396912e-02 8.439525216817855835e-02 3.570635914802551270e-01
3.733686357736587524e-02 -2.165950983762741089e-01 -9.619158692657947540e-03 1.070786491036415100e-01 1.599030643701553345e-01 -1.511767692863941193e-02 -9.218455106019973755e-02 -1.543740779161453247e-01 1.436756998300552368e-01 -7.102900743484497070e-02 -2.241150438785552979e-01 2.863087356090545654e-01 -2.245113849639892578e-01 -1.581272780895233154e-01 -1.037060469388961792e-01 9.978856891393661499e-02 -3.842472797259688377e-03 1.621505320072174072e-01 3.732202649116516113e-01 2.137421518564224243e-01 2.961069941520690918e-01 4.452610015869140625e-01 -1.152808368206024170e-01 1.974199861288070679e-01 3.292970359325408936e-02 3.697721287608146667e-02 -5.358834937214851379e-02 9.609486907720565796e-02 5.910862982273101807e-02 1.255895048379898071e-01 -1.583609730005264282e-01 -1.400248557329177856e-01
2.439761459827423096e-01 -1.028001755475997925e-01 -7.565775513648986816e-02 2.351276874542236328e-01 -1.614331156015396118e-01 2.124515622854232788e-01 7.191664725542068481e-02 -1.918365657329559326e-01 1.770007610321044922e-01 -1.624692231416702271e-01 2.529841661453247070e-01 2.243359982967376709e-01 1.523319929838180542e-01 -2.085501700639724731e-02 -9.903044253587722778e-02 -1.397131085395812988e-01 3.002441301941871643e-02 2.588202059268951416e-01 1.823591291904449463e-01 -1.523743867874145508e-01 2.102395445108413696e-01 2.262568771839141846e-01 2.222535759210586548e-01 -8.513001352548599243e-02 1.927260309457778931e-01 -3.174100443720817566e-02 -1.190760731697082520e-01 2.247820794582366943e-01 2.758624255657196045e-01 -2.218831330537796021e-01 -1.028327718377113342e-01 -1.246863678097724915e-01
1.063961312174797058e-01 -6.935205310583114624e-02 -4.839186440221965313e-04 -6.892266869544982910e-02 2.893061935901641846e-01 -2.341997064650058746e-02 -1.233049705624580383e-01 -2.817311882972717285e-01 6.010971218347549438e-02 -3.131525218486785889e-01 -3.865134343504905701e-02 1.954493671655654907e-01 -2.465802580118179321e-01 2.728286981582641602e-01 -1.232836917042732239e-01 1.735732555389404297e-01 -2.603285610675811768e-01 -9.198828786611557007e-02 2.384244501590728760e-01 2.426124736666679382e-02 8.220395445823669434e-02 4.049816429615020752e-01 6.862470880150794983e-03 1.627207547426223755e-01 -9.189609438180923462e-02 -4.646383970975875854e-02 1.450265794992446899e-01 2.923654615879058838e-01 1.085454523563385010e-01 -5.314170569181442261e-02 -7.612574100494384766e-02 9.942322969436645508e-02
-4.193719103932380676e-02 -3.382553458213806152e-01 -1.809559762477874756e-01 1.707652807235717773e-01 8.745881915092468262e-02 7.291645556688308716e-02 1.319629251956939697e-01 -2.094697952270507812e-01 -1.463783681392669678e-01 -3.087637014687061310e-03 -8.640172332525253296e-02 8.043959736824035645e-02 -2.522519826889038086e-01 -2.183935791254043579e-01 -1.900172829627990723e-01 3.090913891792297363e-01 -8.173891901969909668e-02 -1.001380756497383118e-01 5.572414770722389221e-02 2.031114101409912109e-01 7.845225185155868530e-02 1.974480599164962769e-01 -8.395465463399887085e-02 1.700064241886138916e-01 -3.984960913658142090e-02 -6.802755594253540039e-02 -2.251390516757965088e-01 6.890159845352172852e-02 2.896852195262908936e-01 -2.854833006858825684e-01 3.104154765605926514e-01 6.109149381518363953e-02
5.547380819916725159e-02 -5.867028608918190002e-02 -4.785357415676116943e-02 -1.335110068321228027e-01 2.080553621053695679e-01 7.406639307737350464e-02 -6.818311661481857300e-02 -3.419658839702606201e-01 1.943793445825576782e-01 -3.400655686855316162e-01 -3.295262902975082397e-02 3.143328428268432617e-01 -2.059022635221481323e-01 1.651740968227386475e-01 6.212421227246522903e-03 2.969483286142349243e-02 -2.253704816102981567e-01 -1.169820129871368408e-01 1.026663407683372498e-01 6.040801107883453369e-02 1.873159855604171753e-01 3.297494351863861084e-01 9.375458955764770508e-02 7.415640354156494141e-02 -1.875493228435516357e-01 -5.744223599322140217e-04 1.521117985248565674e-01 2.409044057130813599e-01 2.694180309772491455e-01 -9.644071757793426514e-02 -2.036788016557693481e-01 5.087402090430259705e-02
9.876801818609237671e-02 -1.700662225484848022e-01 1.915873400866985321e-02 -5.075716879218816757e-03 1.232867501676082611e-02 6.288328766822814941e-02 -1.275349855422973633e-01 -1.012424007058143616e-01 -8.745353668928146362e-02 -1.895544379949569702e-01 4.497405514121055603e-02 1.571271419525146484e-01 -3.650892674922943115e-01 1.314383447170257568e-01 -7.697637379169464111e-02 1.980567723512649536e-01 -4.492568597197532654e-02 1.398129165172576904e-01 -4.323799908161163330e-02 -7.465802878141403198e-02 3.002704977989196777e-01 5.102969408035278320e-01 -2.386393249034881592e-01 8.475801348686218262e-02 -2.455605939030647278e-02 2.093809098005294800e-01 -2.285129576921463013e-01 -9.347052872180938721e-02 4.222890734672546387e-02 6.406813114881515503e-02 -5.945542827248573303e-02 -3.252240717411041260e-01
1.345263123512268066e-01 6.059767678380012512e-02 -2.882565185427665710e-02 1.460866779088973999e-01 -1.156678050756454468e-02 3.164088428020477295e-01 2.343780994415283203e-01 -4.475698247551918030e-02 2.817208170890808105e-01 -2.825590074062347412e-01 4.511188343167304993e-02 2.214173041284084320e-02 -7.452522218227386475e-02 1.301435977220535278e-01 -2.761068344116210938e-01 -1.624707132577896118e-01 -9.579477459192276001e-02 7.377512007951736450e-02 1.890874356031417847e-01 2.446851581335067749e-01 1.585023105144500732e-01 3.696212172508239746e-01 1.948861032724380493e-01 -1.355088651180267334e-01 7.758408039808273315e-02 -1.233444735407829285e-01 -2.780055105686187744e-01 1.350003629922866821e-01 5.688775703310966492e-02 1.138362213969230652e-01 2.252652645111083984e-01 2.053722972050309181e-03
5.393451824784278870e-02 -1.497410833835601807e-01 -2.670443058013916016e-02 -1.612293347716331482e-02 1.283107548952102661e-01 1.309743672609329224e-01 -9.268182516098022461e-02 -2.240412496030330658e-02 3.318159282207489014e-02 -3.210443258285522461e-01 -1.957669407129287720e-01 2.488895654678344727e-01 -2.268630862236022949e-01 6.403646897524595261e-03 -1.028155982494354248e-01 -1.573310606181621552e-02 -6.863927841186523438e-02 1.985415816307067871e-01 3.879599273204803467e-01 1.429968178272247314e-01 3.259801566600799561e-01 3.268879950046539307e-01 -1.265226006507873535e-01 2.318482398986816406e-01 -1.159973517060279846e-01 1.379909515380859375e-01 1.031462177634239197e-01 -1.029155403375625610e-02 -1.584571599960327148e-01 1.875566542148590088e-01 -7.386078685522079468e-02 -2.392971962690353394e-01
5.542771518230438232e-02 -4.553741589188575745e-02 2.191036492586135864e-01 8.602997660636901855e-02 2.563051283359527588e-01 8.778815716505050659e-02 1.258434504270553589e-01 -1.835317015647888184e-01 1.325096189975738525e-01 -2.334232777357101440e-01 3.409077823162078857e-01 2.241992354393005371e-01 -6.382978055626153946e-03 -9.141092747449874878e-02 1.223377697169780731e-02 3.062221109867095947e-01 -2.677546441555023193e-01 1.602098532021045685e-02 3.988728523254394531e-01 8.378287404775619507e-02 7.360936701297760010e-02 2.033036947250366211e-01 -3.757107630372047424e-02 -9.274723939597606659e-03 -1.679728329181671143e-01 -4.331547301262617111e-03 1.082485467195510864e-01 -6.724305450916290283e-02 2.601883411407470703e-01 -2.025273889303207397e-01 9.252687916159629822e-03 1.899723112583160400e-01
2.164168506860733032e-01 -1.673786193132400513e-01 1.622461229562759399e-01 -8.019516244530677795e-03 3.193420544266700745e-02 1.509944945573806763e-01 2.032099366188049316e-01 -3.663228154182434082e-01 1.564995795488357544e-01 -2.691600844264030457e-02 7.688059657812118530e-02 -2.383572012186050415e-01 1.410193927586078644e-02 5.067315697669982910e-02 -8.957628160715103149e-02 -1.353415697813034058e-01 -2.013057321310043335e-01 1.813612580299377441e-01 2.055903673171997070e-01 -2.709485590457916260e-01 4.166911840438842773e-01 2.442857623100280762e-01 -2.215044200420379639e-01 1.403458323329687119e-02 1.074003521353006363e-02 1.047275513410568237e-01 -1.134881302714347839e-01 1.384355314075946808e-02 9.694277495145797729e-02 2.171355299651622772e-02 2.511781156063079834e-01 -1.167308539152145386e-01
4.101161360740661621e-01 -2.341610938310623169e-02 8.077410608530044556e-02 -6.664973497390747070e-02 9.219109080731868744e-03 1.944988369941711426e-01 3.327943384647369385e-01 -1.513828039169311523e-01 -2.306614965200424194e-01 -2.182508558034896851e-01 -1.067069843411445618e-01 -7.910741865634918213e-02 -2.882978916168212891e-01 2.367185652256011963e-01 -1.683535575866699219e-01 1.737741082906723022e-01 1.715265586972236633e-02 -2.069096416234970093e-01 1.997087597846984863e-01 -5.623706616461277008e-03 1.701596528291702271e-01 1.943604350090026855e-01 -1.009424850344657898e-01 1.489777415990829468e-01 1.223850548267364502e-01 -3.419857099652290344e-02 1.346101611852645874e-01 -1.076087951660156250e-01 2.758529409766197205e-02 -2.672422304749488831e-02 2.357957065105438232e-01 -2.178874462842941284e-01
1.384939551353454590e-01 -1.331748366355895996e-01 1.346711218357086182e-01 9.147258102893829346e-02 2.099851518869400024e-01 2.789236903190612793e-01 1.704878360033035278e-01 -2.855156958103179932e-01 -3.460260331630706787e-01 -1.336790472269058228e-01 -1.001398265361785889e-01 -3.663756325840950012e-02 -3.585847467184066772e-02 -5.492542404681444168e-03 1.507032513618469238e-01 3.078605830669403076e-01 -4.516836106777191162e-01 2.470059096813201904e-01 -1.468423940241336823e-02 2.021152973175048828e-01 2.821324169635772705e-01 4.346217587590217590e-02 2.294997125864028931e-02 -1.739332568831741810e-03 7.085177302360534668e-02 -5.056509748101234436e-03 -3.057437390089035034e-02 2.136784419417381287e-02 8.115843683481216431e-02 3.872033953666687012e-02 -1.821258068084716797e-01 -2.273024804890155792e-02
1.210693549364805222e-02 -1.181362792849540710e-01 1.746135950088500977e-01 1.984652727842330933e-01 2.426346242427825928e-01 1.876839548349380493e-01 1.203247010707855225e-01 -2.850621342658996582e-01 1.659845747053623199e-02 -1.877369731664657593e-01 -8.185767382383346558e-02 2.748208940029144287e-01 -4.901231080293655396e-02 7.707945257425308228e-02 -1.819405704736709595e-02 3.049080669879913330e-01 -4.349165856838226318e-01 2.612739205360412598e-01 -4.154524579644203186e-02 2.372187227010726929e-01 1.584070473909378052e-01 5.471979454159736633e-02 -4.990709200501441956e-02 -4.008053988218307495e-02 -1.192478388547897339e-01 6.103254482150077820e-02 -9.417231380939483643e-02 2.483118511736392975e-02 1.750214695930480957e-01 -8.168020099401473999e-02 -1.235226243734359741e-01 2.814260721206665039e-01
-6.508463062345981598e-03 -2.657336890697479248e-01 5.314816907048225403e-02 1.369069814682006836e-01 2.290272712707519531e-02 1.169208288192749023e-01 1.419000048190355301e-02 -3.121504187583923340e-01 -2.157010585069656372e-01 -1.269373744726181030e-01 1.958895660936832428e-02 7.919239997863769531e-02 -7.639639824628829956e-02 -2.111043632030487061e-01 -3.957566246390342712e-02 -7.000951468944549561e-02 -2.016337811946868896e-01 -6.846456229686737061e-02 3.220211267471313477e-01 -2.088007330894470215e-01 5.129209160804748535e-02 2.601992487907409668e-01 -2.785238921642303467e-01 6.446877121925354004e-02 -1.191131621599197388e-01 4.401352629065513611e-02 -2.856992781162261963e-01 -3.066101074218750000e-01 1.582625657320022583e-01 2.540186978876590729e-02 1.795861870050430298e-01 2.745338678359985352e-01
-1.285144984722137451e-01 -2.152828127145767212e-01 -2.929469628725200891e-04 3.433684706687927246e-01 3.151663541793823242e-01 7.936771959066390991e-03 2.334759831428527832e-01 -1.069705337285995483e-01 -4.011918976902961731e-02 -3.302532732486724854e-01 -7.267208397388458252e-02 1.663891077041625977e-01 1.923316568136215210e-01 1.574946939945220947e-01 1.306638568639755249e-01 3.326800465583801270e-01 -3.569141924381256104e-01 6.411959975957870483e-02 9.783760178834199905e-04 1.435896009206771851e-01 -1.093639358878135681e-01 5.920535698533058167e-02 8.309628069400787354e-02 1.670762710273265839e-02 7.014510035514831543e-02 3.384098410606384277e-02 7.985226809978485107e-02 2.295880764722824097e-01 2.192528396844863892e-01 3.491608367767184973e-04 -1.345410645008087158e-01 -1.208577454090118408e-01
1.720858067274093628e-01 -1.144660413265228271e-01 -7.098099589347839355e-02 1.660312116146087646e-01 1.848461627960205078e-01 2.054362744092941284e-01 3.272590935230255127e-01 -8.500922471284866333e-02 9.358983486890792847e-03 -1.103625372052192688e-01 1.617101728916168213e-01 1.444318592548370361e-01 1.021113991737365723e-02 -1.167378425598144531e-01 -2.200650796294212341e-02 6.226228084415197372e-03 -2.482713758945465088e-01 9.584788233041763306e-02 3.215703368186950684e-01 2.881841659545898438e-01 4.138331711292266846e-01 1.535311341285705566e-02 1.479379385709762573e-01 2.543422579765319824e-01 2.242068760097026825e-03 2.880725562572479248e-01 -1.581372916698455811e-01 1.235653162002563477e-01 1.886367681436240673e-03 -7.628569751977920532e-02 -5.369772017002105713e-02 1.145575717091560364e-01
2.049854546785354614e-01 -8.587358891963958740e-02 1.426855325698852539e-01 2.186857312917709351e-01 1.471491437405347824e-02 -5.486691743135452271e-02 9.629254788160324097e-02 -3.231852352619171143e-01 4.346331208944320679e-02 -1.767173856496810913e-01 -6.200080737471580505e-02 2.671316564083099365e-01 -5.708840489387512207e-02 -1.432058215141296387e-01 -9.444065392017364502e-03 1.918003559112548828e-01 5.150882527232170105e-02 9.865482896566390991e-02 3.052371144294738770e-01 3.471086621284484863e-01 3.867007195949554443e-01 1.713784933090209961e-01 -1.017604172229766846e-01 -3.605334088206291199e-03 -4.144956916570663452e-02 3.685613162815570831e-03 -3.200861811637878418e-01 -3.316103946417570114e-03 -1.525554507970809937e-01 2.206951975822448730e-01 -8.462721481919288635e-03 -7.032639533281326294e-02
1.359793245792388916e-01 -1.339866071939468384e-01 4.744886979460716248e-02 1.689612567424774170e-01 1.694974154233932495e-01 6.224387511610984802e-02 -3.053385578095912933e-02 -9.383378177881240845e-02 2.070311456918716431e-02 -3.508559167385101318e-01 -1.139488816261291504e-01 2.796908318996429443e-01 -2.523502707481384277e-01 -2.782014310359954834e-01 4.667582921683788300e-03 1.114777475595474243e-01 -2.881777845323085785e-02 5.287472531199455261e-02 2.553685605525970459e-01 3.261838257312774658e-01 3.929763436317443848e-01 2.685647010803222656e-01 5.382545758038759232e-03 6.264436990022659302e-02 -6.473906338214874268e-02 -5.976236984133720398e-02 -1.151730790734291077e-01 2.394551336765289307e-01 -1.289626955986022949e-01 1.407596468925476074e-01 -3.987150639295578003e-02 -2.271741395816206932e-03
-1.550945788621902466e-01 -9.137266129255294800e-02 9.993454813957214355e-02 2.082590460777282715e-01 -1.164501998573541641e-02 2.237581461668014526e-02 -5.438721925020217896e-02 -4.154875874519348145e-01 -8.094065636396408081e-02 -5.551644042134284973e-02 -1.487232893705368042e-01 1.314039826393127441e-01 -1.933076977729797363e-01 6.526272743940353394e-02 -1.196142584085464478e-01 2.056345045566558838e-01 -4.268746674060821533e-01 3.438287675380706787e-01 1.841106712818145752e-01 2.745440229773521423e-02 1.283953189849853516e-01 2.076296508312225342e-01 -5.696588009595870972e-02 -2.541995346546173096e-01 -1.331983357667922974e-01 -1.218492239713668823e-01 4.788056388497352600e-02 4.759236797690391541e-02 2.294716536998748779e-01 4.706166684627532959e-02 4.290545359253883362e-02 1.853816807270050049e-01
1.654215008020401001e-01 -1.282628476619720459e-01 2.871135175228118896e-01 2.162672132253646851e-01 3.236152976751327515e-02 -1.677544116973876953e-01 -7.200977206230163574e-02 -2.571055293083190918e-01 -9.603898227214813232e-02 -3.858698606491088867e-01 6.194566935300827026e-02 1.475849151611328125e-01 -1.175729185342788696e-01 1.388852298259735107e-01 -2.686879411339759827e-02 2.555887401103973389e-01 -1.616369485855102539e-01 -5.651147104799747467e-03 1.353428810834884644e-01 2.480109978932887316e-04 1.650051325559616089e-01 8.833301812410354614e-02 -2.767216786742210388e-02 1.091003268957138062e-01 -2.270630747079849243e-01 6.999805569648742676e-02 4.664721339941024780e-02 3.422171771526336670e-01 3.649408519268035889e-01 -2.816208079457283020e-02 -2.021194994449615479e-01 -2.925910428166389465e-02
-3.912388160824775696e-02 -1.086231768131256104e-01 -6.624965369701385498e-02 -1.920897513628005981e-01 5.832260847091674805e-02 2.428332269191741943e-01 1.159822717308998108e-01 -2.932568788528442383e-01 -9.211362153291702271e-02 -2.258100211620330811e-01 5.477949976921081543e-02 1.949275732040405273e-01 -2.000688612461090088e-01 1.929058134555816650e-01 1.123070791363716125e-01 3.711707293987274170e-01 -6.568554043769836426e-02 1.086083948612213135e-01 3.584078848361968994e-01 1.156760752201080322e-01 -9.969718754291534424e-03 1.569059193134307861e-01 -5.005948990583419800e-02 2.141497582197189331e-01 -3.414438292384147644e-02 6.852392852306365967e-02 3.702975437045097351e-02 1.238619461655616760e-01 4.906876757740974426e-02 -2.147223502397537231e-01 -2.700192853808403015e-02 3.906647264957427979e-01
1.046793833374977112e-01 -6.648880988359451294e-02 1.842943727970123291e-01 6.149115413427352905e-02 5.841385945677757263e-02 1.654034405946731567e-01 5.630130693316459656e-02 1.392112970352172852e-01 -7.303375750780105591e-02 -6.654736399650573730e-02 1.885764598846435547e-01 3.078402578830718994e-01 1.009119972586631775e-01 -5.592876300215721130e-02 -1.952909678220748901e-01 1.740133911371231079e-01 -7.723442465066909790e-02 1.746131181716918945e-01 4.169860482215881348e-01 -5.784431844949722290e-02 2.320338040590286255e-01 4.849437177181243896e-01 -1.359837502241134644e-01 -8.897635154426097870e-03 -1.021403297781944275e-01 5.080957338213920593e-02 -8.855704963207244873e-02 1.740697920322418213e-01 1.986087560653686523e-01 -1.224806811660528183e-02 1.910799741744995117e-01 -1.523588448762893677e-01
-1.028342172503471375e-02 -2.750262618064880371e-01 -1.258549988269805908e-01 1.755881905555725098e-01 5.770450923591852188e-03 2.636304199695587158e-01 2.213651835918426514e-01 -3.279825747013092041e-01 -1.101566851139068604e-01 -3.998688980937004089e-02 1.216330304741859436e-01 3.208898007869720459e-01 -3.363029956817626953e-01 1.269435435533523560e-01 -1.678957790136337280e-02 -7.987139374017715454e-02 4.780422151088714600e-02 7.641796022653579712e-02 7.062117755413055420e-02 3.702693805098533630e-02 1.169882044196128845e-01 1.376843899488449097e-01 -1.487433463335037231e-01 -1.671419888734817505e-01 -1.927528977394104004e-01 -1.068787500262260437e-01 -2.981471121311187744e-01 1.964171528816223145e-01 1.194704100489616394e-01 -1.233374848961830139e-01 1.174251884222030640e-01 -2.599829435348510742e-01
2.226486802101135254e-01 -3.473076522350311279e-01 -1.447222828865051270e-01 1.746278107166290283e-01 -6.155046820640563965e-02 3.355403617024421692e-02 2.778555750846862793e-01 -3.395648673176765442e-02 -1.659523099660873413e-01 -1.737600862979888916e-01 -7.314938306808471680e-02 -2.062633931636810303e-01 -3.341772407293319702e-02 1.202910318970680237e-01 9.026776999235153198e-02 1.281927973031997681e-01 -2.808330655097961426e-01 1.059309765696525574e-01 3.168545961380004883e-01 -4.225745797157287598e-03 1.138253211975097656e-01 1.016744896769523621e-01 4.869550466537475586e-02 1.758597046136856079e-01 9.099581092596054077e-02 9.184937179088592529e-02 -4.709364473819732666e-02 1.467075292021036148e-02 4.018933475017547607e-01 -1.733960509300231934e-01 1.546715945005416870e-01 -2.598950266838073730e-01
-9.227836132049560547e-02 3.170313313603401184e-02 6.833876669406890869e-02 3.344505652785301208e-02 1.147719919681549072e-01 -2.829493209719657898e-02 1.293051689863204956e-01 -2.910055518150329590e-01 -1.757291704416275024e-01 -2.817956209182739258e-01 -4.025907069444656372e-02 2.307299524545669556e-01 -1.613170057535171509e-01 -1.514976024627685547e-01 -6.755884736776351929e-02 1.007494255900382996e-01 -3.002753853797912598e-01 2.032370567321777344e-01 4.447383880615234375e-01 4.862621054053306580e-02 -1.539771854877471924e-01 2.367642223834991455e-01 -1.751535981893539429e-01 3.345463052392005920e-02 -5.724382400512695312e-02 -1.740010678768157959e-01 3.703015297651290894e-02 -2.948613464832305908e-01 1.561481058597564697e-01 -2.164732962846755981e-01 8.405291475355625153e-03 6.406895816326141357e-02
-4.137539863586425781e-02 -2.428753823041915894e-01 1.171306893229484558e-01 1.653133481740951538e-01 8.712070435285568237e-02 1.784982904791831970e-02 2.165552824735641479e-01 -3.869991302490234375e-01 1.620037704706192017e-01 -1.356324702501296997e-01 -2.133777132257819176e-03 -1.729030609130859375e-01 -9.979163296520709991e-04 1.115271449089050293e-01 -1.075945943593978882e-01 -1.939120441675186157e-01 -1.762707531452178955e-01 3.147059082984924316e-01 2.934532165527343750e-01 -4.833737760782241821e-02 2.891074120998382568e-01 4.916387796401977539e-02 -2.322415709495544434e-01 -4.259464889764785767e-02 -8.197772502899169922e-02 5.335101112723350525e-02 -1.351052373647689819e-01 4.979356378316879272e-02 1.144326552748680115e-01 -1.172437816858291626e-01 3.687061369419097900e-01 -6.419858336448669434e-02
-1.321987956762313843e-01 -2.489638477563858032e-01 1.745802909135818481e-02 9.509479254484176636e-02 1.919957995414733887e-01 9.523449093103408813e-02 -6.877479702234268188e-02 -3.112003803253173828e-01 -2.635471820831298828e-01 -2.098721563816070557e-01 9.396113455295562744e-02 -2.109752148389816284e-01 -1.958914995193481445e-01 1.867762207984924316e-01 3.081053309142589569e-02 -7.639858871698379517e-02 -2.606455981731414795e-01 2.692147791385650635e-01 1.722711622714996338e-01 -9.027190506458282471e-02 1.939613968133926392e-01 4.166320860385894775e-01 2.378835715353488922e-02 -9.400645643472671509e-02 -1.563924849033355713e-01 -5.363993719220161438e-02 2.280875146389007568e-01 1.475452780723571777e-01 -6.481377780437469482e-02 9.755952656269073486e-02 2.501490712165832520e-02 4.978118836879730225e-02
1.871690899133682251e-01 -7.106799632310867310e-02 -7.917418330907821655e-02 1.449170708656311035e-01 -1.236044615507125854e-01 4.864364489912986755e-02 -8.870135247707366943e-02 -2.617451548576354980e-01 -1.596956998109817505e-01 -2.789842486381530762e-01 1.029102802276611328e-01 1.912838667631149292e-01 -3.233874216675758362e-02 1.078337430953979492e-01 2.436987012624740601e-01 1.116432845592498779e-01 -1.500947922468185425e-01 7.390186935663223267e-02 6.721488386392593384e-02 5.473935976624488831e-02 4.176945686340332031e-01 3.233884871006011963e-01 1.154212802648544312e-01 -1.070406660437583923e-01 -8.087597787380218506e-02 -1.218528077006340027e-01 1.617209911346435547e-01 2.856006845831871033e-02 -2.645094990730285645e-01 -9.942774474620819092e-02 1.172474995255470276e-01 -3.497046828269958496e-01
2.533817850053310394e-02 -3.904179930686950684e-01 3.270432353019714355e-02 1.463019698858261108e-01 -2.358266115188598633e-01 2.983588874340057373e-01 2.234968990087509155e-01 -5.753209814429283142e-02 3.743121027946472168e-02 -2.672005295753479004e-01 -2.048516422510147095e-01 1.643850654363632202e-01 -6.819529086351394653e-02 -5.291564017534255981e-02 -2.694679200649261475e-01 -1.831097528338432312e-02 -2.329515218734741211e-01 2.579214274883270264e-01 1.463368982076644897e-01 1.911715269088745117e-01 2.402767091989517212e-01 7.313159853219985962e-02 -1.536230295896530151e-01 2.380850911140441895e-02 4.297985509037971497e-02 1.529181152582168579e-01 -1.727790758013725281e-02 -2.401129454374313354e-01 6.254596263170242310e-02 9.645058214664459229e-02 -1.769056022167205811e-01 -1.033868864178657532e-01
2.687607407569885254e-01 -1.035569235682487488e-01 -5.321317166090011597e-02 5.989430006593465805e-03 1.965133696794509888e-01 -1.067831069231033325e-01 3.227142989635467529e-01 -3.090180270373821259e-02 1.983438134193420410e-01 -3.436949253082275391e-01 -1.577620804309844971e-01 1.856674998998641968e-01 -2.240487486124038696e-01 1.976823061704635620e-01 -1.521387547254562378e-01 1.192144751548767090e-01 6.806204561144113541e-03 2.097399160265922546e-02 1.727450788021087646e-01 -1.079334020614624023e-01 1.679815053939819336e-01 3.046358823776245117e-01 -1.589296609163284302e-01 -8.941382169723510742e-02 1.156617701053619385e-01 1.014177799224853516e-01 5.563140287995338440e-02 -1.355006843805313110e-01 1.671816408634185791e-01 -1.011566445231437683e-01 3.664011061191558838e-01 -4.233998432755470276e-02
7.747670635581016541e-03 -1.470796763896942139e-01 7.706822454929351807e-02 1.147398948669433594e-01 8.351457118988037109e-02 1.321393251419067383e-01 -1.930173486471176147e-01 -1.818646639585494995e-01 7.698597759008407593e-02 3.879217058420181274e-02 -2.331309914588928223e-01 2.266089916229248047e-01 -1.493661701679229736e-01 -7.786010950803756714e-02 -2.472284436225891113e-02 6.773041188716888428e-02 -3.608609735965728760e-02 2.063487023115158081e-01 4.296508729457855225e-01 1.007221937179565430e-01 2.521224319934844971e-01 4.274289608001708984e-01 -1.992097049951553345e-01 3.230591714382171631e-01 3.164353966712951660e-02 1.837006807327270508e-01 -1.428414434194564819e-01 6.755714863538742065e-02 3.287247195839881897e-02 3.157434612512588501e-02 -1.472565829753875732e-01 -7.290939986705780029e-02
1.156570836901664734e-01 -5.292086303234100342e-02 6.016602739691734314e-02 7.742734253406524658e-02 3.145190179347991943e-01 7.119804620742797852e-02 1.725536584854125977e-02 -2.101924717426300049e-01 -2.862827479839324951e-02 -2.507050335407257080e-01 2.409269288182258606e-02 -2.379063330590724945e-02 -7.115130871534347534e-02 -2.530361339449882507e-02 -1.189221739768981934e-01 1.047124620527029037e-02 -2.309435904026031494e-01 -8.049438148736953735e-02 4.815766811370849609e-01 -5.248468741774559021e-02 -1.231336500495672226e-02 5.303858518600463867e-01 -1.571044623851776123e-01 -1.553381327539682388e-02 -1.591892093420028687e-01 -1.632719933986663818e-01 1.412816345691680908e-01 3.756904602050781250e-02 8.542059361934661865e-02 1.770990900695323944e-02 -2.354762256145477295e-01 6.053651869297027588e-02
4.866997152566909790e-02 -3.326175212860107422e-01 8.658860623836517334e-02 1.545666307210922241e-01 1.372922658920288086e-01 8.836151659488677979e-02 3.233602270483970642e-02 -1.242419332265853882e-01 3.296488197520375252e-03 -2.613065242767333984e-01 -8.327194303274154663e-02 2.729032039642333984e-01 -6.465911865234375000e-02 -2.114468216896057129e-01 -8.214756101369857788e-02 8.719966746866703033e-03 -1.612826995551586151e-02 2.254386693239212036e-01 1.941636204719543457e-01 4.172134101390838623e-01 2.775763571262359619e-01 2.939497828483581543e-01 -1.750305593013763428e-01 1.214241459965705872e-01 -1.589656807482242584e-02 9.946943819522857666e-02 -1.019823104143142700e-01 1.760700792074203491e-01 -1.277202665805816650e-01 1.943111568689346313e-01 -1.213476359844207764e-01 -1.225818023085594177e-01
-1.652064621448516846e-01 -1.589514017105102539e-01 -2.373578958213329315e-02 8.500073850154876709e-02 1.668383777141571045e-01 4.729017242789268494e-02 1.084244176745414734e-01 -3.473218083381652832e-01 -3.062101304531097412e-01 -7.705080509185791016e-02 -1.758498325943946838e-02 1.875995099544525146e-01 -4.475192427635192871e-01 -6.780578196048736572e-02 -1.182976961135864258e-01 1.331910938024520874e-01 -4.399802088737487793e-01 3.445113301277160645e-01 3.095244243741035461e-02 -1.813472993671894073e-02 1.364855915307998657e-01 2.304096333682537079e-02 -4.958569258451461792e-02 -9.546162188053131104e-02 3.976191207766532898e-02 -4.989771405234932899e-04 -8.374278247356414795e-02 1.640543490648269653e-01 8.589474856853485107e-02 -5.266047269105911255e-02 -1.242404431104660034e-01 6.838361732661724091e-04
1.116144210100173950e-01 -2.252883911132812500e-01 5.604569986462593079e-02 2.230650037527084351e-01 9.614280611276626587e-02 1.502884626388549805e-01 1.093456819653511047e-01 -1.522050984203815460e-02 6.631836295127868652e-03 -2.051696926355361938e-01 1.897549778223037720e-01 -6.322114262729883194e-03 9.922038018703460693e-02 -4.832546785473823547e-02 -1.435573399066925049e-01 1.073564067482948303e-01 -1.034243032336235046e-01 1.107636168599128723e-01 1.898408830165863037e-01 5.213209614157676697e-02 4.804182052612304688e-01 1.497287601232528687e-01 1.771964505314826965e-02 1.169176585972309113e-02 1.552899926900863647e-01 1.182888895273208618e-01 2.036077901721000671e-02 3.443669676780700684e-01 -6.549219787120819092e-02 -3.200534582138061523e-01 3.460904955863952637e-01 -1.355151236057281494e-01
3.050144016742706299e-01 -1.567963212728500366e-01 2.009710967540740967e-01 -4.547400772571563721e-02 9.793939534574747086e-05 -1.387534663081169128e-03 1.579058729112148285e-02 -4.088567495346069336e-01 1.579284109175205231e-02 -1.836165487766265869e-01 1.013494431972503662e-01 -2.799426903948187828e-03 -7.802709192037582397e-02 -3.557376191020011902e-02 2.585022449493408203e-01 3.370077908039093018e-01 -3.120183646678924561e-01 2.560341916978359222e-02 3.965646624565124512e-01 -1.520119607448577881e-01 2.190340906381607056e-01 2.360030636191368103e-02 -8.131269365549087524e-02 -9.914149343967437744e-02 5.112097784876823425e-02 1.104707643389701843e-01 1.228744983673095703e-01 3.555944934487342834e-02 1.781805455684661865e-01 -7.244712114334106445e-02 -3.120376169681549072e-02 1.673530787229537964e-01
1.135119795799255371e-01 -8.295974135398864746e-02 -3.076173067092895508e-01 3.102956116199493408e-01 6.046499591320753098e-03 1.692071855068206787e-01 3.167592585086822510e-01 -7.770416326820850372e-03 -1.174674779176712036e-01 -2.742981314659118652e-01 6.093129515647888184e-03 2.520155310630798340e-01 -7.250035647302865982e-03 2.334441393613815308e-01 -6.343062501400709152e-03 -4.876356199383735657e-02 -1.269245743751525879e-01 -5.947601422667503357e-02 1.806279718875885010e-01 -8.492174744606018066e-02 5.199005454778671265e-02 3.485699892044067383e-01 -3.269376605749130249e-02 8.287119120359420776e-02 8.242294192314147949e-02 -7.530830800533294678e-02 -1.924290060997009277e-01 -1.344135105609893799e-01 2.617525160312652588e-01 1.376531869173049927e-01 4.688854888081550598e-02 -3.191465139389038086e-01
4.034094884991645813e-02 -8.429975062608718872e-02 4.890459403395652771e-02 -1.011171191930770874e-01 8.763053268194198608e-02 1.439004838466644287e-01 1.690546125173568726e-01 -2.113771438598632812e-01 -1.225527375936508179e-01 -3.278165161609649658e-01 1.439132988452911377e-01 6.099224090576171875e-02 -2.634366154670715332e-01 2.633882761001586914e-01 -1.022943481802940369e-01 3.302300572395324707e-01 5.063059180974960327e-02 1.977266371250152588e-01 1.724853962659835815e-01 -1.349896043539047241e-01 1.670039892196655273e-01 1.670657843351364136e-01 1.138470992445945740e-01 2.002311050891876221e-01 -1.385941058397293091e-01 1.141216307878494263e-01 -2.541005313396453857e-01 -1.534482091665267944e-02 2.385607808828353882e-01 -2.631851434707641602e-01 1.372135728597640991e-01 1.768452227115631104e-01
1.418554484844207764e-01 -9.461610764265060425e-02 -6.155487615615129471e-03 2.755354046821594238e-01 -9.415821731090545654e-02 1.063310503959655762e-01 -1.386204212903976440e-01 -3.989523649215698242e-01 1.757358908653259277e-01 -1.291166841983795166e-01 4.115561544895172119e-01 1.421290636062622070e-01 1.869538128376007080e-01 6.127129122614860535e-02 -1.476781815290451050e-01 1.925813853740692139e-01 -5.932261422276496887e-02 -2.649956196546554565e-02 6.761918962001800537e-02 1.249619275331497192e-01 2.803476154804229736e-01 8.039672672748565674e-02 -1.078471466898918152e-01 -1.953411102294921875e-01 -1.991449669003486633e-02 2.143724113702774048e-01 4.741792008280754089e-02 1.728457361459732056e-01 1.966787278652191162e-01 3.771306574344635010e-02 2.462246567010879517e-01 -1.523699462413787842e-01
-1.528512388467788696e-01 -2.228123396635055542e-01 -2.190708816051483154e-01 2.598562836647033691e-01 -1.422618422657251358e-02 1.707623898983001709e-01 2.623328268527984619e-01 -3.855499327182769775e-01 3.978807479143142700e-02 -1.387605518102645874e-01 7.455603033304214478e-02 -7.285859435796737671e-02 -4.196698963642120361e-02 3.557505086064338684e-02 1.362008228898048401e-02 -1.977089196443557739e-01 -2.787629067897796631e-01 -1.007581502199172974e-01 2.558223605155944824e-01 1.945466250181198120e-01 3.081431984901428223e-01 1.475962698459625244e-01 -5.036082863807678223e-02 1.688077114522457123e-02 -9.733492881059646606e-02 1.816801168024539948e-02 2.082014083862304688e-02 -1.208281069993972778e-01 -1.466527730226516724e-01 2.068266421556472778e-01 2.844283878803253174e-01 -9.952548891305923462e-02
3.250727057456970215e-02 -2.267639487981796265e-01 1.358547806739807129e-01 7.555814832448959351e-02 1.390889007598161697e-02 1.116404086351394653e-01 -2.089847773313522339e-01 -1.249498352408409119e-01 2.634095773100852966e-02 -2.083820402622222900e-01 -1.866926252841949463e-01 2.279094308614730835e-01 -1.038887649774551392e-01 -7.893681526184082031e-02 -1.174704506993293762e-01 2.138880081474781036e-02 6.596402823925018311e-02 1.269202828407287598e-01 4.627629220485687256e-01 1.794546544551849365e-01 2.885410487651824951e-01 4.124798178672790527e-01 -7.435832172632217407e-02 3.008013963699340820e-01 -2.025663852691650391e-02 1.150685623288154602e-01 -1.078883334994316101e-01 -4.476021975278854370e-02 1.012034043669700623e-01 -1.089137718081474304e-01 -1.134015768766403198e-01 -1.036286577582359314e-01
-4.507971182465553284e-02 -1.373838335275650024e-01 -9.730594605207443237e-02 1.310742497444152832e-01 -2.607509121298789978e-02 2.221734076738357544e-01 1.308094710111618042e-01 -4.029231369495391846e-01 -2.140509709715843201e-02 -3.712928295135498047e-01 -2.923869341611862183e-02 8.781980723142623901e-02 -3.191431462764739990e-01 1.069900915026664734e-01 -2.654497027397155762e-01 4.399591591209173203e-03 5.835920572280883789e-02 -2.389057427644729614e-01 2.718421518802642822e-01 2.026008069515228271e-02 6.881313025951385498e-02 1.343270838260650635e-01 1.854366064071655273e-02 -1.931812963448464870e-03 4.315032623708248138e-03 2.093633413314819336e-01 4.388190805912017822e-02 1.985952109098434448e-01 1.542508900165557861e-01 -1.213133409619331360e-01 -1.955131143331527710e-01 2.690908610820770264e-01
-7.776518166065216064e-02 5.985787510871887207e-02 -9.577457606792449951e-02 2.324845939874649048e-01 1.042890250682830811e-01 2.000492662191390991e-01 1.203748732805252075e-01 -4.178657531738281250e-01 -3.469700217247009277e-01 -7.987421005964279175e-02 -2.938924133777618408e-01 6.193137913942337036e-02 -1.657133102416992188e-01 -7.344377785921096802e-02 -1.067392677068710327e-01 5.737684667110443115e-02 -3.680309355258941650e-01 3.627079129219055176e-01 -1.273141009733080864e-03 1.198937594890594482e-01 1.204850301146507263e-01 1.368458718061447144e-01 1.153956055641174316e-01 5.201133713126182556e-02 2.086594998836517334e-01 -1.142896488308906555e-01 -5.792569369077682495e-03 7.697463780641555786e-02 1.617510169744491577e-01 -4.697361961007118225e-02 -2.949191816151142120e-02 1.376231200993061066e-02
6.826456636190414429e-02 1.956607848405838013e-01 -3.844299912452697754e-02 1.243784800171852112e-01 -2.480572834610939026e-02 3.854268416762351990e-02 2.084272354841232300e-01 -3.213299810886383057e-01 -1.729249209165573120e-01 -3.924885094165802002e-01 -1.832838058471679688e-01 2.649931907653808594e-01 -1.863800734281539917e-01 6.667954474687576294e-02 -2.770079672336578369e-01 1.711230576038360596e-01 -1.290225535631179810e-01 3.069628179073333740e-01 7.410263270139694214e-02 -1.206959709525108337e-01 1.402350217103958130e-01 1.386532038450241089e-01 1.802071779966354370e-01 -6.604538112878799438e-02 1.262958347797393799e-01 -1.704471707344055176e-01 6.705258041620254517e-02 5.661841854453086853e-02 2.890711724758148193e-01 -6.322924792766571045e-02 -1.300557423382997513e-02 1.060933470726013184e-01
2.176091223955154419e-01 -3.101190626621246338e-01 -1.545682251453399658e-01 -7.402841746807098389e-02 2.452010065317153931e-01 8.123289048671722412e-02 -4.370948299765586853e-02 -4.236707985401153564e-01 4.124487936496734619e-02 -2.345577776432037354e-01 1.529610753059387207e-01 2.000759392976760864e-01 -2.290850132703781128e-01 1.247346624732017517e-01 1.724926829338073730e-01 2.030079066753387451e-01 5.862722918391227722e-02 2.199919372797012329e-01 1.211186423897743225e-01 -3.350624348968267441e-03 9.986318647861480713e-02 2.092481404542922974e-01 -1.218493953347206116e-01 -4.927136003971099854e-02 -2.942088246345520020e-01 5.478060618042945862e-02 1.175433769822120667e-01 -1.043397560715675354e-01 2.090868800878524780e-01 -1.047196239233016968e-01 -9.439215995371341705e-03 1.150564029812812805e-01
-2.445469051599502563e-02 1.148770097643136978e-02 -2.295347303152084351e-01 -6.442259252071380615e-02 -5.213513970375061035e-02 2.988552749156951904e-01 2.095996737480163574e-01 -2.093223333358764648e-01 2.458128333091735840e-01 -2.070658653974533081e-01 -1.754857897758483887e-01 1.292969137430191040e-01 -5.516477674245834351e-02 1.594334989786148071e-01 -1.174624264240264893e-01 -5.608764290809631348e-02 -1.918034702539443970e-01 8.322551101446151733e-02 3.217973113059997559e-01 3.419953957200050354e-02 -4.709694534540176392e-02 2.801242768764495850e-01 3.820967972278594971e-01 -6.601940840482711792e-03 1.368114650249481201e-01 -2.012239694595336914e-01 -7.694875448942184448e-02 2.480451017618179321e-01 1.844400316476821899e-01 -1.657749712467193604e-01 1.535982917994260788e-02 -5.362570658326148987e-02
8.902637660503387451e-02 -3.221865594387054443e-01 -3.907618299126625061e-02 9.349317848682403564e-02 6.028947606682777405e-02 5.956790596246719360e-02 2.315492182970046997e-01 -3.576072752475738525e-01 9.587643295526504517e-02 -1.098765656352043152e-01 3.502606973052024841e-02 1.460423022508621216e-01 -7.828120142221450806e-02 9.719615429639816284e-02 -7.827842980623245239e-02 -2.085351496934890747e-01 -1.611965894699096680e-01 7.991629093885421753e-02 8.084742724895477295e-02 1.039425283670425415e-01 1.107583343982696533e-01 1.247739344835281372e-01 -3.561808168888092041e-01 -2.349558025598526001e-01 2.057629637420177460e-02 -5.056121572852134705e-02 -3.476999998092651367e-01 9.566790610551834106e-02 1.593180447816848755e-01 -3.503952920436859131e-01 1.316409856081008911e-01 -1.489267498254776001e-01
-1.830842718482017517e-02 -1.809657812118530273e-01 8.002093993127346039e-03 -5.004410445690155029e-02 2.901039123535156250e-01 3.121068142354488373e-02 2.766373008489608765e-02 -3.803226649761199951e-01 1.033024862408638000e-01 -2.850839197635650635e-01 -1.447804272174835205e-01 -5.769857764244079590e-02 -1.691229492425918579e-01 1.102428213926032186e-04 -1.850178278982639313e-02 -2.179571613669395447e-02 -3.723916113376617432e-01 -8.482156693935394287e-02 3.839391171932220459e-01 3.567505255341529846e-02 -5.487784370779991150e-02 3.899848759174346924e-01 -8.449381589889526367e-02 -4.524835571646690369e-02 -5.869366601109504700e-02 -1.356780230998992920e-01 2.069291323423385620e-01 8.801411604508757591e-04 -1.984165050089359283e-02 -1.029815748333930969e-01 -2.315697818994522095e-01 -3.480972955003380775e-03
6.474762409925460815e-02 1.531977057456970215e-01 -3.655973821878433228e-02 4.133010506629943848e-01 1.551336646080017090e-01 1.012013256549835205e-01 -4.844786226749420166e-02 -2.371227294206619263e-01 3.433290123939514160e-02 -1.022377014160156250e-01 3.319723606109619141e-01 -3.580966964364051819e-02 2.641007304191589355e-02 -7.261499762535095215e-02 5.353615060448646545e-02 2.001264840364456177e-01 -2.181562185287475586e-01 -1.056421548128128052e-01 1.971789151430130005e-01 3.317365944385528564e-01 1.671035885810852051e-01 3.073436319828033447e-01 3.495993092656135559e-03 1.898784488439559937e-01 1.500075012445449829e-01 7.740181405097246170e-03 2.599139213562011719e-01 1.042138934135437012e-01 2.526525259017944336e-01 6.451441347599029541e-02 1.220423495396971703e-03 -1.375461835414171219e-02
3.910657018423080444e-02 -2.070664167404174805e-01 -2.807375229895114899e-02 1.669668555259704590e-01 2.105540484189987183e-01 -5.770746245980262756e-02 1.090540736913681030e-01 -3.344925642013549805e-01 -1.514479517936706543e-01 -4.425108805298805237e-02 -8.156082034111022949e-02 -1.466399878263473511e-01 -2.868316769599914551e-01 -6.886453926563262939e-02 -1.161978580057621002e-03 -8.962837606668472290e-02 -3.200944066047668457e-01 2.292286008596420288e-01 2.751930654048919678e-01 -1.896560937166213989e-01 3.751954734325408936e-01 1.212133839726448059e-01 -2.817786531522870064e-03 3.209423422813415527e-01 -3.215958829969167709e-03 -4.852600023150444031e-02 -2.500610053539276123e-02 1.658602505922317505e-01 6.715607643127441406e-02 8.331871032714843750e-02 1.692921668291091919e-01 1.076678633689880371e-01
1.640043221414089203e-02 -2.486377656459808350e-01 -1.835882365703582764e-01 3.359337523579597473e-02 9.221754223108291626e-02 -1.128302328288555145e-02 2.732782959938049316e-01 -3.261936306953430176e-01 -2.606577575206756592e-01 -1.240233927965164185e-01 -3.297716006636619568e-02 -1.065062358975410461e-01 -1.980097293853759766e-01 -1.896923035383224487e-01 -2.414784878492355347e-01 3.388042375445365906e-02 -4.491907656192779541e-01 1.959803849458694458e-01 1.250766366720199585e-01 3.780703619122505188e-02 1.652795672416687012e-01 1.719180196523666382e-01 -4.295469447970390320e-02 2.781259641051292419e-02 1.663863956928253174e-01 -1.335732191801071167e-01 -8.665075153112411499e-02 2.339842915534973145e-01 4.101213812828063965e-02 1.101904883980751038e-01 -9.303798526525497437e-02 1.895974427461624146e-01
-1.753132194280624390e-01 -2.404699474573135376e-01 5.736071616411209106e-03 2.026172280311584473e-01 1.501807570457458496e-02 2.531916499137878418e-01 8.507597446441650391e-02 -2.914562821388244629e-01 -8.336089551448822021e-02 3.684744238853454590e-02 3.646987676620483398e-02 -7.824091613292694092e-02 -3.095183670520782471e-01 -4.056155309081077576e-02 -1.737544089555740356e-01 1.742719560861587524e-01 -1.280859112739562988e-01 4.610592126846313477e-02 2.234580218791961670e-01 -1.761461645364761353e-01 4.409843683242797852e-01 1.190474852919578552e-01 6.027644872665405273e-02 1.861739009618759155e-01 2.208262085914611816e-01 4.301681369543075562e-02 -6.637424230575561523e-02 2.398268133401870728e-01 2.502668201923370361e-01 1.829102076590061188e-02 -1.239544376730918884e-01 5.266821756958961487e-02
-2.205950915813446045e-01 -4.412451013922691345e-02 3.348124921321868896e-01 -6.818342022597789764e-03 1.918368488550186157e-01 1.323017328977584839e-01 2.587649524211883545e-01 -4.172210097312927246e-01 1.384109109640121460e-01 -1.061854287981987000e-01 1.660771965980529785e-01 1.308003813028335571e-01 -9.944266080856323242e-02 -1.271413117647171021e-01 1.827272474765777588e-01 -1.033680811524391174e-01 -9.563040733337402344e-02 4.176419228315353394e-02 3.001549243927001953e-01 -1.710177212953567505e-01 2.486564815044403076e-01 2.884717583656311035e-01 -4.446067661046981812e-02 1.500646620988845825e-01 1.217147782444953918e-01 -1.076632812619209290e-01 2.082586660981178284e-02 -1.661949753761291504e-01 1.718438118696212769e-01 8.454387634992599487e-02 5.131993070244789124e-02 5.578741058707237244e-02
8.678855001926422119e-02 -9.433408826589584351e-02 1.088950112462043762e-01 -3.902270691469311714e-04 1.887174248695373535e-01 4.217032343149185181e-02 5.619749054312705994e-02 -4.328608810901641846e-01 1.611748593859374523e-03 -2.832460701465606689e-01 3.866975009441375732e-02 2.272079437971115112e-01 -2.144464403390884399e-01 2.597752511501312256e-01 -4.959956184029579163e-02 1.244649440050125122e-01 -2.517192065715789795e-01 -1.380840986967086792e-01 2.690519690513610840e-01 6.797365844249725342e-02 4.974154755473136902e-02 3.781029880046844482e-01 6.614696979522705078e-02 3.365129232406616211e-02 -1.305073052644729614e-01 6.614856421947479248e-02 1.200249344110488892e-01 2.514763176441192627e-01 6.437800824642181396e-02 -1.030640602111816406e-01 -1.413694471120834351e-01 1.866291463375091553e-01
-1.809925213456153870e-02 -8.197891712188720703e-02 -1.884658634662628174e-01 3.105625808238983154e-01 1.453239321708679199e-01 2.799391746520996094e-01 4.270574152469635010e-01 -4.084766656160354614e-02 -8.033705502748489380e-02 2.895568683743476868e-02 -4.367367830127477646e-03 2.342559993267059326e-01 -1.302226334810256958e-01 9.904612600803375244e-02 5.819761753082275391e-02 6.510076671838760376e-02 -2.289568334817886353e-01 1.429002881050109863e-01 6.017180532217025757e-02 5.722454190254211426e-02 2.480332255363464355e-01 3.627351522445678711e-01 -2.218490540981292725e-01 6.988447904586791992e-02 6.164658442139625549e-02 2.448759041726589203e-03 -2.093695253133773804e-01 1.144936755299568176e-01 7.693368941545486450e-02 -5.222124978899955750e-02 1.800701767206192017e-01 -2.282857149839401245e-01
1.470318809151649475e-02 -1.146423593163490295e-01 -5.317705124616622925e-02 2.826529741287231445e-02 -2.999099902808666229e-02 2.789550721645355225e-01 1.023100391030311584e-01 -2.945342659950256348e-01 -5.975794792175292969e-02 1.917214132845401764e-02 3.653334081172943115e-02 2.266830801963806152e-01 -2.867637872695922852e-01 -8.066795766353607178e-02 4.147280007600784302e-02 -1.529240701347589493e-02 -1.382340490818023682e-01 3.833948168903589249e-03 1.239549890160560608e-01 -5.516937747597694397e-02 4.600438475608825684e-01 6.730884313583374023e-02 -1.166025102138519287e-01 2.440471202135086060e-01 6.872583180665969849e-02 3.265769779682159424e-02 -3.798702061176300049e-01 -1.104566752910614014e-01 1.199822947382926941e-01 -5.946662649512290955e-02 1.463788300752639771e-01 -3.622421324253082275e-01
5.812054732814431190e-04 1.016194298863410950e-01 7.654732465744018555e-02 9.444724023342132568e-02 1.357076764106750488e-01 4.772152751684188843e-02 3.812222555279731750e-02 -2.837424874305725098e-01 -1.189403757452964783e-01 -2.218509763479232788e-01 -6.192519888281822205e-02 2.525574266910552979e-01 -6.959065794944763184e-02 5.679421871900558472e-02 -4.017486870288848877e-01 3.084942996501922607e-01 -2.370404899120330811e-01 3.609834909439086914e-01 1.892224848270416260e-01 -9.695634245872497559e-02 1.468330621719360352e-01 2.926477789878845215e-01 1.347769796848297119e-01 6.260901689529418945e-02 5.003294721245765686e-02 -1.939610391855239868e-01 -2.375037781894207001e-02 4.678362235426902771e-02 1.799667030572891235e-01 8.729559183120727539e-02 -9.510479122400283813e-02 1.539219319820404053e-01
6.155514158308506012e-03 -3.780577704310417175e-02 1.450719079002737999e-03 6.725429743528366089e-02 -2.584696188569068909e-02 6.487446371465921402e-03 -1.726730763912200928e-01 -4.721033275127410889e-01 1.614795625209808350e-01 -1.783933788537979126e-01 3.317999653518199921e-03 2.798199839890003204e-02 -1.205568164587020874e-01 -2.333514541387557983e-01 1.296852827072143555e-01 -7.610210776329040527e-02 -1.482358574867248535e-01 2.026394903659820557e-01 1.663500219583511353e-01 -2.407523095607757568e-01 -1.145541667938232422e-02 2.508861422538757324e-01 -1.197417974472045898e-01 -1.498714983463287354e-01 2.132437527179718018e-01 -7.646080106496810913e-02 -4.108416736125946045e-01 -1.567550897598266602e-01 2.393047362565994263e-01 1.759332269430160522e-01 -4.090277478098869324e-02 -8.479141443967819214e-02
-1.992117762565612793e-01 -1.691000163555145264e-01 4.219156131148338318e-02 6.057747080922126770e-02 3.324253261089324951e-01 5.591342225670814514e-02 2.255077362060546875e-01 -2.096805572509765625e-01 -3.734383359551429749e-02 -2.495447397232055664e-01 -2.175222337245941162e-01 9.075395017862319946e-02 -1.160066872835159302e-01 -3.996777161955833435e-02 8.248101919889450073e-02 1.659033596515655518e-01 -2.508286833763122559e-01 -1.317345201969146729e-01 4.622074961662292480e-01 -4.766292870044708252e-02 -2.195573411881923676e-02 3.792821466922760010e-01 5.090112611651420593e-02 -5.929160863161087036e-02 -2.130602002143859863e-01 3.836324065923690796e-02 1.718571782112121582e-01 1.191857084631919861e-01 3.884346783161163330e-02 8.765781670808792114e-02 -4.119724780321121216e-02 3.316251933574676514e-02
-2.416212260723114014e-01 -1.510204672813415527e-01 1.035644039511680603e-01 -9.547339752316474915e-03 1.669961214065551758e-01 -1.360475122928619385e-01 8.744735270738601685e-02 -3.135512471199035645e-01 -1.363714933395385742e-01 -1.853849887847900391e-01 -9.440703317523002625e-03 1.095634400844573975e-01 -1.872756928205490112e-01 2.586979232728481293e-02 -6.071509420871734619e-02 3.033373877406120300e-02 -3.314665853977203369e-01 4.410015344619750977e-01 8.044825494289398193e-02 -2.263372242450714111e-01 2.450115419924259186e-02 2.039130479097366333e-01 -1.144546270370483398e-01 -1.058523654937744141e-01 2.252571582794189453e-01 -1.866627782583236694e-01 -3.952820226550102234e-02 2.749882042407989502e-01 2.092523723840713501e-01 -1.110464036464691162e-01 -4.607061389833688736e-03 -5.281255394220352173e-02
9.352236241102218628e-02 1.061486080288887024e-01 3.061597235500812531e-02 -1.846382394433021545e-02 6.312699615955352783e-02 2.996358275413513184e-01 2.216301411390304565e-01 -3.166536986827850342e-01 1.003847792744636536e-01 -1.371475458145141602e-01 1.835653185844421387e-01 -1.728387176990509033e-01 -2.480500638484954834e-01 1.650441437959671021e-02 -7.697585970163345337e-02 -5.952438339591026306e-02 -8.583017438650131226e-02 2.148263156414031982e-01 2.776471078395843506e-01 4.737103730440139771e-02 -1.042004525661468506e-01 2.980528175830841064e-01 3.263771533966064453e-01 1.141957715153694153e-01 2.492455532774329185e-03 3.066417574882507324e-02 1.483987271785736084e-01 3.039515912532806396e-01 2.989101111888885498e-01 -1.133985072374343872e-01 -4.569914564490318298e-02 -8.401758968830108643e-03
1.173366084694862366e-01 -2.026644349098205566e-02 -4.482207074761390686e-02 2.999600768089294434e-01 2.097882181406021118e-01 1.561549603939056396e-01 1.408030837774276733e-01 -3.727728128433227539e-01 1.392254084348678589e-01 -3.454632163047790527e-01 2.182729691267013550e-01 1.710798889398574829e-01 -8.826594054698944092e-02 2.837428152561187744e-01 1.842132061719894409e-01 1.407825648784637451e-01 -2.442915290594100952e-01 1.986206322908401489e-02 1.502898931503295898e-01 -1.235870420932769775e-01 -2.052328735589981079e-01 3.014703094959259033e-02 9.026149660348892212e-02 -9.786164760589599609e-02 9.101083851419389248e-04 -8.955918252468109131e-02 -8.980686962604522705e-02 1.186572313308715820e-01 1.753159165382385254e-01 -1.032028580084443092e-03 -2.989089787006378174e-01 -4.893618635833263397e-03
5.482997372746467590e-02 -7.473559677600860596e-02 7.068364322185516357e-02 2.738245390355587006e-02 1.453754305839538574e-01 1.072658598423004150e-01 -8.992053568363189697e-02 -1.326176524162292480e-01 4.749922454357147217e-02 -1.003091260790824890e-01 -9.071236848831176758e-02 1.886695474386215210e-01 -4.792252182960510254e-01 -6.859064102172851562e-02 -1.290081888437271118e-01 2.395729869604110718e-01 -9.915884584188461304e-02 1.645377576351165771e-01 6.740801036357879639e-03 -1.197680607438087463e-01 1.287740617990493774e-01 4.448471963405609131e-01 -4.028157517313957214e-02 2.102206498384475708e-01 -1.353069096803665161e-01 8.450893312692642212e-02 -2.795187234878540039e-01 -8.914833515882492065e-02 4.853275790810585022e-02 8.589804917573928833e-02 9.477060288190841675e-02 -3.478232920169830322e-01
3.493012487888336182e-02 -2.304308712482452393e-01 -8.323296159505844116e-02 2.281037531793117523e-02 1.572117023169994354e-02 -9.320529550313949585e-02 2.965019345283508301e-01 -2.314029484987258911e-01 -2.115758368745446205e-03 -3.232128620147705078e-01 -1.116554960608482361e-01 2.518705725669860840e-01 -1.095801871269941330e-02 2.774440050125122070e-01 -2.621569335460662842e-01 -2.302427962422370911e-02 -2.732728421688079834e-01 -4.135837405920028687e-02 1.474980115890502930e-01 8.724197000265121460e-02 1.997913122177124023e-01 3.633348643779754639e-02 -3.290212526917457581e-02 1.417308300733566284e-01 3.067754954099655151e-02 1.660639792680740356e-01 -2.922185659408569336e-01 2.540759742259979248e-02 1.976038664579391479e-01 -3.402307629585266113e-02 2.674084007740020752e-01 -2.582245767116546631e-01
2.377585768699645996e-01 -8.189588785171508789e-02 -2.432010322809219360e-01 1.718803793191909790e-01 4.845298826694488525e-03 -1.037805154919624329e-01 9.840692579746246338e-02 -3.034540712833404541e-01 2.026450037956237793e-01 -3.322130143642425537e-01 8.732013404369354248e-02 3.870385140180587769e-02 -2.520057260990142822e-01 -3.963094353675842285e-01 1.170073971152305603e-01 -1.948520094156265259e-01 -1.862107068300247192e-01 -1.022365540266036987e-01 6.780911982059478760e-02 1.345514655113220215e-01 3.543126210570335388e-02 1.356541812419891357e-01 -6.394993513822555542e-02 1.074757501482963562e-01 3.718295395374298096e-01 -2.456414513289928436e-02 1.332998555153608322e-02 1.889973995275795460e-03 1.139525026082992554e-01 -5.166707560420036316e-02 -1.845360994338989258e-01 1.041907072067260742e-01
3.820070326328277588e-01 -4.941118881106376648e-02 1.047689095139503479e-02 2.354587167501449585e-01 1.027024909853935242e-01 1.319620851427316666e-02 2.851042747497558594e-01 -9.018743038177490234e-02 -5.343632400035858154e-02 -1.968181133270263672e-01 -1.152208447456359863e-02 3.500875830650329590e-02 -6.957887858152389526e-02 -6.247713416814804077e-02 1.492887083441019058e-02 6.525381654500961304e-02 -3.702597618103027344e-01 1.168057918548583984e-01 1.607171446084976196e-01 1.752181500196456909e-01 4.542549550533294678e-01 1.182033568620681763e-01 -1.701972074806690216e-02 2.196394503116607666e-01 6.979276658967137337e-04 2.946729660034179688e-01 -2.967510744929313660e-02 9.827893227338790894e-02 -5.172839388251304626e-02 -2.003578990697860718e-01 1.392105668783187866e-01 6.382092088460922241e-02
3.263592422008514404e-01 -9.191892296075820923e-02 -5.803069844841957092e-02 1.224754098802804947e-02 5.866503715515136719e-02 1.408658828586339951e-02 -3.289972618222236633e-02 -3.544678390026092529e-01 6.427811086177825928e-02 -2.434535771608352661e-01 1.783478111028671265e-01 2.025571912527084351e-01 -2.420790791511535645e-01 1.897482126951217651e-01 -2.568554133176803589e-03 3.972087800502777100e-01 -3.080083057284355164e-02 1.906229853630065918e-01 3.230720460414886475e-01 1.996423155069351196e-01 1.064670458436012268e-01 1.762554943561553955e-01 -5.511429533362388611e-02 -2.775590121746063232e-02 -2.342090010643005371e-01 7.849734276533126831e-02 7.433885335922241211e-02 -1.516697108745574951e-01 5.945682525634765625e-02 -1.617725193500518799e-01 3.877625241875648499e-02 1.185067892074584961e-01
1.707663089036941528e-01 -2.993264198303222656e-01 -1.422139555215835571e-01 7.154817134141921997e-02 2.022054605185985565e-02 9.148265421390533447e-02 2.450147420167922974e-01 -2.677308917045593262e-01 8.067829161882400513e-02 -2.083341628313064575e-01 -1.153506934642791748e-01 6.365593522787094116e-02 -1.940753906965255737e-01 2.992205619812011719e-01 -1.691968441009521484e-01 -9.287831932306289673e-02 -2.544733323156833649e-02 1.503812223672866821e-01 3.422962427139282227e-01 -8.402580395340919495e-03 1.616150289773941040e-01 -4.695295542478561401e-02 -3.790588676929473877e-02 -1.708330512046813965e-01 8.011802285909652710e-02 1.022781580686569214e-01 -3.871566355228424072e-01 -7.756803184747695923e-03 1.550355106592178345e-01 -1.184978410601615906e-01 2.623678445816040039e-01 -1.024581715464591980e-01
1.201223656535148621e-01 -2.590537667274475098e-01 -5.512841790914535522e-02 -8.510265499353408813e-02 1.007791236042976379e-02 6.076821312308311462e-02 3.109589219093322754e-01 -4.587067663669586182e-01 -6.597672402858734131e-02 -7.120939344167709351e-02 -8.752492070198059082e-02 1.071300506591796875e-01 -5.973678082227706909e-02 6.827730685472488403e-03 -9.087355434894561768e-02 -1.748069226741790771e-01 -1.174101456999778748e-01 1.258088797330856323e-01 1.013811454176902771e-01 2.391669899225234985e-01 1.630296260118484497e-01 1.972519904375076294e-01 -2.693954110145568848e-01 -2.664488554000854492e-01 8.547119796276092529e-02 9.738930501043796539e-03 -2.903431057929992676e-01 1.196650266647338867e-01 1.093382462859153748e-01 -2.819096148014068604e-01 1.159374564886093140e-01 -9.617897868156433105e-02
5.099716596305370331e-03 1.387089490890502930e-03 -4.576034843921661377e-02 1.236841902136802673e-01 6.529467552900314331e-02 9.744045883417129517e-02 -5.589769035577774048e-02 -8.134108781814575195e-02 6.457085162401199341e-02 -2.192180417478084564e-02 2.197386622428894043e-01 3.046962916851043701e-01 2.396618016064167023e-02 -1.638485342264175415e-01 -2.838607430458068848e-01 -5.871511623263359070e-02 -2.078591138124465942e-01 8.676094561815261841e-02 3.361875116825103760e-01 2.842010930180549622e-02 3.190864622592926025e-01 3.570255637168884277e-01 -1.779046468436717987e-02 4.437655583024024963e-02 -6.606032839044928551e-04 -6.445998698472976685e-02 5.684951320290565491e-02 2.792330384254455566e-01 1.045499145984649658e-01 -3.241527080535888672e-02 4.418465495109558105e-01 -1.147225424647331238e-01
1.938970237970352173e-01 -1.286329627037048340e-01 1.306026279926300049e-01 1.552473008632659912e-01 1.438122987747192383e-01 -1.460187882184982300e-01 2.047125548124313354e-01 -1.119410321116447449e-01 -1.813855916261672974e-01 -2.984403371810913086e-01 1.597362011671066284e-02 2.850377261638641357e-01 1.267977356910705566e-01 -5.546594504266977310e-03 -2.164510823786258698e-02 1.175794079899787903e-01 -1.716377139091491699e-01 1.164920628070831299e-01 3.230982124805450439e-01 2.873075008392333984e-01 4.186082482337951660e-01 6.016017124056816101e-02 -6.468153744935989380e-02 -4.576632007956504822e-02 7.971841841936111450e-02 1.217399984598159790e-01 -2.277124486863613129e-02 1.064636334776878357e-01 -2.725981473922729492e-01 -2.187129706144332886e-01 4.590855911374092102e-03 -6.397615373134613037e-02
1.696007326245307922e-03 -9.666447341442108154e-02 1.172734275460243225e-01 3.048904426395893097e-02 1.925353556871414185e-01 1.629847437143325806e-01 2.947383821010589600e-01 -5.348733663558959961e-01 -1.100414916872978210e-01 -1.595999747514724731e-01 3.337739408016204834e-02 2.066040784120559692e-01 2.132109738886356354e-02 -2.359932214021682739e-01 -1.450990289449691772e-01 2.469378113746643066e-01 -3.479443192481994629e-01 9.905683249235153198e-02 -1.251786500215530396e-01 1.827097535133361816e-01 1.260621547698974609e-01 2.245860695838928223e-01 -6.853207480162382126e-03 4.313405230641365051e-02 -7.267075777053833008e-02 5.039912089705467224e-02 -5.681243538856506348e-02 1.272116005420684814e-01 1.328927129507064819e-01 -1.970542967319488525e-02 -8.310288935899734497e-02 1.395056396722793579e-01
3.073655664920806885e-01 8.102994412183761597e-02 -8.226864039897918701e-02 -1.386326998472213745e-01 1.958736181259155273e-01 2.540463209152221680e-01 4.882588982582092285e-03 -4.335060715675354004e-01 1.899433732032775879e-01 2.103982120752334595e-02 1.012265905737876892e-01 -1.547319144010543823e-01 -1.290773898363113403e-01 1.108129397034645081e-01 -7.307710591703653336e-03 -8.827181532979011536e-03 -1.369591243565082550e-02 1.891106516122817993e-01 3.183143734931945801e-01 -1.024567112326622009e-01 -1.166933774948120117e-01 6.739427149295806885e-02 -1.371927261352539062e-01 1.307272166013717651e-01 3.454116880893707275e-01 1.928669065237045288e-01 -8.626590669155120850e-02 1.067679673433303833e-01 1.216779798269271851e-01 -8.647981286048889160e-02 -2.629946917295455933e-02 -2.866488397121429443e-01
-3.560453653335571289e-03 -7.118456065654754639e-02 1.042583361268043518e-01 1.727364957332611084e-01 -2.761465683579444885e-02 1.874990463256835938e-01 -4.733936861157417297e-02 -2.234740555286407471e-01 -1.463518142700195312e-01 -2.555976808071136475e-02 -1.711323261260986328e-01 2.399236261844635010e-01 -1.717438995838165283e-01 -4.787779599428176880e-02 -2.547848522663116455e-01 2.716676890850067139e-01 2.336242645978927612e-01 1.582878977060317993e-01 3.150003254413604736e-01 2.419109642505645752e-01 1.265077888965606689e-01 3.641480207443237305e-01 -8.048038184642791748e-02 2.166182845830917358e-01 9.711645543575286865e-02 -5.775332823395729065e-02 -1.838423907756805420e-01 2.714686095714569092e-01 1.182723417878150940e-01 -6.435402482748031616e-02 -3.614314645528793335e-02 -8.716204017400741577e-02
-2.032882161438465118e-02 -8.383680880069732666e-02 -1.332656890153884888e-01 7.248838990926742554e-02 2.824415564537048340e-01 -2.059135138988494873e-01 -5.570898950099945068e-02 -3.507357835769653320e-01 3.411802649497985840e-02 -1.821464300155639648e-01 1.163920238614082336e-01 2.447760701179504395e-01 -1.258705109357833862e-01 -3.337190672755241394e-02 8.706138283014297485e-02 1.084958091378211975e-01 -1.920523941516876221e-01 2.159378528594970703e-01 4.319173991680145264e-01 -5.270808935165405273e-02 1.954297535121440887e-02 2.293767035007476807e-01 1.488865315914154053e-01 7.353821396827697754e-02 9.783013910055160522e-02 1.325612049549818039e-02 2.475424706935882568e-01 5.102493613958358765e-02 1.367243826389312744e-01 9.304765611886978149e-03 -3.464489579200744629e-01 1.062551736831665039e-01
-1.296476125717163086e-01 -2.118881195783615112e-01 -5.934429541230201721e-02 -3.701734170317649841e-02 3.689554706215858459e-02 1.002414152026176453e-01 2.015699744224548340e-01 3.451199829578399658e-02 -7.863937318325042725e-02 -3.604916930198669434e-01 -1.790906190872192383e-01 3.059806525707244873e-01 -2.636071294546127319e-02 1.166769713163375854e-01 -2.378613948822021484e-01 1.534191519021987915e-01 -2.293741405010223389e-01 6.482500582933425903e-02 1.253921166062355042e-02 8.918184787034988403e-02 1.806276589632034302e-01 4.164581298828125000e-01 -1.735424622893333435e-02 1.889390498399734497e-01 2.526213824748992920e-01 2.874315977096557617e-01 -1.209097206592559814e-01 -2.197425365447998047e-01 4.472294356673955917e-03 1.541922707110643387e-02 8.547225594520568848e-02 -4.453159868717193604e-03
1.407238990068435669e-01 -1.503613740205764771e-01 -1.451104581356048584e-01 2.297941744327545166e-01 -5.769161134958267212e-02 1.805414259433746338e-01 -1.105938553810119629e-01 -3.272851407527923584e-01 2.422026097774505615e-01 -7.188389450311660767e-02 -1.254197508096694946e-01 -1.471317410469055176e-01 -1.310071647167205811e-01 -3.814101219177246094e-02 1.420465260744094849e-01 -5.007026344537734985e-02 -2.721927762031555176e-01 5.313652800396084785e-04 3.646908104419708252e-01 1.977150142192840576e-01 1.352514326572418213e-01 2.017061859369277954e-01 -9.524782747030258179e-02 -3.351920545101165771e-01 -2.036804854869842529e-01 9.135414659976959229e-02 -1.499760299921035767e-01 -6.484923511743545532e-02 7.435750961303710938e-02 1.786271929740905762e-01 2.076027542352676392e-01 -4.793135449290275574e-02
-3.796706348657608032e-02 -1.056027784943580627e-01 -4.392530024051666260e-02 1.166345626115798950e-01 1.540292799472808838e-01 3.538361564278602600e-02 5.120738875120878220e-03 -2.160809040069580078e-01 -5.897393822669982910e-02 -3.134734630584716797e-01 1.003126725554466248e-01 3.527088165283203125e-01 -1.001929119229316711e-01 -1.196682900190353394e-01 7.595103234052658081e-02 1.499049067497253418e-01 1.356617547571659088e-02 -6.006675586104393005e-02 3.600279688835144043e-01 2.205205410718917847e-01 1.974088996648788452e-01 1.926313340663909912e-01 -8.242329955101013184e-02 7.231702655553817749e-02 -1.638983786106109619e-01 2.042842805385589600e-01 -1.667264997959136963e-01 2.253689244389533997e-02 -3.774219751358032227e-01 2.310679554939270020e-01 1.287590861320495605e-01 -1.786319166421890259e-01
2.087639644742012024e-02 -1.443846225738525391e-01 1.801267862319946289e-01 2.440145760774612427e-01 1.062557920813560486e-01 5.535460636019706726e-02 -1.270075440406799316e-01 -1.733686327934265137e-01 1.019799187779426575e-01 -1.149379536509513855e-01 -2.273765206336975098e-01 1.665016859769821167e-01 -1.244618594646453857e-01 -9.827370196580886841e-02 -2.069841884076595306e-02 1.464378684759140015e-01 5.233628302812576294e-02 2.429072558879852295e-01 3.225478827953338623e-01 2.731093168258666992e-01 3.139176964759826660e-01 4.466322064399719238e-01 -1.436714977025985718e-01 1.425366997718811035e-01 9.919616580009460449e-02 1.249925866723060608e-01 -8.158928155899047852e-02 2.526647038757801056e-02 -4.727166146039962769e-02 1.421571522951126099e-02 -1.297281533479690552e-01 -2.115558385848999023e-01
-2.066901698708534241e-02 -1.998485028743743896e-01 -2.968361973762512207e-01 2.660442888736724854e-01 1.695784553885459900e-02 9.813843667507171631e-02 1.762054562568664551e-01 -1.466062963008880615e-01 1.469566370360553265e-03 -1.393862217664718628e-01 -6.522715091705322266e-02 1.721370816230773926e-01 -6.919088214635848999e-02 2.448734939098358154e-01 1.435975283384323120e-01 7.870848476886749268e-02 -1.860488355159759521e-01 1.111821085214614868e-01 4.510384052991867065e-03 1.155617535114288330e-01 3.651526570320129395e-01 3.608854413032531738e-01 -4.695893451571464539e-02 1.136351451277732849e-01 3.039379976689815521e-02 -6.864354759454727173e-02 -2.788788378238677979e-01 -7.539731264114379883e-02 1.211898401379585266e-01 -1.434761583805084229e-01 -2.506881207227706909e-02 -3.596682846546173096e-01
-2.051448076963424683e-01 -1.929987818002700806e-01 -2.947301864624023438e-01 1.263839006423950195e-01 1.039353311061859131e-01 9.741438925266265869e-02 3.407766819000244141e-01 -2.208801358938217163e-01 -4.379598423838615417e-02 -1.720103621482849121e-01 -2.344122156500816345e-02 1.965841278433799744e-02 -2.382017672061920166e-01 -8.144246786832809448e-02 -4.496176540851593018e-02 1.710443347692489624e-01 3.591176867485046387e-02 4.636616259813308716e-02 5.554113537073135376e-02 2.537261322140693665e-02 8.749917149543762207e-02 4.626684188842773438e-01 -6.834541261196136475e-02 1.819042861461639404e-02 -2.156344801187515259e-01 4.365858063101768494e-02 -2.568961977958679199e-01 2.966307103633880615e-01 9.558787941932678223e-02 -8.608615398406982422e-02 2.225690335035324097e-01 5.625083670020103455e-02
2.563283145427703857e-01 -1.612117514014244080e-02 -9.488055482506752014e-03 2.881110906600952148e-01 -7.792510837316513062e-02 7.316404581069946289e-02 4.456264898180961609e-02 -3.120481967926025391e-01 -2.584114372730255127e-01 6.161825731396675110e-02 1.289496123790740967e-01 3.551619350910186768e-01 -1.249646395444869995e-01 -9.455515444278717041e-02 4.193703457713127136e-02 2.578369379043579102e-01 -2.457646876573562622e-01 -7.197953760623931885e-02 2.080306559801101685e-01 -3.810589015483856201e-02 -5.862455442547798157e-02 -4.407381638884544373e-02 -1.402768492698669434e-01 -1.751570254564285278e-01 2.464923709630966187e-01 1.672728103585541248e-03 -2.742339074611663818e-01 -2.882553450763225555e-02 1.770938783884048462e-01 2.494219988584518433e-01 1.891279667615890503e-01 -4.277325421571731567e-02
2.455540746450424194e-01 -7.112341374158859253e-02 -8.272138237953186035e-02 2.064458876848220825e-01 8.168638497591018677e-02 2.220153659582138062e-01 1.488197147846221924e-01 -9.396706521511077881e-02 -5.980250425636768341e-03 -1.439904123544692993e-01 6.241180002689361572e-02 3.347857594490051270e-01 -1.185273751616477966e-02 -1.158365979790687561e-02 -2.519732713699340820e-01 -9.522781521081924438e-02 -1.595318019390106201e-01 1.391075365245342255e-02 2.379838936030864716e-02 1.174846217036247253e-01 4.294863939285278320e-01 3.649888336658477783e-01 4.093835502862930298e-02 2.347569614648818970e-01 1.526841334998607635e-02 2.355973981320858002e-02 8.242126554250717163e-02 1.454365849494934082e-01 -1.580554395914077759e-01 -1.685935631394386292e-02 1.799308955669403076e-01 -2.963322103023529053e-01
2.123415321111679077e-01 -1.624536067247390747e-01 1.771141439676284790e-01 9.561318904161453247e-02 -5.560640245676040649e-03 1.700520366430282593e-01 2.815876007080078125e-01 -5.125477537512779236e-02 -5.391241237521171570e-02 -2.899788022041320801e-01 -2.730309665203094482e-01 2.844233214855194092e-01 -2.023004889488220215e-01 1.152765750885009766e-01 -1.968002319335937500e-01 2.608075439929962158e-01 -2.837923765182495117e-01 2.423744648694992065e-01 9.727148711681365967e-02 -9.846734255552291870e-02 1.036910563707351685e-01 4.263153299689292908e-02 -1.944997757673263550e-01 1.633532531559467316e-02 2.549101971089839935e-02 3.477459847927093506e-01 1.272592544555664062e-01 -8.311366289854049683e-02 -1.025549992918968201e-01 -3.258701786398887634e-02 -3.433925285935401917e-02 8.481639623641967773e-02
-2.461740747094154358e-02 -2.989710867404937744e-01 -1.686526834964752197e-02 3.496989905834197998e-01 -4.520378634333610535e-02 3.508092463016510010e-02 -1.070756390690803528e-01 -2.204959541559219360e-01 -1.056765094399452209e-01 -1.123569607734680176e-01 -4.151993617415428162e-02 8.857527375221252441e-02 -3.635479509830474854e-01 1.920146644115447998e-01 -1.830157078802585602e-02 -4.333775117993354797e-02 -3.247466683387756348e-02 3.639374077320098877e-01 1.589390486478805542e-01 3.506829263642430305e-03 1.286426037549972534e-01 5.415944382548332214e-03 -1.386012583971023560e-01 2.871710248291492462e-02 1.684907674789428711e-01 -1.493355035781860352e-01 6.378453224897384644e-02 3.883841335773468018e-01 2.535518109798431396e-01 -3.854451701045036316e-02 -2.243542075157165527e-01 -4.863893613219261169e-02
1.297025084495544434e-01 2.682950794696807861e-01 -1.584005504846572876e-01 1.909913867712020874e-01 -6.062867864966392517e-02 9.255748987197875977e-02 2.677154913544654846e-02 -4.601257443428039551e-01 -1.410538256168365479e-01 -2.718492746353149414e-01 2.750599011778831482e-02 -1.226033866405487061e-01 -2.057162672281265259e-01 -1.288207471370697021e-01 -2.046186104416847229e-02 1.903556436300277710e-01 -3.690230846405029297e-02 2.730613946914672852e-01 2.158763259649276733e-01 -1.017839238047599792e-01 -1.648545116186141968e-01 3.056838512420654297e-01 9.146426618099212646e-02 -4.196050390601158142e-02 1.584904938936233521e-01 2.159865349531173706e-01 -4.063245654106140137e-02 -6.546479463577270508e-02 2.216063588857650757e-01 -3.776161745190620422e-02 2.025280892848968506e-02 -1.658696830272674561e-01
-2.451649680733680725e-02 -6.294979155063629150e-02 1.300418823957443237e-01 -2.539972215890884399e-02 2.138454169034957886e-01 5.786214396357536316e-02 7.431039959192276001e-02 -9.294199943542480469e-02 1.457396447658538818e-01 -7.104606181383132935e-02 -1.151013448834419250e-01 3.154430091381072998e-01 -4.027089178562164307e-01 2.622643671929836273e-02 6.893631070852279663e-02 9.705474227666854858e-02 1.955564320087432861e-02 1.788790151476860046e-02 3.066636435687541962e-02 -1.447183489799499512e-01 4.548482596874237061e-01 2.338087856769561768e-01 -2.683456800878047943e-02 -1.929521262645721436e-01 -8.414262533187866211e-02 2.369516789913177490e-01 -1.490607559680938721e-01 1.309767216444015503e-01 2.506572902202606201e-01 1.014214754104614258e-02 9.475003182888031006e-02 -3.193239867687225342e-01
3.679606318473815918e-02 -6.582463532686233521e-02 6.990119814872741699e-02 1.788923293352127075e-01 1.240249052643775940e-01 1.469150483608245850e-01 -1.449613720178604126e-01 -1.597862839698791504e-01 3.775380179286003113e-02 -9.920170903205871582e-02 -1.615269035100936890e-01 3.000060319900512695e-01 -1.634346097707748413e-01 -5.421380326151847839e-02 -9.761790186166763306e-02 6.324343383312225342e-02 7.416789978742599487e-02 2.001860737800598145e-01 3.551858961582183838e-01 2.796867191791534424e-01 2.088977545499801636e-01 4.695776998996734619e-01 -2.046882063150405884e-01 2.679411768913269043e-01 -1.749076507985591888e-02 1.080489754676818848e-01 -5.570155009627342224e-02 -9.834602242335677147e-04 1.849386282265186310e-02 -6.346974521875381470e-02 -1.927872747182846069e-01 -1.377075314521789551e-01
2.132495641708374023e-01 1.539213303476572037e-02 -1.301167309284210205e-01 1.615268290042877197e-01 1.302575469017028809e-01 1.302757710218429565e-01 2.708440423011779785e-01 -4.777901768684387207e-01 -5.645042285323143005e-02 -1.548132449388504028e-01 6.274367682635784149e-03 1.354193985462188721e-01 -1.577099561691284180e-01 3.192907869815826416e-01 -2.479220926761627197e-01 7.213768362998962402e-02 -1.095765829086303711e-01 3.952285274863243103e-02 4.115012288093566895e-01 -3.337198123335838318e-02 -9.636258333921432495e-02 -7.915391772985458374e-02 6.966650485992431641e-02 1.191399395465850830e-01 1.287917494773864746e-01 -1.536622345447540283e-01 -9.863213635981082916e-03 8.702487498521804810e-02 1.623215228319168091e-01 2.495176531374454498e-02 6.800186634063720703e-02 1.964381486177444458e-01
-8.215270936489105225e-02 -1.753188520669937134e-01 -1.321276277303695679e-02 2.512149214744567871e-01 2.611317858099937439e-02 -1.317451894283294678e-01 5.836506932973861694e-02 -3.066931962966918945e-01 1.274519711732864380e-01 1.080026198178529739e-02 -2.421412169933319092e-01 -5.504598096013069153e-02 -2.561441659927368164e-01 -1.691902615129947662e-02 -7.834462076425552368e-02 -5.476203560829162598e-02 -4.053117334842681885e-01 -4.602769389748573303e-02 5.940001830458641052e-02 1.293864101171493530e-01 3.707272112369537354e-01 2.885698080062866211e-01 -1.075010597705841064e-01 -2.323429435491561890e-01 2.303693890571594238e-01 -1.546552777290344238e-01 -5.169177800416946411e-02 -3.433706238865852356e-03 1.332526504993438721e-01 -1.867626458406448364e-01 1.551128923892974854e-01 3.720242157578468323e-02
-3.071436099708080292e-02 -3.099517226219177246e-01 -4.488885775208473206e-02 1.482904553413391113e-01 2.863695286214351654e-02 8.469112217426300049e-02 1.320347338914871216e-01 -6.710255891084671021e-02 -3.030759692192077637e-01 1.205618027597665787e-02 -8.737195283174514771e-02 1.921508461236953735e-01 -3.059464693069458008e-01 -6.186200771480798721e-03 -3.002151548862457275e-01 -4.423003271222114563e-02 -3.244770467281341553e-01 2.404440045356750488e-01 1.903396248817443848e-01 -1.964035481214523315e-01 2.232233732938766479e-01 2.929725944995880127e-01 -3.563663735985755920e-02 -1.132565662264823914e-01 3.409419208765029907e-02 3.579273819923400879e-02 -2.179911434650421143e-01 4.831079393625259399e-02 1.854648739099502563e-01 -5.205871909856796265e-02 2.222429215908050537e-01 -1.767059974372386932e-02
3.863554447889328003e-02 -2.194788008928298950e-01 -2.745747379958629608e-02 4.907306283712387085e-02 6.649026274681091309e-02 1.455241162329912186e-02 -8.700144290924072266e-02 -2.002499997615814209e-01 1.159590855240821838e-01 -4.054732322692871094e-01 -1.266668643802404404e-02 -8.684308826923370361e-02 5.125341191887855530e-02 1.804313361644744873e-01 -2.567612826824188232e-01 3.071421384811401367e-01 -3.764505684375762939e-01 1.387532502412796021e-01 2.520776689052581787e-01 2.554921507835388184e-01 -9.768675267696380615e-02 -6.603232468478381634e-04 5.583319813013076782e-02 -5.016702041029930115e-02 8.241642266511917114e-02 7.763242721557617188e-02 1.797023788094520569e-02 1.883428990840911865e-01 1.462456583976745605e-01 3.216190040111541748e-01 7.830160669982433319e-03 -1.881560087203979492e-01
-3.023000061511993408e-02 -1.373664140701293945e-01 -1.708564311265945435e-01 1.520246118307113647e-01 -1.627558027394115925e-03 -9.798582643270492554e-02 -6.902617868036031723e-03 -1.586683839559555054e-01 -2.358873933553695679e-01 -1.115996912121772766e-01 1.915390975773334503e-02 8.334363996982574463e-02 -4.314923882484436035e-01 1.886408030986785889e-01 7.520339451730251312e-03 -1.987375505268573761e-02 -2.670503556728363037e-01 2.509073019027709961e-01 1.768302470445632935e-01 2.834345586597919464e-02 1.983869373798370361e-01 1.337215602397918701e-01 -7.486046850681304932e-02 -4.855980724096298218e-02 3.862930834293365479e-01 -1.875681877136230469e-01 5.401359871029853821e-02 2.594333291053771973e-01 1.930681020021438599e-01 -6.877239793539047241e-02 -2.528830468654632568e-01 -5.768305808305740356e-02
-1.172984093427658081e-01 -2.512072026729583740e-01 -7.883088290691375732e-02 -4.184380546212196350e-02 2.621980011463165283e-02 5.960181355476379395e-02 3.255201578140258789e-01 -3.310514390468597412e-01 -6.784392148256301880e-02 -2.570731043815612793e-01 -2.305247634649276733e-02 1.454974114894866943e-01 -1.267377734184265137e-01 4.349055290222167969e-01 -2.527613937854766846e-01 -4.097606986761093140e-02 -1.692723631858825684e-01 7.360503822565078735e-02 2.270116955041885376e-01 -1.371406018733978271e-01 1.192607581615447998e-01 4.411628469824790955e-02 -2.115197181701660156e-01 2.155080437660217285e-02 1.020085662603378296e-01 3.459458798170089722e-02 -2.861055433750152588e-01 1.533391512930393219e-02 1.485934406518936157e-01 -4.572945460677146912e-02 1.864978671073913574e-01 -1.173704713582992554e-01
1.173386797308921814e-01 -3.524699211120605469e-01 6.446547806262969971e-02 -4.497431963682174683e-02 2.942256033420562744e-01 7.778963446617126465e-02 -5.524052679538726807e-02 -2.077620625495910645e-01 1.608527749776840210e-01 -5.361091345548629761e-02 2.591045498847961426e-01 3.303419649600982666e-01 -2.060282044112682343e-02 2.105652987957000732e-01 -2.001772820949554443e-01 2.600821480154991150e-02 -2.451560832560062408e-02 1.623944044113159180e-01 -1.233873367309570312e-01 -2.537567541003227234e-02 2.707205116748809814e-01 3.097060918807983398e-01 7.861617952585220337e-03 1.968366466462612152e-02 2.079851180315017700e-01 2.787690162658691406e-01 7.639544457197189331e-02 7.777086645364761353e-02 -2.694442681968212128e-02 -6.305895745754241943e-02 1.254714727401733398e-01 -2.463031113147735596e-01
2.618073225021362305e-01 -2.493715733289718628e-01 -1.367142982780933380e-02 2.288522422313690186e-01 8.069892227649688721e-02 2.944644689559936523e-01 3.609432606026530266e-03 -2.666190862655639648e-01 -2.247406989336013794e-01 -2.330791503190994263e-01 5.658042430877685547e-02 1.514869928359985352e-01 -7.343448698520660400e-02 2.090247720479965210e-01 1.390314102172851562e-01 8.141647558659315109e-04 -1.944074481725692749e-01 -9.965717792510986328e-02 2.436138391494750977e-01 -1.892788410186767578e-01 -1.894559711217880249e-01 4.962030798196792603e-02 1.273835003376007080e-01 9.187830984592437744e-02 3.424378931522369385e-01 -4.330297932028770447e-02 -1.360893249511718750e-01 3.123134970664978027e-01 4.163943976163864136e-02 4.195502400398254395e-02 3.799055516719818115e-02 8.325690776109695435e-02
-8.346392214298248291e-02 -2.759719192981719971e-01 -2.521182298660278320e-01 -1.515888329595327377e-02 2.274016439914703369e-01 3.223423957824707031e-01 1.781898140907287598e-01 -2.176505178213119507e-01 -7.127162814140319824e-02 -3.837222233414649963e-02 -2.083594352006912231e-01 3.368593454360961914e-01 3.485391288995742798e-02 -4.539122059941291809e-02 3.987499698996543884e-02 -8.384406566619873047e-02 -9.900487959384918213e-02 1.969410479068756104e-01 1.373126953840255737e-01 1.164869144558906555e-01 6.821931898593902588e-02 1.745638102293014526e-01 -1.862173378467559814e-01 1.029131338000297546e-01 -9.055079519748687744e-02 -1.642109006643295288e-01 -2.940260767936706543e-01 6.470241397619247437e-02 1.955075114965438843e-01 -5.574920400977134705e-02 1.723043024539947510e-01 -2.911651134490966797e-01
1.275341659784317017e-01 2.456869781017303467e-01 1.997768133878707886e-01 1.298486739397048950e-01 5.254784226417541504e-02 2.038318812847137451e-01 1.639421731233596802e-01 -2.520252168178558350e-01 -8.523390628397464752e-03 -3.198655247688293457e-01 2.579592764377593994e-01 1.709456443786621094e-01 -7.228913158178329468e-02 -2.406683862209320068e-01 8.725584298372268677e-02 3.936108946800231934e-01 4.305392503738403320e-02 1.677088811993598938e-02 2.567915618419647217e-01 3.111213631927967072e-02 2.070628665387630463e-02 7.184872031211853027e-02 -9.956613183021545410e-03 -2.311629205942153931e-01 -2.622232027351856232e-02 2.463356591761112213e-02 -5.976624414324760437e-02 1.520189344882965088e-01 2.251811772584915161e-01 1.904484480619430542e-01 2.115588635206222534e-02 -2.539385855197906494e-01
-6.603502482175827026e-02 -7.271271198987960815e-02 1.385818272829055786e-01 4.534216597676277161e-02 2.368264794349670410e-01 2.112540006637573242e-01 4.185253083705902100e-01 -2.253968417644500732e-01 2.787731774151325226e-02 -2.452433258295059204e-01 -4.742123186588287354e-02 -2.260793745517730713e-01 -2.270272076129913330e-01 -2.364891320466995239e-01 -5.076821148395538330e-02 2.907502651214599609e-02 -3.400035798549652100e-01 4.909894429147243500e-03 1.295967400074005127e-01 8.798160403966903687e-02 3.783501088619232178e-01 1.282874345779418945e-01 -4.157551750540733337e-02 -1.243606675416231155e-02 1.305135637521743774e-01 1.708211153745651245e-01 3.674873709678649902e-02 2.114806324243545532e-02 -4.274588078260421753e-02 -1.349483132362365723e-01 2.145891934633255005e-01 -3.854156658053398132e-02
3.129503130912780762e-02 -9.233745932579040527e-02 1.765077412128448486e-01 1.084755957126617432e-01 2.270878255367279053e-01 7.518446445465087891e-02 1.066728234291076660e-01 -4.946017563343048096e-01 1.394657790660858154e-01 -1.809719204902648926e-01 -2.070197463035583496e-01 9.338822215795516968e-02 -8.818914741277694702e-02 -1.054845377802848816e-01 -1.578590273857116699e-01 2.403400242328643799e-01 -2.048979848623275757e-01 2.835776805877685547e-01 -8.406630158424377441e-02 -2.099064365029335022e-02 3.663930594921112061e-01 1.815750263631343842e-02 6.499040406197309494e-03 -8.914744108915328979e-02 -1.291892081499099731e-01 2.585331797599792480e-01 1.654708385467529297e-02 -1.832776814699172974e-01 1.144723519682884216e-01 1.343373656272888184e-01 -8.840649574995040894e-02 -1.197845209389925003e-02
1.732815057039260864e-02 -1.022424846887588501e-01 1.289343535900115967e-01 2.314906716346740723e-01 1.304894592612981796e-02 1.709422618150711060e-01 1.702122986316680908e-01 -4.752805531024932861e-01 7.359320763498544693e-03 -5.299444124102592468e-02 -1.802143454551696777e-02 7.928580045700073242e-03 -3.550858795642852783e-01 2.224582582712173462e-01 -1.766628772020339966e-02 1.213290467858314514e-01 -1.083156540989875793e-01 4.355798289179801941e-02 4.332213401794433594e-01 -1.078142300248146057e-01 3.865507245063781738e-01 -1.383112221956253052e-01 1.497994549572467804e-02 1.027298048138618469e-01 9.311331063508987427e-02 -1.509263459593057632e-02 2.456891583278775215e-03 -1.753365213517099619e-04 9.799837321043014526e-02 -9.644638001918792725e-02 -1.208065450191497803e-01 7.908828556537628174e-02
2.971275523304939270e-02 -9.200479835271835327e-02 -1.314969211816787720e-01 1.253227293491363525e-01 8.019995689392089844e-02 1.778731495141983032e-01 1.431283354759216309e-01 -2.268017679452896118e-01 -3.518466278910636902e-02 7.629349362105131149e-03 2.585258483886718750e-01 3.380498290061950684e-01 -7.928413152694702148e-02 -1.259407848119735718e-01 -2.615199387073516846e-01 -2.094225883483886719e-01 -1.109862402081489563e-01 8.140522241592407227e-02 1.615360528230667114e-01 -4.798327106982469559e-03 2.404493689537048340e-01 3.020623028278350830e-01 -5.545584112405776978e-02 -2.467328158672899008e-04 6.429842859506607056e-02 1.888373047113418579e-01 9.392650425434112549e-02 1.791252344846725464e-01 7.443360984325408936e-02 -1.299337744712829590e-01 4.707525670528411865e-01 -9.447075426578521729e-02
-5.669889505952596664e-03 -3.277038633823394775e-01 -2.541474997997283936e-01 2.929790318012237549e-01 -8.780340105295181274e-02 1.033190563321113586e-01 1.466601639986038208e-01 -1.138224750757217407e-01 -7.269571721553802490e-02 -2.610919773578643799e-01 -2.783191502094268799e-01 1.773964911699295044e-01 1.267488813027739525e-03 2.292634248733520508e-01 2.627472765743732452e-02 1.547536253929138184e-01 -8.178871124982833862e-02 -7.351310923695564270e-03 1.437736898660659790e-01 -1.140040978789329529e-01 2.844804227352142334e-01 3.266557157039642334e-01 -9.665652364492416382e-02 1.511271595954895020e-01 -5.762402713298797607e-02 -2.062783241271972656e-01 -1.119607612490653992e-01 2.348804660141468048e-02 2.173442840576171875e-01 -1.888488978147506714e-02 1.819749772548675537e-01 -1.726842820644378662e-01
-3.254123032093048096e-02 -2.729324698448181152e-01 1.147977262735366821e-01 1.700465530157089233e-01 1.851961314678192139e-01 2.236337363719940186e-01 -1.389648765325546265e-01 -7.953378558158874512e-02 2.268008142709732056e-02 -1.296142786741256714e-01 -2.154078632593154907e-01 2.129001766443252563e-01 -1.470361948013305664e-01 -8.377094566822052002e-02 -7.466814666986465454e-02 2.440965026617050171e-01 6.209129095077514648e-02 2.608783543109893799e-01 2.614134550094604492e-01 2.138045877218246460e-01 2.337380498647689819e-01 4.371789991855621338e-01 -2.240112274885177612e-01 2.260248661041259766e-01 2.548004500567913055e-02 1.080160066485404968e-01 3.498652484267950058e-03 2.078796178102493286e-02 -7.202733308076858521e-03 2.730387076735496521e-02 -1.135116070508956909e-01 -1.006889864802360535e-01
-1.255721896886825562e-01 -2.798747122287750244e-01 6.840685009956359863e-02 1.180017441511154175e-01 1.419420540332794189e-01 9.730703383684158325e-02 -1.208962500095367432e-01 -1.682834327220916748e-01 1.003145873546600342e-01 -1.715976744890213013e-01 -2.814576625823974609e-01 2.452721744775772095e-01 -1.824133694171905518e-01 -6.647588312625885010e-02 -7.446517795324325562e-02 5.371885746717453003e-02 7.521227002143859863e-02 1.693325489759445190e-01 4.220061898231506348e-01 1.729829907417297363e-01 1.799404323101043701e-01 3.854475915431976318e-01 -9.082949161529541016e-02 3.083954751491546631e-01 3.494113683700561523e-02 1.045552715659141541e-01 -8.128073811531066895e-02 -3.633858636021614075e-02 -6.489799171686172485e-02 -1.132813692092895508e-01 -1.211289688944816589e-01 -1.062596440315246582e-01
1.653620153665542603e-01 -8.341719210147857666e-02 2.374361753463745117e-01 -1.925022304058074951e-01 -2.795661985874176025e-02 2.269444167613983154e-01 1.467616260051727295e-01 -2.945835590362548828e-01 5.620962381362915039e-02 -8.607520908117294312e-02 -2.392290392890572548e-03 1.444202065467834473e-01 -1.007819101214408875e-01 9.849533438682556152e-02 1.207559555768966675e-01 8.391654491424560547e-02 -1.699586808681488037e-01 1.219220459461212158e-01 5.589357018470764160e-02 -1.477430760860443115e-01 3.369738161563873291e-01 6.278360635042190552e-02 -1.946764588356018066e-01 -3.213465511798858643e-01 2.390486299991607666e-01 9.718132019042968750e-02 -7.733396440744400024e-02 2.437145113945007324e-01 -6.448361277580261230e-02 -2.439719140529632568e-01 -8.996005356311798096e-02 -3.280990123748779297e-01
1.867658644914627075e-01 -1.620663851499557495e-01 -5.372634530067443848e-02 6.528273224830627441e-02 1.544553041458129883e-01 2.243237793445587158e-01 2.145551145076751709e-01 -2.116925567388534546e-01 -1.424975842237472534e-01 -1.666315197944641113e-01 -2.453042268753051758e-01 2.256851196289062500e-01 -1.717975884675979614e-01 -3.743732720613479614e-02 -1.654852479696273804e-01 4.484673961997032166e-02 -4.292728304862976074e-01 3.086534738540649414e-01 1.193832978606224060e-01 -1.633010059595108032e-01 9.417474269866943359e-02 8.295562118291854858e-02 -1.653948277235031128e-01 5.736164748668670654e-02 -4.715151712298393250e-02 1.875991225242614746e-01 2.193421870470046997e-01 -1.388373821973800659e-01 -4.937512427568435669e-02 -7.744082808494567871e-02 -2.513169050216674805e-01 -6.269402801990509033e-02
1.297767609357833862e-01 -1.917320042848587036e-01 -2.017972022294998169e-01 1.169715896248817444e-01 1.631954461336135864e-01 2.139700949192047119e-01 -1.222603674978017807e-02 -3.309753537178039551e-01 -1.291446983814239502e-01 -1.893649846315383911e-01 -1.337666809558868408e-01 -2.564235925674438477e-01 -1.367217898368835449e-01 1.190373301506042480e-01 -3.313215076923370361e-02 2.326257973909378052e-01 -1.975040733814239502e-01 2.151766866445541382e-01 6.571689248085021973e-02 -7.095656543970108032e-02 4.240153431892395020e-01 -2.153435721993446350e-02 -1.392290089279413223e-02 -1.593869477510452271e-01 5.309570580720901489e-03 1.418193727731704712e-01 -1.196668371558189392e-01 1.123703420162200928e-01 2.620071470737457275e-01 -2.827986842021346092e-03 2.427663952112197876e-01 1.021291017532348633e-01
4.273788630962371826e-01 -2.806295156478881836e-01 -1.699440330266952515e-01 -1.425989419221878052e-01 1.924718320369720459e-01 1.444945782423019409e-01 4.528054296970367432e-01 -1.136170327663421631e-01 1.147537380456924438e-01 -1.285539716482162476e-01 -2.141417413949966431e-01 2.674544453620910645e-01 -1.071876510977745056e-01 -1.604428440332412720e-01 -8.218166977167129517e-02 7.543566077947616577e-02 3.955266252160072327e-02 1.296857595443725586e-01 -3.888920694589614868e-02 3.131311759352684021e-02 8.603170514106750488e-02 2.646853029727935791e-01 -1.855199933052062988e-01 1.250380091369152069e-02 4.264264926314353943e-02 -1.928146183490753174e-01 1.220371723175048828e-01 9.780517965555191040e-02 1.034649461507797241e-01 -1.260831672698259354e-02 2.887096256017684937e-02 -9.323542565107345581e-02
4.033596813678741455e-02 7.081599533557891846e-02 1.668929904699325562e-01 -1.114163324236869812e-01 -1.124330982565879822e-01 -2.815644629299640656e-02 1.454242169857025146e-01 -5.518521070480346680e-01 1.188870593905448914e-01 -2.121707051992416382e-01 1.747197657823562622e-01 2.471382915973663330e-01 -3.777115046977996826e-01 1.088491454720497131e-01 -1.000008434057235718e-01 2.187640815973281860e-01 -1.811879575252532959e-01 4.475838318467140198e-02 8.370821923017501831e-02 1.612550616264343262e-01 7.536455243825912476e-02 1.055861860513687134e-01 -7.560773938894271851e-02 -7.515942677855491638e-03 -7.703551650047302246e-02 -5.771955475211143494e-02 1.216274499893188477e-01 -1.959368884563446045e-01 8.749244362115859985e-02 -1.442296504974365234e-01 -2.605890035629272461e-01 -3.979042544960975647e-02
1.003887355327606201e-01 2.432187460362911224e-02 1.856212466955184937e-01 5.491427704691886902e-02 -5.440038628876209259e-03 1.044214293360710144e-01 -3.779171034693717957e-02 -2.327046841382980347e-01 -1.143621653318405151e-01 -3.701740205287933350e-01 1.084357649087905884e-01 3.612684905529022217e-01 -2.147793024778366089e-01 2.286981642246246338e-01 -5.386293306946754456e-02 3.959995806217193604e-01 -2.321305274963378906e-01 -8.745315670967102051e-02 -1.155321393162012100e-02 5.806204304099082947e-02 8.095724880695343018e-02 1.373194158077239990e-01 -1.017178222537040710e-01 -1.293076574802398682e-01 -1.666213721036911011e-01 -1.230562329292297363e-01 3.788280487060546875e-02 1.468057781457901001e-01 2.014109343290328979e-01 -1.991514712572097778e-01 -2.204929292201995850e-01 -1.502110958099365234e-01
6.321098655462265015e-02 -2.628709888085722923e-03 2.574319243431091309e-01 2.248505204916000366e-01 4.067690670490264893e-02 1.120462045073509216e-01 3.933155834674835205e-01 -2.245200872421264648e-01 5.248000845313072205e-02 -3.209649920463562012e-01 5.759729072451591492e-02 4.278726503252983093e-02 4.801955539733171463e-03 -1.763368099927902222e-01 -1.012638285756111145e-01 -7.694285362958908081e-02 -1.003432571887969971e-01 3.915843963623046875e-01 3.259202539920806885e-01 6.315603852272033691e-02 7.157604396343231201e-02 9.411579370498657227e-02 1.524779293686151505e-02 2.722153812646865845e-02 -6.206313148140907288e-02 3.426225781440734863e-01 -8.905396610498428345e-02 -1.619524806737899780e-01 1.276474595069885254e-01 -5.660803988575935364e-02 -1.164963282644748688e-02 1.950130760669708252e-01
-2.965506911277770996e-02 -5.196450948715209961e-01 5.485115200281143188e-02 1.112530380487442017e-01 1.745793968439102173e-01 -3.492759168148040771e-02 3.348039388656616211e-01 -3.277850151062011719e-01 2.665292620658874512e-01 -1.221602708101272583e-01 1.650675386190414429e-02 1.155635807663202286e-02 2.153110951185226440e-01 7.503020763397216797e-02 1.217845603823661804e-01 5.558210238814353943e-02 -1.415736675262451172e-01 1.476871669292449951e-01 2.111396640539169312e-01 -8.273675292730331421e-02 1.327514350414276123e-01 -9.410639852285385132e-02 -1.509735435247421265e-01 9.619316458702087402e-02 2.928149700164794922e-01 -9.993067383766174316e-02 -4.582708701491355896e-02 1.862657815217971802e-01 -8.371450752019882202e-02 4.404703900218009949e-02 -3.594002872705459595e-02 -1.078235357999801636e-01
-9.540968574583530426e-03 -6.223049759864807129e-02 1.976039260625839233e-01 1.001258566975593567e-01 1.468306593596935272e-02 7.380675524473190308e-02 7.408191263675689697e-02 -5.959346145391464233e-02 1.502854824066162109e-01 -4.845569133758544922e-01 -1.931392699480056763e-01 1.957241892814636230e-01 1.102781519293785095e-01 2.768284380435943604e-01 -3.513523638248443604e-01 -2.978426031768321991e-02 -2.659026682376861572e-01 2.352945059537887573e-01 -1.126773580908775330e-01 -2.611745148897171021e-02 9.262600913643836975e-03 3.311354815959930420e-01 -2.017915099859237671e-01 6.178360059857368469e-02 1.658404767513275146e-01 1.629138886928558350e-01 -9.408024698495864868e-02 4.094129055738449097e-02 -3.998002782464027405e-02 1.031060218811035156e-01 7.333904504776000977e-02 -1.011915653944015503e-01
7.063827663660049438e-02 -2.063224762678146362e-01 -2.089109420776367188e-01 3.885374367237091064e-01 1.784996688365936279e-01 8.697409927845001221e-02 -7.690364122390747070e-02 -2.190076513215899467e-03 1.160002946853637695e-01 -3.276608288288116455e-01 1.312385797500610352e-01 1.771826297044754028e-01 -2.031645625829696655e-01 -3.499032929539680481e-02 -2.721289396286010742e-01 1.832629442214965820e-01 -2.924315631389617920e-01 2.254227921366691589e-02 1.981004327535629272e-01 9.946023672819137573e-02 -1.853609383106231689e-01 8.959933184087276459e-03 1.013567149639129639e-01 -1.246938556432723999e-01 6.817254424095153809e-02 2.052121907472610474e-01 -1.651290953159332275e-01 1.773108541965484619e-02 3.267403244972229004e-01 6.249124184250831604e-02 2.904022345319390297e-03 -1.117165386676788330e-01
1.596817970275878906e-01 -3.017450869083404541e-01 2.488511353731155396e-01 3.276278078556060791e-02 8.934471756219863892e-02 2.129750102758407593e-01 -1.966827921569347382e-02 -1.131856963038444519e-01 1.473399251699447632e-01 1.090440303087234497e-01 -1.322974711656570435e-01 3.997424840927124023e-01 -1.083491742610931396e-01 1.482222974300384521e-01 -2.234262041747570038e-02 2.090826183557510376e-01 6.762467324733734131e-02 8.558039367198944092e-02 3.074810802936553955e-01 2.084243297576904297e-01 1.415411382913589478e-01 2.168333530426025391e-01 -1.434030085802078247e-01 1.302842143923044205e-02 7.075136154890060425e-02 -1.250471547245979309e-02 -3.691267669200897217e-01 2.116635888814926147e-01 -5.674459040164947510e-02 -5.529856681823730469e-02 -8.429828286170959473e-02 -1.668015718460083008e-01
5.734958872199058533e-02 -2.006713747978210449e-01 5.947209149599075317e-02 -9.177105128765106201e-02 1.918399930000305176e-01 -3.412054106593132019e-02 -1.408852934837341309e-01 -3.379136323928833008e-01 1.743832975625991821e-01 -3.085279762744903564e-01 -1.101736202836036682e-01 9.826400876045227051e-02 -1.364931911230087280e-01 2.782637774944305420e-01 -5.826299265027046204e-02 1.079499572515487671e-01 -1.872863173484802246e-01 -1.084063649177551270e-01 3.099647164344787598e-01 1.186250746250152588e-01 6.753955781459808350e-02 3.802668452262878418e-01 -5.564083158969879150e-02 1.434014290571212769e-01 -1.121575459837913513e-01 2.788917860016226768e-03 2.054514288902282715e-01 2.654066979885101318e-01 1.815102845430374146e-01 -4.849123954772949219e-02 -1.287369132041931152e-01 8.407723903656005859e-02
1.068481355905532837e-01 -1.751425862312316895e-01 8.017127960920333862e-02 -3.105052374303340912e-02 -5.014848895370960236e-03 1.894184499979019165e-01 8.724495023488998413e-02 -2.609933614730834961e-01 -1.596480756998062134e-01 -2.108555883169174194e-01 1.335742622613906860e-01 1.442982535809278488e-02 -2.467639148235321045e-01 1.710478514432907104e-01 -1.998384669423103333e-02 3.684743046760559082e-01 -1.217380464076995850e-01 2.898119390010833740e-01 2.478781342506408691e-01 -8.719799667596817017e-02 1.055079698562622070e-01 2.176461517810821533e-01 -4.614703729748725891e-02 8.703005313873291016e-02 -1.330474764108657837e-01 1.376562863588333130e-01 -4.401309043169021606e-02 1.475918889045715332e-01 8.610057085752487183e-02 -1.959545314311981201e-01 3.814398124814033508e-02 4.252781867980957031e-01
3.532364265993237495e-03 -3.209595382213592529e-01 1.034051105380058289e-01 1.128113418817520142e-01 3.368259370326995850e-01 2.611525356769561768e-01 -4.712560772895812988e-02 -2.050779759883880615e-01 -2.776111960411071777e-01 -9.572906792163848877e-02 -1.729826927185058594e-01 -2.340733259916305542e-01 -2.779707610607147217e-01 -2.252396754920482635e-02 -2.302585989236831665e-01 1.196794807910919189e-01 -3.458844721317291260e-01 1.566491574048995972e-01 2.254373431205749512e-01 1.029058452695608139e-02 2.421487420797348022e-01 1.428992897272109985e-01 7.847372442483901978e-02 -3.083818592131137848e-02 1.574292331933975220e-01 -2.398705855011940002e-02 1.017964910715818405e-02 7.862628996372222900e-02 -1.074395850300788879e-01 -5.833003297448158264e-02 -1.625077985227108002e-02 -5.863273143768310547e-02
-1.047930493950843811e-02 8.117339760065078735e-02 2.189842909574508667e-01 2.655250430107116699e-01 4.071691259741783142e-02 2.104151248931884766e-01 3.085407800972461700e-02 -9.335429966449737549e-02 1.279229968786239624e-01 -2.051865756511688232e-01 2.782506644725799561e-01 1.233125776052474976e-01 -9.408991038799285889e-02 -2.050841599702835083e-01 1.165927425026893616e-01 1.961153149604797363e-01 -1.485746502876281738e-01 1.483125835657119751e-01 2.553704679012298584e-01 1.976706385612487793e-01 1.703667081892490387e-02 2.750409543514251709e-01 1.467594504356384277e-01 -6.839249283075332642e-02 1.136283725500106812e-01 -4.167110845446586609e-02 9.350985288619995117e-02 2.108913660049438477e-01 4.200613796710968018e-01 8.089099079370498657e-02 -1.442320793867111206e-01 -2.073737978935241699e-01
7.381308823823928833e-03 1.538023352622985840e-01 -1.908043920993804932e-01 5.320892855525016785e-02 -5.465250462293624878e-02 2.392492592334747314e-01 1.066032201051712036e-01 -1.919122338294982910e-01 -2.798127196729183197e-02 -3.296236693859100342e-01 1.087176650762557983e-01 3.865207433700561523e-01 -4.490985721349716187e-02 1.156391277909278870e-01 2.224497646093368530e-01 1.244275346398353577e-01 -2.482309192419052124e-01 1.302979737520217896e-01 1.084229424595832825e-01 1.390761286020278931e-01 2.731997072696685791e-01 2.438888102769851685e-01 7.682209368795156479e-03 -1.661275140941143036e-02 4.890643525868654251e-03 1.245446801185607910e-01 1.192827820777893066e-01 7.456097751855850220e-02 -3.252472579479217529e-01 -6.244602799415588379e-02 9.618959575891494751e-02 -2.814490795135498047e-01
-1.908695697784423828e-01 -1.463899612426757812e-01 1.411704272031784058e-01 4.213885068893432617e-01 -2.631096169352531433e-02 -2.156977653503417969e-01 -2.721624821424484253e-02 -2.335918098688125610e-01 1.800277829170227051e-01 1.469368338584899902e-01 -1.555399969220161438e-02 1.581791192293167114e-01 -1.873261183500289917e-01 2.972937189042568207e-02 -1.122240498661994934e-01 1.159070134162902832e-01 -9.779094904661178589e-02 8.732575178146362305e-02 1.702399849891662598e-01 -1.734647713601589203e-02 4.455751776695251465e-01 2.985090613365173340e-01 -1.905718147754669189e-01 1.365997921675443649e-02 -2.807088382542133331e-02 -7.269617170095443726e-02 -7.190614938735961914e-02 1.747934222221374512e-01 1.476572155952453613e-01 -1.796816140413284302e-01 1.685847342014312744e-01 7.697880268096923828e-02
1.398575752973556519e-01 -4.166139960289001465e-01 -3.147939443588256836e-01 1.646737456321716309e-01 -1.557673513889312744e-01 1.242244616150856018e-01 4.842321574687957764e-02 -1.655796319246292114e-01 -1.349129974842071533e-01 -1.805453002452850342e-01 -4.508300125598907471e-02 2.897585928440093994e-02 1.960122026503086090e-02 3.060785531997680664e-01 -6.089925765991210938e-03 8.488650433719158173e-03 -2.516521811485290527e-01 1.067613735795021057e-01 1.023508161306381226e-01 1.606070250272750854e-01 1.484533846378326416e-01 3.614237308502197266e-01 -2.420624950900673866e-03 -8.550376445055007935e-02 2.411683797836303711e-01 5.577112361788749695e-02 -6.480935961008071899e-02 -7.080009579658508301e-02 1.735718101263046265e-01 -8.191769570112228394e-02 9.030932933092117310e-02 -2.773036956787109375e-01
1.628561168909072876e-01 -2.009998559951782227e-01 2.236070577055215836e-03 3.349313512444496155e-02 8.832748979330062866e-02 -8.874017745256423950e-02 1.075176671147346497e-01 -5.983176827430725098e-01 -1.625084877014160156e-01 -1.709818094968795776e-01 1.524611711502075195e-01 1.678653061389923096e-01 5.670943111181259155e-02 4.646772984415292740e-03 -1.148341968655586243e-01 3.820089399814605713e-01 -2.556484043598175049e-01 8.596312254667282104e-02 5.576292425394058228e-02 1.404535025358200073e-01 1.587898656725883484e-02 2.276496142148971558e-01 -9.813272953033447266e-02 1.214701682329177856e-01 3.625664860010147095e-02 -1.009522303938865662e-01 -1.177652254700660706e-01 2.751258201897144318e-02 4.828090220689773560e-02 -6.704620271921157837e-02 1.128580197691917419e-01 2.440669685602188110e-01
2.117140293121337891e-01 1.683402359485626221e-01 1.195821091532707214e-01 3.414537906646728516e-01 -7.361599057912826538e-02 -3.524279221892356873e-02 -3.751690685749053955e-02 -4.208516776561737061e-01 -3.626007586717605591e-02 3.634428977966308594e-02 -3.746007755398750305e-02 1.437443029135465622e-02 -2.382617145776748657e-01 -8.040843158960342407e-02 1.578333228826522827e-02 1.313103176653385162e-02 -2.170965522527694702e-01 -1.900827512145042419e-02 2.605910897254943848e-01 -3.653191775083541870e-02 -1.530486941337585449e-01 4.260270297527313232e-01 1.040217280387878418e-01 -1.401460468769073486e-01 1.317165493965148926e-01 2.907258570194244385e-01 -1.840351819992065430e-01 -7.226564735174179077e-02 6.637889891862869263e-02 -4.886172711849212646e-02 1.777566522359848022e-01 -1.067236065864562988e-01
1.843371242284774780e-02 -1.220803558826446533e-01 8.083733171224594116e-02 9.981925785541534424e-02 1.840281337499618530e-01 5.970607697963714600e-02 1.363376975059509277e-01 -5.514966249465942383e-01 -9.717254340648651123e-02 -1.269383281469345093e-01 8.258003741502761841e-03 3.186930119991302490e-01 -1.121864914894104004e-01 -1.047862693667411804e-01 -1.940739899873733521e-01 2.709111571311950684e-01 -3.247978687286376953e-01 1.876947432756423950e-01 -1.244669035077095032e-01 1.595486104488372803e-01 1.772210001945495605e-01 1.004410833120346069e-01 -1.907475292682647705e-02 -2.208309248089790344e-02 -1.196726635098457336e-01 -4.313632473349571228e-02 -1.601622626185417175e-02 2.934402041137218475e-02 2.395604550838470459e-01 1.158302575349807739e-01 -1.465649753808975220e-01 1.125726401805877686e-01
1.162222772836685181e-02 -6.611759960651397705e-02 1.212696954607963562e-01 4.759444296360015869e-01 1.353828161954879761e-01 6.590729951858520508e-02 2.254154086112976074e-01 -4.374172687530517578e-01 1.660089343786239624e-01 -1.208933442831039429e-01 3.659815713763237000e-02 -1.089669764041900635e-01 -1.775371730327606201e-01 2.439040131866931915e-02 -3.610561136156320572e-03 1.607764363288879395e-01 -9.755279123783111572e-02 1.380048692226409912e-01 3.021069765090942383e-01 -1.341533511877059937e-01 -4.582655802369117737e-02 2.185465693473815918e-01 2.634948790073394775e-01 -2.773572690784931183e-03 1.731763184070587158e-01 -2.268466725945472717e-02 2.011136412620544434e-01 1.494953781366348267e-01 -4.025941714644432068e-03 -1.280434429645538330e-01 6.325665861368179321e-02 -7.239585369825363159e-02
-7.544267177581787109e-02 2.083897590637207031e-02 4.047638773918151855e-01 -1.917555555701255798e-02 3.298399224877357483e-02 7.605607807636260986e-02 1.341455876827239990e-01 -4.560352861881256104e-01 -1.109815537929534912e-01 -2.439100444316864014e-01 2.078251689672470093e-01 -1.466057077050209045e-02 -2.001751214265823364e-01 -4.975339025259017944e-02 -5.701488628983497620e-02 -7.159656286239624023e-02 -8.816090971231460571e-02 -5.488330032676458359e-03 4.097902476787567139e-01 5.850348994135856628e-02 2.472368031740188599e-01 2.880081236362457275e-01 7.092287391424179077e-02 1.890921443700790405e-01 3.585263341665267944e-02 -1.904100775718688965e-01 7.150001823902130127e-02 -1.159165874123573303e-01 5.313311517238616943e-02 -4.143319651484489441e-02 2.503276616334915161e-02 7.368149608373641968e-02
-1.200506687164306641e-01 -1.474609375000000000e-01 1.330782175064086914e-01 1.281721442937850952e-01 3.621465265750885010e-01 -2.279555238783359528e-02 2.076071649789810181e-01 -3.867679238319396973e-01 3.443665057420730591e-02 -2.565002441406250000e-01 8.497889339923858643e-02 9.018339961767196655e-02 -1.804359406232833862e-01 -3.503633290529251099e-02 2.659818902611732483e-02 -7.878546416759490967e-02 -2.095688283443450928e-01 -1.584170758724212646e-01 3.570914566516876221e-01 -5.761329084634780884e-02 -2.586770057678222656e-02 4.526152610778808594e-01 -2.147599495947360992e-02 -1.734612882137298584e-01 -4.201289266347885132e-02 -1.259472221136093140e-01 9.689921885728836060e-02 -2.920812182128429413e-02 1.339950226247310638e-02 -3.260671347379684448e-02 -9.573597460985183716e-02 9.003552794456481934e-02
1.510448753833770752e-01 -3.106501698493957520e-01 1.744690686464309692e-01 3.702360764145851135e-02 1.683727651834487915e-01 2.503880858421325684e-01 1.143432930111885071e-01 4.355871118605136871e-03 3.397035971283912659e-02 -1.045135408639907837e-01 -1.135720014572143555e-01 3.538145124912261963e-01 -2.617453932762145996e-01 1.483151912689208984e-01 3.642944246530532837e-02 -3.939605504274368286e-02 6.803554296493530273e-02 -4.005044326186180115e-02 1.386746764183044434e-01 1.447934061288833618e-01 1.562143713235855103e-01 3.307644426822662354e-01 2.771229483187198639e-02 6.627042777836322784e-03 2.126910090446472168e-01 1.069292575120925903e-01 -2.726481556892395020e-01 3.175743818283081055e-01 -5.654966458678245544e-02 4.278834536671638489e-02 9.430012106895446777e-02 -2.726823091506958008e-01
3.337497115135192871e-01 -2.224824577569961548e-01 2.959557436406612396e-02 2.376556955277919769e-02 2.302864193916320801e-01 1.238285601139068604e-01 -1.535696685314178467e-01 -3.602332174777984619e-01 6.741299480199813843e-02 -2.564086914062500000e-01 3.078945875167846680e-01 1.789299100637435913e-01 4.186667874455451965e-02 1.472963839769363403e-01 -5.344493314623832703e-02 1.709604561328887939e-01 -1.981691122055053711e-01 4.035779088735580444e-02 1.698597222566604614e-01 -9.096311032772064209e-02 -1.552019640803337097e-02 -8.469580672681331635e-03 1.111190915107727051e-01 1.868952363729476929e-01 3.528978228569030762e-01 1.902760118246078491e-01 -1.955678313970565796e-02 9.098390117287635803e-03 -1.990137249231338501e-02 -2.346554771065711975e-02 1.918403953313827515e-01 -1.968360245227813721e-01
2.989016473293304443e-01 -5.473521724343299866e-02 -1.103211343288421631e-01 3.254334330558776855e-01 4.157953858375549316e-01 -1.183084324002265930e-01 1.990806758403778076e-01 -2.674099802970886230e-01 1.441691368818283081e-01 -2.095713764429092407e-01 7.893005013465881348e-02 3.036703355610370636e-02 -8.606918901205062866e-02 -5.883329734206199646e-02 -1.255775452591478825e-03 1.427723318338394165e-01 -1.838904172182083130e-01 1.906044036149978638e-01 2.282489091157913208e-01 -1.359586715698242188e-01 -3.922091424465179443e-02 -4.479457810521125793e-02 2.093976438045501709e-01 -4.298113752156496048e-03 9.930996596813201904e-02 1.557407975196838379e-01 1.569852232933044434e-01 8.745632320642471313e-02 2.029086500406265259e-01 6.491457670927047729e-02 1.176524609327316284e-01 -2.732604146003723145e-01
-1.661996692419052124e-01 -5.810505896806716919e-02 3.455778956413269043e-01 2.208130061626434326e-01 2.253788262605667114e-01 5.443428084254264832e-02 1.544875800609588623e-01 -4.092379808425903320e-01 7.602433860301971436e-02 -2.452391088008880615e-01 2.702861726284027100e-01 -1.207152977585792542e-01 -1.196967884898185730e-01 2.468221634626388550e-01 -1.014092750847339630e-02 9.482673369348049164e-03 -2.229390144348144531e-01 1.841233223676681519e-01 3.269132077693939209e-01 2.132174931466579437e-02 1.485832631587982178e-01 6.300227344036102295e-02 7.263285666704177856e-02 -8.521774411201477051e-02 1.819580197334289551e-01 -1.015984825789928436e-02 5.666877329349517822e-02 4.123532772064208984e-02 2.099049985408782959e-01 3.162592276930809021e-02 -1.023238059133291245e-02 1.180069968104362488e-01
1.109829694032669067e-01 -3.626235723495483398e-01 -2.390719205141067505e-02 7.375106215476989746e-02 5.563002079725265503e-02 4.340538010001182556e-02 2.358358204364776611e-01 -3.296590447425842285e-01 1.538941077888011932e-02 -6.943355500698089600e-02 1.539773214608430862e-02 1.605763584375381470e-01 -4.502683877944946289e-02 -1.618180423974990845e-02 3.394506871700286865e-02 -1.403790861368179321e-01 -1.818302422761917114e-01 2.006949037313461304e-01 5.571641772985458374e-02 1.441507339477539062e-01 2.772423028945922852e-01 1.565605700016021729e-01 -2.397404760122299194e-01 -2.948267459869384766e-01 5.236286669969558716e-02 5.835852399468421936e-02 -3.434110581874847412e-01 2.994317933917045593e-02 8.264523744583129883e-02 -3.593423962593078613e-01 1.071650534868240356e-01 -1.061228662729263306e-01
-1.959401881322264671e-03 9.484938532114028931e-02 1.494054049253463745e-01 2.979781925678253174e-01 -8.049291558563709259e-03 1.808431744575500488e-01 3.444065339863300323e-03 -2.658536434173583984e-01 1.291169077157974243e-01 -2.743628919124603271e-01 1.525368690490722656e-01 1.103998795151710510e-01 -3.208613768219947815e-02 -1.689034998416900635e-01 7.910490781068801880e-02 2.657800614833831787e-01 -5.940042063593864441e-02 1.386851351708173752e-02 1.971011161804199219e-01 1.929591745138168335e-01 1.427086591720581055e-01 1.557848900556564331e-01 6.805706024169921875e-02 -8.770756423473358154e-02 1.026749461889266968e-01 1.732556819915771484e-01 1.343156397342681885e-01 2.088739871978759766e-01 5.118438005447387695e-01 8.742750436067581177e-02 -1.551775038242340088e-01 -9.936431795358657837e-02
-3.022699803113937378e-02 -1.304323226213455200e-01 -9.232052415609359741e-02 2.321487665176391602e-02 2.599883973598480225e-01 2.399965077638626099e-01 -6.135113537311553955e-02 -2.464181184768676758e-01 -1.579378247261047363e-01 -3.465397059917449951e-01 2.235897034406661987e-01 4.116236865520477295e-01 -2.355050444602966309e-01 9.037593007087707520e-02 9.735486656427383423e-02 1.919991821050643921e-01 3.282090649008750916e-02 4.245641082525253296e-02 1.943261772394180298e-01 -3.465706855058670044e-02 -1.271613389253616333e-01 1.975680887699127197e-01 2.126759439706802368e-01 -1.752935796976089478e-01 -3.069919534027576447e-03 2.367048710584640503e-01 5.753588676452636719e-02 -2.685474790632724762e-02 1.324934512376785278e-01 2.296679317951202393e-01 -7.347355037927627563e-02 1.117747463285923004e-02
8.817287534475326538e-02 -2.399875819683074951e-01 -2.890638075768947601e-03 -1.405088156461715698e-01 2.043854743242263794e-01 1.630229949951171875e-01 3.055149018764495850e-01 -9.839357435703277588e-02 1.308335214853286743e-01 -8.844941109418869019e-02 -5.377411097288131714e-02 3.437570631504058838e-01 -1.959984749555587769e-01 3.638087958097457886e-02 3.572944551706314087e-02 3.141745552420616150e-02 -3.950066864490509033e-02 2.739942371845245361e-01 1.393661350011825562e-01 -1.175680235028266907e-01 2.843184173107147217e-01 2.304149270057678223e-01 -3.611240163445472717e-02 -8.410128951072692871e-02 1.271106600761413574e-01 4.153611958026885986e-01 1.413217335939407349e-01 9.120749682188034058e-02 -2.050857394933700562e-01 -9.217538684606552124e-02 1.504406146705150604e-02 -1.885921359062194824e-01
2.164634168148040771e-01 3.929256275296211243e-02 -4.895569384098052979e-02 -1.191891804337501526e-01 -7.193119078874588013e-02 1.548422425985336304e-01 -6.163349002599716187e-02 -2.167821079492568970e-01 2.315896190702915192e-02 -2.163710892200469971e-01 2.651252150535583496e-01 4.997476637363433838e-01 -1.646014004945755005e-01 1.411299500614404678e-02 1.907143592834472656e-01 -6.015752255916595459e-02 -5.197491496801376343e-02 2.504447288811206818e-02 2.017080932855606079e-01 2.504503130912780762e-01 3.616362810134887695e-01 1.083081737160682678e-01 -3.923453390598297119e-03 -4.887000098824501038e-02 8.540469408035278320e-02 1.621088683605194092e-01 -1.216065138578414917e-01 2.092476189136505127e-01 -1.167286932468414307e-01 -1.797553002834320068e-01 -3.051087073981761932e-02 -1.723607182502746582e-01
1.979880779981613159e-01 -2.339368164539337158e-01 -1.611845791339874268e-01 -7.075599394738674164e-03 -7.457493245601654053e-02 1.290902867913246155e-02 1.500940918922424316e-01 -3.979787975549697876e-02 2.330358140170574188e-02 -3.770714402198791504e-01 -4.699866473674774170e-02 2.052936702966690063e-01 -1.893643587827682495e-01 3.183497786521911621e-01 -9.428200870752334595e-02 1.742796897888183594e-01 2.943506231531500816e-03 -5.362727865576744080e-02 8.454532176256179810e-02 -2.070959210395812988e-01 2.027797698974609375e-01 4.034457802772521973e-01 -7.982446253299713135e-02 7.633461058139801025e-02 1.663013398647308350e-01 2.780861221253871918e-02 -1.354982852935791016e-01 3.907101694494485855e-03 2.035749852657318115e-01 -1.826258003711700439e-01 3.078451454639434814e-01 -3.576281666755676270e-02
-1.073734238743782043e-01 -6.624856591224670410e-02 -8.112037181854248047e-02 3.601886928081512451e-01 -2.439068853855133057e-01 6.977328658103942871e-02 2.522676289081573486e-01 -4.483930766582489014e-01 -2.193996310234069824e-01 -1.749038398265838623e-01 1.471708863973617554e-01 -1.138857156038284302e-01 -5.336178094148635864e-02 -6.855257600545883179e-02 -2.102062553167343140e-01 1.806205064058303833e-01 -1.629910320043563843e-01 -2.295803837478160858e-02 2.713454365730285645e-01 2.022058963775634766e-01 2.717134952545166016e-01 3.567628189921379089e-02 4.186461120843887329e-02 -2.058951742947101593e-02 1.520598530769348145e-01 5.482864752411842346e-02 8.547530323266983032e-02 1.165213361382484436e-01 -1.309728622436523438e-01 1.198650300502777100e-01 9.350047260522842407e-02 1.218016222119331360e-01
4.356987476348876953e-01 -1.885820776224136353e-01 -7.730485498905181885e-02 -1.363268047571182251e-01 -3.531846031546592712e-02 1.271810233592987061e-01 2.569781243801116943e-01 -4.217182844877243042e-02 -7.288960274308919907e-03 -2.912109494209289551e-01 -1.217317059636116028e-01 9.080830961465835571e-02 -1.783389300107955933e-01 2.293232381343841553e-01 -1.902589797973632812e-01 2.572601735591888428e-01 -7.770857959985733032e-02 -1.246820613741874695e-01 1.123892515897750854e-01 -7.768867909908294678e-02 1.841255575418472290e-01 3.701036274433135986e-01 -2.355039864778518677e-01 -1.041553914546966553e-02 1.211109757423400879e-01 -2.737900801002979279e-02 5.438692495226860046e-02 4.516920074820518494e-02 9.729404002428054810e-02 -1.411746488884091377e-03 2.705814242362976074e-01 -1.755114458501338959e-02
-3.863414051011204720e-03 -3.042515367269515991e-02 2.326077222824096680e-01 1.340737491846084595e-01 1.406537294387817383e-01 3.912787139415740967e-02 1.678174287080764771e-01 -2.175851017236709595e-01 -4.503100737929344177e-02 -2.696332335472106934e-01 -1.309531033039093018e-01 2.210970968008041382e-02 5.281465128064155579e-02 -1.270860135555267334e-01 -1.424279063940048218e-01 8.759693056344985962e-02 -3.687399625778198242e-01 1.186426281929016113e-01 1.747212707996368408e-01 2.913043797016143799e-01 -6.431445479393005371e-02 5.167574286460876465e-01 1.373082492500543594e-02 -2.983690239489078522e-02 -2.151566892862319946e-01 -9.686248749494552612e-02 2.016752213239669800e-02 -7.574276626110076904e-02 2.594981789588928223e-01 -4.494678974151611328e-02 -1.292041838169097900e-01 7.303576916456222534e-02
-7.464037835597991943e-02 -1.855390965938568115e-01 -5.695957690477371216e-02 -6.889613717794418335e-02 2.150276601314544678e-01 2.996756434440612793e-01 2.153600901365280151e-01 -1.306613683700561523e-01 -1.942026615142822266e-01 -3.139912486076354980e-01 -1.129950210452079773e-01 9.404934197664260864e-02 -1.327645629644393921e-01 2.189849019050598145e-01 -4.716382548213005066e-02 2.835542522370815277e-02 -1.540111005306243896e-01 -2.036638408899307251e-01 1.860936284065246582e-01 -9.778758883476257324e-02 7.449453324079513550e-02 1.431176215410232544e-01 -1.676072478294372559e-01 3.206337988376617432e-01 7.431108504533767700e-02 1.187008898705244064e-02 -3.391821682453155518e-01 1.845105588436126709e-01 2.228180766105651855e-01 -1.892213821411132812e-01 1.128942519426345825e-01 -8.197056502103805542e-02
3.242870867252349854e-01 1.143126562237739563e-01 -2.365811914205551147e-01 2.252354919910430908e-01 1.230155229568481445e-01 1.982828080654144287e-01 -2.590863406658172607e-02 -2.027209401130676270e-01 -8.723413199186325073e-02 -3.626150786876678467e-01 9.387765824794769287e-02 -1.005686819553375244e-01 -4.524383693933486938e-02 5.659648030996322632e-02 1.583751440048217773e-01 7.050110399723052979e-02 -1.376074701547622681e-01 8.883481472730636597e-02 1.886741518974304199e-01 4.843374714255332947e-03 7.093537598848342896e-02 -8.563319221138954163e-03 -2.100079804658889771e-01 6.394342333078384399e-02 2.700511813163757324e-01 -1.226251646876335144e-01 -2.678860127925872803e-01 -1.458968818187713623e-01 2.003073096275329590e-01 1.369901597499847412e-01 1.228241696953773499e-01 -3.388043940067291260e-01
3.445540666580200195e-01 -3.637931942939758301e-01 -1.537049412727355957e-01 3.387727215886116028e-02 -6.494492292404174805e-02 5.162351578474044800e-02 3.178387582302093506e-01 1.679324544966220856e-02 1.178761646151542664e-01 -1.707596629858016968e-01 -4.131497815251350403e-02 3.828433156013488770e-02 -2.564946115016937256e-01 1.354653537273406982e-01 -4.382381960749626160e-02 1.599748991429805756e-02 1.461712643504142761e-02 -1.515941023826599121e-01 1.975191235542297363e-01 -2.782635018229484558e-02 9.735441207885742188e-02 4.057489335536956787e-01 -1.456902325153350830e-01 5.540382489562034607e-02 1.699054837226867676e-01 -2.145935967564582825e-02 6.960561871528625488e-02 -5.681761726737022400e-02 3.511920869350433350e-01 -1.253052204847335815e-01 2.050908952951431274e-01 -5.954796820878982544e-02
-1.140048429369926453e-01 -1.481108069419860840e-01 2.649761140346527100e-01 1.311193127185106277e-02 2.668345868587493896e-01 2.299421727657318115e-01 3.316320106387138367e-02 -3.276697099208831787e-01 -1.287603676319122314e-01 -1.959687173366546631e-01 4.660260677337646484e-02 7.993304729461669922e-02 -2.548855543136596680e-01 3.350453078746795654e-02 -9.460078924894332886e-02 -2.757039479911327362e-02 -2.507517933845520020e-01 -1.479903608560562134e-01 3.692492246627807617e-01 2.785419672727584839e-02 -7.574792206287384033e-02 3.839659094810485840e-01 -1.013750880956649780e-01 4.359222948551177979e-02 -3.578298166394233704e-02 -2.531584203243255615e-01 1.517488211393356323e-01 5.837660282850265503e-02 7.851959764957427979e-02 -2.254041843116283417e-02 -1.870708018541336060e-01 4.561281576752662659e-02
7.647999376058578491e-02 2.061191946268081665e-03 8.795236237347126007e-03 1.446457058191299438e-01 1.892577856779098511e-02 -1.500927656888961792e-01 1.163183152675628662e-01 -2.015279531478881836e-01 -1.601165980100631714e-01 -2.036405056715011597e-01 2.379904091358184814e-01 3.517622649669647217e-01 -1.687998697161674500e-02 1.672263741493225098e-01 -1.818009316921234131e-01 6.777849793434143066e-02 -3.009429872035980225e-01 1.521384119987487793e-01 2.695254087448120117e-01 2.424468100070953369e-01 -9.199672192335128784e-02 3.073549866676330566e-01 -9.110050648450851440e-02 1.110578179359436035e-01 -1.801080852746963501e-01 5.635493621230125427e-02 1.028083730489015579e-02 4.824042320251464844e-02 2.822049260139465332e-01 -2.096697539091110229e-01 -2.070805579423904419e-01 9.750659018754959106e-02
1.242932751774787903e-01 -1.089547947049140930e-01 8.517330139875411987e-02 -8.403515070676803589e-02 2.132068201899528503e-02 1.294945329427719116e-01 2.964357137680053711e-01 -1.977629959583282471e-01 -1.488178074359893799e-01 -1.604295521974563599e-01 -7.275560055859386921e-04 1.741047650575637817e-01 -1.956651061773300171e-01 8.501399308443069458e-02 -5.855328589677810669e-02 1.467246413230895996e-01 -7.210216671228408813e-02 2.113324701786041260e-01 5.420383810997009277e-01 -2.570830881595611572e-01 -2.895743250846862793e-01 1.667787283658981323e-01 3.517545014619827271e-02 -2.660698443651199341e-02 6.957157701253890991e-02 -1.400181800127029419e-01 -5.072426050901412964e-02 -1.528587192296981812e-01 2.789511978626251221e-01 2.363746985793113708e-02 9.135167300701141357e-02 7.083204388618469238e-02
1.771716773509979248e-01 -1.548657715320587158e-01 -1.468149572610855103e-01 8.605976402759552002e-02 8.077666908502578735e-02 3.306981921195983887e-02 8.998005092144012451e-02 -1.178166493773460388e-01 -6.818972993642091751e-03 -1.849539875984191895e-01 9.420329704880714417e-03 2.380881011486053467e-01 -1.537494659423828125e-01 9.684866666793823242e-02 4.962632805109024048e-02 9.615620970726013184e-02 -3.727937042713165283e-01 2.184872329235076904e-01 2.147461771965026855e-01 -1.447881455533206463e-03 8.354561030864715576e-02 3.181555271148681641e-01 2.297197729349136353e-01 1.229129731655120850e-01 -6.070131435990333557e-02 2.179049104452133179e-01 3.308992981910705566e-01 1.584998369216918945e-01 3.020772039890289307e-01 3.642957191914319992e-03 -1.662772297859191895e-01 1.915896236896514893e-01
8.323670178651809692e-02 -6.090021878480911255e-02 -4.267648234963417053e-02 -4.282514378428459167e-02 1.438149213790893555e-01 2.552332580089569092e-01 1.512224674224853516e-01 -5.192314386367797852e-01 -1.684146076440811157e-01 5.914241075515747070e-02 -1.351031363010406494e-01 8.602508902549743652e-02 6.752996146678924561e-02 -4.437763709574937820e-03 -3.467574715614318848e-02 4.224147498607635498e-01 -2.350092083215713501e-01 1.891065239906311035e-01 5.182975530624389648e-02 1.508697029203176498e-02 2.007287144660949707e-01 1.664291769266128540e-01 -2.681638002395629883e-01 -5.820131301879882812e-02 1.662300080060958862e-01 -1.101191639900207520e-01 -1.433994472026824951e-01 1.083510890603065491e-01 8.585698902606964111e-02 -1.142028421163558960e-01 -1.342169195413589478e-01 1.341481804847717285e-01
2.215210795402526855e-01 -2.685706019401550293e-01 -2.806897759437561035e-01 -1.352651603519916534e-02 1.932236254215240479e-01 1.137756854295730591e-01 -8.135532587766647339e-02 -2.821514010429382324e-01 8.297285437583923340e-02 -2.800995111465454102e-01 3.931957110762596130e-02 4.167892336845397949e-01 9.617513045668601990e-03 5.484272912144660950e-02 2.260989248752593994e-01 -1.514087170362472534e-01 -1.284317672252655029e-01 -9.704546630382537842e-02 1.212877631187438965e-01 -5.802422761917114258e-02 1.101398766040802002e-01 -6.971951574087142944e-02 -2.554593682289123535e-01 -1.310813575983047485e-01 2.943560779094696045e-01 -1.408193446695804596e-02 2.938001230359077454e-02 1.785680651664733887e-01 7.106023374944925308e-03 -3.742673993110656738e-02 -2.088837176561355591e-01 -1.321914941072463989e-01
5.968829244375228882e-02 -1.232677623629570007e-01 1.665026545524597168e-01 4.320334494113922119e-01 -1.724658310413360596e-01 1.334287524223327637e-01 9.940931200981140137e-02 -2.027295976877212524e-01 -2.801410108804702759e-02 -3.404969573020935059e-01 6.311615556478500366e-02 2.997752130031585693e-01 -8.132374286651611328e-02 1.555639952421188354e-01 -8.909570984542369843e-03 2.721128053963184357e-02 -1.877029538154602051e-01 6.455332040786743164e-02 7.681066542863845825e-02 1.331128627061843872e-01 1.046109870076179504e-01 1.303621977567672729e-01 -1.046848818659782410e-01 1.780393272638320923e-01 -9.613060206174850464e-02 -1.687997877597808838e-01 1.985790207982063293e-02 -3.522099927067756653e-02 -2.291632443666458130e-01 -1.078593879938125610e-01 4.025833606719970703e-01 -1.640926748514175415e-01
2.621309161186218262e-01 -3.485937416553497314e-02 -1.173536628484725952e-01 1.611920595169067383e-01 -8.551532775163650513e-02 1.218902394175529480e-01 1.539260745048522949e-01 -8.118711411952972412e-02 2.428266406059265137e-01 -2.828685939311981201e-01 2.735230028629302979e-01 5.010683089494705200e-02 2.214940786361694336e-01 2.324592694640159607e-02 -1.236056461930274963e-01 9.256974793970584869e-03 -1.132725626230239868e-01 1.304872035980224609e-01 3.648701012134552002e-01 3.999924287199974060e-02 2.005565166473388672e-01 3.673526644706726074e-01 1.504588127136230469e-01 -3.936231136322021484e-03 -2.925281226634979248e-02 8.137433975934982300e-02 -2.560454607009887695e-02 2.478539198637008667e-01 -1.061972230672836304e-02 1.113129705190658569e-01 3.091687560081481934e-01 -1.285636425018310547e-01
-2.828456647694110870e-02 -3.066241741180419922e-01 -2.506593167781829834e-01 4.175122082233428955e-02 2.860276028513908386e-02 8.362139016389846802e-02 4.048856496810913086e-01 -1.564579755067825317e-01 -4.729103669524192810e-02 -1.666564941406250000e-01 -4.278136044740676880e-02 2.112362533807754517e-01 -1.307521462440490723e-01 1.845868825912475586e-01 -1.041215360164642334e-01 -8.659931272268295288e-02 -1.373910158872604370e-01 2.660692930221557617e-01 1.759428530931472778e-01 -7.860176265239715576e-02 3.324142098426818848e-01 1.869390606880187988e-01 -7.645385712385177612e-02 -8.499349653720855713e-02 1.092241425067186356e-02 -2.464896813035011292e-02 -3.492889106273651123e-01 6.541602313518524170e-02 1.636877357959747314e-01 -8.609817922115325928e-02 1.524087488651275635e-01 -1.692742109298706055e-01
1.866731494665145874e-01 -7.157029211521148682e-02 -3.720541298389434814e-02 -1.874555647373199463e-02 1.201885864138603210e-01 2.620690762996673584e-01 1.543921530246734619e-01 -3.838998377323150635e-01 8.660598099231719971e-02 -2.366365641355514526e-01 1.906235218048095703e-01 2.559459507465362549e-01 -3.421174287796020508e-01 6.470159441232681274e-02 2.580601163208484650e-02 3.160011470317840576e-01 1.065327301621437073e-01 6.204899773001670837e-02 1.342564225196838379e-01 6.973820179700851440e-02 3.787505440413951874e-03 2.682451605796813965e-01 6.406024098396301270e-02 3.689066320657730103e-02 -1.704673469066619873e-01 5.206476524472236633e-02 1.195830032229423523e-01 -1.538343578577041626e-01 1.001369580626487732e-01 -2.165986746549606323e-01 2.792697865515947342e-03 2.732217013835906982e-01
2.170685306191444397e-02 -1.414479464292526245e-01 -7.565043121576309204e-02 5.961029604077339172e-02 -5.359426140785217285e-02 2.323397248983383179e-01 -5.163996294140815735e-02 -1.131383106112480164e-01 -1.125533040612936020e-02 -2.315777689218521118e-01 -1.428108662366867065e-01 3.080241084098815918e-01 -3.026261925697326660e-01 -1.001510098576545715e-01 -1.739106327295303345e-01 -4.896971583366394043e-02 6.578411906957626343e-02 1.891140639781951904e-01 1.016747802495956421e-01 1.758465170860290527e-01 2.563594877719879150e-01 5.202563405036926270e-01 -1.879966557025909424e-01 1.622252613306045532e-01 1.391656398773193359e-01 2.151312977075576782e-01 -5.499471444636583328e-03 -1.558672264218330383e-02 -1.202045977115631104e-01 3.222766891121864319e-02 -8.927357941865921021e-02 -1.608165204524993896e-01
2.844050228595733643e-01 -2.790063321590423584e-01 -1.712040007114410400e-01 2.731629274785518646e-02 1.459873020648956299e-01 1.519452631473541260e-01 1.571330875158309937e-01 -2.242651730775833130e-01 -1.555763036012649536e-01 -3.595058917999267578e-01 -1.692076921463012695e-01 -1.402071118354797363e-01 1.030784323811531067e-01 3.125913739204406738e-01 -1.340175867080688477e-01 2.458339184522628784e-02 -2.626362442970275879e-01 9.881075471639633179e-02 1.423063874244689941e-01 5.534140020608901978e-02 3.013506345450878143e-02 1.002365127205848694e-01 -5.110342986881732941e-03 1.555922180414199829e-01 1.772262603044509888e-01 1.087218225002288818e-01 -1.314326375722885132e-01 -2.468516491353511810e-02 3.041104674339294434e-01 -9.144285321235656738e-02 1.593899130821228027e-01 -1.964085698127746582e-01
1.416764855384826660e-01 1.458633244037628174e-01 -9.427080303430557251e-02 2.254417389631271362e-01 -8.041352778673171997e-02 5.363229662179946899e-02 -5.095095932483673096e-02 -5.375908017158508301e-01 -1.688045561313629150e-01 -1.711905598640441895e-01 -5.748089402914047241e-02 -1.076633259654045105e-01 -6.124256923794746399e-02 6.938023958355188370e-03 1.427795831114053726e-02 8.033835142850875854e-02 -1.445315778255462646e-01 1.508599668741226196e-01 3.692613244056701660e-01 -1.039482951164245605e-01 -2.866576910018920898e-01 2.737776935100555420e-01 -8.352924883365631104e-02 3.546111285686492920e-03 2.163971513509750366e-01 1.426182538270950317e-01 -1.307902783155441284e-01 8.503743261098861694e-02 1.346694827079772949e-01 -1.338327527046203613e-01 -4.156040772795677185e-02 -1.750465184450149536e-01
-1.998377293348312378e-01 1.942049860954284668e-01 1.949787437915802002e-01 3.252578377723693848e-01 2.423461377620697021e-01 -1.279368549585342407e-01 2.557814419269561768e-01 -1.511516422033309937e-01 -6.742222607135772705e-02 -2.169412672519683838e-01 -1.042097434401512146e-01 3.766215965151786804e-02 -2.593910992145538330e-01 1.020909026265144348e-01 6.283649802207946777e-02 4.821339622139930725e-02 -2.101762741804122925e-01 -4.041549935936927795e-02 4.428928792476654053e-01 3.267010208219289780e-03 1.640024781227111816e-01 3.323195874691009521e-01 1.656922101974487305e-01 -5.105901882052421570e-02 2.313641831278800964e-02 8.514233678579330444e-02 -3.266426175832748413e-02 6.265060603618621826e-02 1.091562807559967041e-01 3.161217318847775459e-03 1.552408635616302490e-01 9.557715803384780884e-02
4.011020958423614502e-01 -2.388228625059127808e-01 -1.474213898181915283e-01 -9.085461497306823730e-02 5.714752897620201111e-02 2.034834176301956177e-01 3.988218903541564941e-01 -3.542955592274665833e-02 1.023562345653772354e-02 -2.859157025814056396e-01 -7.207522541284561157e-02 3.370052576065063477e-02 -3.570253849029541016e-01 1.355241984128952026e-01 -1.433232873678207397e-01 2.170391678810119629e-01 -3.530566394329071045e-02 -1.032359898090362549e-02 1.713719218969345093e-01 -1.155498623847961426e-02 2.231227234005928040e-02 2.103899121284484863e-01 -1.857158243656158447e-01 4.991953074932098389e-02 1.646750569343566895e-01 6.804694235324859619e-02 8.701219409704208374e-02 5.932375416159629822e-02 1.551796346902847290e-01 -1.484257876873016357e-01 2.035979479551315308e-01 -4.942085593938827515e-02
1.051506549119949341e-01 -3.121630549430847168e-01 -2.091968059539794922e-01 -4.393713548779487610e-02 7.546047866344451904e-02 2.499116808176040649e-01 2.320614755153656006e-01 -3.995284438133239746e-01 2.457755431532859802e-02 -2.134663611650466919e-01 2.211872488260269165e-01 2.544114924967288971e-02 8.700910210609436035e-02 -1.174479424953460693e-01 3.220525011420249939e-02 2.304677069187164307e-01 -5.480651184916496277e-02 2.120615690946578979e-01 8.130999049171805382e-04 9.280405193567276001e-02 -2.095033228397369385e-02 2.640569508075714111e-01 -2.708767354488372803e-01 2.951297536492347717e-02 2.032772451639175415e-01 -2.917682826519012451e-01 -1.094296574592590332e-01 -7.324701547622680664e-02 3.252825513482093811e-02 -5.029887426644563675e-03 -3.789693117141723633e-02 2.135668396949768066e-01
1.271864026784896851e-01 -5.008350014686584473e-01 -3.651507943868637085e-02 1.017077490687370300e-01 -2.045230865478515625e-01 -6.411918997764587402e-02 9.754349291324615479e-02 7.520494516938924789e-03 -1.331700086593627930e-01 -4.045387357473373413e-02 -8.641889691352844238e-02 -2.178399078547954559e-02 -8.092085272073745728e-02 7.110742386430501938e-03 1.257861107587814331e-01 1.615381985902786255e-02 -4.576879143714904785e-01 2.064153552055358887e-01 3.504289090633392334e-01 5.077579244971275330e-02 1.163842007517814636e-01 1.460295021533966064e-01 -5.598234012722969055e-02 -1.659445278346538544e-02 9.936314821243286133e-02 5.254048854112625122e-02 -1.460901945829391479e-01 -4.422830045223236084e-02 3.897663652896881104e-01 -1.759121939539909363e-02 1.090573668479919434e-01 -2.507971599698066711e-03
-6.524700671434402466e-02 -9.768718481063842773e-02 2.704076170921325684e-01 2.510581612586975098e-01 8.257625252008438110e-02 8.123461902141571045e-02 1.963582336902618408e-01 -5.023272633552551270e-01 1.968519538640975952e-01 -1.511804461479187012e-01 -9.188288240693509579e-04 -2.008364647626876831e-01 1.044049300253391266e-02 4.371811449527740479e-02 -1.090573519468307495e-01 1.798247545957565308e-01 -5.448645725846290588e-02 1.687651574611663818e-01 4.218795895576477051e-01 -4.522588476538658142e-02 6.211686134338378906e-02 1.700015664100646973e-01 2.263787388801574707e-01 -1.360769718885421753e-01 1.078962609171867371e-01 -9.378177672624588013e-02 1.048885378986597061e-02 2.046212404966354370e-01 9.254198521375656128e-02 1.055121719837188721e-01 -3.670600429177284241e-02 9.336888790130615234e-03
8.064008504152297974e-02 -4.005305171012878418e-01 4.477177187800407410e-02 4.168796539306640625e-02 -9.573891758918762207e-02 4.739036411046981812e-02 6.594842672348022461e-02 -3.028141558170318604e-01 -2.404380291700363159e-01 -3.355934321880340576e-01 1.873670667409896851e-01 3.161001503467559814e-01 -2.132142186164855957e-01 5.294734612107276917e-02 -1.183189079165458679e-01 -1.170434579253196716e-01 -1.066942885518074036e-01 1.070737391710281372e-01 8.202277868986129761e-02 3.108974918723106384e-02 -4.236500710248947144e-02 6.225811783224344254e-03 -4.633958637714385986e-02 1.581065207719802856e-01 2.326293736696243286e-01 -1.894314140081405640e-01 -1.508303284645080566e-01 9.426911175251007080e-02 1.078586205840110779e-01 -1.242455467581748962e-01 3.188295960426330566e-01 -1.748430728912353516e-01
2.632783539593219757e-02 -3.450487852096557617e-01 1.666379123926162720e-01 -4.875263664871454239e-03 3.466668725013732910e-02 -1.048840731382369995e-01 6.949590891599655151e-02 -3.671820759773254395e-01 3.223559856414794922e-01 -3.490857779979705811e-01 -6.249889731407165527e-02 4.986736550927162170e-02 -3.486442565917968750e-02 1.165379807353019714e-01 -2.530443370342254639e-01 1.016475632786750793e-01 -1.597762703895568848e-01 -4.521166533231735229e-02 2.202041298151016235e-01 5.960239097476005554e-02 -1.819728016853332520e-01 -1.431641075760126114e-02 -1.395162492990493774e-01 -1.408404558897018433e-01 2.260515093803405762e-01 1.606967002153396606e-01 -7.447014749050140381e-02 1.457692384719848633e-01 1.633616983890533447e-01 2.361656427383422852e-01 -1.182615086436271667e-01 -1.639364659786224365e-01
1.671218127012252808e-01 -4.304330348968505859e-01 1.417552232742309570e-01 2.590660750865936279e-01 2.887838147580623627e-02 -6.237529963254928589e-02 -9.956841915845870972e-02 -2.796299755573272705e-01 -1.078176274895668030e-01 -2.125542163848876953e-01 1.450991928577423096e-01 4.246938824653625488e-01 -2.396731078624725342e-01 1.485136002302169800e-01 -1.172231808304786682e-01 -9.183279424905776978e-02 -1.406859010457992554e-01 2.640480548143386841e-02 1.569993644952774048e-01 1.264201104640960693e-01 -3.988229855895042419e-02 -1.646066606044769287e-01 -1.825158745050430298e-01 1.339694410562515259e-01 1.220520809292793274e-01 -1.193661149591207504e-02 8.808630704879760742e-02 6.824448704719543457e-03 1.896128654479980469e-01 1.912059821188449860e-02 2.125864624977111816e-01 -3.790532797574996948e-02
1.591563373804092407e-01 -1.535709947347640991e-01 -1.102039143443107605e-01 2.985586412250995636e-02 2.705793976783752441e-01 2.479723095893859863e-02 -1.030185818672180176e-01 -3.042435944080352783e-01 -1.032241247594356537e-02 -9.113093465566635132e-02 1.435064673423767090e-01 5.427372455596923828e-02 -2.724305689334869385e-01 2.247438579797744751e-01 -1.328186839818954468e-01 7.263744715601205826e-03 -4.087803661823272705e-01 -1.277428772300481796e-02 2.026497721672058105e-01 -1.015347391366958618e-01 1.166665479540824890e-01 5.027354955673217773e-01 9.802392870187759399e-02 9.439828991889953613e-02 -1.368590295314788818e-01 8.937209844589233398e-02 1.377324312925338745e-01 2.284876629710197449e-02 -1.708437800407409668e-01 -7.816617935895919800e-02 -3.813638538122177124e-02 -1.394633390009403229e-02
4.052227735519409180e-02 1.991583267226815224e-03 1.031203642487525940e-01 4.369472861289978027e-01 1.322088688611984253e-01 4.134596511721611023e-02 9.355904906988143921e-02 -2.750105559825897217e-01 -1.894785612821578979e-01 -2.008880674839019775e-01 2.332240045070648193e-01 -8.120500296354293823e-02 8.925805799663066864e-03 -2.859225682914257050e-02 1.148343980312347412e-01 -1.021328195929527283e-02 -5.228623747825622559e-01 1.190400421619415283e-01 1.097078546881675720e-01 -1.351028215140104294e-02 -3.257486596703529358e-02 2.103618979454040527e-01 -2.048427164554595947e-01 1.580820679664611816e-01 1.139222234487533569e-01 1.243518590927124023e-01 -8.865454047918319702e-02 5.519420281052589417e-02 1.922522783279418945e-01 1.496988236904144287e-01 -4.012854769825935364e-02 1.715335547924041748e-01
3.140477836132049561e-02 -5.147756338119506836e-01 -1.459055244922637939e-01 1.446919590234756470e-01 -2.337675392627716064e-01 6.867267936468124390e-02 1.534995883703231812e-01 -1.548569649457931519e-01 -3.047372028231620789e-02 -1.408673375844955444e-01 -1.112720668315887451e-01 7.335541397333145142e-02 7.943754643201828003e-02 1.692225188016891479e-01 1.108149364590644836e-01 1.072421204298734665e-02 -2.912289202213287354e-01 3.496538847684860229e-02 2.471628636121749878e-01 1.406773552298545837e-02 3.581127617508172989e-03 2.823218107223510742e-01 5.943541973829269409e-02 9.106603451073169708e-03 1.932270377874374390e-01 1.280769426375627518e-02 -4.288656264543533325e-02 -1.584164239466190338e-02 4.025872051715850830e-01 3.908455371856689453e-03 6.436333805322647095e-02 -2.500598728656768799e-01
3.767335414886474609e-01 -2.301400452852249146e-01 1.491570770740509033e-01 -1.024209931492805481e-01 8.149186521768569946e-02 1.189612373709678650e-01 2.231839895248413086e-01 -5.796158686280250549e-02 9.978625923395156860e-02 -3.519642055034637451e-01 -4.408400133252143860e-02 7.974095642566680908e-02 -2.272338271141052246e-01 2.066361755132675171e-01 -1.827293336391448975e-01 1.451700925827026367e-01 5.116050690412521362e-02 -7.345795631408691406e-02 1.152153238654136658e-01 -1.937583833932876587e-02 2.562196925282478333e-02 3.481286466121673584e-01 -1.726456731557846069e-01 6.960970163345336914e-02 2.948650419712066650e-01 -1.790115833282470703e-01 -2.827675268054008484e-02 -1.638555228710174561e-01 1.987003087997436523e-01 -9.514843672513961792e-02 1.847077161073684692e-01 3.725264221429824829e-03
2.104072719812393188e-01 -2.573020756244659424e-01 4.302965477108955383e-02 8.355677127838134766e-02 1.017980948090553284e-01 8.314777910709381104e-02 -4.373302683234214783e-02 -9.647724218666553497e-03 1.513281315565109253e-01 -1.541567295789718628e-01 9.696389734745025635e-02 8.453711122274398804e-02 -2.239781171083450317e-01 -8.306198567152023315e-02 2.591918706893920898e-01 1.885075718164443970e-01 4.120621830224990845e-02 -1.592931449413299561e-01 4.405059814453125000e-01 3.619548305869102478e-02 1.770443767309188843e-01 3.156257569789886475e-01 -1.965513974428176880e-01 -4.711529612541198730e-02 2.626497764140367508e-03 2.197657972574234009e-01 2.665876783430576324e-02 8.722572028636932373e-02 -1.827946603298187256e-01 2.874483168125152588e-01 1.671914011240005493e-01 -2.086964547634124756e-01
-6.741125881671905518e-02 -1.894747167825698853e-01 -1.135065108537673950e-01 8.145486935973167419e-03 3.571567311882972717e-02 -6.198075786232948303e-02 3.773653507232666016e-01 -3.447065651416778564e-01 6.451737135648727417e-02 -1.804472357034683228e-01 1.210608407855033875e-01 1.020192727446556091e-01 -1.701787114143371582e-01 -2.034115418791770935e-02 -4.050788655877113342e-02 -2.657532393932342529e-01 -1.465574651956558228e-01 1.810155510902404785e-01 1.191502511501312256e-01 1.179672852158546448e-01 1.625190228223800659e-01 1.158746704459190369e-01 -5.834485590457916260e-02 -1.892749965190887451e-01 1.180084515362977982e-02 -3.403662145137786865e-02 -4.330471456050872803e-01 1.453266292810440063e-01 1.296509653329849243e-01 -2.332413941621780396e-01 1.928661465644836426e-01 -1.924842000007629395e-01
1.479938775300979614e-01 -1.083899438381195068e-01 1.476187556982040405e-01 1.042854785919189453e-01 1.640361845493316650e-01 -1.867646165192127228e-02 1.149670407176017761e-01 -4.825236797332763672e-01 4.795451462268829346e-02 -1.909296065568923950e-01 1.361202299594879150e-01 2.355336248874664307e-01 -1.851894110441207886e-01 -1.284265890717506409e-02 -2.190420031547546387e-01 3.218718767166137695e-01 -3.475647866725921631e-01 1.038509905338287354e-01 -1.184616088867187500e-01 1.908265799283981323e-01 1.499413251876831055e-01 4.868286103010177612e-02 -2.391552319750189781e-03 1.014585644006729126e-01 -1.156975030899047852e-01 5.877069011330604553e-02 -5.417745187878608704e-02 6.619557738304138184e-02 1.998213082551956177e-01 -2.331317514181137085e-01 -1.578317582607269287e-01 3.235810622572898865e-02
-3.254191577434539795e-02 4.129198566079139709e-02 1.494269818067550659e-01 1.896073669195175171e-01 7.097376137971878052e-02 -4.716704413294792175e-02 3.452994162216782570e-03 -4.568981230258941650e-01 -2.296961098909378052e-01 -1.664793044328689575e-01 -6.082629412412643433e-02 -8.007064461708068848e-02 -1.960600316524505615e-01 -7.742813974618911743e-02 8.850379288196563721e-02 1.564300358295440674e-01 -2.546855807304382324e-01 2.839020490646362305e-01 4.004637300968170166e-01 8.605546504259109497e-02 -2.055623531341552734e-01 1.662413775920867920e-01 -1.007975172251462936e-02 1.686285734176635742e-01 -3.881610929965972900e-02 -1.614103019237518311e-01 -9.716222435235977173e-02 -2.266646325588226318e-01 2.094618976116180420e-01 -8.360609412193298340e-03 1.049028038978576660e-01 -2.459214068949222565e-02
2.575535178184509277e-01 -1.407758444547653198e-01 3.417770564556121826e-02 2.951753437519073486e-01 -7.469724118709564209e-02 4.305455982685089111e-01 -5.725198239088058472e-02 -2.692199945449829102e-01 -1.227225139737129211e-01 -2.862445414066314697e-01 -8.210444450378417969e-02 -8.957567811012268066e-02 -1.089489981532096863e-01 3.548240959644317627e-01 -6.480698939412832260e-03 1.407159026712179184e-02 -9.794618934392929077e-02 8.871487528085708618e-02 3.847548067569732666e-01 -1.089268550276756287e-01 1.274149212986230850e-02 1.252045482397079468e-01 1.166211962699890137e-01 1.387730091810226440e-01 1.508892774581909180e-01 -3.788380324840545654e-02 -9.121745824813842773e-02 1.070892438292503357e-01 -6.631829589605331421e-02 -8.447944372892379761e-02 -4.969322308897972107e-02 1.581636518239974976e-01
-6.791984289884567261e-02 -1.317567378282546997e-01 -1.770891398191452026e-01 4.093917310237884521e-01 5.120494216680526733e-02 2.548671364784240723e-01 1.939621865749359131e-01 -2.116686403751373291e-01 8.190628886222839355e-02 -1.304741352796554565e-01 -8.856584131717681885e-02 3.318164497613906860e-02 -1.991223171353340149e-02 2.090052217245101929e-01 -3.557004779577255249e-02 -6.021869555115699768e-02 -1.499057859182357788e-01 5.029215663671493530e-02 2.451058775186538696e-01 5.561496317386627197e-02 2.906494736671447754e-01 3.226949572563171387e-01 2.091724872589111328e-01 1.275835093110799789e-03 -1.514372881501913071e-02 -1.596010774374008179e-01 -3.615935146808624268e-01 1.725622415542602539e-01 1.722757145762443542e-02 -1.159998625516891479e-01 1.613289415836334229e-01 -2.946883626282215118e-02
1.035931333899497986e-01 1.630431413650512695e-01 2.171783708035945892e-02 3.286044895648956299e-01 9.103061258792877197e-02 1.131598800420761108e-01 2.015646100044250488e-01 -1.328025311231613159e-01 1.937158703804016113e-01 -1.517383903264999390e-01 1.260513067245483398e-01 8.522661030292510986e-02 -1.477302461862564087e-01 -1.135273799300193787e-01 5.873282998800277710e-02 2.971191406250000000e-01 -1.856067925691604614e-01 7.247018814086914062e-02 3.016148507595062256e-01 1.156318634748458862e-01 -9.212507307529449463e-02 2.339004427194595337e-01 3.443155884742736816e-01 -7.845008373260498047e-02 1.050906851887702942e-01 3.127261251211166382e-02 1.356708537787199020e-02 3.366476297378540039e-01 1.923330724239349365e-01 -1.413018256425857544e-01 -5.743432044982910156e-02 -2.167684882879257202e-01
1.451356112957000732e-01 -1.378369927406311035e-01 1.675172150135040283e-02 -3.534214571118354797e-02 1.505633294582366943e-01 -3.864751383662223816e-02 -1.868163198232650757e-01 -3.566018342971801758e-01 1.154426783323287964e-01 -3.083305060863494873e-01 -3.639289364218711853e-02 6.123375892639160156e-02 -1.642141491174697876e-01 3.412909209728240967e-01 -5.102002993226051331e-02 9.596972912549972534e-02 -1.782106161117553711e-01 -2.541661262512207031e-02 2.394402325153350830e-01 3.423709049820899963e-02 1.505429595708847046e-01 4.997749626636505127e-01 4.789273440837860107e-02 1.289970129728317261e-01 -2.038041949272155762e-01 -1.919018849730491638e-02 1.065146103501319885e-01 1.555638909339904785e-01 1.836613118648529053e-01 -3.836861997842788696e-02 -8.571958541870117188e-02 3.418540582060813904e-02
-6.478057056665420532e-02 -2.434773892164230347e-01 -4.311748221516609192e-02 8.463441580533981323e-02 8.411876857280731201e-02 5.926226824522018433e-02 2.713016420602798462e-02 -1.746366769075393677e-01 -3.121036291122436523e-01 -8.074997365474700928e-02 3.395643085241317749e-02 1.167812421917915344e-01 -4.804332852363586426e-01 1.901448369026184082e-01 -4.952687397599220276e-02 1.585336960852146149e-02 -1.991993337869644165e-01 2.113404422998428345e-01 1.583290845155715942e-01 -1.354790031909942627e-01 1.675618588924407959e-01 1.406688094139099121e-01 -2.885102666914463043e-02 -1.506078094244003296e-01 1.920490562915802002e-01 -1.599733680486679077e-01 1.358182132244110107e-01 3.922898471355438232e-01 1.979906111955642700e-01 3.025766834616661072e-02 1.051624566316604614e-01 -1.102162748575210571e-01
2.962533235549926758e-01 -3.799837827682495117e-02 -1.202831789851188660e-01 6.495556328445672989e-03 -7.129950076341629028e-02 3.004273474216461182e-01 1.260991245508193970e-01 -8.423563092947006226e-02 2.407265603542327881e-01 -1.897877156734466553e-01 -1.925736963748931885e-01 3.386056125164031982e-01 7.798270881175994873e-02 -4.586509987711906433e-02 -1.284191906452178955e-01 1.236939802765846252e-01 -1.906227022409439087e-01 2.870125174522399902e-01 1.103222519159317017e-01 -1.141399070620536804e-01 2.794110774993896484e-01 2.050946801900863647e-01 -1.507192999124526978e-01 1.599063724279403687e-01 1.825979202985763550e-01 3.085225224494934082e-01 -1.115603223443031311e-01 -9.759717434644699097e-02 -3.603848069906234741e-02 6.081616505980491638e-02 -1.523178815841674805e-01 -3.506432101130485535e-02
1.001354679465293884e-01 -1.147172674536705017e-01 -1.573705300688743591e-02 -5.926439911127090454e-02 1.276650577783584595e-01 1.423386931419372559e-01 2.381962984800338745e-01 -9.889119863510131836e-02 -1.311003118753433228e-01 -1.695426851511001587e-01 -7.484574615955352783e-02 1.173162758350372314e-01 -2.707291543483734131e-01 4.178175330162048340e-01 -8.036368340253829956e-02 2.977051734924316406e-01 9.488993324339389801e-03 6.458362191915512085e-02 9.077908843755722046e-02 9.140322357416152954e-02 1.226732283830642700e-01 2.079610526561737061e-01 -5.485751107335090637e-02 2.019087076187133789e-01 7.379738241434097290e-02 1.316373646259307861e-01 -8.484578877687454224e-02 5.340425670146942139e-02 4.122516810894012451e-01 -1.929847598075866699e-01 2.361909002065658569e-01 2.073458880186080933e-01
-1.318377852439880371e-01 -3.540742099285125732e-01 2.440834976732730865e-02 3.858878910541534424e-01 2.078126184642314911e-03 2.744243443012237549e-01 1.120648235082626343e-01 -3.950601071119308472e-02 1.183876581490039825e-02 -3.286255300045013428e-01 -2.824343144893646240e-01 2.584996819496154785e-01 -8.130905777215957642e-02 -3.168660029768943787e-02 -7.513880729675292969e-02 -1.276365816593170166e-01 2.688079513609409332e-02 3.714165687561035156e-01 2.770639955997467041e-03 7.663191109895706177e-02 2.582488954067230225e-01 1.258948296308517456e-01 -3.605091199278831482e-02 -1.007763445377349854e-01 8.428745716810226440e-02 1.798776090145111084e-01 -1.606853008270263672e-01 2.260871790349483490e-02 -9.094537049531936646e-02 7.513318210840225220e-02 3.533466532826423645e-02 -1.205327510833740234e-01
5.213195458054542542e-02 -9.679386764764785767e-02 -4.865189641714096069e-02 1.574490666389465332e-01 -1.619433239102363586e-02 8.161577582359313965e-02 1.712734997272491455e-01 -9.878734499216079712e-02 1.187923699617385864e-01 -5.134525895118713379e-02 2.376269698143005371e-01 3.043755292892456055e-01 -7.369650527834892273e-03 -7.277225703001022339e-02 -2.464839965105056763e-01 -1.728857755661010742e-01 -6.792520731687545776e-02 9.303633123636245728e-02 2.869384884834289551e-01 7.549364864826202393e-02 2.696660459041595459e-01 3.847372233867645264e-01 -1.285860966891050339e-02 -2.573993988335132599e-02 1.065163873136043549e-02 1.997244544327259064e-02 1.510592550039291382e-01 2.048556655645370483e-01 2.401815801858901978e-01 -5.827826261520385742e-02 4.370377063751220703e-01 -1.123853921890258789e-01
-9.006667882204055786e-02 -2.160703837871551514e-01 -1.213504001498222351e-01 1.198922470211982727e-01 2.238660752773284912e-01 1.802475154399871826e-01 2.447374314069747925e-01 -2.499910444021224976e-01 2.366537973284721375e-02 -9.187097847461700439e-02 3.393808007240295410e-02 8.097734302282333374e-02 -2.165476530790328979e-01 1.706714928150177002e-01 2.420232258737087250e-02 -3.266196697950363159e-02 -1.014654431492090225e-02 -4.985552653670310974e-02 5.614344403147697449e-02 -5.361030250787734985e-02 3.618709146976470947e-01 3.008247017860412598e-01 -1.291529834270477295e-01 9.099873155355453491e-02 -1.457609236240386963e-01 -9.630379080772399902e-02 -2.587752342224121094e-01 -1.772905439138412476e-01 1.953570693731307983e-01 1.762713342905044556e-01 5.782141909003257751e-02 -4.002528786659240723e-01
1.260731089860200882e-02 -1.033481210470199585e-01 1.163740083575248718e-01 -3.172799199819564819e-02 -2.176850140094757080e-01 3.424637019634246826e-01 9.187524020671844482e-02 -3.059993088245391846e-01 -2.188799679279327393e-01 -2.904214859008789062e-01 1.342173572629690170e-02 4.569030925631523132e-02 1.107383612543344498e-02 -7.268621772527694702e-02 1.748195588588714600e-01 -7.177098840475082397e-02 -2.334404289722442627e-01 -3.425617888569831848e-02 1.707924306392669678e-01 -1.739996075630187988e-01 3.901192843914031982e-01 1.354996263980865479e-01 -3.186017572879791260e-01 8.680421859025955200e-02 -9.343657642602920532e-02 -1.778148561716079712e-01 -7.472153753042221069e-02 -5.877770483493804932e-02 7.909496873617172241e-02 9.539940953254699707e-02 -7.740777730941772461e-02 -2.584208548069000244e-01
2.884539365768432617e-01 -3.210997581481933594e-01 -1.391173601150512695e-01 2.431524246931076050e-01 -1.431997418403625488e-01 1.277667135000228882e-01 3.451926112174987793e-01 -2.070733457803726196e-01 -7.517432421445846558e-02 -6.919674575328826904e-02 1.168458238244056702e-01 6.026249006390571594e-02 1.694206148386001587e-01 -8.680781722068786621e-02 -7.743293046951293945e-02 3.649137318134307861e-01 -8.114147186279296875e-02 3.316260129213333130e-02 1.524652838706970215e-01 -4.602156952023506165e-02 9.224102646112442017e-02 3.838694095611572266e-01 -1.197769194841384888e-01 5.527274217456579208e-03 -1.100849732756614685e-01 -1.947119385004043579e-01 -1.828746646642684937e-01 7.024431228637695312e-02 -1.645539551973342896e-01 -3.704833565279841423e-03 -4.399682953953742981e-02 -1.118000075221061707e-01
3.771405220031738281e-01 -1.840119212865829468e-01 3.481367602944374084e-02 9.290047734975814819e-02 2.851630151271820068e-01 -3.914859518408775330e-02 1.103110089898109436e-01 -4.814577996730804443e-01 9.527437388896942139e-02 -1.391847431659698486e-01 1.543910205364227295e-01 1.174375563859939575e-01 9.224330633878707886e-02 6.240377202630043030e-02 1.472438871860504150e-01 9.463411569595336914e-02 -1.435128450393676758e-01 2.308640033006668091e-01 1.841768175363540649e-01 -1.560035198926925659e-01 3.203742951154708862e-02 1.331249326467514038e-01 1.965900510549545288e-01 1.243460103869438171e-01 1.661588698625564575e-01 1.493560522794723511e-01 3.350559771060943604e-01 1.931237429380416870e-02 -1.759720593690872192e-02 5.222947895526885986e-02 1.355365384370088577e-02 -8.568000793457031250e-02
1.886663213372230530e-02 -2.443287223577499390e-01 2.180506847798824310e-02 1.138291284441947937e-01 2.074665576219558716e-01 -2.759846486151218414e-02 -8.297950774431228638e-02 -2.380162626504898071e-01 -3.239086270332336426e-01 -3.908919692039489746e-01 1.315379589796066284e-01 1.946107596158981323e-01 -2.035331577062606812e-01 2.122446894645690918e-01 -1.776389777660369873e-01 -1.122815981507301331e-01 8.886455744504928589e-02 1.405672729015350342e-01 1.847179383039474487e-01 5.898141860961914062e-02 1.264301836490631104e-01 -8.507579332217574120e-04 -8.139379322528839111e-02 -1.858903467655181885e-02 1.976797431707382202e-01 1.008208468556404114e-01 -2.532523684203624725e-02 -2.991712652146816254e-02 2.541240155696868896e-01 2.921747267246246338e-01 2.940011024475097656e-01 1.663471944630146027e-02
-2.905624359846115112e-02 -6.737457960844039917e-02 5.828972905874252319e-02 -1.262776851654052734e-01 1.762422472238540649e-01 9.439044445753097534e-02 9.468268603086471558e-03 -4.029015004634857178e-01 9.465046226978302002e-02 -1.171279326081275940e-01 1.717278063297271729e-01 3.733525574207305908e-01 -3.857467472553253174e-01 2.846748754382133484e-02 -1.246130317449569702e-01 4.402450919151306152e-01 2.394491806626319885e-02 2.725808322429656982e-01 1.486752629280090332e-01 2.404550649225711823e-02 1.001609042286872864e-01 9.311496466398239136e-02 -1.291527003049850464e-01 2.027466334402561188e-02 -2.362469583749771118e-02 -1.496605277061462402e-01 1.450386196374893188e-01 -3.773164004087448120e-02 -1.726581528782844543e-02 4.067421332001686096e-02 -1.469739377498626709e-01 1.415869444608688354e-01
2.233880907297134399e-01 -2.081919610500335693e-01 8.057808130979537964e-02 1.256636530160903931e-01 2.550242543220520020e-01 2.420641332864761353e-01 1.552846878767013550e-01 -1.373263150453567505e-01 -1.884394884109497070e-01 -1.239113435149192810e-01 5.299686919897794724e-03 8.187829703092575073e-02 -2.690654993057250977e-01 2.057231217622756958e-01 -2.403805032372474670e-02 2.479435503482818604e-01 -1.510934978723526001e-01 2.213892787694931030e-01 9.895668923854827881e-02 1.098160594701766968e-01 3.964489698410034180e-02 2.843064665794372559e-01 2.302476316690444946e-01 3.091828711330890656e-02 9.416447579860687256e-02 1.575784683227539062e-01 2.086009681224822998e-01 -4.835750907659530640e-02 3.100003600120544434e-01 -8.578382548876106739e-04 -1.206819266080856323e-01 2.514270246028900146e-01
8.749027550220489502e-02 -4.101591408252716064e-01 -2.839409932494163513e-02 1.193924695253372192e-01 -8.076938986778259277e-02 -5.976469442248344421e-02 2.781364023685455322e-01 -3.895736336708068848e-01 2.465071976184844971e-01 2.515718527138233185e-02 6.683149188756942749e-02 -1.597065129317343235e-03 1.039391532540321350e-01 2.033267170190811157e-01 2.240985035896301270e-01 2.115162163972854614e-01 -1.087661925703287125e-02 2.354444265365600586e-01 3.551847040653228760e-01 -1.883167326450347900e-01 1.770851314067840576e-01 9.798395633697509766e-02 -1.581851691007614136e-01 -9.071796387434005737e-02 5.562292039394378662e-02 -1.459033042192459106e-02 1.095887646079063416e-01 -5.816537514328956604e-02 -1.299508512020111084e-01 1.366064995527267456e-01 6.043549627065658569e-02 -8.703082054853439331e-02
1.693736910820007324e-01 -6.607840210199356079e-02 -7.216280698776245117e-02 8.322890102863311768e-02 8.675433695316314697e-02 2.745272517204284668e-01 -1.836161315441131592e-02 2.546635642647743225e-02 -2.098793387413024902e-01 8.011712133884429932e-02 7.526398450136184692e-02 2.343107610940933228e-01 -1.692734658718109131e-01 1.305474787950515747e-01 -3.701809048652648926e-02 2.130564451217651367e-01 -6.538488436490297318e-03 3.317901492118835449e-01 2.609059810638427734e-01 3.804172202944755554e-02 3.016137480735778809e-01 3.594810366630554199e-01 -2.565356791019439697e-01 -9.509715437889099121e-02 -8.476191759109497070e-02 -1.045047119259834290e-01 -1.242685914039611816e-01 2.132051438093185425e-01 2.740269154310226440e-02 -9.383870661258697510e-02 2.242914438247680664e-01 -2.321089208126068115e-01
-4.772731289267539978e-02 -2.070873826742172241e-01 -1.667270511388778687e-01 1.733022332191467285e-01 4.874180257320404053e-02 4.685500264167785645e-02 1.663153767585754395e-01 -4.324408769607543945e-01 1.095456033945083618e-01 -6.749235093593597412e-02 1.374900937080383301e-01 3.533945083618164062e-01 -2.882931530475616455e-01 4.550956189632415771e-02 1.123607158660888672e-02 -7.557643949985504150e-02 5.329949408769607544e-02 8.249042928218841553e-02 3.625733777880668640e-02 1.093473099172115326e-02 1.169577017426490784e-01 3.010123968124389648e-01 -2.083512991666793823e-01 -7.890753448009490967e-02 -1.192639544606208801e-01 -8.769519627094268799e-02 -3.545116484165191650e-01 4.859635606408119202e-02 6.014622002840042114e-02 -2.665489912033081055e-01 1.132467538118362427e-01 -1.547594219446182251e-01
2.108975648880004883e-01 -6.673023849725723267e-02 1.174905225634574890e-01 1.393563002347946167e-01 -1.231268346309661865e-01 1.653407886624336243e-02 -1.147160232067108154e-01 -2.146384119987487793e-01 -1.907041519880294800e-01 -3.401877880096435547e-01 -6.478339433670043945e-02 -1.939546503126621246e-02 -7.811848819255828857e-02 -2.301311939954757690e-01 2.988095283508300781e-01 2.101523429155349731e-01 -2.382461428642272949e-01 1.940846741199493408e-01 1.344342380762100220e-01 4.127481207251548767e-02 -2.082082331180572510e-01 2.612696588039398193e-01 -2.034473977982997894e-02 -1.328609734773635864e-01 1.583218574523925781e-01 2.354100644588470459e-01 -1.390570253133773804e-01 2.910905480384826660e-01 2.304398864507675171e-01 9.515364468097686768e-02 4.385175928473472595e-02 3.847693651914596558e-02
-1.120651606470346451e-02 -1.106084883213043213e-01 1.000398620963096619e-01 2.859257627278566360e-03 2.290719151496887207e-01 -4.412465915083885193e-02 1.075513660907745361e-01 -3.056844770908355713e-01 4.729235917329788208e-02 -3.182396292686462402e-01 -2.514931857585906982e-01 3.705297410488128662e-01 -2.960275709629058838e-01 5.024015437811613083e-03 -3.321377933025360107e-02 1.057531312108039856e-01 -3.009261190891265869e-01 2.391223795711994171e-02 3.249430954456329346e-01 -4.588737338781356812e-02 2.159316465258598328e-02 1.362357437610626221e-01 -6.809652596712112427e-02 7.485099136829376221e-02 -2.147641181945800781e-01 -1.708975732326507568e-01 2.406276315450668335e-01 3.394886478781700134e-02 1.796224713325500488e-01 9.088990837335586548e-02 -8.535152673721313477e-02 6.254763156175613403e-02
-9.074082225561141968e-02 -1.445305943489074707e-01 3.257538378238677979e-02 4.143659472465515137e-01 1.300107836723327637e-01 -3.470719605684280396e-02 8.667279034852981567e-02 -1.758263260126113892e-01 -1.897611469030380249e-01 -4.546719491481781006e-01 -7.086362689733505249e-03 -9.786154329776763916e-02 3.060743212699890137e-02 1.825694888830184937e-01 -1.815130859613418579e-01 1.535779386758804321e-01 -1.450984925031661987e-01 7.980953902006149292e-02 1.611328125000000000e-01 2.508027255535125732e-01 1.566795557737350464e-01 1.255875676870346069e-01 -2.078073471784591675e-01 -8.500691503286361694e-02 -3.672625496983528137e-02 1.534302383661270142e-01 2.114809304475784302e-01 1.876181960105895996e-01 1.179782450199127197e-01 -8.323394507169723511e-02 -1.550292223691940308e-01 2.042125314474105835e-01
7.645403034985065460e-03 -1.166003271937370300e-01 1.908561438322067261e-01 1.042655110359191895e-01 1.776852607727050781e-01 2.759154736995697021e-01 2.739556729793548584e-01 -2.046296298503875732e-01 -5.767074599862098694e-02 -9.357666969299316406e-02 1.255032569169998169e-01 7.933243364095687866e-02 -7.071495801210403442e-02 -4.648682847619056702e-02 7.415736094117164612e-03 3.085563778877258301e-01 -3.951633274555206299e-01 -3.869437426328659058e-02 5.495530739426612854e-02 -1.045024991035461426e-01 2.882464528083801270e-01 1.291930973529815674e-01 -3.621979355812072754e-01 -4.181611537933349609e-02 1.228021606802940369e-01 5.323218926787376404e-02 -1.161144152283668518e-01 2.254544384777545929e-02 6.553289294242858887e-02 -2.516268491744995117e-01 2.180105745792388916e-01 1.628561019897460938e-01
3.684476017951965332e-02 -1.099795028567314148e-01 1.249042674899101257e-01 1.611315160989761353e-01 7.664635311812162399e-03 6.953069567680358887e-02 3.825021535158157349e-02 -1.522507369518280029e-01 -1.158150881528854370e-01 -7.463068515062332153e-02 -1.277867704629898071e-01 2.242373973131179810e-01 1.986258476972579956e-02 -8.056075870990753174e-02 -2.111250609159469604e-01 2.752659916877746582e-01 2.381142973899841309e-01 2.007025331258773804e-01 4.647655189037322998e-01 2.934871986508369446e-02 1.646815836429595947e-01 2.912721335887908936e-01 -1.631433516740798950e-01 1.347359120845794678e-01 8.786710351705551147e-02 -5.201609060168266296e-02 -1.953898072242736816e-01 1.641515940427780151e-01 1.805068850517272949e-01 -5.280004069209098816e-02 -1.820825636386871338e-01 -2.965981364250183105e-01
1.556590199470520020e-01 -1.634755283594131470e-01 -1.403993368148803711e-01 2.337380647659301758e-01 9.648761898279190063e-02 2.910831570625305176e-01 4.996307194232940674e-02 -3.434035181999206543e-01 -9.788871556520462036e-02 -2.117031067609786987e-01 -1.670120060443878174e-01 -3.277823701500892639e-02 -7.769708335399627686e-02 3.302671015262603760e-01 2.061411887407302856e-01 1.067674085497856140e-01 2.103779464960098267e-03 -2.524633146822452545e-02 3.894901871681213379e-01 4.565941169857978821e-02 9.526260942220687866e-02 1.162937059998512268e-01 9.023649245500564575e-02 2.256084233522415161e-01 2.172097265720367432e-01 -1.352558583021163940e-01 -3.264982998371124268e-02 1.154846027493476868e-01 6.496922671794891357e-02 -9.495353698730468750e-02 -5.017625167965888977e-02 2.759757637977600098e-01
3.239004909992218018e-01 -1.568981260061264038e-01 -1.873547732830047607e-01 1.269692033529281616e-01 2.437321543693542480e-01 3.731090947985649109e-02 -4.949277266860008240e-02 -4.288473427295684814e-01 -5.225683003664016724e-02 -1.824541240930557251e-01 1.319115608930587769e-01 1.287334114313125610e-01 2.137633040547370911e-02 1.248429156839847565e-02 -1.176247894763946533e-01 1.190917715430259705e-01 -6.375396996736526489e-02 8.126976341009140015e-02 2.591725289821624756e-01 -1.802122741937637329e-01 1.575894057750701904e-01 3.779642656445503235e-02 3.337177634239196777e-02 9.722834080457687378e-02 7.451128214597702026e-02 2.619474232196807861e-01 2.029340416193008423e-01 -2.075029909610748291e-01 -4.062416031956672668e-02 -4.364369437098503113e-02 1.601914763450622559e-01 -3.724195957183837891e-01
4.622958302497863770e-01 -5.317135527729988098e-02 -6.395689398050308228e-02 9.231936186552047729e-02 -6.785478442907333374e-02 2.102191299200057983e-01 1.324167847633361816e-01 5.228252708911895752e-02 2.381784170866012573e-01 -3.136970996856689453e-01 -3.085448145866394043e-01 1.827940493822097778e-01 -3.074685670435428619e-02 2.331037074327468872e-02 -1.182177737355232239e-01 8.199988305568695068e-02 -2.355378717184066772e-01 2.996791303157806396e-01 1.000662744045257568e-01 5.802087858319282532e-02 1.987624168395996094e-01 2.450151741504669189e-01 -1.384610980749130249e-01 1.072199493646621704e-01 1.146619394421577454e-01 1.939625293016433716e-01 5.538713186979293823e-02 -1.471458226442337036e-01 6.059958413243293762e-02 4.092358518391847610e-03 -1.132427752017974854e-01 1.223445162177085876e-01
7.783789932727813721e-02 -2.241210192441940308e-01 -9.912586212158203125e-02 5.430167540907859802e-02 -4.126556590199470520e-02 3.101927936077117920e-01 2.469603568315505981e-01 -1.508867293596267700e-01 4.042226821184158325e-02 -3.512328267097473145e-01 -3.293737173080444336e-01 6.263281404972076416e-02 -8.888858370482921600e-03 -7.668373733758926392e-02 -4.604965075850486755e-02 -8.723108470439910889e-02 -1.612883955240249634e-01 2.103280127048492432e-01 9.025867283344268799e-02 6.789683550596237183e-02 1.143044456839561462e-01 3.101272881031036377e-01 -1.324186623096466064e-01 -1.823282800614833832e-02 1.120453402400016785e-01 4.172556698322296143e-01 1.433373838663101196e-01 -1.326316148042678833e-01 -4.241642355918884277e-02 1.942915320396423340e-01 -5.497205257415771484e-02 1.366626322269439697e-01
1.021004244685173035e-01 -4.496140033006668091e-02 -7.432722952216863632e-03 3.030633330345153809e-01 3.394481912255287170e-02 3.411909639835357666e-01 3.154605925083160400e-01 -1.991585455834865570e-02 5.901048704981803894e-02 1.609555631875991821e-01 2.164781540632247925e-01 1.847736686468124390e-01 -6.902542710304260254e-02 1.936898529529571533e-01 -2.656090445816516876e-02 2.012637704610824585e-01 -1.599791944026947021e-01 2.012130171060562134e-01 1.761814802885055542e-01 -9.042426943778991699e-02 2.690584026277065277e-02 3.270673751831054688e-01 -2.282288223505020142e-01 5.478077381849288940e-02 -1.113648191094398499e-01 -7.383222877979278564e-02 -1.538627147674560547e-01 1.044240891933441162e-01 7.514102011919021606e-02 1.765094250440597534e-01 2.300743311643600464e-01 -2.721028923988342285e-01
-2.381073310971260071e-03 -2.880927920341491699e-01 -4.733866825699806213e-02 4.621932208538055420e-01 1.516818106174468994e-01 -1.476210635155439377e-02 1.782553456723690033e-02 -1.114063635468482971e-01 -7.466135174036026001e-02 -2.591907978057861328e-01 5.778572335839271545e-02 4.250101745128631592e-02 -2.054258435964584351e-01 1.757954508066177368e-01 -3.336338326334953308e-02 1.693444252014160156e-01 -1.923356205224990845e-01 1.897608786821365356e-01 9.470140188932418823e-02 -6.451784633100032806e-03 -7.859370857477188110e-02 5.757218971848487854e-02 -4.889311268925666809e-02 -8.560622483491897583e-02 1.139440685510635376e-01 -1.306737810373306274e-01 1.610640734434127808e-01 2.434889525175094604e-01 3.674236238002777100e-01 3.433749079704284668e-02 -3.446716368198394775e-01 -1.135649755597114563e-01
5.545651540160179138e-02 -3.496238216757774353e-02 -1.592753231525421143e-01 4.708851128816604614e-02 -6.153673306107521057e-02 2.672586441040039062e-01 5.919587612152099609e-02 -4.030621945858001709e-01 1.430326849222183228e-01 -1.391906738281250000e-01 1.907680630683898926e-01 2.190770059823989868e-01 5.001336708664894104e-02 -6.213631853461265564e-02 -4.230410605669021606e-02 1.781646907329559326e-01 -1.461663395166397095e-01 1.084065735340118408e-01 9.338327497243881226e-02 -5.576211214065551758e-02 1.655339300632476807e-01 -1.064531970769166946e-02 -2.496318519115447998e-02 6.281897425651550293e-02 1.829891800880432129e-01 3.560259044170379639e-01 2.921105027198791504e-01 5.153770372271537781e-02 1.755698025226593018e-01 -1.667465567588806152e-01 3.475790917873382568e-01 -2.411007434129714966e-01
-1.266921311616897583e-01 -5.098734050989151001e-02 -9.598253667354583740e-02 3.042652904987335205e-01 1.890855878591537476e-01 2.293087542057037354e-01 1.114810183644294739e-01 -3.045391738414764404e-01 -1.459173262119293213e-01 2.364199608564376831e-02 -1.124727353453636169e-01 2.461883872747421265e-01 -1.392090916633605957e-01 2.455269843339920044e-01 5.369502678513526917e-02 1.114216372370719910e-01 -4.215248301625251770e-02 -1.632508635520935059e-01 3.290807008743286133e-01 -1.373810917139053345e-01 2.119661867618560791e-01 1.983961313962936401e-01 -6.574264168739318848e-02 -1.584431010996922851e-04 -1.132320016622543335e-01 -5.663540959358215332e-02 -2.175243347883224487e-01 -6.748803704977035522e-02 6.348933279514312744e-02 -1.648346483707427979e-01 2.753050327301025391e-01 -2.772693037986755371e-01
6.912083178758621216e-02 9.910232573747634888e-02 -9.815242886543273926e-02 8.819151669740676880e-02 3.798073902726173401e-02 -8.077894896268844604e-02 2.959155142307281494e-01 -3.799681961536407471e-01 -2.268182933330535889e-01 -1.505458056926727295e-01 -1.329488307237625122e-01 1.994652599096298218e-01 -1.016675606369972229e-01 3.775667250156402588e-01 -1.414974778890609741e-01 -1.035052165389060974e-02 -1.648654639720916748e-01 2.506797909736633301e-01 3.788075745105743408e-01 1.451891362667083740e-01 -1.190843433141708374e-01 1.809103041887283325e-01 1.714064041152596474e-03 -8.877102285623550415e-02 -5.124587332829833031e-04 2.066122293472290039e-01 -7.460420578718185425e-02 1.545678526163101196e-01 -3.209616988897323608e-04 1.439437717199325562e-01 -7.317809015512466431e-02 1.260002851486206055e-01
8.183594048023223877e-02 4.468957334756851196e-02 3.598007187247276306e-02 1.500078141689300537e-01 -7.759261876344680786e-02 1.694869063794612885e-02 -7.571003586053848267e-02 -8.892233669757843018e-02 4.746401309967041016e-02 -2.163349986076354980e-01 1.956413388252258301e-01 6.827867031097412109e-02 -2.256924510002136230e-01 -2.957639694213867188e-01 1.100869700312614441e-01 2.883836328983306885e-01 -2.344080209732055664e-01 -1.802696660161018372e-02 3.065202236175537109e-01 2.149608284235000610e-01 1.242598425596952438e-02 2.018536180257797241e-01 2.142143994569778442e-01 -7.470190059393644333e-03 8.609279990196228027e-02 -9.568116068840026855e-02 -1.031449288129806519e-01 1.116305664181709290e-01 3.120090067386627197e-01 1.483912169933319092e-01 -1.301479786634445190e-01 -4.044997096061706543e-01
3.963728621602058411e-02 -1.442550420761108398e-01 -1.936302930116653442e-01 2.028783857822418213e-01 -3.918426856398582458e-02 1.447012126445770264e-01 2.128493934869766235e-01 -3.934734761714935303e-01 -1.107617989182472229e-01 -1.277208626270294189e-01 3.027908317744731903e-02 2.969551980495452881e-01 -2.741913795471191406e-01 -2.671203389763832092e-02 -5.106724798679351807e-02 -1.065196096897125244e-01 7.605978101491928101e-02 1.266775093972682953e-02 1.048989519476890564e-01 9.593904763460159302e-02 1.513950526714324951e-01 2.364315390586853027e-01 -2.435194700956344604e-01 -3.115834854543209076e-02 -5.118224024772644043e-02 -1.790411621332168579e-01 -3.783121705055236816e-01 1.593698710203170776e-01 4.894253984093666077e-02 -1.960930228233337402e-01 1.628316789865493774e-01 -1.817572116851806641e-01
-2.549580298364162445e-03 -1.166927218437194824e-01 1.196820437908172607e-01 -1.081085950136184692e-01 1.205094680190086365e-01 1.297376006841659546e-01 2.685090899467468262e-01 -2.297862768173217773e-01 3.860602080821990967e-01 -2.799255847930908203e-01 -1.371913850307464600e-01 1.416029483079910278e-01 -6.174467131495475769e-02 1.258713752031326294e-01 -2.388325035572052002e-01 -1.349795460700988770e-01 -3.745139017701148987e-02 3.755206167697906494e-01 2.554156482219696045e-01 -6.452604383230209351e-02 1.537420004606246948e-01 1.589552164077758789e-01 2.227119170129299164e-02 1.075555831193923950e-01 1.289689727127552032e-02 3.031893074512481689e-01 -2.846339344978332520e-02 2.442894689738750458e-02 -4.991730302572250366e-02 -3.762464970350265503e-02 -2.581394910812377930e-01 7.806725800037384033e-02
1.596901714801788330e-01 3.754482045769691467e-02 -1.585072726011276245e-01 4.172645807266235352e-01 9.803432226181030273e-02 1.529534012079238892e-01 -1.003035753965377808e-01 -2.768501639366149902e-01 3.112006485462188721e-01 -2.282162755727767944e-01 1.128100827336311340e-01 2.786212973296642303e-02 1.443075686693191528e-01 -1.091334410011768341e-02 9.839233011007308960e-02 2.183504998683929443e-01 8.471105992794036865e-02 -5.649998411536216736e-02 1.282474398612976074e-02 4.602134227752685547e-02 2.029459923505783081e-01 2.407582700252532959e-01 -1.743233054876327515e-01 -1.051108725368976593e-02 2.629005014896392822e-01 1.388974040746688843e-01 8.499165065586566925e-03 2.444763928651809692e-01 2.849089801311492920e-01 2.872812794521450996e-03 1.848495900630950928e-01 8.664892613887786865e-02
6.197309494018554688e-02 -4.092014729976654053e-01 -1.049035042524337769e-01 1.138315051794052124e-01 -2.010764367878437042e-02 2.193509787321090698e-01 3.198706507682800293e-01 -3.304428979754447937e-02 1.250424087047576904e-01 -1.696580499410629272e-01 -1.663974300026893616e-02 2.432638108730316162e-01 5.745457485318183899e-02 2.127403467893600464e-01 1.405467628501355648e-03 1.259351223707199097e-01 -2.177758812904357910e-01 7.824678719043731689e-02 1.847026348114013672e-01 8.933981508016586304e-02 1.684965342283248901e-01 1.513503491878509521e-01 1.332249343395233154e-01 9.691307693719863892e-02 1.534952223300933838e-01 -8.760119229555130005e-02 -3.308221697807312012e-01 -6.554263085126876831e-02 1.535304933786392212e-01 -3.926071524620056152e-02 4.973543807864189148e-02 -3.713260293006896973e-01
1.313115209341049194e-01 -8.270680159330368042e-02 -3.987692594528198242e-01 3.123332932591438293e-02 1.852908581495285034e-01 -1.747851222753524780e-01 -2.093665488064289093e-02 -3.327502012252807617e-01 2.912827134132385254e-01 -3.533971607685089111e-01 -6.149274297058582306e-03 1.652210056781768799e-01 -8.820229768753051758e-02 -1.214354392141103745e-02 -5.971683189272880554e-03 -6.783661246299743652e-02 -1.808993816375732422e-01 2.136586755514144897e-01 1.581246256828308105e-01 -4.674174264073371887e-02 1.416598409414291382e-01 1.694467067718505859e-01 2.073331475257873535e-01 1.914810091257095337e-01 1.739306300878524780e-01 -7.560692727565765381e-02 2.016826570034027100e-01 1.562353372573852539e-01 -1.601172536611557007e-01 1.641040742397308350e-01 1.733444631099700928e-02 -4.825913533568382263e-02
-2.282308638095855713e-01 -3.786298036575317383e-01 -8.927804231643676758e-02 1.363774389028549194e-01 -1.319017261266708374e-01 2.499515749514102936e-02 -1.555408351123332977e-02 -1.956709176301956177e-01 -2.934236526489257812e-01 -2.813781984150409698e-02 -6.832435727119445801e-02 5.922872573137283325e-02 -2.478514909744262695e-01 -1.035150885581970215e-01 -1.598910987377166748e-01 1.131705567240715027e-01 -4.391888082027435303e-01 3.319110274314880371e-01 1.509121358394622803e-01 -2.401368319988250732e-02 1.959161311388015747e-01 1.636248230934143066e-01 -9.272473305463790894e-02 8.386166766285896301e-03 1.382336765527725220e-01 1.123543083667755127e-02 -1.482680588960647583e-01 4.500421136617660522e-02 2.170809507369995117e-01 -1.423875391483306885e-01 4.341844469308853149e-02 5.559234693646430969e-02
-8.312815427780151367e-02 -9.518025815486907959e-02 4.880398213863372803e-01 1.426688283681869507e-01 3.322564363479614258e-01 1.067302376031875610e-02 4.210961237549781799e-02 -3.783130347728729248e-01 4.510400071740150452e-02 -1.291507184505462646e-01 1.113020777702331543e-01 -4.499023035168647766e-02 -1.821715831756591797e-01 -5.958456546068191528e-02 9.788046032190322876e-02 9.967461973428726196e-02 -1.314529478549957275e-01 -1.010390669107437134e-01 4.668247401714324951e-01 6.066875997930765152e-03 2.111811190843582153e-01 1.362504214048385620e-01 7.813413441181182861e-02 -5.125124007463455200e-02 7.033342123031616211e-02 -6.915435940027236938e-02 -1.078631877899169922e-01 8.284540474414825439e-02 1.280773729085922241e-01 3.321185708045959473e-02 7.611212879419326782e-02 1.088160276412963867e-01
-5.233263596892356873e-03 5.847692955285310745e-03 1.244969889521598816e-01 6.535648554563522339e-02 1.327063143253326416e-01 2.527703642845153809e-01 6.486143916845321655e-02 -1.402347087860107422e-01 -6.124118342995643616e-02 9.318407624959945679e-02 -8.487748913466930389e-03 2.275358289480209351e-01 -3.498648107051849365e-02 5.706641823053359985e-02 -1.375652104616165161e-01 2.641916871070861816e-01 1.129117533564567566e-01 2.897017300128936768e-01 4.605142474174499512e-01 1.027021259069442749e-01 1.593844741582870483e-01 4.212628901004791260e-01 -1.659912317991256714e-01 1.423207372426986694e-01 -6.847528368234634399e-02 6.136097759008407593e-02 -2.326718866825103760e-01 1.092897355556488037e-01 9.462557733058929443e-02 -3.550440445542335510e-02 -5.367675796151161194e-03 -2.501222789287567139e-01
2.305233031511306763e-01 -3.910342454910278320e-01 -3.299000486731529236e-02 8.338962495326995850e-02 2.028719186782836914e-01 -9.677986055612564087e-02 -1.891092583537101746e-02 -1.085371822118759155e-01 1.410673558712005615e-01 -1.418284326791763306e-01 9.061166644096374512e-02 9.353332966566085815e-02 -1.591643244028091431e-01 1.700994074344635010e-01 1.049224063754081726e-01 1.676482260227203369e-01 1.219938788563013077e-02 -1.088276952505111694e-01 1.443864554166793823e-01 -1.194001883268356323e-01 2.243583798408508301e-01 4.102798402309417725e-01 -1.512510180473327637e-01 -3.482673689723014832e-02 1.502565890550613403e-01 3.621124327182769775e-01 1.443749852478504181e-02 6.369745731353759766e-02 -2.470223605632781982e-01 -1.094684004783630371e-02 8.206285536289215088e-02 -2.391593605279922485e-01
-1.303250342607498169e-01 1.302666962146759033e-01 -6.960466504096984863e-02 1.755679994821548462e-01 1.811894029378890991e-01 2.356885522603988647e-01 3.927383571863174438e-02 -3.539655804634094238e-01 -1.138540580868721008e-01 -1.417720019817352295e-01 -9.109112620353698730e-02 2.434965670108795166e-01 -1.602317690849304199e-01 1.517662405967712402e-01 -1.522876769304275513e-01 2.625720202922821045e-01 -2.267078012228012085e-01 4.071115255355834961e-01 -5.018629133701324463e-02 -9.692179970443248749e-03 8.820322155952453613e-02 1.777646392583847046e-01 8.366442471742630005e-02 -8.579636923968791962e-03 2.212372869253158569e-01 -1.076972410082817078e-01 2.007802724838256836e-01 1.523882448673248291e-01 2.396935522556304932e-01 8.663708576932549477e-04 -7.486334443092346191e-02 1.425880193710327148e-01
-3.413857892155647278e-02 -8.132590353488922119e-02 1.606690883636474609e-02 2.365491837263107300e-01 2.589357458055019379e-02 6.709174811840057373e-02 7.867552340030670166e-03 -1.361062526702880859e-01 7.355060428380966187e-02 -2.153589427471160889e-01 6.038381159305572510e-02 2.260046005249023438e-01 -4.802256226539611816e-01 2.016328275203704834e-02 -2.025205641984939575e-01 1.720429956912994385e-01 7.608786690980195999e-03 1.401820927858352661e-01 -5.633986089378595352e-03 -1.134219095110893250e-01 1.477861851453781128e-01 4.360440075397491455e-01 -1.898391544818878174e-01 1.172334402799606323e-01 -1.637504994869232178e-01 1.264220476150512695e-01 -1.696215867996215820e-01 -3.620887175202369690e-02 -3.061927482485771179e-02 5.874531716108322144e-02 1.412720978260040283e-02 -3.636868894100189209e-01
-1.032333076000213623e-01 3.810654580593109131e-02 3.450667858123779297e-01 8.014964312314987183e-02 4.267042875289916992e-02 1.557546108961105347e-01 7.798977196216583252e-02 -4.659294486045837402e-01 2.027875185012817383e-02 -1.227120682597160339e-02 4.352581128478050232e-02 1.495131477713584900e-02 -8.509361743927001953e-02 2.719685249030590057e-02 1.414118856191635132e-01 7.382384501397609711e-05 -8.883822709321975708e-02 9.507557004690170288e-02 3.384689390659332275e-01 3.508504480123519897e-02 3.500118553638458252e-01 3.771166503429412842e-01 5.394063889980316162e-02 1.661271005868911743e-01 1.520585417747497559e-01 -9.818828850984573364e-02 1.436425000429153442e-01 -1.793927848339080811e-01 1.663284599781036377e-01 -7.936962693929672241e-02 8.409453928470611572e-02 1.670745611190795898e-01
3.545368015766143799e-01 -6.841525435447692871e-02 -3.080843389034271240e-02 1.560459751635789871e-02 1.699117124080657959e-01 1.181925907731056213e-01 1.371956914663314819e-01 -3.848720192909240723e-01 -1.290429979562759399e-01 -1.936187781393527985e-02 2.187389880418777466e-01 2.311963587999343872e-01 2.023306675255298615e-02 1.278094500303268433e-01 -9.807885438203811646e-02 1.166969984769821167e-01 -2.398447692394256592e-01 1.504567265510559082e-01 2.557737529277801514e-01 -8.984035253524780273e-02 1.206234693527221680e-01 -3.126496076583862305e-02 5.668738484382629395e-02 5.768587812781333923e-02 3.039452135562896729e-01 7.093140482902526855e-02 2.828296720981597900e-01 -6.874112039804458618e-02 -1.283239424228668213e-01 7.383230328559875488e-02 2.016565203666687012e-01 -2.826581597328186035e-01
-2.223193459212779999e-02 -3.698221594095230103e-02 1.563878357410430908e-01 1.728105358779430389e-02 -3.234897926449775696e-02 1.721764951944351196e-01 5.296332761645317078e-02 -1.952112615108489990e-01 -9.783731400966644287e-02 -2.073673903942108154e-02 -1.971665769815444946e-01 1.793256849050521851e-01 -7.589679956436157227e-02 -2.214611321687698364e-02 -7.731559872627258301e-02 2.797214686870574951e-01 1.378010958433151245e-01 3.174042105674743652e-01 3.894318938255310059e-01 2.227071821689605713e-01 7.137963175773620605e-02 4.455395042896270752e-01 -9.140331298112869263e-02 1.292610168457031250e-01 6.776337325572967529e-02 4.680569469928741455e-02 -2.341628223657608032e-01 2.597187757492065430e-01 1.267152875661849976e-01 2.020751126110553741e-02 -1.325885206460952759e-01 -1.323036849498748779e-01
-1.007356569170951843e-01 -1.336445957422256470e-01 9.782484732568264008e-03 1.146852374076843262e-01 -3.057844564318656921e-02 1.823047250509262085e-01 6.976956129074096680e-02 -1.678516417741775513e-01 1.582202911376953125e-01 -1.800564527511596680e-01 7.979220896959304810e-02 -2.445618808269500732e-02 6.970953196287155151e-02 3.800007700920104980e-02 -1.875468492507934570e-01 -2.713782787322998047e-01 -2.528740465641021729e-01 5.541109666228294373e-02 2.993463575839996338e-01 1.996810585260391235e-01 5.274482369422912598e-01 2.110431194305419922e-01 8.735930174589157104e-02 -8.011477999389171600e-03 6.180572509765625000e-02 -1.505866199731826782e-01 -6.615172326564788818e-02 1.059187054634094238e-01 2.561456337571144104e-02 -5.771351233124732971e-02 1.576429158449172974e-01 -3.378258049488067627e-01
-8.232980966567993164e-03 1.827167929150164127e-03 4.260951653122901917e-02 1.508269011974334717e-01 1.444211155176162720e-01 1.454596668481826782e-01 1.409752219915390015e-01 -2.358088195323944092e-01 -1.320094466209411621e-01 -5.739963650703430176e-01 1.360698193311691284e-01 -1.645652763545513153e-02 -2.201783955097198486e-01 1.710457503795623779e-01 3.698187693953514099e-02 1.740364730358123779e-01 -5.113733559846878052e-02 8.117806166410446167e-02 2.979167923331260681e-02 2.195702493190765381e-02 2.040074169635772705e-01 1.472809910774230957e-01 -6.548321247100830078e-02 -1.654775589704513550e-01 -6.269914656877517700e-02 2.547691762447357178e-01 4.151268675923347473e-02 1.790126413106918335e-01 1.708794385194778442e-01 3.114851191639900208e-02 -3.610942065715789795e-01 1.186196655035018921e-01
4.417334124445915222e-02 -4.107866585254669189e-01 -1.301995664834976196e-01 -5.007762834429740906e-02 -6.350670009851455688e-02 -9.075518697500228882e-02 2.080853655934333801e-02 -3.727711141109466553e-01 -1.276395022869110107e-01 -2.710570991039276123e-01 9.351177513599395752e-02 2.490260601043701172e-01 -4.507106915116310120e-02 1.596973985433578491e-01 -6.871243566274642944e-02 -2.320145219564437866e-01 -1.185645088553428650e-01 4.575509205460548401e-02 3.013792932033538818e-01 8.345472812652587891e-02 -4.777238517999649048e-02 -2.858410030603408813e-02 -1.751652806997299194e-01 2.503941655158996582e-01 1.170606240630149841e-01 -1.904478073120117188e-01 -8.533041179180145264e-02 9.419471025466918945e-02 2.357540093362331390e-02 -1.483691930770874023e-01 2.515978179872035980e-02 -3.343936502933502197e-01
-4.063269495964050293e-02 -3.405281007289886475e-01 -5.356434732675552368e-03 9.628358483314514160e-02 4.327979981899261475e-01 1.745837479829788208e-01 -1.191638037562370300e-01 -1.698669046163558960e-01 -1.905834972858428955e-01 -5.156502500176429749e-02 6.565523147583007812e-02 7.441901601850986481e-03 -2.076081782579421997e-01 2.222183160483837128e-02 -8.897135406732559204e-02 4.121103510260581970e-02 -3.808699250221252441e-01 1.345658004283905029e-01 2.682760953903198242e-01 -3.412770107388496399e-02 7.714115828275680542e-02 2.994028627872467041e-01 -3.575368970632553101e-02 -1.884050220251083374e-01 -7.832082360982894897e-02 -1.398102343082427979e-01 1.481926292181015015e-01 2.035554200410842896e-01 -2.296103090047836304e-01 -1.666028611361980438e-02 6.738913059234619141e-02 1.987122744321823120e-02
2.630258202552795410e-01 -2.651297487318515778e-02 1.080338805913925171e-01 2.921976745128631592e-01 7.396952062845230103e-02 1.657804548740386963e-01 5.280279740691184998e-02 -4.283272475004196167e-02 -1.066281348466873169e-01 -3.743003606796264648e-01 7.017706334590911865e-02 -8.867205679416656494e-02 3.063983656466007233e-02 -3.739215731620788574e-01 1.091159731149673462e-01 2.399794608354568481e-01 -2.484661340713500977e-01 -1.449918933212757111e-02 1.761515289545059204e-01 1.313172746449708939e-02 1.865915837697684765e-03 2.764214277267456055e-01 1.054883468896150589e-02 1.404003351926803589e-01 3.281942009925842285e-02 1.597476378083229065e-02 2.874579653143882751e-02 2.568705081939697266e-01 3.671513199806213379e-01 1.359307616949081421e-01 -9.243795275688171387e-02 -4.036849364638328552e-02
1.361522264778614044e-02 -2.007485628128051758e-01 1.324103325605392456e-01 7.752528041601181030e-02 -7.216648757457733154e-02 2.787673771381378174e-01 -5.511242523789405823e-02 -2.994693517684936523e-01 -6.499371677637100220e-02 6.748475134372711182e-02 -6.678746640682220459e-02 1.914282888174057007e-01 -2.634268626570701599e-02 -1.884573884308338165e-02 -8.978487551212310791e-02 2.507060170173645020e-01 2.684331834316253662e-01 1.496601849794387817e-01 3.302631676197052002e-01 2.639155387878417969e-01 1.026503816246986389e-01 2.784675359725952148e-01 -2.550273835659027100e-01 2.253757119178771973e-01 -3.060591407120227814e-03 -1.027708873152732849e-03 -1.252578645944595337e-01 1.782430410385131836e-01 2.150073051452636719e-01 -5.471543222665786743e-02 -1.421224623918533325e-01 -2.109510302543640137e-01
5.026163067668676376e-03 -4.489894509315490723e-01 -3.179725110530853271e-01 1.021173819899559021e-01 7.674480974674224854e-02 2.066990360617637634e-02 -3.032797016203403473e-02 -1.219797506928443909e-01 -7.086053490638732910e-02 -1.906119287014007568e-01 4.094940377399325371e-04 2.235528081655502319e-01 -1.030171364545822144e-01 2.379454225301742554e-01 -1.712915748357772827e-01 1.212556436657905579e-01 -2.361207753419876099e-01 2.527514286339282990e-02 2.657618820667266846e-01 1.124330163002014160e-01 -1.018047183752059937e-01 -5.598792061209678650e-02 3.215502202510833740e-02 2.582379989326000214e-02 -1.936198398470878601e-02 1.350769251585006714e-01 -2.162873446941375732e-01 2.408640980720520020e-01 4.202359914779663086e-01 1.580066606402397156e-02 3.633849695324897766e-02 -7.537545263767242432e-02
-1.349075417965650558e-02 -3.376075029373168945e-01 -4.721340257674455643e-03 5.631152540445327759e-02 -2.577973902225494385e-02 2.726064622402191162e-02 3.479398190975189209e-01 -2.669683992862701416e-01 -4.150319844484329224e-02 -2.209032773971557617e-01 -6.907201558351516724e-02 1.020013913512229919e-01 -6.335075944662094116e-02 2.996781468391418457e-01 -2.787344157695770264e-01 5.894805304706096649e-03 -2.232630699872970581e-01 8.920320123434066772e-02 2.922066748142242432e-01 4.201072454452514648e-02 5.817017704248428345e-02 -5.512708425521850586e-02 -9.105682373046875000e-02 8.979368209838867188e-02 1.128630414605140686e-01 1.199742555618286133e-01 -2.579765617847442627e-01 -9.143809229135513306e-02 1.583852767944335938e-01 -8.593863993883132935e-02 3.814309835433959961e-01 -6.264068186283111572e-02
-6.736292690038681030e-02 -2.168582081794738770e-01 -2.638466060161590576e-01 2.317835092544555664e-01 8.268293738365173340e-02 2.059436887502670288e-01 2.796557247638702393e-01 -3.411283716559410095e-02 -4.309149459004402161e-02 -5.040071159601211548e-02 -9.346116334199905396e-02 2.634953558444976807e-01 -2.616799473762512207e-01 2.039022743701934814e-01 1.414870768785476685e-01 1.296706050634384155e-01 -2.866945266723632812e-01 4.807444289326667786e-02 -2.788362465798854828e-02 -3.723425418138504028e-02 2.865970134735107422e-01 2.902666926383972168e-01 -7.087337225675582886e-02 1.338880509138107300e-01 -2.355684153735637665e-02 -1.065407842397689819e-01 -2.792240679264068604e-01 -1.503727491945028305e-02 1.487900316715240479e-01 4.601359367370605469e-02 1.246209070086479187e-01 -2.472526729106903076e-01
3.012204915285110474e-02 5.998894572257995605e-02 4.511067643761634827e-02 2.102923691272735596e-01 1.018505617976188660e-01 2.241993844509124756e-01 6.985134631395339966e-02 -2.921870350837707520e-01 6.787746399641036987e-02 -1.383244991302490234e-01 -9.759891033172607422e-02 8.309704251587390900e-03 -2.495296746492385864e-01 -2.428534626960754395e-01 -4.012837111949920654e-01 1.748778969049453735e-01 -2.365095913410186768e-01 1.198403090238571167e-01 8.052454888820648193e-02 7.401657104492187500e-02 4.809747040271759033e-01 6.263194233179092407e-02 1.641543209552764893e-01 6.045198068022727966e-02 -1.964898407459259033e-01 1.343207061290740967e-01 1.042945869266986847e-02 -7.996782660484313965e-02 1.845067590475082397e-01 6.542531307786703110e-03 -7.867754250764846802e-02 2.457497082650661469e-02
5.553760379552841187e-02 -1.238824501633644104e-01 1.070314869284629822e-01 2.867939770221710205e-01 -1.992225199937820435e-01 2.126167714595794678e-01 1.515737026929855347e-01 -3.585248589515686035e-01 5.962722003459930420e-02 -7.390507310628890991e-02 -8.595179766416549683e-03 2.614760771393775940e-02 -1.518975943326950073e-01 -3.443887922912836075e-03 2.428573090583086014e-03 -2.111470401287078857e-01 -8.470425009727478027e-02 5.819830670952796936e-02 4.216062724590301514e-01 1.558825075626373291e-01 1.722252666950225830e-01 1.376009732484817505e-01 1.105720624327659607e-01 -1.282036751508712769e-01 1.084343940019607544e-01 2.562013566493988037e-01 -1.911694705486297607e-01 -2.652041614055633545e-01 1.978316456079483032e-01 -8.796032518148422241e-02 9.103927016258239746e-02 2.114087194204330444e-01
9.997191280126571655e-02 7.718773186206817627e-02 2.025014162063598633e-02 2.935057282447814941e-01 1.478865649551153183e-02 4.322703927755355835e-02 1.725806444883346558e-01 -2.631804645061492920e-01 1.408957988023757935e-01 -6.661083549261093140e-02 2.925351560115814209e-01 1.323623657226562500e-01 -2.104128599166870117e-01 -2.945577204227447510e-01 1.160010397434234619e-01 2.332170456647872925e-01 -1.056663990020751953e-01 4.153980314731597900e-02 2.624978721141815186e-01 1.931310743093490601e-01 -2.846785634756088257e-02 1.444704979658126831e-01 2.854258716106414795e-01 4.605438187718391418e-02 1.205728873610496521e-01 -1.788928918540477753e-02 -3.083353862166404724e-02 2.987133562564849854e-01 3.088245987892150879e-01 3.740757331252098083e-02 -5.878691375255584717e-02 -2.011322230100631714e-01
1.481729894876480103e-01 -1.081344634294509888e-01 -1.358558889478445053e-02 -7.567813247442245483e-02 6.520162522792816162e-02 1.684389822185039520e-02 -9.566156566143035889e-02 -4.015212506055831909e-02 6.542559713125228882e-02 -3.832522928714752197e-01 9.617373347282409668e-02 1.198245361447334290e-01 -2.162440717220306396e-01 -5.935356393456459045e-02 -6.815464794635772705e-02 3.373916819691658020e-02 5.059223249554634094e-02 -1.682811081409454346e-01 3.051850497722625732e-01 5.985207110643386841e-02 2.379486709833145142e-01 3.739396333694458008e-01 -4.399293363094329834e-01 1.716530472040176392e-01 1.252347379922866821e-01 1.160418540239334106e-01 -5.354262143373489380e-02 1.089571267366409302e-01 -1.392648220062255859e-01 -1.583840698003768921e-01 -2.952581830322742462e-02 -2.793071866035461426e-01
6.763102859258651733e-02 5.250629037618637085e-02 2.952679097652435303e-01 7.292578369379043579e-02 2.235413789749145508e-01 2.568242847919464111e-01 2.079430073499679565e-01 -3.073722422122955322e-01 -4.936406039632856846e-04 -2.342457324266433716e-01 1.520767211914062500e-01 -6.639724969863891602e-02 -6.313384324312210083e-02 -1.662853062152862549e-01 1.090834215283393860e-01 -8.357160724699497223e-03 -1.377752721309661865e-01 5.195458233356475830e-02 3.983441591262817383e-01 -1.429384946823120117e-01 2.328523695468902588e-01 3.676453530788421631e-01 -6.310871988534927368e-02 1.802442818880081177e-01 1.069263443350791931e-01 -1.863770931959152222e-01 4.449471458792686462e-02 -1.233917847275733948e-01 -1.223744172602891922e-02 -1.179506182670593262e-01 -2.203087694942951202e-02 1.262548267841339111e-01
2.759471721947193146e-02 -2.529169321060180664e-01 -8.851533755660057068e-03 1.377687305212020874e-01 -1.383646484464406967e-02 1.181385144591331482e-01 2.158859670162200928e-01 -4.566231667995452881e-01 4.788024351000785828e-02 -7.313282042741775513e-02 -2.348459698259830475e-02 2.847477197647094727e-01 -1.501186490058898926e-01 3.833898007869720459e-01 -1.916877478361129761e-01 -1.738906800746917725e-01 -2.585416436195373535e-01 -6.302858889102935791e-02 2.904818058013916016e-01 -7.600759714841842651e-02 2.502341382205486298e-02 4.694914445281028748e-02 6.923152506351470947e-02 -1.298405826091766357e-01 1.515225321054458618e-01 -2.778175845742225647e-02 -1.370305866003036499e-01 -4.934269934892654419e-02 -2.197319082915782928e-02 -2.113815769553184509e-02 1.307890117168426514e-01 2.697048187255859375e-01
4.165382310748100281e-02 -1.827860921621322632e-01 1.137895137071609497e-01 2.317114472389221191e-01 1.301559060811996460e-01 1.077592968940734863e-01 -3.400176018476486206e-02 -3.782777190208435059e-01 -1.489686667919158936e-01 -1.499112397432327271e-01 4.387820139527320862e-02 -1.284315139055252075e-01 -1.008582189679145813e-01 -1.373848766088485718e-01 -1.998564451932907104e-01 -1.220171451568603516e-01 -7.598599046468734741e-02 1.893829740583896637e-02 2.045849114656448364e-01 -6.546254456043243408e-02 6.191992759704589844e-01 5.468631535768508911e-02 -9.032299369573593140e-02 1.239348296076059341e-02 -3.682645410299301147e-02 -1.924050003290176392e-01 -1.556364819407463074e-02 7.307614386081695557e-02 9.158578515052795410e-02 1.582656949758529663e-01 1.194740980863571167e-01 -1.994968056678771973e-01
1.442387402057647705e-01 -1.786762177944183350e-01 -1.538507193326950073e-01 -2.225519418716430664e-01 2.236401475965976715e-02 4.621923565864562988e-01 1.896503567695617676e-01 4.147109761834144592e-02 -1.375152021646499634e-01 -3.497195541858673096e-01 2.645353227853775024e-02 1.982570998370647430e-02 7.873617857694625854e-02 2.276223385706543922e-03 4.406059533357620239e-02 1.918536573648452759e-01 -2.179218530654907227e-01 1.967571862041950226e-02 3.658941090106964111e-01 3.218348026275634766e-01 1.817104816436767578e-01 5.728432536125183105e-02 -1.911675930023193359e-01 -9.042522870004177094e-03 3.088760748505592346e-02 -9.048484265804290771e-02 1.051339730620384216e-01 2.963688969612121582e-02 1.894199103116989136e-01 -7.017555087804794312e-02 3.139581158757209778e-02 1.178018376231193542e-01
8.283463120460510254e-02 -2.979547083377838135e-01 1.059951558709144592e-01 1.131378114223480225e-01 2.066222578287124634e-01 -1.137459501624107361e-01 1.871865689754486084e-01 -7.116889208555221558e-02 3.304848447442054749e-02 -7.266639173030853271e-02 9.526741504669189453e-02 2.496298700571060181e-01 -7.343380898237228394e-02 -9.213321655988693237e-02 1.929114572703838348e-03 2.178629189729690552e-01 -1.286643929779529572e-02 2.097943238914012909e-02 2.684401273727416992e-01 3.118897378444671631e-01 4.501619040966033936e-01 2.246602028608322144e-01 -3.213548660278320312e-01 4.230788350105285645e-02 -4.972524568438529968e-02 4.074587672948837280e-02 -4.934090375900268555e-02 1.634550094604492188e-01 -8.995988965034484863e-02 2.193981558084487915e-01 1.367167830467224121e-01 -9.569019824266433716e-02
4.582139551639556885e-01 -6.744566559791564941e-02 -1.151369884610176086e-02 3.810501471161842346e-02 2.303061038255691528e-01 -1.832954213023185730e-02 4.168547689914703369e-01 -1.169669814407825470e-02 -1.104406565427780151e-01 -2.437675893306732178e-01 9.691432863473892212e-02 9.894429892301559448e-02 5.306877195835113525e-02 -1.988296359777450562e-01 -1.837966218590736389e-02 2.266627997159957886e-01 -3.073593080043792725e-01 7.920835912227630615e-02 1.771959364414215088e-01 1.875415444374084473e-01 3.461114168167114258e-01 1.527718901634216309e-01 -4.890181869268417358e-02 -2.701917663216590881e-02 6.233046948909759521e-02 1.118696406483650208e-01 -6.300943344831466675e-02 1.163430660963058472e-01 -7.559453696012496948e-02 -1.189616173505783081e-01 -3.681383654475212097e-02 -5.535496026277542114e-02
4.437411427497863770e-01 -8.853524178266525269e-02 -9.038278460502624512e-02 7.735466212034225464e-02 1.311351805925369263e-01 -1.571056395769119263e-01 3.316919207572937012e-01 -1.148580014705657959e-01 -1.393659859895706177e-01 -2.425971478223800659e-01 2.575736679136753082e-02 1.352606154978275299e-02 4.923735745251178741e-03 -1.582321673631668091e-01 -1.414189189672470093e-01 1.842715293169021606e-01 -2.501272857189178467e-01 1.142379119992256165e-01 2.042977511882781982e-01 1.481871455907821655e-01 4.604550004005432129e-01 4.393106326460838318e-02 -1.163853034377098083e-01 2.710932167246937752e-03 4.207976162433624268e-02 1.965650320053100586e-01 -8.562128990888595581e-02 6.310990452766418457e-02 -1.863336935639381409e-02 -8.941353857517242432e-02 1.193813327699899673e-02 -1.756500452756881714e-01
-1.236463617533445358e-02 -1.997043639421463013e-01 1.207945495843887329e-02 1.644704341888427734e-01 1.573760211467742920e-01 2.025462090969085693e-01 7.235570345073938370e-03 -3.274316191673278809e-01 2.277489006519317627e-02 -2.415416240692138672e-01 1.339363306760787964e-01 2.359100431203842163e-01 -1.935484111309051514e-01 8.447031676769256592e-02 1.748427152633666992e-01 2.622400224208831787e-01 -1.307628750801086426e-01 5.223311856389045715e-02 2.381546497344970703e-01 1.087328568100929260e-01 -1.369175016880035400e-01 1.167871877551078796e-01 1.990804672241210938e-01 -9.456110000610351562e-02 -4.308120533823966980e-02 3.202695846557617188e-01 2.434560805559158325e-01 1.644401997327804565e-01 2.352251410484313965e-01 1.299115568399429321e-01 -1.769800186157226562e-01 1.404466181993484497e-01
9.668278694152832031e-02 -2.705021016299724579e-02 2.346086874604225159e-02 2.592633664608001709e-01 1.526824533939361572e-01 -6.665349006652832031e-02 1.844811141490936279e-01 -2.217178046703338623e-01 -9.035862982273101807e-02 -3.545418381690979004e-01 -1.745496690273284912e-02 1.524350196123123169e-01 -2.558324337005615234e-01 3.186539709568023682e-01 -1.524067968130111694e-01 3.750565648078918457e-01 -2.150130867958068848e-01 8.510834723711013794e-02 2.354254871606826782e-01 -1.184118352830410004e-02 -2.587895989418029785e-01 4.508921504020690918e-02 7.569888234138488770e-02 -1.188926026225090027e-01 -1.156954374164342880e-02 1.980408094823360443e-02 4.052331671118736267e-03 1.974561512470245361e-01 2.680422365665435791e-01 2.097664214670658112e-02 -1.146255806088447571e-01 6.874100305140018463e-03
4.390373080968856812e-02 -7.126972079277038574e-02 5.040214955806732178e-02 2.499856352806091309e-01 1.111713517457246780e-02 1.330305784940719604e-01 1.358499675989151001e-01 -1.213391497731208801e-01 -2.998616546392440796e-02 -6.013772916048765182e-03 -1.949045509099960327e-01 1.917128264904022217e-01 -6.341405957937240601e-02 4.762708023190498352e-02 -2.677201032638549805e-01 2.720825672149658203e-01 1.863847374916076660e-01 2.331489771604537964e-01 4.667687714099884033e-01 1.213906556367874146e-01 8.315264433622360229e-02 2.506723403930664062e-01 -2.209526747465133667e-01 2.287354320287704468e-01 2.833021972037386149e-05 5.898972600698471069e-02 -1.805714815855026245e-01 1.860049515962600708e-01 1.069490090012550354e-01 -1.147284656763076782e-01 -1.715423315763473511e-01 -1.788370162248611450e-01
-1.574797928333282471e-02 -3.262369707226753235e-02 -2.765464782714843750e-01 2.957548499107360840e-01 4.610198736190795898e-02 1.107463762164115906e-01 1.629376262426376343e-01 -3.328460156917572021e-01 -1.081278398633003235e-01 -5.982460826635360718e-02 -1.187358051538467407e-01 2.072082310914993286e-01 -1.340404748916625977e-01 1.966402977705001831e-01 7.998982816934585571e-02 -1.401619054377079010e-02 -1.191593483090400696e-01 -1.681235879659652710e-01 2.381960302591323853e-01 -1.529451757669448853e-01 3.326074481010437012e-01 2.214543968439102173e-01 -1.019358858466148376e-01 1.960832476615905762e-01 -4.295997321605682373e-02 -1.982553750276565552e-01 -1.110555976629257202e-01 -6.128056347370147705e-02 2.268205434083938599e-01 -2.116399556398391724e-01 1.007929220795631409e-01 -2.296507060527801514e-01
1.624483615159988403e-01 -3.468569219112396240e-01 -7.146348711103200912e-03 1.150683611631393433e-01 -2.152926027774810791e-01 4.621143452823162079e-03 2.154677547514438629e-02 -3.038971722126007080e-01 -2.317118495702743530e-01 -3.485399484634399414e-01 1.523672640323638916e-01 2.562479972839355469e-01 -1.664150357246398926e-01 1.332091093063354492e-01 -1.331728249788284302e-01 -2.383359372615814209e-01 -2.062194645404815674e-01 5.789166688919067383e-02 1.914152652025222778e-01 3.401734307408332825e-02 -1.746864803135395050e-02 8.531600981950759888e-02 -1.305997073650360107e-01 1.916029006242752075e-01 1.491466909646987915e-01 -5.998067185282707214e-02 -2.719086222350597382e-02 -6.644766032695770264e-02 7.341881841421127319e-02 -6.948141008615493774e-02 2.806239128112792969e-01 -2.275966852903366089e-01
1.613020300865173340e-01 -1.142440214753150940e-01 -1.507511883974075317e-01 1.909847110509872437e-01 -6.516375392675399780e-02 9.112434834241867065e-02 -2.331922948360443115e-01 -2.984455227851867676e-01 3.094455599784851074e-01 -9.754724800586700439e-02 -9.498518705368041992e-02 -6.957136839628219604e-02 -3.681324720382690430e-01 4.708919301629066467e-02 7.473404705524444580e-02 6.391482800245285034e-02 -4.008766710758209229e-01 2.654686570167541504e-01 2.214152812957763672e-01 8.452186733484268188e-02 8.378992974758148193e-02 6.635214388370513916e-02 -1.403655856847763062e-02 -2.039873600006103516e-01 -5.851926282048225403e-02 -1.361180841922760010e-01 -1.718916743993759155e-01 -4.506406188011169434e-02 -1.340997815132141113e-01 1.522074043750762939e-01 1.024125516414642334e-01 -1.828743517398834229e-01
3.720209002494812012e-01 -1.899499446153640747e-01 -6.493745744228363037e-02 2.154330611228942871e-01 3.442631661891937256e-01 -1.522013843059539795e-01 -1.469043344259262085e-01 -3.099236488342285156e-01 1.934542879462242126e-02 -2.075569629669189453e-01 5.470284819602966309e-02 7.550988346338272095e-02 -6.870643794536590576e-02 -2.158984243869781494e-01 7.226444035768508911e-02 1.460267975926399231e-02 1.605141013860702515e-01 2.193934470415115356e-01 3.555226325988769531e-01 -1.552039086818695068e-01 3.498749062418937683e-02 1.752278655767440796e-01 1.146144568920135498e-01 4.352490231394767761e-02 1.938252151012420654e-01 8.940375596284866333e-02 5.952340364456176758e-02 1.541351228952407837e-01 6.308755278587341309e-02 -2.820928767323493958e-02 1.979191303253173828e-01 -1.360384523868560791e-01
-1.043332815170288086e-01 -2.384630441665649414e-01 7.229381799697875977e-02 1.677752435207366943e-01 3.179690539836883545e-01 8.948448300361633301e-02 1.118227168917655945e-01 -1.982923001050949097e-01 2.116843014955520630e-01 -8.218698203563690186e-02 -2.272211760282516479e-01 1.035697385668754578e-01 -2.030332237482070923e-01 -1.407597959041595459e-01 -2.906818091869354248e-01 1.995163559913635254e-01 -2.216070145368576050e-01 2.797886133193969727e-01 1.573370844125747681e-01 2.101396024227142334e-02 2.386494129896163940e-01 1.779877021908760071e-02 -2.267466485500335693e-01 1.665358692407608032e-01 1.833479553461074829e-01 2.174723595380783081e-01 1.673512309789657593e-01 -1.631260290741920471e-02 -9.880398213863372803e-02 -4.598137736320495605e-02 -1.633608043193817139e-01 -4.389243200421333313e-02
-9.105785191059112549e-02 9.121614694595336914e-02 2.828582823276519775e-01 1.745588332414627075e-01 3.799759745597839355e-01 -9.501487016677856445e-03 3.527380824089050293e-01 -2.021337002515792847e-01 4.600698128342628479e-03 -3.807333707809448242e-01 4.261152073740959167e-02 4.295637831091880798e-02 -1.994540095329284668e-01 -2.262840792536735535e-02 -5.893925577402114868e-02 -1.363145411014556885e-01 -5.378574132919311523e-02 3.348309174180030823e-02 3.282162845134735107e-01 7.155813276767730713e-02 1.222146749496459961e-01 2.390325218439102173e-01 1.943778432905673981e-02 -9.764565527439117432e-02 -6.219868734478950500e-02 -9.575132280588150024e-02 -9.185542911291122437e-02 2.411979585886001587e-01 1.470000296831130981e-01 1.122810095548629761e-01 6.961521506309509277e-02 1.860256493091583252e-01
-4.293349105864763260e-03 -1.260109394788742065e-01 -2.487916685640811920e-02 -2.546488344669342041e-01 1.258452702313661575e-02 7.092256098985671997e-02 -5.689025297760963440e-02 -4.814261794090270996e-01 -7.736968249082565308e-02 -2.670531272888183594e-01 2.507716119289398193e-01 1.434103548526763916e-01 -3.213328421115875244e-01 1.991491615772247314e-01 -1.574653983116149902e-01 3.186362981796264648e-01 -5.756020545959472656e-02 1.835321038961410522e-01 1.368595659732818604e-01 -9.029842168092727661e-02 2.559939920902252197e-01 3.429197892546653748e-02 -1.094318833202123642e-02 -9.396699815988540649e-02 1.485991757363080978e-02 9.504770277999341488e-04 2.128611877560615540e-02 -2.789856493473052979e-01 1.018538847565650940e-01 -1.761907339096069336e-02 -1.338844597339630127e-01 -4.228900745511054993e-02
1.273181196302175522e-02 2.447599777951836586e-03 1.967961341142654419e-01 1.589074581861495972e-01 2.530237138271331787e-01 1.031344234943389893e-01 -1.896128617227077484e-02 -1.790733486413955688e-01 -9.291140735149383545e-02 -4.719811081886291504e-01 5.362482368946075439e-02 1.897361874580383301e-01 -2.387749701738357544e-01 2.432394623756408691e-01 -8.337377570569515228e-03 1.733526885509490967e-01 -1.726432442665100098e-01 -4.894922673702239990e-02 1.308337599039077759e-01 3.769280388951301575e-02 1.158106774091720581e-01 1.431506723165512085e-01 -1.025187224149703979e-01 1.009799167513847351e-02 -1.985789239406585693e-01 4.028739780187606812e-02 1.725018024444580078e-01 3.864245116710662842e-01 2.180946059525012970e-02 -9.138694405555725098e-02 -2.933112382888793945e-01 -4.405757784843444824e-02
-9.832144528627395630e-02 -7.551545649766921997e-02 3.399863094091415405e-02 7.808715105056762695e-02 8.339129388332366943e-02 -1.776372492313385010e-01 7.097942382097244263e-02 -3.214598298072814941e-01 1.332161724567413330e-01 -3.801476955413818359e-01 -1.827614009380340576e-01 3.271722495555877686e-01 -2.231961339712142944e-01 5.462675821036100388e-03 1.596652204170823097e-03 1.451764106750488281e-01 -3.289922773838043213e-01 1.125135794281959534e-01 2.833763062953948975e-01 -1.258795559406280518e-01 -1.737295463681221008e-02 1.834335327148437500e-01 -1.507439613342285156e-01 -7.298230379819869995e-02 -1.866254359483718872e-01 -6.069903448224067688e-02 2.280909419059753418e-01 5.585952661931514740e-03 2.540735006332397461e-01 4.204101860523223877e-02 6.206813734024763107e-03 1.445464789867401123e-01
1.218573451042175293e-01 -9.998617321252822876e-02 9.191232919692993164e-02 1.455145031213760376e-01 -2.623596601188182831e-02 -2.335230354219675064e-03 9.285615384578704834e-02 -2.077324129641056061e-02 1.169394003227353096e-03 -2.328486442565917969e-01 7.413998246192932129e-02 8.959869295358657837e-02 -2.071267217397689819e-01 -2.374859601259231567e-01 6.342421472072601318e-02 -4.771607741713523865e-02 -1.471448987722396851e-01 1.134995296597480774e-01 3.173389136791229248e-01 2.479308992624282837e-01 4.397449493408203125e-01 3.943316936492919922e-01 -1.043922081589698792e-02 8.263414353132247925e-02 -1.043015420436859131e-01 9.718693047761917114e-02 -2.207987606525421143e-01 1.276600807905197144e-01 5.365916527807712555e-03 1.355651766061782837e-01 -1.718238592147827148e-01 -2.767984569072723389e-01
2.095371037721633911e-01 2.680562622845172882e-02 -7.494400441646575928e-02 1.736097037792205811e-01 2.792733535170555115e-02 8.103694766759872437e-02 -1.242607682943344116e-01 -3.922820091247558594e-01 -2.771342545747756958e-02 -1.916425824165344238e-01 -1.380593925714492798e-01 -1.060088351368904114e-01 1.773346588015556335e-02 -1.856210231781005859e-01 2.417283356189727783e-01 3.087156414985656738e-01 -2.123602777719497681e-01 1.769918799400329590e-01 1.915646791458129883e-01 -1.469339430332183838e-01 4.860161244869232178e-02 1.441863179206848145e-01 -2.154994010925292969e-01 -2.956105582416057587e-02 1.475749015808105469e-01 -5.866011604666709900e-02 -3.374374508857727051e-01 6.191718392074108124e-03 1.311235427856445312e-01 1.548445522785186768e-01 -1.894322633743286133e-01 -2.555257976055145264e-01
-8.497393876314163208e-02 -1.042382270097732544e-01 5.564452148973941803e-03 3.054616749286651611e-01 -3.430711850523948669e-02 8.892452716827392578e-02 2.579523921012878418e-01 -4.853924512863159180e-01 -2.105605900287628174e-01 -1.445235311985015869e-01 -7.914528250694274902e-03 9.513144381344318390e-03 -1.831647008657455444e-01 -1.956233829259872437e-01 1.289975941181182861e-01 3.280273452401161194e-02 -2.060891836881637573e-01 1.863875389099121094e-01 3.958095908164978027e-01 7.380347698926925659e-02 -1.292441636323928833e-01 5.206780880689620972e-02 -2.055855244398117065e-01 -3.309414163231849670e-02 -1.780673116445541382e-02 -7.735456526279449463e-02 -4.359026253223419189e-02 -2.134079188108444214e-01 6.431601941585540771e-02 4.771797731518745422e-02 1.778598278760910034e-01 1.689483076333999634e-01
1.440920382738113403e-01 -2.854466438293457031e-01 7.528215646743774414e-02 -9.555177390575408936e-02 2.469021379947662354e-01 9.116154909133911133e-02 -7.926469296216964722e-02 -4.193826615810394287e-01 -1.773971468210220337e-01 6.910956464707851410e-03 6.401413679122924805e-02 4.815156385302543640e-02 -1.385738551616668701e-01 1.291114240884780884e-01 -6.751871854066848755e-02 -5.090282112360000610e-02 -3.001553416252136230e-01 4.500766471028327942e-02 2.436709254980087280e-01 -1.132337898015975952e-01 1.430264711380004883e-01 4.744112789630889893e-01 8.162309229373931885e-02 -1.101855337619781494e-01 -8.548814058303833008e-02 -1.188175156712532043e-01 1.489387303590774536e-01 1.542536914348602295e-01 -1.972833871841430664e-01 7.240199297666549683e-02 -7.197713106870651245e-02 -7.197058945894241333e-02
-3.476192429661750793e-02 1.229997649788856506e-01 -9.441579878330230713e-02 2.426033318042755127e-01 2.872012555599212646e-01 -2.604725398123264313e-02 -1.133650094270706177e-01 -1.647067815065383911e-01 1.478419899940490723e-01 -5.121001601219177246e-01 -4.394944757223129272e-02 2.629186809062957764e-01 -2.014926522970199585e-01 -8.053477853536605835e-02 1.391049921512603760e-01 2.235821336507797241e-01 -1.436482816934585571e-01 3.665321320295333862e-02 2.743082046508789062e-01 1.938326358795166016e-01 -8.816151320934295654e-02 -1.543660312891006470e-01 6.144776940345764160e-02 6.567679345607757568e-02 7.676335982978343964e-03 1.058316230773925781e-01 -2.846895903348922729e-02 6.586736440658569336e-02 3.460933268070220947e-01 -9.431184828281402588e-02 -1.825022324919700623e-02 -3.551815450191497803e-02
-4.513527825474739075e-02 -1.445361040532588959e-02 9.254357218742370605e-02 -1.614495962858200073e-01 -4.913722723722457886e-02 2.037762552499771118e-01 2.710809744894504547e-02 -6.449293810874223709e-03 1.226362958550453186e-01 -1.511148661375045776e-01 -2.100718915462493896e-01 3.883444666862487793e-01 -3.559466302394866943e-01 1.561434846371412277e-02 -3.620199114084243774e-02 1.918156594038009644e-01 -1.558021605014801025e-01 3.946219384670257568e-02 1.539437472820281982e-01 -1.134792193770408630e-01 3.384930789470672607e-01 2.436246722936630249e-01 -2.272163480520248413e-01 -2.434688061475753784e-01 -1.483583599328994751e-01 7.932782918214797974e-02 -1.932114660739898682e-01 9.148399345576763153e-03 1.350911855697631836e-01 1.030019894242286682e-01 1.156838312745094299e-01 -2.556237876415252686e-01
1.560737043619155884e-01 -3.803165862336754799e-03 2.186167091131210327e-01 3.281680643558502197e-01 3.112156987190246582e-01 1.336701512336730957e-01 2.292403578758239746e-01 -3.849684000015258789e-01 5.646882206201553345e-02 -1.699381768703460693e-01 -3.284906595945358276e-02 -1.812626421451568604e-02 -1.032147631049156189e-01 -1.588753014802932739e-01 -1.297931522130966187e-01 1.388015151023864746e-01 -3.031636476516723633e-01 1.250759661197662354e-01 -7.988327741622924805e-02 1.432207673788070679e-01 3.925350904464721680e-01 -7.880383171141147614e-03 -7.259542495012283325e-02 8.092982321977615356e-02 -7.524562627077102661e-02 1.062516495585441589e-02 -7.029478729236871004e-05 -2.431950159370899200e-02 -9.552437812089920044e-02 -2.254394143819808960e-01 -1.156624630093574524e-01 -1.381271183490753174e-01
1.409963816404342651e-01 -3.482834994792938232e-02 9.584542363882064819e-02 1.421253085136413574e-01 1.446931809186935425e-01 -1.484039276838302612e-01 1.712739467620849609e-01 -3.205665051937103271e-01 -1.470258980989456177e-01 -2.756125032901763916e-01 -2.558216080069541931e-02 3.828018903732299805e-01 -1.987254992127418518e-02 7.791769504547119141e-02 -9.394994378089904785e-02 5.986256152391433716e-02 -1.829355508089065552e-01 9.372895210981369019e-02 3.504518568515777588e-01 1.103241592645645142e-01 -1.877903193235397339e-01 3.947740197181701660e-01 -1.284436732530593872e-01 -3.068507462739944458e-02 -2.374164909124374390e-01 -1.982896625995635986e-01 -3.931475337594747543e-03 -6.261452287435531616e-02 9.080960415303707123e-03 -7.649469375610351562e-02 -1.247359141707420349e-01 6.255385279655456543e-02
-5.539698898792266846e-02 -1.109533384442329407e-01 -2.966510653495788574e-01 9.448674321174621582e-02 -2.447083443403244019e-01 2.310276925563812256e-01 9.973558597266674042e-03 -3.511632680892944336e-01 2.897639945149421692e-02 -1.721877604722976685e-01 9.110546112060546875e-02 2.810407280921936035e-01 4.522896185517311096e-02 -4.525539278984069824e-02 -2.006829977035522461e-01 3.715654835104942322e-02 -2.691911756992340088e-01 -3.454437106847763062e-02 1.211333796381950378e-01 8.016939461231231689e-02 2.774486243724822998e-01 8.135610818862915039e-02 3.890092670917510986e-02 1.087182536721229553e-01 2.419364154338836670e-01 2.949907779693603516e-01 4.549856111407279968e-02 1.046881228685379028e-01 -1.260793581604957581e-02 7.074034772813320160e-03 2.229308038949966431e-01 -2.955039441585540771e-01
2.400299906730651855e-01 -1.120502129197120667e-01 1.863908395171165466e-02 1.079472992569208145e-02 1.087815165519714355e-01 4.899413138628005981e-02 1.424797773361206055e-01 -2.457907646894454956e-01 -2.683315053582191467e-02 -2.708827853202819824e-01 1.292508561164140701e-02 1.046186387538909912e-01 -2.035426162183284760e-02 1.230579093098640442e-01 9.419555217027664185e-02 5.679574981331825256e-02 -2.917538583278656006e-01 2.042074650526046753e-01 1.452378630638122559e-01 9.538505226373672485e-02 1.325858086347579956e-01 1.946172416210174561e-01 2.218338847160339355e-01 -3.594353422522544861e-02 1.187100261449813843e-01 3.447321355342864990e-01 2.251221388578414917e-01 2.028533965349197388e-01 2.530072331428527832e-01 1.933055929839611053e-02 -4.108578264713287354e-01 2.511383220553398132e-02
-1.186445937491953373e-03 -1.256566941738128662e-01 8.914760500192642212e-02 1.917784214019775391e-01 3.137809336185455322e-01 1.057841852307319641e-01 2.588379681110382080e-01 -2.625607550144195557e-01 6.814160943031311035e-02 -2.728054523468017578e-01 2.945345826447010040e-02 -2.483341246843338013e-01 -3.441903740167617798e-02 -8.911769837141036987e-02 8.862878382205963135e-02 -6.247640028595924377e-02 -1.008501946926116943e-01 6.153177097439765930e-02 1.334780901670455933e-01 -7.605970650911331177e-02 4.145623147487640381e-01 1.827960908412933350e-01 -1.788737475872039795e-01 -1.037083640694618225e-01 -3.901554644107818604e-02 1.843189001083374023e-01 1.066780462861061096e-01 1.518666148185729980e-01 4.230412468314170837e-02 -1.566684544086456299e-01 3.391476869583129883e-01 -1.858204603195190430e-01
2.502796649932861328e-01 -1.151111200451850891e-01 5.391898751258850098e-02 8.801975846290588379e-02 2.443254739046096802e-02 -2.347032278776168823e-01 2.301940023899078369e-01 -2.139942198991775513e-01 -4.684787616133689880e-02 -1.946108341217041016e-01 6.963629275560379028e-02 -1.592941209673881531e-02 1.985459588468074799e-02 -1.678930968046188354e-01 3.045147052034735680e-03 1.480674445629119873e-01 -2.769097685813903809e-01 1.022190749645233154e-01 1.970761120319366455e-01 2.700941264629364014e-01 5.246029496192932129e-01 2.206812798976898193e-01 -2.466461062431335449e-02 6.295524537563323975e-02 -5.984429270029067993e-02 2.403715252876281738e-01 -2.066629081964492798e-01 1.487258821725845337e-01 -1.614755019545555115e-02 -4.236296191811561584e-02 8.462041616439819336e-02 -2.236937358975410461e-02
3.295146822929382324e-01 -1.501103788614273071e-01 4.811155796051025391e-02 -2.799613773822784424e-01 1.729490980505943298e-02 1.924425065517425537e-01 1.641715317964553833e-01 -2.125761210918426514e-01 9.473639726638793945e-02 -3.134552240371704102e-01 -2.048741281032562256e-01 1.752385646104812622e-01 -2.346181124448776245e-01 3.290554881095886230e-01 5.800126865506172180e-02 6.818532943725585938e-02 6.273175030946731567e-02 1.250576376914978027e-01 -2.943689748644828796e-02 -6.687201559543609619e-02 5.457147583365440369e-02 4.191772341728210449e-01 5.319166183471679688e-02 -1.104968562722206116e-01 2.098469436168670654e-01 6.537032872438430786e-02 -2.444557147100567818e-03 -2.040678821504116058e-02 4.306024312973022461e-02 9.017319232225418091e-02 2.022283524274826050e-01 -9.601805359125137329e-02
1.740283332765102386e-02 -2.102687954902648926e-01 -4.331151023507118225e-02 2.904818356037139893e-01 2.886081635951995850e-01 1.691327095031738281e-01 -1.394965648651123047e-01 -1.211787685751914978e-01 -2.192770987749099731e-01 -3.472131192684173584e-01 8.912973105907440186e-02 -6.918410956859588623e-02 -1.373776793479919434e-01 2.320441752672195435e-01 -1.824050396680831909e-01 2.031318396329879761e-01 -9.721954911947250366e-02 -3.704091534018516541e-02 2.874976694583892822e-01 1.128583103418350220e-01 -1.101663857698440552e-01 7.955624908208847046e-02 1.644878983497619629e-01 -9.596584737300872803e-02 1.907801479101181030e-01 1.674816757440567017e-01 3.726022318005561829e-02 -9.906442463397979736e-02 2.960900068283081055e-01 1.654221415519714355e-01 -5.124351382255554199e-02 -2.007669210433959961e-01
1.318743824958801270e-01 -1.696007251739501953e-01 1.365851759910583496e-01 5.260769128799438477e-01 -8.018236607313156128e-02 1.147584319114685059e-01 1.660927534103393555e-01 -3.522290289402008057e-01 1.288342177867889404e-01 1.077608112245798111e-02 -4.004125297069549561e-02 1.009535714983940125e-01 4.652815312147140503e-02 1.600468158721923828e-01 3.069829940795898438e-02 -1.263234466314315796e-01 -2.792204730212688446e-02 -5.564414709806442261e-02 4.353456497192382812e-01 -7.242047041654586792e-02 1.583001948893070221e-02 2.118179053068161011e-01 3.635497763752937317e-02 -1.467936336994171143e-01 9.703477472066879272e-02 1.658383309841156006e-01 -1.368886530399322510e-01 5.661684274673461914e-02 1.426807940006256104e-01 2.645927667617797852e-02 6.734596937894821167e-02 2.508051097393035889e-01
-2.873869836330413818e-01 1.294463872909545898e-01 3.056132197380065918e-01 5.968836322426795959e-02 2.799525856971740723e-01 1.739907115697860718e-01 1.008889079093933105e-02 -4.818693399429321289e-01 1.968259550631046295e-02 -2.465659230947494507e-01 1.881785690784454346e-02 1.103522479534149170e-01 -2.142649739980697632e-01 -1.666190922260284424e-01 -1.266583427786827087e-02 4.898540675640106201e-02 -1.002705916762351990e-01 -1.970400363206863403e-01 3.563254177570343018e-01 -4.790043458342552185e-02 -3.344921395182609558e-02 1.936119049787521362e-01 -1.093542650341987610e-01 -1.174712032079696655e-01 6.890464574098587036e-02 -1.843065172433853149e-01 -8.366300910711288452e-02 1.043864116072654724e-01 -1.113897841423749924e-02 -4.299381375312805176e-02 -8.325821906328201294e-02 6.912454962730407715e-02
-1.547426357865333557e-02 -2.291892021894454956e-01 -6.938510388135910034e-02 1.131754890084266663e-01 -4.748049378395080566e-02 2.655083127319812775e-02 1.674999445676803589e-01 -2.603468000888824463e-01 -2.121075242757797241e-02 -3.753793835639953613e-01 -1.491457074880599976e-01 2.035635560750961304e-01 4.912526160478591919e-02 1.895258277654647827e-01 -3.334598541259765625e-01 -4.851748235523700714e-03 -2.378449141979217529e-01 -9.786190092563629150e-02 -1.041949391365051270e-01 1.622634083032608032e-01 2.779494524002075195e-01 1.586446762084960938e-01 3.954530134797096252e-02 4.613145813345909119e-02 1.980300247669219971e-01 9.840784221887588501e-02 -2.070898413658142090e-01 1.590633541345596313e-01 8.812747150659561157e-02 1.658401489257812500e-01 1.595594733953475952e-01 -2.982520163059234619e-01
3.280046582221984863e-02 -1.994066685438156128e-02 9.407753497362136841e-02 2.291222065687179565e-01 -3.380774706602096558e-02 1.289077755063772202e-02 1.322135776281356812e-01 -1.849808394908905029e-01 -5.208103358745574951e-02 -9.706461429595947266e-02 -2.025667577981948853e-01 9.656865149736404419e-02 -8.780506253242492676e-02 2.894712798297405243e-02 -2.909655272960662842e-01 2.290554642677307129e-01 2.212831526994705200e-01 3.275208771228790283e-01 4.382678866386413574e-01 1.459853649139404297e-01 1.843188405036926270e-01 3.310437202453613281e-01 -7.857710123062133789e-02 2.296276539564132690e-01 4.413857683539390564e-02 -4.442312195897102356e-02 -1.670961827039718628e-01 1.457517296075820923e-01 6.531735509634017944e-02 -1.248718798160552979e-01 -7.323317974805831909e-02 -1.600048989057540894e-01
7.491577416658401489e-02 -2.195755690336227417e-01 4.069108143448829651e-02 6.296159327030181885e-02 3.060614466667175293e-01 -8.907149732112884521e-02 1.593920737504959106e-01 -3.381949365139007568e-01 -7.690305262804031372e-02 -3.083344697952270508e-01 -1.101788040250539780e-02 -5.131781101226806641e-02 -2.246900498867034912e-01 7.378810644149780273e-02 -3.594459593296051025e-02 -8.576596155762672424e-03 -3.177041709423065186e-01 -1.350575983524322510e-01 3.198095858097076416e-01 -2.294090948998928070e-02 1.146984696388244629e-01 3.605103492736816406e-01 1.423290744423866272e-02 9.217626415193080902e-03 -1.190916895866394043e-01 1.471199989318847656e-01 1.515315026044845581e-01 2.510904073715209961e-01 -2.090473659336566925e-02 6.035753339529037476e-02 -1.817333400249481201e-01 1.174564883112907410e-01
-9.482337534427642822e-02 -8.964084088802337646e-02 -1.933834254741668701e-01 2.694213688373565674e-01 1.629265397787094116e-01 3.230384290218353271e-01 4.168894886970520020e-01 -4.722125455737113953e-02 -7.206220179796218872e-02 -7.770967483520507812e-02 6.572502106428146362e-02 3.099209070205688477e-01 -1.010337695479393005e-01 1.659089475870132446e-01 2.544913999736309052e-02 1.421803683042526245e-01 -1.361840218305587769e-01 9.781689196825027466e-02 1.216085478663444519e-01 5.726478993892669678e-02 1.805925965309143066e-01 2.835562229156494141e-01 -8.734913170337677002e-02 -2.391701936721801758e-02 4.335731267929077148e-02 -8.535142242908477783e-02 -2.128064334392547607e-01 1.814505830407142639e-02 4.999128729104995728e-02 9.803641587495803833e-02 1.744670122861862183e-01 -3.621217012405395508e-01
3.225912451744079590e-01 -5.532332882285118103e-02 7.769609987735748291e-02 1.075169444084167480e-01 7.950127869844436646e-02 -1.494666188955307007e-01 -3.640760108828544617e-02 -4.308415651321411133e-01 -8.921558968722820282e-03 -8.948108553886413574e-02 2.168937623500823975e-01 1.032404750585556030e-01 2.840526401996612549e-02 1.454057358205318451e-02 2.749308943748474121e-01 1.647264212369918823e-01 -3.113826513290405273e-01 -3.367505222558975220e-02 3.934846818447113037e-01 9.764525294303894043e-02 2.720196247100830078e-01 9.171030670404434204e-02 1.513835159130394459e-03 -1.220386382192373276e-02 4.984654113650321960e-02 -9.305795654654502869e-03 1.948241442441940308e-01 1.350060999393463135e-01 1.709239035844802856e-01 8.230678737163543701e-02 -1.186497434973716736e-01 1.905331760644912720e-01
2.940965890884399414e-01 2.311898469924926758e-01 2.935622259974479675e-02 2.184366732835769653e-01 1.567188799381256104e-01 2.083979845046997070e-01 -1.196433603763580322e-01 -1.193006783723831177e-01 -8.362492173910140991e-02 -4.381482303142547607e-01 9.102556854486465454e-03 1.402284950017929077e-01 -3.050107657909393311e-01 -1.572332382202148438e-01 6.777838617563247681e-02 6.289230193942785263e-03 -1.962952315807342529e-01 8.944766223430633545e-02 1.298595666885375977e-01 -7.823769748210906982e-02 1.026427745819091797e-01 9.590397775173187256e-02 -1.335075050592422485e-01 2.205016463994979858e-01 3.202516585588455200e-02 2.301269918680191040e-01 -2.203511893749237061e-01 1.360856741666793823e-01 -9.403765201568603516e-02 -1.806916594505310059e-01 2.348403781652450562e-01 -2.113964408636093140e-02
2.478271871805191040e-01 -8.826721459627151489e-02 -1.328388880938291550e-02 -1.270461976528167725e-01 1.614104807376861572e-01 -4.265558347105979919e-02 5.065421760082244873e-02 -3.913857936859130859e-01 1.053923442959785461e-01 -2.534260451793670654e-01 6.696905940771102905e-02 1.008846387267112732e-01 -2.223841100931167603e-01 2.398841530084609985e-01 8.008904755115509033e-02 4.848978221416473389e-01 9.463885426521301270e-02 2.134455144405364990e-01 2.394546419382095337e-01 1.709091812372207642e-01 1.128587573766708374e-01 9.118979424238204956e-02 -5.280214920639991760e-02 6.084636971354484558e-02 -1.456561535596847534e-01 3.122055530548095703e-02 3.191544115543365479e-02 6.170907523483037949e-03 2.203164547681808472e-01 6.777238566428422928e-03 9.790832549333572388e-02 2.056509703397750854e-01
2.773608081042766571e-02 -1.569962948560714722e-01 2.421748191118240356e-01 -1.655593365430831909e-01 -2.447919361293315887e-02 2.437907457351684570e-01 3.561537340283393860e-02 -6.479533761739730835e-02 2.694127559661865234e-01 -1.363405287265777588e-01 -1.323873363435268402e-02 2.833639979362487793e-01 -3.283306360244750977e-01 8.129488676786422729e-02 -6.560047715902328491e-02 1.429320126771926880e-01 -1.432229131460189819e-01 -1.044633891433477402e-02 -6.261526048183441162e-02 -8.809520304203033447e-02 3.073090016841888428e-01 3.651436567306518555e-01 -1.104143261909484863e-01 -2.827615141868591309e-01 1.616124063730239868e-01 1.082166135311126709e-01 -1.979397088289260864e-01 -1.511545758694410324e-02 7.771884649991989136e-02 8.757972717285156250e-02 8.910036832094192505e-02 -2.472534775733947754e-01
2.599966526031494141e-01 -3.317609429359436035e-01 -1.892751306295394897e-01 6.804986298084259033e-02 3.171695470809936523e-01 -1.013298053294420242e-02 5.743399728089570999e-03 -2.728503942489624023e-01 1.544060558080673218e-01 -9.308882802724838257e-02 1.037782058119773865e-01 3.955823183059692383e-01 -3.034930825233459473e-01 1.075491905212402344e-01 -8.648828417062759399e-02 1.288486719131469727e-01 2.374654635787010193e-03 -7.288999110460281372e-02 3.181105554103851318e-01 -3.457413986325263977e-02 4.517187178134918213e-02 -2.823264151811599731e-02 7.129206508398056030e-02 -8.958133310079574585e-02 1.053746044635772705e-01 1.922341138124465942e-01 1.458996385335922241e-01 -3.054760023951530457e-02 -3.992727771401405334e-02 -9.850651770830154419e-02 2.712221443653106689e-01 1.980199664831161499e-02
-4.296446964144706726e-02 -2.003466039896011353e-01 -2.189836800098419189e-01 7.672648411244153976e-03 2.031145989894866943e-02 2.196444943547248840e-02 1.510909795761108398e-01 -4.119137227535247803e-01 -2.200942020863294601e-03 -3.103165626525878906e-01 1.410981118679046631e-01 -9.269883483648300171e-02 2.824694477021694183e-02 1.742670871317386627e-02 -8.470235764980316162e-02 4.302195608615875244e-01 -7.853496819734573364e-02 1.327984686940908432e-02 -6.696167588233947754e-02 2.504081130027770996e-01 1.492652446031570435e-01 4.226435422897338867e-01 -4.090736433863639832e-02 -2.451739460229873657e-02 1.567345857620239258e-01 -1.190073043107986450e-01 -1.461071819067001343e-01 -8.400217443704605103e-02 3.980430960655212402e-02 6.403096765279769897e-02 1.013116687536239624e-01 1.965789496898651123e-01
9.011454135179519653e-02 -1.506765693193301558e-04 1.773312538862228394e-01 1.990895271301269531e-01 1.537533849477767944e-01 2.522950172424316406e-01 2.843838036060333252e-01 -2.663058042526245117e-01 -7.342800498008728027e-02 -2.465991079807281494e-01 1.011971905827522278e-01 -8.944251388311386108e-02 -4.562515765428543091e-03 -3.086203336715698242e-02 1.794199943542480469e-01 1.549563854932785034e-01 -5.385137796401977539e-01 1.745538413524627686e-01 1.498814225196838379e-01 9.925790131092071533e-02 3.823987441137433052e-03 1.016502156853675842e-01 -8.660271763801574707e-02 4.445663467049598694e-02 1.005283370614051819e-01 2.487484216690063477e-01 -1.731018126010894775e-01 -6.913740932941436768e-02 4.517073556780815125e-02 1.766238361597061157e-01 -2.555032260715961456e-02 1.639177799224853516e-01
3.559924662113189697e-01 1.315099000930786133e-01 -1.886760741472244263e-01 3.111252784729003906e-01 1.105440109968185425e-01 5.637046415358781815e-03 2.355793714523315430e-01 -2.880734801292419434e-01 1.301037222146987915e-01 -1.900358796119689941e-01 2.071266919374465942e-01 7.968727499246597290e-02 -4.031174257397651672e-02 1.535427407361567020e-03 -5.553891137242317200e-02 -1.502693593502044678e-01 -3.038099110126495361e-01 1.891718059778213501e-01 1.062347367405891418e-01 5.640207231044769287e-02 1.235222965478897095e-01 2.759165763854980469e-01 -2.924157381057739258e-01 -1.503094681538641453e-03 8.935638517141342163e-02 1.195829063653945923e-01 8.656974881887435913e-02 9.586663916707038879e-03 5.403421819210052490e-03 3.827498853206634521e-02 -2.774967551231384277e-01 1.242441982030868530e-01
2.821634113788604736e-01 -1.765393763780593872e-01 -1.895249485969543457e-01 -4.806820303201675415e-02 1.584317386150360107e-01 1.867135167121887207e-01 1.474066227674484253e-01 -2.716003060340881348e-01 -8.272345177829265594e-03 -5.605661496520042419e-02 2.424913691356778145e-03 -2.463583461940288544e-02 -2.391939312219619751e-01 -1.890475749969482422e-01 -1.506940722465515137e-01 -1.014093086123466492e-01 -2.017243653535842896e-01 6.497422605752944946e-02 -1.822095364332199097e-02 2.931070029735565186e-01 2.231927663087844849e-01 1.146285682916641235e-01 -5.797969177365303040e-02 -2.458025515079498291e-01 4.666627645492553711e-01 -8.147493004798889160e-02 -1.006865501403808594e-02 5.372760072350502014e-02 8.463973551988601685e-02 -1.049488633871078491e-01 -8.401944488286972046e-02 -2.350095063447952271e-01
1.566811949014663696e-01 -6.005072966217994690e-02 2.033976912498474121e-01 2.611035704612731934e-01 1.293839663267135620e-01 -3.338711336255073547e-02 2.670991122722625732e-01 -3.748632371425628662e-01 -1.340406239032745361e-01 -2.304593175649642944e-01 -1.544847991317510605e-02 7.308468222618103027e-02 4.299909342080354691e-03 1.312857866287231445e-01 -2.562816739082336426e-01 1.794368773698806763e-01 -1.049916520714759827e-01 2.691311240196228027e-01 8.622744679450988770e-02 3.369291126728057861e-02 1.070678457617759705e-01 8.357173204421997070e-02 -3.262353241443634033e-01 -4.655079916119575500e-03 -1.175760924816131592e-01 3.652191460132598877e-01 1.540540456771850586e-01 -9.365500882267951965e-03 -6.305468827486038208e-02 1.845579147338867188e-01 -7.059942185878753662e-02 9.906378388404846191e-02
1.907035857439041138e-01 -1.772736907005310059e-01 1.377772390842437744e-01 2.138325013220310211e-02 1.212035045027732849e-01 -1.868683286011219025e-02 -3.825973952189087868e-03 -2.026253789663314819e-01 1.374668162316083908e-02 -2.252391278743743896e-01 -2.585015892982482910e-01 2.135097980499267578e-01 -1.462572515010833740e-01 5.405986309051513672e-02 7.344669103622436523e-02 9.914230555295944214e-02 -7.747191190719604492e-02 2.158442288637161255e-01 3.583597540855407715e-01 3.996407389640808105e-01 2.789656221866607666e-01 2.301011830568313599e-01 -1.983755500987172127e-03 7.612401247024536133e-02 -5.276976153254508972e-03 1.218194141983985901e-01 -5.870574340224266052e-02 3.846564888954162598e-02 -3.467208445072174072e-01 1.412860453128814697e-01 -1.312347408384084702e-02 -1.278729885816574097e-01
8.718775957822799683e-02 -3.087590336799621582e-01 1.064029633998870850e-01 -8.931047469377517700e-02 1.240825802087783813e-01 9.010739624500274658e-02 -4.256124794483184814e-02 -3.727518022060394287e-01 1.100395768880844116e-01 -3.395723104476928711e-01 -9.258333593606948853e-02 -2.933803573250770569e-02 -5.668236315250396729e-02 2.273003309965133667e-01 -1.235687732696533203e-01 9.321485459804534912e-02 -2.822794318199157715e-01 -1.914215236902236938e-01 2.529607415199279785e-01 1.035687848925590515e-01 6.816871464252471924e-02 4.406699836254119873e-01 -4.867537412792444229e-03 4.053867235779762268e-02 -5.778657644987106323e-02 -1.148675661534070969e-02 2.358316034078598022e-01 1.396379321813583374e-01 1.041749790310859680e-01 1.075937878340482712e-02 -1.287080347537994385e-01 1.208155509084463120e-02
-1.242076326161623001e-02 -2.509355843067169189e-01 7.720880210399627686e-02 4.598108828067779541e-01 -2.644777595996856689e-01 4.359847679734230042e-02 -4.642602056264877319e-02 -4.301045835018157959e-01 1.126836538314819336e-01 -6.448624283075332642e-02 -6.262570619583129883e-02 9.886340796947479248e-02 -9.067687205970287323e-03 2.179601229727268219e-02 -3.436029702425003052e-02 -1.200151294469833374e-01 3.302390128374099731e-02 9.174367785453796387e-02 3.799648582935333252e-01 2.026717066764831543e-01 1.578675061464309692e-01 1.389711648225784302e-01 -2.156864479184150696e-02 -2.091980427503585815e-01 -2.317776903510093689e-02 -6.401354767149314284e-05 -2.268973141908645630e-01 -2.399157732725143433e-01 5.277248099446296692e-02 -9.887064248323440552e-02 5.950054898858070374e-02 6.856454908847808838e-02
1.232075318694114685e-01 -2.316745370626449585e-01 8.553102612495422363e-02 3.335149213671684265e-02 1.177068874239921570e-01 4.683886840939521790e-02 -3.314198926091194153e-02 -4.048439674079418182e-03 -1.927331835031509399e-02 -1.187007725238800049e-01 1.438448429107666016e-01 4.164909422397613525e-01 -3.936289250850677490e-01 4.391155838966369629e-01 1.150939837098121643e-01 -1.849895901978015900e-02 -2.769442200660705566e-01 -9.868949651718139648e-03 6.587988138198852539e-02 1.554551571607589722e-01 1.874367743730545044e-01 1.424992829561233521e-01 2.957732416689395905e-03 -6.495484709739685059e-02 2.578848898410797119e-01 -4.279232118278741837e-03 -1.711516231298446655e-01 -1.150177195668220520e-01 5.394977633841335773e-04 2.067654430866241455e-01 1.027511581778526306e-01 -9.088116884231567383e-02
-1.441280543804168701e-01 -1.505678594112396240e-01 3.283683210611343384e-02 1.447845846414566040e-01 5.306706577539443970e-02 1.571186035871505737e-01 7.148148864507675171e-02 -1.464336067438125610e-01 4.701234865933656693e-03 1.116457059979438782e-01 -5.729101598262786865e-02 1.558042466640472412e-01 -1.623541861772537231e-01 -1.790813915431499481e-02 -1.634762585163116455e-01 2.005773484706878662e-01 1.389933675527572632e-01 2.358606904745101929e-01 4.289610087871551514e-01 2.325417548418045044e-01 4.188692197203636169e-02 3.887290358543395996e-01 -2.189602851867675781e-01 1.164318919181823730e-01 1.124939601868391037e-02 1.009123623371124268e-01 -1.071475595235824585e-01 3.081391453742980957e-01 1.567777991294860840e-01 -1.402572095394134521e-01 -1.895105093717575073e-01 -1.499274820089340210e-01
1.038814242929220200e-02 -1.095606237649917603e-01 -3.307181969285011292e-02 1.460433006286621094e-01 1.346634626388549805e-01 1.771689951419830322e-01 1.191847100853919983e-01 -2.180485278367996216e-01 1.306020189076662064e-03 -1.477374322712421417e-02 -2.248325943946838379e-01 5.874631553888320923e-02 -1.566493213176727295e-01 2.140124887228012085e-02 -2.633004188537597656e-01 1.363412439823150635e-01 2.141623198986053467e-01 3.073823750019073486e-01 3.861861228942871094e-01 2.099860757589340210e-01 1.918202042579650879e-01 4.086981713771820068e-01 -2.257152050733566284e-01 9.219514578580856323e-02 -4.885904118418693542e-02 5.546876415610313416e-02 -2.545409798622131348e-01 1.136131659150123596e-01 7.793342322111129761e-02 -2.692728489637374878e-02 -3.531629918143153191e-03 -1.500651706010103226e-02
-7.036609202623367310e-02 -2.636260390281677246e-01 -3.335780277848243713e-02 -6.024041026830673218e-02 -1.666384339332580566e-01 1.579305976629257202e-01 1.285429447889328003e-01 -1.522115916013717651e-01 1.466056406497955322e-01 -1.782480925321578979e-01 -1.172947362065315247e-01 4.149361848831176758e-01 -1.046675667166709900e-01 2.095478586852550507e-02 -2.070818096399307251e-01 9.607985615730285645e-02 -2.604935467243194580e-01 -6.889273971319198608e-02 -4.805000871419906616e-02 -5.096562206745147705e-02 2.718633413314819336e-01 2.278095036745071411e-01 -7.354003936052322388e-02 2.032160609960556030e-01 -9.139093570411205292e-03 -2.505296608433127403e-03 -3.243252635002136230e-01 2.238210141658782959e-01 2.252716273069381714e-01 1.914158612489700317e-01 1.032055243849754333e-01 -1.492293626070022583e-01
-1.541746109724044800e-01 2.291771210730075836e-02 4.130128622055053711e-01 1.236060410737991333e-01 4.070418179035186768e-01 2.537977099418640137e-01 9.886048734188079834e-02 -3.690654933452606201e-01 -3.638807684183120728e-02 -2.215054035186767578e-01 9.384763985872268677e-02 -9.607271105051040649e-02 -2.056246548891067505e-01 5.269635096192359924e-02 2.743195556104183197e-02 8.642683178186416626e-02 -7.554543018341064453e-02 -6.968448311090469360e-02 3.470354974269866943e-01 8.318383246660232544e-02 -6.043036933988332748e-03 2.224342972040176392e-01 5.302942916750907898e-02 -1.627027541399002075e-01 1.158292740583419800e-01 -1.448733210563659668e-01 3.839613124728202820e-02 -1.028403546661138535e-02 1.952620148658752441e-01 -3.189880028367042542e-02 1.351579092442989349e-02 5.906382109969854355e-03
1.843418329954147339e-01 -1.723990738391876221e-01 -1.440320611000061035e-01 4.620198905467987061e-01 1.161430180072784424e-01 2.541472315788269043e-01 6.713321059942245483e-02 -1.917177140712738037e-01 -2.130082994699478149e-02 -1.725300848484039307e-01 1.287396997213363647e-01 -7.420480996370315552e-02 -1.941153854131698608e-01 1.463160812854766846e-01 -6.877712905406951904e-02 -2.029009312391281128e-01 -1.804274171590805054e-01 4.423655569553375244e-02 1.312769353389739990e-01 -1.878889044746756554e-03 1.614489406347274780e-01 2.757907509803771973e-01 6.744177639484405518e-02 1.083398461341857910e-01 1.196047589182853699e-01 -1.412588655948638916e-01 -3.214857876300811768e-01 1.080444082617759705e-01 -8.891600370407104492e-02 -1.572883725166320801e-01 2.038872689008712769e-01 1.783134341239929199e-01
1.230502407997846603e-02 6.946328282356262207e-02 1.719933748245239258e-02 1.941929943859577179e-02 4.149540886282920837e-02 -2.714316546916961670e-01 1.284599900245666504e-01 -2.804914414882659912e-01 -5.076471343636512756e-02 -2.591973543167114258e-01 1.908749341964721680e-02 3.022351861000061035e-01 -1.787482798099517822e-01 2.004776597023010254e-01 -1.761025004088878632e-02 1.153805330395698547e-01 -2.492897957563400269e-01 2.575242221355438232e-01 4.595173299312591553e-01 1.124073639512062073e-01 -3.696035966277122498e-02 2.226771265268325806e-01 -6.548772007226943970e-02 1.548022329807281494e-01 -2.638249397277832031e-01 -7.553236186504364014e-02 9.900546073913574219e-02 -1.133119687438011169e-02 2.086371481418609619e-01 -2.259643981233239174e-03 -7.536940742284059525e-03 1.274767518043518066e-01
-1.157964468002319336e-01 -2.734020650386810303e-01 -2.400593087077140808e-02 1.658806055784225464e-01 -5.097717419266700745e-02 3.079960681498050690e-02 -1.074706539511680603e-01 -3.191386759281158447e-01 -1.773609817028045654e-01 -1.605630666017532349e-02 -7.203495502471923828e-02 5.411322042346000671e-02 -3.680052757263183594e-01 2.307725250720977783e-01 4.977726377546787262e-03 7.902336865663528442e-02 -1.777608692646026611e-01 2.441694140434265137e-01 1.219770833849906921e-01 -1.217136345803737640e-02 2.759109437465667725e-01 1.382857412099838257e-01 -1.849585920572280884e-01 -1.254331618547439575e-01 2.797920405864715576e-01 -1.250753700733184814e-01 1.189469099044799805e-01 3.397790491580963135e-01 2.033974230289459229e-01 -5.931023973971605301e-03 -1.165946349501609802e-01 4.533352702856063843e-02
2.984554767608642578e-01 -1.928517371416091919e-01 1.717760115861892700e-01 -1.801681071519851685e-01 6.374613940715789795e-02 3.542761504650115967e-01 9.190336614847183228e-02 -1.026481539011001587e-01 -7.858251035213470459e-02 -1.505127549171447754e-01 5.483912304043769836e-02 1.343382447957992554e-01 -2.137293815612792969e-01 5.922962352633476257e-02 2.129135280847549438e-01 2.710779905319213867e-01 3.614052757620811462e-02 5.067533627152442932e-02 4.344624578952789307e-01 9.600776433944702148e-02 6.988058984279632568e-02 -1.704115271568298340e-01 -1.837863773107528687e-01 -4.012821242213249207e-02 1.822554692625999451e-02 7.145508378744125366e-02 1.549682021141052246e-01 1.201478540897369385e-01 2.923377156257629395e-01 -1.940576583147048950e-01 -5.706745013594627380e-02 6.240392103791236877e-02
1.292684525251388550e-01 -1.833775788545608521e-01 -1.043091118335723877e-01 1.925491988658905029e-01 -2.284372225403785706e-02 4.502608776092529297e-01 -6.195788830518722534e-02 -3.123540580272674561e-01 -8.812617510557174683e-02 -3.527904748916625977e-01 -2.002955824136734009e-01 -1.470719277858734131e-01 -3.284145891666412354e-02 1.745811849832534790e-01 1.303406953811645508e-01 -4.487382620573043823e-02 -1.328682154417037964e-01 1.088372841477394104e-01 3.716323673725128174e-01 -8.948091417551040649e-04 6.026680767536163330e-02 1.024652644991874695e-01 1.390413045883178711e-01 1.558510214090347290e-01 1.889278888702392578e-01 3.564952686429023743e-02 -1.722292304039001465e-01 7.563409954309463501e-02 1.947285979986190796e-02 -1.501703113317489624e-01 -1.160060018301010132e-01 1.356866806745529175e-01
1.342409700155258179e-01 -2.717440724372863770e-01 2.221301794052124023e-01 1.527594029903411865e-01 2.253109216690063477e-01 6.165335327386856079e-02 1.853652447462081909e-01 -2.515231370925903320e-01 4.535587504506111145e-02 -3.289042115211486816e-01 -1.069430485367774963e-01 -6.832288205623626709e-02 4.297020658850669861e-02 -4.402582719922065735e-02 -1.587577862665057182e-03 -3.047268092632293701e-02 -2.019186764955520630e-01 -9.558492153882980347e-02 3.975965678691864014e-01 1.481302976608276367e-01 -5.116788670420646667e-02 3.590092658996582031e-01 -9.511101245880126953e-02 3.025409299880266190e-03 -1.557888984680175781e-01 -2.488083690404891968e-01 5.834092572331428528e-02 -1.384891122579574585e-01 1.165527775883674622e-01 1.336083710193634033e-01 -5.677774921059608459e-02 1.957008838653564453e-01
2.033262141048908234e-02 -2.202743142843246460e-01 1.817207336425781250e-01 -2.894168160855770111e-02 1.802771389484405518e-01 7.231056690216064453e-02 9.991732239723205566e-02 -2.072363346815109253e-01 5.493230000138282776e-02 -3.122457265853881836e-01 -1.175785958766937256e-01 -5.480765178799629211e-02 -2.616880834102630615e-01 4.229845013469457626e-03 -1.611678302288055420e-01 5.284241586923599243e-02 -1.913864761590957642e-01 -1.968534588813781738e-01 3.983111679553985596e-01 5.008421838283538818e-02 4.295334964990615845e-02 4.242922067642211914e-01 -4.640258848667144775e-02 -8.682630956172943115e-02 -1.934998631477355957e-01 -4.896865412592887878e-02 2.027536779642105103e-01 2.362190335988998413e-01 9.368224442005157471e-02 1.835903972387313843e-01 -6.186283752322196960e-02 2.790509164333343506e-02
3.429767861962318420e-02 -2.592765986919403076e-01 3.428918868303298950e-02 5.715708062052726746e-02 -1.015031244605779648e-02 -1.267699152231216431e-02 2.684338688850402832e-01 -2.490892559289932251e-01 3.187141194939613342e-02 -1.494661867618560791e-01 7.678886502981185913e-02 9.207928553223609924e-03 -2.583459317684173584e-01 2.713789045810699463e-01 -2.790298163890838623e-01 -1.430119574069976807e-01 -2.868054062128067017e-02 1.321118772029876709e-01 2.432805299758911133e-01 -4.709146171808242798e-02 3.122679889202117920e-01 1.637079566717147827e-01 -1.193688660860061646e-01 2.071034163236618042e-02 1.669293344020843506e-01 4.054160322993993759e-03 -2.685911953449249268e-01 1.409631408751010895e-02 1.592624038457870483e-01 -1.109740436077117920e-01 3.829470276832580566e-01 -1.467502862215042114e-01
1.319033801555633545e-01 -3.255423903465270996e-01 -1.805846206843852997e-02 1.370727121829986572e-01 -1.821004897356033325e-01 -1.006791926920413971e-02 2.509316504001617432e-01 -1.873683780431747437e-01 -1.042200624942779541e-02 -1.917307674884796143e-01 -1.235006377100944519e-01 -1.292824298143386841e-01 1.187449023127555847e-01 2.706872522830963135e-01 1.199907511472702026e-01 -5.200562998652458191e-03 -3.363351821899414062e-01 1.523477733135223389e-01 2.864639163017272949e-01 3.505732119083404541e-02 3.387571871280670166e-02 6.893539428710937500e-02 5.083186551928520203e-02 1.328067779541015625e-01 1.686106026172637939e-01 4.469400271773338318e-02 -1.586887985467910767e-01 3.861698880791664124e-02 4.281208515167236328e-01 6.879904121160507202e-02 -1.256685517728328705e-02 -2.540050745010375977e-01
2.553394436836242676e-01 -3.168427944183349609e-01 -2.537826001644134521e-01 9.168222546577453613e-02 -7.741769403219223022e-02 1.137311980128288269e-01 2.064660638570785522e-01 -4.557799100875854492e-01 5.655996873974800110e-02 -4.429468140006065369e-02 -3.943418711423873901e-02 4.605069011449813843e-02 1.096394732594490051e-01 -1.501108556985855103e-01 3.057534247636795044e-02 2.105393409729003906e-01 -1.691784709692001343e-01 1.404169052839279175e-01 1.236200183629989624e-01 -3.125444287434220314e-03 -1.388169974088668823e-01 2.329471409320831299e-01 -8.875679224729537964e-03 2.093808725476264954e-02 6.348052620887756348e-02 -2.082837671041488647e-01 -3.189242482185363770e-01 -1.915799677371978760e-01 9.876418858766555786e-02 -3.627810627222061157e-02 -6.189685687422752380e-02 -2.554331719875335693e-01
1.522993445396423340e-01 1.132825985550880432e-01 -3.418987989425659180e-01 3.280480578541755676e-02 -6.543076783418655396e-02 6.048671156167984009e-02 -1.114795543253421783e-02 -3.806679248809814453e-01 1.410895735025405884e-01 -2.725238502025604248e-01 2.132777869701385498e-01 -7.616136223077774048e-02 -9.097922593355178833e-02 5.414899438619613647e-02 6.618082523345947266e-02 -5.491646751761436462e-02 -2.778150327503681183e-02 2.441854029893875122e-01 4.682274758815765381e-01 1.206865608692169189e-01 2.379721105098724365e-01 -1.707629114389419556e-02 -1.027690023183822632e-01 -2.610027790069580078e-02 5.314113199710845947e-02 1.851505488157272339e-01 -1.246825605630874634e-01 4.115091636776924133e-02 6.644400954246520996e-02 2.278919219970703125e-01 2.204946279525756836e-01 8.534319698810577393e-02
4.493237659335136414e-02 -1.337771564722061157e-01 1.758627891540527344e-01 1.682934165000915527e-01 1.366548687219619751e-01 4.064655601978302002e-01 2.277718484401702881e-01 -2.497370988130569458e-01 -2.700210362672805786e-02 -2.356190532445907593e-01 6.875679641962051392e-02 -1.394531577825546265e-01 -2.011633366346359253e-01 -1.808762922883033752e-02 2.368935793638229370e-01 -1.273511648178100586e-01 -2.759488224983215332e-01 -5.719470232725143433e-02 2.819599807262420654e-01 2.223722822964191437e-02 1.417081207036972046e-01 1.433197110891342163e-01 1.661175303161144257e-02 1.918996125459671021e-01 1.449179500341415405e-01 -1.401684582233428955e-01 -5.413071438670158386e-02 1.820153295993804932e-01 -2.972874604165554047e-02 -2.483528405427932739e-01 -1.920067667961120605e-01 1.259766221046447754e-01
5.439345836639404297e-01 -8.884813636541366577e-02 -9.247334301471710205e-02 -1.136283203959465027e-01 1.226390898227691650e-02 3.887148573994636536e-02 3.534721434116363525e-01 -1.867424137890338898e-02 6.349307298660278320e-02 -2.343842238187789917e-01 -1.135236099362373352e-01 1.098721474409103394e-01 -3.540249466896057129e-01 -1.306033283472061157e-01 -1.039413511753082275e-01 7.166395336389541626e-02 1.060690265148878098e-02 9.433779120445251465e-02 4.113804548978805542e-02 -6.917542219161987305e-02 7.702074199914932251e-02 2.918021380901336670e-01 -1.270995438098907471e-01 3.270699642598628998e-03 1.499843150377273560e-01 9.564844518899917603e-02 -1.127071306109428406e-02 2.158846259117126465e-01 2.856183946132659912e-01 -9.485451877117156982e-02 6.525049358606338501e-02 -9.809791296720504761e-02
9.828566014766693115e-02 -1.100265383720397949e-01 5.964779108762741089e-02 1.948941648006439209e-01 2.735670506954193115e-01 9.952828288078308105e-03 9.909698367118835449e-02 -3.348313868045806885e-01 1.070333737879991531e-02 -1.034168750047683716e-01 -8.767175674438476562e-02 9.867176413536071777e-02 -1.426052898168563843e-01 2.555685639381408691e-01 1.964837126433849335e-02 -1.811728775501251221e-01 -2.847336530685424805e-01 4.272028058767318726e-02 4.735897481441497803e-01 2.473801188170909882e-02 -5.215334147214889526e-02 3.980219364166259766e-01 6.986655294895172119e-02 -4.195444285869598389e-02 -1.485311239957809448e-01 9.409431368112564087e-02 1.395158916711807251e-01 7.137750834226608276e-02 7.951587438583374023e-02 4.013896360993385315e-02 -1.383217275142669678e-01 1.860295683145523071e-01
5.793575569987297058e-02 9.677528403699398041e-03 1.919989734888076782e-01 2.322723269462585449e-01 2.189499288797378540e-01 5.913139879703521729e-02 -3.354393690824508667e-02 -4.374591261148452759e-02 4.431340098381042480e-02 -2.043814361095428467e-01 -1.415557861328125000e-01 1.987535655498504639e-01 -1.875085085630416870e-01 -1.248814538121223450e-01 -1.440251618623733521e-01 1.507603377103805542e-01 6.687546521425247192e-02 2.474926263093948364e-01 2.399606406688690186e-01 2.151426523923873901e-01 1.615027040243148804e-01 5.136832594871520996e-01 -1.934588998556137085e-01 1.139346882700920105e-01 6.873569637537002563e-02 2.046924680471420288e-01 -9.633205831050872803e-02 8.646983653306961060e-02 -3.967172652482986450e-02 -1.621628925204277039e-02 -2.102449834346771240e-01 -1.854295879602432251e-01
1.737042814493179321e-01 9.482924826443195343e-03 -1.283650398254394531e-01 4.963082447648048401e-02 5.013309419155120850e-03 2.709663808345794678e-01 1.256324350833892822e-01 -1.681180000305175781e-01 2.617066353559494019e-02 -2.824915051460266113e-01 1.421403586864471436e-01 6.110071390867233276e-02 -1.081219315528869629e-01 -9.384445846080780029e-02 -6.774260103702545166e-02 1.489705890417098999e-01 -3.172557428479194641e-02 4.118112102150917053e-02 -2.293177321553230286e-02 2.770283818244934082e-01 2.729100584983825684e-01 2.895485162734985352e-01 -8.484148234128952026e-02 -8.864418417215347290e-02 2.293865382671356201e-01 1.739595979452133179e-01 -3.292247653007507324e-02 7.669505476951599121e-02 -1.398192197084426880e-01 -4.151314795017242432e-01 2.888729237020015717e-02 -3.816909193992614746e-01
-1.066417917609214783e-01 -7.766338437795639038e-02 2.432052940130233765e-01 3.170576095581054688e-01 1.666397601366043091e-01 8.561863005161285400e-02 1.738712638616561890e-01 -4.298036992549896240e-01 1.885429471731185913e-01 -2.620338499546051025e-01 1.393889039754867554e-01 -1.585785597562789917e-01 -1.179890483617782593e-01 -1.937527209520339966e-02 -5.379895865917205811e-02 4.505907744169235229e-02 -1.226295828819274902e-01 1.045020595192909241e-01 2.677156627178192139e-01 -6.166447326540946960e-02 1.236328110098838806e-01 1.965240240097045898e-01 2.665328085422515869e-01 -3.258582204580307007e-02 1.310775130987167358e-01 -2.117175757884979248e-01 2.063938081264495850e-01 1.710367053747177124e-01 1.639590561389923096e-01 -2.787044085562229156e-02 1.168278008699417114e-01 4.738027602434158325e-02
1.603448987007141113e-01 -1.270850151777267456e-01 2.518923282623291016e-01 -8.028581738471984863e-02 1.792089343070983887e-01 2.925354540348052979e-01 -4.610801860690116882e-02 -3.841543197631835938e-01 8.191765844821929932e-02 -1.948041468858718872e-01 -5.279101803898811340e-02 2.221184968948364258e-01 -1.252315193414688110e-01 1.106143295764923096e-01 8.785359561443328857e-03 2.186914682388305664e-01 -9.679288417100906372e-02 1.249820664525032043e-01 3.111150860786437988e-01 1.344758570194244385e-01 -1.521956622600555420e-01 3.348616361618041992e-01 -4.005575180053710938e-02 1.243827044963836670e-01 -1.721702665090560913e-01 6.264959229156374931e-04 3.862099722027778625e-02 -2.298092544078826904e-01 1.654461324214935303e-01 -1.257548183202743530e-01 -8.924296498298645020e-02 1.446060240268707275e-01
-8.374059200286865234e-02 1.482479157857596874e-03 1.201213002204895020e-01 2.007793933153152466e-01 -4.028990864753723145e-02 7.079672068357467651e-02 1.332642138004302979e-01 -3.374951183795928955e-01 2.622402906417846680e-01 6.809199601411819458e-02 -2.374718487262725830e-01 6.314622610807418823e-02 -3.205455243587493896e-01 -1.261607185006141663e-02 -4.265893697738647461e-01 -1.414520740509033203e-01 -3.969636261463165283e-01 1.447868347167968750e-01 2.373854070901870728e-01 1.513747312128543854e-02 7.905007898807525635e-02 1.699392497539520264e-01 -7.512375712394714355e-02 -1.525237560272216797e-01 6.562278419733047485e-02 -9.564341604709625244e-02 -1.039337962865829468e-01 7.986707985401153564e-02 2.049783058464527130e-02 3.855305165052413940e-02 1.718485951423645020e-01 -5.514320917427539825e-03
1.684793978929519653e-01 2.059565335512161255e-01 -7.687672227621078491e-02 3.305108845233917236e-01 -2.523753345012664795e-01 3.128982335329055786e-02 -1.378916017711162567e-02 -5.137364268302917480e-01 -1.596476733684539795e-01 -1.896358877420425415e-01 -6.630336493253707886e-02 1.861383393406867981e-02 -1.420610994100570679e-01 -2.765870392322540283e-01 -1.770159974694252014e-02 4.602185264229774475e-02 -8.989713340997695923e-02 2.097421735525131226e-01 2.079814523458480835e-01 6.253010127693414688e-03 -1.004752144217491150e-01 3.549699187278747559e-01 1.289543211460113525e-01 8.882968872785568237e-02 6.594802439212799072e-02 1.670304089784622192e-01 -4.207661375403404236e-02 -6.881666183471679688e-02 1.358236074447631836e-01 -6.700014322996139526e-02 -1.915729418396949768e-02 -4.371202364563941956e-02
-1.350923627614974976e-01 -2.253363579511642456e-01 7.428327947854995728e-02 7.991602271795272827e-02 -9.802044928073883057e-02 -3.221882879734039307e-02 -6.423043087124824524e-03 -3.427670598030090332e-01 -2.348640002310276031e-03 -5.461467429995536804e-02 2.240540534257888794e-01 1.636720597743988037e-01 -1.512957066297531128e-01 3.364414870738983154e-01 -1.163124442100524902e-01 2.275483906269073486e-01 -4.062618911266326904e-01 1.131830960512161255e-01 2.905258238315582275e-01 1.330033596605062485e-02 -8.046264201402664185e-02 1.448458880186080933e-01 1.621960401535034180e-01 1.994800716638565063e-01 1.407048255205154419e-01 4.818461835384368896e-02 -1.938681304454803467e-01 9.957203269004821777e-02 1.200638562440872192e-01 2.119294553995132446e-01 -1.379650831222534180e-02 1.561753600835800171e-01
5.652702599763870239e-02 -3.374636173248291016e-01 1.540714502334594727e-01 1.041488200426101685e-01 6.594008207321166992e-02 2.102072834968566895e-01 1.113642081618309021e-01 -2.348913848400115967e-01 3.296339884400367737e-02 -1.950346380472183228e-01 -1.454851478338241577e-01 -1.958004012703895569e-02 -7.151658833026885986e-02 5.413035675883293152e-02 -2.867574989795684814e-01 7.749605923891067505e-02 -1.404624879360198975e-01 3.377644121646881104e-01 1.279983371496200562e-01 -2.175820292904973030e-03 1.964950561523437500e-01 9.230685979127883911e-02 -3.899196088314056396e-01 7.439942657947540283e-02 1.718336641788482666e-01 2.879261374473571777e-01 1.640359908342361450e-01 6.721146404743194580e-02 -1.367898434400558472e-01 1.261477917432785034e-01 -1.434453278779983521e-01 1.459840238094329834e-01
2.547974586486816406e-01 -1.541004776954650879e-01 1.249789223074913025e-01 2.496085911989212036e-01 -1.532744467258453369e-01 -1.169663965702056885e-01 7.505557686090469360e-02 -1.449741274118423462e-01 -7.073865830898284912e-02 -3.105094432830810547e-01 1.592331081628799438e-01 3.921527266502380371e-01 -1.186551526188850403e-01 1.037593837827444077e-02 -3.277130052447319031e-02 -1.831525117158889771e-01 -1.556357890367507935e-01 6.285735964775085449e-02 1.621629595756530762e-01 2.088700532913208008e-01 -6.434632092714309692e-02 -7.839538902044296265e-02 -2.045931369066238403e-01 3.119603693485260010e-01 4.428402334451675415e-02 -7.035377621650695801e-02 -4.669154062867164612e-02 5.594912171363830566e-02 2.956689000129699707e-01 1.044081524014472961e-01 2.811188399791717529e-01 -5.555680021643638611e-02
1.703078746795654297e-01 -2.350343167781829834e-01 7.624355703592300415e-02 -1.272678673267364502e-01 2.069878578186035156e-01 1.000909805297851562e-01 3.913927674293518066e-01 -3.266133666038513184e-01 -9.120266139507293701e-02 -1.440847218036651611e-01 -1.582771837711334229e-01 -1.835947111248970032e-02 -2.346909232437610626e-02 -1.742834746837615967e-01 -3.157405299134552479e-04 -7.641522586345672607e-02 -1.817875802516937256e-01 2.705725096166133881e-02 5.939790979027748108e-02 2.223685830831527710e-01 1.132792755961418152e-01 2.194422930479049683e-01 -1.984631270170211792e-01 -3.047180771827697754e-01 2.336856275796890259e-01 -3.929954022169113159e-02 -2.104829698801040649e-01 1.615940779447555542e-01 4.055603407323360443e-03 -2.597660720348358154e-01 7.264175266027450562e-02 -1.022826358675956726e-01
3.417432308197021484e-02 -2.499569654464721680e-01 -3.030320107936859131e-01 2.615326344966888428e-01 -1.246990519575774670e-03 9.271512739360332489e-03 1.235992461442947388e-01 -9.257606416940689087e-02 -1.331836432218551636e-01 -4.246583953499794006e-02 -2.290530055761337280e-01 3.322549462318420410e-01 1.727828532457351685e-01 2.585684359073638916e-01 1.482049189507961273e-02 4.457410424947738647e-02 -3.878680244088172913e-02 1.649417877197265625e-01 2.012745440006256104e-01 7.042302191257476807e-02 3.186861276626586914e-01 3.612916171550750732e-01 -2.729725837707519531e-01 9.116662293672561646e-02 -7.856832444667816162e-02 -5.965990573167800903e-02 -2.084117382764816284e-01 6.959367543458938599e-02 1.054751873016357422e-01 -4.438672587275505066e-02 8.744754642248153687e-02 -5.496428161859512329e-02
2.720981240272521973e-01 4.172842204570770264e-02 -3.427769988775253296e-02 3.222760260105133057e-01 -1.849726438522338867e-01 3.095749393105506897e-02 9.778928942978382111e-03 -3.405342698097229004e-01 -1.674784719944000244e-01 -2.193929702043533325e-01 -3.875290974974632263e-02 -3.232543170452117920e-02 -1.670079380273818970e-01 -1.959974616765975952e-01 1.244429275393486023e-01 -1.734573766589164734e-02 -1.229727119207382202e-01 1.544858515262603760e-01 3.635696172714233398e-01 -4.444863647222518921e-02 -1.215964108705520630e-01 2.103009372949600220e-01 1.867955923080444336e-01 -7.939976453781127930e-02 6.493464112281799316e-02 2.159811109304428101e-01 -3.291530907154083252e-01 -9.117542952299118042e-02 1.183930709958076477e-01 -2.034814506769180298e-01 1.026810556650161743e-01 1.701381616294384003e-02
2.900153212249279022e-02 -1.681571453809738159e-01 8.456590026617050171e-02 2.567878365516662598e-01 1.183957885950803757e-02 3.745093196630477905e-02 -6.997578591108322144e-02 -2.405945062637329102e-01 7.371462136507034302e-02 -2.120812684297561646e-01 3.324274420738220215e-01 1.170402988791465759e-01 -1.716532856225967407e-01 2.859197556972503662e-01 1.437866967171430588e-02 -1.715915650129318237e-02 -3.177345395088195801e-01 1.734854578971862793e-01 3.821170032024383545e-01 -1.143075376749038696e-01 -1.872975379228591919e-01 1.866770237684249878e-01 1.124454140663146973e-01 5.853747203946113586e-02 2.139322161674499512e-01 -1.315904706716537476e-01 -1.864124685525894165e-01 7.995276898145675659e-02 4.711532592773437500e-02 1.343961805105209351e-01 -1.474266797304153442e-01 1.573452204465866089e-01
-1.879805922508239746e-01 -7.498276419937610626e-03 -5.040564388036727905e-02 2.124397456645965576e-01 1.834465116262435913e-01 3.098104894161224365e-01 3.210361599922180176e-01 -1.095610558986663818e-01 -1.792381852865219116e-01 -9.825566411018371582e-02 -1.284175515174865723e-01 2.884098589420318604e-01 -1.878771334886550903e-01 2.521380409598350525e-02 3.273977711796760559e-02 1.012433469295501709e-01 -1.254133284091949463e-01 2.133630961179733276e-01 -9.546215087175369263e-02 5.735322460532188416e-02 3.035145401954650879e-01 1.335440427064895630e-01 -1.422362774610519409e-01 7.151660323143005371e-02 8.726656436920166016e-02 -8.573031425476074219e-02 -2.516102194786071777e-01 1.909544765949249268e-01 1.138954982161521912e-02 3.665665863081812859e-03 1.595949083566665649e-01 -3.663598597049713135e-01
1.553966701030731201e-01 -1.900928318500518799e-01 -9.123940020799636841e-02 3.534759581089019775e-01 2.012974321842193604e-01 3.675737977027893066e-01 -2.005860656499862671e-01 -1.655977070331573486e-01 -2.972322702407836914e-01 -3.171415328979492188e-01 -1.450148075819015503e-01 2.852667681872844696e-02 -1.007517725229263306e-01 2.031242847442626953e-01 1.225579082965850830e-01 -7.693833857774734497e-02 -3.049180209636688232e-01 -8.289981633424758911e-02 1.975895613431930542e-01 -4.043241962790489197e-02 -1.204017177224159241e-01 1.475935727357864380e-01 -7.273842394351959229e-02 3.915556147694587708e-02 1.849436163902282715e-01 -3.506692126393318176e-02 -4.502890631556510925e-02 1.224002018570899963e-01 -2.707262523472309113e-03 -9.616101533174514771e-02 1.206683963537216187e-01 1.419588625431060791e-01
3.897107765078544617e-02 1.411110861226916313e-03 -7.805590331554412842e-02 3.307712674140930176e-01 9.758430719375610352e-02 5.023248121142387390e-02 -9.540101885795593262e-02 -2.689197063446044922e-01 2.058456987142562866e-01 5.276259034872055054e-02 1.868484169244766235e-01 1.662771701812744141e-01 -2.693866789340972900e-01 -1.732810884714126587e-01 2.484082058072090149e-02 2.162508070468902588e-01 -5.374829098582267761e-02 1.711857765913009644e-01 9.203641861677169800e-02 2.717433273792266846e-01 3.706724941730499268e-02 1.164903789758682251e-01 -2.252413183450698853e-01 1.615780889987945557e-01 2.893132865428924561e-01 -4.846302792429924011e-02 1.015092283487319946e-01 6.056347116827964783e-02 3.787092268466949463e-01 2.092414796352386475e-01 1.916217654943466187e-01 -3.974570333957672119e-02
-9.999947249889373779e-02 -1.747878193855285645e-01 6.928365677595138550e-02 1.680006235837936401e-01 -3.234636038541793823e-02 -6.533355265855789185e-02 2.390046864748001099e-01 -1.390361636877059937e-01 -2.157747894525527954e-01 -2.572445571422576904e-01 -1.787485182285308838e-01 1.616370975971221924e-01 -2.321743220090866089e-01 -5.652627721428871155e-02 -2.476591058075428009e-02 9.569605439901351929e-02 -4.329488575458526611e-01 4.462366998195648193e-01 2.223480306565761566e-02 2.671237289905548096e-02 1.155521348118782043e-02 2.220735102891921997e-01 5.988693237304687500e-02 -4.634094238281250000e-02 2.507230043411254883e-01 1.571827083826065063e-01 2.355660051107406616e-01 9.610669314861297607e-02 -1.280522253364324570e-02 8.151866495609283447e-03 3.197772428393363953e-02 1.022755280137062073e-01
1.142129078507423401e-01 -2.358610928058624268e-01 9.009773493744432926e-04 1.911975294351577759e-01 -4.504220560193061829e-03 2.451596856117248535e-01 -1.064747348427772522e-01 -2.219309359788894653e-01 -2.954842709004878998e-02 -1.978503465652465820e-01 7.182490080595016479e-03 9.228270500898361206e-02 -4.814567565917968750e-01 2.482064515352249146e-01 -5.391594953835010529e-03 1.242467984557151794e-01 -8.974704146385192871e-02 1.530134975910186768e-01 1.809218674898147583e-01 -1.187217459082603455e-01 6.264622509479522705e-02 -3.803702536970376968e-03 -7.072167843580245972e-02 1.851843893527984619e-01 3.829899430274963379e-01 -1.717045009136199951e-01 1.595558971166610718e-01 9.884810447692871094e-02 9.829545021057128906e-02 -4.428408667445182800e-02 -2.572705447673797607e-01 -7.656118273735046387e-02
1.470446735620498657e-01 -8.290345221757888794e-02 7.802892476320266724e-02 1.758514791727066040e-01 1.571863442659378052e-01 2.590346932411193848e-01 2.004267126321792603e-01 -1.824747622013092041e-01 -1.327268928289413452e-01 -2.232238501310348511e-01 3.100525774061679840e-02 -1.167275160551071167e-01 -2.559763751924037933e-02 -1.199120134115219116e-01 1.581506431102752686e-01 1.962520629167556763e-01 -5.958397388458251953e-01 1.311082690954208374e-01 1.070833876729011536e-01 2.055698335170745850e-01 9.334287792444229126e-02 8.089310489594936371e-03 -2.328662872314453125e-01 1.413115262985229492e-01 -6.006580963730812073e-02 -3.789171576499938965e-02 -1.329558044672012329e-01 7.924045622348785400e-02 1.086379140615463257e-01 1.438644677400588989e-01 -8.312338031828403473e-03 1.953033804893493652e-01
-7.204150408506393433e-02 -2.845731079578399658e-01 7.784965634346008301e-02 1.604290455579757690e-01 2.429342269897460938e-01 7.696618139743804932e-02 8.819214254617691040e-02 -2.261315286159515381e-01 1.366480253636837006e-02 -4.348538219928741455e-01 4.443304985761642456e-02 7.704757899045944214e-02 -4.344364106655120850e-01 1.258848011493682861e-01 -1.656619310379028320e-01 1.182660460472106934e-01 1.684478968381881714e-01 -3.722074627876281738e-02 2.226021885871887207e-01 8.477473258972167969e-02 9.069485217332839966e-02 1.444032937288284302e-01 9.655750542879104614e-02 -8.649264276027679443e-02 1.086706966161727905e-01 1.348813027143478394e-01 -9.980380535125732422e-03 2.469857931137084961e-01 5.563680455088615417e-02 -9.083157032728195190e-02 -2.573985373601317406e-03 2.830737829208374023e-01
1.246368512511253357e-02 3.040590882301330566e-02 -1.449413001537322998e-01 3.461150452494621277e-02 6.291182339191436768e-02 1.959713101387023926e-01 2.792856097221374512e-01 -3.000438213348388672e-01 -1.885289400815963745e-01 -6.830490380525588989e-02 -1.205311492085456848e-01 8.489291369915008545e-02 -2.715184092521667480e-01 -2.372660040855407715e-01 -1.098859161138534546e-01 4.176688566803932190e-02 -4.051914811134338379e-01 4.923054873943328857e-01 2.623022906482219696e-02 -1.124544143676757812e-01 1.098962575197219849e-01 1.986657828092575073e-01 -1.090794242918491364e-02 7.559774070978164673e-02 -1.321774907410144806e-02 -8.777223527431488037e-02 -9.548878669738769531e-02 1.210737973451614380e-01 1.773225367069244385e-01 -3.573495149612426758e-02 1.180876865983009338e-01 7.046975195407867432e-02
2.263377159833908081e-01 1.634143888950347900e-01 -3.177531659603118896e-01 -3.041525604203343391e-03 -1.293054223060607910e-01 2.761089801788330078e-01 2.783999312669038773e-03 -2.482026368379592896e-01 8.002202212810516357e-02 -1.846490800380706787e-01 3.160746395587921143e-02 4.109062850475311279e-01 -1.622127555310726166e-02 1.371072232723236084e-01 9.650801122188568115e-02 8.121554553508758545e-02 -3.886415064334869385e-01 -6.895549595355987549e-02 1.634993851184844971e-01 2.497535571455955505e-02 1.638722270727157593e-01 1.141609624028205872e-01 -1.717723160982131958e-01 3.380588442087173462e-02 2.115650326013565063e-01 2.345283627510070801e-01 5.579870566725730896e-02 2.171991020441055298e-02 -8.028697967529296875e-02 1.104527711868286133e-02 3.345737606287002563e-02 -2.376657873392105103e-01
8.100513368844985962e-02 -1.614607274532318115e-01 -5.622976645827293396e-02 -1.173001676797866821e-01 1.447357833385467529e-01 9.767697751522064209e-02 2.681455016136169434e-01 -3.069151639938354492e-01 -9.823161363601684570e-02 -1.366242766380310059e-01 -1.269796341657638550e-01 -1.865040883421897888e-02 -9.743423014879226685e-02 -1.145954728126525879e-01 -6.558975670486688614e-03 -1.309321820735931396e-01 -2.529756724834442139e-01 -8.521475829184055328e-03 -2.355467155575752258e-02 3.110228478908538818e-01 2.296962738037109375e-01 2.515769004821777344e-01 -2.188302874565124512e-01 -3.008531332015991211e-01 1.922331750392913818e-01 -9.612749516963958740e-02 -2.156076580286026001e-01 1.487419158220291138e-01 2.177022397518157959e-01 -2.369843572378158569e-01 1.854927986860275269e-01 2.611357718706130981e-02
2.945495247840881348e-01 6.873442977666854858e-02 -2.247381210327148438e-01 3.823212115094065666e-03 -9.509232640266418457e-02 2.333124876022338867e-01 8.780800551176071167e-02 -1.767840087413787842e-01 3.819691017270088196e-02 -3.348417207598686218e-02 2.089556865394115448e-02 3.479129374027252197e-01 -5.144520103931427002e-02 1.777698658406734467e-02 -1.662818342447280884e-01 -1.255207508802413940e-01 -2.367612123489379883e-01 5.193946510553359985e-02 3.467932045459747314e-01 -5.097102373838424683e-03 3.393743634223937988e-01 2.750829458236694336e-01 -1.567506790161132812e-01 7.363958656787872314e-02 1.869488805532455444e-01 1.638956069946289062e-01 -7.497259229421615601e-02 1.630411297082901001e-01 -2.722068130970001221e-01 -7.429563254117965698e-02 -5.053774267435073853e-02 -9.516590088605880737e-02
-1.299684680998325348e-02 -9.239730983972549438e-02 -4.311887919902801514e-02 1.075212508440017700e-01 3.248127698898315430e-01 2.911794558167457581e-02 -2.858252264559268951e-02 -2.260020226240158081e-01 -1.769383549690246582e-01 -3.250175714492797852e-01 2.844675183296203613e-01 1.980478875339031219e-02 -1.704918593168258667e-01 1.090254411101341248e-01 1.812149584293365479e-01 1.229672208428382874e-01 -1.401355713605880737e-01 2.412450462579727173e-01 2.234718054533004761e-01 7.225529849529266357e-02 -4.909134283661842346e-02 1.687538325786590576e-01 1.325936168432235718e-01 -2.235925644636154175e-01 2.631497085094451904e-01 1.545427888631820679e-01 -5.215359386056661606e-03 -6.443682312965393066e-02 2.558465600013732910e-01 3.317548334598541260e-01 7.120242714881896973e-02 5.565826222300529480e-02
1.576808542013168335e-01 -6.778396666049957275e-02 -4.292286559939384460e-02 2.497786469757556915e-02 -5.543601140379905701e-02 2.833282053470611572e-01 2.091040164232254028e-01 -1.302585005760192871e-01 1.890849769115447998e-01 -2.118110507726669312e-01 6.654661893844604492e-02 1.227133870124816895e-01 -1.199471652507781982e-01 3.338020667433738708e-02 -1.656387299299240112e-01 -1.089301332831382751e-01 -9.314896911382675171e-02 1.028801873326301575e-01 2.299875766038894653e-01 3.836745396256446838e-02 2.078259736299514771e-01 3.430102765560150146e-01 3.465833663940429688e-01 -1.338160336017608643e-01 2.811774052679538727e-02 -2.094879299402236938e-01 -2.626250386238098145e-01 3.312108516693115234e-01 1.440785378217697144e-01 -4.361012950539588928e-02 -1.698079258203506470e-01 -1.475909948348999023e-01
1.168964430689811707e-01 -3.919492289423942566e-02 -3.452186658978462219e-02 1.642053276300430298e-01 1.309086978435516357e-01 2.564007937908172607e-01 -6.113053858280181885e-02 -9.058184176683425903e-02 1.740408362820744514e-03 -1.567064076662063599e-01 1.842758432030677795e-02 1.991660445928573608e-01 -4.801776707172393799e-01 5.682315677404403687e-02 -2.074081748723983765e-01 1.464604958891868591e-02 -5.698548629879951477e-02 4.029076546430587769e-02 -1.481112558394670486e-02 1.033828705549240112e-01 2.542143464088439941e-01 3.760567605495452881e-01 -1.663978695869445801e-01 1.974365264177322388e-01 -1.494697388261556625e-02 1.098305061459541321e-01 -2.528629601001739502e-01 -5.986914038658142090e-02 2.181502059102058411e-02 1.045930236577987671e-01 2.856227196753025055e-02 -3.737539947032928467e-01
-5.663146078586578369e-02 -2.325983718037605286e-03 -9.784901142120361328e-02 1.821896284818649292e-01 1.008060351014137268e-01 6.785595417022705078e-02 -1.200615763664245605e-01 -1.220463514328002930e-01 8.980065584182739258e-02 -2.700553536415100098e-01 3.574704518541693687e-03 2.344102412462234497e-01 1.831073611974716187e-01 6.764906644821166992e-02 3.951565921306610107e-01 1.214056462049484253e-01 -2.365859746932983398e-01 2.124402076005935669e-01 1.696071624755859375e-01 8.261711150407791138e-02 3.586500585079193115e-01 2.844343185424804688e-01 -6.098388880491256714e-02 1.009696498513221741e-01 2.223733514547348022e-01 -1.414890885353088379e-01 2.557136714458465576e-01 3.854703530669212341e-02 -7.411088794469833374e-02 -4.199151415377855301e-03 2.453711479902267456e-01 -5.283809453248977661e-02
4.884392321109771729e-01 4.270139615982770920e-03 8.014148473739624023e-02 1.612944602966308594e-01 4.614357650279998779e-02 4.624900221824645996e-02 -3.356187790632247925e-02 -3.825415968894958496e-01 7.775262743234634399e-02 -1.229151710867881775e-01 -1.372872591018676758e-01 -3.146539255976676941e-02 -1.737435460090637207e-01 -2.062568515539169312e-01 8.061913400888442993e-02 -1.107038408517837524e-01 -2.133886888623237610e-02 2.613816261291503906e-01 2.358431518077850342e-01 -6.933303922414779663e-02 -8.719456195831298828e-02 1.612982451915740967e-01 1.120371185243129730e-02 4.976618289947509766e-02 2.720346152782440186e-01 3.879540041089057922e-02 6.016951799392700195e-02 3.599929437041282654e-02 2.429079115390777588e-01 -3.714482858777046204e-02 1.846268475055694580e-01 -3.231723904609680176e-01
1.049649566411972046e-01 -3.737025856971740723e-01 -1.688370555639266968e-01 -3.385176137089729309e-02 4.309804737567901611e-02 2.151293456554412842e-01 2.645904421806335449e-01 -3.324986696243286133e-01 3.841453790664672852e-02 -3.225573301315307617e-01 1.505940705537796021e-01 1.548192799091339111e-01 2.393303811550140381e-01 -1.029941588640213013e-01 -2.670017257332801819e-02 2.163019329309463501e-01 7.113552093505859375e-02 2.526834309101104736e-01 1.626520603895187378e-01 2.257848232984542847e-01 5.053209885954856873e-02 2.129303514957427979e-01 -9.645584225654602051e-02 4.849683493375778198e-02 6.921286880970001221e-02 -1.867481470108032227e-01 -1.148416250944137573e-01 -4.082215949892997742e-02 6.167762726545333862e-02 -1.333967875689268112e-02 -9.827290661633014679e-03 2.427577972412109375e-01
-2.251477912068367004e-02 -4.748140275478363037e-01 -1.346208900213241577e-01 1.384490877389907837e-01 -2.206729948520660400e-01 -5.954865831881761551e-03 1.469208449125289917e-01 -1.900872737169265747e-01 -1.260413229465484619e-01 -1.919749826192855835e-01 -1.360778957605361938e-01 -6.397558748722076416e-02 1.128146611154079437e-02 2.484390735626220703e-01 2.753043919801712036e-02 1.799650192260742188e-01 -3.140997886657714844e-01 6.732113659381866455e-02 2.925261557102203369e-01 9.624398499727249146e-02 1.549152433872222900e-01 1.383389085531234741e-01 2.356182411313056946e-02 2.768428251147270203e-02 1.701291054487228394e-01 9.820944070816040039e-02 -1.156281083822250366e-01 -7.237868010997772217e-02 2.253769636154174805e-01 -1.042385250329971313e-01 1.229630410671234131e-01 -2.889574766159057617e-01
2.531039528548717499e-03 -2.105176150798797607e-01 -8.480661362409591675e-02 -1.062880679965019226e-01 1.209528744220733643e-01 6.297970190644264221e-03 -1.096205860376358032e-01 -3.667754828929901123e-01 1.189778149127960205e-01 -3.642415702342987061e-01 -1.716608256101608276e-01 1.144282966852188110e-01 -9.917041659355163574e-02 2.525723278522491455e-01 -2.643840759992599487e-02 2.169660627841949463e-01 -2.583861649036407471e-01 -9.063325077295303345e-02 1.961511522531509399e-01 4.798341169953346252e-02 7.811695337295532227e-02 4.226392805576324463e-01 2.474831417202949524e-02 1.159096211194992065e-01 -1.299971938133239746e-01 -5.424829572439193726e-02 7.801968604326248169e-02 2.469158768653869629e-01 1.443355679512023926e-01 -4.814684391021728516e-02 -1.738321930170059204e-01 1.019427925348281860e-01
7.014151662588119507e-02 -3.695540428161621094e-01 1.690326817333698273e-02 1.883620619773864746e-01 -2.744515240192413330e-01 1.859864592552185059e-01 -1.551935523748397827e-01 -3.187223672866821289e-01 1.444576978683471680e-01 -1.144853308796882629e-01 1.876876205205917358e-01 -1.435473859310150146e-01 -2.078003995120525360e-02 -1.107563544064760208e-02 6.357205659151077271e-02 5.834486708045005798e-02 -1.882876008749008179e-01 1.865620613098144531e-01 2.685817778110504150e-01 1.165512278676033020e-01 1.891260594129562378e-01 2.248072177171707153e-01 1.247059628367424011e-01 -1.114190369844436646e-01 -5.597972124814987183e-02 2.332870513200759888e-01 -2.526915371417999268e-01 -6.847003102302551270e-02 -2.922664582729339600e-02 6.264632195234298706e-02 2.903452813625335693e-01 -6.265359371900558472e-02
-4.389389231801033020e-02 -2.640316486358642578e-01 9.249358624219894409e-02 2.338100969791412354e-01 -1.192125454545021057e-01 3.615347743034362793e-01 1.948394179344177246e-01 -2.260851562023162842e-01 1.234931945800781250e-01 -1.527068614959716797e-01 2.758793830871582031e-01 4.558043926954269409e-02 -1.070118099451065063e-01 1.527778804302215576e-01 2.893507666885852814e-02 -2.073720283806324005e-02 6.635344121605157852e-03 -2.079119533300399780e-01 2.978133261203765869e-01 -4.297123476862907410e-02 3.199671804904937744e-01 2.306052297353744507e-01 2.167463488876819611e-02 -1.404649317264556885e-01 1.490895003080368042e-01 1.364318188279867172e-02 -3.158082962036132812e-01 -2.999327443831134588e-05 -1.025384757667779922e-02 9.001269191503524780e-02 6.357938051223754883e-02 1.853604316711425781e-01
2.344651073217391968e-01 -1.826451420783996582e-01 -2.163006663322448730e-01 5.921936407685279846e-02 -4.606645181775093079e-02 -2.547750174999237061e-01 1.938786506652832031e-01 -1.279635727405548096e-01 3.434101939201354980e-01 -1.055914610624313354e-01 -6.091518700122833252e-02 -2.716368809342384338e-02 -1.491761654615402222e-01 1.998985856771469116e-01 1.721141338348388672e-01 1.555951982736587524e-01 -2.007830888032913208e-01 4.807545617222785950e-02 3.845816254615783691e-01 -1.769627444446086884e-02 1.800168887712061405e-03 3.010489046573638916e-01 -2.531328499317169189e-01 1.063797995448112488e-01 2.455881834030151367e-01 -1.962682604789733887e-02 1.302754133939743042e-01 6.357829272747039795e-02 -1.688412725925445557e-01 -1.422275006771087646e-01 5.469118803739547729e-02 2.225756831467151642e-02
-9.951104968786239624e-02 -2.349124848842620850e-01 -3.142372369766235352e-01 2.117955237627029419e-01 -5.751906707882881165e-02 1.266787648200988770e-01 1.474767625331878662e-01 -2.864179909229278564e-01 8.580806851387023926e-02 -6.413299590349197388e-02 -9.291844069957733154e-02 2.566246688365936279e-01 -6.495956331491470337e-02 2.558536231517791748e-01 1.526970863342285156e-01 9.085246920585632324e-02 -1.159124374389648438e-01 5.299288034439086914e-02 2.396652847528457642e-01 -1.577716767787933350e-01 2.623085379600524902e-01 2.586480975151062012e-01 6.198950484395027161e-02 9.585437923669815063e-02 -3.491250798106193542e-02 -4.121806845068931580e-02 -2.738025188446044922e-01 -9.286726266145706177e-02 2.969368696212768555e-01 4.617772251367568970e-02 1.022061109542846680e-01 -2.153665870428085327e-01
7.688429206609725952e-02 -1.943065375089645386e-01 -1.178936846554279327e-02 -1.909680813550949097e-01 9.491052478551864624e-02 -1.760810017585754395e-01 1.805560663342475891e-02 -3.053961992263793945e-01 -5.933638662099838257e-02 -1.505534052848815918e-01 1.065731942653656006e-01 2.592855095863342285e-01 -3.730048239231109619e-01 1.727754771709442139e-01 8.839218318462371826e-02 2.664073705673217773e-01 -2.111592739820480347e-01 1.960046738386154175e-01 1.272193193435668945e-01 -1.465546637773513794e-01 1.362056732177734375e-01 2.081434614956378937e-02 -1.171780079603195190e-01 1.032907590270042419e-01 -4.029786586761474609e-02 -1.206595748662948608e-01 7.556118071079254150e-02 1.725315600633621216e-01 4.038666188716888428e-01 -2.166940420866012573e-01 8.397699147462844849e-02 -2.732502296566963196e-02
1.614083647727966309e-01 3.981794789433479309e-02 1.907165348529815674e-01 -2.713007032871246338e-01 3.208832815289497375e-02 4.176882654428482056e-02 1.473622322082519531e-01 -4.125588834285736084e-01 6.117619201540946960e-02 -2.633262574672698975e-01 3.922085762023925781e-01 1.393486857414245605e-01 -4.296657145023345947e-01 3.326683863997459412e-02 2.620582527015358210e-04 1.326484531164169312e-01 -6.979843974113464355e-02 1.566267907619476318e-01 -2.350262738764286041e-02 2.520974539220333099e-02 2.579716220498085022e-02 2.722079455852508545e-01 -2.813272178173065186e-01 9.527169913053512573e-02 4.049469903111457825e-02 -8.786495029926300049e-02 8.173134177923202515e-03 -3.377785533666610718e-02 -2.787283994257450104e-02 3.434669598937034607e-02 -8.602823317050933838e-02 6.741730123758316040e-02
3.845011591911315918e-01 2.698697149753570557e-01 -2.609215974807739258e-01 2.776466608047485352e-01 -1.155061349272727966e-01 3.691132664680480957e-01 9.056905657052993774e-02 -2.116498649120330811e-01 2.384974658489227295e-01 -1.665198206901550293e-01 5.023403838276863098e-02 3.670983016490936279e-02 -2.491457760334014893e-01 9.342183172702789307e-02 -2.972248196601867676e-02 2.350697368383407593e-01 -7.765588909387588501e-02 -3.167986869812011719e-02 6.954950094223022461e-02 1.381254289299249649e-02 5.703821778297424316e-02 8.462706953287124634e-02 -1.681805700063705444e-01 1.588425040245056152e-01 1.970944255590438843e-01 2.174981683492660522e-01 9.966158121824264526e-02 1.289712786674499512e-01 1.622122079133987427e-01 1.042423490434885025e-02 1.920992694795131683e-02 -2.554784715175628662e-02
1.599711328744888306e-01 1.520671695470809937e-01 -3.281548321247100830e-01 -7.790745235979557037e-03 -1.247507780790328979e-01 8.285685628652572632e-02 -3.901500999927520752e-02 -1.232502385973930359e-01 1.360355317592620850e-01 -2.913530468940734863e-01 2.509627863764762878e-02 3.603993058204650879e-01 -1.376695092767477036e-02 -1.593942940235137939e-02 5.508671700954437256e-02 -3.232809156179428101e-02 -4.158691465854644775e-01 -8.279590308666229248e-02 2.273904681205749512e-01 6.000913679599761963e-02 1.429435014724731445e-01 1.143190115690231323e-01 -2.099707722663879395e-01 3.481382038444280624e-03 2.964481413364410400e-01 2.545039057731628418e-01 1.513752155005931854e-02 2.628006637096405029e-01 1.833149045705795288e-02 -8.427339047193527222e-02 -8.073267526924610138e-03 -1.542828977108001709e-01
3.850557282567024231e-02 -3.301285579800605774e-02 1.892247349023818970e-01 8.218379318714141846e-02 1.004214361310005188e-01 1.248531192541122437e-01 7.709399797022342682e-03 -2.182573378086090088e-01 -1.261962354183197021e-01 -4.746592044830322266e-01 3.911273181438446045e-02 -2.869949862360954285e-02 -1.952632516622543335e-01 3.011264801025390625e-01 -1.726236753165721893e-02 1.799747943878173828e-01 -1.981292515993118286e-01 2.220031432807445526e-02 1.352918893098831177e-01 9.718145430088043213e-02 1.562287211418151855e-01 2.612750232219696045e-01 -9.254083782434463501e-02 -1.626609638333320618e-02 -2.137244939804077148e-01 1.195032149553298950e-01 2.223700881004333496e-01 2.638206779956817627e-01 9.646253287792205811e-02 -5.007730051875114441e-02 -3.371392786502838135e-01 -5.425428226590156555e-02
-1.134437397122383118e-01 -1.164501458406448364e-01 -3.690892457962036133e-02 1.200769171118736267e-01 2.596574425697326660e-01 2.157513797283172607e-01 1.394095122814178467e-01 -1.638290286064147949e-01 -2.012105435132980347e-01 -9.930459409952163696e-02 -1.861672997474670410e-01 3.080823421478271484e-01 9.507608413696289062e-02 -1.607223153114318848e-01 -1.209037005901336670e-01 3.038688600063323975e-01 -9.264007955789566040e-02 2.145242393016815186e-01 1.349757015705108643e-01 -9.564406238496303558e-03 1.727289855480194092e-01 1.620956659317016602e-01 -4.973034188151359558e-02 -1.679288446903228760e-01 1.441679745912551880e-01 1.086072474718093872e-01 -3.365612030029296875e-01 8.135412633419036865e-02 2.353524714708328247e-01 -2.330599725246429443e-01 2.279768884181976318e-01 4.414869472384452820e-02
1.616000197827816010e-02 -1.595066040754318237e-01 3.336754813790321350e-02 8.376834541559219360e-02 1.234265863895416260e-01 -1.364032775163650513e-01 -4.566283896565437317e-02 -2.898098528385162354e-01 -7.242362946271896362e-02 -6.732842326164245605e-02 1.334508061408996582e-01 7.437591254711151123e-02 -4.468199312686920166e-01 3.397630453109741211e-01 -1.749685034155845642e-03 1.445680558681488037e-01 -1.054013967514038086e-01 1.668769270181655884e-01 -1.325020845979452133e-02 -2.004002779722213745e-02 1.434152871370315552e-01 1.509566009044647217e-01 -3.267218917608261108e-02 -5.544233694672584534e-02 2.659038305282592773e-01 -1.016696766018867493e-01 -9.466402977705001831e-02 2.080524414777755737e-01 4.851255118846893311e-01 -1.388593316078186035e-01 1.698753610253334045e-02 -4.363988339900970459e-02
7.265414576977491379e-03 -2.595205307006835938e-01 -2.555241584777832031e-01 3.743367791175842285e-01 -6.301478296518325806e-02 1.592415869235992432e-01 1.056771352887153625e-01 -3.112050890922546387e-01 -6.184266530908644199e-04 -1.290274560451507568e-01 1.195906475186347961e-01 2.455149441957473755e-01 -1.379562467336654663e-01 1.904984861612319946e-01 2.782685123383998871e-02 1.435792893171310425e-01 -6.918492168188095093e-02 -1.442045420408248901e-01 2.213478460907936096e-02 -3.726330399513244629e-02 3.200365006923675537e-01 2.900193631649017334e-01 8.211594820022583008e-02 8.233816176652908325e-02 -1.681143045425415039e-01 -4.974703490734100342e-02 -2.687090933322906494e-01 -9.155558794736862183e-02 1.311255246400833130e-01 -3.669149428606033325e-02 1.077341958880424500e-01 -2.300074547529220581e-01
1.465855389833450317e-01 -1.823953539133071899e-01 2.496952712535858154e-01 2.101760208606719971e-01 1.395132541656494141e-01 6.431759148836135864e-02 1.279691755771636963e-01 -3.110516071319580078e-01 1.283271983265876770e-02 -2.717804610729217529e-01 2.983299493789672852e-01 -1.413767337799072266e-01 -3.614763170480728149e-02 9.967117011547088623e-02 2.021992653608322144e-01 -8.252859115600585938e-02 -2.286988347768783569e-01 6.570536643266677856e-02 3.821561336517333984e-01 -4.442417621612548828e-02 5.145674198865890503e-02 2.961790561676025391e-01 3.081830739974975586e-01 8.003941178321838379e-02 1.145713105797767639e-01 -1.637198776006698608e-01 2.678557485342025757e-02 -2.417222782969474792e-02 4.196756705641746521e-02 4.648935422301292419e-02 -1.331508755683898926e-01 -2.765409462153911591e-02
2.721436917781829834e-01 -4.926232248544692993e-02 1.346620172262191772e-01 2.632412910461425781e-01 1.973475217819213867e-01 -4.840986803174018860e-02 -2.261667400598526001e-01 -1.805894374847412109e-01 2.781070955097675323e-02 -2.403038144111633301e-01 4.250270873308181763e-02 -1.305654197931289673e-01 -2.574438750743865967e-01 -1.035546958446502686e-01 3.077381849288940430e-01 1.164361983537673950e-01 -5.046023055911064148e-02 2.051079571247100830e-01 1.790000498294830322e-01 -1.316921859979629517e-01 4.579243063926696777e-02 2.390736341476440430e-01 1.967184431850910187e-02 -3.998545929789543152e-02 2.912599444389343262e-01 -1.150020863860845566e-02 -2.305272966623306274e-02 1.380417495965957642e-01 1.241259574890136719e-01 -1.053765192627906799e-01 3.330307006835937500e-01 -2.262359112501144409e-01
1.941025257110595703e-01 -1.941379457712173462e-01 -9.054535627365112305e-02 2.036809325218200684e-01 5.648049712181091309e-02 1.616081148386001587e-01 -1.074904799461364746e-01 -2.992015480995178223e-01 -1.784421503543853760e-01 -3.472017049789428711e-01 -5.051186308264732361e-02 2.194428145885467529e-01 -1.332629173994064331e-01 1.559354215860366821e-01 -2.073082476854324341e-01 1.344138085842132568e-01 -2.005985677242279053e-01 4.745073243975639343e-02 2.902410626411437988e-01 1.083384603261947632e-01 -2.560616433620452881e-01 -1.831459701061248779e-01 5.440052971243858337e-02 5.268834903836250305e-02 3.182116448879241943e-01 -1.744490116834640503e-01 -9.459979087114334106e-02 9.594419971108436584e-03 1.408197581768035889e-01 -5.317300558090209961e-02 8.649897761642932892e-03 -1.776874959468841553e-01
1.264816373586654663e-01 1.640236377716064453e-01 1.104294601827859879e-02 4.608757495880126953e-01 -1.468631029129028320e-01 -4.430068284273147583e-02 6.375756859779357910e-02 -4.603148996829986572e-01 -6.920266151428222656e-02 -2.406501024961471558e-01 1.294145081192255020e-02 -6.547567993402481079e-02 -1.122050732374191284e-01 -6.636046338826417923e-03 2.174472250044345856e-02 3.726014867424964905e-02 2.296560443937778473e-03 1.806570030748844147e-02 3.284282982349395752e-01 -3.108860924839973450e-02 -1.757790297269821167e-01 3.537337183952331543e-01 8.046569675207138062e-02 7.372081279754638672e-02 1.435670405626296997e-01 2.120392322540283203e-01 -1.992051899433135986e-01 -6.561332195997238159e-02 9.814215824007987976e-03 -9.357491135597229004e-02 1.481607258319854736e-01 -7.726710289716720581e-02
-2.993202209472656250e-02 9.422832168638706207e-03 7.236354053020477295e-02 2.544666826725006104e-01 7.525468617677688599e-02 1.413392424583435059e-01 4.900929704308509827e-02 1.857930095866322517e-03 -2.414288930594921112e-02 -5.209269523620605469e-01 2.812447249889373779e-01 1.729931868612766266e-02 -7.390417903661727905e-02 -5.093748494982719421e-02 1.104451045393943787e-01 1.373785436153411865e-01 -2.629531919956207275e-01 -8.214791864156723022e-02 8.132006227970123291e-02 2.265726625919342041e-01 -4.586228355765342712e-02 2.385210096836090088e-01 -1.442596036940813065e-02 1.676526963710784912e-01 -1.355496584437787533e-03 2.496152184903621674e-02 -4.069329798221588135e-02 1.517717242240905762e-01 4.507051110267639160e-01 2.170090973377227783e-01 -1.051142141222953796e-01 -5.256072804331779480e-02
-8.193604648113250732e-02 -3.940453752875328064e-02 9.859921038150787354e-02 2.670393288135528564e-01 1.133689358830451965e-01 1.264144182205200195e-01 5.674182623624801636e-02 -1.743060648441314697e-01 -7.955593615770339966e-02 2.976927906274795532e-02 -1.190619990229606628e-01 3.394500911235809326e-02 -1.068394556641578674e-01 -5.868884548544883728e-02 -2.005042582750320435e-01 3.349782526493072510e-01 1.285305470228195190e-01 2.389949262142181396e-01 4.216281473636627197e-01 1.527979522943496704e-01 2.658487558364868164e-01 3.200567066669464111e-01 -1.698881238698959351e-01 1.069883927702903748e-01 -3.965823911130428314e-03 7.798235118389129639e-02 -1.761515438556671143e-01 1.209395155310630798e-01 1.355270445346832275e-01 -1.404002159833908081e-01 5.571440979838371277e-02 -2.780983150005340576e-01
8.925570175051689148e-03 -3.466702997684478760e-01 -7.387666404247283936e-02 2.126399725675582886e-01 -9.328875690698623657e-02 2.367819845676422119e-01 1.885565370321273804e-01 -3.740073442459106445e-01 1.936771720647811890e-01 -1.137760877609252930e-01 2.502592504024505615e-01 1.412010341882705688e-01 -1.962797045707702637e-01 -2.006635442376136780e-02 -4.155616834759712219e-02 -1.305754780769348145e-01 -1.041018962860107422e-01 1.233360618352890015e-01 1.226267665624618530e-01 3.626527637243270874e-02 2.846765518188476562e-01 -6.119283288717269897e-02 -1.158902198076248169e-01 1.437571942806243896e-01 1.795686967670917511e-02 -4.930149018764495850e-02 -8.362517505884170532e-02 -1.105158478021621704e-01 -7.926360517740249634e-02 -1.918846219778060913e-01 3.789497613906860352e-01 -1.678860336542129517e-01
2.169827371835708618e-01 -5.576591193675994873e-02 1.384720951318740845e-01 1.612813323736190796e-01 2.061716765165328979e-01 1.387483924627304077e-01 -1.531015336513519287e-01 -3.040559887886047363e-01 -6.302209943532943726e-02 -2.045177519321441650e-01 7.883559912443161011e-03 2.589328587055206299e-01 -1.525221318006515503e-01 3.318096697330474854e-01 1.374127417802810669e-01 -2.914664745330810547e-01 -2.571250498294830322e-01 -1.121478304266929626e-01 4.211582243442535400e-02 3.074895739555358887e-01 2.021864987909793854e-03 1.061945706605911255e-01 -1.297730579972267151e-02 2.093968680128455162e-03 -8.468526601791381836e-02 -1.320007164031267166e-02 1.744520366191864014e-01 1.182869728654623032e-02 1.629198640584945679e-01 6.131675839424133301e-02 2.300817817449569702e-01 -2.631414830684661865e-01
5.486770533025264740e-03 5.154280806891620159e-04 -1.908012330532073975e-01 3.702531456947326660e-01 -4.134002956561744213e-04 2.238243520259857178e-01 -1.989969909191131592e-01 -4.673955142498016357e-01 2.775502949953079224e-02 -1.826506704092025757e-01 1.547616422176361084e-01 1.361639946699142456e-01 1.521616578102111816e-01 -3.048489801585674286e-02 -1.393023133277893066e-01 1.416149735450744629e-01 -7.875237613916397095e-02 -2.614135667681694031e-02 3.440782055258750916e-02 2.203589230775833130e-01 1.500683426856994629e-01 -1.142790447920560837e-02 -4.300476610660552979e-02 -1.434450298547744751e-01 1.496754139661788940e-01 4.746190086007118225e-02 7.551754266023635864e-02 1.285525858402252197e-01 3.312541842460632324e-01 2.753766067326068878e-02 2.336333543062210083e-01 -2.539587318897247314e-01
-2.427499741315841675e-02 -2.780711650848388672e-01 2.279647253453731537e-02 1.695628911256790161e-01 1.916597187519073486e-01 1.941112242639064789e-02 7.882569730281829834e-02 -3.323808610439300537e-01 -2.448919713497161865e-01 -2.250284254550933838e-01 1.544490456581115723e-01 2.022664546966552734e-01 -1.740955710411071777e-01 2.315918058156967163e-01 1.241019815206527710e-01 1.379587221890687943e-02 -1.235953420400619507e-01 9.152243286371231079e-02 -3.604109585285186768e-02 9.378062188625335693e-02 6.576333940029144287e-02 8.343274146318435669e-02 4.115262627601623535e-02 -8.532832562923431396e-02 4.024893641471862793e-01 6.173579394817352295e-02 8.270885795354843140e-02 7.572738081216812134e-02 2.202188521623611450e-01 3.550494015216827393e-01 2.314645051956176758e-01 5.983736738562583923e-02
4.660112038254737854e-02 -1.226591877639293671e-02 1.477322131395339966e-01 2.464341968297958374e-01 1.603704877197742462e-02 6.969894468784332275e-02 -1.782070696353912354e-01 -5.785353854298591614e-02 -8.596149086952209473e-02 -3.763727545738220215e-01 -5.475534126162528992e-04 1.251772195100784302e-01 3.062547184526920319e-02 -1.289249360561370850e-01 3.420523107051849365e-01 3.190687596797943115e-01 -3.491432666778564453e-01 1.775123476982116699e-01 2.441321015357971191e-01 -1.341650541871786118e-02 -1.491617560386657715e-01 2.004541158676147461e-01 -2.321869321167469025e-02 -5.976852029561996460e-02 -7.639913260936737061e-02 7.846676744520664215e-03 -1.080200523138046265e-01 3.860530555248260498e-01 1.209823861718177795e-01 1.133467182517051697e-01 -6.346597801893949509e-04 -8.918941020965576172e-04
1.251630336046218872e-01 -3.922218382358551025e-01 -5.460287258028984070e-02 1.543937772512435913e-01 -2.093837037682533264e-02 -1.010487042367458344e-02 2.071138769388198853e-01 -2.923093140125274658e-01 1.634057797491550446e-02 1.440654546022415161e-01 1.300110574811697006e-02 -6.709507852792739868e-02 3.088601529598236084e-01 -7.553993910551071167e-02 -1.602728106081485748e-02 2.044285684823989868e-01 -8.808370679616928101e-02 1.534387320280075073e-01 2.853096425533294678e-01 3.826079145073890686e-02 1.519058644771575928e-01 3.013374209403991699e-01 -3.006258904933929443e-01 1.005146503448486328e-01 7.149309664964675903e-02 -1.922254115343093872e-01 -2.428843230009078979e-01 2.224622964859008789e-01 7.443451136350631714e-02 -1.058517992496490479e-01 8.844529837369918823e-02 -4.812701046466827393e-02
5.823393538594245911e-02 -4.819037020206451416e-02 -1.554821385070681572e-03 7.367277890443801880e-02 -2.885737083852291107e-02 8.564511686563491821e-02 -1.348254829645156860e-01 -5.156893655657768250e-02 7.081482559442520142e-02 -4.196488261222839355e-01 -6.946627050638198853e-02 2.442982792854309082e-01 -2.075761705636978149e-01 1.507226824760437012e-01 1.103198081254959106e-01 1.101045012474060059e-01 7.285339385271072388e-02 -7.651990652084350586e-02 3.629186749458312988e-01 2.740131318569183350e-01 2.988552749156951904e-01 2.727471292018890381e-01 -3.000261783599853516e-01 1.119936108589172363e-01 -1.937332376837730408e-02 1.899727731943130493e-01 -5.957393720746040344e-02 3.586144745349884033e-02 -1.745743453502655029e-01 -2.225983701646327972e-02 -2.878802828490734100e-02 -2.584668397903442383e-01
-4.565340653061866760e-02 -1.138162165880203247e-01 1.643910408020019531e-01 1.750193536281585693e-01 5.604844912886619568e-02 -1.326417177915573120e-01 1.708728075027465820e-02 -3.809618651866912842e-01 3.415503352880477905e-02 -4.661166667938232422e-02 1.681302860379219055e-02 -1.507534682750701904e-01 -2.915998101234436035e-01 2.621136307716369629e-01 -4.357577767223119736e-03 1.844464093446731567e-01 -1.484204083681106567e-01 2.388093322515487671e-01 1.876020878553390503e-01 -7.168283313512802124e-02 2.572741508483886719e-01 2.441867440938949585e-01 1.468039453029632568e-01 -2.864849055185914040e-03 2.463260591030120850e-01 -1.173534542322158813e-01 2.233410477638244629e-01 2.417588531970977783e-01 2.531030476093292236e-01 8.921442925930023193e-02 -1.478650867938995361e-01 5.995433777570724487e-02
-9.827870130538940430e-02 4.764692112803459167e-02 1.320121884346008301e-01 2.605852484703063965e-01 3.735212236642837524e-02 2.144125401973724365e-01 8.901323378086090088e-02 -3.753848001360893250e-02 2.084967792034149170e-01 -2.248283177614212036e-01 1.946848183870315552e-01 -2.857902832329273224e-02 -7.201252132654190063e-02 -1.252552960067987442e-02 2.121269702911376953e-01 4.764576852321624756e-01 -1.714408993721008301e-01 3.563510626554489136e-02 4.080282151699066162e-01 6.295347958803176880e-02 -5.269087851047515869e-04 2.113089859485626221e-01 4.712846502661705017e-02 8.273418247699737549e-02 -5.185018479824066162e-02 7.339693605899810791e-02 -9.915321134030818939e-03 4.563618078827857971e-02 2.264626473188400269e-01 3.062334954738616943e-01 -7.914032787084579468e-02 -1.397671401500701904e-01
1.113232523202896118e-01 6.166009698063135147e-03 1.227401271462440491e-01 1.009223088622093201e-01 -3.770025912672281265e-03 2.013284116983413696e-01 1.190042197704315186e-01 -2.476985752582550049e-02 1.317476183176040649e-01 1.216273903846740723e-01 1.540761291980743408e-01 3.713551461696624756e-01 8.163765072822570801e-02 2.954950928688049316e-02 -2.101239562034606934e-01 6.008372083306312561e-02 -8.615645021200180054e-02 1.764644235372543335e-01 3.579156100749969482e-01 -2.674526534974575043e-02 3.024831712245941162e-01 3.476027548313140869e-01 -2.089356929063796997e-01 8.835461735725402832e-02 -8.145187050104141235e-02 -8.159651607275009155e-02 -1.834232062101364136e-01 1.897889822721481323e-01 2.012222707271575928e-01 9.475767612457275391e-02 2.383956611156463623e-01 -1.935894787311553955e-01
4.178214003331959248e-04 -1.583028882741928101e-01 -2.047756165266036987e-01 1.977397948503494263e-01 1.130241155624389648e-01 8.017237298190593719e-03 -9.404107183218002319e-02 -1.786998510360717773e-01 1.041902825236320496e-01 -1.157845184206962585e-01 2.364202886819839478e-01 1.140510588884353638e-01 -2.539215609431266785e-03 3.803562223911285400e-01 -5.131893791258335114e-03 3.332842588424682617e-01 -1.478931307792663574e-01 1.617678552865982056e-01 2.000563740730285645e-01 -2.020810693502426147e-01 1.767711713910102844e-02 2.155759483575820923e-01 -2.049550414085388184e-01 -1.249071136116981506e-01 2.817481756210327148e-01 6.224582344293594360e-02 2.383098453283309937e-01 -1.196756586432456970e-02 -2.309526652097702026e-01 1.302449703216552734e-01 2.175123244524002075e-01 -1.561233773827552795e-02
2.988495528697967529e-01 1.236781179904937744e-01 -1.933524198830127716e-02 2.617196440696716309e-01 1.296584606170654297e-01 -1.088873296976089478e-01 2.260404825210571289e-01 -1.329600345343351364e-02 5.359182134270668030e-02 -4.666180908679962158e-02 1.034103035926818848e-01 2.400407195091247559e-01 -8.579638600349426270e-02 -9.840656816959381104e-02 -5.759570747613906860e-02 -1.162462532520294189e-01 -1.986243575811386108e-01 1.823518872261047363e-01 1.393136829137802124e-01 1.199802905321121216e-01 5.258390903472900391e-01 2.257356792688369751e-01 -2.859196439385414124e-02 2.191822677850723267e-01 1.509838849306106567e-01 1.175391152501106262e-01 -5.710585787892341614e-02 2.797418273985385895e-02 1.063792407512664795e-01 -1.272712051868438721e-01 -1.481608301401138306e-01 -2.576709389686584473e-01
2.666218392550945282e-02 -2.295331358909606934e-01 8.295203559100627899e-03 7.609811425209045410e-02 9.153441339731216431e-02 -2.885976620018482208e-02 -7.059688866138458252e-02 -1.028255373239517212e-01 -5.137736722826957703e-02 -1.303504109382629395e-01 1.460855603218078613e-01 3.693292737007141113e-01 -2.278923392295837402e-01 3.764697611331939697e-01 1.310664862394332886e-01 -3.095879219472408295e-02 -2.760727107524871826e-01 1.635261066257953644e-02 1.977528780698776245e-01 3.888233900070190430e-01 1.941673159599304199e-01 1.332716047763824463e-01 -1.519210785627365112e-01 -3.760204836726188660e-02 1.194685464724898338e-04 -1.902592033147811890e-01 -4.883732274174690247e-02 -3.834664449095726013e-02 -1.802821606397628784e-01 1.341862380504608154e-01 3.767403541132807732e-03 -2.991531789302825928e-01
3.115493953227996826e-01 -1.832232773303985596e-01 -1.365731507539749146e-01 8.002362400293350220e-02 3.510363399982452393e-01 2.163693010807037354e-01 -5.976512096822261810e-03 -2.974843680858612061e-01 4.835203289985656738e-02 -5.055214837193489075e-02 1.449674665927886963e-01 2.345309406518936157e-01 4.286917671561241150e-02 8.013545535504817963e-03 -1.223798319697380066e-01 1.449064016342163086e-01 -1.787626296281814575e-01 2.393782883882522583e-01 2.117649018764495850e-01 -1.132027953863143921e-01 1.431530267000198364e-01 2.319303713738918304e-02 1.521588116884231567e-01 1.083898171782493591e-01 1.423776447772979736e-01 1.675647646188735962e-01 2.673373520374298096e-01 -6.067403033375740051e-02 -7.009294629096984863e-02 -3.832977637648582458e-02 2.398847937583923340e-01 -2.768924832344055176e-01
-1.037848293781280518e-01 -1.591874361038208008e-01 -2.646376937627792358e-02 5.764822661876678467e-02 2.093124091625213623e-01 2.137262523174285889e-01 2.182436548173427582e-02 -2.915358245372772217e-01 -2.428002282977104187e-02 -2.706247568130493164e-01 1.989808827638626099e-01 2.196860611438751221e-01 -2.326322793960571289e-01 1.260582357645034790e-01 1.314640641212463379e-01 3.441277742385864258e-01 -6.359203159809112549e-02 1.683629155158996582e-01 2.054983526468276978e-01 1.054814532399177551e-01 7.867960631847381592e-02 2.176979333162307739e-01 1.931769698858261108e-01 5.416025221347808838e-02 -1.022178977727890015e-01 2.995367050170898438e-01 1.241096183657646179e-01 -4.146856814622879028e-02 1.199544444680213928e-01 7.617238163948059082e-02 -8.225122839212417603e-02 3.060669600963592529e-01
2.666606940329074860e-02 -7.462564855813980103e-02 1.810864657163619995e-01 5.689605604857206345e-03 2.647528052330017090e-01 3.834972530603408813e-02 -4.924568533897399902e-02 -4.520981311798095703e-01 -2.264028880745172501e-03 -1.428505033254623413e-01 1.762560158967971802e-01 2.303016632795333862e-01 -1.686214506626129150e-01 -9.898822754621505737e-02 -1.515861153602600098e-01 1.819743514060974121e-01 -4.822866618633270264e-01 2.066652029752731323e-01 -7.952407002449035645e-02 2.068516165018081665e-01 1.670624315738677979e-01 6.471879035234451294e-02 -1.515751183032989502e-01 -1.243071481585502625e-01 -1.613288372755050659e-01 5.133935436606407166e-02 5.175505205988883972e-02 -1.739815175533294678e-01 9.035736322402954102e-02 -8.648622781038284302e-02 -7.748638093471527100e-02 -7.391767203807830811e-02
-8.109210431575775146e-02 1.845865845680236816e-01 6.282334029674530029e-02 1.540659964084625244e-01 -1.833996176719665527e-02 2.538138628005981445e-01 2.845218777656555176e-02 -3.023690581321716309e-01 -2.907688617706298828e-01 -3.163623809814453125e-01 -2.420935407280921936e-02 2.932345867156982422e-01 -5.925282835960388184e-02 1.117159575223922729e-01 -2.641271054744720459e-01 1.341814994812011719e-01 -2.233488559722900391e-01 4.377797842025756836e-01 8.142928779125213623e-02 -1.537539530545473099e-02 1.228102818131446838e-01 1.037877202033996582e-01 -3.153751790523529053e-02 5.784100387245416641e-03 2.602724134922027588e-01 -1.195179149508476257e-01 7.510627061128616333e-02 5.649425834417343140e-02 1.560851633548736572e-01 -7.663315627723932266e-03 -6.412383168935775757e-02 7.094977051019668579e-02
1.089779809117317200e-01 -1.514594256877899170e-01 -2.489810287952423096e-01 4.409092366695404053e-01 1.104722768068313599e-01 2.943202853202819824e-01 4.970012605190277100e-02 -2.430712729692459106e-01 -1.865270733833312988e-01 -1.533769071102142334e-01 2.591716498136520386e-02 1.650328785181045532e-01 -1.590812206268310547e-01 2.763908803462982178e-01 1.251092851161956787e-01 -1.283890902996063232e-01 -6.559326499700546265e-02 4.335818439722061157e-02 1.047015860676765442e-01 -1.242248192429542542e-01 6.913182791322469711e-03 3.451800048351287842e-01 1.564921289682388306e-01 -9.929408319294452667e-03 1.297668963670730591e-01 -6.709942966699600220e-02 -2.581589221954345703e-01 4.093823954463005066e-02 8.101233094930648804e-02 1.108545958995819092e-01 6.721351295709609985e-02 1.973688602447509766e-01
9.022481739521026611e-02 -1.916486322879791260e-01 -2.382779866456985474e-02 -1.288738250732421875e-01 2.637686133384704590e-01 -1.310872472822666168e-02 -1.064739748835563660e-01 -2.769639492034912109e-01 2.702395617961883545e-02 -3.272211849689483643e-01 -1.223900169134140015e-01 1.954702660441398621e-02 -2.047785222530364990e-01 2.345887571573257446e-01 -5.193731747567653656e-03 -3.584072925150394440e-03 -1.756131201982498169e-01 -2.811231315135955811e-01 3.890485167503356934e-01 8.283928036689758301e-02 1.137269735336303711e-01 3.336737751960754395e-01 -1.073944643139839172e-01 5.725715681910514832e-02 -3.160864487290382385e-02 -1.278927624225616455e-01 2.043130695819854736e-01 1.483617275953292847e-01 1.913624703884124756e-01 1.564377360045909882e-02 -1.446102857589721680e-01 -1.180201470851898193e-01
-1.181042566895484924e-01 -3.966158330440521240e-01 1.149568483233451843e-01 -2.335135452449321747e-02 7.798035442829132080e-02 2.138472162187099457e-03 7.471273094415664673e-02 -3.722466528415679932e-01 -2.089085280895233154e-01 -3.907165229320526123e-01 6.988362222909927368e-02 -9.426896274089813232e-02 -1.657859832048416138e-01 1.391707956790924072e-01 -8.573505096137523651e-03 1.273154318332672119e-01 2.654658630490303040e-02 1.301261633634567261e-01 1.460214518010616302e-02 -1.373486127704381943e-02 1.700840443372726440e-01 3.243103995919227600e-02 -1.627381294965744019e-01 8.285477757453918457e-02 -6.944832392036914825e-03 1.110010296106338501e-01 -2.351099550724029541e-01 1.014690026640892029e-01 1.844901591539382935e-01 -2.557370662689208984e-01 3.591310083866119385e-01 -6.179876253008842468e-02
6.040348112583160400e-02 1.327007412910461426e-01 -1.392532140016555786e-01 1.271476596593856812e-01 -1.023087054491043091e-01 7.547702640295028687e-02 -1.076321080327033997e-01 -2.338999211788177490e-01 2.668151445686817169e-02 -1.642121225595474243e-01 6.921333726495504379e-03 1.592409461736679077e-01 -7.730922847986221313e-02 -1.611988097429275513e-01 2.689298093318939209e-01 4.135667979717254639e-01 -1.471026539802551270e-01 2.652947008609771729e-01 2.741152942180633545e-01 5.258784815669059753e-02 -1.086889486759901047e-02 1.789558380842208862e-01 -8.623238652944564819e-03 -1.442306786775588989e-01 2.549402117729187012e-01 -6.088878959417343140e-02 -1.377564221620559692e-01 8.158361166715621948e-02 3.173431456089019775e-01 1.637893468141555786e-01 -6.093533243983983994e-03 -2.957533001899719238e-01
4.559924602508544922e-01 -1.388425529003143311e-01 -3.352629020810127258e-02 -4.610795155167579651e-02 -8.322330564260482788e-02 5.221610423177480698e-03 4.570412337779998779e-01 6.505022756755352020e-03 1.409257054328918457e-01 -3.564246296882629395e-01 -1.040342636406421661e-02 3.596579283475875854e-02 -2.507205307483673096e-01 3.154852613806724548e-02 7.015658076852560043e-03 4.915225505828857422e-02 9.579308331012725830e-03 -2.040097303688526154e-02 4.192365333437919617e-02 -4.353986680507659912e-02 7.577507197856903076e-02 3.988487124443054199e-01 -1.039510443806648254e-01 1.389396935701370239e-01 2.264648973941802979e-01 -1.702113077044487000e-02 6.663510948419570923e-02 1.388751119375228882e-01 2.288931012153625488e-01 -2.158558694645762444e-03 -2.335444279015064240e-02 -1.081737875938415527e-01
1.844455301761627197e-01 -2.252208441495895386e-01 1.982033252716064453e-02 8.142104888975154608e-06 3.076289221644401550e-02 -1.658810079097747803e-01 1.367784291505813599e-01 -4.413768351078033447e-01 -2.527915537357330322e-01 -2.907751798629760742e-01 2.974440529942512512e-02 1.399290710687637329e-01 1.600264459848403931e-01 -4.407058656215667725e-02 -1.396846771240234375e-01 3.983945846557617188e-01 -1.675462275743484497e-01 1.027333810925483704e-01 6.310679763555526733e-02 8.855380117893218994e-02 4.906400293111801147e-02 2.898707091808319092e-01 -9.274109452962875366e-02 1.514794230461120605e-01 8.382092416286468506e-02 -4.247288405895233154e-02 -1.193811669945716858e-01 -4.602563008666038513e-02 2.534289658069610596e-01 -1.307482868432998657e-01 5.359100922942161560e-02 1.426732391119003296e-01
4.797725677490234375e-01 -3.467859327793121338e-01 -5.174412578344345093e-02 5.034445226192474365e-02 2.012277543544769287e-01 -1.450991071760654449e-02 8.579877763986587524e-02 -2.587074935436248779e-01 2.250609993934631348e-01 -5.440005287528038025e-02 1.279289089143276215e-02 3.435569405555725098e-01 -2.239786982536315918e-01 -9.003318101167678833e-02 6.489517400041222572e-04 6.227990239858627319e-02 1.445168107748031616e-01 -7.699717581272125244e-02 3.380151093006134033e-01 3.991824015974998474e-02 1.573259085416793823e-01 4.523102939128875732e-02 1.084969118237495422e-01 1.004255786538124084e-01 2.098976373672485352e-01 5.513743683695793152e-02 1.739131510257720947e-01 7.388521730899810791e-02 1.892909035086631775e-02 2.990060858428478241e-02 8.656299859285354614e-02 1.119370236992835999e-01
-1.829514838755130768e-02 1.771135255694389343e-02 2.478112233802676201e-03 1.209113970398902893e-01 8.679490536451339722e-03 2.624638974666595459e-01 1.008035521954298019e-02 -4.217201471328735352e-02 -1.968036592006683350e-02 9.200505912303924561e-02 3.384245187044143677e-02 1.715914160013198853e-01 -1.179941073060035706e-01 4.955273866653442383e-02 -1.134541332721710205e-01 2.976562380790710449e-01 3.601568937301635742e-02 2.071877270936965942e-01 4.891574382781982422e-01 1.873659789562225342e-01 2.362809926271438599e-01 4.211707115173339844e-01 -1.253726184368133545e-01 2.005347460508346558e-01 -7.332384120672941208e-04 1.096584722399711609e-01 -1.231071874499320984e-01 9.633897989988327026e-02 3.474500030279159546e-02 -5.273833870887756348e-02 1.394841074943542480e-01 -2.982209622859954834e-01
-8.652049116790294647e-03 -2.116864621639251709e-01 -1.534822583198547363e-01 -1.478679478168487549e-01 2.406303137540817261e-01 -8.988644927740097046e-02 2.590291947126388550e-02 -1.038485765457153320e-01 2.405537962913513184e-01 -3.411561250686645508e-01 8.088809996843338013e-02 4.234877526760101318e-01 -9.177228808403015137e-02 1.380997896194458008e-02 -1.244687512516975403e-01 -1.936855614185333252e-01 -3.520433902740478516e-01 2.014883607625961304e-01 4.303917661309242249e-02 1.048209890723228455e-01 1.291006058454513550e-01 -1.913019083440303802e-02 -5.633604899048805237e-02 -1.667732931673526764e-02 3.539846837520599365e-01 7.853919640183448792e-03 6.813640892505645752e-02 1.774222850799560547e-01 8.869287371635437012e-02 -1.052491739392280579e-01 -6.737428158521652222e-02 -1.663385778665542603e-01
3.288540840148925781e-01 4.504429548978805542e-02 1.198863759636878967e-01 2.919420301914215088e-01 1.884378939867019653e-01 9.132935106754302979e-02 -2.289060652256011963e-01 -4.005768597126007080e-01 -8.899877220392227173e-02 -8.431378006935119629e-02 -4.998977482318878174e-02 -9.135684370994567871e-02 -1.775899678468704224e-01 -1.031508147716522217e-01 9.939747303724288940e-02 1.668963134288787842e-01 3.977217897772789001e-02 1.825505197048187256e-01 1.279744803905487061e-01 -8.881199359893798828e-02 3.910555317997932434e-02 1.399583220481872559e-01 4.852160438895225525e-02 1.225819066166877747e-01 1.499167829751968384e-01 -1.032265648245811462e-01 9.452920407056808472e-02 1.842375695705413818e-01 1.214308217167854309e-01 5.919370800256729126e-02 2.781855762004852295e-01 -3.980072736740112305e-01
-7.122196257114410400e-02 -1.762170344591140747e-01 2.497756294906139374e-02 -4.361726716160774231e-02 2.775556147098541260e-01 -3.147830814123153687e-02 -1.128632798790931702e-01 -1.789587438106536865e-01 1.018533706665039062e-01 -3.933394551277160645e-01 3.272422775626182556e-02 -2.926188521087169647e-02 -6.498098373413085938e-02 2.602782249450683594e-01 -5.397792160511016846e-02 1.208224594593048096e-01 -2.382723242044448853e-01 -1.657004058361053467e-01 2.783631384372711182e-01 5.630865343846380711e-04 7.539876550436019897e-02 5.060791969299316406e-01 -1.385505050420761108e-01 -6.583227962255477905e-02 -7.167272269725799561e-02 1.237158756703138351e-02 2.451957762241363525e-01 2.174725532531738281e-01 1.400904953479766846e-01 -2.711998485028743744e-02 3.358301147818565369e-02 -2.860629744827747345e-02
2.275104671716690063e-01 -1.918162107467651367e-01 -1.424448490142822266e-01 4.951641336083412170e-02 2.559980750083923340e-01 9.712406247854232788e-02 -2.982371300458908081e-02 -4.013566970825195312e-01 1.294477880001068115e-01 -1.103812977671623230e-01 9.263189882040023804e-02 1.867074519395828247e-01 -2.060599327087402344e-01 9.780310094356536865e-02 -1.247440502047538757e-01 -1.051423400640487671e-01 -3.454220890998840332e-01 -3.322209417819976807e-02 1.640982329845428467e-01 8.318944275379180908e-02 2.229119278490543365e-02 4.207434058189392090e-01 1.385380476713180542e-01 -7.942655682563781738e-02 -3.159598410129547119e-01 -4.622739180922508240e-02 1.722599864006042480e-01 4.624809697270393372e-02 4.983090981841087341e-02 -8.377126604318618774e-02 -1.246557384729385376e-02 -2.634939504787325859e-03
-1.446813791990280151e-01 -3.243095278739929199e-01 3.179416235070675611e-04 5.401487648487091064e-02 8.862690627574920654e-02 -6.187825929373502731e-03 1.522733718156814575e-01 -2.895328700542449951e-01 -1.058278605341911316e-01 -5.066367387771606445e-01 4.169178381562232971e-02 4.489551112055778503e-02 -2.377440780401229858e-01 1.021669656038284302e-01 -6.634765118360519409e-02 4.798259958624839783e-02 1.147119030356407166e-01 -6.628808379173278809e-02 2.598137855529785156e-01 9.938906878232955933e-02 1.985079497098922729e-01 2.330259680747985840e-01 2.115669474005699158e-02 -4.684122279286384583e-02 8.043498545885086060e-02 1.949923336505889893e-01 4.235397791489958763e-04 2.677425146102905273e-01 -1.500033773481845856e-02 -5.401735380291938782e-02 -1.860280483961105347e-01 2.560366988182067871e-01
-4.675764217972755432e-02 -1.060672625899314880e-01 1.001425832509994507e-01 -6.763299554586410522e-02 3.354148566722869873e-01 8.433812111616134644e-02 8.317875117063522339e-02 -1.947411447763442993e-01 -7.566611468791961670e-02 -4.138912260532379150e-01 -1.528721004724502563e-01 1.025862619280815125e-01 -1.031960472464561462e-01 -9.637545794248580933e-03 -3.213439509272575378e-02 -3.399246558547019958e-02 -2.357220947742462158e-01 -5.138623714447021484e-02 3.718658685684204102e-01 2.793737500905990601e-02 -7.597666233777999878e-02 4.848326146602630615e-01 -1.149218305945396423e-01 -2.408309578895568848e-01 -3.958042711019515991e-02 8.635090291500091553e-02 2.199658602476119995e-01 7.579153031110763550e-02 6.094568222761154175e-02 -2.094914764165878296e-02 -6.021996214985847473e-02 5.832984298467636108e-02
3.563098725862801075e-04 -2.781516611576080322e-01 1.339742094278335571e-01 -6.321664154529571533e-02 9.846048802137374878e-02 1.568788290023803711e-01 2.547495067119598389e-01 -1.650316268205642700e-01 -4.139426723122596741e-02 -1.923472881317138672e-01 -5.054555460810661316e-02 6.742569059133529663e-02 -1.991159766912460327e-01 -7.359854876995086670e-02 -1.260126233100891113e-01 2.366213351488113403e-01 -1.251762211322784424e-01 1.103237420320510864e-01 2.962937355041503906e-01 -2.059475183486938477e-01 -1.342271864414215088e-01 1.349434107542037964e-01 -2.220786362886428833e-01 1.974334008991718292e-02 -1.775923185050487518e-02 -6.493443250656127930e-02 -5.500510707497596741e-02 -3.154710531234741211e-01 3.368429541587829590e-01 8.024962991476058960e-02 3.321641385555267334e-01 1.738029420375823975e-01
1.765138059854507446e-01 1.640773750841617584e-02 7.584780454635620117e-02 1.889520436525344849e-01 7.668778765946626663e-03 2.973373830318450928e-01 -1.957252025604248047e-01 -2.584389746189117432e-01 2.482204884290695190e-01 -1.466939598321914673e-01 3.186320960521697998e-01 5.597727000713348389e-02 -2.328659743070602417e-01 -1.693039983510971069e-01 9.276040829718112946e-03 1.992453038692474365e-01 -1.254020482301712036e-01 4.453375935554504395e-02 1.368116885423660278e-01 1.012494787573814392e-01 6.792908906936645508e-02 1.098930239677429199e-01 -2.717119455337524414e-01 -2.125512957572937012e-01 2.304402142763137817e-01 -1.210723351687192917e-02 -1.831108778715133667e-01 1.767990062944591045e-03 2.705670297145843506e-01 2.116700410842895508e-01 1.828003674745559692e-01 4.999991133809089661e-02
2.118145972490310669e-01 -2.092972397804260254e-01 3.151571005582809448e-02 1.342924535274505615e-01 3.387563228607177734e-01 2.977827796712517738e-03 2.047707438468933105e-01 -1.493988633155822754e-01 -2.319528609514236450e-01 -3.967856988310813904e-02 7.495219260454177856e-02 2.672813460230827332e-02 -2.864600121974945068e-01 1.145366858690977097e-02 -2.500319853425025940e-02 1.234197691082954407e-01 -2.924870550632476807e-01 4.302897155284881592e-01 -4.833267256617546082e-02 1.994565725326538086e-01 3.493540883064270020e-01 2.135795354843139648e-01 6.160493567585945129e-02 2.198688872158527374e-02 6.750224530696868896e-02 -6.719251978211104870e-04 -1.145319342613220215e-01 1.268033683300018311e-01 -3.587992861866950989e-02 -7.019413262605667114e-02 -4.602716863155364990e-02 1.633466035127639771e-01
3.885243833065032959e-02 -1.584855616092681885e-01 4.832328110933303833e-02 1.810090839862823486e-01 1.436285078525543213e-01 1.116417050361633301e-01 -1.376665532588958740e-01 -1.510695219039916992e-01 -2.238756418228149414e-02 -8.833205699920654297e-02 -2.343605756759643555e-01 2.265718579292297363e-01 -2.056613117456436157e-01 -1.904822327196598053e-02 -9.646266698837280273e-02 2.246032059192657471e-01 3.785146027803421021e-02 2.095439881086349487e-01 4.518676102161407471e-01 1.897551715373992920e-01 2.853773832321166992e-01 3.803290426731109619e-01 -5.418585985898971558e-02 2.433317899703979492e-01 -1.289293728768825531e-02 8.174007385969161987e-02 -8.611203171312808990e-03 1.086246296763420105e-01 -1.017122939229011536e-01 3.289099037647247314e-02 -1.653473526239395142e-01 -1.231830492615699768e-01
-9.747438132762908936e-02 -1.840289086103439331e-01 1.868437603116035461e-02 -1.454248130321502686e-01 -1.489441543817520142e-01 8.781272917985916138e-03 1.339116133749485016e-02 -3.877069652080535889e-01 2.154702246189117432e-01 -5.736273154616355896e-02 -1.383153498172760010e-01 3.117910325527191162e-01 -5.600670352578163147e-02 2.404452115297317505e-01 -3.589307665824890137e-01 2.155923694372177124e-01 -2.537048757076263428e-01 2.319153994321823120e-01 1.040554493665695190e-01 -1.072822138667106628e-01 -4.879686981439590454e-02 2.387919574975967407e-01 -1.007502675056457520e-01 1.880206912755966187e-01 1.380643248558044434e-01 1.761345863342285156e-01 1.017154976725578308e-01 3.699306398630142212e-02 9.009346365928649902e-02 5.976903811097145081e-02 -5.002720281481742859e-02 -1.966412961483001709e-01
1.818225719034671783e-02 -2.559428811073303223e-01 -1.556653901934623718e-02 1.410652846097946167e-01 -4.543717578053474426e-02 1.847486346960067749e-01 2.692071497440338135e-01 -3.303167521953582764e-01 -1.333168298006057739e-01 -7.002080976963043213e-02 -8.365374058485031128e-02 3.402523100376129150e-01 -1.896334886550903320e-01 -2.243957482278347015e-02 1.232743337750434875e-01 -1.887308657169342041e-01 4.788076505064964294e-02 1.821459680795669556e-01 -4.058875888586044312e-02 4.013328347355127335e-03 -1.065487507730722427e-02 4.047889113426208496e-01 -1.666291058063507080e-01 -4.594137892127037048e-03 5.353648588061332703e-02 -2.863780856132507324e-01 -2.303801923990249634e-01 1.547697633504867554e-01 1.040299907326698303e-01 -1.332149803638458252e-01 1.486698389053344727e-01 -1.484956443309783936e-01
4.542015492916107178e-01 -2.274328470230102539e-01 -1.533880271017551422e-02 -1.411910802125930786e-01 -8.084726333618164062e-02 1.092816144227981567e-01 1.679798513650894165e-01 -3.569863736629486084e-02 4.629864823073148727e-03 -2.947301864624023438e-01 -2.997067272663116455e-01 1.108453050255775452e-01 -8.869829028844833374e-02 1.324818134307861328e-01 -7.310687005519866943e-02 6.438441574573516846e-02 5.145594850182533264e-02 1.475418955087661743e-01 1.334486063569784164e-03 6.504603195935487747e-03 3.331348001956939697e-01 3.688926994800567627e-01 -1.066931188106536865e-01 1.296974271535873413e-01 2.446651011705398560e-01 1.786310523748397827e-01 6.681354716420173645e-03 -2.795156836509704590e-02 1.990511417388916016e-01 -8.686788380146026611e-02 -9.559439122676849365e-02 -3.606009855866432190e-02
-9.668938815593719482e-02 -5.223354790359735489e-03 -4.998911544680595398e-02 1.218604296445846558e-01 3.075466491281986237e-02 6.250368803739547729e-02 2.220439314842224121e-01 -3.432410061359405518e-01 2.053635567426681519e-01 2.216813154518604279e-02 -1.969753950834274292e-01 7.093618810176849365e-02 -3.074915111064910889e-01 -5.321943759918212891e-02 -3.397503495216369629e-01 -1.169757451862096786e-02 -2.802406549453735352e-01 1.405709772370755672e-03 1.300383657217025757e-01 -1.022607460618019104e-01 1.034727916121482849e-01 2.432790696620941162e-01 -1.490912437438964844e-01 -2.455885708332061768e-01 3.817070722579956055e-01 -1.927313655614852905e-01 -1.866950243711471558e-01 5.456832051277160645e-02 7.689767330884933472e-02 -3.872906789183616638e-02 1.158669814467430115e-01 -4.475547745823860168e-02
1.121357828378677368e-01 1.687886565923690796e-01 1.201203018426895142e-01 2.783956229686737061e-01 5.131038650870323181e-02 2.383306622505187988e-01 9.577957913279533386e-03 -7.920857518911361694e-03 -6.185588240623474121e-02 -2.273784205317497253e-02 -4.512911662459373474e-02 2.233062386512756348e-01 -2.355686854571104050e-03 9.718371182680130005e-02 -1.421014219522476196e-01 1.255633383989334106e-01 -5.164598673582077026e-02 4.683009907603263855e-02 4.285618662834167480e-01 -5.184641852974891663e-02 2.635265886783599854e-01 3.226900994777679443e-01 -3.475120663642883301e-01 3.409112244844436646e-02 -8.280062675476074219e-02 8.938213437795639038e-02 -6.672044843435287476e-02 -1.755655370652675629e-02 1.336953192949295044e-01 5.792029574513435364e-02 3.343967497348785400e-01 -2.576596438884735107e-01
1.882770955562591553e-01 -1.326154172420501709e-01 1.418915688991546631e-01 2.614019513130187988e-01 1.253287494182586670e-01 -7.126742042601108551e-03 -3.328469395637512207e-02 8.191434666514396667e-03 -7.742112874984741211e-02 -2.400314956903457642e-01 -1.690721213817596436e-01 4.420020431280136108e-02 -1.396760791540145874e-01 -2.448255717754364014e-01 -1.325439848005771637e-02 1.945765912532806396e-01 -1.044730916619300842e-01 1.123074889183044434e-01 1.703423261642456055e-01 3.439594209194183350e-01 3.264952301979064941e-01 4.015402495861053467e-01 -3.859974443912506104e-02 1.301433145999908447e-01 -1.203909143805503845e-02 -1.639387942850589752e-02 -3.031980097293853760e-01 1.055729314684867859e-01 4.556473344564437866e-03 1.864433139562606812e-01 -5.484921485185623169e-02 -1.776035875082015991e-01
3.310282230377197266e-01 -5.800738185644149780e-02 2.659754827618598938e-02 2.257146835327148438e-01 -1.146813929080963135e-01 9.855371713638305664e-02 -1.055884510278701782e-01 -4.895405843853950500e-02 -1.196530982851982117e-01 5.549588426947593689e-02 1.461311727762222290e-01 2.248997092247009277e-01 -7.934915833175182343e-03 1.271788924932479858e-01 -1.286413222551345825e-01 7.955333590507507324e-02 -1.030100136995315552e-01 1.840609461069107056e-01 3.685508668422698975e-01 -2.361835911870002747e-02 1.762505918741226196e-01 4.892518818378448486e-01 -2.748125791549682617e-01 -7.805311679840087891e-02 -1.168739721179008484e-01 1.042457446455955505e-01 1.079962030053138733e-02 -8.156931027770042419e-03 -9.675661474466323853e-02 4.878012090921401978e-02 2.856222987174987793e-01 -1.399681121110916138e-01
[truncated: 3,264,877 more chars]
