# Supplementary material for: The Language of Innovation
Source: PLoS One. 2020 Apr 30;15(4):e0230107. doi: 10.1371/journal.pone.0230107 (PMC7194493; doi:10.1371/journal.pone.0230107)
Supplement: S22 File — (GZ) [file pone.0230107.s022.tar.gz › 2000-2004/V2Run_25_VS_4500_embeddings2000-2004ED32.txt]

2.656778991222381592e-01 2.359465360641479492e-01 -1.225660517811775208e-01 6.475789099931716919e-02 2.160489931702613831e-02 -1.232160776853561401e-01 -6.825788319110870361e-02 1.479596197605133057e-01 3.277039825916290283e-01 5.284038931131362915e-02 8.763905614614486694e-02 2.845569252967834473e-01 -1.182008758187294006e-01 1.015639752149581909e-01 -2.112529426813125610e-02 -8.331792056560516357e-02 -9.751555323600769043e-02 3.011460602283477783e-01 -1.798278540372848511e-01 -1.450321376323699951e-01 -2.130500972270965576e-01 1.447202861309051514e-01 2.375567257404327393e-01 -3.098280169069766998e-02 1.010712236166000366e-01 -3.551531434059143066e-01 -6.521672010421752930e-02 9.273034334182739258e-02 -1.412091404199600220e-01 1.285718828439712524e-01 6.718514859676361084e-02 3.381335437297821045e-01
1.922031641006469727e-01 4.328265786170959473e-02 2.218116819858551025e-01 -4.771869257092475891e-02 2.737527787685394287e-01 1.213734224438667297e-01 -1.125061586499214172e-01 3.098268508911132812e-01 4.158048331737518311e-01 -6.154724583029747009e-02 2.581883780658245087e-02 1.457980126142501831e-01 7.170720957219600677e-03 8.321471512317657471e-02 -4.166159033775329590e-02 -1.052831783890724182e-01 3.243822976946830750e-02 2.790936231613159180e-01 1.308765634894371033e-02 7.463594526052474976e-02 9.140262380242347717e-03 2.218700796365737915e-01 -1.101226806640625000e-01 1.506588757038116455e-01 -9.445690363645553589e-02 6.911933422088623047e-02 -1.767591387033462524e-01 6.212384626269340515e-02 -6.327277421951293945e-02 4.010901153087615967e-01 1.061331201344728470e-02 3.322176635265350342e-01
3.219231963157653809e-01 2.419188767671585083e-01 1.647537052631378174e-01 -1.978465169668197632e-01 1.899002194404602051e-01 -2.563200592994689941e-01 -8.466206490993499756e-02 1.494576483964920044e-01 -1.672894507646560669e-01 -5.480372160673141479e-02 -1.879132539033889771e-01 3.289869427680969238e-01 4.332164302468299866e-02 -8.588723838329315186e-02 -1.034326851367950439e-01 -4.007666558027267456e-02 -1.462054401636123657e-01 2.819200754165649414e-01 -5.141494423151016235e-02 -2.657157778739929199e-01 -1.183316763490438461e-02 3.299951255321502686e-01 1.926852017641067505e-01 1.172401085495948792e-01 9.051249921321868896e-02 -1.534395013004541397e-02 -1.674191839993000031e-02 -2.813482470810413361e-02 -6.516370922327041626e-02 2.131262719631195068e-01 -2.217771485447883606e-02 2.247704863548278809e-01
2.427024543285369873e-01 -4.551386088132858276e-02 1.284844726324081421e-01 5.089972168207168579e-02 -1.064128279685974121e-01 1.420470327138900757e-01 -1.040893346071243286e-01 2.759876251220703125e-01 -1.637254804372787476e-01 2.703050076961517334e-01 -1.351744979619979858e-01 2.946245670318603516e-01 -2.460256516933441162e-01 1.474504470825195312e-01 -9.450151771306991577e-02 -1.157588604837656021e-02 -1.314979791641235352e-01 4.110584855079650879e-01 -1.105747520923614502e-01 6.078476831316947937e-02 2.382930368185043335e-02 -6.287553906440734863e-02 2.459210604429244995e-01 2.067479789257049561e-01 -1.488551050424575806e-01 1.330794114619493484e-02 9.860226511955261230e-02 7.833514362573623657e-02 -1.868947893381118774e-01 1.038757190108299255e-01 3.096038401126861572e-01 1.242778971791267395e-01
3.249529898166656494e-01 3.106182813644409180e-01 -1.505272183567285538e-02 -1.585414707660675049e-01 -6.919293198734521866e-03 -4.330474883317947388e-02 5.080742761492729187e-02 -6.267022341489791870e-02 2.416887693107128143e-02 1.596575677394866943e-01 2.144961152225732803e-03 3.849376440048217773e-01 8.869492262601852417e-02 3.123955428600311279e-01 -1.617743372917175293e-01 -2.950826846063137054e-02 -3.698461502790451050e-02 5.235106945037841797e-01 -1.493108868598937988e-01 6.295674294233322144e-02 -1.438210606575012207e-01 1.649442464113235474e-01 5.579546093940734863e-02 -2.531805820763111115e-02 5.853272229433059692e-02 -2.853851206600666046e-02 -1.712714731693267822e-01 1.450383802875876427e-03 8.130085468292236328e-02 -1.590272784233093262e-01 -5.204549804329872131e-02 1.893496513366699219e-01
-7.964171469211578369e-02 1.446286886930465698e-01 1.110209301114082336e-01 -1.815755367279052734e-01 6.853316444903612137e-03 1.191067919135093689e-01 1.867454051971435547e-01 1.439509261399507523e-02 -2.502392791211605072e-02 2.262866646051406860e-01 -1.398036479949951172e-01 4.376296699047088623e-01 1.103207282721996307e-02 2.905535399913787842e-01 -8.518880605697631836e-02 8.815342932939529419e-02 5.349896475672721863e-02 2.095652818679809570e-01 -2.931103408336639404e-01 1.512545794248580933e-01 -2.519914507865905762e-02 2.842501401901245117e-01 1.063095927238464355e-01 1.380683928728103638e-01 -7.863108068704605103e-02 3.476591780781745911e-03 -1.617953479290008545e-01 -1.609274595975875854e-01 5.635121464729309082e-02 3.398805111646652222e-02 3.800561279058456421e-02 4.292407929897308350e-01
2.070468962192535400e-01 2.367194890975952148e-01 -7.530699670314788818e-02 -4.132081568241119385e-01 -6.555812805891036987e-02 -1.535221636295318604e-01 -1.404391485266387463e-03 8.262020349502563477e-02 3.499943763017654419e-02 9.439480304718017578e-02 -1.441300846636295319e-02 2.083668559789657593e-01 -2.955738268792629242e-02 8.916353434324264526e-02 -3.835633769631385803e-02 1.093768551945686340e-01 -3.009181916713714600e-01 2.678125500679016113e-01 -2.318872362375259399e-01 -3.186864405870437622e-02 1.110820695757865906e-01 1.244367063045501709e-01 -4.493463784456253052e-03 1.068852394819259644e-01 6.449707597494125366e-02 -2.394126206636428833e-01 -2.204717248678207397e-01 -1.806859225034713745e-01 1.525643020868301392e-01 2.542554140090942383e-01 1.184609159827232361e-02 3.561514914035797119e-01
1.135534495115280151e-01 2.462258636951446533e-01 2.560968697071075439e-01 2.242854610085487366e-02 2.018822589889168739e-03 1.028276160359382629e-01 1.767695546150207520e-01 -8.035504072904586792e-02 4.858910571783781052e-03 7.690150290727615356e-02 5.192120000720024109e-02 4.965037703514099121e-01 -1.934547536075115204e-02 1.277373135089874268e-01 -1.264268606901168823e-01 1.068612262606620789e-01 -9.787334501743316650e-02 4.477999210357666016e-01 -1.488241404294967651e-01 -1.979209035634994507e-01 -1.890681125223636627e-02 1.026805043220520020e-01 -2.087702304124832153e-01 -4.597193747758865356e-02 -1.036220323294401169e-02 -1.776698529720306396e-01 -5.036855116486549377e-03 -1.123575940728187561e-01 -3.181120008230209351e-02 2.793877124786376953e-01 8.514468371868133545e-02 2.328030914068222046e-01
3.773611783981323242e-01 5.545116215944290161e-02 -2.837729407474398613e-03 -3.786189556121826172e-01 1.719295978546142578e-02 -7.163282483816146851e-02 3.432207405567169189e-01 8.387396484613418579e-02 1.458907872438430786e-01 -6.972708553075790405e-02 -8.480491489171981812e-02 3.517131507396697998e-01 6.880193948745727539e-02 -1.032640784978866577e-01 -2.476839870214462280e-01 1.458522528409957886e-01 -2.604770362377166748e-01 1.962830126285552979e-01 -3.899968042969703674e-02 -9.999124705791473389e-02 2.637797780334949493e-02 1.496328860521316528e-01 5.285035446286201477e-02 -3.483096882700920105e-02 -4.917013645172119141e-02 4.788952693343162537e-02 -1.675090789794921875e-01 -2.688316404819488525e-01 -3.238487755879759789e-03 1.431693434715270996e-01 1.153962090611457825e-01 2.049199193716049194e-01
1.645604223012924194e-01 1.145145148038864136e-01 -6.785956025123596191e-02 -1.580074429512023926e-03 6.988845765590667725e-02 -1.898461133241653442e-01 9.394197911024093628e-02 1.156420335173606873e-01 2.066120803356170654e-01 -2.521165609359741211e-01 -4.352749139070510864e-02 2.117235064506530762e-01 1.677289605140686035e-01 -1.613252460956573486e-01 3.781123831868171692e-02 -4.120540246367454529e-02 -1.221327185630798340e-01 6.492265462875366211e-01 2.072858363389968872e-01 1.128536760807037354e-01 -1.427918076515197754e-01 1.480306684970855713e-01 8.556351810693740845e-02 1.209950745105743408e-01 -2.906525321304798126e-02 -2.923870086669921875e-02 -1.740866899490356445e-01 -2.838801220059394836e-02 5.857018008828163147e-02 1.453607082366943359e-01 2.200187891721725464e-01 1.402039974927902222e-01
1.813254654407501221e-01 8.001308888196945190e-03 2.375251986086368561e-02 -1.845127940177917480e-01 1.771845482289791107e-02 1.473749577999114990e-01 -1.755498647689819336e-01 2.863626778125762939e-01 1.191093847155570984e-01 3.167685866355895996e-01 2.475942820310592651e-01 4.847725927829742432e-01 2.035614848136901855e-02 -2.717254683375358582e-02 -1.484899520874023438e-01 -7.153645157814025879e-02 -7.022991776466369629e-02 1.941403448581695557e-01 -2.661828696727752686e-01 3.845011815428733826e-02 -1.524920463562011719e-01 8.263656497001647949e-02 1.899802833795547485e-01 1.824955046176910400e-01 -2.499166429042816162e-01 -8.367001265287399292e-02 6.011945754289627075e-02 -4.306333884596824646e-02 -2.066344916820526123e-01 1.280104368925094604e-01 9.176631271839141846e-02 3.961779177188873291e-02
2.501100897789001465e-01 3.201806917786598206e-03 -4.031991586089134216e-02 2.898040600121021271e-02 2.282505780458450317e-01 -7.540650665760040283e-02 3.296370804309844971e-02 2.433795630931854248e-01 1.006460264325141907e-01 7.958739995956420898e-02 4.593468829989433289e-02 3.132261037826538086e-01 1.385241597890853882e-01 1.566346436738967896e-01 2.337846755981445312e-01 -2.726239897310733795e-02 -2.759095132350921631e-01 2.884973883628845215e-01 2.454064972698688507e-02 -2.371993362903594971e-01 8.414569310843944550e-03 -3.450249135494232178e-02 7.731919642537832260e-03 2.119234651327133179e-01 7.183713372796773911e-03 -1.444973647594451904e-01 -3.648096323013305664e-01 1.064287349581718445e-01 2.237246632575988770e-01 6.120809540152549744e-02 6.734736263751983643e-02 3.390042483806610107e-01
9.616250544786453247e-02 4.214225709438323975e-01 -2.279371954500675201e-02 -1.778414100408554077e-01 4.275482520461082458e-02 1.736182160675525665e-02 6.532933562994003296e-02 2.120636254549026489e-01 -8.308925479650497437e-02 3.624149039387702942e-02 8.592326939105987549e-02 4.725913405418395996e-01 -8.106989413499832153e-02 9.415333718061447144e-02 -6.161544844508171082e-02 -5.543427169322967529e-02 -5.469518527388572693e-02 3.755854964256286621e-01 -1.918213516473770142e-01 -7.475666236132383347e-03 2.472376078367233276e-01 1.358891129493713379e-01 6.903517991304397583e-02 -1.269204355776309967e-02 -3.230901062488555908e-02 -1.990842819213867188e-01 -2.409457117319107056e-01 -1.766007691621780396e-01 -4.857435077428817749e-02 8.392789959907531738e-02 1.218866929411888123e-01 2.208700627088546753e-01
2.538172304630279541e-01 2.513883709907531738e-01 2.796658277511596680e-01 -2.090164273977279663e-01 1.649601757526397705e-01 -3.153846561908721924e-01 1.050278730690479279e-02 -6.817147601395845413e-03 -1.864035874605178833e-01 1.758167892694473267e-02 6.745697557926177979e-02 3.395365178585052490e-01 -5.426894500851631165e-02 2.960295230150222778e-02 -1.887875050306320190e-01 1.926645636558532715e-01 -1.588504761457443237e-01 3.013390600681304932e-01 5.571478046476840973e-03 -1.379346847534179688e-02 -1.315771639347076416e-01 1.289459913969039917e-01 1.615717560052871704e-01 -2.082934230566024780e-02 -2.104851156473159790e-01 -2.176958620548248291e-01 -5.354819819331169128e-02 -1.227587759494781494e-01 1.526838243007659912e-01 5.672319326549768448e-03 6.682549417018890381e-02 2.792656421661376953e-01
4.236946702003479004e-01 6.522629410028457642e-03 -5.787734314799308777e-02 -1.333689540624618530e-01 -5.167311802506446838e-02 3.363934159278869629e-02 -1.872060894966125488e-01 1.879323720932006836e-01 5.085352435708045959e-02 2.781447768211364746e-01 9.250609576702117920e-02 2.522626221179962158e-01 1.101759821176528931e-01 -1.678948700428009033e-01 -3.404010236263275146e-01 1.447316259145736694e-01 9.589335322380065918e-02 2.399970889091491699e-01 -1.484183669090270996e-01 2.866220772266387939e-01 -1.226339563727378845e-01 1.452983170747756958e-01 -2.628019265830516815e-02 8.188651502132415771e-02 -6.698009371757507324e-02 -1.242687087506055832e-02 1.685465127229690552e-02 -1.889823190867900848e-02 -1.679637581110000610e-01 -3.240632638335227966e-02 1.502653211355209351e-01 3.524205982685089111e-01
1.889134794473648071e-01 2.791738808155059814e-01 -1.474139690399169922e-01 -2.126405537128448486e-01 1.998085342347621918e-02 -5.025730282068252563e-02 1.161488890647888184e-01 -1.075273659080266953e-02 -2.399855479598045349e-02 1.508702784776687622e-01 1.293386891484260559e-02 3.363131582736968994e-01 7.924896478652954102e-02 1.125872731208801270e-01 -1.067585423588752747e-01 6.561969965696334839e-02 -1.276059299707412720e-01 4.552325010299682617e-01 -1.673476994037628174e-01 -4.505122546106576920e-03 1.817090213298797607e-01 1.716180443763732910e-01 2.512238733470439911e-02 -1.393740028142929077e-01 -2.428678274154663086e-01 -1.312150806188583374e-01 -1.513953804969787598e-01 -8.450292050838470459e-03 4.011804983019828796e-02 1.765880137681961060e-01 -2.169605111703276634e-03 4.068906903266906738e-01
-3.763218224048614502e-02 7.263621687889099121e-02 9.399624913930892944e-02 -3.070313334465026855e-01 -2.205464243888854980e-01 -4.211644828319549561e-02 3.997501358389854431e-02 -1.643415242433547974e-01 5.269693583250045776e-02 4.787740483880043030e-02 2.416104637086391449e-02 4.666681885719299316e-01 -1.116017922759056091e-01 1.746917217969894409e-01 -3.646656870841979980e-02 -1.079043298959732056e-01 -1.404225528240203857e-01 3.472573161125183105e-01 -1.650625914335250854e-01 6.061774492263793945e-02 7.163781672716140747e-02 8.497765660285949707e-02 6.520611047744750977e-02 1.315065380185842514e-02 -8.083426952362060547e-02 -8.748764544725418091e-02 -1.749448627233505249e-01 -2.734062671661376953e-01 -2.179163396358489990e-01 1.560115814208984375e-01 6.830530613660812378e-02 3.844011425971984863e-01
2.517209649085998535e-01 1.903234124183654785e-01 3.051720559597015381e-01 1.199793592095375061e-01 -2.321097999811172485e-02 4.425861989147961140e-04 9.256651252508163452e-02 2.455897033214569092e-01 -6.558662652969360352e-02 -1.470807380974292755e-02 -1.239041909575462341e-01 1.935843005776405334e-02 -5.981891974806785583e-02 -6.313291192054748535e-02 1.798382252454757690e-01 -9.447000175714492798e-02 -2.506246231496334076e-02 5.115468502044677734e-01 -1.458593737334012985e-02 -1.430233269929885864e-01 -9.336370974779129028e-02 -9.920864552259445190e-02 -2.131940871477127075e-01 1.254356652498245239e-01 -2.019366323947906494e-01 1.143108010292053223e-01 -2.853850424289703369e-01 7.557543367147445679e-02 3.321529179811477661e-02 2.287725657224655151e-01 7.068672776222229004e-02 3.036959469318389893e-01
1.627453416585922241e-01 2.719041407108306885e-01 7.514069974422454834e-02 -1.130276918411254883e-01 1.152102872729301453e-01 3.808361664414405823e-02 1.878754943609237671e-01 -1.027300730347633362e-01 -5.492310225963592529e-02 1.129515096545219421e-01 5.522395297884941101e-02 5.123823881149291992e-01 1.981918811798095703e-01 1.671929806470870972e-01 2.584737958386540413e-03 1.520851701498031616e-01 -2.059990614652633667e-01 2.124947905540466309e-01 -2.294717580080032349e-01 -1.337422430515289307e-01 2.567893862724304199e-01 9.256134927272796631e-02 1.177403330802917480e-01 9.354954957962036133e-02 -6.576397269964218140e-02 -1.906727850437164307e-01 -8.556923270225524902e-02 -1.116064265370368958e-01 -1.212096586823463440e-01 9.774326533079147339e-02 1.804515123367309570e-01 2.762829959392547607e-01
2.976475469768047333e-02 2.763463556766510010e-01 4.733273759484291077e-03 -1.996693462133407593e-01 -1.936133019626140594e-03 2.113353088498115540e-02 7.648761570453643799e-02 1.560900174081325531e-02 5.027241259813308716e-02 4.662252590060234070e-02 1.661085933446884155e-01 5.183779597282409668e-01 -6.012403219938278198e-02 1.713951528072357178e-01 -9.701944887638092041e-02 7.600764930248260498e-02 -1.994068622589111328e-01 1.565790325403213501e-01 -2.319541573524475098e-01 3.586332499980926514e-02 -1.272546350955963135e-01 1.265965104103088379e-01 1.617907732725143433e-01 -1.234464570879936218e-01 2.177516929805278778e-02 3.017440252006053925e-02 -2.036052346229553223e-01 -1.118717566132545471e-01 -1.105286628007888794e-01 -1.168366800993680954e-02 8.836429566144943237e-02 5.085283517837524414e-01
1.271626204252243042e-01 9.687002003192901611e-02 2.351802289485931396e-01 2.995885349810123444e-02 -3.754723072052001953e-02 1.424634754657745361e-01 2.815701067447662354e-01 1.241131871938705444e-01 3.402784764766693115e-01 1.596269309520721436e-01 -3.067582249641418457e-01 1.763682365417480469e-01 4.149715974926948547e-02 1.787341386079788208e-02 -2.464689314365386963e-01 9.339512884616851807e-02 -2.244277000427246094e-01 1.801450848579406738e-01 6.120559945702552795e-02 -3.643115237355232239e-02 4.690127819776535034e-02 6.875339150428771973e-02 2.385840564966201782e-01 -3.922388702630996704e-02 -1.669054925441741943e-01 -2.932460308074951172e-01 8.363044261932373047e-02 -2.477982491254806519e-01 1.621397435665130615e-01 2.949263155460357666e-01 -1.047766432166099548e-01 6.388070434331893921e-02
3.142157495021820068e-01 3.489334136247634888e-02 1.090599521994590759e-01 -2.085315436124801636e-01 9.386403858661651611e-02 -1.991949081420898438e-01 -1.346697062253952026e-01 2.730614244937896729e-01 6.127018854022026062e-02 1.577395945787429810e-01 -5.338744260370731354e-03 1.355968117713928223e-01 1.110491007566452026e-01 5.779913067817687988e-02 2.089758664369583130e-01 -2.091358751058578491e-01 -1.163163185119628906e-01 2.771845459938049316e-01 -2.270763926208019257e-02 -1.569199264049530029e-01 1.290889233350753784e-01 5.793328210711479187e-02 -3.070259233936667442e-03 4.293920397758483887e-01 -7.974520325660705566e-02 9.770540148019790649e-02 -2.995135188102722168e-01 -2.324788458645343781e-02 -1.065705046057701111e-01 6.688459217548370361e-02 1.784869432449340820e-01 2.821371853351593018e-01
1.956589221954345703e-01 2.317772656679153442e-01 1.956817358732223511e-01 -1.562152802944183350e-01 -7.003341615200042725e-02 -1.184450089931488037e-01 1.922651976346969604e-01 1.996991336345672607e-01 -1.900740265846252441e-01 -2.888856828212738037e-02 -2.520289719104766846e-01 3.083719313144683838e-01 -1.760632693767547607e-01 3.544260561466217041e-02 1.706183701753616333e-01 1.349100917577743530e-01 2.414439804852008820e-02 2.573349773883819580e-01 -1.056573688983917236e-01 -2.463559657335281372e-01 1.420443356037139893e-01 1.554739326238632202e-01 -1.115553230047225952e-01 7.819443941116333008e-02 -2.128711901605129242e-02 -2.770556211471557617e-01 -2.626783214509487152e-02 -2.399455159902572632e-01 -1.834587454795837402e-01 7.585781812667846680e-02 3.811474889516830444e-02 3.106035888195037842e-01
2.168641090393066406e-01 2.366161905229091644e-02 -9.677375108003616333e-02 -5.819558352231979370e-02 -2.009468972682952881e-01 4.661089926958084106e-02 -1.550723165273666382e-01 6.873290240764617920e-02 1.427538096904754639e-01 3.290413320064544678e-01 -5.025475099682807922e-02 3.572766482830047607e-01 -1.157688423991203308e-01 3.676168993115425110e-02 -2.269848734140396118e-01 1.339487433433532715e-01 -9.674076735973358154e-02 3.531945347785949707e-01 -9.690963476896286011e-02 9.304756671190261841e-02 -9.231835603713989258e-02 6.436188519001007080e-02 2.894323766231536865e-01 1.879814118146896362e-01 -1.883778125047683716e-01 -2.532455027103424072e-01 1.592276543378829956e-01 1.164277046918869019e-01 -1.565332561731338501e-01 -6.395534425973892212e-02 2.718485891819000244e-01 1.861107349395751953e-02
1.123180016875267029e-01 9.257306158542633057e-02 1.100303903222084045e-01 1.001174449920654297e-01 2.155126929283142090e-01 -2.372475415468215942e-01 1.594556719064712524e-01 2.269089668989181519e-01 3.227022662758827209e-02 -1.811782270669937134e-01 1.178364604711532593e-01 4.050144851207733154e-01 -2.808248400688171387e-01 8.220876008272171021e-02 5.474506691098213196e-02 1.466348767280578613e-01 -1.887300908565521240e-01 3.524446785449981689e-01 -2.197888046503067017e-01 -3.189177066087722778e-02 2.775590419769287109e-01 6.850753724575042725e-02 -2.614041231572628021e-02 6.838761735707521439e-03 -5.488007515668869019e-02 -1.183913648128509521e-01 4.894715175032615662e-02 -7.092328369617462158e-02 -1.027742996811866760e-01 2.398417443037033081e-01 1.537620723247528076e-01 2.175399363040924072e-01
3.184102475643157959e-01 -1.634260453283786774e-02 6.983540207147598267e-02 -1.072317063808441162e-01 9.010262787342071533e-02 1.237239763140678406e-01 -1.020291075110435486e-01 3.411253392696380615e-01 3.090705275535583496e-01 1.228173896670341492e-01 6.170667707920074463e-02 3.652850389480590820e-01 -4.373205080628395081e-02 -3.450499102473258972e-02 -2.928130626678466797e-01 6.646229326725006104e-02 -2.199017554521560669e-01 1.400266885757446289e-01 -2.192934602499008179e-01 9.500341117382049561e-02 -1.569778025150299072e-01 9.970670938491821289e-02 1.255435198545455933e-01 -6.171812489628791809e-02 -1.257132589817047119e-01 -1.606858819723129272e-01 9.712463617324829102e-02 1.412340849637985229e-01 -3.174373507499694824e-01 -2.338673174381256104e-02 7.961401343345642090e-02 1.810281276702880859e-01
2.715781629085540771e-01 3.371078670024871826e-01 1.138246357440948486e-01 -5.045282840728759766e-02 4.550435766577720642e-02 -3.054939210414886475e-01 2.362701147794723511e-01 -1.501612216234207153e-01 -1.113982275128364563e-01 -4.818337969481945038e-03 1.251215338706970215e-01 3.655863702297210693e-01 -1.044034585356712341e-01 1.391814500093460083e-01 1.200477257370948792e-01 7.620493322610855103e-02 -1.080485358834266663e-01 3.593303263187408447e-01 -2.335188686847686768e-01 2.762260288000106812e-02 4.203767329454421997e-02 4.741613939404487610e-02 -4.981655254960060120e-02 1.084415167570114136e-01 4.838895425200462341e-02 -2.561448216438293457e-01 1.340590417385101318e-01 -4.021121561527252197e-02 -1.537956148386001587e-01 1.502378433942794800e-01 6.191429868340492249e-02 2.432268857955932617e-01
1.915927529335021973e-01 -5.673218518495559692e-02 1.409722864627838135e-01 1.265790909528732300e-01 -1.419223994016647339e-01 -2.625790238380432129e-02 -1.799204200506210327e-01 -1.333426386117935181e-01 6.310224533081054688e-02 3.459328114986419678e-01 -1.321452260017395020e-01 3.265489339828491211e-01 -8.359795808792114258e-02 -1.696873009204864502e-01 -1.545775681734085083e-01 1.318444311618804932e-01 -2.875305414199829102e-01 1.914514750242233276e-01 -8.910738676786422729e-02 7.335015386343002319e-02 -2.307615056633949280e-02 9.435932338237762451e-02 2.723498642444610596e-01 1.478978544473648071e-01 -3.201049193739891052e-02 4.011531919240951538e-02 -1.376783102750778198e-01 -1.731260865926742554e-02 -3.444140851497650146e-01 1.108052134513854980e-01 3.025973141193389893e-01 2.142484039068222046e-01
2.787492871284484863e-01 1.930230259895324707e-01 2.229249104857444763e-02 -1.151927486062049866e-01 1.052972674369812012e-01 2.044723369181156158e-03 4.090420901775360107e-02 7.581286877393722534e-02 1.113406792283058167e-01 -9.229516237974166870e-02 9.321080148220062256e-02 3.999629616737365723e-01 5.508461594581604004e-02 3.298373222351074219e-01 -2.356708049774169922e-02 -3.129141777753829956e-02 -8.254632353782653809e-02 2.972750961780548096e-01 -2.715811133384704590e-01 -1.781155765056610107e-01 1.005751416087150574e-01 1.632891148328781128e-01 1.999769061803817749e-01 -2.508186921477317810e-02 -2.418265789747238159e-01 -2.788310311734676361e-02 -2.423694431781768799e-01 -1.541144102811813354e-01 -6.525749713182449341e-02 2.390048652887344360e-01 -9.247526526451110840e-02 2.451024502515792847e-01
3.001658618450164795e-01 5.465850979089736938e-02 1.291013211011886597e-01 -2.083874046802520752e-01 4.037610813975334167e-02 2.683803737163543701e-01 -1.007300615310668945e-01 1.393410414457321167e-01 8.215436339378356934e-02 3.378911912441253662e-01 -4.256983473896980286e-02 2.309777140617370605e-01 -1.071619912981987000e-01 4.196432977914810181e-02 -1.110503599047660828e-01 1.285017281770706177e-01 -2.045994699001312256e-01 2.079053670167922974e-01 -2.840082943439483643e-01 7.942035794258117676e-02 -1.833913773298263550e-01 2.192052453756332397e-01 1.647996902465820312e-01 1.091471537947654724e-01 -1.822954416275024414e-01 -2.141359299421310425e-01 1.564272642135620117e-01 1.232688501477241516e-02 -1.919356435537338257e-01 2.024606913328170776e-01 1.885894536972045898e-01 1.245609074831008911e-01
3.270434141159057617e-01 1.178763154894113541e-02 -9.682048112154006958e-02 -1.094887182116508484e-01 -7.332879304885864258e-02 1.144256964325904846e-01 2.153430879116058350e-01 3.770240545272827148e-01 7.532925903797149658e-02 -1.268096417188644409e-01 -2.993735373020172119e-01 1.413088887929916382e-01 -5.994163826107978821e-02 4.503105580806732178e-02 -1.133119910955429077e-01 -1.130345836281776428e-01 -1.947365850210189819e-01 2.515757679939270020e-01 -3.752282634377479553e-02 -6.621708720922470093e-02 1.309934407472610474e-01 1.143231540918350220e-01 5.304099619388580322e-02 -2.205241769552230835e-01 -1.003712192177772522e-01 -9.284547716379165649e-02 -1.032408997416496277e-01 -6.185475736856460571e-03 2.004778981208801270e-01 2.800669372081756592e-01 2.132811695337295532e-01 3.460901677608489990e-01
1.257428377866744995e-01 4.183405339717864990e-01 1.029062569141387939e-01 2.880222909152507782e-02 -6.585267186164855957e-02 -2.438519299030303955e-01 1.417549233883619308e-02 1.948744654655456543e-01 1.535567492246627808e-01 5.408503115177154541e-02 -5.170829966664314270e-02 4.051965177059173584e-01 2.848812378942966461e-02 5.233807861804962158e-02 -1.290124747902154922e-02 8.638573810458183289e-03 -1.213983073830604553e-01 1.684383302927017212e-01 -7.395111769437789917e-02 -1.812220364809036255e-01 3.162557780742645264e-01 1.973538398742675781e-01 1.671008765697479248e-01 -3.502231789752840996e-03 1.371146589517593384e-01 -1.018064767122268677e-01 -2.388007789850234985e-01 -1.825618296861648560e-01 -1.177266836166381836e-01 1.063755154609680176e-01 -1.076313927769660950e-01 3.066411316394805908e-01
2.102091461420059204e-01 3.052779734134674072e-01 4.384753410704433918e-04 -2.038625180721282959e-01 -1.076392307877540588e-01 1.560632437467575073e-01 4.363478720188140869e-02 -1.438248623162508011e-02 -2.692916803061962128e-02 6.391049176454544067e-02 6.670858711004257202e-02 3.570237159729003906e-01 4.064921662211418152e-02 1.839529722929000854e-01 -2.099312990903854370e-01 8.276876807212829590e-02 -1.525905132293701172e-01 4.432505369186401367e-01 -9.527029842138290405e-02 -8.991505950689315796e-02 1.242722049355506897e-01 1.401681900024414062e-01 4.663978889584541321e-02 1.911896467208862305e-01 -1.943759471178054810e-01 -5.846367776393890381e-02 -1.915218830108642578e-01 -2.328816056251525879e-01 2.490124851465225220e-02 2.882647514343261719e-02 4.047963768243789673e-02 3.375297188758850098e-01
2.281169742345809937e-01 7.800779491662979126e-02 2.477195858955383301e-02 -8.257927745580673218e-02 -1.612354256212711334e-02 1.443909108638763428e-02 7.775996625423431396e-02 -3.730933740735054016e-02 1.147316694259643555e-01 2.347588837146759033e-01 -1.875760219991207123e-02 2.153863161802291870e-01 -2.881222069263458252e-01 -1.737120449542999268e-01 -1.689685881137847900e-01 -4.642886668443679810e-02 -3.415582180023193359e-01 3.426271080970764160e-01 3.629091754555702209e-02 -1.734392642974853516e-01 -1.769049465656280518e-01 -1.948201954364776611e-01 -4.199166595935821533e-02 1.296511590480804443e-01 1.539745926856994629e-02 1.331494450569152832e-01 -1.220251433551311493e-02 1.937756240367889404e-01 -3.302944004535675049e-01 1.432101428508758545e-01 3.435153067111968994e-01 1.052441969513893127e-01
4.384655058383941650e-01 -2.894855849444866180e-02 6.484330445528030396e-02 -1.702665388584136963e-01 -1.264382712543010712e-02 -1.283048838376998901e-02 2.187442630529403687e-01 8.688089251518249512e-02 1.832388639450073242e-01 2.401983141899108887e-01 -1.900769420899450779e-03 7.320336252450942993e-02 1.446374058723449707e-01 -5.601378902792930603e-02 -1.467079222202301025e-01 -3.925343751907348633e-01 -2.371310591697692871e-01 4.022568762302398682e-01 1.978961974382400513e-01 5.105587840080261230e-02 -1.040406078100204468e-01 1.090481504797935486e-01 1.468160748481750488e-02 -7.574175298213958740e-02 -1.216751486063003540e-01 2.504633739590644836e-02 -2.105613797903060913e-01 -1.381725352257490158e-02 -1.105024851858615875e-02 1.685804575681686401e-01 6.698030629195272923e-04 2.114569991827011108e-01
2.491655498743057251e-01 1.057815998792648315e-01 1.535014063119888306e-01 -3.508206307888031006e-01 -5.079659167677164078e-03 -5.194499343633651733e-02 -8.751048892736434937e-02 5.264704301953315735e-02 -6.617797911167144775e-02 3.389544039964675903e-02 -1.768894493579864502e-01 4.955161809921264648e-01 1.061745658516883850e-01 -5.416967719793319702e-02 -1.309664100408554077e-01 8.793476037681102753e-03 -2.157653272151947021e-01 3.213506042957305908e-01 6.579707562923431396e-02 9.867981821298599243e-02 4.303045198321342468e-02 -9.535942971706390381e-02 6.446582078933715820e-02 1.686849594116210938e-01 -4.269083589315414429e-02 -6.100559234619140625e-02 -2.733934111893177032e-02 -1.659014523029327393e-01 1.616696566343307495e-01 4.044339805841445923e-02 -5.176771432161331177e-02 4.259492754936218262e-01
1.587303578853607178e-01 3.366588950157165527e-01 2.891657352447509766e-01 4.423465579748153687e-02 2.190501987934112549e-01 -1.118217036128044128e-01 6.336964666843414307e-02 7.453390955924987793e-02 2.939415276050567627e-01 5.937457084655761719e-02 -1.439986974000930786e-01 1.053799316287040710e-01 -4.215782508254051208e-02 -1.525029987096786499e-01 1.673292815685272217e-01 -1.295747160911560059e-01 -2.367425411939620972e-01 3.220601081848144531e-01 2.386503107845783234e-02 2.238407284021377563e-01 2.019026577472686768e-01 6.091525778174400330e-03 -4.713086783885955811e-02 8.542098104953765869e-02 -1.076232865452766418e-01 1.221336647868156433e-01 -1.557509154081344604e-01 2.904626540839672089e-02 2.126620151102542877e-02 8.033363521099090576e-02 2.056331187486648560e-01 3.907521367073059082e-01
2.006378322839736938e-01 -1.240955293178558350e-01 1.705261766910552979e-01 -9.923702478408813477e-02 -1.434602290391921997e-01 2.086683660745620728e-01 -2.304730266332626343e-01 8.032581210136413574e-02 8.304654061794281006e-02 2.682161331176757812e-01 -2.692457288503646851e-02 2.571981847286224365e-01 -6.833928078413009644e-02 6.944464892148971558e-02 -2.363003641366958618e-01 -1.136852242052555084e-02 -2.806124091148376465e-01 3.913736045360565186e-01 -9.389829635620117188e-02 -8.693557977676391602e-02 -4.608497396111488342e-02 1.395654864609241486e-02 2.732851505279541016e-01 2.472773343324661255e-01 -1.705926507711410522e-01 -4.147703200578689575e-02 4.733433574438095093e-02 7.021121680736541748e-02 -6.581331789493560791e-02 3.515920042991638184e-02 3.254497349262237549e-01 1.861008405685424805e-01
1.315623968839645386e-01 -4.876859486103057861e-02 5.881692282855510712e-03 -1.709071248769760132e-01 1.013714075088500977e-01 -1.233688294887542725e-01 -1.534498929977416992e-01 1.764595061540603638e-01 -9.278699755668640137e-02 3.657130300998687744e-01 -1.161867659538984299e-02 6.277362257242202759e-02 -2.309128344058990479e-01 -1.605169922113418579e-01 -2.028739452362060547e-02 -1.315574049949645996e-01 -1.894236803054809570e-01 5.531707033514976501e-02 -5.858142673969268799e-02 -1.161436215043067932e-01 -1.502209752798080444e-01 1.845348626375198364e-02 3.081215322017669678e-01 -7.368626073002815247e-03 -2.692749202251434326e-01 -1.024935245513916016e-01 -7.306970655918121338e-02 -2.424817299470305443e-03 -3.519786596298217773e-01 2.589951157569885254e-01 1.979233473539352417e-01 3.679529428482055664e-01
2.660777270793914795e-01 -1.132027134299278259e-01 1.246717646718025208e-01 1.798078976571559906e-02 1.919955201447010040e-02 -7.491327077150344849e-02 2.745667397975921631e-01 7.842431217432022095e-02 1.663642236962914467e-03 -1.880195289850234985e-01 -1.616926491260528564e-01 2.976933717727661133e-01 2.164245769381523132e-02 -9.542012959718704224e-02 -1.777494326233863831e-02 2.530383504927158356e-02 -1.729874014854431152e-01 3.328856825828552246e-01 1.522683054208755493e-01 2.179245054721832275e-01 -2.181053608655929565e-01 1.982223540544509888e-01 4.748169705271720886e-02 3.476331830024719238e-01 -2.164600789546966553e-01 -9.902866184711456299e-02 -4.904197156429290771e-02 3.862549737095832825e-02 1.020078063011169434e-01 3.469467163085937500e-01 5.967086926102638245e-02 1.899404078722000122e-01
6.287474930286407471e-02 1.326422393321990967e-01 2.072405666112899780e-01 1.073865443468093872e-01 1.342740934342145920e-02 -1.441585421562194824e-01 6.589757651090621948e-02 1.792305111885070801e-01 2.810266613960266113e-01 -4.959365352988243103e-02 -7.506013661623001099e-02 3.748543560504913330e-01 2.989664487540721893e-02 -2.097348719835281372e-01 6.759355962276458740e-02 -2.486250996589660645e-01 -2.070398181676864624e-01 1.484805941581726074e-01 2.200705744326114655e-02 -6.500505656003952026e-02 3.421319648623466492e-02 2.460881024599075317e-01 -2.081227898597717285e-01 5.988502129912376404e-02 -2.110618501901626587e-01 -4.185921251773834229e-01 -1.239552050828933716e-01 -5.773722007870674133e-02 4.567040130496025085e-02 7.893719524145126343e-02 2.982842028141021729e-01 1.169805377721786499e-01
1.265777796506881714e-01 9.277562610805034637e-03 9.997222572565078735e-02 -1.194632351398468018e-01 -2.194909900426864624e-01 1.689865291118621826e-01 2.050978094339370728e-01 2.187872976064682007e-01 2.999596297740936279e-02 7.714613527059555054e-02 1.906503140926361084e-01 2.215903252363204956e-01 2.158208787441253662e-01 -1.940929293632507324e-01 1.063279714435338974e-02 -6.321965903043746948e-02 1.705015450716018677e-01 1.732336282730102539e-01 -8.838938176631927490e-02 -6.822226196527481079e-02 -2.006699889898300171e-01 -2.081614732742309570e-01 -1.373606324195861816e-01 1.673012226819992065e-01 -1.187030784785747528e-02 -1.033566966652870178e-01 -1.387763470411300659e-01 -4.642520099878311157e-02 -3.903688490390777588e-01 3.049516677856445312e-01 3.257911503314971924e-01 1.628887951374053955e-01
3.793760538101196289e-01 -2.902544476091861725e-02 3.258362784981727600e-02 4.086377844214439392e-02 -2.834512479603290558e-02 2.939691841602325439e-01 -2.312305122613906860e-01 1.639134436845779419e-01 5.508469045162200928e-02 2.413816452026367188e-01 5.087656900286674500e-02 2.282979786396026611e-01 -1.677268445491790771e-01 -1.405906118452548981e-02 -2.611115276813507080e-01 8.968677371740341187e-02 -1.849162727594375610e-01 3.899326026439666748e-01 -1.568473577499389648e-01 -8.632917888462543488e-04 -1.717410236597061157e-01 6.158346310257911682e-02 3.412724733352661133e-01 1.109075918793678284e-01 -4.761217907071113586e-02 -9.172499179840087891e-02 -5.744134262204170227e-02 6.787132471799850464e-02 -1.897925697267055511e-02 2.660202048718929291e-02 2.371854782104492188e-01 1.247921064496040344e-01
2.744373381137847900e-01 3.154769837856292725e-01 -2.418869920074939728e-02 -8.116772025823593140e-02 -1.113257929682731628e-01 7.105842232704162598e-02 1.726767718791961670e-01 9.565681964159011841e-02 2.105010747909545898e-01 6.352506577968597412e-02 -3.981779515743255615e-01 2.122981846332550049e-01 2.390739470720291138e-01 5.332833901047706604e-02 -1.873298138380050659e-01 1.250498592853546143e-01 5.174707248806953430e-02 3.128432333469390869e-01 -8.253188431262969971e-02 2.536862716078758240e-02 1.797701716423034668e-01 8.978698402643203735e-02 2.586669325828552246e-01 2.787938155233860016e-02 -1.462543904781341553e-01 -3.995034843683242798e-02 1.558179706335067749e-01 -2.098114490509033203e-01 1.727137863636016846e-01 1.735785901546478271e-01 1.673830449581146240e-01 5.958828702569007874e-02
4.417628943920135498e-01 3.287290409207344055e-02 -5.863675102591514587e-02 -1.355317085981369019e-01 5.965648964047431946e-02 -1.609062999486923218e-01 -2.642297185957431793e-02 2.048713564872741699e-01 1.170457303524017334e-01 1.011026576161384583e-01 -1.738378852605819702e-01 2.974149584770202637e-01 3.521382510662078857e-01 7.075290381908416748e-02 -2.055500447750091553e-01 -8.764377236366271973e-02 -9.692293405532836914e-02 1.559076905250549316e-01 -2.072986066341400146e-01 1.233293637633323669e-01 -2.770292758941650391e-01 -8.540044724941253662e-02 -3.107807971537113190e-02 1.720605194568634033e-01 1.986107602715492249e-02 -1.825882643461227417e-01 2.904811687767505646e-02 2.265239059925079346e-01 -1.665300875902175903e-02 1.739853620529174805e-01 1.728881709277629852e-02 2.550905346870422363e-01
3.025890588760375977e-01 2.686001062393188477e-01 -2.489326987415552139e-03 -2.388971894979476929e-01 5.142913013696670532e-02 9.691900759935379028e-02 -4.080450162291526794e-02 -1.125917062163352966e-01 -5.832910910248756409e-02 -1.844237372279167175e-02 -1.620669499970972538e-03 4.715211093425750732e-01 -1.158922761678695679e-01 1.992988437414169312e-01 -1.647579222917556763e-01 1.513689756393432617e-01 -4.624374583363533020e-02 3.094580471515655518e-01 -2.300479114055633545e-01 -1.777541451156139374e-02 8.106672763824462891e-02 3.714127093553543091e-02 1.812024228274822235e-02 -1.943157985806465149e-02 -9.925206005573272705e-02 -2.342032082378864288e-02 -3.099069595336914062e-01 -8.791887015104293823e-02 3.791508078575134277e-02 2.604852020740509033e-01 1.883897632360458374e-01 2.116585224866867065e-01
1.349234730005264282e-01 3.284011408686637878e-02 -1.134159415960311890e-01 2.847303748130798340e-01 -1.679731607437133789e-01 -1.986017972230911255e-01 1.858963966369628906e-01 1.926339417695999146e-01 7.386457920074462891e-02 1.979371607303619385e-01 -2.725613415241241455e-01 2.597733139991760254e-01 -2.466669827699661255e-01 -2.212030738592147827e-01 1.516998261213302612e-01 -6.544828414916992188e-02 -4.449159651994705200e-02 1.738043874502182007e-01 -1.025887392461299896e-02 1.223627999424934387e-01 2.027445938438177109e-03 1.481729745864868164e-01 2.776228487491607666e-01 2.229793518781661987e-01 -3.072469308972358704e-02 -1.066905185580253601e-01 -1.135245785117149353e-01 1.310673803091049194e-01 1.079219207167625427e-01 2.915550470352172852e-01 -3.846743702888488770e-02 2.956984341144561768e-01
3.537170356139540672e-03 1.085373386740684509e-01 8.746236562728881836e-02 -9.838987141847610474e-03 -9.797823429107666016e-02 -5.644135177135467529e-02 9.985388815402984619e-02 5.361218750476837158e-02 -1.622341424226760864e-01 3.567751869559288025e-02 -3.534338250756263733e-02 4.375442862510681152e-01 5.399485304951667786e-02 1.021891310811042786e-01 8.218662696890532970e-04 1.698598563671112061e-01 -1.863643974065780640e-01 4.303083419799804688e-01 -2.480610460042953491e-01 -3.189351037144660950e-02 3.824086114764213562e-02 7.813260704278945923e-02 9.067434072494506836e-02 -4.485339671373367310e-02 9.218984097242355347e-02 -4.113920927047729492e-01 -7.943695783615112305e-02 1.557212881743907928e-02 -1.744002103805541992e-02 1.415690779685974121e-01 3.547723963856697083e-02 4.314897060394287109e-01
2.021046727895736694e-01 -1.373557280749082565e-02 5.067801475524902344e-02 -5.350695922970771790e-02 5.845563113689422607e-02 -1.008813232183456421e-01 5.216460302472114563e-02 1.084861904382705688e-01 9.976613521575927734e-02 1.688541769981384277e-01 -1.754355132579803467e-01 3.408537507057189941e-01 -1.651610881090164185e-01 -3.220235928893089294e-02 -4.242618083953857422e-01 -1.376999169588088989e-01 -1.156215742230415344e-01 1.861395835876464844e-01 -9.830815345048904419e-02 2.090444229543209076e-02 -1.077602058649063110e-01 6.860228627920150757e-02 -9.930381923913955688e-02 1.144901663064956665e-01 7.584252208471298218e-02 -4.354597926139831543e-01 -2.204857319593429565e-01 -3.041633367538452148e-01 -2.237530648708343506e-01 -9.431685507297515869e-02 3.745383024215698242e-02 1.359224617481231689e-01
3.013965785503387451e-01 2.453966140747070312e-01 -3.559617325663566589e-02 -2.051494568586349487e-01 -1.839815676212310791e-01 1.480873376131057739e-01 2.657628059387207031e-01 -2.630561403930187225e-02 1.420372724533081055e-01 -9.312754124402999878e-02 -2.524278461933135986e-01 4.454058110713958740e-01 1.541574136354029179e-03 4.880743846297264099e-02 -6.767325568944215775e-03 2.825026866048574448e-03 -5.684644356369972229e-02 2.556117177009582520e-01 1.143757775425910950e-01 -7.760639488697052002e-02 8.360391855239868164e-02 9.685095399618148804e-03 2.014974057674407959e-01 -1.733217984437942505e-01 -1.422838568687438965e-01 -1.151525750756263733e-01 -9.889055788516998291e-02 -1.887516975402832031e-01 2.645235275849699974e-03 1.561531871557235718e-01 -1.659110039472579956e-01 2.981063723564147949e-01
1.657269150018692017e-01 -1.286307126283645630e-01 1.402368545532226562e-01 3.480553999543190002e-02 -1.286442130804061890e-01 -1.701202988624572754e-02 1.067457348108291626e-01 8.439426124095916748e-02 1.606858670711517334e-01 2.982228696346282959e-01 -2.494958639144897461e-01 4.043536484241485596e-01 -9.747880697250366211e-02 -1.881702691316604614e-01 9.902478754520416260e-02 -1.424725800752639771e-01 -1.163128241896629333e-01 4.415131807327270508e-01 -4.738166928291320801e-02 -3.440768271684646606e-02 -1.803145185112953186e-02 2.035396173596382141e-02 1.257396191358566284e-01 1.926269084215164185e-01 -1.683771610260009766e-02 2.871516346931457520e-01 3.488281369209289551e-02 1.447993516921997070e-01 2.081290781497955322e-01 2.113833725452423096e-01 -6.596457213163375854e-03 1.603743731975555420e-01
3.141511976718902588e-01 5.021475255489349365e-02 1.708570271730422974e-01 9.473828971385955811e-02 -2.069232463836669922e-01 3.335590958595275879e-01 -2.114195525646209717e-01 2.267816662788391113e-02 1.100425422191619873e-01 3.766211867332458496e-01 1.203541830182075500e-01 2.260971963405609131e-01 -8.656619489192962646e-02 9.947505593299865723e-02 -1.086551174521446228e-01 -3.363639116287231445e-02 -2.114096134901046753e-01 3.025361895561218262e-01 -1.082856655120849609e-01 -5.947388708591461182e-03 -8.266367763280868530e-02 1.848861016333103180e-02 2.707278132438659668e-01 5.652434378862380981e-02 -9.551780670881271362e-02 -1.123572438955307007e-01 1.440892112441360950e-03 1.648161709308624268e-01 -1.071102023124694824e-01 4.711005464196205139e-02 2.742264270782470703e-01 2.049172669649124146e-01
9.914808720350265503e-02 5.689071025699377060e-03 1.504390537738800049e-01 1.021329835057258606e-01 -5.038237199187278748e-02 -1.381240487098693848e-01 1.282337605953216553e-01 2.412354052066802979e-01 3.371662199497222900e-01 3.100628554821014404e-01 -1.478166133165359497e-01 3.488201498985290527e-01 -2.023439854383468628e-01 -8.254715800285339355e-02 9.994704276323318481e-02 -1.516141444444656372e-01 -8.542959392070770264e-02 3.538406789302825928e-01 -2.069233208894729614e-01 3.261544555425643921e-02 -6.017636507749557495e-02 -1.385553777217864990e-01 2.786263450980186462e-02 1.491153240203857422e-01 -4.293831437826156616e-02 1.796318739652633667e-01 1.297814697027206421e-01 5.770463496446609497e-02 1.028249263763427734e-01 3.714360892772674561e-01 2.498409710824489594e-02 3.288254514336585999e-02
8.035902678966522217e-02 2.668716609477996826e-01 3.282943740487098694e-02 -1.370008289813995361e-01 -4.031070321798324585e-02 -2.117768526077270508e-01 2.346769422292709351e-01 3.043405115604400635e-01 4.032677412033081055e-02 -1.144546866416931152e-01 1.282826159149408340e-02 3.512433469295501709e-01 -1.478946954011917114e-01 -4.175386577844619751e-02 -2.512923441827297211e-02 -5.437721312046051025e-02 -1.613651961088180542e-01 3.313634991645812988e-01 2.534952759742736816e-01 -2.309393882751464844e-02 -4.024372994899749756e-02 2.266897112131118774e-01 7.919019460678100586e-02 2.535936534404754639e-01 -1.950009539723396301e-02 -1.262435913085937500e-01 -2.422090917825698853e-01 1.529453396797180176e-01 1.189094409346580505e-01 8.538775146007537842e-02 -7.873835414648056030e-02 3.043178319931030273e-01
1.830341517925262451e-01 4.075552821159362793e-01 7.462906837463378906e-02 1.118838191032409668e-01 7.913912832736968994e-02 -1.770970821380615234e-01 -4.957468062639236450e-02 1.268039196729660034e-01 1.308134049177169800e-01 1.935577094554901123e-01 -3.423832729458808899e-02 2.562088072299957275e-01 8.448670804500579834e-02 -3.529156092554330826e-03 -2.787835896015167236e-02 -1.122181490063667297e-01 -7.720056176185607910e-02 2.101445645093917847e-01 -1.502390354871749878e-01 -1.860606074333190918e-01 1.467523723840713501e-01 3.208644688129425049e-01 -9.706062823534011841e-02 2.695092558860778809e-01 -3.285993337631225586e-01 -1.743882000446319580e-01 -9.477624297142028809e-02 3.468486666679382324e-02 -3.690993413329124451e-02 -2.284709066152572632e-01 -2.256516739726066589e-02 2.602533996105194092e-01
2.671117484569549561e-01 1.206608787178993225e-01 8.201276510953903198e-02 1.559872180223464966e-02 1.176578253507614136e-01 -2.568714320659637451e-01 1.354815959930419922e-01 -3.209482878446578979e-02 -3.119802847504615784e-02 1.941833943128585815e-01 3.370112553238868713e-02 3.901917636394500732e-01 -1.987788826227188110e-01 1.544047743082046509e-01 -5.142349377274513245e-02 -4.718624427914619446e-02 -2.476266622543334961e-01 3.656960725784301758e-01 -1.981069892644882202e-01 -8.410683274269104004e-02 1.067558079957962036e-01 1.857174932956695557e-02 1.926437169313430786e-01 1.599182188510894775e-01 -2.704668939113616943e-01 9.624565392732620239e-02 -1.213874071836471558e-01 -3.213029503822326660e-01 1.061169877648353577e-01 1.004173308610916138e-01 -9.801366180181503296e-02 -2.198205143213272095e-02
2.366223335266113281e-01 -9.622334688901901245e-02 2.432417571544647217e-01 -1.333295181393623352e-02 -1.289272755384445190e-01 5.802534893155097961e-02 1.911918818950653076e-01 1.444799005985260010e-01 -3.534565493464469910e-02 2.032860219478607178e-01 -3.167538642883300781e-01 6.844567507505416870e-02 1.422351598739624023e-01 -6.710553076118230820e-03 1.401646137237548828e-01 6.412487477064132690e-02 2.434958964586257935e-01 3.611783683300018311e-02 -9.139081835746765137e-02 -2.747176289558410645e-01 -4.016027450561523438e-01 -2.496178075671195984e-02 1.258126348257064819e-01 1.205857396125793457e-01 -1.277401745319366455e-01 -7.108192890882492065e-02 -1.513594090938568115e-01 9.777629375457763672e-02 -8.743894100189208984e-02 5.044888332486152649e-02 1.914686411619186401e-01 4.110679030418395996e-01
2.903235852718353271e-01 -9.210022538900375366e-02 1.065334212034940720e-02 5.994442850351333618e-02 -3.728515654802322388e-02 2.075119018554687500e-01 -1.078848466277122498e-01 1.046850383281707764e-01 1.694543752819299698e-04 3.361748754978179932e-01 8.930548280477523804e-02 1.900665462017059326e-01 -1.608463823795318604e-01 6.296971440315246582e-02 -2.229406237602233887e-01 1.272729188203811646e-01 -2.967160344123840332e-01 3.033939301967620850e-01 -6.139707192778587341e-02 -3.263417631387710571e-03 -1.853594779968261719e-01 -7.081021368503570557e-02 2.924731671810150146e-01 2.126931101083755493e-01 -1.972909122705459595e-01 -1.500421613454818726e-01 -3.184402734041213989e-02 1.656979694962501526e-02 -4.973564296960830688e-02 1.058211252093315125e-01 3.525328338146209717e-01 1.700758934020996094e-01
2.713995873928070068e-01 4.237658381462097168e-01 -9.742575883865356445e-02 -6.590323895215988159e-02 -1.548778172582387924e-02 -1.753433793783187866e-01 7.290740031749010086e-03 6.411091983318328857e-02 5.702559277415275574e-02 1.516923010349273682e-01 1.678990274667739868e-01 4.681608378887176514e-01 1.646709740161895752e-01 2.755803167819976807e-01 -1.283799670636653900e-02 5.041009560227394104e-02 7.076071947813034058e-02 2.239611148834228516e-01 -1.918032765388488770e-01 -2.105339467525482178e-01 6.372676789760589600e-02 -2.790561877191066742e-02 -7.447219640016555786e-02 8.572424948215484619e-02 -1.151735410094261169e-01 -1.030223742127418518e-01 -1.587644666433334351e-01 -7.967596501111984253e-02 -4.078110679984092712e-03 5.056918039917945862e-02 -1.613990031182765961e-02 3.257399499416351318e-01
3.556170761585235596e-01 -1.666188687086105347e-01 6.838589161634445190e-02 4.803264886140823364e-02 -1.499033868312835693e-01 2.402181029319763184e-01 -1.550533175468444824e-01 1.734637618064880371e-01 1.129958778619766235e-01 2.981927096843719482e-01 1.161279529333114624e-01 1.669883728027343750e-01 -2.103431522846221924e-01 6.295557320117950439e-02 -2.359972298145294189e-01 6.831701844930648804e-02 -2.219297736883163452e-01 3.620829582214355469e-01 -7.868850231170654297e-02 -7.165975868701934814e-02 -1.121230497956275940e-01 -1.392069458961486816e-02 2.944111227989196777e-01 1.684409081935882568e-01 -1.433165967464447021e-01 -9.625867009162902832e-02 -1.230924054980278015e-01 -1.823166757822036743e-02 -8.706489950418472290e-02 7.461450248956680298e-02 2.180913537740707397e-01 1.653964668512344360e-01
2.169841825962066650e-01 1.610463261604309082e-01 1.833083480596542358e-01 -5.369161814451217651e-02 -1.353950500488281250e-01 -2.098501920700073242e-01 8.664107322692871094e-02 -1.713556051254272461e-01 3.179379999637603760e-01 -4.520620778203010559e-02 1.847206987440586090e-02 6.910317391157150269e-02 6.632292270660400391e-02 -1.469322592020034790e-01 -5.041392147541046143e-02 3.711190819740295410e-01 -3.414812963455915451e-03 2.961293756961822510e-01 -1.727868616580963135e-01 -4.172759503126144409e-02 -5.867863073945045471e-02 2.262230962514877319e-01 -8.992902934551239014e-02 2.033994793891906738e-01 -1.046742498874664307e-01 3.069804012775421143e-01 8.168682456016540527e-02 6.136206537485122681e-02 1.627415232360363007e-02 1.561017241328954697e-02 2.077112346887588501e-01 3.661855757236480713e-01
3.741180598735809326e-01 3.555491864681243896e-01 2.038972228765487671e-01 1.081729158759117126e-01 -1.340069770812988281e-01 -2.567761242389678955e-01 8.847022056579589844e-02 1.844110339879989624e-01 2.301075905561447144e-01 1.456734389066696167e-01 -2.043437957763671875e-01 5.002445355057716370e-02 -5.998468492180109024e-03 4.485454037785530090e-02 7.972483336925506592e-02 -5.242656916379928589e-02 -8.500222116708755493e-02 3.666230440139770508e-01 -2.130480706691741943e-01 -3.140737861394882202e-02 -5.132528766989707947e-02 1.089827269315719604e-01 -1.499648690223693848e-01 8.756861090660095215e-02 -2.969272434711456299e-02 -3.878802061080932617e-03 -1.487299501895904541e-01 6.309993565082550049e-02 1.323606222867965698e-01 2.564924657344818115e-01 -2.610625699162483215e-02 2.852471768856048584e-01
1.499995291233062744e-01 2.434429228305816650e-01 3.030932974070310593e-03 -1.692946702241897583e-01 3.468460217118263245e-02 -7.795064244419336319e-03 8.486145175993442535e-03 -1.052701026201248169e-01 9.066358208656311035e-02 -3.510095924139022827e-02 -1.069857999682426453e-01 3.997677266597747803e-01 5.196355283260345459e-02 2.337038330733776093e-02 1.398221552371978760e-01 2.418702542781829834e-01 1.160613540560007095e-02 4.411533176898956299e-01 -3.409531712532043457e-01 -7.599900662899017334e-02 4.459633678197860718e-02 3.129964768886566162e-01 -2.053397521376609802e-02 -8.926375210285186768e-02 5.001888051629066467e-02 -2.359790652990341187e-01 3.245452791452407837e-02 -1.096020117402076721e-01 -1.210945397615432739e-01 1.391167342662811279e-01 2.331315726041793823e-01 1.743431538343429565e-01
5.760572850704193115e-02 6.162510439753532410e-02 1.412936747074127197e-01 -2.237011939287185669e-01 1.718458235263824463e-01 -2.516539096832275391e-01 1.684863269329071045e-01 -5.498136207461357117e-02 4.739452153444290161e-02 -9.574226289987564087e-02 3.290741296950727701e-04 2.092656642198562622e-01 -1.688694804906845093e-01 3.053134083747863770e-01 -1.336622387170791626e-01 -1.365642398595809937e-01 -9.937104582786560059e-02 1.780150383710861206e-01 -1.575894355773925781e-01 -2.039194405078887939e-01 -2.885727286338806152e-01 8.199369907379150391e-02 -8.047435432672500610e-03 1.411387324333190918e-02 1.344568375498056412e-02 -2.287856042385101318e-01 9.347058087587356567e-02 -7.173584401607513428e-02 5.261917039752006531e-02 6.022593379020690918e-02 1.818219274282455444e-01 5.301402211189270020e-01
3.458741605281829834e-01 -7.368475198745727539e-02 3.098243102431297302e-02 -2.493845820426940918e-01 -7.946213334798812866e-02 4.429777711629867554e-02 -7.500595599412918091e-02 8.144944906234741211e-02 4.825558885931968689e-02 3.583409488201141357e-01 6.204351782798767090e-02 4.129761755466461182e-01 -4.078998789191246033e-02 -5.881087854504585266e-02 -8.089474588632583618e-02 9.317385405302047729e-02 -1.627332866191864014e-01 1.857765913009643555e-01 -3.342489302158355713e-01 1.563701778650283813e-01 -1.709674894809722900e-01 4.397693648934364319e-02 2.698505818843841553e-01 -9.714931249618530273e-02 -8.652901649475097656e-02 -2.290121316909790039e-01 2.183083258569240570e-02 3.260080516338348389e-02 -1.289165765047073364e-01 1.340909600257873535e-01 2.127154022455215454e-01 -1.177196875214576721e-01
5.386750698089599609e-01 -1.607298403978347778e-01 -2.163347229361534119e-02 5.114434286952018738e-02 1.101886015385389328e-02 -2.850705087184906006e-01 -7.422351837158203125e-02 5.281267687678337097e-02 -2.079142723232507706e-03 1.270744800567626953e-01 1.348101496696472168e-01 1.780195087194442749e-01 -8.395894616842269897e-02 -6.518209725618362427e-02 5.317923054099082947e-02 6.154533103108406067e-02 -8.398007601499557495e-02 1.265583634376525879e-01 -2.784756757318973541e-02 8.427615463733673096e-02 5.123704299330711365e-02 4.005765020847320557e-01 -1.733229612000286579e-03 -1.090836375951766968e-01 -2.045824378728866577e-01 8.867176622152328491e-02 -1.744136959314346313e-01 -3.359661251306533813e-02 1.049469560384750366e-01 2.120632827281951904e-01 -1.355288177728652954e-01 3.817602097988128662e-01
9.353534132242202759e-02 8.213706314563751221e-03 1.147520914673805237e-01 -1.502068638801574707e-01 -5.213223025202751160e-02 -2.551594674587249756e-01 2.134733498096466064e-01 3.677660226821899414e-01 6.521120667457580566e-02 -1.162867322564125061e-01 5.596307665109634399e-02 2.877619862556457520e-01 2.323649823665618896e-02 2.194036543369293213e-01 -4.237116873264312744e-02 1.810023386497050524e-04 -2.013001590967178345e-01 4.166654944419860840e-01 1.301050931215286255e-01 -4.328835010528564453e-02 5.591403692960739136e-02 1.123220846056938171e-01 1.548517197370529175e-01 2.560816109180450439e-01 6.678743660449981689e-02 -1.025926247239112854e-01 -5.620808154344558716e-02 1.079442128539085388e-01 1.963323168456554413e-02 1.661251634359359741e-01 -1.161924898624420166e-01 3.782935738563537598e-01
4.018572568893432617e-01 -2.673310227692127228e-02 -3.850280120968818665e-02 -1.034078449010848999e-01 -9.310404956340789795e-02 2.667387947440147400e-02 1.305377110838890076e-02 5.044585093855857849e-02 -8.408926427364349365e-02 1.045790612697601318e-01 1.070744469761848450e-01 3.200346529483795166e-01 -3.183498606085777283e-02 1.123068504966795444e-03 -7.652068138122558594e-02 -1.173497661948204041e-01 1.161124557256698608e-02 1.218490526080131531e-01 -4.083748161792755127e-01 -2.343158610165119171e-02 -2.802617549896240234e-01 1.575567871332168579e-01 1.576017141342163086e-01 6.919990479946136475e-02 -3.133147358894348145e-01 -1.187778785824775696e-01 1.067825853824615479e-01 1.799510568380355835e-01 -2.992836534976959229e-01 5.467545986175537109e-02 3.026791214942932129e-01 7.386885583400726318e-02
1.438291668891906738e-01 -2.010708302259445190e-02 1.117211282253265381e-01 4.965360090136528015e-02 -1.789446622133255005e-01 -2.867473363876342773e-01 1.958268284797668457e-01 2.534919083118438721e-01 2.053685188293457031e-01 2.965635061264038086e-01 -1.604816764593124390e-01 2.586453855037689209e-01 -1.654901057481765747e-01 -3.267107009887695312e-01 1.891627460718154907e-01 -1.728607863187789917e-01 -1.252031028270721436e-01 2.921787500381469727e-01 -1.192921102046966553e-01 1.624220423400402069e-02 -2.250587195158004761e-02 9.094965644180774689e-03 1.086921468377113342e-01 2.358169406652450562e-01 -1.953546404838562012e-01 8.857717365026473999e-02 -2.750530280172824860e-02 6.952189654111862183e-02 4.499599710106849670e-02 2.767188251018524170e-01 -2.427398227155208588e-02 1.010154932737350464e-01
2.623237371444702148e-01 1.843846291303634644e-01 9.741615504026412964e-02 -1.274201124906539917e-01 -1.436858475208282471e-01 -9.376523643732070923e-02 6.310445070266723633e-02 7.403461635112762451e-02 -8.892992883920669556e-02 -9.239917993545532227e-02 2.130682021379470825e-01 4.224045872688293457e-01 -2.559368871152400970e-02 2.604465484619140625e-01 -3.460618257522583008e-01 3.636653721332550049e-02 -5.099591612815856934e-02 2.980775833129882812e-01 -2.820509374141693115e-01 4.650381207466125488e-02 1.690618842840194702e-01 7.748495042324066162e-02 1.396787762641906738e-01 1.483717840164899826e-02 -1.672449111938476562e-01 -1.202847156673669815e-02 -1.177002415060997009e-01 -8.504934608936309814e-02 3.686080873012542725e-02 2.113141566514968872e-01 1.603849977254867554e-01 2.330305129289627075e-01
1.479639261960983276e-01 2.093087136745452881e-01 -1.863925717771053314e-02 -2.554730772972106934e-01 1.318767517805099487e-01 7.549313455820083618e-02 -8.348403871059417725e-02 1.222421880811452866e-02 4.618708044290542603e-02 1.710569858551025391e-01 -1.304822862148284912e-01 4.049381911754608154e-01 6.394321471452713013e-02 3.367701172828674316e-01 -1.822471320629119873e-01 6.228182464838027954e-02 -6.779711693525314331e-03 3.272317945957183838e-01 -1.996794044971466064e-01 1.340434402227401733e-01 -6.520931422710418701e-02 8.262830227613449097e-02 1.007740721106529236e-01 3.064854741096496582e-01 -1.073660850524902344e-01 -1.742656975984573364e-01 -1.479724794626235962e-01 1.453630253672599792e-02 -2.341534793376922607e-01 -1.169311329722404480e-01 -7.069777697324752808e-02 2.320474833250045776e-01
2.124982178211212158e-01 -7.048687338829040527e-02 -1.546587795019149780e-01 -4.913323745131492615e-02 -4.747537150979042053e-02 1.025430038571357727e-01 -2.035392224788665771e-01 -9.449195116758346558e-03 1.524422764778137207e-01 4.022983610630035400e-01 -7.880248129367828369e-02 2.164740115404129028e-01 -1.528335958719253540e-01 1.074261516332626343e-01 -5.692831426858901978e-02 1.280825585126876831e-02 -1.661326587200164795e-01 2.581535577774047852e-01 -1.904145330190658569e-01 1.453864872455596924e-01 -1.329255700111389160e-01 2.454756200313568115e-02 1.614766865968704224e-01 2.633620798587799072e-01 -2.960909716784954071e-02 -2.593125402927398682e-02 -6.361624691635370255e-03 1.987343877553939819e-01 -1.308083534240722656e-01 2.523266971111297607e-01 3.882345855236053467e-01 2.342312932014465332e-01
8.612600713968276978e-02 1.761386990547180176e-01 -1.355755031108856201e-01 -2.403150647878646851e-01 1.923165470361709595e-01 -1.490144729614257812e-01 1.887406110763549805e-01 1.412869095802307129e-01 8.832241408526897430e-03 3.987893834710121155e-02 -1.705616116523742676e-01 4.232854843139648438e-01 -4.336602240800857544e-02 2.212341576814651489e-01 -9.962559491395950317e-02 -1.098769158124923706e-02 -2.227772772312164307e-01 3.679907619953155518e-01 1.321892440319061279e-01 -1.866655796766281128e-01 9.419496171176433563e-03 7.802442461252212524e-02 8.824007958173751831e-02 3.002980351448059082e-01 -1.666708737611770630e-01 -2.227034717798233032e-01 -9.182880818843841553e-02 -9.260658174753189087e-02 9.711217135190963745e-03 1.639439761638641357e-01 -4.591386392712593079e-02 1.867536455392837524e-01
1.518845707178115845e-01 1.314137130975723267e-02 1.648365259170532227e-01 5.403267964720726013e-02 2.371458150446414948e-02 -2.113133966922760010e-01 6.769672036170959473e-02 1.962815970182418823e-01 1.910955458879470825e-01 -9.298693388700485229e-03 1.322202831506729126e-01 3.607265353202819824e-01 1.826037317514419556e-01 -8.018628507852554321e-02 -1.275806277990341187e-01 9.566134959459304810e-02 -9.358095377683639526e-02 3.866513073444366455e-01 1.144255846738815308e-01 -1.388891320675611496e-02 -2.037988044321537018e-02 6.517328321933746338e-02 8.577364683151245117e-02 8.354514092206954956e-02 -1.566711813211441040e-01 1.142603978514671326e-01 -4.485830068588256836e-01 1.716417074203491211e-01 2.562901973724365234e-01 -4.257907625287771225e-03 2.135294526815414429e-01 1.969822943210601807e-01
2.063902094960212708e-02 3.316951394081115723e-01 1.678851693868637085e-01 -1.023378297686576843e-01 -1.582829952239990234e-01 -4.149681925773620605e-01 1.323461532592773438e-01 2.769313454627990723e-01 2.369866967201232910e-01 4.057859256863594055e-02 -5.976217240095138550e-02 2.007630467414855957e-01 -2.750409245491027832e-01 6.718354672193527222e-02 7.485351525247097015e-04 1.108236834406852722e-01 1.685968637466430664e-01 3.287599086761474609e-01 -2.112700641155242920e-01 8.738990873098373413e-02 2.061327248811721802e-01 -3.583990037441253662e-02 -1.010488197207450867e-01 1.726979315280914307e-01 -4.249589517712593079e-02 -1.006957292556762695e-01 -1.433010399341583252e-01 5.247241258621215820e-02 1.199873629957437515e-02 8.230766654014587402e-02 1.392331719398498535e-01 1.765676587820053101e-01
-1.823351904749870300e-02 1.405980736017227173e-01 1.647890508174896240e-01 1.148095652461051941e-01 1.986972540616989136e-01 3.692394820973277092e-03 -8.521072566509246826e-02 -1.318625453859567642e-02 1.600355803966522217e-01 2.291529029607772827e-01 1.787009835243225098e-01 4.073265790939331055e-01 -9.101941250264644623e-03 -1.243032664060592651e-01 2.500798106193542480e-01 1.065034884959459305e-02 4.691196978092193604e-02 2.081913352012634277e-01 -1.096710562705993652e-01 2.144093438982963562e-02 -3.365891873836517334e-01 5.234421044588088989e-02 1.439880132675170898e-01 -2.303542941808700562e-01 2.241270691156387329e-01 -2.518008053302764893e-01 -1.948740929365158081e-01 4.204272851347923279e-02 1.685825437307357788e-01 2.657631635665893555e-01 4.188936203718185425e-02 1.908681839704513550e-01
1.462457925081253052e-01 -5.623191222548484802e-02 1.389548182487487793e-01 -8.150494843721389771e-02 -1.582631319761276245e-01 -8.216551505029201508e-03 -1.677290648221969604e-01 -1.580699682235717773e-01 5.924280732870101929e-02 1.406901925802230835e-01 6.739374250173568726e-02 1.721499115228652954e-01 -2.427889853715896606e-01 -3.399306535720825195e-02 -9.243560582399368286e-02 -2.559529989957809448e-02 -1.218827068805694580e-01 3.099063038825988770e-01 -1.481267958879470825e-01 8.566667884588241577e-02 -1.539421528577804565e-01 -1.299055814743041992e-01 1.714122891426086426e-01 1.815979629755020142e-01 -2.518541812896728516e-01 4.546638950705528259e-02 8.456635475158691406e-02 -8.186156302690505981e-02 -2.587097883224487305e-01 2.199217081069946289e-01 5.314272642135620117e-01 1.559145897626876831e-01
2.926765978336334229e-01 -7.582268118858337402e-02 5.014003068208694458e-02 1.469084434211254120e-02 -1.835483014583587646e-01 2.480342090129852295e-01 -1.022722572088241577e-01 4.536502063274383545e-02 -1.946931146085262299e-02 3.174622356891632080e-01 5.452087521553039551e-02 2.969473898410797119e-01 -6.906755268573760986e-02 -4.364168643951416016e-02 -1.730024665594100952e-01 8.571019768714904785e-02 -2.649412155151367188e-01 3.636142611503601074e-01 -1.031464785337448120e-01 7.392635941505432129e-02 -8.202249556779861450e-02 -2.357430756092071533e-02 2.362956851720809937e-01 2.675518989562988281e-01 -7.200303673744201660e-02 -2.156089097261428833e-01 -2.326881512999534607e-02 9.139930456876754761e-02 -2.051476836204528809e-01 1.581029891967773438e-01 2.433131784200668335e-01 1.476602554321289062e-01
2.661317288875579834e-01 4.789566155523061752e-03 5.851997435092926025e-02 -1.452769618481397629e-02 -2.614108659327030182e-02 2.369971275329589844e-01 -1.857715398073196411e-01 8.241795748472213745e-02 -2.479640580713748932e-02 2.870209515094757080e-01 -1.011546608060598373e-02 1.764931380748748779e-01 -1.340447515249252319e-01 -2.256569638848304749e-02 -2.394441962242126465e-01 9.547639638185501099e-02 -1.659365594387054443e-01 3.392074704170227051e-01 3.841134533286094666e-02 -8.256457000970840454e-02 -2.387970089912414551e-01 -7.102208584547042847e-02 3.872363567352294922e-01 1.589003801345825195e-01 -1.536050438880920410e-01 -2.127322927117347717e-02 -6.512439250946044922e-02 -4.096719250082969666e-02 -8.474120497703552246e-02 1.935281157493591309e-01 3.923861086368560791e-01 1.070512905716896057e-01
3.350491225719451904e-01 2.231308817863464355e-02 -1.551519334316253662e-01 3.005321323871612549e-02 -1.190484762191772461e-01 -1.316795498132705688e-01 4.337083082646131516e-03 3.499377965927124023e-01 1.351672708988189697e-01 7.281769067049026489e-02 8.102911710739135742e-02 5.875115841627120972e-02 7.284824550151824951e-02 -1.256791651248931885e-01 -1.002646535634994507e-01 5.050726607441902161e-02 -7.750639319419860840e-02 3.646781742572784424e-01 1.876064240932464600e-01 -2.576033584773540497e-02 -8.725972473621368408e-02 1.205225661396980286e-01 5.859284847974777222e-02 4.467685818672180176e-01 7.629939168691635132e-02 1.031778603792190552e-01 -1.724256128072738647e-01 -1.608966737985610962e-01 7.135483622550964355e-02 2.041483521461486816e-01 9.176205843687057495e-02 3.371631503105163574e-01
2.576056718826293945e-01 -2.272386848926544189e-01 5.861731618642807007e-02 1.949938945472240448e-02 -1.383904516696929932e-01 1.472637057304382324e-01 -1.585592031478881836e-01 6.629766523838043213e-02 -3.423453867435455322e-02 2.562647163867950439e-01 3.533142432570457458e-02 1.358235925436019897e-01 -1.539355665445327759e-01 5.313113797456026077e-04 -1.751668304204940796e-01 7.642313092947006226e-02 -1.908736526966094971e-01 3.600394725799560547e-01 -2.716661691665649414e-01 -1.404876857995986938e-01 -7.069644331932067871e-02 -3.158176690340042114e-02 4.101815521717071533e-01 2.218712270259857178e-01 -1.501900851726531982e-01 -7.158744335174560547e-02 -5.675024166703224182e-02 1.320779770612716675e-01 -1.285431087017059326e-01 1.215719059109687805e-01 2.322509437799453735e-01 2.106855809688568115e-01
2.320578247308731079e-01 -2.227466739714145660e-02 2.523927949368953705e-03 -1.836460679769515991e-01 1.174085885286331177e-01 -3.344728052616119385e-02 -6.357603520154953003e-02 8.268524706363677979e-02 4.037381149828433990e-03 -8.109771460294723511e-02 -1.651293039321899414e-01 5.059105753898620605e-01 1.008074581623077393e-01 1.541955173015594482e-01 -2.220281362533569336e-01 8.285531401634216309e-02 -2.220155298709869385e-01 4.096600711345672607e-01 -9.951264411211013794e-02 5.937646701931953430e-02 -4.969865828752517700e-02 -2.383332327008247375e-02 2.180259674787521362e-02 9.712614119052886963e-02 -2.055394202470779419e-01 -1.630220748484134674e-02 -5.314704403281211853e-02 -9.520974010229110718e-02 1.276113986968994141e-01 1.446075271815061569e-02 5.660917982459068298e-02 4.343326389789581299e-01
1.031630039215087891e-01 3.610129654407501221e-01 3.150457441806793213e-01 -1.900379657745361328e-01 -1.668728701770305634e-02 -1.946003884077072144e-01 4.936312325298786163e-03 4.625385254621505737e-02 1.637279093265533447e-01 2.785423211753368378e-02 -2.263370156288146973e-01 2.485422044992446899e-01 -6.601579487323760986e-02 9.528527408838272095e-02 1.844316571950912476e-01 1.763350814580917358e-01 3.370326757431030273e-02 2.654350697994232178e-01 8.933201432228088379e-03 -1.488554924726486206e-01 1.270911097526550293e-01 -6.810979545116424561e-02 9.471426159143447876e-02 5.201321467757225037e-02 7.373248785734176636e-02 -1.646789759397506714e-01 -3.597247004508972168e-01 2.349691390991210938e-01 1.039061695337295532e-01 2.972415685653686523e-01 8.750702440738677979e-02 1.180896311998367310e-01
3.518806099891662598e-01 -8.021722733974456787e-02 9.974563866853713989e-02 -1.156677082180976868e-01 -2.038785219192504883e-01 1.673770844936370850e-01 -2.540249526500701904e-01 -2.524538710713386536e-02 6.773479282855987549e-03 3.071315586566925049e-01 -5.140973627567291260e-02 2.520375549793243408e-01 -1.593413203954696655e-01 -1.023260802030563354e-01 -1.415425911545753479e-02 6.462657358497381210e-03 -1.879166513681411743e-01 2.859684824943542480e-01 -2.675237320363521576e-02 -6.803257018327713013e-02 -7.098215073347091675e-02 -1.762236505746841431e-01 2.369711250066757202e-01 3.170354664325714111e-01 -2.598655223846435547e-02 -9.306368976831436157e-02 3.340676054358482361e-02 3.652467858046293259e-03 -2.012642174959182739e-01 1.962397843599319458e-01 3.190464973449707031e-01 9.250587970018386841e-02
3.770082890987396240e-01 1.317811608314514160e-01 1.369245946407318115e-01 -3.951795399188995361e-02 -1.291920244693756104e-02 7.926351577043533325e-02 -1.449386626482009888e-01 8.981199562549591064e-02 9.624690562486648560e-02 2.881187498569488525e-01 8.640455454587936401e-02 2.449856847524642944e-01 -4.747472330927848816e-02 -1.969258300960063934e-03 -2.124781310558319092e-01 8.356887847185134888e-02 -1.670528948307037354e-01 3.336160778999328613e-01 -3.093587160110473633e-01 9.478198736906051636e-02 -1.077205389738082886e-01 9.257648140192031860e-02 3.264889717102050781e-01 2.446370124816894531e-01 -5.314922332763671875e-02 -1.466060876846313477e-01 1.876700520515441895e-01 1.178450509905815125e-01 -2.474504709243774414e-01 2.636067382991313934e-02 6.209973245859146118e-02 2.827268093824386597e-02
2.225000262260437012e-01 7.115298509597778320e-02 2.657240033149719238e-01 -1.949621140956878662e-01 -9.249045699834823608e-02 1.737441569566726685e-01 -1.720628738403320312e-01 6.467197835445404053e-02 9.032484143972396851e-02 2.417568713426589966e-01 -1.950156176462769508e-03 3.884097039699554443e-01 -1.698231697082519531e-01 2.323470637202262878e-02 -1.592005342245101929e-01 1.515526473522186279e-01 -8.850134909152984619e-02 3.170855343341827393e-01 -1.061641573905944824e-01 1.193249896168708801e-01 -3.571031391620635986e-01 4.422888904809951782e-02 2.442802935838699341e-01 1.597834676504135132e-01 -1.276137232780456543e-01 -1.333719342947006226e-01 6.424310058355331421e-02 1.714172214269638062e-01 -1.076270043849945068e-01 3.521537035703659058e-02 1.901465952396392822e-01 6.314234435558319092e-02
3.368902504444122314e-01 2.266816608607769012e-02 1.291064471006393433e-01 -2.744252085685729980e-01 -7.113435119390487671e-02 2.340834438800811768e-01 -8.021895587444305420e-02 6.701170653104782104e-02 -1.025065109133720398e-01 2.914055883884429932e-01 2.564279595389962196e-03 2.777300179004669189e-01 9.073608368635177612e-02 -1.666382998228073120e-01 -4.670732840895652771e-02 -7.216946780681610107e-02 -1.734124869108200073e-01 3.188764154911041260e-01 -2.707851231098175049e-01 -8.014424890279769897e-02 -1.930217146873474121e-01 1.712536811828613281e-01 1.625634580850601196e-01 4.120294377207756042e-02 -1.498573124408721924e-01 -1.232823282480239868e-01 1.015502363443374634e-01 2.070550620555877686e-01 -1.508055180311203003e-01 6.939011625945568085e-03 2.083234190940856934e-01 2.098463773727416992e-01
1.823016554117202759e-01 -1.084254458546638489e-01 3.235515579581260681e-02 5.383535102009773254e-02 -1.828186511993408203e-01 -1.451376825571060181e-01 9.608067572116851807e-02 1.267037540674209595e-01 2.825687229633331299e-01 2.523259818553924561e-01 -2.571353316307067871e-01 3.409547805786132812e-01 -8.224956691265106201e-02 -1.535463035106658936e-01 2.372514903545379639e-01 -1.500475555658340454e-01 -1.684274971485137939e-01 3.254927992820739746e-01 -1.424691081047058105e-01 8.341595530509948730e-02 -1.726270467042922974e-01 -9.951157495379447937e-03 1.760640889406204224e-01 1.280224621295928955e-01 -1.955778747797012329e-01 2.469076029956340790e-02 4.033860936760902405e-02 2.162104994058609009e-01 1.180272847414016724e-01 2.867404520511627197e-01 5.430470407009124756e-02 1.052391082048416138e-01
1.549035459756851196e-01 -1.217571571469306946e-01 2.470631450414657593e-01 -1.588617861270904541e-01 1.490849703550338745e-01 3.003240525722503662e-01 2.141608446836471558e-01 1.140833720564842224e-01 2.609108090400695801e-01 1.665793210268020630e-01 2.004905641078948975e-01 -4.795279819518327713e-03 -8.706912398338317871e-02 9.070114791393280029e-02 -1.187684014439582825e-01 2.664197385311126709e-01 1.158085688948631287e-01 3.477842509746551514e-01 -1.242806017398834229e-01 -2.818647921085357666e-01 -1.392437368631362915e-01 3.839625045657157898e-02 5.547267943620681763e-02 1.273402869701385498e-01 6.410186644643545151e-03 -7.999172806739807129e-02 6.217590719461441040e-02 -1.484068930149078369e-01 1.253469437360763550e-01 4.015318304300308228e-02 -7.187659293413162231e-02 3.774002790451049805e-01
2.871100604534149170e-01 -1.349758505821228027e-01 1.649881154298782349e-01 -4.470105841755867004e-02 -5.070361867547035217e-02 1.454975157976150513e-01 -2.159231007099151611e-01 -1.361263450235128403e-02 -1.460159942507743835e-02 3.782533109188079834e-01 3.650416061282157898e-02 1.735611259937286377e-01 -2.492451667785644531e-01 9.917042404413223267e-02 -1.408172100782394409e-01 1.745788455009460449e-01 -1.706119924783706665e-01 3.554081022739410400e-01 9.745039045810699463e-03 -1.223412994295358658e-02 -1.374948173761367798e-01 -9.602864831686019897e-02 2.744185328483581543e-01 2.278140336275100708e-01 -1.821621358394622803e-01 -2.982180006802082062e-02 1.831267587840557098e-02 6.647103279829025269e-02 -1.815542280673980713e-01 9.848493337631225586e-02 2.301551401615142822e-01 2.389851212501525879e-01
1.433466523885726929e-01 4.691623523831367493e-02 9.116540104150772095e-02 7.229895889759063721e-02 -5.063531175255775452e-02 -6.653991341590881348e-02 1.151298582553863525e-01 1.522805094718933105e-01 1.942010670900344849e-01 -9.170740842819213867e-02 -1.366513669490814209e-01 1.158116757869720459e-01 1.989720202982425690e-02 9.936379641294479370e-02 -9.050968289375305176e-02 3.774098306894302368e-02 -1.808577775955200195e-01 3.831340968608856201e-01 2.030580043792724609e-01 1.058578770607709885e-02 -5.846748128533363342e-02 3.615356385707855225e-01 2.297647744417190552e-01 4.416593611240386963e-01 7.086022943258285522e-02 1.023138016462326050e-01 -2.151143997907638550e-01 -3.005816042423248291e-02 2.925124391913414001e-02 7.959424704313278198e-02 2.652959823608398438e-01 2.812721431255340576e-01
4.062263369560241699e-01 -1.177011877298355103e-01 1.641184538602828979e-01 -1.079015508294105530e-01 1.780474483966827393e-01 -3.612906858325004578e-02 4.176040738821029663e-02 -8.828540891408920288e-02 -1.011748518794775009e-02 2.687165737152099609e-01 -1.918043494224548340e-01 2.310022264719009399e-01 -2.133355289697647095e-01 -5.315528810024261475e-02 -2.713249921798706055e-01 -8.787322044372558594e-02 9.473500400781631470e-02 1.224261969327926636e-01 -2.542728185653686523e-01 2.138789743185043335e-01 6.479842588305473328e-03 8.987578004598617554e-02 9.785903990268707275e-02 2.550629377365112305e-01 3.930981829762458801e-02 -1.872085630893707275e-01 -2.231362909078598022e-01 1.253336071968078613e-01 2.620506659150123596e-02 9.071514010429382324e-02 3.451348245143890381e-01 2.503048256039619446e-02
2.696803212165832520e-01 3.158073127269744873e-01 -5.194137245416641235e-02 3.378676017746329308e-03 2.909212373197078705e-02 -1.917190253734588623e-01 3.415098879486322403e-03 -4.009580239653587341e-02 1.060662940144538879e-01 -3.628636524081230164e-02 -2.551072239875793457e-01 4.933934509754180908e-01 -1.784366518259048462e-01 1.191091537475585938e-01 -7.914675027132034302e-02 -1.049875989556312561e-01 -5.477463454008102417e-02 1.108609810471534729e-01 -1.829387545585632324e-01 1.405864506959915161e-01 1.905831396579742432e-01 2.380075305700302124e-01 -1.498570665717124939e-02 4.788044840097427368e-02 2.238751389086246490e-03 6.039167940616607666e-02 -2.591288387775421143e-01 8.579596132040023804e-02 -4.655334353446960449e-02 1.590604633092880249e-01 3.302897140383720398e-02 3.612242937088012695e-01
3.075825870037078857e-01 -2.695323713123798370e-02 7.744754105806350708e-02 3.103149496018886566e-02 -7.829973846673965454e-02 2.071505784988403320e-01 -9.768292307853698730e-02 9.011621773242950439e-02 1.031672023236751556e-02 3.275205492973327637e-01 9.988068789243698120e-02 2.607257068157196045e-01 -7.431056350469589233e-02 7.713298313319683075e-03 -3.100560009479522705e-01 1.163443624973297119e-01 -2.213715314865112305e-01 3.162145912647247314e-01 -1.113133355975151062e-01 -9.191124886274337769e-02 -2.936215139925479889e-02 -9.482673369348049164e-03 2.317367494106292725e-01 1.786521226167678833e-01 -1.940191984176635742e-01 -1.088666096329689026e-01 8.454633504152297974e-02 7.082113623619079590e-02 -1.907263547182083130e-01 1.637789160013198853e-01 3.688516318798065186e-01 1.144611537456512451e-01
5.063434317708015442e-02 1.014250740408897400e-01 3.276659846305847168e-01 4.398107063025236130e-03 1.352173238992691040e-01 -1.062267422676086426e-01 2.088478356599807739e-01 4.716710746288299561e-02 4.638133347034454346e-01 1.234807670116424561e-01 -3.171222656965255737e-02 3.460073843598365784e-02 2.045474648475646973e-01 -2.890148162841796875e-01 -5.080305784940719604e-02 2.159103751182556152e-01 -5.683619901537895203e-02 2.336605936288833618e-01 -2.182438522577285767e-01 -1.446641534566879272e-01 -9.006946533918380737e-02 1.232362017035484314e-01 1.154806166887283325e-01 1.505696028470993042e-01 -2.553891949355602264e-02 2.325282543897628784e-01 7.296479493379592896e-02 3.803109377622604370e-02 -1.971971243619918823e-02 4.598272964358329773e-02 2.380841076374053955e-01 3.014009296894073486e-01
1.854225546121597290e-01 2.616958320140838623e-01 1.005248725414276123e-01 -1.061328127980232239e-01 -4.668327746912837029e-04 -2.130921557545661926e-02 3.020771145820617676e-01 -2.376519739627838135e-01 -9.264782071113586426e-02 -1.073358282446861267e-01 -8.350005373358726501e-03 3.497174978256225586e-01 -1.756453365087509155e-01 3.691482171416282654e-02 -3.454947099089622498e-02 1.109677180647850037e-01 -2.491029053926467896e-01 2.966585457324981689e-01 -2.398287802934646606e-01 1.956743746995925903e-02 3.125210478901863098e-02 1.976198703050613403e-01 8.559743314981460571e-02 -2.945479750633239746e-02 2.909765951335430145e-02 -3.042455315589904785e-01 3.039730712771415710e-02 -1.234621256589889526e-01 -1.112629473209381104e-01 1.989977061748504639e-01 1.238796114921569824e-01 3.260278999805450439e-01
3.955969810485839844e-01 2.502024173736572266e-01 -1.288926154375076294e-01 -4.598525166511535645e-02 -2.261462509632110596e-01 1.356534957885742188e-01 3.887280449271202087e-02 5.806606635451316833e-02 1.117027848958969116e-01 -1.726467609405517578e-01 -1.105384156107902527e-01 2.090403586626052856e-01 -1.440868675708770752e-01 -1.772304177284240723e-01 1.082589402794837952e-01 1.873533613979816437e-02 -3.301550447940826416e-01 3.166618347167968750e-01 8.611240237951278687e-02 1.526530981063842773e-01 -2.355344891548156738e-01 1.533178836107254028e-01 1.592419743537902832e-01 1.602434217929840088e-01 6.859401240944862366e-03 1.571299731731414795e-01 2.433860674500465393e-02 -2.051086276769638062e-01 4.552996531128883362e-02 2.466263324022293091e-01 8.664212375879287720e-02 1.322346031665802002e-01
9.689650684595108032e-02 9.755142778158187866e-02 1.460117101669311523e-01 -2.164241224527359009e-01 2.443743683397769928e-02 -2.131449989974498749e-02 2.932918071746826172e-01 -1.570830941200256348e-01 -2.519724518060684204e-02 -6.826553493738174438e-02 1.202562674880027771e-01 4.394397139549255371e-01 -1.514875590801239014e-01 2.209227085113525391e-01 -5.381791293621063232e-02 2.096343636512756348e-01 -8.541186898946762085e-02 3.632445633411407471e-01 -2.195122241973876953e-01 4.925989545881748199e-03 5.896753165870904922e-03 1.887472718954086304e-01 9.281959384679794312e-02 5.934551358222961426e-03 -4.336007870733737946e-03 -3.240505456924438477e-01 7.516732811927795410e-02 -6.400988902896642685e-03 -1.648243963718414307e-01 1.196944788098335266e-01 7.497667521238327026e-02 2.830729782581329346e-01
1.771273165941238403e-01 8.935528248548507690e-02 -1.904364377260208130e-01 -7.407115399837493896e-02 -1.368719041347503662e-01 5.278975144028663635e-02 -2.504124343395233154e-01 -1.716351322829723358e-02 2.825562283396720886e-02 2.472581416368484497e-01 -1.749159209430217743e-02 2.931392490863800049e-01 -3.142347931861877441e-01 -2.360135614871978760e-01 -1.796158216893672943e-02 1.636242121458053589e-02 -7.021834701299667358e-02 2.983647882938385010e-01 -5.090775340795516968e-02 -1.799670010805130005e-01 -1.375048160552978516e-01 5.220793187618255615e-02 1.005501821637153625e-01 9.935266524553298950e-02 1.425274908542633057e-01 2.146165370941162109e-01 -4.798262380063533783e-03 1.180475205183029175e-01 -1.569623649120330811e-01 1.924035549163818359e-01 4.282885789871215820e-01 1.875983327627182007e-01
1.841640323400497437e-01 1.892283260822296143e-01 3.437162190675735474e-02 1.625114679336547852e-01 -2.341323345899581909e-01 -5.515736341476440430e-02 1.199614405632019043e-01 1.899555325508117676e-01 2.928440272808074951e-01 8.988767117261886597e-02 7.550584524869918823e-02 4.679315164685249329e-02 -1.150292828679084778e-01 -2.416456043720245361e-01 1.873952299356460571e-01 1.477561146020889282e-01 -1.523012071847915649e-01 -1.493696495890617371e-02 -1.006712317466735840e-01 -1.337217390537261963e-01 -3.865065053105354309e-02 1.625635772943496704e-01 2.472798526287078857e-02 3.235892057418823242e-01 -4.142466783523559570e-01 1.567276939749717712e-02 3.490850701928138733e-02 -7.400512695312500000e-02 -4.829246550798416138e-02 -9.263531118631362915e-02 2.453937828540802002e-01 3.601379990577697754e-01
1.451276838779449463e-01 2.210341766476631165e-02 1.211631223559379578e-01 -1.040066853165626526e-01 -6.343634426593780518e-02 2.057595700025558472e-01 1.674179104156792164e-03 -7.837568223476409912e-02 -1.095189824700355530e-01 3.735490143299102783e-01 -2.184399962425231934e-02 2.326683104038238525e-01 -2.176528722047805786e-01 -4.171551205217838287e-03 -9.111928194761276245e-02 -1.881432160735130310e-02 -5.066334083676338196e-02 2.448028922080993652e-01 -1.968715786933898926e-01 5.259063839912414551e-02 -1.336174607276916504e-01 1.545497477054595947e-01 2.430124580860137939e-01 3.367512226104736328e-01 -1.590708494186401367e-01 -1.561881899833679199e-01 -7.497964054346084595e-02 9.957998991012573242e-02 -2.846565842628479004e-01 -1.814815774559974670e-02 4.136871993541717529e-01 4.801696911454200745e-02
2.285056561231613159e-01 2.511932551860809326e-01 -1.140015870332717896e-01 -2.285813093185424805e-01 1.365180313587188721e-01 4.376306757330894470e-02 -1.061280742287635803e-01 3.200884535908699036e-02 -1.278021279722452164e-02 1.076153591275215149e-01 1.214778795838356018e-01 3.912259042263031006e-01 3.741336055099964142e-03 3.352392911911010742e-01 -1.059115082025527954e-01 5.784669518470764160e-02 -6.998057663440704346e-02 2.440905570983886719e-01 -1.552616655826568604e-01 -8.102401345968246460e-02 1.679343581199645996e-01 2.370977541431784630e-03 -6.949633359909057617e-03 1.671340465545654297e-01 -3.267205655574798584e-01 -1.096873283386230469e-01 -7.548698224127292633e-03 -1.166208088397979736e-01 -4.515121981967240572e-04 4.274015501141548157e-02 6.149435788393020630e-02 4.366895556449890137e-01
3.894942998886108398e-01 1.525487452745437622e-01 3.007534705102443695e-02 2.243333309888839722e-01 1.921338140964508057e-01 -6.374584138393402100e-02 1.299614906311035156e-01 7.938809692859649658e-02 2.051436305046081543e-01 9.377720952033996582e-02 9.725394658744335175e-03 -3.422068059444427490e-02 1.150521114468574524e-01 8.598792552947998047e-02 -3.020917065441608429e-02 -1.648524105548858643e-01 -5.907191336154937744e-02 1.064415052533149719e-01 -1.742867529392242432e-01 -9.036675840616226196e-02 -2.835832238197326660e-01 2.443984895944595337e-01 2.081934213638305664e-01 3.271178305149078369e-01 -1.725938767194747925e-01 7.474520057439804077e-02 -3.868424594402313232e-01 6.477435678243637085e-02 -1.159968040883541107e-02 1.227513700723648071e-01 1.644633561372756958e-01 1.828311383724212646e-01
2.075745910406112671e-01 2.815711200237274170e-01 -2.745594130828976631e-03 1.099982038140296936e-01 6.760748475790023804e-02 -1.909393817186355591e-02 6.314140558242797852e-02 3.891214029863476753e-03 -2.325871586799621582e-01 2.025261707603931427e-02 -2.883248031139373779e-01 3.888742625713348389e-01 -1.254357695579528809e-01 -2.010571807622909546e-01 -4.343678802251815796e-02 -1.596391797065734863e-01 7.890634238719940186e-02 5.429430305957794189e-02 -2.549697160720825195e-01 -1.056713014841079712e-01 -1.116724088788032532e-01 -1.001282855868339539e-01 2.856293022632598877e-01 2.457532733678817749e-01 -2.238026410341262817e-01 1.325822621583938599e-01 -2.220178097486495972e-01 1.313383728265762329e-01 -4.940973967313766479e-02 2.546271085739135742e-01 -5.613797158002853394e-02 1.724379360675811768e-01
4.501228332519531250e-01 1.714396178722381592e-01 6.182923167943954468e-02 -1.664915233850479126e-01 2.328990399837493896e-01 -7.393302023410797119e-02 1.677124202251434326e-01 2.793462574481964111e-02 3.803552314639091492e-02 -5.991619825363159180e-02 -9.009764343500137329e-02 4.558210372924804688e-01 1.464001387357711792e-01 -7.621283084154129028e-02 -1.445018053054809570e-01 -2.087790817022323608e-01 -2.880253456532955170e-02 1.695952266454696655e-01 5.299008917063474655e-04 1.414024829864501953e-01 -1.134742647409439087e-01 1.214203909039497375e-01 -9.398496709764003754e-03 2.678049206733703613e-01 -2.895865440368652344e-01 -1.404574513435363770e-01 2.523127384483814240e-02 -5.537926405668258667e-02 1.710593700408935547e-01 -7.797555625438690186e-02 2.348039485514163971e-02 2.073709070682525635e-01
3.102268874645233154e-01 -2.809133566915988922e-02 -6.593269854784011841e-02 -2.599999606609344482e-01 3.019117414951324463e-01 -1.055313795804977417e-01 -8.667774498462677002e-03 1.977454498410224915e-02 -1.320068404311314225e-04 7.488229870796203613e-02 -1.906774640083312988e-01 5.250877737998962402e-01 1.276363581418991089e-01 7.938177883625030518e-02 -1.683463156223297119e-01 2.184984646737575531e-02 -8.899412304162979126e-02 2.392728924751281738e-01 -2.877742797136306763e-02 1.307042837142944336e-01 -4.100472107529640198e-02 4.014433175325393677e-02 1.479501128196716309e-01 8.441890776157379150e-02 -7.041546702384948730e-02 -2.062616944313049316e-01 -5.543378740549087524e-02 -8.570151776075363159e-02 1.557825356721878052e-01 2.738281711935997009e-02 -3.651066124439239502e-02 3.993917703628540039e-01
5.641747713088989258e-01 -6.399454176425933838e-02 -5.316864233464002609e-03 5.417320132255554199e-02 1.305485665798187256e-01 -2.680193819105625153e-02 1.336705237627029419e-01 -1.829657405614852905e-01 1.726191490888595581e-01 6.468749791383743286e-02 1.098253726959228516e-01 2.850613594055175781e-01 -3.931804001331329346e-02 2.868380583822727203e-02 7.259647548198699951e-02 1.275995522737503052e-01 -1.964685739949345589e-03 1.037782505154609680e-01 -5.783555656671524048e-02 7.921724766492843628e-02 -7.914058119058609009e-02 1.841742992401123047e-01 -6.192079931497573853e-02 7.250136137008666992e-02 -7.393538951873779297e-02 3.875402808189392090e-01 -2.238501608371734619e-01 -4.489766806364059448e-02 7.535067200660705566e-02 2.818764448165893555e-01 -1.432982236146926880e-01 2.668439149856567383e-01
7.590556144714355469e-02 -4.028368368744850159e-02 -1.710292138159275055e-02 -4.865623638033866882e-02 8.408578485250473022e-02 -3.021098971366882324e-01 2.591081857681274414e-01 1.519662793725728989e-02 1.217520684003829956e-01 1.415247470140457153e-01 -2.816573157906532288e-02 3.258057236671447754e-01 -1.742562353610992432e-01 -1.568154990673065186e-01 -8.599183708429336548e-02 -2.121406197547912598e-01 -4.414840787649154663e-02 8.669516444206237793e-02 -1.646505743265151978e-01 -8.784808963537216187e-02 2.604371681809425354e-02 8.774242550134658813e-02 8.662010729312896729e-02 -1.996471732854843140e-02 9.505763649940490723e-02 -8.198345452547073364e-02 1.030449718236923218e-01 -1.320338696241378784e-01 3.362036347389221191e-01 -2.222438156604766846e-01 2.506761997938156128e-02 5.546744465827941895e-01
2.853579521179199219e-01 3.091562166810035706e-02 1.327797584235668182e-02 9.738950431346893311e-02 -6.177272275090217590e-02 -2.223396487534046173e-02 3.260997310280799866e-02 2.643841803073883057e-01 2.558668255805969238e-01 1.797797530889511108e-01 -2.273395955562591553e-01 2.431199103593826294e-01 2.273778170347213745e-01 6.661056727170944214e-02 -2.306121289730072021e-01 1.244137734174728394e-01 5.437806248664855957e-02 2.080526798963546753e-01 -2.960171997547149658e-01 -5.084364488720893860e-02 -2.510723173618316650e-01 3.882930427789688110e-02 -4.258010536432266235e-02 2.794183194637298584e-01 -1.613467186689376831e-01 -1.800496876239776611e-01 5.920195579528808594e-02 1.237762942910194397e-01 -8.338394016027450562e-02 -1.267375499010086060e-01 -9.476911276578903198e-02 3.303702473640441895e-01
4.267477095127105713e-01 9.405408985912799835e-03 -6.536344438791275024e-02 -2.064782679080963135e-01 6.618605554103851318e-02 1.451320946216583252e-01 -1.356673836708068848e-01 1.042260676622390747e-01 1.253886073827743530e-01 2.924340665340423584e-01 1.758863925933837891e-01 3.972817361354827881e-01 1.160601899027824402e-01 5.603474751114845276e-02 -7.410919666290283203e-02 1.485902070999145508e-01 -4.966777190566062927e-02 3.631093502044677734e-01 -1.362823098897933960e-01 -4.455136507749557495e-02 -2.584361433982849121e-01 4.222432896494865417e-02 3.692320361733436584e-02 2.624643966555595398e-03 -2.173385471105575562e-01 6.473219022154808044e-03 4.278477281332015991e-02 1.983941197395324707e-01 -1.797956824302673340e-01 1.751109398901462555e-02 1.301682144403457642e-01 1.383069455623626709e-01
2.217174768447875977e-01 1.667083799839019775e-01 6.860403716564178467e-02 -2.894406914710998535e-01 -1.453002393245697021e-01 2.566612958908081055e-01 -6.504616141319274902e-02 2.262072414159774780e-01 1.690797507762908936e-02 2.751998901367187500e-01 8.941470831632614136e-02 3.325849175453186035e-01 -4.745159298181533813e-02 -9.180288016796112061e-02 -1.837050020694732666e-01 3.988530114293098450e-02 -1.259054243564605713e-01 2.155745774507522583e-01 -2.339072823524475098e-01 1.016726251691579819e-02 -9.403661638498306274e-02 1.062357351183891296e-01 2.300291359424591064e-01 1.245332881808280945e-01 -1.368959993124008179e-01 -2.112320065498352051e-01 1.416262984275817871e-01 1.327909827232360840e-01 -2.806074321269989014e-01 -1.375484280288219452e-02 2.342028766870498657e-01 1.049282476305961609e-01
4.685516357421875000e-01 -2.082628197968006134e-02 -3.157623857259750366e-02 -2.962254881858825684e-01 8.999896794557571411e-02 -3.816509544849395752e-01 6.523536890745162964e-02 1.827100962400436401e-01 -2.095720469951629639e-01 -3.126113116741180420e-02 1.536916848272085190e-02 2.547968626022338867e-01 5.899859592318534851e-02 1.582928299903869629e-01 -7.265478372573852539e-02 3.149072825908660889e-02 -5.972537212073802948e-03 3.318755626678466797e-01 1.084293350577354431e-01 -3.366206213831901550e-02 8.216644637286663055e-03 1.899614334106445312e-01 2.198983579874038696e-01 1.677217930555343628e-01 -1.379859149456024170e-01 -8.760768175125122070e-02 -7.522038370370864868e-02 -4.882177710533142090e-02 5.830308049917221069e-02 2.401804774999618530e-01 -1.411785092204809189e-02 1.525513678789138794e-01
1.147642061114311218e-01 2.590801119804382324e-01 1.691258847713470459e-01 -3.942400515079498291e-01 9.152492880821228027e-02 3.853098675608634949e-02 6.235123425722122192e-02 -3.714406862854957581e-02 -1.738772541284561157e-02 -1.323582381010055542e-01 3.165626525878906250e-02 3.790757656097412109e-01 -1.934408694505691528e-01 5.176136270165443420e-02 1.152744963765144348e-01 -1.372920442372560501e-02 -1.248898655176162720e-01 3.303442895412445068e-01 -1.812994033098220825e-01 -3.693022951483726501e-02 -3.937855735421180725e-02 3.537099063396453857e-02 -2.101916633546352386e-02 9.309197217226028442e-02 6.448908895254135132e-02 -5.714387446641921997e-02 2.032473534345626831e-01 -1.099302396178245544e-01 4.061765596270561218e-02 -8.464544266462326050e-02 1.043934375047683716e-01 5.030438899993896484e-01
1.995834112167358398e-01 3.140755593776702881e-01 7.629355788230895996e-02 4.174264892935752869e-02 -1.966086179018020630e-01 -2.110946178436279297e-01 -9.978194721043109894e-04 -5.824529379606246948e-02 2.124154381453990936e-02 -8.004247397184371948e-02 -2.193693369626998901e-01 3.232679665088653564e-01 -2.282560914754867554e-01 3.430148959159851074e-01 -1.433470249176025391e-01 -2.550993300974369049e-02 -1.626240611076354980e-01 8.958921581506729126e-02 -2.142140865325927734e-01 1.731987670063972473e-02 -1.355939731001853943e-02 3.273788839578628540e-02 1.046711131930351257e-01 4.078004509210586548e-02 -6.743594259023666382e-02 -1.288672089576721191e-01 -2.449652701616287231e-01 -9.200888127088546753e-02 4.284318163990974426e-02 3.899199143052101135e-02 1.341299414634704590e-01 4.597805440425872803e-01
3.633686304092407227e-01 -1.667044609785079956e-01 1.034791544079780579e-01 1.337837129831314087e-01 2.876598201692104340e-02 2.625323832035064697e-01 1.701988726854324341e-01 3.227152526378631592e-01 8.066866546869277954e-02 -1.985431648790836334e-02 4.444669932126998901e-02 2.780189514160156250e-01 6.897078454494476318e-02 -5.321805179119110107e-02 9.026780724525451660e-02 1.234720945358276367e-01 -1.679757982492446899e-01 2.927950024604797363e-01 -1.909372061491012573e-01 -2.366346567869186401e-01 -5.843270197510719299e-02 1.583200693130493164e-01 2.387967556715011597e-01 1.573611199855804443e-01 -1.253840178251266479e-01 1.611773520708084106e-01 9.599736332893371582e-02 -9.815665334463119507e-02 -1.465311944484710693e-01 6.862605363130569458e-02 2.879998087882995605e-01 7.218404114246368408e-02
2.060534060001373291e-01 1.462757140398025513e-01 -2.702243626117706299e-01 1.860701590776443481e-01 -1.097956970334053040e-01 8.467104285955429077e-02 2.368876934051513672e-01 -2.453109994530677795e-02 4.040440320968627930e-01 2.309640645980834961e-01 -1.088937968015670776e-01 1.765825599431991577e-01 -8.332411199808120728e-02 4.127082414925098419e-03 1.779444068670272827e-01 -9.104035794734954834e-02 -1.589634120464324951e-01 2.404253780841827393e-01 2.467362396419048309e-02 -1.535384356975555420e-01 -5.371388047933578491e-02 2.381785213947296143e-01 1.721487492322921753e-01 2.090519517660140991e-01 9.797531366348266602e-02 3.414411097764968872e-02 -6.949497014284133911e-02 7.778993993997573853e-02 -7.483693957328796387e-02 3.853483200073242188e-01 1.678770929574966431e-01 4.337821155786514282e-02
4.110574722290039062e-01 9.469615668058395386e-02 -1.225918307900428772e-01 5.760909989476203918e-02 3.962825611233711243e-02 -1.724463850259780884e-01 2.204175591468811035e-01 -1.860225498676300049e-01 2.993676662445068359e-01 5.330308899283409119e-02 -1.123137399554252625e-01 1.306220293045043945e-01 -1.162352487444877625e-01 -2.118335068225860596e-01 -1.648706495761871338e-01 -4.232717305421829224e-02 1.627295762300491333e-01 3.296529352664947510e-01 -1.765092313289642334e-01 1.448202282190322876e-01 -4.272530227899551392e-02 1.632682979106903076e-01 2.338623851537704468e-01 1.305431574583053589e-01 -2.220955342054367065e-01 -1.151841953396797180e-01 -2.006865441799163818e-01 -1.005870997905731201e-01 2.256409376859664917e-01 1.112283766269683838e-01 -1.263060271739959717e-01 -1.726476941257715225e-03
2.793547213077545166e-01 9.408273547887802124e-02 -4.906850308179855347e-02 -4.222946986556053162e-02 6.995692104101181030e-02 -1.554158776998519897e-01 6.419518031179904938e-04 1.403687149286270142e-01 -7.391827553510665894e-02 9.534368664026260376e-02 2.327460795640945435e-01 4.478573799133300781e-01 -1.859164088964462280e-01 1.136769205331802368e-01 1.346190460026264191e-02 5.640942975878715515e-02 -8.771711587905883789e-02 2.468756288290023804e-01 -1.128044277429580688e-01 2.303016744554042816e-02 2.708984352648258209e-02 5.890161171555519104e-02 2.917233407497406006e-01 1.311107873916625977e-01 4.055946599692106247e-03 5.856927484273910522e-02 -1.327707767486572266e-01 -4.738412499427795410e-01 8.906345814466476440e-02 2.065248340368270874e-01 -1.709440052509307861e-01 1.619095206260681152e-01
2.744043767452239990e-01 1.368866264820098877e-01 1.112834885716438293e-01 5.855895951390266418e-02 1.028911024332046509e-02 -1.226110979914665222e-01 2.449398189783096313e-01 3.468115031719207764e-01 2.681939899921417236e-01 3.987324982881546021e-02 1.425651758909225464e-01 1.383456885814666748e-01 -1.383978035300970078e-02 -4.188394546508789062e-02 6.747070699930191040e-02 -1.768987476825714111e-01 -2.530737221240997314e-01 9.541776962578296661e-03 -1.865038871765136719e-01 7.528965175151824951e-02 -2.914510965347290039e-01 9.734902530908584595e-02 2.289526164531707764e-01 2.296213209629058838e-01 -4.250579699873924255e-02 1.070293486118316650e-01 -3.694621920585632324e-01 9.045381844043731689e-02 1.141167506575584412e-01 7.027208805084228516e-02 -3.821183461695909500e-03 2.527599930763244629e-01
3.894636929035186768e-01 5.778692290186882019e-02 1.127924174070358276e-01 -2.716459147632122040e-02 -1.305105388164520264e-01 -4.664233326911926270e-01 3.118684981018304825e-03 3.436138480901718140e-02 -1.519182138144969940e-02 -6.910017132759094238e-02 1.430635005235671997e-01 3.232285678386688232e-01 1.130188032984733582e-01 -3.655806183815002441e-02 -1.331379711627960205e-01 -3.017973341047763824e-02 -2.936959266662597656e-01 1.964481323957443237e-01 -1.437187492847442627e-01 -1.746051460504531860e-01 2.763643488287925720e-02 1.361664831638336182e-01 -1.723859906196594238e-01 7.662734389305114746e-02 -3.628421947360038757e-02 -2.100386470556259155e-01 -6.364600360393524170e-02 1.652265191078186035e-01 -1.603994816541671753e-01 1.112337931990623474e-01 1.972900331020355225e-01 2.199001759290695190e-01
-8.045695722103118896e-02 -5.854727700352668762e-02 2.529358863830566406e-01 -1.668610572814941406e-01 1.246476452797651291e-02 -5.105633661150932312e-02 3.378521203994750977e-01 1.471467316150665283e-01 1.502179354429244995e-01 2.370825409889221191e-01 -6.329462048597633839e-04 2.246566712856292725e-01 6.840519141405820847e-03 2.080266624689102173e-01 2.130971550941467285e-01 -5.707383528351783752e-02 1.917766481637954712e-01 1.285129189491271973e-01 -2.455279380083084106e-01 2.525610625743865967e-01 -1.354147642850875854e-01 5.833300575613975525e-02 2.752151191234588623e-01 3.655045479536056519e-02 -2.301370799541473389e-01 -4.065025225281715393e-02 4.324423521757125854e-02 -7.766219228506088257e-02 -3.297201395034790039e-01 2.035533338785171509e-01 1.335451900959014893e-01 1.783325374126434326e-01
2.442960441112518311e-01 7.549192756414413452e-03 1.104451790452003479e-01 8.549822121858596802e-02 6.961378455162048340e-02 1.371527910232543945e-01 5.073047801852226257e-02 1.210858821868896484e-01 1.876684464514255524e-02 2.474880218505859375e-01 5.491679534316062927e-02 3.714079856872558594e-01 -2.137450873851776123e-01 -1.972905546426773071e-01 -1.143185272812843323e-01 1.035530772060155869e-02 -3.404931351542472839e-02 2.615084052085876465e-01 -3.927088156342506409e-02 4.407040476799011230e-01 1.040678769350051880e-01 5.932589992880821228e-02 -3.866736963391304016e-02 8.445286750793457031e-02 4.079408198595046997e-02 -3.043940961360931396e-01 -2.363716661930084229e-01 2.127814143896102905e-01 3.700971975922584534e-02 -2.767315506935119629e-02 3.022158741950988770e-01 4.785936325788497925e-02
1.020577251911163330e-01 5.407002195715904236e-02 -6.738276779651641846e-02 1.206418201327323914e-01 2.508558034896850586e-01 -1.290024816989898682e-01 6.455316394567489624e-02 1.024633878841996193e-03 -5.189183354377746582e-02 1.004764810204505920e-01 -8.432138711214065552e-02 2.903305888175964355e-01 -1.691530942916870117e-01 -2.242910265922546387e-01 -2.131369896233081818e-02 -1.276022642850875854e-01 -5.418027564883232117e-02 6.700906157493591309e-02 -3.241355419158935547e-01 2.164878137409687042e-02 -2.099041044712066650e-01 -2.202322632074356079e-01 1.657173931598663330e-01 1.484114080667495728e-01 -1.582478284835815430e-01 3.248293697834014893e-02 -2.753907144069671631e-01 1.299825757741928101e-01 -4.128877446055412292e-02 4.496928751468658447e-01 2.138849496841430664e-01 2.458953708410263062e-01
2.668379843235015869e-01 -8.784739673137664795e-02 1.214484274387359619e-01 4.821751732379198074e-03 -1.833283603191375732e-01 2.377217859029769897e-01 -9.729588776826858521e-02 1.540763378143310547e-01 -5.413146689534187317e-02 2.579171359539031982e-01 1.074422523379325867e-01 1.670919060707092285e-01 -1.128978058695793152e-01 -1.166899316012859344e-02 -1.231542676687240601e-01 2.684842795133590698e-02 -2.005009353160858154e-01 3.679144680500030518e-01 -1.754984110593795776e-01 -3.303851932287216187e-02 -8.967727422714233398e-02 2.625620737671852112e-02 3.204773962497711182e-01 8.827329427003860474e-02 -1.197319254279136658e-01 -2.555580437183380127e-01 -1.162575036287307739e-01 8.881685137748718262e-02 -4.998034611344337463e-02 9.535370022058486938e-02 4.532628059387207031e-01 2.292655222117900848e-02
3.844552636146545410e-01 1.507492214441299438e-01 -2.808445692062377930e-02 1.388341784477233887e-01 6.698878109455108643e-02 -1.346766762435436249e-02 1.136578619480133057e-01 -1.168090030550956726e-01 -1.535433810204267502e-02 6.358179450035095215e-02 2.516331374645233154e-01 2.615028917789459229e-01 -9.762654080986976624e-03 5.263643339276313782e-02 8.968555927276611328e-02 1.453947573900222778e-01 -1.045569032430648804e-01 4.280661344528198242e-01 -1.544266045093536377e-01 -1.798812747001647949e-01 1.941633075475692749e-01 1.749865561723709106e-01 -1.537554413080215454e-01 -3.703662753105163574e-02 -1.520272577181458473e-03 -2.993294037878513336e-02 -6.502112746238708496e-02 -2.723589539527893066e-01 -5.946622416377067566e-02 7.906163483858108521e-02 2.888898849487304688e-01 3.064048290252685547e-01
3.301814496517181396e-01 5.546434223651885986e-02 1.136677190661430359e-01 -2.211773991584777832e-01 -1.552510410547256470e-01 7.865509390830993652e-02 -1.572388857603073120e-01 1.261332482099533081e-01 1.726499348878860474e-01 3.322867453098297119e-01 7.841697335243225098e-02 1.986323744058609009e-01 -1.119093820452690125e-01 -1.468570064753293991e-02 -2.496527582406997681e-01 -3.828035667538642883e-02 -1.559502780437469482e-01 3.476129472255706787e-01 -2.209089696407318115e-01 1.899724155664443970e-01 -4.680740833282470703e-02 1.022481545805931091e-01 1.831610351800918579e-01 1.216493695974349976e-01 -5.595846101641654968e-02 -2.050064802169799805e-01 3.184834122657775879e-02 1.498530656099319458e-01 -2.696381509304046631e-01 1.758659780025482178e-01 1.695546954870223999e-01 2.709167264401912689e-02
2.343349307775497437e-01 -2.709518373012542725e-02 5.638629943132400513e-02 -2.353899329900741577e-01 1.247595846652984619e-01 -2.756918072700500488e-01 1.994739659130573273e-02 1.103989407420158386e-01 1.023877635598182678e-01 -1.848068535327911377e-01 3.513604402542114258e-02 4.361805319786071777e-01 1.525062980363145471e-04 -6.664908677339553833e-02 1.027116179466247559e-02 -7.721584290266036987e-02 -1.692439764738082886e-01 3.696230351924896240e-01 1.969022750854492188e-01 2.749767899513244629e-01 7.979276776313781738e-02 2.137977629899978638e-01 1.736226975917816162e-01 1.735290586948394775e-01 -8.381719142198562622e-02 -2.032720297574996948e-01 -8.234915137290954590e-02 5.987207591533660889e-02 1.179970353841781616e-01 1.446202546358108521e-01 1.810237318277359009e-01 1.291277408599853516e-01
3.355024158954620361e-01 -2.401239424943923950e-02 1.323933452367782593e-01 1.196315884590148926e-01 -6.633149087429046631e-02 5.207539722323417664e-02 1.940481811761856079e-01 3.778218030929565430e-01 2.188055217266082764e-01 1.703065782785415649e-01 -2.053414434194564819e-01 1.034829840064048767e-01 3.035797774791717529e-01 1.091238763183355331e-02 -7.602663338184356689e-02 -9.321100264787673950e-02 1.153756231069564819e-01 1.735727190971374512e-01 -1.845909655094146729e-01 -7.979886978864669800e-02 -2.603112459182739258e-01 9.739664942026138306e-02 3.562530577182769775e-01 7.667461782693862915e-02 -1.058191508054733276e-01 3.323100507259368896e-02 -1.917417049407958984e-01 -7.135509699583053589e-02 -2.368271201848983765e-01 5.989021435379981995e-02 -1.562014105729758739e-03 1.524643450975418091e-01
3.327117860317230225e-01 3.168196082115173340e-01 -2.792051248252391815e-02 -1.651945710182189941e-01 -7.048618048429489136e-02 3.265992179512977600e-02 -1.590476334095001221e-01 -1.134281828999519348e-01 2.139195352792739868e-01 -7.941912114620208740e-02 7.880450040102005005e-02 2.044012695550918579e-01 -2.094690129160881042e-02 1.391501128673553467e-01 -1.090323254466056824e-01 -1.394637525081634521e-01 4.085108637809753418e-02 2.150274068117141724e-01 -1.368514895439147949e-01 -4.024383425712585449e-02 -1.561544090509414673e-02 2.328740358352661133e-01 1.886581070721149445e-02 -9.065743535757064819e-02 -2.277855724096298218e-01 -3.500697016716003418e-01 -3.390833437442779541e-01 -4.218727815896272659e-03 -1.930275931954383850e-02 -9.261762350797653198e-02 -2.413507737219333649e-02 3.676928281784057617e-01
5.225564911961555481e-02 -1.197123825550079346e-01 -3.805035352706909180e-02 1.943842321634292603e-01 1.394480615854263306e-01 -1.599125713109970093e-01 1.570978611707687378e-01 -6.540577858686447144e-02 1.981502771377563477e-01 2.523707449436187744e-01 -9.587290138006210327e-02 2.878752946853637695e-01 -2.235008776187896729e-01 -3.063660860061645508e-01 1.727460026741027832e-01 2.133261971175670624e-02 -6.875834614038467407e-02 4.115229845046997070e-01 -7.021573185920715332e-02 2.588220685720443726e-02 -1.259813904762268066e-01 -1.268179118633270264e-01 -4.312742501497268677e-02 8.781694620847702026e-02 -2.577281594276428223e-01 -1.618817076086997986e-02 3.479827940464019775e-02 4.793388769030570984e-02 1.943228840827941895e-01 2.625752389430999756e-01 2.094816714525222778e-01 2.421019524335861206e-01
2.600795328617095947e-01 1.236531361937522888e-01 6.557030230760574341e-02 2.653185650706291199e-02 -2.441747933626174927e-01 -1.467223167419433594e-01 1.372963190078735352e-01 6.170390546321868896e-02 3.242430835962295532e-02 -1.184356282465159893e-03 -2.331802845001220703e-01 2.900031805038452148e-01 -2.530246675014495850e-01 2.105728834867477417e-01 -1.345687061548233032e-01 -4.918802157044410706e-02 -5.087064206600189209e-02 2.221823036670684814e-01 -1.118748784065246582e-01 2.662771642208099365e-01 -1.357314884662628174e-01 1.359529495239257812e-01 1.887666061520576477e-02 -6.788049638271331787e-02 1.315855681896209717e-01 1.109509691596031189e-01 -2.739413380622863770e-01 -5.988688766956329346e-02 -7.242394238710403442e-02 3.103820085525512695e-01 -7.648386806249618530e-02 3.832892179489135742e-01
1.571150720119476318e-01 3.005601167678833008e-01 1.656202971935272217e-01 8.285574615001678467e-02 2.538637816905975342e-01 1.959227174520492554e-01 8.275146782398223877e-02 1.635824590921401978e-01 6.918071955442428589e-02 1.625643223524093628e-01 -7.069398462772369385e-02 9.517502784729003906e-02 -6.816498935222625732e-02 3.517978638410568237e-02 3.717015311121940613e-02 1.665605902671813965e-01 3.330035507678985596e-01 1.320092082023620605e-01 -1.801884621381759644e-01 -4.616483449935913086e-01 -2.891695499420166016e-01 -6.507837772369384766e-02 2.463391236960887909e-02 1.325702220201492310e-01 -9.479445219039916992e-02 3.819035738706588745e-02 2.061365917325019836e-02 4.156743362545967102e-02 2.590243518352508545e-02 5.603338405489921570e-02 2.947603464126586914e-01 2.252426445484161377e-01
2.740995883941650391e-01 1.434395611286163330e-01 2.495420277118682861e-01 1.064383387565612793e-01 -3.263477981090545654e-02 5.189874209463596344e-03 2.901615798473358154e-01 1.599467694759368896e-01 3.170001506805419922e-01 2.919484376907348633e-01 -1.004796922206878662e-01 1.242109686136245728e-01 -3.006636537611484528e-02 2.737000584602355957e-01 1.976498961448669434e-01 1.514256894588470459e-01 1.470868736505508423e-01 1.512778997421264648e-01 8.991394191980361938e-02 7.966587692499160767e-02 -2.380342185497283936e-01 -5.470273271203041077e-02 -3.730279207229614258e-02 3.035438060760498047e-01 -1.817558407783508301e-01 -3.047998994588851929e-02 -1.927814930677413940e-01 -1.014768928289413452e-01 5.947374552488327026e-02 1.841426491737365723e-01 1.972299069166183472e-01 2.935066819190979004e-02
2.709826231002807617e-01 -9.690573066473007202e-02 1.050991415977478027e-01 1.250185519456863403e-01 -1.405894383788108826e-02 2.066216766834259033e-01 -2.638589441776275635e-01 9.230754524469375610e-02 9.663667529821395874e-02 1.942099034786224365e-01 3.635123744606971741e-02 1.749504655599594116e-01 -2.121127098798751831e-01 1.474738419055938721e-01 -1.558182239532470703e-01 1.992591917514801025e-01 -9.896861761808395386e-02 3.734260201454162598e-01 -1.081012561917304993e-01 -2.469937317073345184e-02 -1.613448560237884521e-01 7.221558690071105957e-02 3.198172748088836670e-01 2.112209051847457886e-01 -1.573192477226257324e-01 -1.118968799710273743e-01 -7.991632074117660522e-02 6.115774810314178467e-02 -1.430101096630096436e-01 1.710749566555023193e-01 3.295691013336181641e-01 1.197791993618011475e-01
1.993950754404067993e-01 2.951235473155975342e-01 -4.778299108147621155e-02 3.476916849613189697e-01 2.612565830349922180e-02 -1.754112094640731812e-01 1.817401796579360962e-01 9.722008369863033295e-03 -3.601177781820297241e-02 -1.836774945259094238e-01 -2.013441622257232666e-01 3.794053792953491211e-01 -1.980623900890350342e-01 1.643173992633819580e-01 6.750761717557907104e-02 8.064723014831542969e-02 9.956499189138412476e-02 3.541703522205352783e-01 -6.331029534339904785e-02 9.889023751020431519e-02 9.782980382442474365e-02 -6.151115521788597107e-02 1.867868155241012573e-01 1.146573796868324280e-01 8.280258625745773315e-02 -1.250587552785873413e-01 2.667569555342197418e-02 2.101520299911499023e-01 -1.112812757492065430e-02 -2.794297039508819580e-02 6.652339547872543335e-02 3.245835304260253906e-01
4.495776295661926270e-01 -9.197257459163665771e-02 2.055127024650573730e-01 -2.102844864130020142e-01 4.339549317955970764e-02 -1.499012708663940430e-01 2.146687544882297516e-02 1.030523926019668579e-01 5.258538294583559036e-03 -2.603603899478912354e-01 -9.988626837730407715e-02 4.437556266784667969e-01 7.216396182775497437e-02 -1.258286237716674805e-01 1.895506829023361206e-01 2.532044984400272369e-02 -1.095071434974670410e-01 2.775773108005523682e-01 -7.730270922183990479e-02 1.427306979894638062e-01 -1.374854296445846558e-01 8.149380981922149658e-02 1.915543228387832642e-01 1.999465227127075195e-01 -2.517597191035747528e-02 -1.298761516809463501e-01 -1.675323843955993652e-01 -3.232869878411293030e-02 2.439260631799697876e-01 -2.926142886281013489e-02 8.680764585733413696e-02 5.567644909024238586e-02
2.237975746393203735e-01 1.061428897082805634e-02 3.310270309448242188e-01 -3.814617395401000977e-01 1.792163588106632233e-03 -1.104640960693359375e-01 3.024654388427734375e-01 1.401333808898925781e-01 -1.367801427841186523e-01 -1.049925163388252258e-01 -1.060393899679183960e-01 4.925304353237152100e-01 -2.018970102071762085e-01 -2.147801667451858521e-01 5.217880383133888245e-02 1.060275733470916748e-01 -6.388574838638305664e-02 2.341923564672470093e-01 1.189923435449600220e-01 -1.450739502906799316e-01 -1.960243470966815948e-02 -1.099818013608455658e-02 2.895796857774257660e-02 5.942818522453308105e-02 2.051344700157642365e-02 -5.989754199981689453e-02 -2.004708945751190186e-01 -3.533150255680084229e-02 4.380945116281509399e-02 1.431887447834014893e-01 -6.279955804347991943e-02 1.270487606525421143e-01
1.254936307668685913e-01 2.508205771446228027e-01 2.816816046833992004e-02 -3.521947264671325684e-01 -1.073178499937057495e-01 -1.898263543844223022e-01 5.857437103986740112e-02 -1.367192268371582031e-01 2.987032383680343628e-02 7.836268842220306396e-02 -1.427973806858062744e-01 4.200392067432403564e-01 -2.006652057170867920e-01 3.131664395332336426e-01 -1.482878923416137695e-01 3.772504627704620361e-02 -3.186284750699996948e-02 1.142017841339111328e-01 -1.389908194541931152e-01 -7.442764192819595337e-02 -4.638900607824325562e-02 1.617022752761840820e-01 4.926899820566177368e-02 -8.837532997131347656e-02 -2.033993005752563477e-01 2.706177905201911926e-02 -1.281363815069198608e-01 6.045844405889511108e-02 -1.929602473974227905e-01 2.755294926464557648e-02 2.834529280662536621e-01 3.213314414024353027e-01
-4.920583218336105347e-02 2.330811172723770142e-01 7.514189183712005615e-02 1.793623119592666626e-01 -1.910360157489776611e-02 -2.419083714485168457e-01 -1.077575832605361938e-01 9.717059880495071411e-02 2.995015382766723633e-01 -9.927552938461303711e-02 -1.656979471445083618e-01 9.346690028905868530e-02 -4.174594581127166748e-02 -1.133933290839195251e-01 1.505540162324905396e-01 3.342657387256622314e-01 -2.755880728363990784e-02 2.851208746433258057e-01 -2.209699004888534546e-01 -6.009074673056602478e-02 4.695726092904806137e-03 1.415392458438873291e-01 2.509295940399169922e-01 1.807788759469985962e-01 -3.550997674465179443e-01 6.142721325159072876e-02 3.617522865533828735e-02 8.328047394752502441e-02 1.027254164218902588e-01 1.083024870604276657e-02 8.328593522310256958e-02 3.671964108943939209e-01
2.816666364669799805e-01 1.801870167255401611e-01 -2.291371524333953857e-01 2.078062146902084351e-01 -9.551060199737548828e-02 8.206599205732345581e-02 2.939431071281433105e-01 -5.665827915072441101e-02 3.896897733211517334e-01 1.219413205981254578e-01 6.412276625633239746e-02 9.755492210388183594e-02 8.499325066804885864e-02 -1.587006151676177979e-01 6.429950147867202759e-02 -7.590028643608093262e-02 -6.924451887607574463e-02 1.037205457687377930e-01 -3.365847095847129822e-02 5.800060555338859558e-02 3.539789468050003052e-02 2.458090633153915405e-01 2.330759465694427490e-01 7.979083061218261719e-02 1.590875834226608276e-01 7.310377061367034912e-02 -1.253138184547424316e-01 1.259477734565734863e-01 3.056166693568229675e-02 3.209978342056274414e-01 1.632184535264968872e-01 3.593449890613555908e-01
1.932788789272308350e-01 1.709814667701721191e-01 3.811686113476753235e-02 7.281729578971862793e-02 -7.084324955940246582e-02 -8.725193142890930176e-02 1.968111097812652588e-01 -4.666537046432495117e-02 -8.340235054492950439e-02 3.913553804159164429e-02 3.064788877964019775e-01 4.608002603054046631e-01 1.345026493072509766e-01 1.110406294465065002e-01 3.163851052522659302e-02 1.318502426147460938e-01 -1.404087692499160767e-01 4.890308678150177002e-01 -8.277021348476409912e-02 -1.389040052890777588e-01 2.022839188575744629e-01 7.590690255165100098e-02 -1.748035196214914322e-03 7.452342193573713303e-03 -5.414976621977984905e-04 -6.957873702049255371e-02 3.737095370888710022e-02 -8.830539882183074951e-02 -3.647894039750099182e-02 9.372896701097488403e-02 2.752292454242706299e-01 2.790987491607666016e-01
2.281122654676437378e-01 8.771589398384094238e-02 -5.518387258052825928e-02 -1.896650195121765137e-01 6.015602964907884598e-03 2.130963951349258423e-01 1.595944762229919434e-01 2.286769896745681763e-01 2.663179934024810791e-01 7.728924602270126343e-02 2.162951976060867310e-01 7.170529663562774658e-02 -1.103452891111373901e-01 1.829466968774795532e-01 -1.074351891875267029e-01 1.344839930534362793e-01 2.024958282709121704e-01 2.161764949560165405e-01 -2.897043824195861816e-01 -3.980168104171752930e-01 5.028103478252887726e-03 1.181955076754093170e-02 -6.148408725857734680e-02 1.082797795534133911e-01 1.964707970619201660e-01 -5.908945202827453613e-02 6.406068056821823120e-02 -1.430798918008804321e-01 1.333828866481781006e-01 6.589776277542114258e-02 3.776066750288009644e-02 3.714362978935241699e-01
4.237979352474212646e-01 1.288114935159683228e-01 1.380290687084197998e-01 6.312804669141769409e-02 -1.800065301358699799e-02 -1.513602286577224731e-01 -1.778851747512817383e-01 5.750337988138198853e-02 2.002914696931838989e-01 -1.873393058776855469e-01 3.923113644123077393e-02 3.515862822532653809e-01 1.128220856189727783e-01 -1.003475189208984375e-01 -8.798955380916595459e-02 -9.342997521162033081e-02 -3.078507184982299805e-01 2.300258278846740723e-01 1.770356297492980957e-01 -9.099280089139938354e-02 -3.376683220267295837e-02 -1.105933412909507751e-01 8.505281805992126465e-02 2.382488548755645752e-01 -8.031897246837615967e-02 -1.842222511768341064e-01 -2.493594288825988770e-01 1.474480181932449341e-01 6.916916370391845703e-02 2.115294039249420166e-01 2.068675905466079712e-01 4.051458090543746948e-02
4.881504774093627930e-01 -7.146923243999481201e-02 2.487658290192484856e-03 -1.831076145172119141e-01 -1.281102150678634644e-01 -1.582777351140975952e-01 -1.503815650939941406e-01 1.278617978096008301e-01 2.035387307405471802e-01 -1.168267726898193359e-01 -1.762156337499618530e-01 4.594617784023284912e-01 1.075145751237869263e-01 -3.098922595381736755e-02 9.472306817770004272e-02 1.260692602954804897e-03 4.374140873551368713e-02 2.050580978393554688e-01 2.515699863433837891e-01 2.822100557386875153e-02 1.330823600292205811e-01 2.116924617439508438e-03 -4.501356557011604309e-02 1.443826258182525635e-01 -4.221525415778160095e-02 -2.541942894458770752e-01 -6.451994180679321289e-02 -1.841407120227813721e-01 4.342405870556831360e-02 1.499337255954742432e-01 2.150921523571014404e-01 -1.341964863240718842e-02
2.684288322925567627e-01 1.391364336013793945e-01 1.265354752540588379e-01 5.217146500945091248e-02 -1.510136872529983521e-01 -1.303282678127288818e-01 -1.213994920253753662e-01 1.505092531442642212e-01 1.032645106315612793e-01 -4.590111598372459412e-02 -1.067780423909425735e-02 2.639569044113159180e-01 6.403733044862747192e-02 4.142366349697113037e-02 1.884924918413162231e-01 -1.918203830718994141e-01 -4.803518578410148621e-02 3.526146113872528076e-01 7.815990597009658813e-02 -9.011377394199371338e-02 -1.196740493178367615e-01 2.453821003437042236e-01 -4.992686957120895386e-02 2.754843235015869141e-01 1.083811670541763306e-01 -5.190534889698028564e-02 -2.853610515594482422e-01 -3.379250690340995789e-02 2.712813019752502441e-01 2.721209637820720673e-02 3.964785337448120117e-01 1.721576005220413208e-01
3.234317600727081299e-01 9.409588575363159180e-02 -1.934675127267837524e-01 -7.328640669584274292e-03 -4.665520507842302322e-03 4.655339196324348450e-02 6.494761258363723755e-02 1.278719753026962280e-01 4.800200462341308594e-03 1.164575368165969849e-01 9.990171343088150024e-02 3.519240915775299072e-01 -5.559024959802627563e-02 1.274401098489761353e-01 8.949227631092071533e-02 4.984848201274871826e-02 -3.774855658411979675e-02 2.997176349163055420e-01 -1.913511753082275391e-01 -2.777556478977203369e-01 2.194614335894584656e-02 2.381719648838043213e-01 -1.374633014202117920e-01 3.113310337066650391e-01 -4.482835903763771057e-02 1.030158251523971558e-01 -4.680550396442413330e-01 5.803180113434791565e-02 -8.354622125625610352e-02 8.933848887681961060e-02 5.688460543751716614e-03 1.447276324033737183e-01
1.797504872083663940e-01 3.109779357910156250e-01 3.382711857557296753e-02 1.056142617017030716e-02 6.470908969640731812e-02 -1.837814450263977051e-01 1.036946997046470642e-01 -3.136457502841949463e-02 -3.184523805975914001e-02 -8.369027078151702881e-02 -8.107224106788635254e-02 4.372199773788452148e-01 -1.382254660129547119e-01 9.091132879257202148e-02 -8.501549810171127319e-02 2.376791685819625854e-01 -1.768971532583236694e-01 4.046538770198822021e-01 -1.585415303707122803e-01 -8.342210948467254639e-02 5.799525976181030273e-02 1.375400274991989136e-01 9.049608372151851654e-03 9.756942838430404663e-02 -9.821123629808425903e-02 -3.311971127986907959e-01 7.837041467428207397e-02 -3.670419380068778992e-02 -1.651636362075805664e-01 1.520789116621017456e-01 2.542602829635143280e-02 2.937534451484680176e-01
2.056614011526107788e-01 -9.862125664949417114e-02 -1.124847084283828735e-01 1.030017361044883728e-01 1.868806779384613037e-02 7.872176170349121094e-02 1.261609643697738647e-01 3.345962464809417725e-01 2.235763669013977051e-01 2.392675578594207764e-01 -1.698635667562484741e-01 4.212681949138641357e-01 -2.300177887082099915e-02 -2.648917734622955322e-01 2.191741019487380981e-01 4.129397217184305191e-03 -1.141954585909843445e-01 3.874442279338836670e-01 1.876877099275588989e-01 1.010140329599380493e-01 -8.086351305246353149e-02 1.718123555183410645e-01 -1.875198446214199066e-02 1.247583404183387756e-01 -4.047638177871704102e-02 -9.340164810419082642e-02 -4.946390911936759949e-02 3.461820259690284729e-02 -1.491138041019439697e-01 8.847540616989135742e-02 7.399889826774597168e-02 2.188287228345870972e-01
1.865759640932083130e-01 -3.147819638252258301e-02 -1.100844368338584900e-01 8.759535849094390869e-02 -1.724275350570678711e-01 2.464309521019458771e-02 3.473734110593795776e-02 1.503913104534149170e-01 2.789169549942016602e-01 2.490683346986770630e-01 -7.725655287504196167e-02 3.170998990535736084e-01 -2.725419774651527405e-02 -1.341848671436309814e-01 2.554684877395629883e-01 -2.485727369785308838e-01 -4.973632097244262695e-02 2.402715682983398438e-01 9.782253950834274292e-02 -9.958267211914062500e-02 -2.781085968017578125e-01 -1.926876008510589600e-01 1.940199881792068481e-01 2.750596404075622559e-01 -2.795171923935413361e-02 5.746375396847724915e-02 2.291729114949703217e-02 2.892580330371856689e-01 -3.383026225492358208e-03 2.711774408817291260e-01 -9.923128038644790649e-02 1.376734524965286255e-01
2.970790565013885498e-01 7.811597734689712524e-02 2.579281330108642578e-01 -3.270468711853027344e-01 4.059384390711784363e-02 -1.998475492000579834e-01 9.954452514648437500e-02 2.702117264270782471e-01 1.481083128601312637e-02 -1.027683839201927185e-01 -1.489805877208709717e-01 4.442012012004852295e-01 -1.910608708858489990e-01 -5.772241950035095215e-02 5.336283519864082336e-02 1.527704149484634399e-01 -6.420633196830749512e-02 3.030090332031250000e-01 -6.056242436170578003e-02 -1.412670016288757324e-01 -1.214397773146629333e-01 1.640399992465972900e-01 2.486848970875144005e-04 -8.598509430885314941e-02 -4.894893150776624680e-03 2.742463164031505585e-02 -1.248404458165168762e-01 -1.882819384336471558e-01 2.001432180404663086e-01 9.067475050687789917e-02 1.128813400864601135e-01 1.728807389736175537e-01
5.394249558448791504e-01 1.090584620833396912e-01 3.331130146980285645e-01 -1.418550908565521240e-01 2.400747388601303101e-01 -3.028376400470733643e-02 3.346534073352813721e-01 -3.139774128794670105e-02 9.892122447490692139e-02 1.774306893348693848e-01 1.996912807226181030e-01 1.715106517076492310e-01 -5.477000027894973755e-02 -1.445124596357345581e-01 1.395922601222991943e-01 -5.852485820651054382e-02 6.159361451864242554e-02 2.528239414095878601e-02 -1.369387954473495483e-01 4.122544080018997192e-02 1.973223537206649780e-01 -1.565598696470260620e-01 2.368304580450057983e-01 1.379850506782531738e-01 3.829878196120262146e-02 -2.771076001226902008e-02 3.737004846334457397e-02 3.769730404019355774e-02 1.153812110424041748e-01 1.854723840951919556e-01 1.425049453973770142e-01 -2.491286583244800568e-02
2.779566347599029541e-01 1.576016992330551147e-01 8.938083797693252563e-02 6.013634428381919861e-02 1.432590633630752563e-01 -2.537950575351715088e-01 2.302483618259429932e-01 1.581308990716934204e-01 -1.186361089348793030e-01 1.680543273687362671e-01 1.633948981761932373e-01 3.203641474246978760e-01 -1.442219316959381104e-01 4.251582548022270203e-02 -1.252174675464630127e-01 3.310860693454742432e-01 -6.429308652877807617e-02 3.551090061664581299e-01 7.272908836603164673e-02 -8.291284739971160889e-02 2.024011164903640747e-01 -8.382475003600120544e-03 -9.544866532087326050e-02 7.878123968839645386e-02 -4.554897546768188477e-02 -3.068708442151546478e-02 1.142127662897109985e-01 -6.033138930797576904e-02 -2.458635717630386353e-01 1.900851726531982422e-01 1.175639554858207703e-01 2.737371325492858887e-01
1.263570040464401245e-01 -1.145537048578262329e-01 1.563993245363235474e-01 -2.666989862918853760e-01 -2.030589058995246887e-02 -3.099405765533447266e-01 2.607437372207641602e-01 1.101373434066772461e-01 1.005694046616554260e-01 -7.009871304035186768e-02 8.953408151865005493e-02 3.652237355709075928e-01 -8.515562117099761963e-02 8.163171820342540741e-03 5.528300628066062927e-02 -2.423604875802993774e-01 -1.768506467342376709e-01 2.851378917694091797e-01 2.164941728115081787e-01 -8.636964857578277588e-02 8.394719660282135010e-02 2.641649246215820312e-01 9.640020132064819336e-02 1.436969637870788574e-01 -1.702552102506160736e-02 -2.065307199954986572e-01 -1.615176349878311157e-01 -2.067157179117202759e-01 4.364689067006111145e-02 2.244554311037063599e-01 1.031730845570564270e-01 1.575063616037368774e-01
1.984678395092487335e-02 8.039645850658416748e-02 1.135993897914886475e-01 -1.034466270357370377e-02 3.091945080086588860e-03 -2.039850205183029175e-01 1.826402693986892700e-01 -2.070403844118118286e-02 3.021353483200073242e-01 -1.453212052583694458e-01 3.435266762971878052e-02 2.476407587528228760e-01 4.610105976462364197e-02 1.493518650531768799e-01 1.651180088520050049e-01 3.604550659656524658e-01 -7.653551548719406128e-02 9.556885808706283569e-02 -3.052815794944763184e-01 -2.994429469108581543e-01 1.355321556329727173e-01 6.958808749914169312e-02 4.148573428392410278e-02 4.444578588008880615e-01 -3.442621603608131409e-02 -6.584306806325912476e-02 -1.073593869805335999e-01 1.509880647063255310e-02 -1.217576302587985992e-02 6.549582630395889282e-02 1.760839968919754028e-01 2.741250991821289062e-01
9.539479389786720276e-03 3.349727094173431396e-01 5.318591371178627014e-02 -7.235340774059295654e-02 -3.712946549057960510e-02 -3.285630345344543457e-01 1.344555914402008057e-01 -1.479609906673431396e-01 1.680522859096527100e-01 1.485541164875030518e-01 -1.019167080521583557e-01 1.624574214220046997e-01 -3.959541767835617065e-02 -1.843625120818614960e-02 3.484993427991867065e-02 -3.867536783218383789e-02 -1.641516946256160736e-02 3.006500601768493652e-01 -1.651266664266586304e-01 -2.288112789392471313e-01 2.137379348278045654e-01 8.855249732732772827e-02 3.021150268614292145e-02 1.429350525140762329e-01 -6.031335890293121338e-02 -1.266880035400390625e-01 2.008696272969245911e-02 -3.499792888760566711e-02 2.665078938007354736e-01 -2.039675414562225342e-01 8.474074304103851318e-02 5.023466944694519043e-01
2.514355778694152832e-01 6.523758172988891602e-02 -1.258585005998611450e-01 3.048849105834960938e-02 -1.896460652351379395e-01 1.594061851501464844e-01 -1.325621157884597778e-01 -2.092484384775161743e-02 -6.558549404144287109e-02 2.055363655090332031e-01 7.439312990754842758e-03 3.771483004093170166e-01 -1.337973922491073608e-01 -2.530082762241363525e-01 8.882561698555946350e-03 -9.768889844417572021e-02 -2.083353996276855469e-01 3.540978431701660156e-01 1.331803500652313232e-01 -2.306298166513442993e-01 -1.291579157114028931e-01 -1.677773147821426392e-01 -1.545831374824047089e-02 9.044374525547027588e-02 2.614473924040794373e-02 8.592808246612548828e-02 1.517945528030395508e-01 1.456987559795379639e-01 -5.350513011217117310e-02 3.075678832828998566e-02 2.952992618083953857e-01 3.459402322769165039e-01
9.162653237581253052e-02 2.634205818176269531e-01 -2.696295455098152161e-02 1.400907784700393677e-01 -6.313449144363403320e-02 -1.099242717027664185e-01 8.925312012434005737e-02 2.019367516040802002e-01 2.084358483552932739e-01 2.645599842071533203e-01 -1.262809634208679199e-01 2.177097797393798828e-01 -2.728018462657928467e-01 -3.088504374027252197e-01 -7.374683045782148838e-04 -1.032494306564331055e-01 4.756477195769548416e-03 1.160171255469322205e-01 -4.439802374690771103e-03 2.209246158599853516e-01 -3.586755096912384033e-01 3.945166617631912231e-02 2.789478302001953125e-01 1.648510396480560303e-01 1.210206896066665649e-01 -1.131716966629028320e-01 -9.533808566629886627e-03 7.132291793823242188e-02 1.620924770832061768e-01 2.284623831510543823e-01 8.139454573392868042e-02 2.541014254093170166e-01
1.722724139690399170e-01 -1.285430938005447388e-01 7.889095693826675415e-02 -3.266461193561553955e-02 -8.547138422727584839e-02 4.954173415899276733e-02 7.890141755342483521e-02 -1.203951612114906311e-01 3.392561674118041992e-01 9.218770265579223633e-02 -2.348622679710388184e-02 -3.523739427328109741e-02 1.755326613783836365e-02 4.152712598443031311e-02 -1.478771716356277466e-01 4.847064614295959473e-02 2.945054471492767334e-01 3.077493906021118164e-01 -2.080879174172878265e-02 6.261336966417729855e-05 1.849369555711746216e-01 -1.753678917884826660e-01 2.824962437152862549e-01 2.936283648014068604e-01 6.798988580703735352e-02 -6.214017048478126526e-02 -3.595355898141860962e-02 -3.563840985298156738e-01 -9.721098840236663818e-02 2.338866293430328369e-01 -1.953892111778259277e-01 3.352940678596496582e-01
4.215053617954254150e-01 -1.904266304336488247e-03 1.171791404485702515e-01 -8.275695145130157471e-03 3.164898604154586792e-02 7.868620008230209351e-02 2.519960328936576843e-02 3.083623051643371582e-01 8.697161078453063965e-02 1.423404514789581299e-01 -2.013359665870666504e-01 3.027998208999633789e-01 1.598894745111465454e-01 -6.028550118207931519e-02 -1.564206331968307495e-01 -2.786880545318126678e-02 3.782329708337783813e-02 7.266473770141601562e-02 -2.628605961799621582e-01 1.578559875488281250e-01 -3.115446567535400391e-01 -1.500300168991088867e-01 1.716033220291137695e-01 1.291287839412689209e-01 -1.187866255640983582e-01 -1.878254860639572144e-01 -1.684519499540328979e-01 9.519699960947036743e-03 -1.449024230241775513e-01 -1.451921463012695312e-01 -3.792134672403335571e-02 3.214595913887023926e-01
1.074831411242485046e-01 2.828131914138793945e-01 -6.001836806535720825e-02 -1.898159980773925781e-01 -1.089240908622741699e-01 -1.563443988561630249e-01 9.269562363624572754e-02 -2.285791635513305664e-01 7.242411375045776367e-02 1.372016668319702148e-01 1.742018945515155792e-02 3.318687379360198975e-01 -1.737680286169052124e-02 2.631037533283233643e-01 -3.014697432518005371e-01 1.037169173359870911e-01 -1.249567233026027679e-02 9.092707186937332153e-02 -1.015286594629287720e-01 2.093222737312316895e-01 -1.318725347518920898e-01 1.761803627014160156e-01 1.069855168461799622e-01 1.128016114234924316e-01 -1.698675304651260376e-01 -1.006639823317527771e-01 -1.193049177527427673e-01 -2.123823463916778564e-01 -1.877289861440658569e-01 1.620838046073913574e-01 2.497345209121704102e-01 3.296204507350921631e-01
2.919084131717681885e-01 2.873690128326416016e-01 -1.565244980156421661e-02 2.366655915975570679e-01 -2.359702624380588531e-02 -1.582760810852050781e-01 1.157511845231056213e-01 2.125611305236816406e-01 2.554810643196105957e-01 1.774108111858367920e-01 -7.315922528505325317e-02 7.324225455522537231e-02 -3.056247830390930176e-01 -2.885948419570922852e-01 1.673473864793777466e-01 1.098301261663436890e-01 -3.726356476545333862e-02 1.971011161804199219e-01 1.056510657072067261e-01 1.225364021956920624e-02 -5.605089291930198669e-02 1.293790042400360107e-01 2.315296828746795654e-01 1.802387684583663940e-01 -5.827349796891212463e-02 -9.259724989533424377e-03 -2.287057340145111084e-01 1.493774801492691040e-01 1.039500832557678223e-01 3.002489805221557617e-01 7.922662422060966492e-03 1.757822930812835693e-01
2.071841806173324585e-01 2.355585247278213501e-01 -2.253200262784957886e-01 1.437062621116638184e-01 -1.136228665709495544e-01 2.080573141574859619e-01 2.440509051084518433e-01 1.551290750503540039e-01 3.850869834423065186e-01 5.991084128618240356e-02 -4.245675355195999146e-02 1.787107735872268677e-01 9.887912124395370483e-02 -1.787680387496948242e-01 2.151361666619777679e-02 -1.437418907880783081e-01 -1.262124925851821899e-01 7.605180144309997559e-02 6.177288666367530823e-02 2.324454039335250854e-01 2.119156904518604279e-02 1.285934001207351685e-01 2.650261223316192627e-01 2.680475413799285889e-01 8.067922294139862061e-02 -1.292942464351654053e-01 -1.812281310558319092e-01 4.469953849911689758e-02 3.020314499735832214e-02 2.238304018974304199e-01 5.310137942433357239e-02 3.022046387195587158e-01
2.827702760696411133e-01 -9.205471724271774292e-02 1.285696923732757568e-01 1.314351707696914673e-01 -1.714665889739990234e-01 1.792461983859539032e-02 3.355251550674438477e-01 1.984568536281585693e-01 2.123283445835113525e-01 1.194051429629325867e-01 1.791724860668182373e-01 1.949018090963363647e-01 4.853307455778121948e-02 7.183442264795303345e-02 -3.814001008868217468e-02 2.164149433374404907e-01 2.855606749653816223e-02 3.713979199528694153e-02 -1.128576323390007019e-01 -2.568924427032470703e-01 -2.816685438156127930e-01 1.951065957546234131e-01 2.621132731437683105e-01 5.393271520733833313e-02 -6.514596939086914062e-02 2.395997643470764160e-01 -4.366267099976539612e-02 7.778740674257278442e-02 -9.788503497838973999e-02 9.688331186771392822e-02 2.645904123783111572e-01 2.869051694869995117e-01
3.183536529541015625e-01 4.176877811551094055e-02 -6.475644558668136597e-02 -7.901062816381454468e-02 1.265190094709396362e-01 2.242528945207595825e-01 1.492029279470443726e-01 2.106553316116333008e-01 1.238160114735364914e-02 2.069849520921707153e-01 4.689635336399078369e-02 2.670284807682037354e-01 1.948277354240417480e-01 -1.266535967588424683e-01 -1.831789612770080566e-01 -3.571282699704170227e-02 4.178671166300773621e-02 3.196755647659301758e-01 -2.889790832996368408e-01 1.995041221380233765e-01 -3.622327148914337158e-01 -1.178524829447269440e-02 9.860512614250183105e-02 -6.974208354949951172e-02 -1.713350564241409302e-01 -2.325769066810607910e-01 -5.057810619473457336e-02 6.755723804235458374e-02 -1.829915791749954224e-01 5.445209518074989319e-02 1.933069825172424316e-01 1.031114831566810608e-01
4.265941381454467773e-01 5.297765135765075684e-02 1.905894279479980469e-02 -2.721408903598785400e-01 1.010623052716255188e-01 -3.744438663125038147e-02 -2.671767584979534149e-02 1.021743267774581909e-01 2.597887814044952393e-02 1.178488582372665405e-01 -2.111686915159225464e-01 4.699743986129760742e-01 5.562625080347061157e-02 8.361024409532546997e-02 -1.803113669157028198e-01 8.600281924009323120e-02 -7.643545418977737427e-02 2.511037290096282959e-01 1.405363231897354126e-01 7.048106938600540161e-02 -1.167327389121055603e-01 -4.758360236883163452e-02 7.389634102582931519e-02 1.901666074991226196e-01 5.347123369574546814e-02 -9.421111643314361572e-02 5.947748571634292603e-02 -3.203975856304168701e-01 2.055745422840118408e-01 1.466914713382720947e-01 3.430280135944485664e-03 2.348325103521347046e-01
1.403587162494659424e-01 2.419681847095489502e-01 3.393086194992065430e-01 -6.275470554828643799e-02 -5.014769732952117920e-02 2.163635333999991417e-03 2.657750546932220459e-01 1.027503833174705505e-01 1.435590684413909912e-01 1.104840412735939026e-01 1.052544489502906799e-01 2.882418632507324219e-01 -7.634877413511276245e-02 3.667593747377395630e-02 -3.259864076972007751e-02 1.282235234975814819e-01 2.737183570861816406e-01 -7.621967792510986328e-02 1.066158059984445572e-02 -1.881338804960250854e-01 2.252009063959121704e-01 -2.023367434740066528e-01 9.193463623523712158e-02 2.204319983720779419e-01 4.774761572480201721e-02 -3.303590118885040283e-01 -5.034354701638221741e-02 1.743364036083221436e-01 -1.388269662857055664e-01 3.664113581180572510e-01 -4.194566980004310608e-02 5.235947668552398682e-02
2.314543426036834717e-01 -1.824184805154800415e-01 8.189710974693298340e-02 8.776699751615524292e-02 -2.437189519405364990e-01 1.663487255573272705e-01 -5.979440733790397644e-02 2.206473201513290405e-01 4.888911172747612000e-02 2.196299433708190918e-01 2.335200160741806030e-01 2.350408732891082764e-01 -2.517732083797454834e-01 1.035672202706336975e-01 -1.631240546703338623e-01 1.015789657831192017e-01 -2.619009613990783691e-01 2.716720402240753174e-01 1.030000299215316772e-01 5.736543983221054077e-02 -4.480316117405891418e-02 1.966935247182846069e-01 2.691601514816284180e-01 1.775347739458084106e-01 -7.910571247339248657e-02 -5.491470918059349060e-02 4.984660446643829346e-02 -1.229572668671607971e-01 -5.854859575629234314e-02 1.914672106504440308e-01 6.850276142358779907e-02 3.396294116973876953e-01
1.387473791837692261e-01 -3.085446171462535858e-02 1.093109920620918274e-01 -1.126409918069839478e-01 2.876269165426492691e-03 -1.302225738763809204e-01 2.142464369535446167e-01 -1.411917246878147125e-02 -5.488777067512273788e-03 -9.769462794065475464e-02 9.628590941429138184e-02 2.674812972545623779e-01 6.934177875518798828e-02 7.997344434261322021e-02 -5.483845248818397522e-02 1.791887581348419189e-01 2.629632949829101562e-01 3.686545491218566895e-01 -1.190804243087768555e-01 -1.210742965340614319e-01 1.293544024229049683e-01 1.395244300365447998e-01 4.077797383069992065e-02 -2.000528573989868164e-02 8.838918060064315796e-02 -3.276632428169250488e-01 -2.993469536304473877e-01 -2.026438564062118530e-01 -1.155997160822153091e-02 9.422735124826431274e-02 9.470222517848014832e-03 4.777791202068328857e-01
3.750870525836944580e-01 1.865961588919162750e-02 4.287607222795486450e-02 1.080678105354309082e-01 1.368331015110015869e-01 1.025767773389816284e-01 -5.598637275397777557e-03 -1.458472758531570435e-01 -7.389419525861740112e-02 3.305127620697021484e-01 -2.285036891698837280e-01 2.455293387174606323e-01 -2.328289300203323364e-01 -1.825017929077148438e-01 4.475967213511466980e-02 -6.055990979075431824e-02 -2.760556526482105255e-02 8.262111246585845947e-02 -2.725709974765777588e-02 3.345271944999694824e-01 -2.275880277156829834e-01 3.533578664064407349e-02 7.951965928077697754e-02 -8.291168138384819031e-03 1.424732506275177002e-01 -1.958462297916412354e-01 1.291005313396453857e-02 4.570407420396804810e-02 -8.618310093879699707e-02 2.085351049900054932e-01 3.232611715793609619e-01 2.802016735076904297e-01
4.897221028804779053e-01 2.662118077278137207e-01 -1.546002030372619629e-01 2.731340704485774040e-03 1.257773935794830322e-01 -1.660261005163192749e-01 1.593062132596969604e-01 2.745835483074188232e-01 2.230098843574523926e-01 1.345223337411880493e-01 1.673592031002044678e-01 1.303292512893676758e-01 -2.168098986148834229e-01 2.670118398964405060e-02 1.685917526483535767e-01 1.977949589490890503e-01 1.823396980762481689e-01 -5.811690818518400192e-03 1.275143474340438843e-01 6.103634089231491089e-02 6.057827547192573547e-02 -2.628194540739059448e-02 3.226769864559173584e-01 1.017442438751459122e-02 -2.010227590799331665e-01 8.989454805850982666e-02 -3.554056864231824875e-03 1.162292212247848511e-01 -9.859229438006877899e-03 -1.111641302704811096e-01 4.511581361293792725e-02 2.340754419565200806e-01
3.284633457660675049e-01 -5.636079236865043640e-03 3.805166855454444885e-02 -3.290679752826690674e-01 -5.158283933997154236e-02 1.169361695647239685e-01 1.571983098983764648e-01 5.594347044825553894e-02 -1.081230677664279938e-02 3.664279580116271973e-01 1.498826444149017334e-01 2.566668987274169922e-01 1.724781654775142670e-02 4.329886659979820251e-02 -1.110039353370666504e-01 -1.775909364223480225e-01 -1.143856048583984375e-01 1.394069194793701172e-01 -2.435167133808135986e-01 8.847245573997497559e-02 -1.756084114313125610e-01 -3.807420842349529266e-03 2.951556742191314697e-01 -4.600327834486961365e-02 -3.108400404453277588e-01 1.560346595942974091e-02 3.745941817760467529e-02 1.937201619148254395e-01 -2.470614463090896606e-01 7.772120833396911621e-02 1.998524367809295654e-01 8.282577246427536011e-02
2.829815447330474854e-01 -1.396575719118118286e-01 1.591618657112121582e-01 -3.439550288021564484e-03 -2.239665836095809937e-01 1.672346293926239014e-01 -1.174352318048477173e-01 2.142707854509353638e-01 -8.737518452107906342e-03 3.321309685707092285e-01 2.434113994240760803e-02 1.667438447475433350e-01 -2.326864153146743774e-01 -8.894369821064174175e-04 -2.898384630680084229e-01 1.038491278886795044e-01 -1.724703609943389893e-01 3.140923678874969482e-01 -1.391364037990570068e-01 -5.410492420196533203e-03 -1.509840190410614014e-01 3.759497776627540588e-02 3.088912963867187500e-01 1.728469133377075195e-01 -1.455505639314651489e-01 -9.546140581369400024e-02 -8.710146695375442505e-02 1.390268802642822266e-01 -3.155011311173439026e-02 9.251489490270614624e-02 2.522742152214050293e-01 1.477363407611846924e-01
2.231966704130172729e-01 -7.232362031936645508e-02 3.408870846033096313e-02 1.501618474721908569e-01 -2.034492343664169312e-01 -6.709612160921096802e-02 1.805199682712554932e-01 1.249856874346733093e-01 2.662905752658843994e-01 3.601460754871368408e-01 -2.844393253326416016e-01 3.603647947311401367e-01 -4.452024772763252258e-02 -2.228453159332275391e-01 1.176073327660560608e-01 -5.232255905866622925e-02 -1.451439559459686279e-01 4.419990181922912598e-01 -7.344390451908111572e-02 5.104678124189376831e-02 -5.168907716870307922e-02 -4.000848904252052307e-02 6.974774599075317383e-02 2.673438377678394318e-02 -1.559633016586303711e-01 7.673360407352447510e-02 -9.466423653066158295e-03 9.509795904159545898e-02 -5.844109132885932922e-02 2.216993272304534912e-01 1.270070672035217285e-01 7.224960625171661377e-02
2.818142771720886230e-01 -8.573300391435623169e-02 -2.560231685638427734e-01 -5.714158993214368820e-03 -1.557192504405975342e-01 3.927719965577125549e-02 4.575463756918907166e-02 1.532451435923576355e-02 3.909280896186828613e-01 7.031238824129104614e-02 -2.375736981630325317e-01 2.734095156192779541e-01 -2.802690863609313965e-01 -7.493977248668670654e-02 2.178831957280635834e-02 1.364995241165161133e-01 -2.979298532009124756e-01 2.516999244689941406e-01 2.851479351520538330e-01 -9.596869349479675293e-02 -2.350335121154785156e-01 1.526776999235153198e-01 1.385992467403411865e-01 -5.799619480967521667e-02 -4.441054910421371460e-02 4.704103618860244751e-02 -9.163720905780792236e-02 -3.313040360808372498e-02 6.028611585497856140e-02 6.132841855287551880e-02 4.972839355468750000e-02 2.449221014976501465e-01
3.190781772136688232e-01 9.136939793825149536e-02 2.456257790327072144e-01 -2.110117971897125244e-01 -2.119805067777633667e-01 -6.885566562414169312e-02 1.991453953087329865e-02 -6.195117160677909851e-02 1.478122025728225708e-01 2.980156540870666504e-01 -7.837919890880584717e-02 9.411674737930297852e-02 -5.893502756953239441e-02 1.815464347600936890e-02 2.439020425081253052e-01 -1.049129664897918701e-01 1.432534009218215942e-01 2.707800567150115967e-01 -2.082813233137130737e-01 3.101542033255100250e-02 3.130621090531349182e-02 1.247687786817550659e-01 4.370510578155517578e-01 9.656347334384918213e-02 1.285728365182876587e-01 -1.626619398593902588e-01 -7.948829233646392822e-02 -4.534259438514709473e-02 2.353435903787612915e-01 -2.123161219060420990e-03 -2.570283412933349609e-01 5.674319714307785034e-02
9.557448327541351318e-02 4.361097142100334167e-02 -4.422860965132713318e-02 9.465395659208297729e-02 -1.059669926762580872e-01 -2.432575821876525879e-02 5.390509217977523804e-02 3.679567873477935791e-01 2.403012514114379883e-01 2.210919708013534546e-01 -1.807115226984024048e-01 1.824437081813812256e-01 5.230544134974479675e-03 9.516614675521850586e-02 -4.810898751020431519e-02 7.186714559793472290e-02 2.198914885520935059e-01 9.520287066698074341e-02 -2.113625705242156982e-01 -1.009289640933275223e-02 -4.164547026157379150e-01 3.668677434325218201e-02 2.143138647079467773e-01 2.911154031753540039e-01 1.846508868038654327e-02 8.825965970754623413e-02 2.603914141654968262e-01 7.682954519987106323e-02 -1.401025056838989258e-01 1.888647824525833130e-01 2.091434299945831299e-01 2.242090255022048950e-01
1.317106187343597412e-01 -9.931432455778121948e-02 1.757671982049942017e-01 -3.677876666188240051e-02 1.848773658275604248e-01 5.158782005310058594e-02 -8.348594605922698975e-02 2.082758098840713501e-01 6.254497449845075607e-03 9.478584676980972290e-02 -2.644641101360321045e-01 4.830557405948638916e-01 -2.461370527744293213e-01 -5.150167644023895264e-02 -1.623803675174713135e-01 -2.733182311058044434e-01 2.939346246421337128e-02 1.886430829763412476e-01 -1.694245338439941406e-01 2.142134159803390503e-01 1.356892101466655731e-02 -1.421622559428215027e-02 6.820326298475265503e-02 1.137749254703521729e-01 1.174782514572143555e-01 -3.262685537338256836e-01 -2.443636357784271240e-01 5.942260473966598511e-02 -1.049108244478702545e-02 8.637075126171112061e-02 1.475132107734680176e-01 1.867800951004028320e-01
-1.890668272972106934e-02 1.580722182989120483e-01 2.033700793981552124e-01 1.822434179484844208e-02 1.052360143512487411e-02 -2.200584262609481812e-01 2.845913767814636230e-01 1.488431096076965332e-01 6.754100322723388672e-02 -1.911371201276779175e-01 1.193117350339889526e-01 2.389850765466690063e-01 -5.398503504693508148e-03 -9.482374787330627441e-02 -5.204970017075538635e-02 -2.444847971200942993e-01 -6.714584678411483765e-02 2.646182775497436523e-01 -1.562751233577728271e-01 -1.954902559518814087e-01 -1.759111732244491577e-01 1.546054035425186157e-01 2.440933734178543091e-01 3.253573477268218994e-01 -5.107722431421279907e-02 -2.695132493972778320e-01 -5.512077361345291138e-02 2.273611910641193390e-02 2.221007347106933594e-01 1.364978551864624023e-01 3.015943765640258789e-01 4.644150659441947937e-02
3.735052347183227539e-01 -9.853953123092651367e-02 3.697856962680816650e-01 -2.620739340782165527e-01 -2.053961530327796936e-02 -2.600570917129516602e-01 1.016568392515182495e-01 -6.238289922475814819e-02 2.571895420551300049e-01 1.750661879777908325e-01 -2.495766058564186096e-02 2.994021475315093994e-01 -2.384598106145858765e-01 1.316565573215484619e-01 2.961712516844272614e-02 1.365866810083389282e-01 1.333427429199218750e-01 -1.407858282327651978e-01 -7.236783951520919800e-02 -5.948835611343383789e-02 2.795575261116027832e-01 -8.002004586160182953e-03 1.508513689041137695e-01 1.686128824949264526e-01 4.181050881743431091e-02 -1.516095846891403198e-01 8.860261179506778717e-03 3.325039520859718323e-02 1.043885648250579834e-01 8.943697065114974976e-02 8.525263518095016479e-02 2.333070337772369385e-01
2.317735999822616577e-01 5.794193595647811890e-02 -1.771660000085830688e-01 -2.198417782783508301e-01 -1.834652721881866455e-01 1.692784130573272705e-01 1.881675794720649719e-02 2.079045772552490234e-01 1.932003349065780640e-01 6.904321908950805664e-02 -1.675506681203842163e-01 2.555693089962005615e-01 -2.584483623504638672e-01 -2.142288684844970703e-01 2.811417356133460999e-02 -2.663701474666595459e-01 -1.284422725439071655e-02 3.367169499397277832e-01 1.137090027332305908e-01 -2.292459458112716675e-01 -1.056498140096664429e-01 1.094357743859291077e-01 2.144083231687545776e-01 6.798351556062698364e-02 -2.897969260811805725e-02 4.474757611751556396e-02 -2.523064240813255310e-02 3.562146723270416260e-01 -1.945438235998153687e-01 -2.736218157224357128e-04 1.232518404722213745e-01 3.512451425194740295e-02
2.608552575111389160e-01 -1.730680614709854126e-01 1.433275640010833740e-01 -2.537343278527259827e-02 -1.291951835155487061e-01 1.328374445438385010e-01 -2.106692045927047729e-01 1.847332119941711426e-01 1.282079517841339111e-01 3.418780863285064697e-01 2.295441180467605591e-02 1.149528250098228455e-01 -2.052144557237625122e-01 1.245771273970603943e-01 -9.838283807039260864e-02 3.275960683822631836e-02 -1.933113336563110352e-01 3.893329203128814697e-01 -1.552433818578720093e-01 -1.730126328766345978e-02 -1.224005781114101410e-02 1.053665131330490112e-01 2.865538895130157471e-01 1.477696895599365234e-01 -2.231004387140274048e-01 -1.995952725410461426e-01 -3.882351145148277283e-02 -1.511512789875268936e-02 -1.599983721971511841e-01 1.538712233304977417e-01 2.456892281770706177e-01 1.516229361295700073e-01
1.090431734919548035e-01 3.672446310520172119e-01 1.099364235997200012e-01 -1.992778480052947998e-02 -9.409157186746597290e-02 -2.423184514045715332e-01 9.439773112535476685e-02 2.842971682548522949e-01 8.808629214763641357e-02 -8.530528098344802856e-02 -1.762123554944992065e-01 3.067757785320281982e-01 -9.375745803117752075e-02 -6.031064689159393311e-02 1.668969690799713135e-01 1.873840540647506714e-01 3.753006085753440857e-02 1.637458801269531250e-01 -1.997654289007186890e-01 -1.232629045844078064e-01 1.314399540424346924e-01 -1.070020869374275208e-01 7.526768743991851807e-02 1.652691364288330078e-01 1.012144461274147034e-01 -2.171961069107055664e-01 -2.725893259048461914e-01 1.011359039694070816e-02 1.888595670461654663e-01 2.718103826045989990e-01 -5.228208750486373901e-02 2.805758714675903320e-01
3.197613656520843506e-01 1.458663344383239746e-01 1.802540421485900879e-01 -1.313584744930267334e-01 -9.587938338518142700e-02 -2.213198095560073853e-01 1.098348200321197510e-01 1.958672255277633667e-01 2.632444500923156738e-01 -9.886977076530456543e-02 2.321579866111278534e-02 -9.867947082966566086e-04 4.495109617710113525e-02 1.025843918323516846e-01 1.168323121964931488e-02 -1.954017579555511475e-01 6.926526874303817749e-02 2.200699895620346069e-01 2.813657224178314209e-01 2.465788461267948151e-02 -2.178846299648284912e-01 1.318795830011367798e-01 1.683505177497863770e-01 2.289139777421951294e-01 1.706687174737453461e-02 1.401091217994689941e-01 6.011063978075981140e-02 -1.144072487950325012e-01 1.325328350067138672e-01 1.266280263662338257e-01 1.764060258865356445e-01 4.557358622550964355e-01
3.217984437942504883e-01 -1.394913196563720703e-01 5.933765694499015808e-02 4.603465646505355835e-02 1.144143566489219666e-01 -2.508706748485565186e-01 1.824763566255569458e-01 1.103852540254592896e-01 1.902580708265304565e-01 -3.544578328728675842e-02 1.027480605989694595e-02 2.939279079437255859e-01 -5.310589075088500977e-02 -2.201915383338928223e-01 1.457010060548782349e-01 1.884763711132109165e-03 -1.402225792407989502e-01 2.916254103183746338e-01 1.822300702333450317e-01 1.438763141632080078e-01 -3.091396689414978027e-01 2.384413778781890869e-01 1.221984624862670898e-01 2.050597965717315674e-01 -9.316638112068176270e-02 -2.722541615366935730e-02 -1.362234950065612793e-01 1.466442942619323730e-01 4.027481377124786377e-02 3.253839313983917236e-01 1.330095976591110229e-01 1.032353639602661133e-01
2.941636182367801666e-02 2.776341736316680908e-01 -9.801612794399261475e-02 -2.472350448369979858e-01 2.330520451068878174e-01 -2.849566340446472168e-01 -1.627846509218215942e-01 -2.382676117122173309e-02 2.144309431314468384e-01 1.031088009476661682e-01 -6.795989722013473511e-02 2.562746405601501465e-01 -3.261642158031463623e-01 -2.206465750932693481e-01 -1.475452035665512085e-01 -2.627546433359384537e-03 3.963226079940795898e-02 1.277020871639251709e-01 -2.093735150992870331e-02 -1.395905166864395142e-01 -5.301177501678466797e-02 -2.417241185903549194e-01 2.731525301933288574e-01 1.449943631887435913e-01 2.725179947447031736e-04 -1.096298247575759888e-01 5.277660116553306580e-02 -1.467062532901763916e-01 2.331891059875488281e-01 -4.610306769609451294e-02 2.262425273656845093e-01 2.151646614074707031e-01
6.965515017509460449e-02 1.885864650830626488e-03 1.739687025547027588e-01 -1.054946333169937134e-01 -1.368501335382461548e-01 -3.745753169059753418e-01 1.274875849485397339e-01 1.391710638999938965e-01 4.220427200198173523e-02 -2.181873023509979248e-01 4.214970394968986511e-02 3.219273686408996582e-01 7.622607517987489700e-03 -4.502598196268081665e-02 -1.551283709704875946e-02 -1.745565533638000488e-01 5.774752795696258545e-02 2.666987478733062744e-01 -7.598823308944702148e-02 1.835677213966846466e-02 1.951985061168670654e-02 1.116643548011779785e-01 1.211951598525047302e-01 4.400920867919921875e-01 -1.265398263931274414e-01 -1.177167817950248718e-01 5.489515885710716248e-02 -2.085380489006638527e-03 1.369711905717849731e-01 3.000011742115020752e-01 3.535549640655517578e-01 5.525771528482437134e-02
1.252167373895645142e-01 1.816045492887496948e-01 -4.341419041156768799e-02 1.726591289043426514e-01 -4.763600602746009827e-02 -3.029814064502716064e-01 1.355543881654739380e-01 1.926763057708740234e-01 1.304784417152404785e-01 1.529529690742492676e-01 -1.717679053544998169e-01 3.172395825386047363e-01 -2.399076074361801147e-01 -2.456316500902175903e-01 9.881149977445602417e-02 -1.242972016334533691e-01 -3.021935187280178070e-02 9.445949643850326538e-02 7.151885330677032471e-02 1.803087443113327026e-01 -1.138433963060379028e-01 1.420095860958099365e-01 1.920690387487411499e-01 2.416519373655319214e-01 4.117659106850624084e-02 -1.794715784490108490e-02 -1.854225695133209229e-01 1.015411540865898132e-01 1.120631992816925049e-01 3.512829542160034180e-01 2.598721906542778015e-02 3.117560744285583496e-01
1.266867294907569885e-02 -1.880578696727752686e-02 1.112655401229858398e-01 2.446077316999435425e-01 -2.845082245767116547e-02 1.475676298141479492e-01 9.698836505413055420e-02 1.678242534399032593e-01 -1.929673925042152405e-02 4.687630385160446167e-02 -1.327061802148818970e-01 3.458178639411926270e-01 -6.580556184053421021e-02 5.502476915717124939e-02 -1.360895484685897827e-01 -1.298058629035949707e-01 2.472365796566009521e-01 1.702800691127777100e-01 -8.474550396203994751e-02 -1.301739364862442017e-01 -3.560771644115447998e-01 6.717787683010101318e-02 1.502609252929687500e-01 -7.898432761430740356e-02 1.475261002779006958e-01 -5.378678441047668457e-03 -1.810577511787414551e-01 1.875394284725189209e-01 -9.308830648660659790e-02 2.247141450643539429e-01 3.899884819984436035e-01 3.305282294750213623e-01
-8.324474096298217773e-02 2.497112452983856201e-01 2.076157182455062866e-01 1.524063199758529663e-01 -2.435506880283355713e-01 -2.523214817047119141e-01 5.096428841352462769e-02 -4.692485183477401733e-02 3.647791445255279541e-01 -8.505060523748397827e-02 -5.444831028580665588e-02 1.799601614475250244e-01 -2.587774097919464111e-01 -1.254412462003529072e-03 -1.693605259060859680e-02 1.387351453304290771e-01 6.416333466768264771e-02 3.884655833244323730e-01 -5.765628814697265625e-02 -1.236486136913299561e-01 -1.200606599450111389e-01 -1.583283692598342896e-01 4.077990353107452393e-02 1.790041923522949219e-01 -8.833318948745727539e-02 -3.377472460269927979e-01 -1.499271541833877563e-01 1.171075738966464996e-02 1.957405060529708862e-01 1.423244029283523560e-01 3.468971699476242065e-02 1.528471261262893677e-01
1.092127710580825806e-01 -1.187396347522735596e-01 -2.125279307365417480e-01 -1.183239594101905823e-01 -1.843732297420501709e-01 1.238076165318489075e-01 1.890923082828521729e-01 1.666212528944015503e-01 3.056442141532897949e-01 3.045987784862518311e-01 -7.549778372049331665e-02 1.811800301074981689e-01 -1.504055708646774292e-01 -1.106593161821365356e-01 1.728392690420150757e-01 -9.788642823696136475e-02 -1.869504153728485107e-01 3.370586633682250977e-01 -4.326948523521423340e-02 1.004642099142074585e-01 6.256312876939773560e-02 5.595586448907852173e-02 1.114060133695602417e-01 2.137522250413894653e-01 1.238636076450347900e-01 -2.236945033073425293e-01 6.185851991176605225e-03 2.168426662683486938e-01 1.180178076028823853e-01 3.815977573394775391e-01 3.610399365425109863e-02 6.290731579065322876e-02
4.377790391445159912e-01 -6.810785084962844849e-02 -6.531178206205368042e-02 -2.136632353067398071e-01 1.042716130614280701e-01 -1.244218870997428894e-01 1.606063693761825562e-01 -7.539800554513931274e-02 1.326288431882858276e-01 1.865247040987014771e-01 2.711305320262908936e-01 1.881356835365295410e-01 1.770037598907947540e-02 1.182653754949569702e-01 -5.780403688549995422e-02 6.975590437650680542e-02 1.823080331087112427e-01 1.987038850784301758e-01 -1.201526075601577759e-01 -3.368941843509674072e-01 -5.758120864629745483e-02 7.443792372941970825e-02 2.577300667762756348e-01 7.645721733570098877e-02 7.961618155241012573e-02 -6.382231414318084717e-02 2.843499183654785156e-02 1.863636523485183716e-01 6.581912189722061157e-02 -1.794221997261047363e-01 -1.369030475616455078e-01 3.593952357769012451e-01
5.052483081817626953e-01 4.940028768032789230e-03 8.297570794820785522e-02 1.208773255348205566e-01 1.850659102201461792e-01 4.880952835083007812e-02 4.322791099548339844e-02 2.941938936710357666e-01 1.090336516499519348e-01 -8.774547837674617767e-03 -2.735045738518238068e-02 1.923834085464477539e-01 2.287525981664657593e-01 1.599833369255065918e-01 1.339599490165710449e-01 -1.786027401685714722e-01 1.737592816352844238e-01 1.347457319498062134e-01 1.289044767618179321e-01 7.477010041475296021e-02 -7.309190183877944946e-02 3.952373191714286804e-02 2.881422042846679688e-01 2.485261261463165283e-01 6.112122908234596252e-03 -5.182342603802680969e-02 -2.060946226119995117e-01 -8.561047911643981934e-02 -8.538665622472763062e-02 -2.409191103652119637e-03 -8.030174672603607178e-02 3.635081648826599121e-01
2.985080778598785400e-01 -1.239769607782363892e-01 8.012644201517105103e-02 -1.836068183183670044e-01 2.828947305679321289e-01 -1.522894948720932007e-01 -3.039235062897205353e-02 2.554493844509124756e-01 1.926278695464134216e-02 2.563143670558929443e-01 -9.880204498767852783e-02 3.560719192028045654e-01 -9.482616186141967773e-02 1.806016862392425537e-01 -2.018474042415618896e-01 -1.485372036695480347e-01 9.306334890425205231e-03 2.238403558731079102e-01 9.765697270631790161e-02 8.643753826618194580e-02 -5.498872697353363037e-02 -2.871712855994701385e-02 1.034064441919326782e-01 -5.855025257915258408e-03 4.600505530834197998e-02 -7.874339073896408081e-02 -2.346900254487991333e-01 -2.206204235553741455e-01 9.822636842727661133e-02 -1.853368878364562988e-01 2.770215868949890137e-01 2.537235319614410400e-01
3.677379488945007324e-01 3.708666861057281494e-01 1.033452227711677551e-01 4.245360568165779114e-02 -2.288472838699817657e-02 -1.397235244512557983e-01 -1.340394020080566406e-01 2.183907479047775269e-01 1.367787718772888184e-01 4.160607233643531799e-02 -8.942891657352447510e-02 2.773630619049072266e-01 5.233405623584985733e-03 6.084307655692100525e-02 1.349392831325531006e-01 -1.764704436063766479e-01 -7.844153791666030884e-02 3.106634914875030518e-01 2.957605011761188507e-02 -1.925656497478485107e-01 1.070139110088348389e-01 3.830890730023384094e-02 -4.677592311054468155e-03 2.577060163021087646e-01 1.006098911166191101e-01 -8.330864459276199341e-02 -2.954520583152770996e-01 9.074420481920242310e-02 2.267063409090042114e-01 8.592153340578079224e-02 2.715820968151092529e-01 7.409773766994476318e-02
1.633217781782150269e-01 8.686525374650955200e-02 1.830232590436935425e-01 5.463777482509613037e-02 -9.218116849660873413e-02 6.021913886070251465e-02 2.051419317722320557e-01 3.073189854621887207e-01 1.273252964019775391e-01 1.768632829189300537e-01 -1.059869155287742615e-01 1.530895680189132690e-01 1.069192886352539062e-01 -3.860281407833099365e-02 7.058799266815185547e-02 1.595076024532318115e-01 1.006615012884140015e-01 -2.652862109243869781e-02 -9.309221059083938599e-02 -2.009498029947280884e-01 -3.599381744861602783e-01 2.761676609516143799e-01 2.526923418045043945e-01 1.013515964150428772e-01 1.566278636455535889e-01 2.085180133581161499e-01 -1.225192993879318237e-01 9.230826050043106079e-02 -2.390561811625957489e-02 2.887230515480041504e-01 1.864290237426757812e-01 3.241470754146575928e-01
3.228422701358795166e-01 -1.000493168830871582e-01 -5.674741789698600769e-02 -1.817960478365421295e-02 -1.132735386490821838e-01 -1.145511865615844727e-01 2.381184697151184082e-01 5.459341220557689667e-03 5.166368186473846436e-02 3.489921092987060547e-01 -1.198577955365180969e-01 1.829573959112167358e-01 -3.369835615158081055e-01 -2.776046395301818848e-01 2.018412351608276367e-01 6.268236786127090454e-03 -1.066983491182327271e-01 3.859387040138244629e-01 -1.707565486431121826e-01 8.421612903475761414e-03 5.193801596760749817e-03 1.193016022443771362e-01 7.575561851263046265e-02 7.181692123413085938e-02 -2.001315802335739136e-01 5.053037032485008240e-02 -7.202849537134170532e-02 1.555811762809753418e-01 1.137486100196838379e-01 3.000871837139129639e-01 7.751066237688064575e-02 -1.033638138324022293e-02
2.774248421192169189e-01 -7.332158088684082031e-02 2.074536383152008057e-01 -7.855474948883056641e-03 -1.489330828189849854e-01 1.762498468160629272e-01 -1.514277458190917969e-01 3.540030494332313538e-02 -5.191127210855484009e-02 2.548127174377441406e-01 1.119071394205093384e-01 1.613212376832962036e-01 -2.089161127805709839e-01 2.531485818326473236e-02 -2.447319477796554565e-01 7.871872931718826294e-02 -1.891251057386398315e-01 4.321408569812774658e-01 -4.050469398498535156e-02 1.027070730924606323e-01 -1.547397822141647339e-01 1.373302657157182693e-02 2.454677075147628784e-01 1.663670837879180908e-01 -1.228149756789207458e-01 -3.847466781735420227e-02 -8.448506891727447510e-02 1.257842183113098145e-01 -7.353257387876510620e-02 6.829641759395599365e-02 3.694684803485870361e-01 2.184318304061889648e-01
3.024185895919799805e-01 -1.440462619066238403e-01 1.424475014209747314e-01 9.847060590982437134e-02 -4.290441051125526428e-02 1.478422582149505615e-01 -2.699121236801147461e-01 9.503006935119628906e-02 7.113003730773925781e-02 2.660398781299591064e-01 6.355845835059881210e-03 1.584760695695877075e-01 -1.809422969818115234e-01 1.496088653802871704e-01 -1.823545992374420166e-01 1.148615330457687378e-01 -1.088721305131912231e-01 3.002732396125793457e-01 -2.150147110223770142e-01 -8.600900322198867798e-02 -1.637375354766845703e-01 -7.445322815328836441e-03 2.758793830871582031e-01 2.453269213438034058e-01 -1.617144942283630371e-01 -1.685173064470291138e-01 4.347776621580123901e-02 3.332185745239257812e-02 -8.418316394090652466e-02 1.961240172386169434e-01 3.266005516052246094e-01 1.452157050371170044e-01
3.236538171768188477e-01 3.774859756231307983e-02 2.512675896286964417e-02 -2.095359414815902710e-01 -1.389421075582504272e-01 1.905241161584854126e-01 1.364959478378295898e-01 7.551633566617965698e-02 3.025851957499980927e-02 -5.363630875945091248e-02 -2.340302914381027222e-01 1.377154439687728882e-01 3.853598609566688538e-02 -2.769001945853233337e-02 9.064955264329910278e-02 -2.866443097591400146e-01 2.808730900287628174e-01 1.176603958010673523e-01 3.637092560529708862e-02 2.184013277292251587e-02 -2.116366289556026459e-02 7.997882366180419922e-02 1.460391581058502197e-01 2.113831043243408203e-01 -1.573677659034729004e-01 -1.820762157440185547e-01 -3.214743137359619141e-01 3.274050652980804443e-01 -2.296830266714096069e-01 9.188789874315261841e-02 7.213052362203598022e-03 3.195184469223022461e-01
6.372031569480895996e-02 -1.783226281404495239e-01 2.544996440410614014e-01 -2.086755260825157166e-02 8.809622377157211304e-02 -4.465619847178459167e-02 1.689013540744781494e-01 2.045502960681915283e-01 -1.772550866007804871e-02 9.412710368633270264e-02 -1.163994669914245605e-01 5.331084728240966797e-01 -5.279268324375152588e-02 -1.114753857254981995e-01 -2.563981115818023682e-01 -2.717176377773284912e-01 -3.676749393343925476e-02 4.165181815624237061e-01 -1.464629024267196655e-01 1.416172832250595093e-01 3.230851516127586365e-02 -8.369518071413040161e-02 -2.574193291366100311e-02 1.702138036489486694e-02 4.682285711169242859e-02 -2.109818011522293091e-01 -2.198556512594223022e-01 8.868535049259662628e-03 6.949125975370407104e-02 -1.321178395301103592e-02 1.606396138668060303e-01 7.631026208400726318e-02
5.052902698516845703e-01 2.294362485408782959e-01 1.060828343033790588e-01 -1.428856998682022095e-01 -4.257892072200775146e-02 -1.152575239539146423e-01 -3.354277461767196655e-02 7.315834611654281616e-02 2.339833378791809082e-01 -1.607440114021301270e-01 -1.334851384162902832e-01 4.152096807956695557e-02 -1.145447641611099243e-01 -5.200229585170745850e-02 4.763380810618400574e-02 -8.435113728046417236e-02 -4.634743928909301758e-02 -1.473475061357021332e-02 1.099871993064880371e-01 1.136275380849838257e-01 -5.316718667745590210e-02 1.595791578292846680e-01 1.355108320713043213e-01 2.929383423179388046e-03 -2.455565631389617920e-01 -3.277467787265777588e-01 -3.533617258071899414e-01 1.004574224352836609e-01 1.775582730770111084e-01 8.033409714698791504e-02 1.480834186077117920e-01 2.771994173526763916e-01
2.471799105405807495e-01 -8.246192336082458496e-02 -1.793431043624877930e-01 -1.126710548996925354e-01 -9.870472364127635956e-03 5.047865584492683411e-02 1.725843846797943115e-01 -1.139901205897331238e-01 1.997294276952743530e-01 4.008512943983078003e-02 -1.665834486484527588e-01 3.621799051761627197e-01 -1.222099512815475464e-01 -2.183720916509628296e-01 -1.680556833744049072e-01 2.890623733401298523e-02 -7.107667624950408936e-03 -9.429693967103958130e-02 -2.744956128299236298e-02 3.286980465054512024e-02 4.927324503660202026e-02 -3.174112141132354736e-01 2.052284181118011475e-01 2.068433612585067749e-01 -3.530868794769048691e-03 1.335764378309249878e-01 -2.695042788982391357e-01 2.748820744454860687e-02 -1.815888583660125732e-01 2.979599237442016602e-01 2.041041702032089233e-01 3.101330697536468506e-01
1.518073230981826782e-01 1.098146438598632812e-01 -2.570605278015136719e-01 -2.390980571508407593e-01 -8.988152444362640381e-02 -9.529375284910202026e-02 -1.209502294659614563e-01 1.359742581844329834e-01 -3.356989845633506775e-02 -4.234194010496139526e-02 -1.710233651101589203e-02 4.575969576835632324e-01 -1.653145402669906616e-01 2.298232316970825195e-01 6.524709984660148621e-03 9.839029610157012939e-02 9.298132359981536865e-02 2.727008461952209473e-01 -2.320108376443386078e-02 -2.524990737438201904e-01 -2.128826230764389038e-01 2.130915671586990356e-01 3.896954655647277832e-02 1.325320899486541748e-01 -1.164444535970687866e-01 -2.131333053112030029e-01 -7.934061437845230103e-02 -2.946333885192871094e-01 -1.371806859970092773e-01 -2.747511677443981171e-02 -1.266128569841384888e-02 2.448535859584808350e-01
2.313701957464218140e-01 1.242051925510168076e-02 -1.111795604228973389e-01 -3.509645164012908936e-01 1.021624282002449036e-01 5.665235593914985657e-02 1.606711894273757935e-01 -5.606694892048835754e-02 -1.530763208866119385e-01 -2.247622981667518616e-02 2.447340451180934906e-02 2.093903273344039917e-01 -3.291449546813964844e-01 4.819986596703529358e-02 8.247023075819015503e-02 -6.394571810960769653e-02 -1.207612976431846619e-01 3.527038693428039551e-01 -9.659360349178314209e-02 5.682768300175666809e-02 -2.000788003206253052e-01 2.832919359207153320e-01 3.560148179531097412e-02 1.189205422997474670e-01 -6.034043058753013611e-02 -5.889905244112014771e-02 -1.514739124104380608e-03 -1.486123055219650269e-01 -4.849684610962867737e-02 -7.982848584651947021e-02 -6.973763555288314819e-02 4.982128739356994629e-01
2.594587206840515137e-01 -1.246308092959225178e-04 -3.794571384787559509e-02 -4.641591571271419525e-03 1.036113798618316650e-01 -2.307358942925930023e-02 2.530450820922851562e-01 4.209603369235992432e-01 5.181614682078361511e-02 2.008845359086990356e-01 8.013159781694412231e-02 3.225224912166595459e-01 -2.851814627647399902e-01 1.903367787599563599e-01 -2.506608664989471436e-01 -1.818116009235382080e-02 -8.560685813426971436e-02 1.473900675773620605e-01 -1.742908209562301636e-01 1.689079999923706055e-01 1.064226999878883362e-01 -1.494396328926086426e-01 -7.548712193965911865e-02 3.589903116226196289e-01 7.936993241310119629e-02 3.447348996996879578e-02 -8.004330098628997803e-02 4.675665497779846191e-02 5.635767430067062378e-02 -2.113037742674350739e-02 -1.535928547382354736e-01 2.122000306844711304e-01
1.991698741912841797e-01 1.577937155961990356e-01 -8.300650864839553833e-02 -9.767817705869674683e-02 -7.147916406393051147e-02 -1.613223254680633545e-01 3.563404381275177002e-01 2.083424776792526245e-01 1.375695616006851196e-01 2.785934209823608398e-01 -1.450500786304473877e-01 -5.225209146738052368e-02 2.327148765325546265e-01 1.927054673433303833e-02 -2.648792788386344910e-02 -1.597672402858734131e-01 -7.206828147172927856e-02 1.026327759027481079e-01 -8.226733654737472534e-02 5.586057156324386597e-02 8.177548646926879883e-02 -2.767504155635833740e-01 1.552888453006744385e-01 5.759682133793830872e-02 1.324322670698165894e-01 -2.644689381122589111e-01 -2.674776315689086914e-01 1.623043119907379150e-01 1.618988513946533203e-01 1.579203456640243530e-01 3.000108897686004639e-01 2.314442396163940430e-01
1.784591823816299438e-01 2.685579657554626465e-02 4.757189005613327026e-02 1.085072532296180725e-01 -1.239146441221237183e-01 -2.639961540699005127e-01 -7.695937156677246094e-02 -1.069619040936231613e-02 6.202865391969680786e-03 2.597753703594207764e-01 -5.993545427918434143e-02 3.532420694828033447e-01 -3.444402813911437988e-01 -1.038981378078460693e-01 -9.902774542570114136e-02 -1.723573058843612671e-01 1.660616248846054077e-01 7.037307322025299072e-02 -1.046031787991523743e-01 3.731601834297180176e-01 -8.962212502956390381e-02 -1.108214110136032104e-01 5.750347673892974854e-02 2.397101372480392456e-01 2.741075456142425537e-01 -3.031457960605621338e-02 4.773618280887603760e-02 5.422052741050720215e-02 -1.182565689086914062e-01 7.277858257293701172e-02 1.828937679529190063e-01 3.156937956809997559e-01
-1.126662641763687134e-02 1.595581173896789551e-01 1.212453171610832214e-01 -1.743748933076858521e-01 2.522975802421569824e-01 -2.594457007944583893e-02 -1.504124328494071960e-02 -1.254341155290603638e-01 2.722808122634887695e-01 1.486219262005761266e-04 5.763492360711097717e-02 1.462336629629135132e-01 -3.212275207042694092e-01 -2.999093830585479736e-01 5.512138456106185913e-02 3.208570927381515503e-02 1.591922342777252197e-01 2.969197928905487061e-01 1.183302998542785645e-01 -6.136813387274742126e-02 -9.440255351364612579e-03 6.660737562924623489e-03 3.540801703929901123e-01 6.787396222352981567e-02 -1.134741157293319702e-01 -7.875972986221313477e-02 1.326054632663726807e-01 7.549607753753662109e-02 3.416415452957153320e-01 4.144607111811637878e-02 5.596170201897621155e-02 3.572955131530761719e-01
3.275680243968963623e-01 -1.467205733060836792e-01 1.088464632630348206e-01 1.264415383338928223e-01 -1.858749240636825562e-01 2.704603970050811768e-01 -1.934236660599708557e-02 -4.419835284352302551e-02 9.831091016530990601e-02 1.483433991670608521e-01 8.261746168136596680e-02 3.504592180252075195e-01 3.664526448119431734e-04 1.218730285763740540e-01 -2.675766646862030029e-01 -5.603727325797080994e-02 -6.581763923168182373e-02 3.282705843448638916e-01 4.535697400569915771e-02 -5.295342952013015747e-02 -1.203787103295326233e-01 1.580390706658363342e-02 2.286154031753540039e-01 -2.110127173364162445e-02 -7.676985859870910645e-02 1.355993747711181641e-01 1.866545826196670532e-01 2.471614480018615723e-01 -1.133566647768020630e-01 2.594996094703674316e-01 3.166403621435165405e-02 3.107970058917999268e-01
1.608229577541351318e-01 2.654366493225097656e-01 1.374482512474060059e-01 -1.060076504945755005e-01 -2.195689082145690918e-02 -1.002907082438468933e-01 1.808361858129501343e-01 -4.742580652236938477e-02 -9.984630346298217773e-02 -4.146860539913177490e-02 1.528190821409225464e-01 4.557470083236694336e-01 -1.639855653047561646e-01 1.504408419132232666e-01 2.567290328443050385e-02 1.003849133849143982e-01 -1.901763230562210083e-01 2.014122158288955688e-01 -2.590014338493347168e-01 -8.946755528450012207e-02 9.248449653387069702e-02 2.226600050926208496e-01 8.558373898267745972e-02 -8.405884355306625366e-02 5.341411381959915161e-02 -2.936608195304870605e-01 9.676024317741394043e-02 2.692307718098163605e-02 -9.339179843664169312e-02 1.202271059155464172e-01 2.058121711015701294e-01 3.687775135040283203e-01
3.036865592002868652e-01 2.358738034963607788e-01 1.143964380025863647e-01 -5.122444406151771545e-02 2.443207614123821259e-02 -2.235512435436248779e-01 9.061379730701446533e-02 1.135463193058967590e-01 9.558074921369552612e-02 -2.299443483352661133e-01 -1.829815953969955444e-01 2.437823712825775146e-01 -1.757388859987258911e-01 2.668323814868927002e-01 -2.187213450670242310e-01 3.619546070694923401e-02 -1.508549451828002930e-01 1.575092375278472900e-01 -1.343448609113693237e-01 2.008796930313110352e-01 7.382921129465103149e-02 1.547059714794158936e-01 7.967288047075271606e-02 2.822037320584058762e-03 -1.047203987836837769e-01 -1.083633601665496826e-01 -2.447232753038406372e-01 -1.071402989327907562e-02 -6.588900089263916016e-02 1.861091554164886475e-01 2.454698085784912109e-02 4.411293566226959229e-01
3.716534376144409180e-01 -1.494592428207397461e-02 2.900893688201904297e-01 9.428410232067108154e-02 -1.477945894002914429e-01 -1.582466810941696167e-01 -6.772197782993316650e-02 1.889003962278366089e-01 1.511007398366928101e-01 -1.509947329759597778e-01 9.121552109718322754e-02 4.022417962551116943e-01 7.024337351322174072e-02 7.160456478595733643e-02 8.172363042831420898e-02 -1.609006077051162720e-01 -6.680325418710708618e-02 1.993092745542526245e-01 2.974483668804168701e-01 1.584417968988418579e-01 8.232162892818450928e-02 4.719612747430801392e-02 -6.287884898483753204e-03 1.036538183689117432e-01 -1.691712141036987305e-01 -2.955305576324462891e-01 -1.589247733354568481e-01 7.708948105573654175e-02 -4.211697727441787720e-02 9.156187064945697784e-03 2.689208686351776123e-01 1.555254608392715454e-01
2.095004767179489136e-01 6.763836368918418884e-03 4.111955687403678894e-02 -3.235490918159484863e-01 1.634578406810760498e-02 -9.093855321407318115e-02 1.520695239305496216e-01 -1.395216137170791626e-01 1.945876926183700562e-01 1.305252164602279663e-01 1.350280940532684326e-01 1.536550074815750122e-01 1.939391484484076500e-03 1.535481661558151245e-01 2.957003377377986908e-02 -2.903966791927814484e-02 5.118678510189056396e-02 1.690793484449386597e-01 -1.686144620180130005e-01 -4.104107618331909180e-01 7.316643744707107544e-02 1.498650163412094116e-01 2.006951272487640381e-01 2.766357958316802979e-01 -1.389767378568649292e-01 6.175879389047622681e-02 2.689722180366516113e-01 -7.370177656412124634e-03 1.258108317852020264e-01 1.653591915965080261e-02 2.107750438153743744e-02 4.378912746906280518e-01
5.842866376042366028e-02 -4.641888290643692017e-02 7.860151678323745728e-02 -3.332226872444152832e-01 -4.951849579811096191e-02 -5.574167240411043167e-03 2.960549592971801758e-01 1.657378524541854858e-01 8.469849079847335815e-02 1.671394407749176025e-01 7.867127656936645508e-02 1.908992528915405273e-01 3.692887723445892334e-02 -4.520812630653381348e-02 2.937348484992980957e-01 6.914204359054565430e-02 1.816710978746414185e-01 7.537273317575454712e-02 -2.295590192079544067e-01 1.205243468284606934e-01 -7.917117327451705933e-02 8.507033437490463257e-02 2.204260081052780151e-01 -2.749518118798732758e-02 -7.064758241176605225e-02 -1.191577985882759094e-01 1.147955004125833511e-02 2.511190474033355713e-01 -4.341751933097839355e-01 1.669783294200897217e-01 1.298504471778869629e-01 3.209595084190368652e-01
7.558378577232360840e-02 1.130070611834526062e-01 1.184439808130264282e-01 -9.770931303501129150e-02 -9.477767348289489746e-02 -7.809677720069885254e-02 1.232201009988784790e-01 5.126977562904357910e-01 2.855004183948040009e-02 6.731505692005157471e-02 -2.966136485338211060e-02 1.681315600872039795e-01 -5.346125364303588867e-02 -1.696821674704551697e-02 -1.189492046833038330e-01 -5.857642367482185364e-02 -3.044659197330474854e-01 2.329530417919158936e-01 1.593120992183685303e-01 -3.874237090349197388e-02 -3.569574058055877686e-01 -6.593768019229173660e-03 1.476224213838577271e-01 3.841338157653808594e-01 -9.232243895530700684e-02 1.206684336066246033e-01 -2.737943083047866821e-02 -8.400120586156845093e-02 1.013259217143058777e-01 1.123612821102142334e-01 2.154658138751983643e-01 1.967919170856475830e-01
2.356103062629699707e-01 5.969837307929992676e-02 -1.560745481401681900e-02 8.889337629079818726e-02 -1.870982348918914795e-01 -1.695966273546218872e-01 3.179700970649719238e-01 6.358919292688369751e-02 1.200948655605316162e-01 3.166876137256622314e-01 -1.716423034667968750e-02 1.738978624343872070e-01 -1.209047511219978333e-01 -3.410587906837463379e-01 -1.227266117930412292e-01 -7.430408895015716553e-02 8.049467206001281738e-02 2.632114291191101074e-01 -1.828021854162216187e-01 2.315663546323776245e-01 -2.746676839888095856e-02 5.360073968768119812e-02 9.226068109273910522e-02 -1.680886931717395782e-02 -3.503040671348571777e-01 4.637107625603675842e-02 -9.433830529451370239e-02 -8.138005621731281281e-03 2.182591110467910767e-01 2.326712161302566528e-01 1.092654243111610413e-01 2.105420529842376709e-01
2.788136601448059082e-01 2.476636022329330444e-01 -1.780287027359008789e-01 -1.678793430328369141e-01 -1.523105949163436890e-01 4.934880509972572327e-02 1.754211485385894775e-01 2.248510420322418213e-01 9.449334442615509033e-02 4.807265847921371460e-02 -2.169500440359115601e-01 3.746484518051147461e-01 -1.994083076715469360e-02 1.417614966630935669e-01 -1.201816424727439880e-01 1.263133287429809570e-01 -1.227977797389030457e-01 2.077493816614151001e-01 -1.231834851205348969e-02 -1.093784049153327942e-01 -8.641470968723297119e-02 2.286794362589716911e-03 1.994906365871429443e-01 -1.400722116231918335e-01 -5.374489352107048035e-02 -2.765642246231436729e-03 -1.009920611977577209e-01 -3.387870490550994873e-01 9.106712788343429565e-02 1.316966116428375244e-01 -6.185746192932128906e-02 3.872238099575042725e-01
5.079009532928466797e-01 6.257468461990356445e-02 3.574525713920593262e-01 -2.133004069328308105e-01 4.101125523447990417e-02 5.410644039511680603e-02 1.249028518795967102e-01 -8.367058821022510529e-03 2.577460110187530518e-01 1.782843172550201416e-01 -8.621690794825553894e-03 3.802893757820129395e-01 -3.092699646949768066e-01 -1.728467829525470734e-02 -1.196256726980209351e-01 1.742937117815017700e-01 1.625172644853591919e-01 -7.013905793428421021e-02 -1.926761306822299957e-02 -1.325271278619766235e-01 1.947019398212432861e-01 1.059222593903541565e-01 -2.683416754007339478e-02 7.851953804492950439e-02 -1.355712711811065674e-01 1.276523321866989136e-01 -2.056871168315410614e-02 7.446572184562683105e-02 -8.365648239850997925e-02 6.766823679208755493e-02 3.904765099287033081e-02 4.470761865377426147e-02
2.664484083652496338e-01 3.257480263710021973e-02 1.899854745715856552e-03 -4.425835907459259033e-01 1.560042053461074829e-01 1.620327495038509369e-02 6.149313226342201233e-02 1.200835779309272766e-01 -3.454236686229705811e-02 -7.621071767061948776e-03 -1.687928438186645508e-01 4.172185063362121582e-01 4.668592289090156555e-02 3.857288137078285217e-02 -1.805742383003234863e-01 5.453626811504364014e-02 -1.093557253479957581e-01 3.982086181640625000e-01 6.344024091958999634e-02 6.481315195560455322e-02 -7.805372029542922974e-02 -2.973716519773006439e-02 2.031072974205017090e-01 1.551234126091003418e-01 2.854659594595432281e-02 -1.253264397382736206e-01 3.887040540575981140e-03 -1.299823075532913208e-01 2.255511283874511719e-01 1.706082820892333984e-01 -3.987324237823486328e-02 2.831032276153564453e-01
2.184443324804306030e-01 7.145079225301742554e-02 3.046761453151702881e-01 1.150564774870872498e-01 -2.170312106609344482e-01 -7.794813252985477448e-03 1.878697425127029419e-01 8.248675614595413208e-02 2.989656031131744385e-01 -8.412227779626846313e-02 6.467690318822860718e-02 3.116772696375846863e-02 -5.890712141990661621e-02 9.827973693609237671e-02 -6.446334719657897949e-02 7.506127655506134033e-02 1.023817993700504303e-02 3.789170384407043457e-01 -1.049527749419212341e-01 -2.195538580417633057e-01 2.270226329565048218e-01 3.565963804721832275e-01 2.057339400053024292e-01 2.992524802684783936e-01 -1.892538554966449738e-02 -1.342073678970336914e-01 -2.621833980083465576e-01 -4.584980756044387817e-02 -1.358801778405904770e-02 1.890090480446815491e-02 -7.878744602203369141e-02 1.337030977010726929e-01
2.400972545146942139e-01 2.240802198648452759e-01 -1.248116269707679749e-01 3.027057647705078125e-02 4.119364172220230103e-02 -2.169333025813102722e-02 5.539155378937721252e-02 1.661483794450759888e-01 -2.429273165762424469e-02 1.904605627059936523e-01 9.764985740184783936e-02 4.537362754344940186e-01 2.854691073298454285e-02 2.306217849254608154e-01 -4.536210000514984131e-02 6.692509353160858154e-02 -5.927833169698715210e-02 3.535939455032348633e-01 -2.726196497678756714e-02 -3.090710937976837158e-01 1.324583590030670166e-01 1.257742345333099365e-01 4.129840806126594543e-02 1.804096400737762451e-01 -1.497074961662292480e-01 1.518172919750213623e-01 -2.030697315931320190e-01 1.562175005674362183e-01 -3.401818126440048218e-02 1.881987899541854858e-01 -1.832234561443328857e-01 2.373045533895492554e-01
3.206794261932373047e-01 2.502803504467010498e-01 3.152215853333473206e-02 1.903374493122100830e-01 1.200004145503044128e-01 -9.651269018650054932e-02 5.756714567542076111e-02 1.783915311098098755e-01 -1.042219474911689758e-01 -2.147911116480827332e-02 2.045272737741470337e-01 2.858537137508392334e-01 2.587194554507732391e-02 -1.944910362362861633e-02 -1.276848278939723969e-02 3.272238075733184814e-01 -1.246340796351432800e-01 5.059390664100646973e-01 -4.072910547256469727e-02 -1.914280802011489868e-01 3.524557128548622131e-02 5.170264840126037598e-02 -5.758319422602653503e-02 7.486221939325332642e-02 -1.447290629148483276e-01 -5.455067008733749390e-02 -4.549432918429374695e-02 -5.792841315269470215e-02 -1.226934194564819336e-01 9.258331358432769775e-02 8.334148675203323364e-02 3.357540667057037354e-01
1.984294801950454712e-01 -1.276071816682815552e-01 2.331428974866867065e-02 3.550004586577415466e-02 -1.334563344717025757e-01 1.747408807277679443e-01 -3.851401060819625854e-02 -1.234789714217185974e-01 6.173068284988403320e-02 1.364952474832534790e-01 -9.527105838060379028e-02 3.543768525123596191e-01 -2.877810001373291016e-01 1.045874431729316711e-01 1.693425886332988739e-02 -1.294455975294113159e-01 4.574751108884811401e-02 2.611759901046752930e-01 6.636105477809906006e-03 -2.308056503534317017e-02 -3.162179589271545410e-01 1.752414107322692871e-01 3.429339826107025146e-01 -2.383765019476413727e-02 6.613065302371978760e-02 9.130849689245223999e-02 -6.849411875009536743e-02 3.049738109111785889e-01 -2.658263444900512695e-01 2.414218783378601074e-01 -7.175030559301376343e-02 2.128321528434753418e-01
-7.343161106109619141e-02 3.136546909809112549e-02 3.794076442718505859e-01 8.443208038806915283e-02 9.006307274103164673e-02 -2.602471970021724701e-02 6.948544085025787354e-02 1.089014858007431030e-01 1.440769881010055542e-01 1.412113457918167114e-01 -5.022383481264114380e-02 2.727201282978057861e-01 1.495426055043935776e-02 2.029384672641754150e-02 -6.675239652395248413e-02 -3.307155519723892212e-02 4.856567382812500000e-01 2.992231249809265137e-01 1.247453689575195312e-01 -8.734676241874694824e-02 -2.938884682953357697e-02 -6.577035039663314819e-02 5.563497915863990784e-02 -9.458157233893871307e-03 -1.501137763261795044e-01 -2.137079238891601562e-01 -6.013665720820426941e-02 9.869507700204849243e-02 5.227549374103546143e-02 3.155433237552642822e-01 2.114286720752716064e-01 3.282673358917236328e-01
1.099941320717334747e-03 5.691200867295265198e-02 1.324129551649093628e-01 -1.829116940498352051e-01 7.626912742853164673e-02 -1.602520644664764404e-01 2.739771902561187744e-01 -7.140690088272094727e-02 3.417696058750152588e-01 1.776593923568725586e-01 -1.006546244025230408e-01 6.712854653596878052e-02 -1.224708110094070435e-01 4.479467403143644333e-03 -1.812806725502014160e-01 -1.528333127498626709e-01 2.942554056644439697e-01 2.530534267425537109e-01 6.221048533916473389e-02 -3.744237422943115234e-01 1.485521942377090454e-01 4.346420243382453918e-02 2.664786577224731445e-01 -6.477327644824981689e-02 -1.917440909892320633e-03 -2.592904269695281982e-01 -1.666191369295120239e-01 2.472942508757114410e-02 1.126275882124900818e-01 1.903867721557617188e-01 -7.333182264119386673e-03 2.478301525115966797e-01
3.368231356143951416e-01 1.401163339614868164e-01 -6.893605738878250122e-02 -4.872499033808708191e-03 -1.009998023509979248e-01 -4.774043709039688110e-02 -2.745513617992401123e-02 2.731688022613525391e-01 8.987023681402206421e-02 -1.991905122995376587e-01 5.082779005169868469e-02 2.625300288200378418e-01 3.343245759606361389e-02 8.756604790687561035e-02 -6.210472062230110168e-02 4.252697527408599854e-02 -9.687067009508609772e-03 4.001190364360809326e-01 6.928206887096166611e-03 -2.846028506755828857e-01 2.474001049995422363e-01 -1.281464286148548126e-02 5.900846049189567566e-02 3.292694985866546631e-01 3.617379069328308105e-02 -2.826216518878936768e-01 -2.479233741760253906e-01 4.426881670951843262e-02 -7.917810231447219849e-02 -7.665040437132120132e-03 -8.836454153060913086e-02 2.594681084156036377e-01
2.583016455173492432e-01 2.310003638267517090e-01 -9.596027433872222900e-02 1.550825834274291992e-01 -4.638883844017982483e-02 2.151994705200195312e-01 2.633448243141174316e-01 1.575817912817001343e-01 3.726312518119812012e-01 8.256487548351287842e-02 -6.447429209947586060e-02 1.201177984476089478e-01 1.335357427597045898e-01 -1.878913789987564087e-01 -3.710353747010231018e-02 -1.602958291769027710e-01 -1.737318933010101318e-01 6.377296149730682373e-02 -2.525530010461807251e-02 2.410995215177536011e-01 -6.421774625778198242e-02 2.008899003267288208e-01 2.028786987066268921e-01 2.559892237186431885e-01 2.223609760403633118e-02 -1.197352930903434753e-01 -2.039530128240585327e-01 1.155265048146247864e-01 -5.487529560923576355e-02 2.196045964956283569e-01 1.183548569679260254e-01 2.834521234035491943e-01
1.230826824903488159e-01 -5.814938619732856750e-02 1.681941300630569458e-01 -3.124309182167053223e-01 2.082305774092674255e-02 1.726092956960201263e-02 9.053298085927963257e-02 -1.376337707042694092e-01 1.307810992002487183e-01 1.475165635347366333e-01 1.450963616371154785e-01 7.372805476188659668e-02 -1.800762861967086792e-01 1.076707467436790466e-01 -1.228916645050048828e-01 4.121972620487213135e-02 1.873857080936431885e-01 2.918734252452850342e-01 -3.048805594444274902e-01 -3.411070704460144043e-01 -2.520594745874404907e-02 1.287090927362442017e-01 9.295174479484558105e-02 3.173860907554626465e-01 1.316662281751632690e-01 1.829063519835472107e-02 1.861240416765213013e-01 4.069680348038673401e-02 1.074151396751403809e-01 3.032827563583850861e-02 -4.256535321474075317e-02 4.208288192749023438e-01
1.477447003126144409e-01 4.736122861504554749e-02 -7.799191772937774658e-02 -2.846871316432952881e-01 -1.260913610458374023e-01 3.907899558544158936e-02 -7.732922583818435669e-02 -8.482768386602401733e-02 -1.045963317155838013e-01 -9.879945963621139526e-02 -5.289465934038162231e-02 2.984490096569061279e-01 -1.892549842596054077e-01 -3.124206066131591797e-01 -1.318951249122619629e-01 3.431861698627471924e-01 2.828565239906311035e-01 1.649426817893981934e-01 -5.051660910248756409e-02 -1.305942088365554810e-01 8.240135759115219116e-02 1.418936848640441895e-01 1.858026087284088135e-01 7.396750897169113159e-02 -2.183620259165763855e-02 -1.261181086301803589e-01 -1.605166643857955933e-01 6.110593210905790329e-03 1.777123212814331055e-01 1.740942746400833130e-01 9.035640954971313477e-02 4.135819673538208008e-01
1.271413564682006836e-01 -7.364029437303543091e-02 -1.138621009886264801e-02 -5.231401883065700531e-03 -2.341855317354202271e-02 -1.442050375044345856e-02 -7.943782293295953423e-06 1.760476529598236084e-01 -2.074423991143703461e-02 1.059044748544692993e-01 -2.075383216142654419e-01 3.260616064071655273e-01 -8.409900963306427002e-02 2.172880060970783234e-02 -2.492405921220779419e-01 -2.360209077596664429e-01 2.471261322498321533e-01 1.361838132143020630e-01 4.452232271432876587e-03 5.221402645111083984e-02 -2.785919606685638428e-01 1.041584387421607971e-01 2.007319629192352295e-01 1.115562096238136292e-01 6.234640255570411682e-03 -4.593764618039131165e-02 -2.636474967002868652e-01 2.922987937927246094e-01 -3.444338440895080566e-01 1.911753416061401367e-01 2.704337537288665771e-01 2.260999530553817749e-01
-5.960145965218544006e-02 -9.532303549349308014e-03 -7.770164310932159424e-02 -3.451539576053619385e-01 -1.485578715801239014e-01 1.719346493482589722e-01 2.563397586345672607e-01 1.955213695764541626e-01 1.680609583854675293e-01 1.825775355100631714e-01 -1.676079072058200836e-02 3.495479226112365723e-01 -1.655657403171062469e-02 -2.578015625476837158e-01 3.801700100302696228e-02 1.895207613706588745e-01 2.828991413116455078e-01 3.560647666454315186e-01 -9.209304302930831909e-02 6.978166848421096802e-02 -1.998989880084991455e-01 5.070797353982925415e-02 1.795067042112350464e-01 -7.319866865873336792e-02 3.425625339150428772e-02 -1.166935339570045471e-01 3.512792289257049561e-02 5.346807837486267090e-02 -2.798744738101959229e-01 -1.525665633380413055e-02 1.238590255379676819e-01 1.200493574142456055e-01
1.027208715677261353e-01 1.375172883272171021e-01 -3.714715689420700073e-02 9.926602989435195923e-02 1.327845007181167603e-01 -4.034385457634925842e-02 1.933841407299041748e-01 -1.374714672565460205e-01 -6.145537644624710083e-02 2.301803380250930786e-01 -1.751390844583511353e-01 1.978677511215209961e-01 -3.096199929714202881e-01 -3.387877643108367920e-01 1.537601351737976074e-01 -1.243218965828418732e-02 -7.702389359474182129e-02 1.910964399576187134e-01 -1.867096424102783203e-01 7.530289143323898315e-02 -2.710898816585540771e-01 1.321753114461898804e-01 1.628624945878982544e-01 2.084407359361648560e-01 -1.887001246213912964e-01 1.761642247438430786e-01 -1.933018714189529419e-01 5.175674706697463989e-02 -4.574109986424446106e-02 3.072531819343566895e-01 8.619555830955505371e-02 2.611499726772308350e-01
4.380781948566436768e-01 1.617969572544097900e-01 8.062513172626495361e-02 -1.946886181831359863e-01 7.039430737495422363e-02 1.613398641347885132e-01 -1.473031938076019287e-02 1.381804943084716797e-01 3.300412595272064209e-01 1.424222439527511597e-01 -1.537659913301467896e-01 -1.088400557637214661e-02 -1.173669695854187012e-01 -2.083793655037879944e-02 2.043959796428680420e-01 5.090555176138877869e-02 -1.800320595502853394e-01 1.413973271846771240e-01 -1.734617501497268677e-01 -4.376757517457008362e-02 -6.121148541569709778e-02 1.960743218660354614e-01 -3.692249208688735962e-02 3.441282808780670166e-01 1.741929948329925537e-01 -4.890215024352073669e-02 -1.604139506816864014e-01 -1.916264593601226807e-01 2.556087374687194824e-01 -1.489640474319458008e-01 1.967132091522216797e-01 8.864098787307739258e-02
-1.403672434389591217e-02 1.527334302663803101e-01 -1.117760464549064636e-01 9.289640933275222778e-02 2.219214588403701782e-01 -2.334392257034778595e-02 1.199405118823051453e-01 -3.679633140563964844e-02 -9.177200496196746826e-03 1.173584312200546265e-01 -4.113429039716720581e-02 3.613673448562622070e-01 -2.863187491893768311e-01 -2.884404957294464111e-01 -2.491247281432151794e-02 -1.294592581689357758e-02 -8.285723626613616943e-02 7.935275882482528687e-02 -1.718471497297286987e-01 -2.491500414907932281e-02 -1.479493081569671631e-01 -1.377291083335876465e-01 2.262214124202728271e-01 1.971292048692703247e-01 -2.723053097724914551e-01 -4.682535305619239807e-02 -3.071813881397247314e-01 3.065638802945613861e-02 -2.257265448570251465e-01 3.444404900074005127e-01 4.820602759718894958e-02 2.448482066392898560e-01
3.262719810009002686e-01 -3.966463729739189148e-02 -1.514987051486968994e-01 -3.802901133894920349e-02 2.156107127666473389e-01 -8.915096521377563477e-02 -8.539918065071105957e-02 8.090345561504364014e-02 -8.037143200635910034e-02 9.648946672677993774e-02 -3.664190322160720825e-02 4.920201897621154785e-01 1.067578271031379700e-01 1.733412742614746094e-01 -8.193840086460113525e-02 2.025464028120040894e-01 -1.763202622532844543e-02 4.283772110939025879e-01 -7.887925952672958374e-02 -1.897922307252883911e-01 3.325908258557319641e-02 -1.239280998706817627e-01 -3.381361486390233040e-03 9.493251144886016846e-02 -1.210040450096130371e-01 -1.561409886926412582e-02 1.003330051898956299e-01 -1.734639704227447510e-01 -4.041714710183441639e-04 3.340255916118621826e-01 4.938404262065887451e-02 1.741209924221038818e-01
1.349046379327774048e-01 2.588907778263092041e-01 5.665407516062259674e-03 -5.861592944711446762e-03 -2.103591859340667725e-01 -1.104846820235252380e-01 2.855142951011657715e-02 -1.852444857358932495e-01 1.072577908635139465e-01 3.656903207302093506e-01 -1.569933593273162842e-01 2.185888737440109253e-01 -1.732062846422195435e-01 -1.624225825071334839e-01 1.078769378364086151e-02 -1.032845899462699890e-01 -1.632214486598968506e-01 2.202739864587783813e-01 2.132026255130767822e-01 1.820078045129776001e-01 -1.380571424961090088e-01 1.201039776206016541e-01 -6.117041781544685364e-02 3.307572305202484131e-01 -5.509782955050468445e-02 -1.104374229907989502e-02 -2.423432767391204834e-01 -3.592474386096000671e-02 2.019222639501094818e-02 2.639636695384979248e-01 6.774646043777465820e-02 3.163392841815948486e-01
2.402394264936447144e-01 3.068945556879043579e-02 1.676656156778335571e-01 -4.644521325826644897e-02 -1.614837348461151123e-01 -1.034924462437629700e-01 1.093101054430007935e-01 3.081704676151275635e-02 2.871285378932952881e-01 3.183294236660003662e-01 1.072932314127683640e-02 5.374831333756446838e-02 -1.030299887061119080e-01 -1.235877797007560730e-01 2.919886410236358643e-01 -1.240171194076538086e-01 2.996578812599182129e-01 4.910852760076522827e-03 -6.743982434272766113e-02 4.378013778477907181e-03 1.918126940727233887e-01 -2.763312458992004395e-01 2.250567376613616943e-01 3.187364935874938965e-01 -8.197271823883056641e-02 -1.689019650220870972e-01 -3.369892761111259460e-02 2.310607768595218658e-02 1.663556993007659912e-01 1.947946697473526001e-01 -2.868013270199298859e-02 2.914476692676544189e-01
5.225937813520431519e-02 -9.909566491842269897e-02 -1.798544079065322876e-01 8.661182969808578491e-02 1.385449618101119995e-01 -1.756126806139945984e-02 1.677612364292144775e-01 3.951973121729679406e-05 2.137316465377807617e-01 1.156135424971580505e-01 -3.015559352934360504e-02 3.084350526332855225e-01 -2.846492528915405273e-01 -2.946570813655853271e-01 -8.331703394651412964e-02 1.117510050535202026e-01 -3.827376291155815125e-02 2.962097898125648499e-02 -2.400598526000976562e-01 2.045350335538387299e-02 -1.497070193290710449e-01 3.003155067563056946e-02 2.396405339241027832e-01 2.064416855573654175e-01 -2.984479367733001709e-01 5.999913066625595093e-02 -2.743605971336364746e-01 -9.904919564723968506e-02 1.083928067237138748e-02 4.013987183570861816e-01 1.490352302789688110e-01 1.123873665928840637e-01
3.068958818912506104e-01 1.381321400403976440e-01 -1.887054741382598877e-02 1.296913325786590576e-01 1.956404000520706177e-01 7.149776071310043335e-02 1.654039770364761353e-01 -9.015191346406936646e-02 -1.697524338960647583e-01 9.283126331865787506e-03 1.702084690332412720e-01 3.572498261928558350e-01 1.175936404615640640e-02 2.004707604646682739e-02 8.374542929232120514e-03 2.689552903175354004e-01 -1.005898229777812958e-02 5.240482687950134277e-01 3.593583405017852783e-02 -3.699127212166786194e-02 1.390817314386367798e-01 1.889692991971969604e-01 -5.421844497323036194e-02 1.308360695838928223e-01 -1.465575546026229858e-01 -6.902585178613662720e-02 -1.214126497507095337e-01 -3.156264126300811768e-02 -1.841242462396621704e-01 2.606399953365325928e-01 4.857469350099563599e-02 1.832053363323211670e-01
5.573323741555213928e-02 9.555825591087341309e-02 2.037446200847625732e-02 -1.413710117340087891e-01 2.292317599058151245e-01 2.361841872334480286e-02 1.109723374247550964e-01 1.228612884879112244e-01 -4.918943345546722412e-02 -9.704757481813430786e-02 -1.195082291960716248e-01 2.502556741237640381e-01 -6.042282655835151672e-02 1.539288163185119629e-01 -9.789063036441802979e-02 9.501832723617553711e-02 -9.216488152742385864e-02 4.990792274475097656e-01 -4.281244575977325439e-01 -4.902533255517482758e-03 -5.498557537794113159e-02 -8.685956150293350220e-02 2.212997972965240479e-01 2.012664228677749634e-01 -1.398221254348754883e-01 -2.219822853803634644e-01 -2.308210358023643494e-02 -2.491959631443023682e-01 -3.053117915987968445e-02 1.494058668613433838e-01 -1.158999204635620117e-01 2.075071036815643311e-01
2.226006239652633667e-01 1.966758221387863159e-01 1.716730892658233643e-01 -7.769049704074859619e-02 -5.423165112733840942e-02 -1.778540164232254028e-01 3.048235550522804260e-02 -2.162687107920646667e-02 7.662085443735122681e-02 -5.524293985217809677e-03 3.283480182290077209e-02 2.910417318344116211e-01 -4.479038119316101074e-01 9.976522997021675110e-03 -1.260235294466838241e-04 1.145385485142469406e-02 -6.970436125993728638e-02 1.596542298793792725e-01 -9.093011170625686646e-02 -1.748028248548507690e-01 1.307396739721298218e-01 -7.689308375120162964e-02 1.511356532573699951e-01 1.722724735736846924e-01 -3.402003273367881775e-02 -2.335393801331520081e-02 -3.324273824691772461e-01 -1.957859545946121216e-01 1.329273283481597900e-01 3.810763955116271973e-01 -2.906581461429595947e-01 7.173046469688415527e-02
1.190171465277671814e-01 -4.463958367705345154e-02 1.544785946607589722e-01 -1.895918250083923340e-01 6.547251343727111816e-02 -4.891468584537506104e-02 1.681200414896011353e-01 -5.840865150094032288e-02 -7.423453032970428467e-02 -1.505080759525299072e-01 2.607266977429389954e-02 3.896079957485198975e-01 -6.114047765731811523e-02 -1.450857967138290405e-01 -1.701702177524566650e-01 1.253081262111663818e-01 1.087879762053489685e-01 1.950148940086364746e-01 -3.619295358657836914e-01 -1.113934963941574097e-01 -9.897906333208084106e-02 1.730062812566757202e-01 -9.582248330116271973e-02 1.618174016475677490e-01 1.920602917671203613e-01 -1.636511087417602539e-01 -1.981342583894729614e-01 -9.699901938438415527e-02 -5.328646674752235413e-02 8.955676853656768799e-02 1.302577853202819824e-01 4.765176773071289062e-01
3.996324241161346436e-01 1.993742436170578003e-01 -6.319998949766159058e-02 -3.608276247978210449e-01 6.306849420070648193e-02 7.832659035921096802e-02 2.059516310691833496e-01 1.866924315690994263e-01 1.837722025811672211e-02 -9.799969196319580078e-02 -2.207279056310653687e-01 5.169289112091064453e-01 1.391909122467041016e-01 6.560727953910827637e-02 1.068561151623725891e-01 -1.586816012859344482e-01 2.580802515149116516e-02 7.192292809486389160e-02 5.505738034844398499e-02 2.210277505218982697e-02 -1.497963666915893555e-01 9.528307616710662842e-02 3.600797429680824280e-02 -8.471153676509857178e-02 -1.789804697036743164e-01 -1.242141127586364746e-01 -1.309628784656524658e-01 -1.022142730653285980e-02 1.443376392126083374e-01 1.687005162239074707e-01 1.098910719156265259e-01 1.318271160125732422e-01
-4.536671936511993408e-02 -5.647756159305572510e-02 -7.290339469909667969e-02 -8.163788914680480957e-02 -9.378248453140258789e-02 -3.132545575499534607e-02 -1.563899219036102295e-01 -2.224631756544113159e-01 2.862651944160461426e-01 -2.965289726853370667e-02 1.902015507221221924e-02 -1.709915697574615479e-03 2.876117080450057983e-02 -1.666323691606521606e-01 1.700141429901123047e-01 1.514728367328643799e-01 3.791158795356750488e-01 3.455372452735900879e-01 -2.555824816226959229e-02 1.727162748575210571e-01 1.154614845290780067e-03 8.448486030101776123e-02 9.796171635389328003e-02 1.101552173495292664e-01 -2.779588848352432251e-02 -2.688746452331542969e-01 -1.887286007404327393e-01 2.143316715955734253e-02 -8.193045109510421753e-02 1.942350864410400391e-01 3.655450046062469482e-01 3.545823395252227783e-01
4.740391671657562256e-02 1.836767494678497314e-01 -2.236120030283927917e-02 1.470149308443069458e-01 -2.108984291553497314e-01 1.668404638767242432e-01 1.696048378944396973e-01 2.378609180450439453e-01 -8.617383241653442383e-02 3.778630495071411133e-01 1.291843652725219727e-01 4.307646751403808594e-01 1.519921980798244476e-02 1.373831629753112793e-01 3.599467277526855469e-01 6.823066622018814087e-02 1.655818819999694824e-01 2.638086080551147461e-01 1.130154728889465332e-01 1.139452159404754639e-01 -1.169366911053657532e-01 -1.341562867164611816e-01 1.057202666997909546e-01 4.858800396323204041e-02 -1.716901781037449837e-03 -9.561616182327270508e-02 -3.720451379194855690e-03 1.835087090730667114e-01 5.827846750617027283e-02 1.463505774736404419e-01 4.555728659033775330e-02 2.019068449735641479e-01
1.295093894004821777e-01 4.250691737979650497e-03 1.166649088263511658e-01 -1.722719316603615880e-04 -6.863726675510406494e-02 -2.193915657699108124e-02 1.233150064945220947e-01 3.603555858135223389e-01 2.398423701524734497e-01 1.483886837959289551e-01 2.408822067081928253e-02 1.050156429409980774e-01 6.568760424852371216e-02 -1.995605975389480591e-01 9.669072926044464111e-02 2.025576680898666382e-01 1.647912114858627319e-01 6.648872047662734985e-02 -8.596270345151424408e-03 -3.796950876712799072e-01 -2.321619242429733276e-01 1.262075006961822510e-01 1.681305170059204102e-01 3.583891317248344421e-02 -3.075765371322631836e-01 7.097056508064270020e-02 -1.111373752355575562e-01 -1.986269801855087280e-01 -1.341087222099304199e-01 -3.068462945520877838e-03 3.442011475563049316e-01 2.656331062316894531e-01
2.820069789886474609e-01 -7.337650749832391739e-03 -2.992811985313892365e-02 1.227911785244941711e-01 -1.102133467793464661e-01 -1.038413867354393005e-01 2.458369433879852295e-01 1.823480576276779175e-01 2.770497500896453857e-01 2.083635926246643066e-01 -1.717004626989364624e-01 2.646872699260711670e-01 -1.023120358586311340e-01 -2.636776864528656006e-01 2.501898631453514099e-02 -1.240681409835815430e-01 -2.916544489562511444e-02 1.469031572341918945e-01 -7.400349527597427368e-02 1.238384246826171875e-01 -1.459963172674179077e-01 1.802366673946380615e-01 9.504717588424682617e-02 2.782664299011230469e-01 -4.722461849451065063e-02 7.614340633153915405e-02 -1.860014945268630981e-01 1.042138040065765381e-01 5.500024557113647461e-02 4.556891322135925293e-01 5.914393439888954163e-02 1.446810662746429443e-01
1.825537830591201782e-01 1.433882117271423340e-01 -5.322099104523658752e-02 -1.178039163351058960e-01 -2.639990150928497314e-01 -1.437297314405441284e-01 4.173185303807258606e-02 -9.077849239110946655e-02 -7.588619738817214966e-02 5.344153940677642822e-02 -3.782839700579643250e-02 4.936052858829498291e-01 -1.450341045856475830e-01 2.898377776145935059e-01 -1.903532445430755615e-01 2.352120578289031982e-01 4.343575611710548401e-02 1.008543074131011963e-01 -2.819159440696239471e-02 1.233139708638191223e-01 6.866578012704849243e-02 1.251119524240493774e-01 1.267666667699813843e-01 -1.513980422168970108e-02 -2.468985319137573242e-01 -5.569030344486236572e-02 -1.877961307764053345e-01 -4.388516023755073547e-02 -8.099813759326934814e-02 7.115112245082855225e-02 7.996246218681335449e-02 4.413376152515411377e-01
8.361915498971939087e-02 -6.263085454702377319e-02 1.348394304513931274e-01 1.295420676469802856e-01 -5.524149537086486816e-02 -2.942822501063346863e-02 -2.495888918638229370e-01 2.574453689157962799e-02 1.824368685483932495e-01 3.120805323123931885e-01 -1.995459012687206268e-02 2.943821549415588379e-01 -2.271353304386138916e-01 1.151807755231857300e-01 -9.805968403816223145e-02 -7.238454371690750122e-02 -6.252577155828475952e-02 3.077473342418670654e-01 -1.512014418840408325e-01 4.967492818832397461e-02 -2.419562339782714844e-01 -9.475206956267356873e-03 1.596824973821640015e-01 2.141550034284591675e-01 2.040365897119045258e-02 4.135897010564804077e-02 -4.889914765954017639e-02 6.002663448452949524e-02 -3.354973196983337402e-01 1.347647011280059814e-01 4.057132601737976074e-01 1.800372004508972168e-01
3.194530010223388672e-01 2.231621593236923218e-01 -6.170929968357086182e-02 2.492880448698997498e-02 -7.927821576595306396e-02 -4.109679535031318665e-02 1.623944640159606934e-01 -1.763115823268890381e-02 1.064793914556503296e-01 1.506233960390090942e-01 -1.267060935497283936e-01 5.543428286910057068e-02 -1.827260851860046387e-01 -3.072237670421600342e-01 -6.176677718758583069e-02 1.061511710286140442e-01 5.441407859325408936e-02 1.581044048070907593e-01 -1.483432799577713013e-01 2.558559775352478027e-01 1.045447541400790215e-03 2.996626310050487518e-03 7.862071692943572998e-02 2.100814692676067352e-02 -2.529990077018737793e-01 -3.019291460514068604e-01 -2.801924347877502441e-01 1.155004799365997314e-01 3.049826622009277344e-01 2.812877297401428223e-01 6.649816781282424927e-02 2.596448361873626709e-01
4.271022379398345947e-01 1.993057280778884888e-01 3.261913061141967773e-01 -9.363450109958648682e-02 -1.054127700626850128e-02 -2.392404526472091675e-01 1.324708014726638794e-01 -2.674329839646816254e-02 3.021898567676544189e-01 1.432132869958877563e-01 -5.674104019999504089e-02 2.434647530317306519e-01 -2.440572232007980347e-01 2.772259525954723358e-02 -1.435637027025222778e-01 4.977787286043167114e-02 1.557655632495880127e-01 -1.386506259441375732e-01 -2.463000863790512085e-01 -1.885653585195541382e-01 2.301446050405502319e-01 -1.497449446469545364e-02 1.963310390710830688e-01 1.502594202756881714e-01 9.716100245714187622e-02 -6.318496912717819214e-02 -5.614721029996871948e-02 -5.619330331683158875e-02 1.284007281064987183e-01 1.043613776564598083e-01 1.637388914823532104e-01 3.720472753047943115e-02
3.971666991710662842e-01 1.011466085910797119e-01 -4.766143858432769775e-02 -7.241707295179367065e-03 4.892120882868766785e-02 -2.583909332752227783e-01 -2.084731757640838623e-01 6.181142106652259827e-02 1.291572898626327515e-01 1.866957359015941620e-02 1.567652821540832520e-01 1.580275446176528931e-01 -2.206245064735412598e-01 6.460969150066375732e-02 5.256419535726308823e-03 2.160186469554901123e-01 -2.537277340888977051e-01 4.628504514694213867e-01 1.312191039323806763e-01 -1.288186758756637573e-01 2.141834795475006104e-01 8.555115759372711182e-02 -3.091314807534217834e-02 2.453107684850692749e-01 3.162102773785591125e-02 -1.321778595447540283e-01 -2.036060541868209839e-01 -1.357615366578102112e-02 -2.407696843147277832e-02 5.994205921888351440e-02 1.558327972888946533e-01 1.784068197011947632e-01
7.779464125633239746e-02 1.004375144839286804e-01 -2.314928174018859863e-01 4.402616247534751892e-02 9.103801101446151733e-02 1.954667456448078156e-02 1.451477706432342529e-01 6.296928226947784424e-02 7.950067520141601562e-02 -5.792081728577613831e-02 -1.907868236303329468e-01 3.601366877555847168e-01 -2.821221947669982910e-01 -2.327822148799896240e-01 4.489147290587425232e-02 1.344229001551866531e-02 3.971474617719650269e-02 4.461300745606422424e-02 -1.811491101980209351e-01 9.440885856747627258e-03 -2.184912562370300293e-02 -4.837193340063095093e-02 3.167975544929504395e-01 2.110542058944702148e-01 -1.079639866948127747e-01 5.419014394283294678e-02 -3.856021761894226074e-01 -9.142515808343887329e-02 -1.122025772929191589e-01 3.501990437507629395e-01 7.826346158981323242e-02 2.927326261997222900e-01
1.523525714874267578e-01 2.343170642852783203e-01 4.222036525607109070e-02 -2.982120811939239502e-01 -1.538528054952621460e-01 7.787642627954483032e-02 5.098092928528785706e-02 5.185160413384437561e-02 3.231335282325744629e-01 -2.026527933776378632e-02 -2.399568557739257812e-01 4.047395884990692139e-01 5.687557160854339600e-02 7.486403733491897583e-02 -1.197396069765090942e-01 -5.772950872778892517e-02 -1.012407839298248291e-01 1.264287680387496948e-01 8.799366652965545654e-02 2.713945135474205017e-02 -2.810993790626525879e-02 -2.027652114629745483e-01 3.177819550037384033e-01 -1.958701014518737793e-02 -1.790845245122909546e-01 7.124688476324081421e-02 1.300593465566635132e-01 -5.444736033678054810e-02 2.169724553823471069e-01 3.500038981437683105e-01 1.007722765207290649e-01 1.693237274885177612e-01
2.304983437061309814e-01 9.443615376949310303e-02 2.808876801282167435e-03 -3.085218835622072220e-03 4.935244843363761902e-02 -2.857457101345062256e-02 2.316324412822723389e-01 1.148434281349182129e-01 3.842379748821258545e-01 9.257765114307403564e-02 2.119200676679611206e-01 2.737945020198822021e-01 -2.044747471809387207e-01 -2.598644495010375977e-01 -1.581840515136718750e-01 -2.064406275749206543e-01 8.069799095392227173e-02 2.847453951835632324e-01 -5.982155352830886841e-02 2.060214728116989136e-01 -2.586217783391475677e-02 2.609799802303314209e-01 8.387729525566101074e-03 -1.539233047515153885e-02 -3.018943071365356445e-01 -1.039007380604743958e-01 -1.555507183074951172e-01 -1.901920139789581299e-01 1.186543926596641541e-01 1.690255701541900635e-01 -1.235329825431108475e-02 -8.348475396633148193e-02
2.757196426391601562e-01 1.025953590869903564e-01 1.321839541196823120e-01 -9.264844655990600586e-02 -2.164746969938278198e-01 9.837594116106629372e-04 1.807416975498199463e-01 1.672396957874298096e-01 2.262772023677825928e-01 -8.575820922851562500e-02 3.493503853678703308e-02 2.083007842302322388e-01 5.800609290599822998e-02 1.477105319499969482e-01 8.340250700712203979e-02 1.325909346342086792e-01 -8.103132992982864380e-02 4.146441221237182617e-01 -3.859270364046096802e-03 -2.641043961048126221e-01 3.940387964248657227e-01 1.361218690872192383e-01 1.673566848039627075e-01 2.463719993829727173e-01 -1.560389343649148941e-02 1.624055393040180206e-02 -2.455819994211196899e-01 6.624852865934371948e-02 3.157414123415946960e-02 -5.291042849421501160e-03 4.594489932060241699e-02 2.188730090856552124e-01
1.566780917346477509e-02 3.179088532924652100e-01 2.310549467802047729e-02 1.974629163742065430e-01 -2.057321667671203613e-01 -5.086256563663482666e-02 -6.475236266851425171e-03 -5.659876018762588501e-02 4.352765157818794250e-02 1.899629831314086914e-01 5.587405338883399963e-02 2.822927236557006836e-01 1.078789755702018738e-01 -1.187262311577796936e-01 1.757214665412902832e-01 9.602492302656173706e-02 1.191841661930084229e-01 2.609189450740814209e-01 1.587028652429580688e-01 1.099677309393882751e-01 -2.565514743328094482e-01 2.071031630039215088e-01 2.606254220008850098e-01 8.344361186027526855e-02 1.400988828390836716e-02 -1.581378877162933350e-01 -1.601365655660629272e-01 -3.317432105541229248e-02 2.401785701513290405e-01 3.468549549579620361e-01 9.414145350456237793e-02 2.870783805847167969e-01
4.940476268529891968e-02 1.525847166776657104e-01 -1.680229045450687408e-02 -1.719740182161331177e-01 7.509575784206390381e-02 -2.663772702217102051e-01 4.406180605292320251e-02 1.970033794641494751e-01 1.033285707235336304e-01 1.608974933624267578e-01 -1.144090816378593445e-01 1.392134428024291992e-01 -3.183252215385437012e-01 -1.595886796712875366e-01 -7.987790554761886597e-02 -1.051524430513381958e-01 5.643713846802711487e-02 2.097090035676956177e-01 -1.559850573539733887e-02 1.366885006427764893e-01 2.077973783016204834e-01 -1.817991882562637329e-01 3.731311857700347900e-01 -1.388091873377561569e-02 1.366529315710067749e-01 -1.291991174221038818e-01 7.131322473287582397e-02 -2.534757256507873535e-01 1.317411363124847412e-01 6.056100875139236450e-02 3.950610458850860596e-01 2.241901755332946777e-01
-2.297627925872802734e-02 1.967173367738723755e-01 1.965202093124389648e-01 1.284066289663314819e-01 3.094098763540387154e-03 5.094608291983604431e-02 -3.431538864970207214e-02 -5.071798339486122131e-02 1.416538357734680176e-01 2.111348360776901245e-01 1.317106634378433228e-01 4.368835389614105225e-01 1.344587653875350952e-01 -1.056990996003150940e-01 7.970867305994033813e-02 3.005063347518444061e-02 2.498999685049057007e-01 1.518437266349792480e-01 -7.280855625867843628e-02 -6.128479726612567902e-03 -2.014532238245010376e-01 2.142173647880554199e-01 3.553973734378814697e-01 1.738379299640655518e-01 2.115664072334766388e-02 -6.093174591660499573e-02 -1.460081934928894043e-01 -2.778392434120178223e-01 2.006529718637466431e-01 3.072423040866851807e-01 9.199243038892745972e-03 1.366834789514541626e-01
1.926731318235397339e-01 1.776880323886871338e-01 1.435848921537399292e-01 -9.580180048942565918e-02 -1.603880226612091064e-01 -1.176220849156379700e-01 2.048515379428863525e-01 -5.234723538160324097e-02 3.365179756656289101e-03 6.266809999942779541e-02 1.075452044606208801e-01 3.970328569412231445e-01 -3.872045502066612244e-02 -9.272378683090209961e-02 -7.421218603849411011e-02 9.083722531795501709e-02 -3.159118890762329102e-01 3.920285105705261230e-01 -1.359534859657287598e-01 -1.271632462739944458e-01 7.964055985212326050e-02 1.249131336808204651e-01 -1.164142489433288574e-01 -5.989395454525947571e-02 -1.300792694091796875e-01 -4.302072823047637939e-01 -1.632898151874542236e-01 -1.903341710567474365e-02 -1.498332470655441284e-01 5.632367357611656189e-02 1.841816753149032593e-01 6.674004346132278442e-02
5.133534669876098633e-01 -7.783466577529907227e-02 9.185747802257537842e-02 -1.040733382105827332e-01 4.566600173711776733e-02 -1.526765823364257812e-01 1.105991899967193604e-01 5.806569755077362061e-02 1.346098333597183228e-01 8.248481154441833496e-02 3.167057409882545471e-02 2.793167233467102051e-01 -4.843672737479209900e-02 -4.812780395150184631e-02 -2.147754281759262085e-01 -1.331288665533065796e-01 -9.158829599618911743e-02 1.154255568981170654e-01 -5.505666509270668030e-02 -1.928513646125793457e-01 1.683747172355651855e-01 -1.440932750701904297e-01 -2.017729878425598145e-01 3.459705412387847900e-01 1.203115750104188919e-02 -2.560838758945465088e-01 4.777089878916740417e-02 -1.665064506232738495e-02 1.348211765289306641e-01 1.198164001107215881e-01 -1.075795665383338928e-01 3.373999297618865967e-01
1.582309007644653320e-01 2.859777770936489105e-02 -4.757978953421115875e-03 -8.553976565599441528e-02 -1.638640165328979492e-01 -7.318828254938125610e-02 2.316352277994155884e-01 2.609745040535926819e-02 3.382655382156372070e-01 1.923728436231613159e-01 3.111840784549713135e-02 2.031826674938201904e-01 -2.883717119693756104e-01 -2.813088297843933105e-01 -3.080110996961593628e-02 4.059837199747562408e-03 1.889321953058242798e-01 3.456556200981140137e-01 -1.963970661163330078e-01 3.403908312320709229e-01 6.197537109255790710e-02 6.429024040699005127e-02 8.645886927843093872e-02 5.947133153676986694e-02 -1.797211021184921265e-01 -6.306149065494537354e-02 -5.871789529919624329e-02 -1.518532186746597290e-01 1.808128952980041504e-01 3.041399419307708740e-01 1.508507318794727325e-02 8.073653280735015869e-02
9.524250775575637817e-02 -2.098610624670982361e-02 -6.824366282671689987e-03 5.128215253353118896e-02 2.132356911897659302e-01 7.052382826805114746e-02 1.575395762920379639e-01 -2.241397090256214142e-02 -5.726676806807518005e-02 5.220531672239303589e-02 -2.614063918590545654e-01 2.729986011981964111e-01 -3.454223275184631348e-01 -1.009911075234413147e-01 9.041836857795715332e-02 6.757252663373947144e-02 -1.115203648805618286e-02 -1.108538657426834106e-01 -1.956689208745956421e-01 -2.515525091439485550e-03 2.092605642974376678e-02 1.236592605710029602e-01 2.557942271232604980e-01 1.981140226125717163e-01 -1.784604489803314209e-01 -7.463344931602478027e-02 -1.601677387952804565e-01 -1.325879842042922974e-01 -8.530791103839874268e-02 4.933897554874420166e-01 6.038651615381240845e-02 3.388217091560363770e-01
1.542318314313888550e-01 -1.672711223363876343e-02 5.525014922022819519e-02 -1.972336173057556152e-01 1.571825146675109863e-02 -1.626474708318710327e-01 1.737557202577590942e-01 -1.568952351808547974e-01 1.460992731153964996e-02 2.427976876497268677e-01 -5.437424406409263611e-02 1.628398448228836060e-01 2.956219203770160675e-02 9.849493391811847687e-03 -2.653076946735382080e-01 -2.513761222362518311e-01 -1.435761898756027222e-01 2.711946368217468262e-01 -3.713319599628448486e-01 -4.335608705878257751e-02 -2.469912916421890259e-01 -8.955436944961547852e-02 3.582118153572082520e-01 8.658356964588165283e-02 -2.135459780693054199e-01 1.787821650505065918e-01 1.686008572578430176e-01 4.257517680525779724e-02 -1.987904012203216553e-01 1.286349594593048096e-01 9.229164570569992065e-02 1.346579790115356445e-01
1.410285383462905884e-01 1.713720709085464478e-01 -1.548884361982345581e-01 2.349329590797424316e-01 -1.325033754110336304e-01 -1.458184234797954559e-02 2.520505189895629883e-01 4.773686081171035767e-02 4.854213297367095947e-01 5.933321267366409302e-02 -1.664835508563555777e-05 2.097139507532119751e-01 5.251005291938781738e-03 -1.748496145009994507e-01 -8.408912457525730133e-03 -2.712909318506717682e-02 -1.522790193557739258e-01 9.425199031829833984e-02 1.374655961990356445e-01 1.476052962243556976e-02 -2.608231455087661743e-02 2.657700479030609131e-01 2.476655691862106323e-01 1.921260952949523926e-01 -1.907137408852577209e-02 9.059967100620269775e-02 -1.804166436195373535e-01 3.981557860970497131e-02 9.863154590129852295e-02 2.553914785385131836e-01 9.411619603633880615e-02 3.552036583423614502e-01
2.225876301527023315e-01 2.259554266929626465e-01 2.016690373420715332e-02 -2.856079638004302979e-01 2.119863629341125488e-01 7.802180200815200806e-02 2.198252640664577484e-02 2.256736010313034058e-01 -5.013350024819374084e-02 8.780063688755035400e-02 -8.015370368957519531e-02 3.548350036144256592e-01 -6.433867663145065308e-02 1.600823849439620972e-01 -1.079293191432952881e-01 -5.688614398241043091e-02 -1.495059281587600708e-01 3.061679303646087646e-01 7.819183170795440674e-02 4.578173905611038208e-02 -9.112404286861419678e-02 8.911918848752975464e-02 1.899669170379638672e-01 8.423222601413726807e-02 1.183072403073310852e-01 -1.518613100051879883e-01 -2.315582241863012314e-03 -2.333799004554748535e-01 8.468589931726455688e-02 4.815895110368728638e-02 -1.264090538024902344e-01 4.764956533908843994e-01
4.975600242614746094e-01 1.047962754964828491e-01 1.690279245376586914e-01 6.706488132476806641e-02 -2.951239049434661865e-02 -8.331636339426040649e-02 -1.281247939914464951e-02 -4.700650647282600403e-02 4.943906515836715698e-02 -6.493733078241348267e-02 7.324980199337005615e-02 4.321038722991943359e-01 -2.542572021484375000e-01 2.235851436853408813e-01 -1.664771288633346558e-01 4.884989187121391296e-02 5.000961571931838989e-02 1.991682052612304688e-01 -8.898438513278961182e-02 -1.831259429454803467e-01 7.509721815586090088e-02 -3.596155345439910889e-02 2.272783666849136353e-01 1.563650369644165039e-01 -2.927948534488677979e-02 4.817528277635574341e-02 -7.765869796276092529e-02 -1.972814202308654785e-01 2.707853019237518311e-01 1.948257833719253540e-01 -1.678643673658370972e-01 -2.166106551885604858e-02
6.801059097051620483e-02 3.940070867538452148e-01 2.980625033378601074e-01 4.300183616578578949e-03 -2.095405459403991699e-01 -2.878822684288024902e-01 1.699080467224121094e-01 1.899379044771194458e-01 3.009439110755920410e-01 1.283026784658432007e-01 -1.219312027096748352e-01 1.011091545224189758e-01 -2.840551435947418213e-01 -3.763626888394355774e-02 -1.235593035817146301e-01 -2.632865495979785919e-02 -9.805890917778015137e-02 2.690491974353790283e-01 -9.427569806575775146e-02 -6.349878013134002686e-02 3.189576417207717896e-02 -3.746269643306732178e-02 -9.783308021724224091e-03 8.785828202962875366e-02 -9.192509204149246216e-02 -2.368017733097076416e-01 -2.408477663993835449e-01 4.864042997360229492e-02 1.400106549263000488e-01 -1.115235537290573120e-01 1.730775833129882812e-01 1.931525468826293945e-01
1.423092335462570190e-01 1.436450630426406860e-01 3.577165678143501282e-02 4.731363058090209961e-02 -2.954396307468414307e-01 -1.842668503522872925e-01 1.098365858197212219e-01 3.050902485847473145e-01 3.271209299564361572e-01 3.424753546714782715e-01 -1.678023338317871094e-01 9.530711919069290161e-02 -1.570059806108474731e-01 -9.373152256011962891e-02 1.257289350032806396e-01 1.510413885116577148e-01 -1.274037510156631470e-01 2.964363694190979004e-01 5.817383900284767151e-02 -6.340158730745315552e-02 -3.668807074427604675e-02 1.235432103276252747e-01 -6.736675649881362915e-02 2.716083228588104248e-01 -2.188750803470611572e-01 9.384379535913467407e-02 -5.728299915790557861e-02 1.822783350944519043e-01 1.235460117459297180e-01 9.085812419652938843e-02 1.316940337419509888e-01 2.347474098205566406e-01
2.165746241807937622e-01 1.727270334959030151e-02 1.252530515193939209e-01 -9.016621112823486328e-02 -1.713910102844238281e-01 -1.021965444087982178e-01 1.033992245793342590e-01 -4.931941628456115723e-02 3.053835034370422363e-01 -1.210850253701210022e-01 1.832543611526489258e-01 2.680438160896301270e-01 -9.379933588206768036e-03 -7.281220983713865280e-03 5.464017391204833984e-02 1.336562633514404297e-01 1.536112278699874878e-01 8.613717555999755859e-02 -1.288857161998748779e-01 -5.065370798110961914e-01 6.167647987604141235e-02 1.010050699114799500e-01 1.553150266408920288e-01 1.920518577098846436e-01 -1.115211173892021179e-01 3.645155951380729675e-02 6.492750346660614014e-02 7.623433321714401245e-02 -3.366405516862869263e-02 -1.584689319133758545e-01 2.418565191328525543e-02 4.602733552455902100e-01
2.773480415344238281e-01 1.245883479714393616e-01 -6.802584044635295868e-03 -8.620673418045043945e-02 -6.521216779947280884e-02 1.324932873249053955e-01 2.855340838432312012e-01 -1.010603308677673340e-01 -1.135092154145240784e-01 -5.336361750960350037e-02 9.804653376340866089e-02 4.517880380153656006e-01 -1.907272040843963623e-01 8.518045395612716675e-02 4.582698270678520203e-02 6.268375366926193237e-02 -1.650799363851547241e-01 2.544103860855102539e-01 -3.282709419727325439e-01 -9.988710284233093262e-02 3.302392736077308655e-02 1.720314323902130127e-01 -4.812187701463699341e-02 -1.209254041314125061e-01 4.392604157328605652e-02 -3.472900986671447754e-01 -6.518294662237167358e-02 3.667890280485153198e-02 -7.456988841295242310e-02 1.072769612073898315e-01 1.460363566875457764e-01 2.890318036079406738e-01
3.330092877149581909e-03 5.603819340467453003e-02 3.632033243775367737e-02 -1.509214341640472412e-01 -7.077313214540481567e-02 -3.648654222488403320e-01 2.022714465856552124e-01 3.654331341385841370e-02 1.498863697052001953e-01 -1.588508635759353638e-01 -3.708838252350687981e-03 3.333325386047363281e-01 -6.243066117167472839e-02 7.399345189332962036e-02 3.931945655494928360e-03 -2.695062756538391113e-01 -4.571727663278579712e-02 2.736056447029113770e-01 1.014078184962272644e-01 -2.378163300454616547e-02 -1.463283896446228027e-01 1.043261289596557617e-01 7.448849081993103027e-02 3.004313409328460693e-01 -3.271434828639030457e-02 -2.822480201721191406e-01 -7.400717586278915405e-02 1.992617100477218628e-01 7.146124541759490967e-02 3.110879957675933838e-01 3.053061962127685547e-01 1.208653077483177185e-01
1.808737367391586304e-01 -2.011900544166564941e-01 2.536923885345458984e-01 5.610554665327072144e-02 1.476983260363340378e-02 -3.598596155643463135e-02 3.015688620507717133e-02 1.717678159475326538e-01 5.958980321884155273e-02 2.259184867143630981e-01 -1.317120790481567383e-01 2.816739082336425781e-01 -1.507787555456161499e-01 -2.224639058113098145e-01 -1.323557645082473755e-01 1.856762915849685669e-02 2.382099479436874390e-01 1.074087992310523987e-01 -2.877386808395385742e-01 2.266696393489837646e-01 4.136429354548454285e-02 -1.746993958950042725e-01 -2.671018615365028381e-02 2.501101791858673096e-01 -2.130691520869731903e-02 -1.400207728147506714e-01 -5.650526285171508789e-02 1.340351104736328125e-01 -1.536727845668792725e-01 3.048049751669168472e-03 4.103916585445404053e-01 2.340736240148544312e-01
1.311918199062347412e-01 4.572816938161849976e-02 -6.626979261636734009e-02 1.889325678348541260e-02 -2.124914675951004028e-01 -6.911866366863250732e-02 9.198451042175292969e-02 1.491559017449617386e-02 -5.779192224144935608e-02 2.132707089185714722e-02 -2.388536334037780762e-01 3.011092543601989746e-01 -3.035389482975006104e-01 -3.117009997367858887e-02 -4.722735285758972168e-02 7.044485211372375488e-02 -2.579696476459503174e-02 8.268961310386657715e-02 -6.081964820623397827e-02 2.266383618116378784e-01 -2.029749453067779541e-01 2.297681719064712524e-01 -5.249154567718505859e-02 1.369642019271850586e-01 -7.195325195789337158e-02 -1.181734204292297363e-01 -3.253743052482604980e-01 -1.504635065793991089e-01 3.478034958243370056e-02 3.350281119346618652e-01 -1.767654530704021454e-02 4.754288792610168457e-01
3.045905530452728271e-01 -5.543360859155654907e-02 2.619682252407073975e-01 2.453376911580562592e-02 1.220332235097885132e-01 1.137483045458793640e-01 2.712128125131130219e-02 6.344554480165243149e-03 1.930877119302749634e-01 4.746688604354858398e-01 5.189469829201698303e-02 2.656940519809722900e-01 -2.092961072921752930e-01 -1.117463856935501099e-01 -1.354031711816787720e-01 -1.671077311038970947e-01 2.142556942999362946e-02 1.797234416007995605e-01 -6.650915741920471191e-02 2.743591070175170898e-01 -2.210074365139007568e-01 5.995193123817443848e-02 4.134582728147506714e-02 1.675773262977600098e-01 -8.668719977140426636e-02 -4.547977820038795471e-02 -1.438825279474258423e-01 3.060683012008666992e-01 1.965795084834098816e-02 7.127942144870758057e-02 2.063008546829223633e-01 -3.476236388087272644e-02
3.238298892974853516e-01 3.870647051371634007e-04 6.866137683391571045e-02 1.966797262430191040e-01 -4.288726672530174255e-02 6.341007351875305176e-02 1.890396624803543091e-01 1.880030184984207153e-01 1.288655251264572144e-01 2.208986431360244751e-01 1.378957778215408325e-01 1.342711150646209717e-01 1.209975630044937134e-01 1.694776862859725952e-02 1.505170911550521851e-01 1.980322003364562988e-01 8.168004453182220459e-02 2.983159758150577545e-02 -1.706272363662719727e-01 -2.376902103424072266e-01 -3.055096864700317383e-01 1.852447092533111572e-01 9.652803093194961548e-02 2.145489305257797241e-01 9.154750406742095947e-02 2.357578426599502563e-01 -3.024861961603164673e-02 -8.071932196617126465e-02 -1.289868503808975220e-01 2.396265417337417603e-01 3.024401068687438965e-01 2.871497273445129395e-01
2.873394191265106201e-01 -7.939737290143966675e-03 8.978209458291530609e-03 9.032592177391052246e-02 -2.209858596324920654e-01 -6.577234715223312378e-02 -8.158849179744720459e-02 5.502920225262641907e-02 2.368433475494384766e-01 2.159324139356613159e-01 -1.918393671512603760e-01 2.985533475875854492e-01 -7.302073389291763306e-02 -2.885325849056243896e-01 2.625187337398529053e-01 -1.968421787023544312e-01 -1.410018354654312134e-01 2.547406852245330811e-01 -4.647232417482882738e-04 -2.171810269355773926e-01 4.638548940420150757e-02 -1.566150486469268799e-01 7.325578480958938599e-02 2.436670809984207153e-01 -3.130606934428215027e-02 8.353484421968460083e-02 2.783361263573169708e-02 1.854413151741027832e-01 -2.248594164848327637e-02 2.864331007003784180e-01 2.644764482975006104e-01 4.902362450957298279e-02
4.564047157764434814e-01 9.347699582576751709e-02 8.930032141506671906e-03 7.248368114233016968e-02 5.349738895893096924e-02 1.047364249825477600e-01 4.192095622420310974e-02 -5.197020992636680603e-02 7.394998520612716675e-02 7.599000632762908936e-02 1.173776462674140930e-01 1.907844245433807373e-01 7.525490224361419678e-02 -1.806605160236358643e-01 2.885765433311462402e-01 -4.189599156379699707e-01 2.078053727746009827e-02 2.686671614646911621e-01 -1.663564145565032959e-01 -1.685041636228561401e-01 -1.774179786443710327e-01 -8.256512880325317383e-02 -2.660771273076534271e-02 1.926015168428421021e-01 -1.584883630275726318e-01 -1.282878220081329346e-01 -1.632215231657028198e-01 4.355811979621648788e-03 -1.479802727699279785e-01 2.952457070350646973e-01 -1.321910917758941650e-01 3.535164520144462585e-02
2.038483172655105591e-01 -1.847702078521251678e-02 -1.669207960367202759e-01 -1.014554500579833984e-02 -2.825248241424560547e-01 -2.143694553524255753e-03 3.616666793823242188e-01 3.599817454814910889e-01 3.531472384929656982e-01 1.766025424003601074e-01 -2.739616930484771729e-01 2.868176400661468506e-01 -6.306442618370056152e-02 1.048683449625968933e-01 -7.872600853443145752e-02 2.175131812691688538e-02 -1.621968746185302734e-01 1.067289188504219055e-01 -1.235231757164001465e-01 8.170879632234573364e-02 1.382420957088470459e-01 -4.443053528666496277e-02 1.871658563613891602e-01 9.593816101551055908e-02 -1.302295178174972534e-01 9.080468863248825073e-02 1.593310832977294922e-01 6.457928568124771118e-03 -1.580529659986495972e-01 1.895861774682998657e-01 3.007245436310768127e-02 1.328292191028594971e-01
-1.140581909567117691e-02 1.094919070601463318e-02 2.608158886432647705e-01 -2.480184473097324371e-02 1.355880126357078552e-02 -8.735945075750350952e-02 4.963112249970436096e-02 4.531383886933326721e-02 1.815213710069656372e-01 1.065109223127365112e-01 -4.794457554817199707e-02 2.645556926727294922e-01 1.531595289707183838e-01 1.874559372663497925e-01 -2.757808268070220947e-01 -4.603253304958343506e-02 3.729534447193145752e-01 3.083227574825286865e-01 -1.572584733366966248e-02 -3.144849240779876709e-01 1.163974055089056492e-03 6.853259354829788208e-02 7.984666526317596436e-02 2.389241941273212433e-02 -4.328490421175956726e-02 -4.036155939102172852e-01 -1.410855352878570557e-01 -2.418250963091850281e-02 -2.409096956253051758e-01 2.086766064167022705e-01 7.250975817441940308e-02 1.684143692255020142e-01
1.441761292517185211e-02 1.866939216852188110e-01 -3.181011602282524109e-02 7.224027067422866821e-02 2.408211305737495422e-02 -1.516801398247480392e-02 -1.365700960159301758e-01 -7.247041165828704834e-02 1.078020483255386353e-01 1.932892799377441406e-01 -3.359595686197280884e-02 5.073440074920654297e-01 1.534549295902252197e-01 -2.735881209373474121e-01 1.885789795778691769e-03 5.425266921520233154e-02 1.677563935518264771e-01 4.288880154490470886e-02 6.876660883426666260e-02 -4.787878319621086121e-02 6.846382468938827515e-02 2.366397827863693237e-01 1.790623962879180908e-01 1.072547957301139832e-01 1.997906342148780823e-02 -1.914587020874023438e-01 -1.632038131356239319e-02 7.429248094558715820e-02 3.466484546661376953e-01 2.580968737602233887e-01 2.123538255691528320e-01 3.304073810577392578e-01
5.110210180282592773e-02 3.528361395001411438e-02 -1.303334832191467285e-01 -4.384983479976654053e-01 -4.380309209227561951e-02 -2.251115292310714722e-01 -1.134813055396080017e-01 7.455299049615859985e-02 1.474145501852035522e-01 -3.433579578995704651e-02 -2.595762163400650024e-02 4.192416667938232422e-01 -1.602868884801864624e-01 2.407960891723632812e-01 -6.906367838382720947e-02 1.966089606285095215e-01 1.304045170545578003e-01 1.081382110714912415e-01 -1.812206506729125977e-01 -8.192782849073410034e-02 -1.430508121848106384e-02 2.894400954246520996e-01 1.566512286663055420e-01 -9.389564394950866699e-02 -5.974549055099487305e-02 -4.420984536409378052e-02 -1.449226886034011841e-01 -1.591579467058181763e-01 1.122365333139896393e-02 1.916990429162979126e-01 1.300783455371856689e-01 3.133014738559722900e-01
2.032070606946945190e-01 -5.490271002054214478e-02 4.140030965209007263e-02 3.711313940584659576e-03 -1.103391647338867188e-01 -1.439369469881057739e-01 1.900481432676315308e-01 2.834305725991725922e-02 -1.238499730825424194e-01 -1.656835824251174927e-01 -2.173542417585849762e-02 5.218039155006408691e-01 -3.168969601392745972e-02 -8.177256584167480469e-02 -1.447581648826599121e-01 1.253647655248641968e-01 2.137722671031951904e-01 7.227390259504318237e-02 -2.092721611261367798e-01 2.078509703278541565e-02 4.146813228726387024e-02 5.028543993830680847e-02 -1.598684191703796387e-01 2.083305716514587402e-01 4.880917072296142578e-02 -1.306183338165283203e-01 -1.019499078392982483e-01 -1.593863070011138916e-01 9.441007673740386963e-02 1.512712538242340088e-01 5.269417911767959595e-02 5.158255100250244141e-01
1.984382569789886475e-01 3.940560519695281982e-01 -2.003256827592849731e-01 -6.724051386117935181e-02 1.207974031567573547e-01 -1.265209913253784180e-01 2.985871732234954834e-01 1.868155747652053833e-01 2.257500737905502319e-01 7.578039914369583130e-02 -1.369856894016265869e-01 6.860496476292610168e-03 2.457360029220581055e-01 1.164107173681259155e-01 4.771169647574424744e-02 1.078338362276554108e-03 2.483176998794078827e-03 4.919223487377166748e-02 -1.464756727218627930e-01 -1.079364791512489319e-01 1.681125611066818237e-01 -1.304212510585784912e-01 1.630475074052810669e-01 9.085769951343536377e-02 -1.307449638843536377e-01 -1.914885044097900391e-01 -5.141797289252281189e-02 1.469675451517105103e-01 -1.292914450168609619e-01 2.969135344028472900e-01 3.880393207073211670e-01 7.215902209281921387e-02
3.619361519813537598e-01 -3.532437682151794434e-01 -5.306542664766311646e-02 -1.423691958189010620e-01 1.505741570144891739e-02 7.347076386213302612e-02 1.868441849946975708e-01 2.755499780178070068e-01 -1.027596648782491684e-02 1.896637976169586182e-01 8.271810412406921387e-02 3.088532090187072754e-01 2.134722284972667694e-02 -6.873065978288650513e-02 2.147191464900970459e-01 -1.203003805130720139e-02 -1.438289135694503784e-01 1.650454550981521606e-01 -1.502421684563159943e-02 -7.572598755359649658e-02 9.132525324821472168e-02 1.154274493455886841e-01 1.104857474565505981e-01 1.650894135236740112e-01 -4.501346498727798462e-03 7.865251600742340088e-02 4.111238569021224976e-02 1.359524577856063843e-01 -1.614794731140136719e-01 2.512049674987792969e-01 3.843950331211090088e-01 1.913187652826309204e-01
2.699501812458038330e-01 1.206643879413604736e-01 -2.470076978206634521e-01 1.651545464992523193e-01 -2.402117997407913208e-01 3.375577926635742188e-02 2.298341840505599976e-01 4.419286549091339111e-02 2.771843969821929932e-01 1.599621921777725220e-01 -4.856615141034126282e-02 2.625360190868377686e-01 -3.240383043885231018e-02 -5.089301615953445435e-02 2.328678071498870850e-01 3.225428611040115356e-02 -2.375841587781906128e-01 2.373894751071929932e-01 -2.768187224864959717e-02 -6.930583715438842773e-02 -1.649980098009109497e-01 7.359948009252548218e-02 7.970590144395828247e-02 8.089190721511840820e-02 1.952422559261322021e-01 1.139672566205263138e-02 -1.345824897289276123e-01 1.484273225069046021e-01 -8.176135271787643433e-02 4.294252991676330566e-01 1.110128089785575867e-01 1.798192858695983887e-01
3.937767446041107178e-01 -6.349142640829086304e-03 1.742832921445369720e-02 6.928188353776931763e-02 -7.070478051900863647e-02 -9.816874563694000244e-02 1.445801258087158203e-01 9.136522561311721802e-02 1.121017783880233765e-01 -7.184870773926377296e-04 4.792829975485801697e-02 1.568342000246047974e-01 -2.415317296981811523e-01 1.333071291446685791e-01 -2.101541310548782349e-01 -7.604685425758361816e-02 -3.624428436160087585e-02 1.828469685278832912e-03 -1.114450991153717041e-01 -1.687504649162292480e-01 2.451464384794235229e-01 -5.506781116127967834e-02 3.216959238052368164e-01 1.288935542106628418e-01 -1.695027202367782593e-01 -4.706749320030212402e-01 1.658912450075149536e-01 8.151137083768844604e-02 1.685365587472915649e-01 -1.209819242358207703e-01 -3.906556591391563416e-02 2.755877971649169922e-01
1.020850241184234619e-01 6.631264090538024902e-02 2.341872602701187134e-01 -1.252661496400833130e-01 1.657444834709167480e-01 -2.962051331996917725e-01 6.829781830310821533e-02 -6.102325767278671265e-02 -2.493188083171844482e-01 1.528307348489761353e-01 9.210499376058578491e-02 4.385621547698974609e-01 -1.762308925390243530e-01 5.771030485630035400e-02 1.523931771516799927e-01 9.731739759445190430e-02 6.257597822695970535e-03 4.086120426654815674e-01 -2.392518892884254456e-02 -5.270427092909812927e-02 7.736882567405700684e-02 1.144684553146362305e-01 1.206914409995079041e-01 -1.045168726705014706e-03 -5.393501371145248413e-02 -7.217965554445981979e-03 1.825930364429950714e-02 -2.425277978181838989e-01 -1.750904768705368042e-01 1.544090509414672852e-01 1.158144045621156693e-02 3.418667912483215332e-01
3.038328289985656738e-01 -2.055362053215503693e-02 2.507644891738891602e-01 -9.877481497824192047e-03 3.934627175331115723e-01 -3.402608335018157959e-01 -1.089642010629177094e-02 2.813576161861419678e-02 1.050943806767463684e-01 -7.851560413837432861e-02 -9.274353086948394775e-02 2.285235822200775146e-01 -1.288990974426269531e-01 1.564668677747249603e-02 -2.925872988998889923e-02 -5.947694927453994751e-02 -1.855786517262458801e-02 3.186519742012023926e-01 -1.199885606765747070e-01 1.374727338552474976e-01 -4.953342676162719727e-02 2.862601168453693390e-02 3.876436129212379456e-02 2.915393412113189697e-01 4.415101185441017151e-02 -2.565374672412872314e-01 2.532850801944732666e-01 -1.476022899150848389e-01 -1.372752487659454346e-01 -2.894657291471958160e-02 2.144252322614192963e-02 2.733162939548492432e-01
4.330619275569915771e-01 7.599531114101409912e-02 -2.512544952332973480e-02 -1.996043324470520020e-01 1.941130906343460083e-01 1.295143067836761475e-01 7.000805437564849854e-02 1.593454629182815552e-01 1.281749606132507324e-01 9.460396319627761841e-02 -5.724466592073440552e-02 2.612991929054260254e-01 1.183679103851318359e-01 -6.613428145647048950e-02 1.748204231262207031e-01 -2.824920713901519775e-01 -6.314074993133544922e-02 1.847076863050460815e-01 1.699432916939258575e-02 2.069027423858642578e-01 -1.034262180328369141e-01 2.804600000381469727e-01 6.728243082761764526e-02 4.297710955142974854e-02 -1.122401654720306396e-01 -7.926513254642486572e-02 -2.907605767250061035e-01 -2.503226883709430695e-02 1.517536584287881851e-02 6.587983667850494385e-02 -5.077599734067916870e-02 4.094548523426055908e-01
4.046912789344787598e-01 -1.994860619306564331e-01 1.132722720503807068e-01 2.415327727794647217e-02 -1.954518109560012817e-01 -2.527711540460586548e-02 -5.660393834114074707e-02 2.356303632259368896e-01 -2.459062449634075165e-02 2.553506493568420410e-01 2.510888874530792236e-01 1.713270246982574463e-01 -1.259064674377441406e-01 2.056918740272521973e-01 -1.811444610357284546e-01 -4.134243726730346680e-02 -2.609542608261108398e-01 2.015033662319183350e-01 7.705820351839065552e-02 -2.069043181836605072e-02 -6.538750138133764267e-03 9.737089276313781738e-02 3.070632815361022949e-01 6.209619343280792236e-02 -4.923458397388458252e-02 -1.659210212528705597e-02 9.128767251968383789e-02 5.064038187265396118e-02 -1.440759655088186264e-02 2.269583642482757568e-01 2.522665560245513916e-01 2.878738045692443848e-01
1.642578542232513428e-01 3.008184432983398438e-01 2.850552499294281006e-01 1.915554143488407135e-02 -7.040503621101379395e-02 -1.412877738475799561e-01 1.948607116937637329e-01 2.190176546573638916e-01 2.224865555763244629e-01 -3.702749684453010559e-02 -3.845097124576568604e-01 1.185533851385116577e-01 -3.327424526214599609e-01 6.425968557596206665e-02 -6.126270163804292679e-03 7.337034493684768677e-02 3.001677244901657104e-02 2.870394587516784668e-01 -1.747006326913833618e-01 2.234727330505847931e-02 7.165388762950897217e-02 4.290829598903656006e-02 -3.757510706782341003e-02 8.447363972663879395e-02 -7.617007195949554443e-02 -2.225489020347595215e-01 -3.307828903198242188e-01 1.163988187909126282e-01 -5.822877213358879089e-02 -1.141384243965148926e-02 1.212572231888771057e-01 1.750672757625579834e-01
-6.976781412959098816e-03 2.139414846897125244e-01 2.967692315578460693e-01 1.140403524041175842e-01 -1.125118806958198547e-01 -5.783224478363990784e-02 7.377329468727111816e-02 6.220615655183792114e-02 1.291866451501846313e-01 1.171606630086898804e-01 -8.133389800786972046e-02 2.986108660697937012e-01 -8.050063997507095337e-02 -3.036949224770069122e-02 -1.730460524559020996e-01 -1.004445329308509827e-01 4.072879254817962646e-01 1.905405670404434204e-01 3.351429477334022522e-02 -1.992817223072052002e-01 -5.664101988077163696e-02 9.666106849908828735e-02 1.671209037303924561e-01 -2.299166768789291382e-01 -7.401520758867263794e-02 -2.867702543735504150e-01 -2.275088876485824585e-01 1.175874620676040649e-01 -2.186341136693954468e-01 2.502158284187316895e-01 2.050771117210388184e-01 1.096141785383224487e-01
2.057753056287765503e-01 -1.240502446889877319e-01 -8.139173686504364014e-02 9.651705622673034668e-02 2.782704681158065796e-02 1.569354981184005737e-01 -5.132583528757095337e-02 1.692556403577327728e-02 6.304132193326950073e-02 1.862145662307739258e-01 -1.869385540485382080e-01 2.682082056999206543e-01 -1.370444148778915405e-01 -1.225692704319953918e-01 -2.138294875621795654e-01 5.931702256202697754e-02 7.305961102247238159e-02 2.548120617866516113e-01 -3.411892652511596680e-01 1.740909069776535034e-01 -3.535272553563117981e-02 -9.642819315195083618e-02 -2.270422503352165222e-02 1.631728708744049072e-01 8.606600016355514526e-02 -2.180215567350387573e-01 -3.543683886528015137e-01 8.091738820075988770e-02 2.922396548092365265e-02 -1.276362836360931396e-01 3.279453814029693604e-01 3.209269046783447266e-01
7.037673890590667725e-02 -2.172408103942871094e-01 2.580575942993164062e-01 1.303949654102325439e-01 1.214386820793151855e-01 -8.472968824207782745e-03 1.646536588668823242e-01 7.280842959880828857e-02 9.533014148473739624e-03 2.513273656368255615e-01 -1.635359376668930054e-01 2.810379266738891602e-01 -2.195795625448226929e-01 -8.846569061279296875e-02 -2.894095778465270996e-01 -1.398569494485855103e-01 6.384155154228210449e-02 3.444958627223968506e-01 -1.919155418872833252e-01 2.412719577550888062e-01 1.445208862423896790e-02 3.500145673751831055e-02 9.321296960115432739e-02 3.121458888053894043e-01 -1.459871325641870499e-02 -2.167119234800338745e-01 -2.139232456684112549e-01 1.586993634700775146e-01 8.266024291515350342e-02 -6.596075836569070816e-03 6.793627142906188965e-02 1.836088597774505615e-01
-2.960147522389888763e-02 -1.787979304790496826e-01 1.126247942447662354e-01 8.286298811435699463e-02 2.688598036766052246e-01 -5.773218348622322083e-02 1.173606291413307190e-01 3.102291524410247803e-01 2.058140784502029419e-01 3.360285758972167969e-01 -1.329862475395202637e-01 3.431278467178344727e-01 -1.193905472755432129e-01 -6.838823109865188599e-02 3.794186562299728394e-02 9.307866543531417847e-02 -1.229486539959907532e-01 3.257979452610015869e-01 1.213181614875793457e-01 -1.434459835290908813e-01 -1.984375864267349243e-01 3.096687197685241699e-01 8.948719501495361328e-02 -1.396500412374734879e-02 -1.712506860494613647e-01 6.284103542566299438e-02 1.428133249282836914e-01 -7.706295698881149292e-02 -1.657654531300067902e-02 7.406184077262878418e-02 1.751849353313446045e-01 2.148222029209136963e-01
2.125607430934906006e-02 7.967892289161682129e-02 1.634618192911148071e-01 -6.707207858562469482e-02 2.899900265038013458e-02 -2.042423784732818604e-01 2.634708583354949951e-01 4.965657740831375122e-02 -7.728673517704010010e-02 -7.592656463384628296e-02 -7.259650528430938721e-02 2.633934020996093750e-01 -1.258489489555358887e-01 -6.866036355495452881e-02 -1.304321736097335815e-01 -2.408781498670578003e-01 6.529744714498519897e-02 3.138253390789031982e-01 -1.099120080471038818e-01 -1.708466112613677979e-01 6.136358529329299927e-02 8.341836184263229370e-02 7.605691254138946533e-02 3.305199444293975830e-01 2.588986232876777649e-02 -1.046079099178314209e-01 1.467949450016021729e-01 3.140896791592240334e-03 3.846198022365570068e-01 -4.674338549375534058e-02 2.222550362348556519e-01 4.038727581501007080e-01
1.317838728427886963e-01 1.636945158243179321e-01 1.946906447410583496e-01 1.068918406963348389e-02 -2.491371631622314453e-01 1.166172549128532410e-01 3.126560747623443604e-01 2.407328784465789795e-01 -5.850411206483840942e-02 1.568122953176498413e-01 -1.808480769395828247e-01 7.140005379915237427e-02 3.063011215999722481e-03 1.009390577673912048e-01 -1.133932024240493774e-01 4.257737472653388977e-02 4.028414785861968994e-01 1.777502521872520447e-02 -1.646410226821899414e-01 -1.768405735492706299e-01 -1.651583313941955566e-01 -1.201709955930709839e-01 6.204688176512718201e-02 -5.789821036159992218e-03 -1.118090376257896423e-01 -2.232666015625000000e-01 -5.217707902193069458e-02 2.535702586174011230e-01 3.937387466430664062e-02 1.808653026819229126e-01 1.905287653207778931e-01 3.595082163810729980e-01
3.157790899276733398e-01 -1.958355680108070374e-02 1.573455780744552612e-01 1.266516149044036865e-01 -1.209343876689672470e-02 6.580101698637008667e-02 -3.307090140879154205e-03 2.451925724744796753e-02 4.113789796829223633e-01 3.212385475635528564e-01 -1.318679898977279663e-01 1.414503753185272217e-01 -1.199459880590438843e-01 -1.205700188875198364e-01 1.942022293806076050e-01 -8.020379394292831421e-02 -2.053194791078567505e-01 4.232326149940490723e-01 9.450842440128326416e-02 -4.057954996824264526e-02 5.848774313926696777e-02 2.979529500007629395e-01 1.266200244426727295e-01 1.078099682927131653e-01 -3.298229305073618889e-03 -2.415299881249666214e-03 -8.635570108890533447e-02 1.284500658512115479e-01 1.396946161985397339e-01 2.598692774772644043e-01 5.995233356952667236e-02 6.921593099832534790e-02
2.328851819038391113e-01 9.207244962453842163e-02 1.697427779436111450e-01 1.925993151962757111e-02 6.564585864543914795e-02 -1.562066376209259033e-01 -1.418008655309677124e-02 1.530752424150705338e-02 6.874997913837432861e-02 -5.415486171841621399e-02 -2.726115584373474121e-01 2.010548710823059082e-01 -3.464921712875366211e-01 -1.378882229328155518e-01 8.917438238859176636e-02 2.938964068889617920e-01 -7.984124124050140381e-02 3.505923151969909668e-01 -2.218379825353622437e-01 -9.830378927290439606e-03 -3.549503535032272339e-02 1.317480802536010742e-01 1.913893409073352814e-02 2.289572656154632568e-01 1.323809921741485596e-01 -3.122823238372802734e-01 -1.629301607608795166e-01 -3.180538117885589600e-01 7.673549652099609375e-02 5.867944657802581787e-02 7.150189578533172607e-02 1.263523846864700317e-01
3.343860507011413574e-01 8.577494882047176361e-03 1.400326937437057495e-01 -2.921941280364990234e-01 -1.709522306919097900e-02 -1.149490177631378174e-01 1.664173007011413574e-01 -1.734837591648101807e-01 2.080537229776382446e-01 -6.860990077257156372e-02 1.571621000766754150e-01 1.931230723857879639e-01 -3.524971753358840942e-02 1.146966889500617981e-01 -4.683693498373031616e-02 5.311353504657745361e-02 8.315079659223556519e-02 1.986513584852218628e-01 -1.862848550081253052e-01 -2.983150184154510498e-01 -1.099614426493644714e-02 -5.226876959204673767e-02 4.809170663356781006e-01 6.433942914009094238e-02 -1.025540158152580261e-01 -7.886519283056259155e-02 1.223670616745948792e-01 2.169628292322158813e-01 1.421644538640975952e-01 -1.583723574876785278e-01 1.228568106889724731e-01 1.868486404418945312e-01
1.573410779237747192e-01 1.239584758877754211e-01 -1.831295043230056763e-01 8.996151387691497803e-02 -2.100128829479217529e-01 1.380899548530578613e-01 2.967191338539123535e-01 2.945400401949882507e-02 3.990901112556457520e-01 2.129877358675003052e-01 3.096497245132923126e-02 2.730365693569183350e-01 -1.314861178398132324e-01 -4.098330810666084290e-02 1.247200518846511841e-01 -4.082972183823585510e-02 -2.380112707614898682e-01 2.489491105079650879e-01 1.565670780837535858e-02 3.923752810806035995e-03 -1.849965751171112061e-01 1.534836590290069580e-01 1.155831664800643921e-01 5.691035464406013489e-02 1.832890808582305908e-01 1.005041897296905518e-01 -1.722339689731597900e-01 7.728415727615356445e-02 -9.564880281686782837e-02 3.746668398380279541e-01 8.954934775829315186e-02 1.403160095214843750e-01
4.267366975545883179e-02 1.482807844877243042e-01 2.028166651725769043e-01 1.019718870520591736e-01 -2.590507641434669495e-02 -1.501944214105606079e-01 -1.484308093786239624e-01 1.810490638017654419e-01 1.537020802497863770e-01 1.281265020370483398e-01 -1.654535531997680664e-01 2.234867513179779053e-01 -1.335402876138687134e-01 4.894428327679634094e-02 -1.802134215831756592e-01 -6.745935417711734772e-03 -9.281659498810768127e-03 2.448734194040298462e-01 -2.584270238876342773e-01 2.769203484058380127e-01 1.719640940427780151e-02 9.331189841032028198e-02 6.226983666419982910e-02 3.302865326404571533e-01 2.762833535671234131e-01 -1.821696385741233826e-02 -1.022893860936164856e-01 6.643156055361032486e-03 -2.816468477249145508e-02 -1.371320784091949463e-01 4.549152255058288574e-01 1.931320726871490479e-01
3.393960595130920410e-01 1.035766750574111938e-01 1.103374268859624863e-02 -2.243083715438842773e-02 7.226402312517166138e-02 2.149082720279693604e-01 2.050389051437377930e-01 -7.342586666345596313e-02 2.860385179519653320e-01 2.019285112619400024e-01 -6.009356584399938583e-03 -7.008094340562820435e-02 -9.307730197906494141e-02 -1.156632527709007263e-01 -1.223563477396965027e-01 2.004286795854568481e-01 1.786778867244720459e-01 2.879974842071533203e-01 -2.559440732002258301e-01 -4.561355710029602051e-01 -1.487924456596374512e-01 -9.449488669633865356e-02 4.886641167104244232e-03 -4.746596887707710266e-02 -7.277227938175201416e-02 -7.259033620357513428e-02 -2.551488392055034637e-02 1.809932105243206024e-02 4.942598287016153336e-03 2.056750953197479248e-01 5.930159240961074829e-02 3.012056052684783936e-01
1.481224000453948975e-01 9.201297909021377563e-02 -1.964729838073253632e-02 1.616075038909912109e-01 -2.027813643217086792e-01 -1.129298433661460876e-01 1.464881747961044312e-01 2.167097330093383789e-01 2.852622568607330322e-01 4.278101325035095215e-01 -2.440717220306396484e-01 3.188762962818145752e-01 -1.016508862376213074e-01 -2.569820880889892578e-01 5.302056204527616501e-03 -6.190679594874382019e-02 1.708108335733413696e-01 2.624037861824035645e-01 -1.910365819931030273e-01 6.873860955238342285e-02 -7.683514803647994995e-02 3.375772386789321899e-02 1.201515570282936096e-01 1.463057100772857666e-01 -1.249116584658622742e-01 2.643493376672267914e-02 1.219720169901847839e-01 1.295747309923171997e-01 -6.553078442811965942e-02 2.624293565750122070e-01 -7.644114643335342407e-02 7.616078853607177734e-02
-1.854053139686584473e-02 1.117822974920272827e-01 1.990477442741394043e-01 -2.166106104850769043e-01 -1.147513687610626221e-01 -2.268127501010894775e-01 9.562402218580245972e-02 -2.473538741469383240e-02 9.418930858373641968e-02 6.964278966188430786e-02 1.234486252069473267e-01 -2.038935869932174683e-01 -1.514203008264303207e-02 -1.262425184249877930e-01 -2.293280214071273804e-01 1.888069510459899902e-01 9.929867088794708252e-02 4.291766285896301270e-01 -7.667545229196548462e-02 -2.055712044239044189e-01 -1.916588693857192993e-01 1.407621949911117554e-01 1.750197708606719971e-01 6.880659610033035278e-02 -4.117196053266525269e-02 -2.904753684997558594e-01 -2.893950343132019043e-01 -4.529335349798202515e-02 -2.049829065799713135e-01 2.583056688308715820e-01 1.522762030363082886e-01 1.157956719398498535e-01
2.685647010803222656e-01 -1.156014278531074524e-01 1.392393708229064941e-01 -2.494082413613796234e-02 1.157943159341812134e-01 -1.936502903699874878e-01 4.410863295197486877e-02 1.627656519412994385e-01 2.494979798793792725e-01 -2.638283073902130127e-01 -8.127479813992977142e-03 4.147549271583557129e-01 -8.219990879297256470e-02 -8.165508508682250977e-02 6.163472775369882584e-03 -9.525731205940246582e-02 -2.528479322791099548e-02 3.109727501869201660e-01 1.392691582441329956e-01 1.645883321762084961e-01 -1.376193612813949585e-01 2.812446355819702148e-01 1.492250263690948486e-01 1.114147305488586426e-01 -3.172714114189147949e-01 -1.151143983006477356e-01 -8.362327516078948975e-02 -8.252418786287307739e-02 1.300320029258728027e-01 2.463444620370864868e-01 8.256410807371139526e-02 4.195803194306790829e-04
2.757810354232788086e-01 1.545108407735824585e-01 -3.037596680223941803e-02 -1.294545382261276245e-01 1.409493386745452881e-01 -8.629102259874343872e-02 9.501899778842926025e-02 -2.834940887987613678e-02 1.062821373343467712e-01 1.356315612792968750e-01 1.536830365657806396e-01 1.262398958206176758e-01 2.271325699985027313e-02 6.824761629104614258e-02 -1.175291761755943298e-01 -1.317817065864801407e-02 -2.500509023666381836e-01 4.646641016006469727e-01 1.950251497328281403e-02 -1.236123219132423401e-01 2.731491327285766602e-01 1.167777702212333679e-01 1.473348867148160934e-02 2.925612330436706543e-01 -3.278912603855133057e-02 -7.519170758314430714e-04 -3.860246241092681885e-01 8.911050856113433838e-02 -2.666684091091156006e-01 1.000252217054367065e-01 -5.039990320801734924e-02 2.167807072401046753e-01
3.849575817584991455e-01 -1.554065644741058350e-01 7.000914961099624634e-02 3.623047843575477600e-02 -3.333590626716613770e-01 3.154684230685234070e-02 3.441114351153373718e-02 2.323856502771377563e-01 -6.054571643471717834e-02 2.037274390459060669e-01 2.158666104078292847e-01 2.210801690816879272e-01 -1.017352044582366943e-01 1.233505308628082275e-01 -1.300351787358522415e-02 8.020277321338653564e-02 -2.540128529071807861e-01 2.833641171455383301e-01 1.603263467550277710e-01 -1.919404603540897369e-02 -1.197500303387641907e-01 1.128803789615631104e-01 2.672584950923919678e-01 2.085611224174499512e-01 -7.442155480384826660e-02 1.605690084397792816e-02 -5.993279814720153809e-02 4.920241981744766235e-02 -2.077757567167282104e-01 7.741805166006088257e-02 2.443784028291702271e-01 2.184665799140930176e-01
-8.918680250644683838e-02 4.318469390273094177e-02 8.216474205255508423e-02 6.305312365293502808e-02 3.416565945371985435e-03 -3.888333216309547424e-02 8.756072074174880981e-02 1.639861315488815308e-01 3.568625077605247498e-02 2.029132097959518433e-01 -7.929889857769012451e-02 1.882515400648117065e-01 -4.667741060256958008e-02 4.791894927620887756e-02 -1.954716891050338745e-01 -3.680172860622406006e-01 -9.887571632862091064e-02 2.219838500022888184e-01 -2.795123159885406494e-01 -1.811846345663070679e-01 -1.914834231138229370e-01 6.221501901745796204e-02 3.696344792842864990e-01 1.970590278506278992e-02 -2.018406689167022705e-01 6.031848862767219543e-02 -2.309721261262893677e-01 6.954532861709594727e-02 -3.610925674438476562e-01 2.150155454874038696e-01 9.810912609100341797e-02 2.114396542310714722e-01
2.119325250387191772e-01 -4.497567191720008850e-02 2.542057931423187256e-01 -3.270086050033569336e-01 2.987332828342914581e-02 -1.830911487340927124e-01 2.190065234899520874e-01 9.843942523002624512e-02 -6.685171276330947876e-02 -1.340035200119018555e-01 -1.957447826862335205e-01 5.099227428436279297e-01 2.367477864027023315e-02 -1.135156229138374329e-01 1.208157986402511597e-01 -3.446634486317634583e-02 5.899000167846679688e-02 3.170594274997711182e-01 -7.828766852617263794e-02 -1.099094673991203308e-01 -1.692362278699874878e-01 1.282540857791900635e-01 1.262464225292205811e-01 2.312312871217727661e-01 -6.284082680940628052e-02 -1.390331089496612549e-01 -9.494084864854812622e-02 -2.067564278841018677e-01 1.349403858184814453e-01 -7.507453858852386475e-02 -7.163459900766611099e-03 6.159834936261177063e-02
2.253322601318359375e-01 -2.424641512334346771e-02 -1.294619143009185791e-01 7.560074329376220703e-02 -2.767934799194335938e-01 3.896075487136840820e-02 -6.840023398399353027e-02 -9.964392334222793579e-02 5.178695172071456909e-02 1.741021275520324707e-01 -1.199704706668853760e-01 4.705256819725036621e-01 -2.385932207107543945e-01 -2.233926355838775635e-01 7.922986149787902832e-02 -3.058755211532115936e-02 -2.209669649600982666e-01 3.417423367500305176e-01 2.286363020539283752e-02 -2.505048513412475586e-01 -2.286202162504196167e-01 -5.529037490487098694e-02 -3.403871878981590271e-02 1.463206112384796143e-01 -2.831988967955112457e-02 2.436055615544319153e-02 -3.920672461390495300e-02 9.845697134733200073e-02 -1.590653657913208008e-01 2.293454669415950775e-02 2.953063845634460449e-01 1.347389370203018188e-01
2.710882127285003662e-01 2.720870673656463623e-01 -1.759163737297058105e-01 4.532898217439651489e-02 -3.285085037350654602e-02 -4.379008710384368896e-02 7.362184114754199982e-03 1.018330231308937073e-01 8.472608774900436401e-02 -8.064203895628452301e-03 2.366989403963088989e-01 4.698784053325653076e-01 -1.302317529916763306e-01 1.015437766909599304e-01 -1.196654289960861206e-01 -1.031514182686805725e-01 -1.104026958346366882e-01 2.686125040054321289e-01 -2.355926856398582458e-02 -2.930498123168945312e-01 7.676773238927125931e-03 1.167015582323074341e-01 -6.524177640676498413e-02 1.212761327624320984e-01 -1.150103211402893066e-01 1.266259849071502686e-01 -3.794381916522979736e-01 2.255480885505676270e-01 -1.046358700841665268e-02 1.457646582275629044e-02 1.266301888972520828e-02 2.043626904487609863e-01
-8.878131955862045288e-02 2.380380183458328247e-01 2.595849335193634033e-01 1.806110590696334839e-01 8.748348057270050049e-02 -4.822539910674095154e-02 2.908051200211048126e-02 2.934078872203826904e-02 1.368443518877029419e-01 1.152775511145591736e-01 -1.722430139780044556e-01 3.211486041545867920e-01 1.326704770326614380e-01 1.123708039522171021e-01 -8.735921233892440796e-02 -1.707639545202255249e-02 4.234038293361663818e-01 1.174550876021385193e-01 4.127837717533111572e-02 -1.893531233072280884e-01 -1.759960055351257324e-01 2.019513845443725586e-01 2.099615037441253662e-01 9.483855217695236206e-02 -1.442471295595169067e-01 -2.716434895992279053e-01 -1.580571532249450684e-01 1.652883589267730713e-01 -2.178397625684738159e-01 1.375973075628280640e-01 1.388656049966812134e-01 1.810015738010406494e-01
2.776771485805511475e-01 -2.322343885898590088e-01 1.283352673053741455e-01 4.933086782693862915e-02 -2.255399227142333984e-01 1.531079262495040894e-01 -3.586951270699501038e-02 2.545001804828643799e-01 6.626034528017044067e-02 1.233591511845588684e-01 9.844946861267089844e-02 1.245860457420349121e-01 -1.988101303577423096e-01 2.091384381055831909e-01 -1.597746610641479492e-01 7.773783057928085327e-02 -1.873208284378051758e-01 3.262125551700592041e-01 1.408712714910507202e-01 -1.159346252679824829e-01 -1.581477075815200806e-01 1.998159140348434448e-01 2.144875824451446533e-01 1.383173018693923950e-01 -1.629064828157424927e-01 -2.085061222314834595e-01 4.656911268830299377e-02 -1.132771223783493042e-01 -1.703805625438690186e-01 2.297499328851699829e-01 1.632634699344635010e-01 2.273505777120590210e-01
9.715089201927185059e-02 4.202146083116531372e-02 2.059040218591690063e-01 2.226046174764633179e-01 2.997802384197711945e-02 -1.499648243188858032e-01 -2.022305689752101898e-02 2.706905007362365723e-01 3.476988673210144043e-01 1.028855741024017334e-01 -5.924829468131065369e-02 2.059583961963653564e-01 3.660596907138824463e-02 1.065408140420913696e-01 2.428364604711532593e-01 -5.904496461153030396e-02 -1.180543657392263412e-02 -2.399190561845898628e-03 4.474854096770286560e-02 -5.390529707074165344e-02 -2.765871584415435791e-01 -1.265616118907928467e-01 2.359956651926040649e-01 1.599750816822052002e-01 -2.197126150131225586e-01 7.537958025932312012e-02 5.932419002056121826e-02 1.827114671468734741e-01 -3.825664892792701721e-02 3.577663749456405640e-02 2.285841107368469238e-01 4.717094302177429199e-01
2.822741866111755371e-01 7.885952293872833252e-02 -1.132382452487945557e-02 2.808205783367156982e-02 3.223901391029357910e-01 -3.052206039428710938e-01 1.328729540109634399e-01 -1.020004749298095703e-01 2.917676232755184174e-02 -1.925006508827209473e-01 -9.021779894828796387e-02 2.934694588184356689e-01 -1.214038133621215820e-01 -1.704683178104460239e-03 3.181345015764236450e-02 -1.294085383415222168e-02 -4.804214835166931152e-02 1.273186057806015015e-01 -2.017586380243301392e-01 3.224738687276840210e-02 -6.498576700687408447e-02 -5.180364008992910385e-03 -8.576743304729461670e-03 2.994326353073120117e-01 -8.500636368989944458e-02 -1.481411159038543701e-01 1.860620975494384766e-01 -1.411570906639099121e-01 -1.090343222022056580e-01 -5.780002474784851074e-02 8.024631440639495850e-02 5.294388532638549805e-01
3.481743857264518738e-02 4.018948376178741455e-01 -6.691224873065948486e-02 1.385054439306259155e-01 -2.229772880673408508e-02 -2.232027351856231689e-01 2.657079137861728668e-02 -1.979590207338333130e-02 3.341772407293319702e-02 3.416065573692321777e-01 6.674679368734359741e-02 2.104191780090332031e-01 1.462874412536621094e-01 -2.428244054317474365e-01 1.691964268684387207e-02 -1.267329752445220947e-01 1.113867908716201782e-01 2.601110935211181641e-01 -3.544438630342483521e-03 1.486795395612716675e-02 -2.843834459781646729e-01 1.182299032807350159e-01 1.836537867784500122e-01 -9.348735213279724121e-03 1.077138110995292664e-01 -1.680057048797607422e-01 -6.009989231824874878e-02 -1.305742561817169189e-01 3.457164019346237183e-02 4.202744364738464355e-01 1.506087481975555420e-01 1.702147722244262695e-01
3.496426641941070557e-01 1.178755052387714386e-02 7.306070532649755478e-03 6.058009713888168335e-02 -8.403981104493141174e-03 -3.208334445953369141e-01 7.001353800296783447e-02 -7.576819509267807007e-02 8.384289592504501343e-02 -9.901063144207000732e-02 1.063396856188774109e-01 4.688772559165954590e-01 1.553103327751159668e-01 -6.190705671906471252e-02 -3.063808754086494446e-02 2.051900885999202728e-02 -2.549826912581920624e-02 1.379452794790267944e-01 9.286420792341232300e-02 -1.058042496442794800e-01 1.478236764669418335e-01 1.628783196210861206e-01 -6.678018718957901001e-02 3.831853717565536499e-02 -2.117816358804702759e-01 -2.476947456598281860e-01 -1.081109046936035156e-01 8.753758668899536133e-02 -2.898085117340087891e-01 2.704443037509918213e-01 3.201017379760742188e-01 6.312086433172225952e-02
1.313442438840866089e-01 -2.134147286415100098e-02 6.018116697669029236e-02 -1.481620781123638153e-02 1.818965226411819458e-01 -1.062289029359817505e-01 2.535087466239929199e-01 -6.747677922248840332e-03 2.062398046255111694e-01 8.574438095092773438e-02 1.412696987390518188e-01 -4.413960874080657959e-02 -1.628546863794326782e-01 1.759615838527679443e-01 3.131946921348571777e-02 -3.905443940311670303e-03 -4.670588672161102295e-02 3.051369488239288330e-01 -1.992534250020980835e-01 -9.243319928646087646e-02 5.581742897629737854e-02 -1.055632084608078003e-01 2.180242836475372314e-01 3.362103104591369629e-01 -6.269977986812591553e-02 -1.822351813316345215e-01 1.545396894216537476e-01 9.368880093097686768e-02 7.453764975070953369e-02 -1.889857351779937744e-01 -9.218706935644149780e-02 5.491429567337036133e-01
3.544409573078155518e-01 -2.472099661827087402e-01 1.299788504838943481e-01 -6.893565505743026733e-02 -3.064062893390655518e-01 -1.054458413273096085e-02 -6.425369065254926682e-03 2.664625048637390137e-01 3.678926080465316772e-02 1.789758801460266113e-01 1.337661594152450562e-01 1.430442333221435547e-01 -2.057539522647857666e-01 1.424297094345092773e-01 -1.945322304964065552e-01 2.938479930162429810e-02 -2.455131709575653076e-01 2.192871272563934326e-01 1.883876919746398926e-01 -7.084102835506200790e-03 -8.805442601442337036e-02 8.227834105491638184e-02 3.813013136386871338e-01 9.894470125436782837e-02 -6.263744831085205078e-02 1.353409141302108765e-02 4.035039991140365601e-02 2.513582259416580200e-02 -1.026096567511558533e-01 1.441233754158020020e-01 1.361102014780044556e-01 2.893164455890655518e-01
2.749451249837875366e-02 2.811526656150817871e-01 -1.205738186836242676e-01 -2.560356259346008301e-02 3.491601347923278809e-02 -2.491572946310043335e-01 2.939689904451370239e-02 -1.177244335412979126e-01 1.450066119432449341e-01 5.131554603576660156e-02 -2.112637460231781006e-01 2.023006528615951538e-01 -3.527468144893646240e-01 -2.379706203937530518e-01 1.395318061113357544e-01 -7.431990653276443481e-02 2.872775197029113770e-01 3.346469104290008545e-01 -7.577352691441774368e-03 -1.532220281660556793e-02 -1.339054405689239502e-01 2.174555659294128418e-01 1.470302790403366089e-01 7.946135103702545166e-02 -1.352339684963226318e-01 -1.939218938350677490e-01 1.032387316226959229e-01 -1.716678589582443237e-02 2.529230117797851562e-01 9.464913606643676758e-02 8.487032726407051086e-03 2.896634638309478760e-01
2.278629988431930542e-01 2.862244546413421631e-01 5.799741297960281372e-02 2.615551650524139404e-01 -1.232097819447517395e-01 -1.035273224115371704e-01 6.559941172599792480e-02 2.550909519195556641e-01 6.779758632183074951e-02 1.641566902399063110e-01 -1.428540349006652832e-01 2.990210950374603271e-01 -2.412013411521911621e-01 -2.028948664665222168e-01 3.253541141748428345e-02 -8.778338134288787842e-02 3.043073788285255432e-02 3.284687921404838562e-02 -7.497224956750869751e-02 2.767390310764312744e-01 -2.350532114505767822e-01 9.250953048467636108e-02 2.966042160987854004e-01 9.130805730819702148e-02 6.212339922785758972e-02 -4.175254702568054199e-02 -1.365051269531250000e-01 -6.691738031804561615e-03 2.218277752399444580e-01 2.842122316360473633e-01 -1.368620246648788452e-02 2.255001068115234375e-01
1.810815334320068359e-01 -1.066202372312545776e-01 -5.679363384842872620e-02 -1.398838590830564499e-02 -9.515506774187088013e-02 3.240189515054225922e-03 1.148296818137168884e-01 1.757045835256576538e-02 2.605706751346588135e-01 2.936183810234069824e-01 -2.172666341066360474e-01 3.514927327632904053e-01 -1.716877371072769165e-01 -2.309499233961105347e-01 2.961509525775909424e-01 -1.098359450697898865e-01 -5.764799658209085464e-03 4.576087892055511475e-01 1.150358170270919800e-01 1.457025669515132904e-02 -1.049137264490127563e-01 1.390319466590881348e-01 2.975819818675518036e-02 1.844820976257324219e-01 -1.157681047916412354e-01 4.824896529316902161e-02 1.074268110096454620e-02 1.168739795684814453e-01 4.229205474257469177e-02 2.750759720802307129e-01 1.406527310609817505e-01 8.678781986236572266e-02
3.793943822383880615e-01 -9.063607454299926758e-02 1.597626209259033203e-01 -3.714929148554801941e-02 -1.667402125895023346e-02 -1.541623324155807495e-01 -1.149655357003211975e-01 4.509149789810180664e-01 -1.066185608506202698e-01 2.245993614196777344e-01 -6.429097801446914673e-02 2.930731177330017090e-01 5.467650666832923889e-02 1.675374805927276611e-01 -1.369325518608093262e-01 1.197763159871101379e-01 1.900764927268028259e-02 1.443627476692199707e-01 6.361793726682662964e-02 -5.356328189373016357e-02 -2.965523302555084229e-01 3.926266729831695557e-02 2.842962741851806641e-02 1.934109181165695190e-01 5.515092983841896057e-02 -1.011246517300605774e-01 -2.645589411258697510e-01 -1.779902726411819458e-01 1.554741561412811279e-01 4.154156520962715149e-02 4.436732828617095947e-02 2.563932240009307861e-01
5.356779098510742188e-01 1.233746334910392761e-01 1.248750388622283936e-01 6.590025126934051514e-02 -4.999850690364837646e-02 3.758741542696952820e-02 3.237471580505371094e-01 2.118881046772003174e-01 2.822750508785247803e-01 2.371875494718551636e-01 8.346850425004959106e-02 2.427079528570175171e-01 -3.395943641662597656e-01 1.393644809722900391e-01 2.557174116373062134e-02 3.807534230872988701e-03 2.463284321129322052e-02 1.209245771169662476e-01 2.615636959671974182e-02 3.575653582811355591e-02 2.968816459178924561e-02 4.857221618294715881e-02 -1.599655598402023315e-01 2.452872693538665771e-02 -5.941981077194213867e-02 1.615466922521591187e-01 -2.711742520332336426e-01 -5.210803449153900146e-02 -2.614114992320537567e-02 -1.891043968498706818e-02 -6.517230719327926636e-02 1.710346490144729614e-01
2.080453783273696899e-01 1.230624094605445862e-01 2.046190649271011353e-01 -9.200390428304672241e-02 -1.645756326615810394e-02 1.272978959605097771e-03 1.109564080834388733e-01 -8.347867429256439209e-02 2.889097630977630615e-01 9.365271776914596558e-02 2.184896916151046753e-01 2.820180058479309082e-01 -6.491894833743572235e-03 1.287733614444732666e-01 3.237484768033027649e-02 1.319227516651153564e-01 1.918660849332809448e-01 1.693941801786422729e-01 -2.564580142498016357e-01 -3.901206552982330322e-01 6.993078859522938728e-04 9.975022077560424805e-02 2.236324101686477661e-01 2.771152257919311523e-01 -7.235340774059295654e-02 -3.542865626513957977e-03 2.328571230173110962e-01 1.053645238280296326e-01 6.375388801097869873e-02 -1.731216311454772949e-01 6.606247276067733765e-02 2.964797914028167725e-01
1.651644855737686157e-01 -7.320103794336318970e-02 -3.759517148137092590e-02 -3.095942176878452301e-02 -1.512958854436874390e-01 1.241141371428966522e-02 1.843984588049352169e-03 6.691076606512069702e-02 -1.652210354804992676e-01 9.793724119663238525e-02 -3.767750412225723267e-02 1.096928641200065613e-01 -1.303925216197967529e-01 -1.948745995759963989e-01 -1.349623650312423706e-01 -1.258579492568969727e-01 -2.311703376471996307e-02 2.979190051555633545e-01 -1.123236119747161865e-01 -6.813268363475799561e-02 -2.152900844812393188e-01 -5.303221568465232849e-02 4.818109571933746338e-01 -5.366944521665573120e-02 -2.195291668176651001e-01 2.991395816206932068e-02 -1.955644786357879639e-01 -3.501664847135543823e-02 -3.501408696174621582e-01 2.244666777551174164e-02 3.327551186084747314e-01 2.914945483207702637e-01
2.196583747863769531e-01 3.598073422908782959e-01 -9.734951704740524292e-02 2.268548868596553802e-02 1.876137852668762207e-01 3.980108350515365601e-02 -6.357775628566741943e-02 -2.983606234192848206e-02 1.624098569154739380e-01 1.462840288877487183e-01 2.816303074359893799e-01 4.111152291297912598e-01 -3.138751909136772156e-02 3.726876154541969299e-02 -3.755158931016921997e-02 4.025058075785636902e-02 -9.830137342214584351e-02 3.689006268978118896e-01 -1.855603903532028198e-01 -2.782453298568725586e-01 5.908598005771636963e-02 -4.384192172437906265e-03 2.809432707726955414e-02 2.092543393373489380e-01 -2.807219699025154114e-02 2.053416818380355835e-01 -3.207092285156250000e-01 5.245969444513320923e-02 6.435885280370712280e-02 -2.667318657040596008e-02 -4.281934816390275955e-03 9.973888844251632690e-02
1.169058158993721008e-01 2.665033936500549316e-01 3.106546998023986816e-01 2.482760846614837646e-01 -6.181543692946434021e-02 -2.575262486934661865e-01 2.879500091075897217e-01 1.137165799736976624e-01 1.616863012313842773e-01 7.148201763629913330e-02 -1.919686645269393921e-01 3.318292200565338135e-01 -3.595286235213279724e-02 -3.162515908479690552e-02 1.255175620317459106e-01 1.466280519962310791e-01 -3.045243397355079651e-02 3.223778009414672852e-01 5.943037196993827820e-02 1.148311123251914978e-01 -4.956660792231559753e-02 -9.351557120680809021e-03 7.397005707025527954e-02 1.411498785018920898e-01 2.363950312137603760e-01 -6.946905702352523804e-02 -1.770672202110290527e-01 1.044107601046562195e-01 7.390692830085754395e-02 1.574006825685501099e-01 -1.710547804832458496e-01 2.478712201118469238e-01
3.476130068302154541e-01 1.293839514255523682e-01 4.369244724512100220e-02 1.494901031255722046e-01 -5.069905519485473633e-02 2.521838061511516571e-02 2.598134055733680725e-02 2.835384309291839600e-01 2.367595285177230835e-01 -2.682382613420486450e-02 1.733203381299972534e-01 3.314892351627349854e-01 8.836410194635391235e-02 7.041848450899124146e-02 9.529585391283035278e-02 -1.488293111324310303e-01 2.134793438017368317e-02 7.158216089010238647e-02 1.056668609380722046e-01 -1.307064443826675415e-01 -1.885493695735931396e-01 -3.641882538795471191e-02 -6.136795505881309509e-02 3.221608102321624756e-01 -3.085916936397552490e-01 4.083324596285820007e-02 -2.720564603805541992e-01 -4.721751809120178223e-02 -1.079296460375189781e-03 7.848125696182250977e-02 3.912825286388397217e-01 5.031855776906013489e-02
6.958077102899551392e-02 3.224091529846191406e-01 1.375194638967514038e-01 -2.303965389728546143e-01 -2.911416254937648773e-02 1.127417758107185364e-01 -7.020944729447364807e-03 3.098802641034126282e-02 1.263402849435806274e-01 1.563895046710968018e-01 -5.074664950370788574e-02 1.820124834775924683e-01 -7.081022858619689941e-02 1.448655128479003906e-01 -2.313630580902099609e-01 -1.302529424428939819e-01 -2.580967731773853302e-02 5.514913797378540039e-02 -5.261195823550224304e-02 2.991923093795776367e-01 2.427421975880861282e-03 -1.766213625669479370e-01 3.019909560680389404e-01 1.272010803222656250e-01 -3.527081608772277832e-01 9.959036111831665039e-02 -7.801827043294906616e-02 1.585945785045623779e-01 1.441989690065383911e-01 1.234454736113548279e-01 1.935878209769725800e-02 4.421447813510894775e-01
3.729633986949920654e-01 1.105499416589736938e-01 -1.988616585731506348e-02 -2.465996146202087402e-01 -2.572680637240409851e-02 1.458305865526199341e-01 -8.801635354757308960e-02 1.442726552486419678e-01 -2.967943437397480011e-02 2.726115584373474121e-01 -1.441710349172353745e-02 1.734309792518615723e-01 8.168391138315200806e-02 -1.012575551867485046e-01 -1.225392743945121765e-01 -1.609110236167907715e-01 -7.057432830333709717e-02 4.257348477840423584e-01 -2.000232189893722534e-01 6.077412143349647522e-02 -2.700094282627105713e-01 9.462017565965652466e-02 2.595840692520141602e-01 1.039086058735847473e-01 -1.178962811827659607e-01 -4.104177281260490417e-02 2.731904685497283936e-01 -8.859214931726455688e-02 -2.146887332201004028e-01 1.434382889419794083e-02 1.459787189960479736e-01 1.342298835515975952e-01
3.823884427547454834e-01 1.254818737506866455e-01 -9.141784906387329102e-02 -6.837390363216400146e-02 1.565970033407211304e-01 4.484561458230018616e-02 -9.325560927391052246e-02 3.003057241439819336e-01 1.866333186626434326e-01 1.002338230609893799e-01 -2.334838956594467163e-01 2.976322770118713379e-01 2.191404700279235840e-01 -1.075595170259475708e-01 -1.619435697793960571e-01 9.480172395706176758e-02 1.174549534916877747e-01 1.394765675067901611e-01 -1.588315963745117188e-01 1.518976390361785889e-01 -1.584796458482742310e-01 -1.232511401176452637e-01 1.803227663040161133e-01 7.463060319423675537e-02 -1.054734885692596436e-01 -2.085579186677932739e-01 -8.782353997230529785e-02 -3.296075854450464249e-03 -3.075960278511047363e-01 5.664053931832313538e-02 -5.379526689648628235e-02 3.062670230865478516e-01
4.751092791557312012e-01 -8.141778409481048584e-02 -6.127118691802024841e-02 -1.237335242331027985e-02 1.353521347045898438e-01 4.637273959815502167e-03 4.220910742878913879e-02 2.248918861150741577e-01 2.047798782587051392e-01 1.436605453491210938e-01 -2.189547717571258545e-01 2.817701101303100586e-01 2.296833842992782593e-01 -1.687286198139190674e-01 -1.076121181249618530e-01 9.295684844255447388e-02 1.142687648534774780e-01 7.450638711452484131e-02 -3.028575181961059570e-01 1.527168154716491699e-01 -1.274868547916412354e-01 2.151730656623840332e-02 1.105970591306686401e-01 1.339936703443527222e-01 -9.523136168718338013e-02 -2.020238339900970459e-01 -1.734102815389633179e-01 -6.445094197988510132e-02 -3.316303789615631104e-01 1.066650971770286560e-01 3.315351158380508423e-02 1.206770017743110657e-01
1.864388585090637207e-01 1.556364744901657104e-01 1.459692269563674927e-01 -8.771270513534545898e-02 1.829861197620630264e-03 -8.369248360395431519e-02 1.019428446888923645e-01 -1.950052976608276367e-01 -3.273219987750053406e-02 -9.962195158004760742e-02 -4.058016836643218994e-02 3.684000968933105469e-01 -2.400253713130950928e-01 -4.876403138041496277e-02 -2.408654838800430298e-01 1.604231745004653931e-01 1.562489122152328491e-01 1.880394071340560913e-01 -1.972067356109619141e-01 -1.566516011953353882e-01 9.426280856132507324e-02 3.675660490989685059e-02 1.111289560794830322e-01 6.720534712076187134e-02 1.148918643593788147e-01 -1.880806982517242432e-01 5.794366449117660522e-02 1.522074081003665924e-02 1.862642467021942139e-01 7.902930490672588348e-03 -8.854275196790695190e-02 5.651735067367553711e-01
7.682640850543975830e-02 4.673357307910919189e-02 6.330851465463638306e-02 -1.159855499863624573e-01 2.098372578620910645e-01 -2.767923772335052490e-01 1.360484957695007324e-01 -4.847535490989685059e-02 -3.802494704723358154e-02 -1.273095160722732544e-01 -2.049679756164550781e-01 2.177079319953918457e-01 -2.743893265724182129e-01 -1.392203941941261292e-02 6.868310272693634033e-02 4.660057276487350464e-02 1.101700663566589355e-01 4.145392179489135742e-01 -1.539015024900436401e-01 -1.082255039364099503e-02 1.851731538772583008e-01 4.945407062768936157e-02 2.345834523439407349e-01 6.773298978805541992e-02 1.297951936721801758e-01 -1.566703617572784424e-01 -4.017472267150878906e-02 -9.527915716171264648e-02 2.638264596462249756e-01 1.663982123136520386e-01 5.643214099109172821e-03 4.358552992343902588e-01
2.821835875511169434e-01 -2.788810133934020996e-01 5.364466831088066101e-02 1.323706749826669693e-02 -3.067938387393951416e-01 -1.730744913220405579e-02 -1.554017961025238037e-01 2.386526614427566528e-01 1.897776685655117035e-02 1.588643789291381836e-01 2.369093149900436401e-01 2.477319091558456421e-01 -1.039927899837493896e-01 1.393139660358428955e-01 -8.922316133975982666e-02 7.394895702600479126e-02 -2.237772196531295776e-01 3.708578348159790039e-01 3.862209618091583252e-02 -2.827009372413158417e-02 -1.461361348628997803e-01 2.014284580945968628e-02 1.892187148332595825e-01 4.715128988027572632e-02 -1.054177060723304749e-01 -6.066194176673889160e-02 1.512904278934001923e-02 5.416303500533103943e-02 -2.271744422614574432e-02 3.264456987380981445e-01 1.362592875957489014e-01 2.897840142250061035e-01
3.076874017715454102e-01 9.295735508203506470e-02 2.179859131574630737e-01 -4.178123548626899719e-02 -8.388359099626541138e-03 -7.711964845657348633e-02 8.990550413727760315e-03 9.070479869842529297e-02 2.318178415298461914e-01 3.214662075042724609e-01 -1.611564755439758301e-01 1.316205710172653198e-01 -4.368996992707252502e-02 -2.156837731599807739e-01 2.869143187999725342e-01 -1.092059984803199768e-01 -9.849230945110321045e-02 5.124150514602661133e-01 -1.002196371555328369e-01 2.443064562976360321e-02 -7.218134403228759766e-02 1.247748732566833496e-01 4.926797468215227127e-03 3.833953663706779480e-02 1.483210176229476929e-01 7.295119762420654297e-02 -6.745607405900955200e-02 1.193599104881286621e-01 5.420732498168945312e-02 3.416644334793090820e-01 1.376098245382308960e-01 1.170133985579013824e-02
7.181484997272491455e-02 2.461723983287811279e-01 6.358941644430160522e-02 2.574038803577423096e-01 4.792802780866622925e-02 -1.097872555255889893e-01 8.629861474037170410e-02 -9.396766871213912964e-02 5.345350131392478943e-02 4.262962043285369873e-01 6.191579997539520264e-02 3.060198426246643066e-01 6.036229431629180908e-02 -1.588044762611389160e-01 1.475072205066680908e-01 1.402968615293502808e-01 2.425105422735214233e-01 1.755322664976119995e-01 4.133552312850952148e-02 1.084982529282569885e-01 -2.533843219280242920e-01 1.817643344402313232e-01 2.118288427591323853e-01 6.420274823904037476e-02 -1.379112340509891510e-02 -1.756957769393920898e-01 -1.816566735506057739e-01 -6.031667068600654602e-02 2.084051072597503662e-01 2.778534293174743652e-01 1.584483236074447632e-01 1.347808688879013062e-01
3.961383998394012451e-01 4.026725590229034424e-01 9.507462382316589355e-02 -8.817782998085021973e-02 3.284144774079322815e-02 -9.671410918235778809e-02 1.399059444665908813e-01 5.254055932164192200e-02 1.596271842718124390e-01 -1.066396664828062057e-02 2.727401256561279297e-01 -5.254970863461494446e-02 -2.214536368846893311e-01 1.843574494123458862e-01 1.649290174245834351e-01 3.022970259189605713e-02 1.111515909433364868e-01 2.017572522163391113e-01 2.150561809539794922e-01 1.068371087312698364e-01 3.595802932977676392e-02 1.026212200522422791e-01 4.053710997104644775e-01 -1.142231598496437073e-01 -9.607333689928054810e-02 5.679244548082351685e-02 7.335329800844192505e-02 1.459334939718246460e-01 4.236129298806190491e-02 1.206352934241294861e-01 1.718796342611312866e-01 1.803243607282638550e-01
1.418493092060089111e-01 -1.283795237541198730e-01 1.656806319952011108e-01 7.760757207870483398e-02 9.494765102863311768e-02 -8.443013578653335571e-02 2.228497713804244995e-02 -2.727741934359073639e-02 3.486700654029846191e-01 1.851012855768203735e-01 1.444104015827178955e-01 2.260636240243911743e-01 -5.333468690514564514e-02 1.578608453273773193e-01 -1.324327439069747925e-01 9.090695530176162720e-02 2.548848986625671387e-01 2.524218857288360596e-01 7.583846338093280792e-03 -2.833154797554016113e-01 2.324147075414657593e-01 1.884038187563419342e-02 1.298105716705322266e-01 -1.775795668363571167e-01 -6.660357117652893066e-02 -4.509881883859634399e-02 -2.453826218843460083e-01 7.127404212951660156e-02 -1.160913184285163879e-01 3.726987838745117188e-01 2.263182252645492554e-01 2.098843902349472046e-01
3.492649197578430176e-01 2.719345502555370331e-02 1.648569703102111816e-01 1.703157834708690643e-02 -5.957982689142227173e-02 5.092228204011917114e-02 1.016383897513151169e-02 1.562552452087402344e-01 -2.378232777118682861e-02 1.513210497796535492e-02 -5.088675022125244141e-02 1.265471577644348145e-01 -1.369618177413940430e-01 6.133985891938209534e-02 -3.101617991924285889e-01 -2.972227931022644043e-01 -1.352649182081222534e-01 1.581992805004119873e-01 -9.069013595581054688e-02 1.909439265727996826e-01 -2.667680978775024414e-01 -1.423600595444440842e-02 9.885846823453903198e-02 2.384808510541915894e-01 2.283145338296890259e-01 -2.077088803052902222e-01 -2.747394740581512451e-01 -9.751311689615249634e-02 2.499962039291858673e-02 -1.863475888967514038e-03 4.116280674934387207e-01 1.278077214956283569e-01
3.561480641365051270e-01 2.324367687106132507e-02 3.284545242786407471e-02 2.378469519317150116e-02 6.358747184276580811e-02 -1.803241074085235596e-01 1.057587265968322754e-01 -3.978023678064346313e-02 8.878934383392333984e-02 -1.190416589379310608e-01 1.354158222675323486e-01 1.411266475915908813e-01 -1.924707740545272827e-01 9.815335273742675781e-02 6.931923329830169678e-02 1.365701407194137573e-01 -2.630847394466400146e-01 6.023148298263549805e-01 2.668890729546546936e-02 -1.578389555215835571e-01 3.795798495411872864e-02 7.535643130540847778e-02 3.668441995978355408e-02 2.658095657825469971e-01 3.859869018197059631e-02 -4.514001682400703430e-02 -1.761515587568283081e-01 8.365456759929656982e-02 -2.474694848060607910e-01 -1.234366744756698608e-02 -8.274294435977935791e-02 2.113407403230667114e-01
4.816704615950584412e-02 1.336868852376937866e-01 -4.566882923245429993e-02 -4.622921347618103027e-01 -7.512719184160232544e-02 -1.549216061830520630e-01 -2.180489003658294678e-01 5.202832072973251343e-02 2.195620685815811157e-01 3.251937776803970337e-02 -1.072545647621154785e-01 3.032734096050262451e-01 -2.717042863368988037e-01 1.552997380495071411e-01 -1.400297135114669800e-01 1.815352588891983032e-01 1.605509519577026367e-01 2.324804365634918213e-01 5.810448899865150452e-02 7.579908519983291626e-02 -7.012139260768890381e-02 2.642624080181121826e-01 -6.321278214454650879e-02 6.102606654167175293e-02 -5.925794690847396851e-02 -1.055109724402427673e-01 -1.625568270683288574e-01 -8.109278976917266846e-03 3.208928275853395462e-03 3.247701525688171387e-01 3.138578683137893677e-02 2.486774027347564697e-01
2.477654963731765747e-01 8.413126319646835327e-02 1.593183279037475586e-01 -1.670085191726684570e-01 2.783942222595214844e-01 -7.072402630001306534e-03 2.079171389341354370e-01 -1.758909672498703003e-01 -1.207699105143547058e-01 -2.081792801618576050e-01 1.489837169647216797e-01 2.542923688888549805e-01 -1.571666896343231201e-01 1.172347813844680786e-01 8.941746503114700317e-02 2.194810658693313599e-02 -3.538653627038002014e-02 2.678411602973937988e-01 -1.645259559154510498e-01 6.569916754961013794e-02 -1.346960216760635376e-01 6.982124596834182739e-02 3.381746634840965271e-02 1.573918908834457397e-01 6.960409134626388550e-02 -2.075118720531463623e-01 1.844346821308135986e-01 -5.877746641635894775e-02 -1.092181950807571411e-01 4.509009048342704773e-02 6.494347751140594482e-02 5.272245407104492188e-01
1.080632209777832031e-01 4.367839917540550232e-02 1.739032268524169922e-01 -1.070204600691795349e-01 2.498709261417388916e-01 -2.935165166854858398e-01 7.633642852306365967e-02 -1.617701649665832520e-01 -1.936232596635818481e-01 1.817424595355987549e-01 -7.978982175700366497e-04 2.825058996677398682e-01 -1.938501447439193726e-01 2.115124650299549103e-02 2.729820273816585541e-02 2.728139795362949371e-02 -1.476384848356246948e-01 4.324618875980377197e-01 -4.076083004474639893e-02 -3.223168104887008667e-02 3.194161131978034973e-02 1.720836162567138672e-01 1.271260529756546021e-01 -6.054266542196273804e-02 -3.667538613080978394e-02 -9.991301596164703369e-02 -1.183885335922241211e-01 -3.030326068401336670e-01 -1.286226958036422729e-01 2.887699306011199951e-01 1.334215998649597168e-01 2.782152295112609863e-01
3.161183297634124756e-01 2.001509517431259155e-01 8.063635788857936859e-03 -1.219575777649879456e-01 -7.316987961530685425e-02 6.505028903484344482e-02 -1.687843203544616699e-01 3.886268436908721924e-01 9.308781474828720093e-02 3.269932270050048828e-01 2.779581770300865173e-02 2.449395358562469482e-01 -6.120983883738517761e-02 -1.823625266551971436e-01 -2.080072760581970215e-01 1.729949563741683960e-01 -8.916196972131729126e-02 2.305309027433395386e-01 -2.312955707311630249e-01 -5.619207024574279785e-02 -2.651599645614624023e-01 3.611865639686584473e-02 2.351156026124954224e-01 1.750590205192565918e-01 -6.874951720237731934e-02 4.046088724862784147e-04 1.340101659297943115e-01 1.698953807353973389e-01 -1.580511927604675293e-01 3.099101968109607697e-02 1.076489910483360291e-01 7.101599872112274170e-02
5.305831432342529297e-01 1.578243076801300049e-01 3.009738624095916748e-01 -2.107317298650741577e-01 -2.161179669201374054e-02 -2.246017307043075562e-01 2.762373387813568115e-01 -4.984567058272659779e-04 5.721556767821311951e-02 1.396448463201522827e-01 3.052733242511749268e-01 2.279321476817131042e-02 -1.465553194284439087e-01 1.006426140666007996e-01 -1.407211124897003174e-01 -1.512610819190740585e-02 1.172360777854919434e-01 2.755537629127502441e-02 -8.666647970676422119e-02 2.450341172516345978e-02 3.757425397634506226e-02 -2.356959134340286255e-01 1.476679742336273193e-01 2.492683082818984985e-01 -1.487103104591369629e-02 -2.410677373409271240e-01 2.483982034027576447e-02 -9.050962328910827637e-02 8.343026041984558105e-02 1.192413419485092163e-01 9.389182180166244507e-02 5.076184123754501343e-02
5.676677823066711426e-01 5.427797511219978333e-02 2.990719862282276154e-02 5.724256113171577454e-02 3.270916268229484558e-02 -1.281678080558776855e-01 -3.631629794836044312e-02 8.373103290796279907e-02 1.515113413333892822e-01 5.320759117603302002e-02 -4.621098749339580536e-03 1.687764376401901245e-01 -2.505388259887695312e-01 2.072006613016128540e-01 -8.879642188549041748e-02 -9.203425794839859009e-02 -9.302382916212081909e-02 1.692086756229400635e-01 -2.467041760683059692e-01 1.473913993686437607e-02 9.642394632101058960e-02 9.666156023740768433e-02 2.706841826438903809e-01 2.161905616521835327e-01 3.952924162149429321e-02 -1.169614307582378387e-02 -1.042163893580436707e-01 -2.175290584564208984e-01 2.652683556079864502e-01 1.992783993482589722e-01 -2.230717390775680542e-01 1.082817837595939636e-01
3.285613059997558594e-01 1.185808628797531128e-01 1.590888798236846924e-01 6.123580783605575562e-02 -1.159998327493667603e-01 -2.933579981327056885e-01 1.221460700035095215e-01 -5.798057466745376587e-02 -4.939921665936708450e-03 7.282304763793945312e-02 1.508717089891433716e-01 3.283202946186065674e-01 8.538361638784408569e-02 1.127144135534763336e-02 -8.499275892972946167e-02 2.177183330059051514e-02 -1.310128718614578247e-01 3.306983709335327148e-01 -2.132704555988311768e-01 1.809248584322631359e-03 4.175756126642227173e-02 2.855480015277862549e-01 -1.591608822345733643e-01 1.104500815272331238e-01 -2.047825902700424194e-01 -3.426396846771240234e-01 -1.493175327777862549e-01 -7.024808228015899658e-02 -1.911546289920806885e-01 1.171782612800598145e-01 2.233414053916931152e-01 2.418005093932151794e-02
1.449700891971588135e-01 2.757222354412078857e-01 -7.046692073345184326e-02 -6.638249754905700684e-02 7.973798364400863647e-02 5.693696439266204834e-02 1.433821916580200195e-01 -1.927005797624588013e-01 1.023795604705810547e-01 -8.391977846622467041e-02 2.559654712677001953e-01 2.884238660335540771e-01 -7.167351245880126953e-02 -1.125073432922363281e-01 -2.726532705128192902e-02 -1.686634421348571777e-01 2.724131941795349121e-01 3.943971395492553711e-01 -1.666856259107589722e-01 -2.558510899543762207e-01 1.847351640462875366e-01 -1.038660630583763123e-01 2.692749500274658203e-01 -9.049171209335327148e-02 5.055907368659973145e-02 -1.097188442945480347e-01 1.346711665391921997e-01 -5.091032758355140686e-02 1.343067139387130737e-01 2.731572277843952179e-02 -9.591987729072570801e-02 3.180530667304992676e-01
1.965339481830596924e-01 4.057955369353294373e-02 -3.261379525065422058e-02 -1.667321324348449707e-01 -1.280215382575988770e-02 2.159691303968429565e-01 2.799092233180999756e-02 8.626707131043076515e-04 1.580784618854522705e-01 -1.215384528040885925e-02 -1.299648880958557129e-01 3.074490129947662354e-01 -2.136005312204360962e-01 -1.899827867746353149e-01 1.164219826459884644e-01 -2.395773082971572876e-01 -9.479842334985733032e-02 2.127019017934799194e-01 1.661293767392635345e-02 -1.892440468072891235e-01 -1.254297643899917603e-01 7.380876690149307251e-02 1.634672731161117554e-01 3.138444423675537109e-01 -2.125441282987594604e-02 2.362626791000366211e-01 3.484513983130455017e-02 3.063679337501525879e-01 -3.015725910663604736e-01 -5.172457545995712280e-02 1.133865788578987122e-01 3.154484331607818604e-01
4.392413794994354248e-01 9.977013617753982544e-02 -6.587115675210952759e-02 9.791614487767219543e-03 1.564067453145980835e-01 -8.868246339261531830e-03 3.087974619120359421e-03 3.419603109359741211e-01 6.733827292919158936e-02 1.259972453117370605e-01 5.717168748378753662e-02 2.239505350589752197e-01 7.316955178976058960e-02 8.749757707118988037e-02 -2.321919947862625122e-01 -7.909590005874633789e-02 -5.665764212608337402e-02 2.191695123910903931e-01 9.707061946392059326e-02 8.730745315551757812e-02 -3.979854583740234375e-01 -1.322807371616363525e-01 1.400138437747955322e-01 1.227239072322845459e-01 -1.955534145236015320e-02 -1.789362579584121704e-01 -2.670934796333312988e-01 -2.161543965339660645e-01 9.247007966041564941e-02 -7.354115694761276245e-02 -5.570818111300468445e-02 2.404330074787139893e-01
2.984697222709655762e-01 1.767080426216125488e-01 5.179650336503982544e-02 -7.645266503095626831e-02 2.275255471467971802e-01 -1.925294250249862671e-01 -5.962181836366653442e-02 1.823344975709915161e-01 -1.472795158624649048e-01 3.762344270944595337e-02 8.347986266016960144e-03 2.274025827646255493e-01 -6.812311708927154541e-02 1.043611988425254822e-01 -3.951359912753105164e-02 1.991813033819198608e-01 -9.994684159755706787e-02 4.343245327472686768e-01 -4.694408774375915527e-01 -1.603114604949951172e-01 5.265969410538673401e-02 -4.024334624409675598e-02 1.923384964466094971e-01 -1.174890249967575073e-02 -4.769690334796905518e-02 -1.930165290832519531e-02 -5.387781187891960144e-02 -2.255477458238601685e-01 6.923012435436248779e-02 1.547266393899917603e-01 1.363994181156158447e-01 1.545474976301193237e-01
2.077283710241317749e-01 1.225132942199707031e-01 2.551348507404327393e-01 -3.680765628814697266e-02 -2.027804404497146606e-01 1.665027290582656860e-01 2.268539965152740479e-01 1.710870265960693359e-01 1.263840794563293457e-01 2.081884741783142090e-01 -1.516997367143630981e-01 1.813453622162342072e-02 -1.751720756292343140e-01 -1.334893703460693359e-01 -5.595212802290916443e-02 1.455484926700592041e-01 3.622509241104125977e-01 -2.438987605273723602e-02 -8.940154314041137695e-02 7.195055484771728516e-02 -3.784603476524353027e-01 7.431168109178543091e-02 1.639272123575210571e-01 9.579126536846160889e-02 -6.773190945386886597e-02 -8.095508813858032227e-02 3.337793424725532532e-02 1.794211417436599731e-01 5.354184657335281372e-02 2.687849104404449463e-01 2.538963556289672852e-01 2.377436906099319458e-01
5.106642842292785645e-02 8.728824555873870850e-02 1.750229299068450928e-02 -8.842334151268005371e-02 1.324046105146408081e-01 -1.829638481140136719e-01 2.254715263843536377e-01 2.269240096211433411e-02 -5.322491377592086792e-02 3.263432590756565332e-04 -7.190848886966705322e-02 2.991046309471130371e-01 6.113491952419281006e-02 -9.586357325315475464e-02 -2.437566071748733521e-01 1.082787290215492249e-01 9.365315735340118408e-02 2.017560601234436035e-01 -3.554761409759521484e-01 -4.624932073056697845e-03 3.826023079454898834e-03 7.764661312103271484e-02 7.417224347591400146e-02 3.667731285095214844e-01 1.677850633859634399e-01 -3.169157207012176514e-01 -4.772330448031425476e-02 -3.769233450293540955e-02 -2.873469144105911255e-02 3.577377938199788332e-04 7.611159980297088623e-02 4.867438375949859619e-01
3.779799044132232666e-01 4.534168168902397156e-02 4.334230348467826843e-02 2.294779866933822632e-01 6.661036610603332520e-02 -7.297598291188478470e-03 1.709067225456237793e-01 2.372474819421768188e-01 2.628191113471984863e-01 -9.994068741798400879e-02 1.424992457032203674e-02 7.042720913887023926e-02 1.872775554656982422e-01 1.584640890359878540e-01 1.596081554889678955e-01 -2.374729961156845093e-01 9.521782398223876953e-02 1.615485846996307373e-01 -1.619850695133209229e-01 7.414778321981430054e-02 -2.352787405252456665e-01 1.156753823161125183e-01 2.839881479740142822e-01 6.860379874706268311e-02 7.038682699203491211e-02 -4.336000978946685791e-02 -3.661154508590698242e-01 -2.695465832948684692e-02 -6.404144316911697388e-02 -4.992542415857315063e-02 9.335326403379440308e-02 3.261436223983764648e-01
4.755449891090393066e-01 -6.709171831607818604e-02 1.943271793425083160e-02 -1.786131858825683594e-01 7.151146978139877319e-02 4.848761111497879028e-02 -5.608082190155982971e-02 2.201086580753326416e-01 3.317810297012329102e-01 1.646576374769210815e-01 -1.356590837240219116e-01 2.645785212516784668e-01 2.015576213598251343e-01 4.627584479749202728e-03 -1.030872985720634460e-01 9.064786136150360107e-02 3.132003173232078552e-02 1.868919283151626587e-01 -2.533208131790161133e-01 2.002699524164199829e-01 -1.865800321102142334e-01 7.511501014232635498e-02 2.576391957700252533e-02 1.111620962619781494e-01 -4.295029863715171814e-02 -2.085609734058380127e-01 -9.390078485012054443e-02 -8.888483047485351562e-02 -3.356564044952392578e-01 2.046302193775773048e-03 8.228689432144165039e-02 1.332876235246658325e-01
7.726939022541046143e-02 -5.047792196273803711e-02 -2.318691276013851166e-02 6.422428041696548462e-02 3.013793751597404480e-02 9.421876817941665649e-02 3.779893517494201660e-01 -1.687835007905960083e-01 -1.633779108524322510e-01 1.034587249159812927e-01 -6.006732955574989319e-02 2.545869946479797363e-01 -3.811525106430053711e-01 -1.150588691234588623e-01 -2.162096090614795685e-02 3.954233601689338684e-02 -5.812554433941841125e-02 4.535460099577903748e-02 -2.097766548395156860e-01 1.068401262164115906e-01 1.044909749180078506e-02 -2.087948620319366455e-01 1.249348223209381104e-01 1.109445989131927490e-01 -2.273080796003341675e-01 -3.266130387783050537e-02 -1.406989246606826782e-01 1.334821134805679321e-01 5.856078118085861206e-02 3.612893521785736084e-01 2.216222882270812988e-01 3.652399480342864990e-01
-5.195245146751403809e-02 2.244319170713424683e-01 -1.018877234309911728e-02 -1.273960471153259277e-01 1.990690380334854126e-01 5.747537943534553051e-04 -6.816696375608444214e-02 1.200615093111991882e-01 1.396428644657135010e-01 6.957103312015533447e-02 -1.074211671948432922e-01 3.082515597343444824e-01 -2.481874972581863403e-01 -2.249235957860946655e-01 5.937470123171806335e-04 1.928760558366775513e-01 1.872120648622512817e-01 1.688670814037322998e-01 -6.419306248426437378e-02 -5.431066825985908508e-02 1.658423840999603271e-01 1.244455575942993164e-01 2.232616990804672241e-01 5.970124900341033936e-02 -1.493434309959411621e-01 -2.334988862276077271e-01 2.615762129426002502e-02 1.535636931657791138e-01 4.554265439510345459e-01 1.003387733362615108e-03 1.097367182374000549e-01 3.225474953651428223e-01
3.707895576953887939e-01 1.911212205886840820e-01 2.362925261259078979e-01 5.289305746555328369e-02 -1.208723559975624084e-01 -5.124276876449584961e-02 4.186610579490661621e-01 9.484122693538665771e-02 2.371989339590072632e-01 1.928256601095199585e-01 -4.420353844761848450e-02 1.716041862964630127e-01 -1.986379176378250122e-01 1.578383296728134155e-01 -3.615633770823478699e-02 3.773728013038635254e-02 5.207916349172592163e-02 4.776438772678375244e-01 1.376213412731885910e-02 -1.106563881039619446e-01 1.347725093364715576e-01 6.938064843416213989e-02 -1.212935894727706909e-01 -1.961987093091011047e-02 1.074450016021728516e-01 1.009185835719108582e-01 -1.946509480476379395e-01 1.118399351835250854e-01 4.373532906174659729e-02 -1.055657044053077698e-01 1.282205712050199509e-02 8.478044718503952026e-02
2.553437054157257080e-01 2.506479918956756592e-01 1.113559901714324951e-01 -1.528540998697280884e-02 9.344280511140823364e-02 1.914816163480281830e-02 6.074338033795356750e-02 1.496241539716720581e-01 -1.495114862918853760e-01 -7.210085541009902954e-02 4.028144478797912598e-01 3.886485993862152100e-01 -4.842806607484817505e-02 -5.067579820752143860e-02 1.410181224346160889e-01 2.500837445259094238e-01 -1.766969859600067139e-01 3.445134758949279785e-01 1.990535669028759003e-02 -3.667946159839630127e-02 2.000844627618789673e-01 -9.642816334962844849e-02 2.423920854926109314e-02 1.790959239006042480e-01 5.869981646537780762e-02 1.097161173820495605e-01 -2.317168712615966797e-01 9.908404946327209473e-02 -8.366243541240692139e-02 1.734066456556320190e-01 3.133008629083633423e-02 2.127738744020462036e-01
1.548715382814407349e-01 2.134147435426712036e-01 1.774355173110961914e-01 1.762891858816146851e-01 -2.258963584899902344e-01 -7.713350653648376465e-02 1.954763978719711304e-01 1.800548634491860867e-03 8.457738906145095825e-02 2.810842096805572510e-01 -2.083865702152252197e-01 1.832511574029922485e-01 -3.376763463020324707e-01 -3.056052625179290771e-01 -3.617068054154515266e-03 -4.304973781108856201e-02 1.319867074489593506e-01 1.257198303937911987e-02 -1.249009184539318085e-02 1.231861561536788940e-01 -2.242704778909683228e-01 1.144459471106529236e-01 2.867397964000701904e-01 1.008337214589118958e-01 8.227419108152389526e-02 -1.287605017423629761e-01 1.928192526102066040e-01 1.771614253520965576e-01 -6.980556249618530273e-02 2.051162570714950562e-01 1.676393747329711914e-01 2.112045735120773315e-01
3.005163371562957764e-01 -8.244348317384719849e-02 7.365848869085311890e-02 9.292094036936759949e-03 -1.656619310379028320e-01 6.242338195443153381e-02 -1.693028509616851807e-01 2.723624408245086670e-01 -3.829361870884895325e-02 1.868245154619216919e-01 2.029738277196884155e-01 9.704758226871490479e-02 -9.036818146705627441e-02 1.014806032180786133e-01 -1.278941929340362549e-01 1.182559058070182800e-01 -2.184557765722274780e-01 3.291631042957305908e-01 6.708555668592453003e-02 1.707623749971389771e-01 -1.987701505422592163e-01 2.171823978424072266e-01 2.676059007644653320e-01 1.600223332643508911e-01 2.381448261439800262e-02 1.164801605045795441e-02 -1.270298473536968231e-02 5.444766487926244736e-03 -3.923553042113780975e-03 2.092661857604980469e-01 2.853951454162597656e-01 3.572422266006469727e-01
3.607060909271240234e-01 1.969016343355178833e-01 1.194061785936355591e-01 1.525633931159973145e-01 1.087326556444168091e-01 -4.878532513976097107e-02 1.967518627643585205e-01 1.946561224758625031e-02 3.555383300408720970e-03 -5.424340069293975830e-02 1.472359895706176758e-01 3.565004169940948486e-01 -8.198365569114685059e-02 4.832747578620910645e-02 -6.006389856338500977e-02 1.836767494678497314e-01 -8.522506058216094971e-02 3.889495134353637695e-01 1.855984702706336975e-02 -5.024597048759460449e-02 5.778127536177635193e-02 1.746565997600555420e-01 -2.207675874233245850e-01 1.092773303389549255e-01 2.258715219795703888e-02 -3.804057538509368896e-01 1.171416118741035461e-01 -5.355385690927505493e-02 -1.441551595926284790e-01 6.330098956823348999e-02 5.670677125453948975e-02 3.105109035968780518e-01
1.109650284051895142e-01 -7.304746657609939575e-02 -1.444008648395538330e-01 6.515561044216156006e-02 3.490009531378746033e-02 6.428733468055725098e-02 1.509967446327209473e-01 2.025354504585266113e-01 1.844685971736907959e-01 3.397142589092254639e-01 -2.769460678100585938e-01 4.110238552093505859e-01 -8.980502933263778687e-02 -1.519941538572311401e-01 1.353488266468048096e-01 -4.362279083579778671e-03 -8.822145313024520874e-02 4.147352874279022217e-01 6.734277307987213135e-02 -2.907030284404754639e-02 -1.808854490518569946e-01 1.507490128278732300e-01 1.559041906148195267e-03 2.107342332601547241e-01 -1.313998848199844360e-01 2.284320816397666931e-02 1.730815768241882324e-01 7.853297889232635498e-02 -8.599420636892318726e-02 1.180062592029571533e-01 1.898566633462905884e-01 2.172550857067108154e-01
4.113534465432167053e-02 3.810362517833709717e-01 3.598548099398612976e-02 -1.266524288803339005e-02 9.824569337069988251e-03 7.352809607982635498e-02 4.223522171378135681e-02 -1.214548870921134949e-01 2.265773564577102661e-01 1.572074592113494873e-01 1.078270673751831055e-01 1.887677013874053955e-01 1.315101236104965210e-01 1.207110732793807983e-01 -1.526671648025512695e-01 -9.003019891679286957e-03 5.993673577904701233e-02 3.277068734169006348e-01 -1.294112503528594971e-01 -1.686942130327224731e-01 3.285150229930877686e-02 8.786472678184509277e-02 8.164749294519424438e-02 1.204291507601737976e-01 -4.594700876623392105e-03 -3.531689941883087158e-01 -2.575589418411254883e-01 -1.840852499008178711e-01 -5.757285654544830322e-02 -1.654067486524581909e-01 -3.652929887175559998e-02 4.559826850891113281e-01
2.088001668453216553e-01 -2.123666554689407349e-02 1.087040081620216370e-01 7.579739391803741455e-02 -1.218698471784591675e-01 1.073873341083526611e-01 3.343448741361498833e-03 1.927554309368133545e-01 7.395520061254501343e-02 2.101668119430541992e-01 8.850109577178955078e-02 2.688902318477630615e-01 -8.428464643657207489e-03 -1.842348873615264893e-01 2.982188463211059570e-01 -1.300336569547653198e-01 3.144130110740661621e-01 2.210574746131896973e-01 -2.180392146110534668e-01 -1.221410781145095825e-01 2.964796423912048340e-01 5.306664854288101196e-02 7.879399508237838745e-02 1.627458930015563965e-01 -1.039769947528839111e-01 -1.085346639156341553e-01 -1.044427554006688297e-04 -2.953830063343048096e-01 -3.488920032978057861e-01 -6.596243381500244141e-02 8.337336033582687378e-02 1.695481389760971069e-01
1.149899587035179138e-01 2.625241279602050781e-01 -1.109996810555458069e-01 -2.971757650375366211e-01 -7.124410569667816162e-02 -1.753162890672683716e-01 1.599710285663604736e-01 -1.665710061788558960e-01 1.424758881330490112e-01 4.901719465851783752e-02 -1.541829854249954224e-01 3.831800222396850586e-01 -2.047468274831771851e-01 2.235125750303268433e-01 -1.199182942509651184e-01 7.924199849367141724e-02 5.942342802882194519e-02 5.186541005969047546e-02 -1.468171477317810059e-01 1.243904754519462585e-01 -5.980808287858963013e-02 1.829300373792648315e-01 1.570226401090621948e-01 -1.136484742164611816e-01 -1.595613956451416016e-01 -5.475344136357307434e-02 -2.372661828994750977e-01 -1.693010181188583374e-01 -7.877784222364425659e-02 2.133467048406600952e-02 1.571095585823059082e-01 3.995163142681121826e-01
1.552131474018096924e-01 5.805475637316703796e-02 -1.134563609957695007e-01 -1.423816829919815063e-01 -2.510589174926280975e-02 1.959057301282882690e-01 5.592114292085170746e-03 -6.999438628554344177e-04 5.999037250876426697e-02 5.204533040523529053e-02 -1.801253557205200195e-01 2.028179317712783813e-01 -3.668608963489532471e-01 -1.352251470088958740e-01 1.076413393020629883e-01 -2.193544656038284302e-01 1.230624839663505554e-01 2.363585233688354492e-01 8.005570620298385620e-02 -1.899136900901794434e-01 -6.230545043945312500e-02 1.382470279932022095e-01 5.274907499551773071e-02 1.806374341249465942e-01 -2.077331095933914185e-01 1.267027854919433594e-01 -7.720146328210830688e-02 3.703005611896514893e-01 -3.035696744918823242e-01 1.758665591478347778e-01 2.381240278482437134e-01 2.322081029415130615e-01
-2.146290242671966553e-01 1.003688350319862366e-01 1.059815660119056702e-01 -1.177732832729816437e-02 3.476985171437263489e-02 -3.939259797334671021e-02 1.226959377527236938e-01 1.766918301582336426e-01 8.403397351503372192e-02 2.428472936153411865e-01 5.410986393690109253e-02 4.382471442222595215e-01 -3.642348200082778931e-02 -5.730935558676719666e-02 -2.433744519948959351e-01 -5.404479056596755981e-02 8.736868947744369507e-02 8.328107744455337524e-02 9.334715083241462708e-03 -3.341377675533294678e-01 1.028981432318687439e-02 -1.068055704236030579e-01 9.952991455793380737e-02 -7.098584622144699097e-02 -1.185816749930381775e-01 -1.129829585552215576e-01 -3.192155063152313232e-01 -6.933584809303283691e-02 6.634775549173355103e-02 4.071248173713684082e-01 9.353334456682205200e-02 3.007827997207641602e-01
3.875078558921813965e-01 2.023725509643554688e-01 -6.768875569105148315e-02 -1.128135621547698975e-01 -1.472834646701812744e-01 9.527933597564697266e-02 2.132244221866130829e-02 8.842588216066360474e-02 2.933919131755828857e-01 -1.142021045088768005e-01 -1.860131770372390747e-01 2.953994870185852051e-01 -1.335670202970504761e-01 -5.131889134645462036e-03 -1.729626357555389404e-01 2.981552667915821075e-02 -1.052212715148925781e-01 3.091463819146156311e-02 8.963438868522644043e-02 -8.365391939878463745e-02 6.159117817878723145e-02 4.914700612425804138e-02 1.175449639558792114e-01 -1.483651101589202881e-01 -1.989325433969497681e-01 -2.363152615725994110e-02 1.589078456163406372e-01 -2.952826619148254395e-01 4.930393770337104797e-02 3.328951001167297363e-01 3.897733613848686218e-02 3.826655149459838867e-01
5.313012003898620605e-01 1.044118404388427734e-01 -1.487169787287712097e-02 -1.050563603639602661e-01 2.242060154676437378e-01 -1.072179246693849564e-02 1.282664984464645386e-01 1.542847305536270142e-01 2.113174945116043091e-01 1.503170579671859741e-01 5.990852043032646179e-02 2.430609911680221558e-01 -4.987319931387901306e-02 -1.919269934296607971e-02 -2.150293290615081787e-01 -5.082798749208450317e-02 4.015634581446647644e-02 -3.381603211164474487e-02 -8.924716711044311523e-02 2.878078259527683258e-02 1.400260627269744873e-01 -2.993757836520671844e-02 -5.777386575937271118e-02 3.819801807403564453e-01 1.327025704085826874e-02 -2.045566439628601074e-01 -1.317899674177169800e-02 -1.260534971952438354e-01 2.100174278020858765e-01 -6.054357439279556274e-02 -5.281668901443481445e-02 3.652128279209136963e-01
3.234497606754302979e-01 -2.791714295744895935e-02 1.147145256400108337e-01 -5.480800941586494446e-02 1.999175548553466797e-02 -7.499210536479949951e-02 -2.718378789722919464e-02 1.616277843713760376e-01 -7.913746871054172516e-03 1.240674033761024475e-01 -9.011900983750820160e-03 -4.414054006338119507e-02 5.638524889945983887e-02 -2.294247597455978394e-01 -3.512210547924041748e-01 4.619719833135604858e-02 2.051291018724441528e-01 3.644384145736694336e-01 -2.660936713218688965e-01 -8.144078403711318970e-02 1.596424914896488190e-02 -4.849342256784439087e-02 -5.801648274064064026e-02 3.038517832756042480e-01 -8.785136044025421143e-02 -1.479331403970718384e-01 -1.373719125986099243e-01 -1.453949809074401855e-01 -1.542626768350601196e-01 1.726509444415569305e-02 -7.207321375608444214e-02 4.441042542457580566e-01
2.017368674278259277e-01 -2.176587656140327454e-02 -7.389553636312484741e-02 -1.495723277330398560e-01 -1.851776987314224243e-01 2.937699258327484131e-01 1.632332950830459595e-01 -1.259789764881134033e-01 3.652403354644775391e-01 -3.090920392423868179e-03 -1.469377428293228149e-01 -5.551379919052124023e-02 8.044768869876861572e-02 -1.094980016350746155e-01 -7.225487381219863892e-02 -1.679718047380447388e-01 1.515480577945709229e-01 7.598403096199035645e-02 -1.696847192943096161e-02 5.192673578858375549e-02 -7.008035480976104736e-02 3.619866073131561279e-02 2.858063876628875732e-01 3.256285786628723145e-01 1.498619467020034790e-01 -1.730194985866546631e-01 -2.486398071050643921e-01 -1.380810141563415527e-01 -7.748507708311080933e-02 2.361536771059036255e-01 1.676493734121322632e-01 3.302762508392333984e-01
3.967664837837219238e-01 -1.093275770545005798e-01 -2.481853822246193886e-03 7.581564784049987793e-02 2.404068857431411743e-01 -1.083116754889488220e-01 -1.490977704524993896e-01 1.560582518577575684e-01 -3.575251996517181396e-02 2.416605055332183838e-01 -3.016606867313385010e-01 2.546589374542236328e-01 -2.197622209787368774e-01 1.253893673419952393e-01 -1.923454850912094116e-01 2.085430175065994263e-02 2.078733779489994049e-02 1.962445825338363647e-01 -1.624384373426437378e-01 7.719253003597259521e-02 -7.157790660858154297e-02 -1.567599177360534668e-02 -5.164556205272674561e-02 1.261709034442901611e-01 1.287000253796577454e-02 -2.971940040588378906e-01 -6.973041594028472900e-02 -1.521533876657485962e-01 2.172783017158508301e-01 -9.317924827337265015e-02 2.410374432802200317e-01 2.569863200187683105e-01
2.941110730171203613e-01 -1.459897756576538086e-01 5.779979750514030457e-02 -3.104886710643768311e-01 -1.000068783760070801e-01 2.466595172882080078e-01 -3.208603942766785622e-03 -3.820442408323287964e-02 -6.308694183826446533e-02 1.974847614765167236e-01 -4.163424298167228699e-02 4.012428522109985352e-01 -3.949572518467903137e-02 9.513452649116516113e-02 -3.042511343955993652e-01 -9.630908071994781494e-02 4.200043901801109314e-02 1.145853698253631592e-01 -2.084933072328567505e-01 1.232999563217163086e-01 -1.610786616802215576e-01 3.345528990030288696e-02 3.405199348926544189e-01 1.270669847726821899e-01 -2.049455940723419189e-01 -1.988885700702667236e-01 4.611022770404815674e-02 1.623924225568771362e-01 -1.126212999224662781e-01 -2.215380594134330750e-02 1.632343083620071411e-01 1.391301006078720093e-01
1.977508366107940674e-01 2.440089136362075806e-01 -4.570737946778535843e-03 2.863496914505958557e-02 -3.835299983620643616e-02 -7.254445552825927734e-02 3.050298690795898438e-01 -3.367117419838905334e-02 -1.506627202033996582e-01 1.267970353364944458e-01 2.313260585069656372e-01 3.448123633861541748e-01 -1.493802964687347412e-01 1.946545690298080444e-01 -7.697735726833343506e-02 2.091074734926223755e-01 -9.918482601642608643e-02 2.440414130687713623e-01 -2.066439390182495117e-01 -1.459950208663940430e-01 3.211829438805580139e-02 2.362660318613052368e-01 9.110325016081333160e-03 2.777954377233982086e-02 -1.573686301708221436e-02 -3.114980757236480713e-01 1.021054387092590332e-01 -2.094225585460662842e-02 -5.369031801819801331e-02 1.438305079936981201e-01 2.603721618652343750e-01 2.965434789657592773e-01
5.030436515808105469e-01 2.519460618495941162e-01 5.526969954371452332e-02 1.784868538379669189e-01 -1.014686375856399536e-01 -4.977101087570190430e-02 2.334141880273818970e-01 2.181982249021530151e-01 2.864397168159484863e-01 2.603876888751983643e-01 1.502028852701187134e-01 3.330368399620056152e-01 -2.819401025772094727e-01 1.609990596771240234e-01 1.650306135416030884e-01 8.068691939115524292e-02 -1.180704832077026367e-01 2.448870800435543060e-02 -1.402289699763059616e-02 2.055751904845237732e-02 -3.911456838250160217e-02 1.929768547415733337e-02 -7.853006944060325623e-03 -1.318571865558624268e-01 4.104471951723098755e-02 1.475650519132614136e-01 -4.336224868893623352e-02 5.071507021784782410e-02 7.508513983339071274e-03 -1.017065346240997314e-01 -4.046472534537315369e-02 1.917070597410202026e-01
5.340779200196266174e-02 -1.075832620263099670e-01 1.389583572745323181e-02 -9.458027780055999756e-02 -1.261052340269088745e-01 1.628717035055160522e-01 2.198577076196670532e-01 -3.536316752433776855e-01 7.622779160737991333e-02 1.440089046955108643e-01 -9.640450030565261841e-02 4.253277778625488281e-01 1.777642667293548584e-01 -1.828886568546295166e-01 1.380268782377243042e-01 -4.375045374035835266e-02 2.706370316445827484e-02 7.252868264913558960e-02 -2.080604583024978638e-01 -9.025760926306247711e-03 -2.101468890905380249e-01 2.311791330575942993e-01 3.329136967658996582e-01 3.549550473690032959e-02 -1.085567697882652283e-01 -2.337023615837097168e-01 -8.142319321632385254e-02 8.908536285161972046e-02 1.366247236728668213e-01 2.764505147933959961e-01 1.295686513185501099e-01 7.710162550210952759e-02
3.067021369934082031e-01 -2.165858447551727295e-01 1.395923346281051636e-01 1.252292096614837646e-01 -3.050653934478759766e-01 -1.920705661177635193e-02 -2.824848284944891930e-03 2.804756164550781250e-01 -5.479884892702102661e-02 1.049972325563430786e-01 2.626957297325134277e-01 3.106507956981658936e-01 -1.863699257373809814e-01 8.465042710304260254e-02 -1.733281463384628296e-01 -4.180330038070678711e-02 -3.126792907714843750e-01 2.127736508846282959e-01 5.447979271411895752e-02 -4.130582511425018311e-02 -1.139683648943901062e-01 7.927396148443222046e-02 3.746988773345947266e-01 5.229558423161506653e-02 -7.674220949411392212e-02 1.996445469558238983e-02 -3.547165775671601295e-03 1.413903851062059402e-02 1.454468630254268646e-02 1.639671027660369873e-01 1.452272236347198486e-01 1.835954934358596802e-01
1.478730440139770508e-01 -5.358209460973739624e-02 8.642437309026718140e-02 -4.356953501701354980e-02 -2.651910781860351562e-01 1.844104379415512085e-01 -1.101744547486305237e-01 3.275227844715118408e-01 1.831661164760589600e-01 1.311981379985809326e-01 1.550563275814056396e-01 1.858552396297454834e-01 -8.670181035995483398e-02 9.244961291551589966e-02 -6.335276365280151367e-02 4.455684125423431396e-02 -3.829774856567382812e-01 3.474178016185760498e-01 7.827177643775939941e-02 2.206976115703582764e-01 -9.488771855831146240e-02 9.463547170162200928e-02 2.997795343399047852e-01 1.565383523702621460e-01 9.090518951416015625e-02 -8.470173180103302002e-02 -3.915577009320259094e-02 -3.866210952401161194e-02 -9.939851611852645874e-02 2.032390236854553223e-01 1.681566685438156128e-01 2.414046525955200195e-01
2.353037893772125244e-01 1.855055689811706543e-01 5.729967355728149414e-02 9.770870208740234375e-03 -1.478920429944992065e-01 5.676571652293205261e-02 1.013005524873733521e-01 -6.904173642396926880e-02 9.029974788427352905e-02 2.492423504590988159e-01 -1.033844351768493652e-01 1.573750674724578857e-01 -3.462889492511749268e-01 -2.612527608871459961e-01 3.089212998747825623e-02 -2.849082052707672119e-01 1.919215172529220581e-02 2.331855297088623047e-01 1.152139902114868164e-02 -3.026827983558177948e-02 -3.105134367942810059e-01 2.407277822494506836e-01 3.165590763092041016e-02 1.535623967647552490e-01 1.767578870058059692e-01 5.365761741995811462e-02 2.366784811019897461e-01 1.774592548608779907e-01 -4.883620515465736389e-02 1.644009500741958618e-01 1.644409149885177612e-01 2.790371179580688477e-01
2.586740553379058838e-01 1.859418451786041260e-01 -2.291758917272090912e-02 -1.141534419730305672e-03 1.024209707975387573e-01 -7.580974698066711426e-02 1.968226730823516846e-01 5.488042533397674561e-02 -3.809365257620811462e-02 4.812232777476310730e-02 2.380118370056152344e-01 2.170232236385345459e-01 2.973523223772644997e-03 1.737645417451858521e-01 -3.546844422817230225e-02 2.037609964609146118e-01 -1.193379536271095276e-01 5.294407010078430176e-01 5.197423696517944336e-02 -2.446005307137966156e-02 2.495268732309341431e-01 3.882034868001937866e-02 -2.210994623601436615e-02 3.564047515392303467e-01 -1.813074797391891479e-01 7.468143943697214127e-03 -2.021860778331756592e-01 7.248955965042114258e-02 -1.387413293123245239e-01 2.309338599443435669e-01 9.408041834831237793e-03 1.365310251712799072e-01
4.277538135647773743e-02 9.751053899526596069e-02 1.563898921012878418e-01 -5.630251392722129822e-02 -2.253215014934539795e-02 -1.680345833301544189e-01 2.885146737098693848e-01 1.667284965515136719e-01 4.922255575656890869e-01 2.035406529903411865e-01 -1.474757194519042969e-01 1.733070611953735352e-01 -1.964706331491470337e-01 -1.114037111401557922e-01 8.854642510414123535e-02 -2.708009677007794380e-03 -1.559365838766098022e-01 2.967317588627338409e-02 1.901961676776409149e-02 -1.728668063879013062e-02 -1.794828176498413086e-01 3.349437937140464783e-02 -1.773341298103332520e-01 3.030953109264373779e-01 -2.095691114664077759e-01 -2.803875878453254700e-02 -2.495884001255035400e-01 2.010271511971950531e-02 9.635700285434722900e-02 -6.207745173014700413e-04 2.330052256584167480e-01 2.709345817565917969e-01
2.146479785442352295e-01 1.645383387804031372e-01 -2.550976164638996124e-02 -1.359020024538040161e-01 1.329161524772644043e-01 -2.061856538057327271e-01 -1.082085371017456055e-01 -1.244278717786073685e-02 -5.943858623504638672e-02 7.001267373561859131e-02 -9.316156804561614990e-02 3.912421762943267822e-01 -2.133335471153259277e-01 1.230784729123115540e-01 -1.736872829496860504e-02 2.106556743383407593e-01 6.780913099646568298e-03 2.609869241714477539e-01 -3.709654211997985840e-01 -1.225701496005058289e-01 -1.087413132190704346e-01 2.081428617238998413e-01 1.434772461652755737e-01 1.119612976908683777e-01 -8.946990221738815308e-02 -1.812563687562942505e-01 -2.401975840330123901e-01 -3.090440630912780762e-01 -8.868040144443511963e-02 1.449074149131774902e-01 -7.515861839056015015e-02 1.500926464796066284e-01
6.248489767313003540e-02 8.602420240640640259e-02 2.641601264476776123e-01 -1.978909820318222046e-01 -1.577506810426712036e-01 -2.534017860889434814e-01 2.139228284358978271e-01 1.168306022882461548e-01 -8.837778121232986450e-03 -1.965582817792892456e-01 3.948001563549041748e-02 1.978043019771575928e-01 2.555022574961185455e-02 7.413727790117263794e-02 -1.695324666798114777e-02 -2.281464636325836182e-01 5.782941356301307678e-02 3.901804685592651367e-01 2.505316212773323059e-02 4.240961745381355286e-02 -1.791839003562927246e-01 2.244139462709426880e-01 2.025865167379379272e-01 3.309814035892486572e-01 -6.338635087013244629e-02 -2.156884223222732544e-01 -7.583554089069366455e-02 6.274525821208953857e-02 9.400828927755355835e-02 2.564438581466674805e-01 2.519531846046447754e-01 6.308639794588088989e-02
1.843982376158237457e-02 2.060008049011230469e-01 9.144132584333419800e-02 -1.567169874906539917e-01 -6.237050890922546387e-02 -1.440172940492630005e-01 -3.782052546739578247e-02 -5.515388399362564087e-02 1.855198293924331665e-02 -2.026581671088933945e-03 -9.594981372356414795e-02 2.915091514587402344e-01 -8.079499006271362305e-02 2.268489003181457520e-01 1.171953231096267700e-02 -2.947324216365814209e-01 6.579273194074630737e-02 -1.507114432752132416e-02 -1.548485755920410156e-01 1.173686832189559937e-01 2.561767399311065674e-02 -1.045633922331035137e-03 3.775937557220458984e-01 6.409968435764312744e-02 -1.696312054991722107e-02 1.564374193549156189e-02 -3.347567021846771240e-01 1.065151467919349670e-01 -3.659557551145553589e-03 -1.449828129261732101e-02 -6.633713841438293457e-02 5.809103250503540039e-01
1.988736242055892944e-01 4.365350008010864258e-01 2.535325586795806885e-01 2.054783329367637634e-02 -8.084709942340850830e-02 -1.285715848207473755e-01 1.377580016851425171e-01 1.334683299064636230e-01 4.534139633178710938e-01 -2.438019495457410812e-03 -1.866124272346496582e-01 1.596307307481765747e-01 -3.173043131828308105e-01 3.520441800355911255e-02 -1.388722509145736694e-01 -2.219590172171592712e-02 8.397296816110610962e-02 1.699829995632171631e-01 -1.860248446464538574e-01 8.560646325349807739e-02 -7.284517586231231689e-02 3.182226326316595078e-03 -3.640966489911079407e-02 7.752106338739395142e-02 -9.244608879089355469e-02 -1.827180534601211548e-01 -2.534689307212829590e-01 1.172952279448509216e-01 8.582416176795959473e-02 -4.519737884402275085e-02 1.489223092794418335e-01 1.252097189426422119e-01
3.352564871311187744e-01 2.436882406473159790e-01 -1.443486511707305908e-01 2.620953321456909180e-01 1.900186091661453247e-01 -2.333365008234977722e-02 2.500497922301292419e-02 -9.666973352432250977e-02 -3.542675694916397333e-04 7.997552305459976196e-02 2.446853071451187134e-01 2.654643952846527100e-01 6.914389878511428833e-02 8.683898299932479858e-02 -1.101808696985244751e-01 1.502480655908584595e-01 -1.101937070488929749e-01 3.714266419410705566e-01 -2.131806463003158569e-01 -1.962987482547760010e-01 1.634020656347274780e-01 8.905681967735290527e-02 7.361015677452087402e-02 1.469638347625732422e-01 -1.316396743059158325e-01 3.545293584465980530e-03 6.031108275055885315e-02 -1.631083190441131592e-01 1.524535566568374634e-01 2.989127933979034424e-01 1.193031519651412964e-01 1.953385174274444580e-01
3.264449834823608398e-01 1.938194334506988525e-01 1.920252293348312378e-01 1.739630699157714844e-01 1.490505933761596680e-01 5.909829051233828068e-04 2.918979227542877197e-01 -6.996741890907287598e-02 -1.164683401584625244e-01 1.016563773155212402e-01 1.295320987701416016e-01 1.697995364665985107e-01 -4.784762114286422729e-02 2.304370105266571045e-01 -5.560111626982688904e-02 1.255032122135162354e-01 -1.050134748220443726e-01 4.536477923393249512e-01 -7.434594631195068359e-02 -6.122717261314392090e-02 1.040699705481529236e-01 1.625606715679168701e-01 -1.689625531435012817e-02 4.924268648028373718e-02 1.249751821160316467e-01 -1.096006110310554504e-01 1.515460610389709473e-01 -1.136604137718677521e-02 -2.162031829357147217e-01 2.178692668676376343e-01 1.815296113491058350e-01 2.978499233722686768e-01
1.562773585319519043e-01 9.848397225141525269e-02 6.668715924024581909e-02 2.682911455631256104e-01 5.522305145859718323e-02 -1.303362399339675903e-01 1.363850682973861694e-01 2.730846107006072998e-01 1.635568886995315552e-01 1.154338642954826355e-01 -8.874746412038803101e-02 2.219532877206802368e-01 -1.463697105646133423e-01 -1.614307612180709839e-01 1.606556028127670288e-01 -1.485703885555267334e-02 -9.457807242870330811e-02 3.052617236971855164e-02 1.753003150224685669e-02 1.386055052280426025e-01 -3.039076030254364014e-01 5.328154191374778748e-02 2.393022924661636353e-01 3.206999301910400391e-01 4.774835705757141113e-02 3.384614735841751099e-02 -1.995117217302322388e-01 1.768669784069061279e-01 1.447811871767044067e-01 3.266568481922149658e-01 1.021870225667953491e-01 3.289049267768859863e-01
2.124220132827758789e-01 2.082792520523071289e-01 -2.127272784709930420e-01 5.343896150588989258e-02 -1.213856041431427002e-01 -1.718584746122360229e-01 2.333925515413284302e-01 1.466355025768280029e-01 3.365006446838378906e-01 1.684378981590270996e-01 -7.285228371620178223e-02 2.664236426353454590e-01 -2.510389387607574463e-01 -1.860647052526473999e-01 -4.404104873538017273e-02 -1.390594393014907837e-01 2.500916719436645508e-01 2.864862382411956787e-01 -8.962364494800567627e-02 2.297537028789520264e-01 4.057206958532333374e-02 -5.141729488968849182e-02 1.791153997182846069e-01 1.310434639453887939e-01 -1.640962213277816772e-01 -1.655953377485275269e-01 2.610116265714168549e-02 -1.290000081062316895e-01 1.893134564161300659e-01 1.368336975574493408e-01 -1.296460479497909546e-01 6.562474370002746582e-02
3.998670876026153564e-01 1.515863090753555298e-01 1.694358885288238525e-02 -8.779761195182800293e-02 -1.638798415660858154e-01 -8.142325282096862793e-02 3.699704706668853760e-01 9.203872829675674438e-02 3.199360668659210205e-01 2.152855545282363892e-01 5.233240313827991486e-03 1.273809075355529785e-01 5.025239661335945129e-02 -1.143902242183685303e-01 -1.384203694760799408e-02 5.739141255617141724e-02 -3.019440919160842896e-03 1.065721437335014343e-01 -4.406528919935226440e-02 2.070064246654510498e-01 2.477214485406875610e-01 -1.405189037322998047e-01 1.669107228517532349e-01 5.731185153126716614e-02 -6.681069731712341309e-02 -9.630236029624938965e-02 2.151215523481369019e-01 -1.862171478569507599e-02 7.804406434297561646e-02 4.549196660518646240e-01 2.528790570795536041e-02 6.149165332317352295e-02
2.286231070756912231e-01 2.141000181436538696e-01 2.551966607570648193e-01 -1.613139361143112183e-01 1.461389940232038498e-02 -1.097434163093566895e-01 -1.310343621298670769e-03 2.451194524765014648e-01 3.311911225318908691e-01 2.703184783458709717e-01 7.237658649682998657e-02 1.201405841857194901e-02 -3.298080712556838989e-02 -1.512778401374816895e-01 2.476667761802673340e-01 1.354313045740127563e-01 7.454217970371246338e-02 -8.886613696813583374e-02 7.076190412044525146e-02 -2.302078902721405029e-01 1.910178549587726593e-02 -9.139327332377433777e-03 2.405933886766433716e-01 -9.905390441417694092e-03 6.893476843833923340e-02 -3.554395437240600586e-01 -2.300097979605197906e-02 -1.159629523754119873e-01 -1.487718373537063599e-01 2.403344362974166870e-01 7.728312909603118896e-02 2.928937673568725586e-01
2.499728202819824219e-01 4.298212230205535889e-01 1.789188235998153687e-01 -3.487749258056282997e-03 3.501841053366661072e-02 -2.109257578849792480e-01 1.524121612310409546e-01 -1.929657533764839172e-03 2.622289955615997314e-01 1.316731870174407959e-01 4.504635557532310486e-02 2.025821506977081299e-01 -6.359923165291547775e-03 -2.724545635282993317e-02 -5.837032198905944824e-02 -1.955666691064834595e-01 -1.035448834300041199e-01 2.936488389968872070e-01 -2.607426643371582031e-01 -8.821932598948478699e-03 -6.010067649185657501e-03 7.339627481997013092e-03 -1.829567104578018188e-01 3.424263596534729004e-01 9.340276569128036499e-02 -8.854335546493530273e-02 -1.919936239719390869e-01 1.679304987192153931e-01 -1.077431067824363708e-01 -1.598517298698425293e-01 1.607673428952693939e-02 2.128535360097885132e-01
2.010978162288665771e-01 -3.807511553168296814e-02 -2.472627311944961548e-01 1.643758863210678101e-01 1.072985008358955383e-01 1.723060756921768188e-01 1.455741077661514282e-01 4.414545837789773941e-03 9.855539351701736450e-02 7.872774265706539154e-03 8.023190498352050781e-02 3.353463709354400635e-01 -2.740591168403625488e-01 -3.043566644191741943e-01 -2.133120149374008179e-01 6.195852532982826233e-02 2.528855949640274048e-02 8.666100353002548218e-02 -8.334623277187347412e-02 -5.811559036374092102e-02 -4.334459081292152405e-02 -3.023827373981475830e-01 1.282867044210433960e-01 1.223464384675025940e-01 -9.381248801946640015e-02 -5.816564336419105530e-02 -3.404354155063629150e-01 2.881199494004249573e-02 -1.144542545080184937e-01 2.810425162315368652e-01 1.810128092765808105e-01 2.545813322067260742e-01
1.930674761533737183e-01 1.017309054732322693e-01 1.424255818128585815e-01 2.048808485269546509e-01 8.929590135812759399e-02 -2.025227248668670654e-01 1.398799270391464233e-01 2.102196216583251953e-02 1.043313145637512207e-01 8.642040193080902100e-02 1.060557290911674500e-01 2.171156555414199829e-01 -4.117927700281143188e-02 -2.053428255021572113e-02 -7.810653001070022583e-02 2.812476754188537598e-01 -1.504327952861785889e-01 5.389159321784973145e-01 -2.638775408267974854e-01 -2.264802716672420502e-02 1.934440732002258301e-01 1.615191847085952759e-01 -9.442084282636642456e-02 9.149607270956039429e-02 1.196345463395118713e-01 -2.577802836894989014e-01 -1.329694539308547974e-01 -1.855860352516174316e-01 -6.510753184556961060e-02 7.562954723834991455e-02 9.516385197639465332e-02 2.028713375329971313e-01
2.063245326280593872e-01 -3.149110451340675354e-02 1.973669379949569702e-01 6.693939864635467529e-02 -2.259708195924758911e-01 1.548515409231185913e-01 -2.144744247198104858e-01 1.209701821208000183e-01 3.540608659386634827e-02 2.175045311450958252e-01 9.517011791467666626e-02 1.935172826051712036e-01 -2.485005855560302734e-01 1.485733389854431152e-01 -8.189856261014938354e-02 9.693012386560440063e-02 -2.167945653200149536e-01 3.948466181755065918e-01 -1.739184409379959106e-01 4.183929879218339920e-03 -2.200603634119033813e-01 1.045468822121620178e-01 2.323161214590072632e-01 2.654867470264434814e-01 -1.390903145074844360e-01 -1.771496087312698364e-01 -9.061511605978012085e-02 1.262465678155422211e-02 -2.176156640052795410e-01 2.753734029829502106e-02 2.181516885757446289e-01 1.027057990431785583e-01
1.902436763048171997e-01 3.592850267887115479e-02 -1.125093251466751099e-01 -1.321884840726852417e-01 -1.312630027532577515e-01 6.940761208534240723e-02 3.186774998903274536e-02 2.087917365133762360e-02 2.519854605197906494e-01 2.755432426929473877e-01 -1.841430813074111938e-01 2.302348017692565918e-01 1.535066068172454834e-01 -3.132223784923553467e-01 2.019183337688446045e-01 -1.370736956596374512e-01 1.891080737113952637e-01 8.746740967035293579e-02 -4.631695151329040527e-02 -1.645682193338871002e-02 -1.281980723142623901e-01 -1.033173874020576477e-01 4.177241921424865723e-01 6.252478808164596558e-02 -9.677717089653015137e-02 -9.269613772630691528e-02 -2.017942667007446289e-01 -1.122564822435379028e-01 -3.492629230022430420e-01 5.472255498170852661e-02 2.017197012901306152e-01 1.141216382384300232e-01
1.544843018054962158e-01 2.989666722714900970e-02 1.541026234626770020e-01 -4.035641998052597046e-02 -1.819415837526321411e-01 6.472531706094741821e-02 5.752363801002502441e-02 6.108831614255905151e-02 2.088629752397537231e-01 -1.076141223311424255e-01 5.111581087112426758e-02 2.063426673412322998e-01 9.107604622840881348e-02 6.268190592527389526e-02 1.201464328914880753e-02 1.454066038131713867e-01 -9.855517745018005371e-02 5.125823616981506348e-01 -1.289275102317333221e-02 -2.464790344238281250e-01 2.749795019626617432e-01 2.040478289127349854e-01 1.368493288755416870e-01 4.209430515766143799e-01 -1.019669547677040100e-01 -1.221156865358352661e-01 -2.764998972415924072e-01 -6.279514636844396591e-03 -8.276426792144775391e-02 2.483096159994602203e-02 -1.498767640441656113e-02 1.248660907149314880e-01
2.965123057365417480e-01 1.159958243370056152e-01 -1.858546747826039791e-03 -9.697724878787994385e-02 -8.686007559299468994e-02 -1.225055903196334839e-01 -5.435883998870849609e-02 -1.403710246086120605e-01 -7.015566527843475342e-02 1.494227647781372070e-01 -4.694397374987602234e-02 4.394836723804473877e-01 -5.176259577274322510e-02 3.802427649497985840e-01 -1.193494051694869995e-01 1.146593987941741943e-01 -9.361181408166885376e-02 2.580256760120391846e-01 -2.499826550483703613e-01 1.478136144578456879e-02 1.984449326992034912e-01 -1.138808485120534897e-02 2.125687301158905029e-01 -1.869009621441364288e-02 -3.451111540198326111e-02 -8.492548018693923950e-02 -3.199941515922546387e-01 -9.992612153291702271e-02 -3.125350549817085266e-02 1.486358940601348877e-01 1.230714246630668640e-01 2.542768120765686035e-01
3.068396151065826416e-01 1.659497916698455811e-01 1.186094339936971664e-02 9.284647554159164429e-02 1.028877124190330505e-01 -2.631566226482391357e-01 2.481296658515930176e-01 2.220544666051864624e-01 2.860942184925079346e-01 -2.855383791029453278e-02 1.255154460668563843e-01 2.649637758731842041e-01 -1.389012634754180908e-01 1.354003548622131348e-01 3.525498881936073303e-02 -1.159728392958641052e-01 -1.318210214376449585e-01 8.947622030973434448e-02 2.970551848411560059e-01 -2.619613707065582275e-01 -2.528233826160430908e-01 1.395285427570343018e-01 7.154832780361175537e-02 6.338127702474594116e-02 1.409283429384231567e-01 5.805030092597007751e-02 5.080830678343772888e-02 -1.616501659154891968e-01 1.245692521333694458e-01 9.911902248859405518e-02 1.106661930680274963e-01 3.059183955192565918e-01
3.812071979045867920e-01 3.729188814759254456e-02 3.940822482109069824e-01 -3.028483688831329346e-02 1.191159635782241821e-01 -2.005239278078079224e-01 8.176661282777786255e-02 -1.607789546251296997e-01 2.939892709255218506e-01 1.736285090446472168e-01 1.055985130369663239e-02 3.250537812709808350e-01 -2.849856615066528320e-01 1.096782237291336060e-01 -2.325001172721385956e-02 1.368344724178314209e-01 3.067017765715718269e-03 -3.910829778760671616e-03 1.743906177580356598e-02 -4.233039170503616333e-02 2.727412879467010498e-01 2.236205488443374634e-01 2.713354527950286865e-01 2.394270300865173340e-01 5.603498220443725586e-02 -1.941386051476001740e-02 5.856415629386901855e-02 -4.877539351582527161e-02 1.526568830013275146e-02 2.386403642594814301e-02 6.908317655324935913e-02 5.400240048766136169e-02
5.548049136996269226e-02 2.262947857379913330e-01 -2.560353577136993408e-01 -1.381547152996063232e-01 -1.585841923952102661e-02 -1.635124683380126953e-01 2.615703940391540527e-01 2.794747352600097656e-01 1.019566729664802551e-01 -9.070066362619400024e-02 -2.725560665130615234e-01 2.214092910289764404e-01 -1.517778784036636353e-01 -1.828157529234886169e-02 -2.268183417618274689e-02 3.031527996063232422e-02 2.662027068436145782e-02 3.591744899749755859e-01 -7.248316705226898193e-02 -2.295868396759033203e-01 1.602521985769271851e-01 1.150527670979499817e-01 2.173763811588287354e-01 1.140700876712799072e-01 1.612774841487407684e-02 -2.808790504932403564e-01 -2.141355127096176147e-01 1.252034753561019897e-01 2.103723119944334030e-03 -1.089122146368026733e-02 -1.300839930772781372e-01 2.761062979698181152e-01
1.123591586947441101e-01 -1.032792031764984131e-01 2.235307395458221436e-01 -1.382522433996200562e-01 4.457563534379005432e-02 -7.742137461900711060e-02 -5.600625276565551758e-02 2.041919976472854614e-01 1.573532074689865112e-01 1.045273095369338989e-01 -6.712780892848968506e-02 3.167103230953216553e-01 -2.386733293533325195e-01 -1.249999254941940308e-01 -2.443027794361114502e-01 -4.057056084275245667e-02 -2.669260464608669281e-02 2.819363176822662354e-01 8.652878552675247192e-02 2.679111957550048828e-01 1.026861146092414856e-01 2.951581776142120361e-02 3.355735540390014648e-02 1.891034692525863647e-01 1.066686213016510010e-01 -3.461943268775939941e-01 -3.128148317337036133e-01 1.003270000219345093e-01 -5.991545692086219788e-02 -9.894293546676635742e-02 3.339303731918334961e-01 9.272182732820510864e-02
-8.239029347896575928e-02 8.890415728092193604e-02 2.118239998817443848e-01 1.552147418260574341e-01 -4.916572570800781250e-02 1.027579233050346375e-01 1.032794341444969177e-01 1.665557771921157837e-01 -1.461419276893138885e-02 1.787684559822082520e-01 2.458864599466323853e-01 3.667894005775451660e-01 -1.049326956272125244e-01 -2.719185054302215576e-01 1.794068887829780579e-02 1.497565358877182007e-01 2.025509178638458252e-01 4.325143694877624512e-01 1.295582801103591919e-01 -1.003285571932792664e-01 -2.168867439031600952e-01 4.312945529818534851e-02 2.830761075019836426e-01 1.182380169630050659e-01 1.308321207761764526e-01 -1.605803817510604858e-01 -1.602719575166702271e-01 -1.295073777437210083e-01 1.683582514524459839e-01 1.272805929183959961e-01 4.425299167633056641e-02 -1.651660911738872528e-02
2.950055301189422607e-01 1.654481440782546997e-01 -1.221170127391815186e-01 -4.205346852540969849e-02 -8.925503492355346680e-02 1.835842430591583252e-01 1.608283966779708862e-01 8.485800027847290039e-02 2.102774530649185181e-01 7.738994061946868896e-02 -1.475345343351364136e-01 1.371178328990936279e-01 2.058974355459213257e-01 -2.787927687168121338e-01 -9.267209470272064209e-02 -1.710211932659149170e-01 -3.493863344192504883e-02 -6.179878488183021545e-03 9.112956374883651733e-02 2.020081579685211182e-01 2.049261033535003662e-01 1.611871570348739624e-01 2.994618713855743408e-01 3.275427818298339844e-01 -6.847563199698925018e-03 -8.578474074602127075e-02 -2.258343696594238281e-01 -1.758544705808162689e-02 -4.881892353296279907e-02 7.754059880971908569e-02 8.333270251750946045e-02 3.950786590576171875e-01
2.558842301368713379e-01 -2.442232370376586914e-01 -3.904410824179649353e-02 -1.222134828567504883e-01 -9.648587554693222046e-02 9.278347343206405640e-02 2.742045819759368896e-01 8.676151931285858154e-02 1.353506445884704590e-01 3.350999653339385986e-01 -1.458137929439544678e-01 7.248159497976303101e-02 -1.602352261543273926e-01 -1.635611355304718018e-01 7.499694079160690308e-02 -3.336389735341072083e-02 -2.526170313358306885e-01 2.569499909877777100e-01 -2.141129374504089355e-01 6.069241091609001160e-02 -1.326831579208374023e-01 2.686037421226501465e-01 2.471272200345993042e-01 1.023467928171157837e-01 -1.638154387474060059e-01 -3.722836822271347046e-02 5.349854473024606705e-04 1.924174278974533081e-01 1.043509915471076965e-01 3.290621340274810791e-01 1.005549281835556030e-01 7.935316115617752075e-02
3.587307333946228027e-01 1.071973815560340881e-01 4.350505769252777100e-01 -3.625895828008651733e-02 1.479868739843368530e-01 -4.055912047624588013e-02 3.145048916339874268e-01 2.309275325387716293e-03 3.500685393810272217e-01 7.086109369993209839e-02 9.330433607101440430e-02 2.112844586372375488e-01 -4.277535378932952881e-01 8.789422363042831421e-02 -8.072785288095474243e-02 8.377811871469020844e-03 1.029563993215560913e-01 2.033851109445095062e-02 -8.120930194854736328e-02 4.541628062725067139e-02 2.209201604127883911e-01 1.089473590254783630e-01 1.695932745933532715e-01 6.863993406295776367e-02 2.028919942677021027e-02 1.363812536001205444e-01 -1.309607625007629395e-01 -1.111049018800258636e-02 5.611441656947135925e-02 -1.574547030031681061e-03 4.272170364856719971e-02 1.161458715796470642e-01
3.250908479094505310e-02 1.045286506414413452e-01 -1.347839385271072388e-01 -1.459130793809890747e-01 -2.133250236511230469e-01 -2.071321755647659302e-01 1.601238995790481567e-01 1.204659789800643921e-01 1.315510571002960205e-01 -4.980378597974777222e-02 -2.539503276348114014e-01 2.334205657243728638e-01 -2.050523906946182251e-01 -1.204824373126029968e-01 -1.473598927259445190e-01 3.528621792793273926e-02 -4.545015748590230942e-03 4.714387357234954834e-01 -5.082902684807777405e-02 -3.676396310329437256e-01 1.163865029811859131e-01 -6.871604919433593750e-02 1.037539076060056686e-02 1.489582508802413940e-01 -9.714663028717041016e-02 -2.713521420955657959e-01 -2.469845563173294067e-01 7.034363690763711929e-03 9.139829874038696289e-02 -4.329127818346023560e-02 3.086881898343563080e-02 2.140779048204421997e-01
1.180745586752891541e-01 -1.140728667378425598e-01 -8.903180807828903198e-02 7.816045731306076050e-02 4.884040728211402893e-02 -2.909975871443748474e-02 1.790961176156997681e-01 7.348337769508361816e-02 1.706109046936035156e-01 2.666972577571868896e-01 -1.836787909269332886e-01 4.705732166767120361e-01 -5.131215974688529968e-02 -1.360046118497848511e-01 2.387874424457550049e-01 -1.479555815458297729e-01 -1.010339260101318359e-01 3.301923573017120361e-01 2.929908037185668945e-01 1.666434705257415771e-01 -4.856420308351516724e-02 8.079355210065841675e-02 1.379631161689758301e-01 1.668618768453598022e-01 -4.208641499280929565e-02 2.193380147218704224e-02 4.955682158470153809e-02 2.190804630517959595e-01 -1.299399435520172119e-01 4.836493637412786484e-03 1.183016076683998108e-01 3.010493814945220947e-01
-1.190644130110740662e-01 2.394916713237762451e-01 1.249614357948303223e-01 -9.322328865528106689e-02 -1.020755395293235779e-01 -2.920887470245361328e-01 7.538154721260070801e-02 -3.526160866022109985e-02 4.340327084064483643e-01 -2.320906706154346466e-02 1.097762584686279297e-01 2.672738432884216309e-01 -1.674710959196090698e-01 -3.410615399479866028e-02 7.236592471599578857e-02 -1.823671720921993256e-02 -9.508507698774337769e-02 3.195141851902008057e-01 -2.620108723640441895e-01 1.267930418252944946e-01 -5.042228847742080688e-02 -2.212849110364913940e-01 2.792248316109180450e-02 7.932227849960327148e-02 -2.188799083232879639e-01 -2.329581677913665771e-01 -2.154460400342941284e-01 6.679873168468475342e-02 1.211701482534408569e-01 -2.145789936184883118e-02 2.665458917617797852e-01 2.505696937441825867e-02
3.973818719387054443e-01 1.382585614919662476e-01 2.580017037689685822e-02 -1.835209131240844727e-01 1.473278552293777466e-02 2.792251408100128174e-01 -7.551235705614089966e-02 5.092515051364898682e-02 1.368417739868164062e-01 3.663018643856048584e-01 1.178505271673202515e-01 5.562296509742736816e-02 -3.752732872962951660e-01 3.488605841994285583e-02 6.657776981592178345e-02 1.651472300291061401e-01 1.837622821331024170e-01 1.977878063917160034e-01 -4.197131842374801636e-02 -3.439095020294189453e-01 4.010895639657974243e-02 1.536485180258750916e-02 2.184585928916931152e-01 -6.991780549287796021e-02 1.243124231696128845e-01 -7.518203556537628174e-02 6.411844398826360703e-03 -9.087893366813659668e-02 1.029279306530952454e-01 2.335325442254543304e-02 1.283185034990310669e-01 2.326287627220153809e-01
2.211655825376510620e-01 -2.124522775411605835e-01 7.698485255241394043e-02 -9.006403386592864990e-02 2.448046356439590454e-01 -3.061488568782806396e-01 -4.220410063862800598e-02 2.773412764072418213e-01 -1.267049014568328857e-01 -8.231691271066665649e-02 -1.728219836950302124e-01 4.887171387672424316e-01 -1.676634252071380615e-01 -1.450403332710266113e-01 -5.146589875221252441e-02 -1.274820696562528610e-02 1.850316077470779419e-01 3.473282754421234131e-01 3.489790111780166626e-02 -2.452653460204601288e-02 -1.286661028861999512e-01 9.001483768224716187e-02 -5.151445418596267700e-02 9.141809493303298950e-02 -4.994423687458038330e-02 -2.214074581861495972e-01 -1.076973155140876770e-01 3.010103479027748108e-02 -5.434026941657066345e-02 2.621049433946609497e-02 2.028720080852508545e-01 1.219660118222236633e-01
-7.307681441307067871e-02 3.304642736911773682e-01 1.811624616384506226e-01 -1.443368643522262573e-01 -3.107398003339767456e-02 -2.974940538406372070e-01 1.419207006692886353e-01 3.167328238487243652e-02 5.710905045270919800e-02 -6.723880767822265625e-02 6.821863353252410889e-03 2.918427288532257080e-01 -1.127323806285858154e-01 4.136767983436584473e-02 5.686762556433677673e-02 -2.814263105392456055e-01 1.304288059473037720e-01 3.086671829223632812e-01 -2.040456086397171021e-01 -1.255620419979095459e-01 6.397101283073425293e-02 8.685534447431564331e-02 1.347910761833190918e-01 1.949348300695419312e-01 1.161940172314643860e-01 -1.068890988826751709e-01 -2.692363969981670380e-02 1.213101893663406372e-01 1.289992481470108032e-01 2.429667413234710693e-01 4.215539991855621338e-01 9.517106227576732635e-03
4.868388772010803223e-01 1.122498884797096252e-01 6.511027365922927856e-02 -1.585965156555175781e-01 1.724556982517242432e-01 4.098687320947647095e-03 -1.293647917918860912e-03 8.404500782489776611e-02 1.520627439022064209e-01 2.570129930973052979e-02 1.049811244010925293e-01 2.501640021800994873e-01 3.623836860060691833e-02 -2.706987783312797546e-02 -1.088835075497627258e-01 -2.714196741580963135e-01 -1.585303544998168945e-01 1.338618099689483643e-01 -8.171128481626510620e-02 1.797942668199539185e-01 6.522107124328613281e-02 -9.755572676658630371e-02 3.950149565935134888e-02 1.839645951986312866e-01 -1.176411584019660950e-01 -3.036101460456848145e-01 3.232917562127113342e-02 -5.116893723607063293e-02 2.040790021419525146e-01 -5.355107784271240234e-02 -1.256505697965621948e-01 4.449740052223205566e-01
4.592208266258239746e-01 1.413562744855880737e-01 -2.046126127243041992e-02 2.578735053539276123e-01 -8.089309185743331909e-02 -2.444690316915512085e-01 4.873702302575111389e-02 3.600259125232696533e-02 1.664287298917770386e-01 -1.945590823888778687e-01 -9.254012256860733032e-02 2.465538531541824341e-01 -2.662148177623748779e-01 7.694525271654129028e-02 2.351128682494163513e-02 8.055625110864639282e-02 7.647747546434402466e-02 2.587864398956298828e-01 -9.360578656196594238e-02 1.771671622991561890e-01 8.889218419790267944e-02 4.248712584376335144e-02 1.200955733656883240e-01 -2.376895584166049957e-02 1.741261929273605347e-01 -2.356789112091064453e-01 1.671542972326278687e-01 -6.267989426851272583e-02 -1.818415373563766479e-01 1.888154596090316772e-01 -6.439431756734848022e-02 2.919544875621795654e-01
4.677543044090270996e-01 3.796379081904888153e-03 1.516870111227035522e-01 -2.135566174983978271e-01 5.661926418542861938e-02 -3.971010912209749222e-03 -1.186895743012428284e-02 9.277502447366714478e-02 -3.186165168881416321e-02 -1.749033033847808838e-01 -2.563747577369213104e-02 4.809204638004302979e-01 -9.727819263935089111e-02 -1.203949451446533203e-01 9.321548789739608765e-02 -2.187089174985885620e-01 -1.842546761035919189e-01 2.767640054225921631e-01 9.142217785120010376e-02 7.386415451765060425e-02 -1.751878708600997925e-01 1.434852331876754761e-01 1.320750266313552856e-01 8.408884704113006592e-02 4.028885439038276672e-02 -2.076309025287628174e-01 -1.775299608707427979e-01 -7.375763356685638428e-02 1.776746660470962524e-01 1.536728441715240479e-01 1.138928011059761047e-01 -8.109322190284729004e-02
2.085960060358047485e-01 1.864359676837921143e-01 5.567654967308044434e-02 -9.619294852018356323e-02 -1.223838478326797485e-01 2.619618177413940430e-01 2.812647819519042969e-01 1.328283846378326416e-01 3.000398864969611168e-03 9.147045016288757324e-02 -1.256819441914558411e-02 4.061885550618171692e-02 -1.215630471706390381e-01 -1.122522577643394470e-01 -1.203430630266666412e-02 2.717087864875793457e-01 4.381776452064514160e-01 2.337672114372253418e-01 -2.349414080381393433e-01 1.744416952133178711e-01 -9.866121411323547363e-02 -7.691900432109832764e-02 1.693299710750579834e-01 1.280625015497207642e-01 -1.493705809116363525e-01 -1.501450538635253906e-01 -1.807179860770702362e-02 2.226726710796356201e-01 -1.940511316061019897e-01 2.545719146728515625e-01 1.390419155359268188e-01 8.905894309282302856e-02
2.126680463552474976e-01 1.161454245448112488e-01 -1.290174573659896851e-01 5.577320605516433716e-02 -9.855235368013381958e-02 1.309328526258468628e-01 1.098738759756088257e-01 1.066046357154846191e-01 3.028261363506317139e-01 -1.046853419393301010e-02 -1.654968112707138062e-01 1.207973733544349670e-01 1.359998881816864014e-01 -2.876974940299987793e-01 -1.554920375347137451e-01 -2.237422466278076172e-01 -1.988225281238555908e-01 4.694074392318725586e-02 1.652927398681640625e-01 3.881132230162620544e-02 1.073211058974266052e-02 1.119675710797309875e-01 3.353581130504608154e-01 2.509279549121856689e-01 -9.651188738644123077e-03 -1.786424368619918823e-01 -1.750088036060333252e-01 -1.885990239679813385e-02 -7.599291950464248657e-02 1.144706234335899353e-01 -1.408516988158226013e-02 4.703449904918670654e-01
2.009754627943038940e-01 5.559456720948219299e-02 3.568368777632713318e-02 -4.702375829219818115e-02 -4.255168884992599487e-02 8.976921439170837402e-02 1.517380326986312866e-01 3.414395451545715332e-01 -1.120064334827475250e-04 1.631952524185180664e-01 -3.937172517180442810e-02 -9.321986697614192963e-03 -4.295554757118225098e-02 -2.852831482887268066e-01 -8.767168968915939331e-03 1.130211129784584045e-01 2.581730484962463379e-01 4.037610590457916260e-01 -1.302306503057479858e-01 7.688988000154495239e-02 -2.674495577812194824e-01 1.073322519659996033e-01 1.906117498874664307e-01 2.939209342002868652e-01 -4.722065106034278870e-02 -4.416916891932487488e-02 -1.345408242195844650e-02 1.639032959938049316e-01 -3.269542157649993896e-01 -2.160497009754180908e-03 2.292682826519012451e-01 1.737613528966903687e-01
2.327816337347030640e-01 1.607777029275894165e-01 -1.238810569047927856e-01 -8.315895497798919678e-02 1.537091434001922607e-01 7.772411406040191650e-02 4.827996250241994858e-03 -2.480556964874267578e-01 1.532737463712692261e-01 7.327983155846595764e-03 -4.355178400874137878e-02 5.223016142845153809e-01 2.234371379017829895e-03 -1.476942747831344604e-01 -1.457731872797012329e-01 1.355495154857635498e-01 2.108385413885116577e-01 1.731815487146377563e-01 -1.652534306049346924e-02 -1.687166690826416016e-01 1.714773774147033691e-01 8.904294669628143311e-02 1.090799942612648010e-01 2.213821560144424438e-01 2.781828306615352631e-02 -2.669499516487121582e-01 -1.016722843050956726e-01 2.197366207838058472e-01 3.013238906860351562e-01 7.365967333316802979e-02 2.062516659498214722e-02 1.344059109687805176e-01
8.540602028369903564e-02 7.718654721975326538e-02 9.247168898582458496e-02 4.889395833015441895e-02 -7.677014917135238647e-02 -1.591094136238098145e-01 7.492063194513320923e-02 6.315562874078750610e-02 2.961874008178710938e-01 1.583362743258476257e-02 1.140919998288154602e-01 1.605746448040008545e-01 -2.855374477803707123e-03 -1.966491639614105225e-01 1.048760637640953064e-01 2.864098846912384033e-01 -1.791613847017288208e-01 1.985242813825607300e-01 -7.400220632553100586e-02 4.833496361970901489e-02 1.435441076755523682e-01 1.135583873838186264e-02 -3.207814646884799004e-03 3.271867632865905762e-01 -3.202335238456726074e-01 2.486708760261535645e-01 1.237291693687438965e-01 1.549829095602035522e-01 -1.759326756000518799e-01 8.561772853136062622e-02 2.168319374322891235e-01 4.247058928012847900e-01
1.967921555042266846e-01 1.071746367961168289e-02 -6.540979444980621338e-02 1.360315456986427307e-02 -1.422801911830902100e-01 1.172253862023353577e-01 -7.828450202941894531e-02 -4.586715996265411377e-02 3.533658757805824280e-02 2.557295858860015869e-01 3.715104982256889343e-02 4.672853052616119385e-01 -2.331628203392028809e-01 -1.254704743623733521e-01 1.937944889068603516e-01 -1.421441733837127686e-01 -2.018160372972488403e-01 2.896478772163391113e-01 9.723214805126190186e-02 -1.899607479572296143e-01 -1.968273073434829712e-01 -1.499845683574676514e-01 5.445513129234313965e-02 6.922969967126846313e-02 4.583419859409332275e-02 2.868300676345825195e-02 -1.473532430827617645e-02 1.504442244768142700e-01 -2.339257299900054932e-01 1.561248302459716797e-01 3.665606975555419922e-01 1.477484405040740967e-01
1.367042213678359985e-02 6.966850161552429199e-02 -4.324948415160179138e-02 -1.724100708961486816e-01 1.373714655637741089e-01 -1.313711889088153839e-02 2.585830390453338623e-01 2.478530406951904297e-01 1.814386099576950073e-01 3.450816124677658081e-02 -6.717398017644882202e-02 3.366534784436225891e-02 -4.185312241315841675e-02 2.334091961383819580e-01 2.169945538043975830e-01 1.023545935750007629e-01 1.018580868840217590e-01 3.684175908565521240e-01 -1.787687838077545166e-02 -1.469500511884689331e-01 -2.823377549648284912e-01 -1.146394610404968262e-01 2.451855391263961792e-01 -2.710387110710144043e-01 -1.800717413425445557e-01 -2.407938688993453979e-01 -4.912464320659637451e-02 6.023696064949035645e-02 -2.001756578683853149e-01 1.107796356081962585e-01 1.872804164886474609e-01 2.900892496109008789e-01
4.049346745014190674e-01 4.817384853959083557e-02 5.949748679995536804e-02 1.829428523778915405e-01 1.850572079420089722e-01 -1.110941022634506226e-01 5.790884792804718018e-02 -1.551280729472637177e-02 2.874973118305206299e-01 1.828187704086303711e-01 9.673357009887695312e-02 1.380391716957092285e-01 -2.034321725368499756e-01 9.457004815340042114e-02 3.093252331018447876e-02 -4.858021624386310577e-03 4.304449260234832764e-01 1.359667032957077026e-01 -1.732359454035758972e-02 -2.426667064428329468e-01 2.008879035711288452e-01 -1.606995984911918640e-02 2.773540914058685303e-01 1.901295930147171021e-01 6.144720688462257385e-02 -1.542582660913467407e-01 -1.141141057014465332e-01 2.518394775688648224e-02 -2.121096849441528320e-01 1.925769597291946411e-01 1.011201068758964539e-01 -2.332037687301635742e-02
2.212332785129547119e-01 3.091022670269012451e-01 1.687033916823565960e-03 -3.248341083526611328e-01 -1.403890252113342285e-01 6.518840789794921875e-02 4.841154906898736954e-03 3.184967441484332085e-03 2.100809812545776367e-01 1.214911602437496185e-02 -1.580944359302520752e-01 3.886867463588714600e-01 1.531233638525009155e-01 6.067981943488121033e-02 -7.862266898155212402e-02 1.346984952688217163e-01 -6.203933432698249817e-02 2.735127322375774384e-02 3.093257173895835876e-02 1.125818789005279541e-01 -9.106368571519851685e-02 -1.594216674566268921e-01 2.126885503530502319e-01 2.509607747197151184e-02 -2.220963835716247559e-01 2.300312928855419159e-02 1.694144010543823242e-01 -1.721434108912944794e-02 4.551634192466735840e-02 4.683614075183868408e-01 4.184263944625854492e-02 2.331343293190002441e-01
2.803712785243988037e-01 4.819126054644584656e-02 -7.471909373998641968e-02 6.893102824687957764e-02 -1.069761142134666443e-01 -1.272415220737457275e-01 1.387234330177307129e-01 1.196096763014793396e-01 2.911230623722076416e-01 2.218094617128372192e-01 3.620031103491783142e-02 2.390060573816299438e-01 -2.961447536945343018e-01 -2.047579586505889893e-01 3.709449246525764465e-02 -9.816875308752059937e-02 1.984294950962066650e-01 2.301887720823287964e-01 -1.165050789713859558e-01 3.560124635696411133e-01 -1.370216459035873413e-01 1.190754622220993042e-01 1.247843503952026367e-01 1.904718391597270966e-02 -2.198188602924346924e-01 -1.583082973957061768e-01 -8.005832880735397339e-02 -1.155837476253509521e-01 2.616915106773376465e-01 2.506372928619384766e-01 7.433722727000713348e-03 9.191504120826721191e-02
3.405750095844268799e-01 1.917471140623092651e-01 1.053274273872375488e-01 -3.349474444985389709e-02 -1.014943048357963562e-01 1.010970119386911392e-02 3.171170949935913086e-01 -1.418592631816864014e-01 -1.253874450922012329e-01 -8.279463648796081543e-02 2.287008054554462433e-02 4.605753123760223389e-01 -1.429209113121032715e-01 1.504486352205276489e-01 -1.860988698899745941e-02 1.942683905363082886e-01 -6.302335113286972046e-02 2.364057004451751709e-01 -2.707058787345886230e-01 -3.921251744031906128e-02 -8.684581145644187927e-03 2.401282638311386108e-01 5.948724225163459778e-02 -2.718220092356204987e-02 -5.641339346766471863e-02 -2.709559798240661621e-01 8.111261576414108276e-02 -4.726734757423400879e-02 -9.473043493926525116e-03 1.551240682601928711e-01 1.875531971454620361e-01 2.147607207298278809e-01
3.992490768432617188e-01 8.630492538213729858e-02 1.950519084930419922e-01 -5.269766226410865784e-02 -4.418155923485755920e-02 -5.719037353992462158e-02 3.164812326431274414e-01 2.040151506662368774e-01 3.358819782733917236e-01 2.785387039184570312e-01 2.362451404333114624e-01 2.194810807704925537e-01 -1.887567192316055298e-01 9.383533895015716553e-02 2.113551497459411621e-01 1.278752237558364868e-01 7.183314859867095947e-02 2.008536644279956818e-02 4.667184129357337952e-02 7.922313362360000610e-02 -1.335287243127822876e-01 -1.081741973757743835e-02 1.208587661385536194e-01 -8.460000390186905861e-04 -3.366014361381530762e-01 3.598423674702644348e-02 -2.355922311544418335e-01 8.953583985567092896e-02 7.310851663351058960e-02 3.843278810381889343e-02 -2.384678646922111511e-02 1.157748848199844360e-01
4.174930751323699951e-01 2.546833157539367676e-01 3.042444288730621338e-01 1.054433956742286682e-01 9.313246607780456543e-02 -6.315916776657104492e-02 1.636291444301605225e-01 8.496591448783874512e-02 1.782681643962860107e-01 2.920631170272827148e-01 -1.500208824872970581e-01 2.134812250733375549e-02 -5.623095855116844177e-02 5.378986522555351257e-02 1.334013491868972778e-01 1.851041465997695923e-01 -1.710910052061080933e-01 2.765563130378723145e-01 1.349006872624158859e-02 3.540353849530220032e-02 3.769661858677864075e-02 1.095622405409812927e-01 -1.088676601648330688e-01 2.495630830526351929e-01 -1.863490492105484009e-01 1.457365155220031738e-01 -1.221888363361358643e-01 1.264199763536453247e-01 1.573365032672882080e-01 -1.593635976314544678e-02 1.978200674057006836e-01 2.580129802227020264e-01
4.850779101252555847e-02 2.437108606100082397e-01 -1.023406237363815308e-01 -7.340341806411743164e-03 1.893714070320129395e-01 -8.036934584379196167e-02 2.436831146478652954e-01 2.220458239316940308e-01 -2.177605591714382172e-02 9.360462427139282227e-02 -1.452199220657348633e-01 -9.659534692764282227e-02 1.903968397527933121e-03 -6.668974459171295166e-02 -1.595615297555923462e-01 -1.155799850821495056e-01 -9.282419830560684204e-02 3.174670636653900146e-01 -2.192150950431823730e-01 -9.404008090496063232e-02 2.331074029207229614e-01 -3.493613377213478088e-02 5.103972554206848145e-01 7.851043343544006348e-02 -1.791944652795791626e-01 -1.673379242420196533e-01 -2.094881534576416016e-01 5.365638062357902527e-02 -1.406830102205276489e-01 1.935308724641799927e-01 1.713758707046508789e-01 1.084934398531913757e-01
2.350660413503646851e-01 1.177622526884078979e-01 1.369069367647171021e-01 4.128481075167655945e-02 -5.304704979062080383e-02 -7.970113307237625122e-02 1.622796058654785156e-01 1.786301732063293457e-01 3.284817934036254883e-01 2.343387603759765625e-01 -1.762768626213073730e-01 3.282562494277954102e-01 -1.397587209939956665e-01 -2.400427162647247314e-01 2.380977720022201538e-01 -5.105311423540115356e-02 -7.722647488117218018e-02 4.503320753574371338e-01 -1.512753367424011230e-01 2.281167358160018921e-02 -7.514154911041259766e-02 -1.392191834747791290e-02 -2.258191816508769989e-03 6.363134086132049561e-02 -8.605016022920608521e-02 1.147645637392997742e-01 6.423785537481307983e-02 8.819745481014251709e-02 2.226818799972534180e-01 2.784093916416168213e-01 6.777605041861534119e-03 5.692344158887863159e-02
-5.907684564590454102e-02 2.805428504943847656e-01 3.330767154693603516e-02 -2.527122795581817627e-01 -1.681951619684696198e-02 -2.917779982089996338e-01 1.250653266906738281e-01 -1.707769781351089478e-01 3.903733566403388977e-02 1.904415152966976166e-02 -2.933213114738464355e-02 2.538175880908966064e-01 -8.005088567733764648e-02 1.214996650815010071e-01 5.499584972858428955e-02 -5.018056929111480713e-02 -4.959804192185401917e-02 1.785622984170913696e-01 -1.559464074671268463e-02 1.043752804398536682e-01 -3.290575742721557617e-01 4.332804083824157715e-01 1.641260534524917603e-01 1.527829021215438843e-01 1.566449552774429321e-02 -1.662027537822723389e-01 -1.968573629856109619e-01 -1.880891323089599609e-01 -4.433684051036834717e-02 2.174451351165771484e-01 1.093459650874137878e-01 2.715690732002258301e-01
1.117333173751831055e-01 5.309467017650604248e-02 -2.558846175670623779e-01 -3.090836107730865479e-01 -1.630053855478763580e-02 -5.818525329232215881e-02 -1.090724617242813110e-01 7.393331080675125122e-02 7.041781395673751831e-02 1.033490970730781555e-01 2.027847059071063995e-02 3.824656009674072266e-01 -2.535085380077362061e-01 2.972488701343536377e-01 -1.100904121994972229e-01 1.274396628141403198e-01 2.108182609081268311e-01 1.840694397687911987e-01 -1.188944466412067413e-02 -5.465105548501014709e-02 -1.811723858118057251e-01 2.306491285562515259e-01 1.385995000600814819e-01 1.984033882617950439e-01 1.860543154180049896e-02 -4.818576201796531677e-02 -1.111948713660240173e-01 -2.541105151176452637e-01 -2.208213359117507935e-01 2.156272083520889282e-01 -8.383119851350784302e-02 2.267559021711349487e-01
1.824919730424880981e-01 -1.486490480601787567e-02 8.785042166709899902e-02 -1.327986717224121094e-01 9.244269132614135742e-02 1.580017209053039551e-01 2.188133299350738525e-01 8.115714415907859802e-03 1.759201884269714355e-01 2.223534733057022095e-01 -1.457209736108779907e-01 -1.239101961255073547e-02 -1.586500406265258789e-01 -2.137218266725540161e-01 -8.154185488820075989e-03 2.311351746320724487e-01 4.359363913536071777e-01 1.661748886108398438e-01 -1.624820530414581299e-01 -1.318619996309280396e-01 2.169118374586105347e-01 -1.297575831413269043e-01 1.159405633807182312e-01 2.657913565635681152e-01 -4.881070181727409363e-02 5.588540807366371155e-03 -1.965520717203617096e-02 -8.239191770553588867e-02 9.246559441089630127e-02 3.441122546792030334e-02 3.592477142810821533e-01 2.752344906330108643e-01
2.646948099136352539e-01 4.686087369918823242e-02 -1.466876268386840820e-01 -9.741416573524475098e-02 -2.719625234603881836e-01 1.199734397232532501e-02 1.998271644115447998e-01 6.201253086328506470e-02 1.316958516836166382e-01 1.180177181959152222e-01 3.303902922198176384e-03 -2.363532967865467072e-02 -1.399201601743698120e-01 -9.608200192451477051e-02 -1.466570496559143066e-01 2.782236933708190918e-01 4.968012571334838867e-01 2.337593585252761841e-01 -1.697172522544860840e-01 8.154959976673126221e-02 -1.176203489303588867e-01 -1.338285952806472778e-01 1.783686280250549316e-01 1.570155322551727295e-01 2.310261689126491547e-02 -1.608012467622756958e-01 -8.064537495374679565e-02 1.880883425474166870e-01 -1.582349836826324463e-01 1.291293501853942871e-01 2.432526797056198120e-01 1.581232100725173950e-01
3.148375153541564941e-01 2.174322959035634995e-03 9.608136862516403198e-02 -1.637271046638488770e-01 2.479231804609298706e-01 1.104016788303852081e-02 2.218554764986038208e-01 -1.826770752668380737e-01 -2.622799947857856750e-02 -2.348847091197967529e-01 7.669420540332794189e-02 3.510826528072357178e-01 -1.991228461265563965e-01 1.695364415645599365e-01 -1.862318441271781921e-02 4.679873585700988770e-02 3.003612346947193146e-02 2.979333102703094482e-01 -1.937209516763687134e-01 3.517730161547660828e-02 -1.473388969898223877e-01 7.572003453969955444e-02 -1.549742221832275391e-01 1.659825742244720459e-01 -2.786690741777420044e-02 -2.563019692897796631e-01 1.268166452646255493e-01 -9.939013421535491943e-02 -1.693040728569030762e-01 2.999805100262165070e-02 1.629590243101119995e-01 3.297539353370666504e-01
3.392251133918762207e-01 -4.708432033658027649e-02 -8.107479661703109741e-02 -1.669963896274566650e-01 -5.023368820548057556e-02 2.651157975196838379e-01 2.411570698022842407e-01 1.653579622507095337e-01 -1.178763359785079956e-01 1.542840339243412018e-02 1.007779315114021301e-02 1.884039193391799927e-01 3.081960976123809814e-02 -1.302936673164367676e-01 9.089812636375427246e-02 -3.797575831413269043e-02 -2.145648002624511719e-01 3.343573808670043945e-01 1.238272935152053833e-01 3.118105530738830566e-01 -1.495962589979171753e-01 2.718836367130279541e-01 1.972554624080657959e-01 8.376862108707427979e-02 -2.101449966430664062e-01 6.021527200937271118e-02 -1.900394856929779053e-01 -4.425355792045593262e-02 7.226890884339809418e-03 2.554501295089721680e-01 6.831198930740356445e-02 2.100596874952316284e-01
-8.815070241689682007e-02 6.723943352699279785e-02 -7.662988454103469849e-02 -1.233587414026260376e-01 -2.046471089124679565e-01 -2.630729079246520996e-01 1.773232072591781616e-01 5.464458465576171875e-02 2.263287901878356934e-01 -1.575540900230407715e-01 2.027249522507190704e-02 2.211587429046630859e-01 -2.464937120676040649e-01 8.981446176767349243e-02 -1.118543520569801331e-01 -6.410019099712371826e-02 -1.051665470004081726e-01 2.425026595592498779e-01 3.367509320378303528e-02 -3.069275431334972382e-02 -8.227080106735229492e-02 2.642427682876586914e-01 5.234183371067047119e-02 3.126842677593231201e-01 1.639787852764129639e-01 -1.752555668354034424e-01 -1.416556835174560547e-01 -2.816431038081645966e-02 2.160118222236633301e-01 3.079134523868560791e-01 2.019188851118087769e-01 3.170673549175262451e-01
2.158962041139602661e-01 1.597230322659015656e-02 5.488935485482215881e-02 9.410520642995834351e-02 -2.321445941925048828e-01 -1.296615004539489746e-01 6.754853576421737671e-02 1.272169649600982666e-01 3.950713574886322021e-01 2.018462419509887695e-01 -2.475668936967849731e-01 2.901696264743804932e-01 -1.491562426090240479e-01 -5.922015756368637085e-02 2.087739557027816772e-01 -5.707079172134399414e-02 -1.888012513518333435e-02 3.995812237262725830e-01 -1.593972891569137573e-01 -3.149167448282241821e-02 -1.870734244585037231e-01 -8.353528380393981934e-02 -1.127131842076778412e-02 3.792099654674530029e-02 1.994190737605094910e-02 1.870607584714889526e-01 6.651870906352996826e-02 1.187960207462310791e-01 9.666232019662857056e-02 3.058566153049468994e-01 1.620947718620300293e-01 1.478242427110671997e-01
1.176495105028152466e-01 2.629061639308929443e-01 5.247287917882204056e-03 2.322564646601676941e-02 -3.224081918597221375e-02 2.456034347414970398e-02 3.338781744241714478e-02 1.995462924242019653e-02 2.711883485317230225e-01 1.292489916086196899e-01 3.628615289926528931e-02 2.607896327972412109e-01 9.161092340946197510e-03 -4.506162554025650024e-02 -2.449548244476318359e-01 1.840716153383255005e-01 -1.999478936195373535e-01 4.075018465518951416e-01 -2.118482589721679688e-01 -3.023394942283630371e-01 1.496609151363372803e-01 1.706800311803817749e-01 -6.299707293510437012e-02 2.092045992612838745e-01 -1.168488189578056335e-01 -1.833877116441726685e-01 -3.375277817249298096e-01 5.014031380414962769e-02 1.345971524715423584e-01 -1.205184757709503174e-01 8.965876698493957520e-02 1.083777248859405518e-01
5.256635546684265137e-01 2.972333505749702454e-02 1.110114380717277527e-01 1.524664014577865601e-01 -2.089698240160942078e-02 -6.758012622594833374e-02 -3.277464583516120911e-02 -8.410895615816116333e-02 5.550550669431686401e-02 2.725813984870910645e-01 2.945358455181121826e-01 1.885768175125122070e-01 -7.234729081392288208e-02 5.639518424868583679e-02 -3.691463265568017960e-03 3.198254480957984924e-02 2.760780155658721924e-01 1.503942310810089111e-01 1.749226301908493042e-01 -2.678749263286590576e-01 1.037798151373863220e-01 -2.607462182641029358e-02 3.016878664493560791e-01 1.361314766108989716e-02 -1.700689494609832764e-01 -4.832060262560844421e-02 -2.068189382553100586e-01 -6.351391971111297607e-02 -1.923669129610061646e-01 5.037814751267433167e-02 1.925922632217407227e-01 7.989275455474853516e-02
3.731928393244743347e-02 1.569515913724899292e-01 1.777862757444381714e-01 -5.204479768872261047e-02 -1.401162445545196533e-01 -2.090691924095153809e-01 7.883869111537933350e-03 3.337202221155166626e-02 2.026388645172119141e-01 5.060696974396705627e-02 3.644783794879913330e-02 2.753577828407287598e-01 -1.947546750307083130e-01 7.509377319365739822e-03 1.115326136350631714e-01 4.831231757998466492e-02 3.058126568794250488e-01 1.632522046566009521e-01 -4.192290082573890686e-02 -4.816903546452522278e-02 -2.107082307338714600e-01 -9.911065548658370972e-02 2.464985847473144531e-01 1.009254530072212219e-01 -1.154994815587997437e-01 -3.055175244808197021e-01 -1.881014853715896606e-01 -2.281869649887084961e-01 4.200947582721710205e-01 1.891939640045166016e-01 2.617310499772429466e-03 2.139461189508438110e-01
3.795074224472045898e-01 6.112093105912208557e-02 3.178275823593139648e-01 9.013949334621429443e-02 -2.971565816551446915e-03 -1.238857582211494446e-01 2.304322719573974609e-01 -1.209126710891723633e-01 3.905588388442993164e-01 2.156617939472198486e-01 -1.059429794549942017e-01 3.613874614238739014e-01 -2.244137972593307495e-01 2.867206372320652008e-02 -1.915383189916610718e-01 2.878109365701675415e-02 1.383741479367017746e-02 -1.716416887938976288e-02 -1.334462761878967285e-01 -1.641593575477600098e-01 2.533082664012908936e-01 1.549842655658721924e-01 1.815149635076522827e-01 8.401340246200561523e-02 -1.458445936441421509e-01 8.793774992227554321e-02 -3.018309548497200012e-02 1.280122343450784683e-02 6.421805173158645630e-02 -8.272703737020492554e-02 1.194443628191947937e-01 4.131451249122619629e-02
1.729391068220138550e-01 4.049279540777206421e-02 -1.472436934709548950e-01 -2.199835181236267090e-01 9.183552116155624390e-02 -1.294864714145660400e-01 2.998889386653900146e-01 -1.846760958433151245e-01 1.058006659150123596e-01 8.033998310565948486e-02 9.511666744947433472e-02 1.274340003728866577e-01 -1.805579513311386108e-01 -1.172280013561248779e-01 1.503261592006310821e-05 7.656252011656761169e-03 -2.117836289107799530e-02 2.247714549303054810e-01 -1.418829560279846191e-01 -2.398924529552459717e-01 -1.357570886611938477e-01 -3.743601730093359947e-03 2.923605740070343018e-01 3.275834023952484131e-01 -8.742122352123260498e-02 -1.582103669643402100e-01 9.858988225460052490e-02 -1.018652245402336121e-01 1.519794166088104248e-01 -2.512541711330413818e-01 -5.511923506855964661e-02 4.217690825462341309e-01
3.149116039276123047e-01 -1.526030898094177246e-01 -9.415252134203910828e-03 7.871635258197784424e-02 -2.500303089618682861e-01 1.387227475643157959e-01 1.703654229640960693e-02 3.462328612804412842e-01 1.148002520203590393e-01 5.714826658368110657e-02 1.603292673826217651e-01 2.041195183992385864e-01 -1.320955008268356323e-01 6.653954833745956421e-02 -1.111097559332847595e-01 6.793000549077987671e-02 -3.458072245121002197e-01 3.146598041057586670e-01 1.303676702082157135e-02 9.927648305892944336e-02 -4.293888807296752930e-02 1.368868947029113770e-01 2.747966051101684570e-01 2.451787143945693970e-01 3.103121183812618256e-02 6.914221495389938354e-02 -2.745804935693740845e-02 1.154478490352630615e-01 -2.691923268139362335e-02 1.248956099152565002e-01 2.318824082612991333e-01 2.682052850723266602e-01
2.169255912303924561e-01 3.176794052124023438e-01 1.795096248388290405e-01 5.261060968041419983e-02 -5.390464514493942261e-02 1.704447716474533081e-01 2.383783608675003052e-01 1.464952677488327026e-01 2.455753982067108154e-01 3.118539750576019287e-01 -1.205100488732568920e-04 1.827453225851058960e-01 1.237139552831649780e-01 7.176396995782852173e-02 2.248509675264358521e-01 3.166466718539595604e-03 9.742525219917297363e-02 1.966433413326740265e-02 6.831093877553939819e-02 9.184367954730987549e-02 -2.644065618515014648e-01 1.162292063236236572e-01 2.147059589624404907e-01 2.145648896694183350e-01 -4.670627415180206299e-03 -7.904645055532455444e-03 -1.875336468219757080e-01 2.378638833761215210e-01 1.378001421689987183e-01 3.013306856155395508e-01 1.292444020509719849e-01 1.671755164861679077e-01
-1.742022782564163208e-01 2.767938673496246338e-01 -4.514921084046363831e-02 -5.692550539970397949e-02 -3.609552979469299316e-01 5.155704915523529053e-02 1.531033813953399658e-01 -1.090118512511253357e-01 9.314052015542984009e-02 2.364951968193054199e-01 3.398232758045196533e-01 4.840440154075622559e-01 2.610368281602859497e-02 -1.797365993261337280e-01 5.940849334001541138e-02 1.609392315149307251e-01 1.202472671866416931e-01 2.261230498552322388e-01 -1.319056004285812378e-01 -2.903807163238525391e-02 -1.929296553134918213e-02 -1.563603878021240234e-01 1.512308418750762939e-01 1.309138387441635132e-01 -6.062025204300880432e-02 -5.742005631327629089e-02 -7.180193811655044556e-02 8.343868702650070190e-02 1.335018873214721680e-01 8.302678912878036499e-02 1.012222245335578918e-01 1.999321430921554565e-01
2.200002074241638184e-01 2.059707790613174438e-01 1.857637465000152588e-01 -6.640606094151735306e-03 -6.595766544342041016e-02 1.440102607011795044e-01 1.766389757394790649e-01 1.562751233577728271e-01 2.392047643661499023e-01 9.335509687662124634e-02 5.738209001719951630e-03 3.875249996781349182e-02 -1.396568268537521362e-01 -9.397342056035995483e-02 8.418191969394683838e-02 -1.814198214560747147e-03 3.951705098152160645e-01 1.209746450185775757e-01 -2.397200465202331543e-01 -3.921556174755096436e-01 -3.301073312759399414e-01 -1.690447703003883362e-02 2.195961326360702515e-01 -7.891634851694107056e-02 2.516228705644607544e-02 -1.392889171838760376e-01 9.042453020811080933e-03 -1.207393854856491089e-01 1.988431513309478760e-01 7.090391218662261963e-02 1.926265805959701538e-01 1.699969321489334106e-01
9.949459880590438843e-02 2.746848165988922119e-01 -2.996409870684146881e-02 2.885683625936508179e-02 -7.529368996620178223e-02 -8.123398758471012115e-03 3.182472288608551025e-02 -2.009740620851516724e-01 6.065065041184425354e-02 9.828853607177734375e-02 -2.404380030930042267e-02 4.754815995693206787e-01 9.525298327207565308e-02 -1.080634221434593201e-01 -1.715264618396759033e-01 5.196064710617065430e-03 1.275321543216705322e-01 6.631734222173690796e-02 -4.298262670636177063e-02 -1.373054087162017822e-01 -3.083919361233711243e-02 2.297118753194808960e-01 1.995822489261627197e-01 2.098159790039062500e-01 1.023679822683334351e-01 -2.525328397750854492e-01 -7.799302041530609131e-02 2.285729646682739258e-01 3.252689838409423828e-01 2.824057340621948242e-01 -3.027118183672428131e-02 2.785570323467254639e-01
2.402935773134231567e-01 4.366538673639297485e-02 2.712013758718967438e-02 -1.802105903625488281e-01 -6.055698916316032410e-02 -1.433855891227722168e-01 -1.816916093230247498e-02 -1.119067799299955368e-02 8.903544396162033081e-02 1.204852610826492310e-01 -3.437165170907974243e-03 1.449631005525588989e-01 -1.417704224586486816e-01 1.699468120932579041e-03 -9.002465009689331055e-02 -8.241056650876998901e-02 -1.853747963905334473e-01 9.758172184228897095e-02 -5.300421640276908875e-02 -2.276303023099899292e-01 2.277061045169830322e-01 5.162702128291130066e-02 2.139700800180435181e-01 2.401535511016845703e-01 -3.245301544666290283e-02 -4.579819142818450928e-01 2.902503907680511475e-01 1.384668797254562378e-01 7.132384181022644043e-02 -1.694241464138031006e-01 3.155489638447761536e-02 4.455350339412689209e-01
2.799418866634368896e-01 -1.290939152240753174e-01 5.021415650844573975e-02 -2.201421745121479034e-02 -1.129830852150917053e-01 9.998042881488800049e-02 2.793827950954437256e-01 3.031817078590393066e-01 2.436057329177856445e-01 1.435284409672021866e-02 -6.016034260392189026e-02 1.493369787931442261e-01 1.887303739786148071e-01 -1.808123737573623657e-01 1.122945826500654221e-02 1.237259656190872192e-01 -3.697196543216705322e-01 2.074508368968963623e-01 -3.170553594827651978e-02 7.480862736701965332e-02 7.329236716032028198e-02 -2.833584249019622803e-01 2.984747290611267090e-01 1.280482560396194458e-01 -1.256152838468551636e-01 -2.133588492870330811e-02 -5.981439352035522461e-02 3.654694557189941406e-02 8.650941401720046997e-02 2.824180722236633301e-01 -8.535769581794738770e-02 2.164582908153533936e-01
1.011680290102958679e-01 1.946493238210678101e-02 3.557571908459067345e-03 -2.263242602348327637e-01 -1.862007975578308105e-01 7.036251574754714966e-02 -6.953064352273941040e-02 -9.786497056484222412e-02 -1.258091256022453308e-02 2.580941319465637207e-01 5.037762690335512161e-03 2.081080228090286255e-01 -6.276393681764602661e-02 -3.546959534287452698e-02 5.796830356121063232e-02 -9.861164540052413940e-02 -2.585239410400390625e-01 1.190984547138214111e-01 -2.949829995632171631e-01 3.953859210014343262e-02 -3.533050715923309326e-01 -1.298291143029928207e-02 3.795449137687683105e-01 3.020050562918186188e-02 -1.717566996812820435e-01 -1.256965845823287964e-01 -1.394587196409702301e-02 -5.408630706369876862e-03 -2.856874167919158936e-01 1.260009855031967163e-01 3.481649458408355713e-01 2.278972715139389038e-01
-1.315731834620237350e-02 1.502684801816940308e-01 2.192521393299102783e-01 -1.878717392683029175e-01 -1.366838514804840088e-01 -6.289292126893997192e-02 6.209137663245201111e-02 8.872592449188232422e-02 -9.117649868130683899e-03 -1.420399248600006104e-01 1.260759979486465454e-01 2.452805340290069580e-01 7.394487410783767700e-02 -1.018447950482368469e-01 -2.426122575998306274e-01 -6.638988852500915527e-02 -1.417594552040100098e-01 3.791594505310058594e-01 1.590767689049243927e-02 -1.829361915588378906e-01 9.837036579847335815e-02 1.589201688766479492e-01 1.155563741922378540e-01 5.281369090080261230e-01 7.187908142805099487e-02 -2.644360959529876709e-01 -1.586368083953857422e-01 2.190738916397094727e-02 5.966860800981521606e-02 8.356441557407379150e-02 1.563762277364730835e-01 1.535010933876037598e-01
2.479136884212493896e-01 -2.878940105438232422e-02 -1.265469342470169067e-01 -3.560652434825897217e-01 7.179807126522064209e-02 1.211033575236797333e-02 1.698958277702331543e-01 -9.895513206720352173e-02 1.790214180946350098e-01 1.052095517516136169e-01 2.979078888893127441e-01 1.645779758691787720e-01 1.021017804741859436e-01 4.795247688889503479e-02 1.198435854166746140e-02 9.416297078132629395e-02 -5.591505020856857300e-02 2.251937687397003174e-01 -3.272462487220764160e-01 -2.692135274410247803e-01 4.859959706664085388e-02 -9.744006395339965820e-02 2.821168005466461182e-01 2.226639091968536377e-01 8.689261972904205322e-02 -1.685208231210708618e-01 -4.092578962445259094e-02 6.400781217962503433e-03 2.236661911010742188e-01 -9.009984135627746582e-02 1.373463124036788940e-01 2.848919332027435303e-01
2.207743078470230103e-01 -2.578434050083160400e-01 8.767556399106979370e-02 1.601759344339370728e-01 3.450687974691390991e-02 1.213813945651054382e-01 3.157775998115539551e-01 2.425418198108673096e-01 1.262630671262741089e-01 2.200648635625839233e-01 1.692059338092803955e-01 2.494897395372390747e-01 -6.784752011299133301e-03 -6.583129614591598511e-02 6.291072815656661987e-02 1.396597325801849365e-01 -1.150007322430610657e-01 1.711818873882293701e-01 -9.136354178190231323e-02 -1.039440259337425232e-01 -6.302377581596374512e-02 2.034521847963333130e-01 1.659322530031204224e-01 2.239772081375122070e-01 -1.468869391828775406e-02 1.973652094602584839e-01 1.267580240964889526e-01 -4.015761986374855042e-02 -1.136782541871070862e-01 1.544632315635681152e-01 3.418931663036346436e-01 3.140240907669067383e-01
-1.287066340446472168e-01 3.842772543430328369e-01 1.511546503752470016e-02 -1.141446828842163086e-01 1.546181887388229370e-01 8.287334442138671875e-02 2.119658440351486206e-01 2.203333675861358643e-01 1.851367503404617310e-01 2.271717637777328491e-01 -7.127948850393295288e-02 5.053627490997314453e-02 -3.706604242324829102e-02 1.483547538518905640e-01 -1.138546019792556763e-01 -5.152779072523117065e-02 1.122436448931694031e-01 -1.271238178014755249e-02 1.214249208569526672e-01 -1.737512946128845215e-01 5.644492805004119873e-02 1.372727900743484497e-01 3.424811363220214844e-01 8.565858751535415649e-02 -2.858704142272472382e-02 -3.231745660305023193e-01 -1.784103661775588989e-01 1.456778794527053833e-01 -7.959801703691482544e-02 1.932372152805328369e-01 3.584088683128356934e-01 1.758969426155090332e-01
2.789029479026794434e-01 -3.015766106545925140e-02 -6.225602701306343079e-02 1.824220716953277588e-01 6.914705038070678711e-03 6.138802319765090942e-02 4.769133403897285461e-02 3.992067873477935791e-01 2.213258445262908936e-01 2.943530976772308350e-01 -1.609676517546176910e-03 3.368708789348602295e-01 1.380565315485000610e-01 -1.668805629014968872e-01 -1.969751715660095215e-01 1.362503319978713989e-01 -3.492012619972229004e-04 1.622499376535415649e-01 -6.908602267503738403e-02 2.662762254476547241e-02 -1.574059426784515381e-01 -2.779549956321716309e-01 -5.375012755393981934e-02 1.792047359049320221e-02 -8.324686437845230103e-02 -1.332738697528839111e-01 1.251103430986404419e-01 3.536531701683998108e-02 -1.545515060424804688e-01 -8.664112538099288940e-02 2.176551520824432373e-01 3.284703791141510010e-01
-6.815197318792343140e-02 -5.257824808359146118e-02 -7.937880605459213257e-02 -6.048241257667541504e-02 1.321210153400897980e-02 7.056864351034164429e-02 1.829621046781539917e-01 -2.825537323951721191e-01 1.576055139303207397e-01 2.572103142738342285e-01 1.127883568406105042e-01 5.572827458381652832e-01 1.200520172715187073e-01 -6.366447359323501587e-02 7.458923757076263428e-02 -6.568997050635516644e-04 -5.613764375448226929e-02 1.599784791469573975e-01 -8.389018476009368896e-02 7.783478498458862305e-02 -1.643694192171096802e-01 3.566304221749305725e-02 4.178433716297149658e-01 -9.692678228020668030e-03 -2.393447905778884888e-01 -1.597803980112075806e-01 4.716534540057182312e-02 1.997950077056884766e-01 -8.539417386054992676e-02 1.823445707559585571e-01 1.259177178144454956e-02 1.240106746554374695e-01
-8.810109645128250122e-02 1.148486360907554626e-01 2.433438152074813843e-01 1.101807132363319397e-01 2.003494650125503540e-02 6.286396831274032593e-02 2.939883433282375336e-02 2.191222757101058960e-01 2.001668214797973633e-01 1.552916169166564941e-01 -1.461104154586791992e-01 2.803536951541900635e-01 3.108769096434116364e-02 1.119413897395133972e-01 -1.567986160516738892e-01 -1.100713983178138733e-01 4.240605831146240234e-01 2.155454605817794800e-01 2.844687551259994507e-02 -2.350231558084487915e-01 -8.514580130577087402e-02 1.268881559371948242e-01 2.562232315540313721e-01 -2.380742132663726807e-02 -1.464412212371826172e-01 -1.697149872779846191e-01 -1.387013494968414307e-01 -6.907238066196441650e-02 -2.362127602100372314e-01 2.832919955253601074e-01 2.196945548057556152e-01 9.827845543622970581e-02
2.301168739795684814e-01 5.141030997037887573e-02 -2.169007249176502228e-02 -1.602438837289810181e-01 -5.685839056968688965e-02 -9.092631191015243530e-02 -6.626164168119430542e-02 1.133253239095211029e-02 -1.191318780183792114e-02 -7.170107960700988770e-02 -1.099567562341690063e-01 3.933950662612915039e-01 -1.182844713330268860e-01 1.946775019168853760e-01 -2.924799919128417969e-01 2.116801291704177856e-01 2.393128871917724609e-01 3.551956638693809509e-02 -2.202670127153396606e-01 2.805699221789836884e-02 2.521902918815612793e-01 5.956667289137840271e-02 6.444032490253448486e-02 1.076520308852195740e-01 1.101509667932987213e-02 -1.603868305683135986e-01 -4.897002503275871277e-02 -6.251786649227142334e-02 -1.708397269248962402e-02 2.095838040113449097e-01 6.850044429302215576e-02 5.254241228103637695e-01
1.942995339632034302e-01 1.569682918488979340e-02 -2.322536893188953400e-02 -4.926404356956481934e-01 1.858715116977691650e-01 -9.526648791506886482e-04 -3.174455091357231140e-02 1.933051049709320068e-01 9.951020777225494385e-02 1.935736835002899170e-01 5.338614806532859802e-02 3.909454345703125000e-01 -1.125768274068832397e-01 6.365435570478439331e-02 -2.566583156585693359e-01 3.823795355856418610e-03 -4.183539748191833496e-02 3.770868480205535889e-01 9.228923916816711426e-02 -2.233232744038105011e-02 -3.188266605138778687e-02 2.128788381814956665e-01 7.957737892866134644e-02 1.118353232741355896e-01 6.072049960494041443e-02 -2.335191518068313599e-01 -1.452462840825319290e-02 -1.423112601041793823e-01 4.002088308334350586e-02 7.650457322597503662e-02 -1.349568217992782593e-01 1.941251158714294434e-01
2.869665920734405518e-01 -1.040418669581413269e-01 3.061281442642211914e-01 -3.920061588287353516e-01 1.332218945026397705e-01 -2.108278125524520874e-01 9.482638537883758545e-02 2.407806068658828735e-01 -7.068711332976818085e-03 -2.984219789505004883e-02 -5.186482146382331848e-02 4.589725434780120850e-01 -1.405199319124221802e-01 -2.720170021057128906e-01 2.167050838470458984e-01 6.383962929248809814e-02 -1.024797856807708740e-01 1.808301061391830444e-01 -1.965205371379852295e-02 -1.373092383146286011e-01 -7.650580257177352905e-02 1.300906985998153687e-01 2.183996513485908508e-02 1.041886582970619202e-01 7.764196023344993591e-03 -1.690869331359863281e-01 -4.643614590167999268e-02 -7.266582548618316650e-02 9.673740714788436890e-02 4.581227898597717285e-02 9.999671019613742828e-03 1.643824428319931030e-01
8.746855705976486206e-02 2.977734617888927460e-02 2.401757538318634033e-01 1.941202324815094471e-03 -1.940958946943283081e-01 -2.423941195011138916e-01 2.445633858442306519e-01 -2.321268990635871887e-02 3.393141925334930420e-01 1.894345730543136597e-01 -1.771736890077590942e-01 2.410150617361068726e-01 -2.748372554779052734e-01 -4.156804829835891724e-02 4.285774752497673035e-02 1.463990956544876099e-01 -1.028413251042366028e-01 2.898131608963012695e-01 -1.964116245508193970e-01 -9.732032567262649536e-02 -1.726142913103103638e-01 -2.995935641229152679e-02 -2.746496498584747314e-01 1.700088530778884888e-01 -1.793663389980792999e-02 -7.742149382829666138e-02 -1.952198147773742676e-01 7.247352600097656250e-02 2.516985535621643066e-01 7.781323045492172241e-02 1.374767720699310303e-01 1.425959169864654541e-01
3.528985977172851562e-01 1.044304668903350830e-01 9.019778668880462646e-02 1.082613542675971985e-01 -8.163219690322875977e-02 3.295325860381126404e-02 2.506485879421234131e-01 -7.771532982587814331e-02 -1.399348825216293335e-01 8.922998607158660889e-02 1.986448615789413452e-01 3.171879947185516357e-01 -2.150276601314544678e-01 1.786742210388183594e-01 -3.408214077353477478e-02 2.082378268241882324e-01 -1.203086152672767639e-01 2.147146165370941162e-01 -2.045532315969467163e-01 -2.751667425036430359e-02 7.209721207618713379e-02 2.076523154973983765e-01 7.460541278123855591e-02 -3.652521222829818726e-02 5.039472877979278564e-02 -3.603737652301788330e-01 1.064722016453742981e-01 -1.068387255072593689e-01 -8.464028686285018921e-02 1.599506437778472900e-01 2.865459620952606201e-01 2.222141325473785400e-01
3.789008855819702148e-01 1.866887956857681274e-01 -2.906731665134429932e-01 8.624696172773838043e-03 -2.287930399179458618e-01 6.502699106931686401e-02 1.908542029559612274e-02 3.484959900379180908e-02 1.559152156114578247e-01 -4.997273907065391541e-02 -1.023396626114845276e-01 1.557880640029907227e-01 -1.590590029954910278e-01 2.055246196687221527e-02 2.025530189275741577e-01 -7.478027790784835815e-02 8.071114122867584229e-02 1.830853968858718872e-01 9.662019461393356323e-02 2.396222800016403198e-01 -1.414527595043182373e-01 2.882584631443023682e-01 2.245683968067169189e-01 5.983686447143554688e-02 4.750120267271995544e-02 -7.135798037052154541e-02 -3.239302337169647217e-01 3.026668913662433624e-02 2.486793994903564453e-01 2.136588096618652344e-01 1.582909822463989258e-01 1.879514604806900024e-01
4.894510209560394287e-01 -2.856742963194847107e-02 1.068173646926879883e-01 -3.227600455284118652e-01 -5.204885452985763550e-02 -1.779091358184814453e-02 1.422960609197616577e-01 -1.611770838499069214e-01 3.109961748123168945e-01 1.320136338472366333e-01 9.864801168441772461e-02 2.046899646520614624e-01 2.250296063721179962e-02 1.556069403886795044e-01 8.854828029870986938e-02 -1.605107262730598450e-02 1.676948517560958862e-01 6.627195328474044800e-02 -5.034140124917030334e-02 -7.632298767566680908e-02 5.032326281070709229e-02 -2.032808363437652588e-01 2.794813215732574463e-01 5.056669190526008606e-02 6.181435286998748779e-02 -2.698926329612731934e-01 2.356708794832229614e-01 1.016268432140350342e-01 1.944582462310791016e-01 1.321706026792526245e-01 1.432674229145050049e-01 1.116067022085189819e-01
1.794184744358062744e-01 3.939280286431312561e-02 -2.967217862606048584e-01 2.228254675865173340e-01 2.068088501691818237e-01 4.671826213598251343e-02 9.646628797054290771e-02 5.954998731613159180e-02 -1.179262623190879822e-02 1.043399348855018616e-01 9.113041684031486511e-03 3.268853425979614258e-01 -3.154812455177307129e-01 -2.496794909238815308e-01 -1.227930262684822083e-01 5.886578932404518127e-02 1.745015382766723633e-01 3.637806326150894165e-02 -1.338731646537780762e-01 -4.286647960543632507e-02 -5.726639181375503540e-02 -1.896441429853439331e-01 1.655285656452178955e-01 2.586463093757629395e-01 -1.969214826822280884e-01 3.104741871356964111e-02 -3.244661986827850342e-01 -1.198181360960006714e-01 -9.141694009304046631e-02 1.939437985420227051e-01 1.642609685659408569e-01 2.344731539487838745e-01
1.785848736763000488e-01 2.997576594352722168e-01 -8.140657842159271240e-02 -3.559377491474151611e-01 -1.477639973163604736e-01 -5.828711390495300293e-02 1.838453561067581177e-01 2.141589969396591187e-01 3.984185308218002319e-02 4.546163976192474365e-02 -1.369127780199050903e-01 4.622138738632202148e-01 -1.248504593968391418e-01 -1.349673606455326080e-02 -1.843263953924179077e-02 -3.856184333562850952e-02 -1.876231580972671509e-01 1.862130612134933472e-01 6.158744543790817261e-02 -1.069846563041210175e-02 2.054821886122226715e-02 -3.987419977784156799e-02 2.002313286066055298e-01 -9.974776208400726318e-02 -2.537531554698944092e-01 -1.248403452336788177e-02 5.673810373991727829e-03 -3.206786811351776123e-01 1.183075234293937683e-01 2.900893054902553558e-02 1.844832440838217735e-03 2.798343598842620850e-01
-1.365662515163421631e-01 8.794168010354042053e-03 -9.163619019091129303e-03 -7.283237576484680176e-02 2.738822065293788910e-02 -1.826997995376586914e-01 5.816835910081863403e-02 -5.762234213761985302e-04 1.002798900008201599e-01 1.620781272649765015e-01 9.435491263866424561e-02 3.118515312671661377e-01 -5.105051025748252869e-02 7.610524445772171021e-02 -1.612643748521804810e-01 -5.911821499466896057e-02 1.993962228298187256e-01 6.610876321792602539e-02 -2.434785850346088409e-02 -4.073961079120635986e-01 1.144430860877037048e-01 -6.163328513503074646e-02 1.264889538288116455e-01 6.614977866411209106e-02 -2.696116864681243896e-01 -1.093571111559867859e-01 -3.084532916545867920e-01 -5.428851023316383362e-02 -2.445826232433319092e-01 3.936851918697357178e-01 2.230291813611984253e-01 2.504720687866210938e-01
2.009190768003463745e-01 -2.333730161190032959e-01 1.132514700293540955e-01 -5.694531276822090149e-02 -9.548179060220718384e-02 2.047083079814910889e-01 1.497869845479726791e-03 1.988430321216583252e-01 4.657725989818572998e-02 1.323232054710388184e-01 1.624220907688140869e-01 2.310207337141036987e-01 -8.560863882303237915e-02 4.784353822469711304e-02 1.750512747094035149e-03 8.281690534204244614e-04 -2.877698838710784912e-01 2.670993804931640625e-01 2.345160767436027527e-02 -9.177253395318984985e-02 -1.165916994214057922e-01 2.049539834260940552e-01 3.742507994174957275e-01 1.338113099336624146e-01 -1.340854018926620483e-01 1.173051968216896057e-01 6.483612209558486938e-02 4.696330800652503967e-02 -6.407738476991653442e-02 2.080050408840179443e-01 4.231373965740203857e-01 2.196007519960403442e-01
-7.776206731796264648e-02 4.355411976575851440e-02 -5.182534456253051758e-02 -1.483557224273681641e-01 -3.561025718227028847e-03 -6.839613616466522217e-02 6.485505495220422745e-03 -1.927758008241653442e-02 1.679178923368453979e-01 -2.501794137060642242e-02 1.006347835063934326e-01 5.967617034912109375e-02 -3.218063712120056152e-02 -3.013693690299987793e-01 -1.710469126701354980e-01 9.421941637992858887e-02 2.988978028297424316e-01 3.525919616222381592e-01 2.149954997003078461e-02 1.648379564285278320e-01 -1.299853771924972534e-01 -6.189627945423126221e-02 1.434376388788223267e-01 2.220987230539321899e-01 2.314913570880889893e-01 -9.220675379037857056e-02 -1.076789572834968567e-01 -1.109372302889823914e-01 -1.161700766533613205e-02 3.544605076313018799e-01 4.246783852577209473e-01 2.563327550888061523e-01
4.490106701850891113e-01 1.789688691496849060e-02 2.966967523097991943e-01 2.628455162048339844e-01 -1.129041016101837158e-01 4.291342198848724365e-02 -1.957954280078411102e-02 -1.826212704181671143e-01 2.238596379756927490e-01 2.512472271919250488e-01 1.683563590049743652e-01 1.759222894906997681e-01 -1.219164803624153137e-01 2.737639844417572021e-02 -8.933316916227340698e-02 -3.673208877444267273e-02 3.096017837524414062e-01 1.511454433202743530e-01 1.814965456724166870e-01 -1.876204460859298706e-01 4.112924635410308838e-02 4.663360863924026489e-02 2.645657360553741455e-01 8.932764828205108643e-02 -1.001338809728622437e-01 -1.603877395391464233e-01 -1.148971244692802429e-01 1.090113893151283264e-01 -2.099113017320632935e-01 1.140525490045547485e-01 -2.581268921494483948e-02 8.889175951480865479e-02
3.524811267852783203e-01 1.889928281307220459e-01 4.081327468156814575e-03 2.233152836561203003e-01 1.043151021003723145e-01 1.781454682350158691e-02 2.611837387084960938e-01 -1.886340230703353882e-01 -1.154940798878669739e-01 4.934650659561157227e-02 1.990711987018585205e-01 3.383821845054626465e-01 -7.511955499649047852e-02 1.696018427610397339e-01 1.276008933782577515e-01 2.600420713424682617e-01 4.417300689965486526e-03 2.194026410579681396e-01 -1.434891968965530396e-01 -1.054998710751533508e-01 -5.707979202270507812e-02 2.447683960199356079e-01 6.431374698877334595e-02 -6.517445296049118042e-02 -3.000113181769847870e-02 -3.250888586044311523e-01 1.208442151546478271e-01 -5.369966477155685425e-02 -1.109549254179000854e-01 1.376784592866897583e-01 1.395345777273178101e-01 2.463742494583129883e-01
2.991265058517456055e-01 3.326004371047019958e-02 1.289645582437515259e-01 -1.117304190993309021e-01 -1.975237876176834106e-01 -4.892709106206893921e-02 5.945092439651489258e-02 -3.259963914752006531e-02 -4.338766261935234070e-02 4.638522863388061523e-02 8.521264046430587769e-02 3.777157664299011230e-01 2.848744019865989685e-02 -9.908885508775711060e-02 -1.106003746390342712e-01 2.649534344673156738e-01 -2.027210295200347900e-01 3.946878015995025635e-01 -3.940546810626983643e-01 -1.137691214680671692e-01 -4.266396164894104004e-02 5.845692008733749390e-02 -1.002414301037788391e-01 -1.147933974862098694e-01 -4.256376624107360840e-02 -3.517011702060699463e-01 -5.060099437832832336e-02 -3.365841135382652283e-02 -4.556545242667198181e-02 6.141824647784233093e-02 1.506985872983932495e-01 1.896055936813354492e-01
4.087417423725128174e-01 1.127296760678291321e-01 2.833612076938152313e-02 3.183238804340362549e-01 6.020752340555191040e-02 -1.545847952365875244e-01 1.107206940650939941e-01 -8.448402397334575653e-03 1.231516525149345398e-01 -3.085005581378936768e-01 -1.022306904196739197e-01 3.802458941936492920e-01 -2.168938219547271729e-01 1.453385800123214722e-01 2.280215360224246979e-02 -4.703285638242959976e-03 5.884390696883201599e-02 2.646352648735046387e-01 -7.643410563468933105e-02 6.183264404535293579e-02 6.158399581909179688e-02 -4.471708461642265320e-02 9.108110517263412476e-02 1.917166076600551605e-02 -2.488797530531883240e-03 -2.259179204702377319e-01 1.661695986986160278e-01 -7.488353550434112549e-02 -2.273601591587066650e-01 1.251834928989410400e-01 1.441571861505508423e-01 2.722623944282531738e-01
2.409065961837768555e-01 1.368983387947082520e-01 6.959690898656845093e-02 1.873438209295272827e-01 4.391468688845634460e-02 -1.852217316627502441e-01 2.192635536193847656e-01 5.029061436653137207e-02 -1.233783811330795288e-01 1.774506061337888241e-03 3.188234269618988037e-01 1.993231773376464844e-01 -6.176181510090827942e-02 1.048577055335044861e-01 -3.490965068340301514e-02 2.393214702606201172e-01 -1.320617347955703735e-01 4.403421580791473389e-01 -5.977261066436767578e-02 -1.473149955272674561e-01 -5.780745297670364380e-03 -1.010190974920988083e-02 -6.248167529702186584e-02 1.468026638031005859e-01 2.160268463194370270e-02 1.413526828400790691e-03 8.430428802967071533e-02 -2.338665872812271118e-01 -1.035318300127983093e-01 1.552308052778244019e-01 3.109853565692901611e-01 3.324611485004425049e-01
3.833301961421966553e-01 4.031479358673095703e-02 7.293259352445602417e-02 -8.109540492296218872e-02 5.951794981956481934e-02 -6.548358500003814697e-02 -5.950167402625083923e-02 -6.741001456975936890e-02 2.235497348010540009e-02 -6.758432090282440186e-02 -2.133725211024284363e-02 3.445171415805816650e-01 -2.699339091777801514e-01 8.465288579463958740e-02 6.731736660003662109e-02 -7.329171150922775269e-02 -9.808360040187835693e-02 3.328213840723037720e-02 -1.690140515565872192e-01 1.224605590105056763e-01 4.115008935332298279e-02 2.089599706232547760e-02 2.335535138845443726e-01 1.387331485748291016e-01 -6.790656596422195435e-02 3.214112296700477600e-02 -2.734440565109252930e-01 -1.960921585559844971e-01 1.971039891941472888e-04 5.011971592903137207e-01 -2.411397993564605713e-01 2.259287983179092407e-01
4.226175546646118164e-01 2.976657450199127197e-01 1.666250973939895630e-01 -2.300986461341381073e-02 -1.554979849606752396e-02 3.205416500568389893e-01 3.498549014329910278e-02 4.680630937218666077e-02 1.009961217641830444e-01 2.345145195722579956e-01 9.010028839111328125e-02 2.807974256575107574e-02 -2.077426612377166748e-01 1.782391965389251709e-01 3.089753910899162292e-02 -7.372505962848663330e-02 1.936673074960708618e-01 3.338517248630523682e-01 -1.566546261310577393e-01 -1.837811768054962158e-01 -4.393605515360832214e-02 -2.353602200746536255e-01 2.880334854125976562e-01 1.206039711833000183e-01 -1.178334727883338928e-01 -1.206798702478408813e-01 -5.690014734864234924e-02 -1.423103362321853638e-01 1.513893157243728638e-01 -2.579981461167335510e-02 -6.199748069047927856e-02 3.453166037797927856e-02
3.082413971424102783e-01 9.607028961181640625e-02 6.012224778532981873e-02 -6.769338250160217285e-02 -1.916708052158355713e-02 -2.055919170379638672e-01 6.753236055374145508e-02 2.262422889471054077e-01 1.374552696943283081e-01 -5.613524094223976135e-02 -1.060810983180999756e-01 5.008021593093872070e-01 3.128609359264373779e-01 -1.430763602256774902e-01 -2.578108012676239014e-01 2.162529900670051575e-02 -9.535973519086837769e-02 2.638435065746307373e-01 2.040624469518661499e-01 1.541603207588195801e-01 -2.227868437767028809e-01 2.063446212559938431e-03 -2.648719400167465210e-02 8.279471099376678467e-02 -1.025516167283058167e-01 -2.024503499269485474e-01 -1.495990809053182602e-02 -7.645073812454938889e-03 -5.761619284749031067e-02 3.155495226383209229e-02 1.411248296499252319e-01 2.060720920562744141e-01
2.739867568016052246e-01 -1.495467573404312134e-01 1.706595271825790405e-01 -1.012092828750610352e-01 -1.081825792789459229e-01 9.754367917776107788e-02 -1.109838932752609253e-01 2.379445880651473999e-01 3.117838641628623009e-03 4.090878367424011230e-01 1.595881134271621704e-01 1.134924218058586121e-01 -1.007926762104034424e-01 1.324295252561569214e-01 -2.670750617980957031e-01 7.367679476737976074e-02 -1.227380186319351196e-01 3.305671215057373047e-01 -1.160277351737022400e-01 -4.391757026314735413e-02 -5.215460550971329212e-04 -5.789335817098617554e-02 2.074974775314331055e-01 1.442378312349319458e-01 -6.078745424747467041e-02 -6.210751459002494812e-02 1.989731192588806152e-02 4.409886896610260010e-02 -2.282289117574691772e-01 2.299947291612625122e-01 3.280723094940185547e-01 1.828320473432540894e-01
-1.166782435029745102e-02 2.554769217967987061e-01 1.605479270219802856e-01 -1.390707958489656448e-02 1.142334491014480591e-01 -1.204267069697380066e-01 1.043441295623779297e-01 2.270611971616744995e-01 -6.168292090296745300e-02 2.541409432888031006e-01 7.162216305732727051e-02 1.520716547966003418e-01 -3.347471654415130615e-01 -6.707881391048431396e-02 -1.330902576446533203e-01 -3.078587055206298828e-01 -6.281445175409317017e-02 6.416618824005126953e-02 -1.385537385940551758e-01 1.001954078674316406e-01 -1.319676637649536133e-01 7.557401061058044434e-02 1.741731353104114532e-02 1.563469320535659790e-01 3.447104692459106445e-01 -2.060545980930328369e-01 9.805686771869659424e-02 -1.138910558074712753e-02 -8.441142737865447998e-02 2.996830046176910400e-01 2.279260754585266113e-01 2.963930964469909668e-01
2.880186736583709717e-01 9.019053727388381958e-02 -2.262544929981231689e-01 1.393965333700180054e-01 -2.916702441871166229e-02 5.297849327325820923e-02 3.082805275917053223e-01 -5.828066915273666382e-02 2.716622352600097656e-01 3.064005970954895020e-01 -6.108342111110687256e-02 1.338333785533905029e-01 -1.329407244920730591e-01 -1.498352736234664917e-01 -6.147279962897300720e-02 5.210331827402114868e-02 -2.115537077188491821e-01 3.842633068561553955e-01 7.209104299545288086e-02 -2.751636318862438202e-02 -5.113191902637481689e-02 2.737915217876434326e-01 8.023688197135925293e-02 6.511097401380538940e-02 9.936587512493133545e-02 -8.208315074443817139e-02 5.442746728658676147e-02 1.661535501480102539e-01 -1.123544052243232727e-01 3.567433357238769531e-01 -1.067999377846717834e-01 1.231200546026229858e-01
1.448261886835098267e-01 -1.341548115015029907e-01 -1.432045251131057739e-01 1.415326446294784546e-01 1.507150828838348389e-01 8.120541274547576904e-02 8.888602256774902344e-02 -6.264265626668930054e-02 -5.295917391777038574e-02 2.018076181411743164e-01 -3.026171326637268066e-01 3.347419500350952148e-01 -1.856576800346374512e-01 -2.206344306468963623e-01 -1.376410275697708130e-01 1.371151804924011230e-01 -7.141977548599243164e-02 8.718280494213104248e-02 -2.503964602947235107e-01 2.573273777961730957e-01 -1.632395386695861816e-01 -5.287770181894302368e-02 2.012397795915603638e-01 1.652887463569641113e-01 -8.719739317893981934e-02 -1.177913770079612732e-01 -2.677305936813354492e-01 7.269452512264251709e-02 -5.605076998472213745e-02 1.413882374763488770e-01 1.715060472488403320e-01 3.484725952148437500e-01
2.999322116374969482e-01 1.086740195751190186e-01 -1.265806425362825394e-02 -1.792721822857856750e-02 7.836289703845977783e-02 -1.602032780647277832e-01 4.504625797271728516e-01 1.444930881261825562e-01 2.665267288684844971e-01 9.706835448741912842e-02 -9.749296586960554123e-04 1.637902706861495972e-01 5.296319350600242615e-02 1.228196024894714355e-01 -7.861184328794479370e-02 -3.464680537581443787e-02 5.732119828462600708e-02 1.953688412904739380e-01 4.243464171886444092e-01 1.041916832327842712e-01 -6.103780493140220642e-02 1.460620313882827759e-01 1.260240226984024048e-01 2.467815726995468140e-01 1.968811899423599243e-01 1.909835450351238251e-02 -2.061794325709342957e-02 -9.027708321809768677e-02 9.980496019124984741e-02 2.017141729593276978e-01 1.447099000215530396e-01 2.368026971817016602e-01
2.781673967838287354e-01 -3.110883533954620361e-01 3.937259688973426819e-02 -7.767642289400100708e-02 1.555115729570388794e-01 1.622979193925857544e-01 2.150698453187942505e-01 1.652572751045227051e-01 1.418357342481613159e-01 2.187467068433761597e-01 -6.654012948274612427e-02 3.295044004917144775e-01 -1.491553615778684616e-02 -1.593315154314041138e-01 1.628479659557342529e-01 5.599196627736091614e-02 -2.090936452150344849e-01 2.193204611539840698e-01 2.239543758332729340e-02 -1.233441382646560669e-01 1.092089042067527771e-01 1.279037296772003174e-01 3.142313957214355469e-01 2.291147038340568542e-02 -6.439407169818878174e-02 1.992527991533279419e-01 7.234169542789459229e-02 7.051732391119003296e-02 -1.672432422637939453e-01 5.210059136152267456e-02 3.376452922821044922e-01 1.552713066339492798e-01
2.039805501699447632e-01 1.318211704492568970e-01 8.141354471445083618e-02 7.600335869938135147e-03 4.437923431396484375e-03 1.906760483980178833e-01 -1.614139378070831299e-01 2.390544116497039795e-01 -3.121832944452762604e-02 1.971606016159057617e-01 9.432145953178405762e-02 3.703467845916748047e-01 -3.312227549031376839e-03 1.254975795745849609e-02 -1.184955313801765442e-01 2.710032463073730469e-01 -1.600045412778854370e-01 2.890005409717559814e-01 -1.643218249082565308e-01 8.801190555095672607e-02 -8.814498782157897949e-02 2.347213961184024811e-02 3.012445867061614990e-01 2.317152917385101318e-01 -1.018290594220161438e-01 -1.007150709629058838e-01 1.087815314531326294e-01 3.343783915042877197e-01 -2.046161890029907227e-01 1.580738425254821777e-01 5.571281537413597107e-02 1.745069473981857300e-01
2.913935780525207520e-01 -1.503597795963287354e-01 1.391862239688634872e-02 -1.071848645806312561e-01 3.649885579943656921e-02 2.665897011756896973e-01 2.225319445133209229e-01 3.089075982570648193e-01 -1.313289278186857700e-03 2.620055675506591797e-01 8.600562065839767456e-02 3.393549919128417969e-01 1.625698655843734741e-01 -3.207910433411598206e-02 1.394449770450592041e-01 8.704495429992675781e-02 -7.347835600376129150e-02 1.457078456878662109e-01 6.446596235036849976e-03 -1.726648658514022827e-01 6.135988980531692505e-02 -9.918013960123062134e-02 1.626246571540832520e-01 8.086441457271575928e-02 -9.430222213268280029e-02 1.289861053228378296e-01 1.071244329214096069e-01 -2.740009501576423645e-02 -2.077788710594177246e-01 1.201931983232498169e-01 3.874783813953399658e-01 2.630184292793273926e-01
2.533313930034637451e-01 2.041688188910484314e-03 1.696341037750244141e-01 5.421495437622070312e-02 -2.620438672602176666e-02 8.178948611021041870e-02 1.995488405227661133e-01 1.605027616024017334e-01 1.787642091512680054e-01 1.751547306776046753e-01 -1.970069855451583862e-02 2.017285823822021484e-01 8.828311413526535034e-02 -5.250215996056795120e-03 1.396877616643905640e-01 2.267902493476867676e-01 3.095694119110703468e-03 7.115741074085235596e-02 -1.044847592711448669e-01 -1.875552684068679810e-01 -3.960340619087219238e-01 1.440322101116180420e-01 2.755739986896514893e-01 1.601423174142837524e-01 1.124643087387084961e-01 2.208983600139617920e-01 -3.711962699890136719e-02 -1.696500927209854126e-02 -4.795202612876892090e-02 2.715876996517181396e-01 3.233748078346252441e-01 2.730906307697296143e-01
[truncated: 3,259,401 more chars]
