# Supplementary material for: The Language of Innovation
Source: PLoS One. 2020 Apr 30;15(4):e0230107. doi: 10.1371/journal.pone.0230107 (PMC7194493; doi:10.1371/journal.pone.0230107)
Supplement: S22 File — (GZ) [file pone.0230107.s022.tar.gz › 2000-2004/V2Run_26_VS_4500_embeddings2000-2004ED32.txt]

-3.227807953953742981e-02 2.541403770446777344e-01 9.395558387041091919e-02 4.313944280147552490e-02 4.061323776841163635e-02 7.415934652090072632e-02 -2.050986140966415405e-01 2.125802487134933472e-01 1.580913811922073364e-01 5.180853605270385742e-02 -1.144781485199928284e-01 -2.207992970943450928e-01 1.953140348196029663e-01 1.064217761158943176e-01 1.112398207187652588e-01 7.078007608652114868e-02 -6.310634315013885498e-02 3.204001486301422119e-01 2.841733992099761963e-01 5.091132968664169312e-02 9.921476244926452637e-02 4.816344752907752991e-02 1.929229944944381714e-01 -8.902988582849502563e-02 8.034113794565200806e-03 2.528107166290283203e-01 -1.997647285461425781e-01 -2.202943712472915649e-01 -1.973890364170074463e-01 2.007542401552200317e-01 -1.000229641795158386e-01 4.288457930088043213e-01
-2.865744531154632568e-01 1.259014606475830078e-01 1.441867798566818237e-01 -5.979947000741958618e-02 -2.898105978965759277e-02 -4.102829843759536743e-02 2.950613386929035187e-02 -3.860995545983314514e-02 -1.007741987705230713e-01 -2.280442742630839348e-03 1.932377070188522339e-01 6.889194995164871216e-02 3.294093608856201172e-01 4.850645661354064941e-01 -1.334337443113327026e-01 -2.143613398075103760e-01 -1.546623259782791138e-01 2.563077807426452637e-01 1.040842831134796143e-01 -2.425294369459152222e-02 1.011151298880577087e-01 2.005758285522460938e-01 1.140627264976501465e-01 -2.514630556106567383e-01 6.213936209678649902e-02 6.319518387317657471e-02 -1.634279638528823853e-01 3.484126925468444824e-01 2.411689609289169312e-02 -1.482881456613540649e-01 -4.337208718061447144e-02 6.950341165065765381e-02
-1.713173091411590576e-01 5.895708128809928894e-02 2.584311924874782562e-02 7.453128229826688766e-03 -6.473207473754882812e-02 -1.225175112485885620e-01 -1.228589564561843872e-01 -9.657733142375946045e-02 2.379340827465057373e-01 3.496929258108139038e-02 2.016475349664688110e-01 -2.319371253252029419e-01 1.258432269096374512e-01 8.092280477285385132e-02 7.775045931339263916e-02 -2.679980695247650146e-01 -1.091196760535240173e-01 3.557328283786773682e-01 -5.682190880179405212e-03 -5.641873925924301147e-02 2.804912030696868896e-01 1.779555343091487885e-02 -2.016656547784805298e-01 -1.383945047855377197e-01 8.252849429845809937e-02 2.248507142066955566e-01 -2.411883324384689331e-01 3.410017490386962891e-02 -4.580126404762268066e-01 7.796693593263626099e-02 -2.286331951618194580e-01 -7.050037384033203125e-02
-1.290963143110275269e-01 6.873116642236709595e-02 -3.722232952713966370e-02 -9.731145948171615601e-02 2.073178142309188843e-01 -2.030672729015350342e-01 1.467252336442470551e-02 -5.111923068761825562e-02 6.776706129312515259e-02 -8.752974122762680054e-02 -2.239344120025634766e-01 1.670205742120742798e-01 -6.681481003761291504e-02 5.041434168815612793e-01 -9.811159223318099976e-02 -1.297744363546371460e-02 1.180958598852157593e-01 8.042150735855102539e-02 2.852492034435272217e-01 1.644876152276992798e-01 3.090057969093322754e-01 2.290794849395751953e-01 -2.359197735786437988e-01 -2.197831496596336365e-02 1.366198360919952393e-01 2.043547630310058594e-01 -1.305454075336456299e-01 5.742979049682617188e-02 -1.741101741790771484e-01 7.343801110982894897e-02 8.160455524921417236e-02 2.567502558231353760e-01
-2.407826036214828491e-01 1.454847455024719238e-01 1.658881157636642456e-01 -1.573052629828453064e-02 8.778160810470581055e-02 1.532014757394790649e-01 2.849300950765609741e-02 1.628178060054779053e-01 -3.046005405485630035e-02 2.437282204627990723e-01 -4.969056695699691772e-02 3.904888033866882324e-02 7.384118437767028809e-02 1.397199183702468872e-01 -1.107600405812263489e-01 6.216574832797050476e-02 -1.017157733440399170e-01 4.029907584190368652e-01 1.063213124871253967e-01 -2.536335587501525879e-02 4.219276607036590576e-01 9.102489054203033447e-02 -2.554303780198097229e-02 -1.299079954624176025e-01 3.095124289393424988e-02 4.022043645381927490e-01 -1.545845568180084229e-01 -2.069279998540878296e-01 -2.591240406036376953e-01 -4.702925309538841248e-02 1.939343214035034180e-01 6.496668606996536255e-02
-1.732951551675796509e-01 2.870692312717437744e-01 6.815984845161437988e-02 -1.101803854107856750e-01 1.886498415842652321e-03 -1.107526421546936035e-01 1.031717881560325623e-01 1.542777568101882935e-01 6.467098370194435120e-03 2.382640168070793152e-02 -2.151082456111907959e-01 3.624448552727699280e-02 5.051864683628082275e-02 1.370737552642822266e-01 2.513921447098255157e-02 -3.954887092113494873e-01 1.177693605422973633e-01 4.347483515739440918e-01 -1.223572529852390289e-02 1.565731763839721680e-01 4.327124953269958496e-01 1.075637117028236389e-01 -8.570150285959243774e-02 -1.564604043960571289e-01 -1.166456937789916992e-01 6.990795582532882690e-02 -1.372978836297988892e-01 -2.267806977033615112e-01 -1.290384531021118164e-01 8.959679305553436279e-02 1.539353430271148682e-01 4.643278941512107849e-02
-1.650186330080032349e-01 1.375301331281661987e-01 7.117192447185516357e-02 1.244716569781303406e-01 -5.110896751284599304e-02 1.592260152101516724e-01 -1.823531985282897949e-01 4.137572646141052246e-02 -5.527935572899878025e-04 4.363236576318740845e-02 -2.186893820762634277e-01 -4.698192328214645386e-02 9.571836143732070923e-02 2.173673063516616821e-01 3.783348202705383301e-02 -2.963235080242156982e-01 -1.574867963790893555e-01 2.164016813039779663e-01 1.484830528497695923e-01 -2.073609679937362671e-01 5.528971552848815918e-01 1.861224174499511719e-01 2.368960902094841003e-02 -9.822975844144821167e-02 -1.145889163017272949e-01 1.983074247837066650e-01 -2.347791194915771484e-01 1.039803400635719299e-01 -2.396308779716491699e-01 1.677267067134380341e-02 -9.391707926988601685e-02 2.531645819544792175e-02
-2.010957337915897369e-02 -8.016601949930191040e-02 1.748121380805969238e-01 1.769359260797500610e-01 4.729964770376682281e-03 -2.561014294624328613e-01 -4.796100314706563950e-03 2.016096562147140503e-01 -3.237380459904670715e-02 2.693898081779479980e-01 -5.750117078423500061e-02 2.609551697969436646e-02 1.790508776903152466e-01 2.684967517852783203e-01 1.807750314474105835e-01 -1.620763838291168213e-01 -7.636967301368713379e-02 2.869297564029693604e-01 1.900687813758850098e-01 -7.730035483837127686e-02 2.970520555973052979e-01 4.137202352285385132e-02 -3.998169675469398499e-02 -1.972254514694213867e-01 -1.206093803048133850e-01 5.971800163388252258e-02 -2.719985842704772949e-01 1.825699768960475922e-02 -3.507171273231506348e-01 1.784802377223968506e-01 2.635731995105743408e-01 8.276890963315963745e-02
-3.201799690723419189e-01 4.172368645668029785e-01 1.300764977931976318e-01 1.059139594435691833e-01 4.513934254646301270e-02 3.602441772818565369e-02 -2.950696647167205811e-01 1.536191850900650024e-01 1.498766690492630005e-01 1.260676085948944092e-01 -1.782330311834812164e-02 -1.816499084234237671e-01 1.406657993793487549e-01 2.005898803472518921e-01 9.664172679185867310e-02 4.720526188611984253e-02 -5.882062390446662903e-02 2.043030709028244019e-01 9.624363883631303906e-05 -9.946773201227188110e-02 2.587215006351470947e-01 1.812753528356552124e-01 -1.630120873451232910e-01 -2.277593463659286499e-01 7.157649099826812744e-02 -2.449978329241275787e-02 -3.147814273834228516e-01 4.756112396717071533e-02 -2.954958677291870117e-01 -9.737425297498703003e-02 2.767116762697696686e-02 4.719126038253307343e-03
-4.693308174610137939e-01 -8.780843764543533325e-02 2.720058895647525787e-03 3.418938443064689636e-02 1.900609731674194336e-01 8.911973983049392700e-02 -1.445767134428024292e-01 -7.470156997442245483e-02 -2.662924230098724365e-01 -1.297858357429504395e-01 2.513453364372253418e-01 3.521779552102088928e-02 2.247683554887771606e-01 3.741944730281829834e-01 1.032455489039421082e-01 1.944778710603713989e-01 -6.368179619312286377e-02 1.283648908138275146e-01 5.865070596337318420e-02 -1.709856986999511719e-01 2.027333974838256836e-01 1.384429931640625000e-01 -1.208786740899085999e-01 -1.103112921118736267e-01 1.524055153131484985e-01 4.091689735651016235e-02 -7.755029946565628052e-02 1.282182801514863968e-02 -3.160894513130187988e-01 7.157114893198013306e-02 -6.573365628719329834e-02 1.685428321361541748e-01
-5.004422366619110107e-02 -9.995071589946746826e-02 2.985181100666522980e-02 -1.882494837045669556e-01 2.529197335243225098e-01 5.806088075041770935e-02 -2.088520228862762451e-01 -6.554079800844192505e-02 -1.139895096421241760e-01 1.177180744707584381e-02 -1.790414750576019287e-01 -8.142631500959396362e-02 7.494188100099563599e-02 4.702446460723876953e-01 -4.866110533475875854e-02 -6.606183201074600220e-02 -7.664770632982254028e-02 4.080774486064910889e-01 1.531089097261428833e-01 1.831582784652709961e-01 2.022311091423034668e-01 -1.178532019257545471e-01 -2.138697542250156403e-02 1.855590939521789551e-01 -2.413483709096908569e-02 -6.674990803003311157e-02 -1.287470012903213501e-01 -6.637358665466308594e-02 -1.893354505300521851e-01 8.173871040344238281e-02 1.453078091144561768e-01 3.766896426677703857e-01
-2.959133386611938477e-01 -4.423389583826065063e-02 -1.663343980908393860e-02 -1.053525134921073914e-01 -6.312125921249389648e-02 9.260279685258865356e-02 -5.290978029370307922e-02 8.480975404381752014e-03 -2.535026967525482178e-01 8.181561529636383057e-02 -1.630034446716308594e-01 -2.736496031284332275e-01 2.668209671974182129e-01 2.256932556629180908e-01 -6.600068416446447372e-03 -4.555581137537956238e-02 6.037176772952079773e-02 5.469521880149841309e-01 1.826804578304290771e-01 -1.854323744773864746e-01 1.572386920452117920e-01 -1.663582399487495422e-02 -2.308515273034572601e-02 -9.189513325691223145e-02 1.010352522134780884e-01 4.336408898234367371e-02 -1.963119357824325562e-01 8.410658687353134155e-02 1.365197077393531799e-02 2.181972563266754150e-01 -2.199173867702484131e-01 1.691517680883407593e-01
-1.536183953285217285e-01 6.155478954315185547e-02 6.776354461908340454e-02 1.207003742456436157e-02 -5.366908758878707886e-02 1.488759368658065796e-01 6.876572966575622559e-02 5.936903133988380432e-02 3.529986366629600525e-02 2.058145999908447266e-01 -2.565920166671276093e-02 -2.903407812118530273e-02 2.743403613567352295e-01 2.613408956676721573e-03 8.496601134538650513e-02 -2.964199781417846680e-01 5.174555629491806030e-02 3.621331155300140381e-01 1.905466169118881226e-01 -1.613836437463760376e-01 3.787483274936676025e-01 1.426421403884887695e-01 -7.568892836570739746e-02 -2.393403500318527222e-01 1.646511852741241455e-01 1.443917304277420044e-01 -2.656463980674743652e-01 8.024179190397262573e-02 -3.451704084873199463e-01 1.125123575329780579e-01 1.496344208717346191e-01 1.303012520074844360e-01
-1.924326568841934204e-01 5.026976391673088074e-02 8.732817322015762329e-02 4.914883151650428772e-02 -4.149340558797121048e-03 1.176467910408973694e-01 5.211826879531145096e-03 9.625367820262908936e-02 5.428998847492039204e-04 4.467998072504997253e-02 1.037394627928733826e-01 1.122502461075782776e-01 2.173825651407241821e-01 3.247992396354675293e-01 1.235892847180366516e-01 -1.913187652826309204e-01 -1.688244640827178955e-01 3.904598355293273926e-01 2.002351880073547363e-01 2.279403060674667358e-02 2.360850870609283447e-01 -6.136151403188705444e-02 -3.688902556896209717e-01 1.357015967369079590e-01 6.040483340620994568e-02 1.052160933613777161e-01 -2.605664730072021484e-01 -3.850435093045234680e-02 -3.856283128261566162e-01 -1.492505222558975220e-01 5.167360231280326843e-02 6.279420107603073120e-02
-8.086347579956054688e-02 -8.548793196678161621e-02 1.631011664867401123e-01 -3.274698257446289062e-01 1.844202578067779541e-01 -7.097542285919189453e-03 -3.172212541103363037e-01 -1.262623220682144165e-01 -2.592903934419155121e-02 -1.520634721964597702e-02 -1.059482768177986145e-01 -2.519831359386444092e-01 9.583089500665664673e-02 3.181702196598052979e-01 -3.112457990646362305e-01 -1.439130157232284546e-01 -5.007678642868995667e-02 9.112264215946197510e-02 -3.220580145716667175e-02 3.117684461176395416e-02 2.771642506122589111e-01 -5.051394924521446228e-02 -2.583378553390502930e-02 -4.762057214975357056e-02 1.222331374883651733e-01 7.230887562036514282e-02 -3.022488057613372803e-01 -2.238464653491973877e-01 -2.584714293479919434e-01 -8.073315024375915527e-02 4.590750858187675476e-02 2.566437721252441406e-01
-2.494512200355529785e-01 1.622671186923980713e-01 4.804423078894615173e-02 4.968308284878730774e-02 -2.363365590572357178e-01 3.381989151239395142e-02 -6.939411908388137817e-02 4.093335196375846863e-02 3.175961971282958984e-02 7.728426903486251831e-02 -9.816593676805496216e-02 7.986681163311004639e-02 1.341187506914138794e-01 1.753480881452560425e-01 -6.730895489454269409e-02 -1.230359300971031189e-01 -1.686259955167770386e-01 3.125104308128356934e-01 -1.171404495835304260e-03 -1.178001612424850464e-01 3.692384064197540283e-01 2.245436608791351318e-01 -8.132436871528625488e-02 -1.006380096077919006e-01 -5.411015450954437256e-02 8.784331381320953369e-02 -1.553547829389572144e-01 4.774805158376693726e-02 -5.004684925079345703e-01 7.369867712259292603e-02 1.431586742401123047e-01 3.079752027988433838e-01
-3.026108145713806152e-01 5.840141326189041138e-02 1.032259501516819000e-02 2.046833634376525879e-01 1.180983111262321472e-01 1.102317199110984802e-01 -2.056557685136795044e-01 8.347026258707046509e-02 -7.861175574362277985e-03 5.594565719366073608e-02 -7.754082232713699341e-02 6.350842118263244629e-02 1.579031646251678467e-01 -3.464224515482783318e-03 -1.991944015026092529e-02 -2.499520629644393921e-01 -2.749984897673130035e-02 3.428315222263336182e-01 5.268262326717376709e-02 2.295625060796737671e-01 4.007160663604736328e-01 2.531179599463939667e-02 3.016870282590389252e-02 -2.314091324806213379e-01 -7.121305167675018311e-02 6.239103525876998901e-02 -2.616339027881622314e-01 -1.372711509466171265e-01 -2.827785313129425049e-01 1.412799060344696045e-01 2.750166952610015869e-01 1.591931283473968506e-01
-1.526617109775543213e-01 -7.365042692981660366e-04 3.128134831786155701e-02 1.067867428064346313e-01 -6.060471385717391968e-02 1.998840644955635071e-02 -8.529558032751083374e-02 -1.427297592163085938e-01 -2.310620248317718506e-01 -9.263160824775695801e-02 1.405024826526641846e-01 -2.797343209385871887e-02 3.435713425278663635e-02 3.508572578430175781e-01 -3.840725496411323547e-02 1.248761266469955444e-01 -1.086452007293701172e-01 3.227396607398986816e-01 9.932267665863037109e-02 9.793502092361450195e-02 4.296598434448242188e-01 7.528780400753021240e-02 6.341117620468139648e-02 -3.201366066932678223e-01 1.469822973012924194e-01 1.468920800834894180e-02 -2.710386365652084351e-02 -7.928931713104248047e-02 2.709584832191467285e-01 -4.951896518468856812e-02 -2.262622714042663574e-01 3.473280966281890869e-01
-1.893494576215744019e-01 -1.265448704361915588e-02 4.732761532068252563e-03 1.639368565520271659e-04 -8.071257732808589935e-03 6.782273203134536743e-02 1.221130639314651489e-01 1.980156451463699341e-01 -5.163265392184257507e-02 1.714371144771575928e-01 -1.883428990840911865e-01 -1.425883173942565918e-01 1.303626745939254761e-01 2.840137183666229248e-01 1.632446646690368652e-01 -1.043095961213111877e-01 -6.697780452668666840e-03 2.361982315778732300e-01 5.396062880754470825e-02 8.001782000064849854e-02 4.180169403553009033e-01 1.011047139763832092e-01 -2.336135655641555786e-01 -2.545791268348693848e-01 3.599254414439201355e-02 4.667073115706443787e-02 -2.540366649627685547e-01 6.882633268833160400e-02 -3.937426805496215820e-01 1.974301934242248535e-01 1.127193197607994080e-01 1.821279078722000122e-01
-1.748599112033843994e-01 4.255971685051918030e-02 1.130427867174148560e-01 -6.743609160184860229e-02 1.054786145687103271e-01 1.005967557430267334e-01 2.691704034805297852e-02 1.300690323114395142e-01 -1.137363240122795105e-01 -8.948519080877304077e-02 -2.001979388296604156e-02 -2.301172912120819092e-01 1.140072755515575409e-02 9.847096353769302368e-02 -9.874291718006134033e-02 -3.664985597133636475e-01 -1.833112239837646484e-01 3.460278511047363281e-01 7.587517797946929932e-02 3.746436536312103271e-02 4.335477948188781738e-01 9.146834164857864380e-02 -3.153495490550994873e-02 -1.054715067148208618e-01 -6.188177689909934998e-02 4.851863253861665726e-03 -2.875595688819885254e-01 -1.874333620071411133e-01 -3.417622745037078857e-01 8.631378412246704102e-02 2.342431098222732544e-01 1.160108000040054321e-01
2.689811028540134430e-02 2.853444218635559082e-01 -6.353160738945007324e-02 -6.479557603597640991e-02 -8.210939168930053711e-02 -1.316201239824295044e-01 -5.937298759818077087e-03 -2.046744823455810547e-01 6.547855585813522339e-02 -1.466224193572998047e-01 1.234892606735229492e-01 3.657167032361030579e-02 6.935060024261474609e-02 3.341272473335266113e-01 3.019295334815979004e-01 -1.577004194259643555e-01 -3.618724644184112549e-02 -2.099780552089214325e-02 2.622558735311031342e-02 -1.779315173625946045e-01 2.148548215627670288e-01 4.176077246665954590e-01 -1.999483443796634674e-02 -2.275103777647018433e-01 -8.267416059970855713e-02 -5.637669935822486877e-03 -3.820416033267974854e-01 1.685986877419054508e-03 -1.965240687131881714e-01 -2.354922294616699219e-01 -5.643509328365325928e-02 1.089392006397247314e-01
-2.699407041072845459e-01 2.426921389997005463e-02 -8.020503073930740356e-02 -7.175637781620025635e-02 -1.588761657476425171e-01 -1.680972427129745483e-02 -2.601168751716613770e-01 -1.705512106418609619e-01 4.401072859764099121e-03 1.096092909574508667e-01 9.525981545448303223e-02 -1.007203087210655212e-01 1.888720840215682983e-01 1.477281153202056885e-01 -7.037230581045150757e-02 1.915410719811916351e-02 7.241550087928771973e-02 3.410652875900268555e-01 2.045571953058242798e-01 -1.242069751024246216e-01 2.444505393505096436e-01 4.111561179161071777e-02 1.442627459764480591e-01 -2.490915358066558838e-01 8.822549134492874146e-02 2.906495630741119385e-01 -2.313552200794219971e-01 8.893384784460067749e-02 9.494177997112274170e-02 3.273113369941711426e-01 -2.445273250341415405e-01 2.141016423702239990e-01
-1.181902289390563965e-01 -4.032699391245841980e-02 2.088032662868499756e-01 1.322900652885437012e-01 8.487644791603088379e-02 -1.880006194114685059e-01 3.708003833889961243e-02 -1.782586127519607544e-01 -8.154483884572982788e-02 -1.024527847766876221e-02 -1.234978809952735901e-01 -1.098110228776931763e-01 1.472077965736389160e-01 -1.047224253416061401e-01 9.435804188251495361e-02 -1.507856398820877075e-01 8.118903636932373047e-02 4.477416574954986572e-01 -6.186787504702806473e-03 -1.677379459142684937e-01 4.447181224822998047e-01 1.273465752601623535e-01 -3.578091263771057129e-01 -1.649998873472213745e-01 -3.319151327013969421e-02 -3.796068951487541199e-02 -1.754735708236694336e-01 1.405404657125473022e-01 -2.884573042392730713e-01 8.915936946868896484e-02 1.579696126282215118e-02 -1.704618707299232483e-02
-1.610626466572284698e-02 7.710208743810653687e-02 2.089197561144828796e-02 -2.067560106515884399e-01 1.490203589200973511e-01 -1.422458291053771973e-01 -2.337488383054733276e-01 -8.036091923713684082e-03 1.796265393495559692e-01 -2.435639686882495880e-02 -3.153030574321746826e-01 -6.175077706575393677e-02 1.380835426971316338e-03 4.092203676700592041e-01 -1.298697143793106079e-01 -6.301040202379226685e-02 8.221631497144699097e-02 1.422159224748611450e-01 4.248386025428771973e-01 2.408692687749862671e-01 3.595059216022491455e-01 4.406418651342391968e-02 8.671559393405914307e-02 -2.460118569433689117e-02 -3.979127481579780579e-02 -6.051721051335334778e-02 -2.411717027425765991e-01 1.122445147484540939e-02 -5.523971840739250183e-02 1.399803161621093750e-01 2.329170092707499862e-04 1.951831132173538208e-01
-4.021119698882102966e-02 -1.349520497024059296e-02 2.132988721132278442e-01 2.350203245878219604e-01 3.574335202574729919e-02 1.854205690324306488e-02 -1.368894875049591064e-01 1.076323613524436951e-01 5.076885968446731567e-02 3.452214598655700684e-01 6.417611148208379745e-03 4.129688814282417297e-02 2.383997291326522827e-01 5.656123906373977661e-02 1.310949474573135376e-01 7.692433428019285202e-04 5.881179124116897583e-02 3.172812163829803467e-01 4.353263974189758301e-02 3.125295415520668030e-02 3.857080936431884766e-01 -1.806712895631790161e-01 -3.392530679702758789e-01 -2.391890585422515869e-01 3.540396690368652344e-02 1.389644443988800049e-01 -1.683944016695022583e-01 2.152669243514537811e-02 -1.096632406115531921e-01 2.373185008764266968e-01 -5.805670097470283508e-02 2.880746722221374512e-01
-1.444223374128341675e-01 -8.688293397426605225e-02 -4.595901817083358765e-02 -2.757590115070343018e-01 1.246349737048149109e-01 -1.042200252413749695e-01 -2.381632030010223389e-01 -8.756889402866363525e-02 -4.386311024427413940e-02 4.200840368866920471e-02 -8.995880931615829468e-02 -7.236803323030471802e-02 -1.882748119533061981e-02 2.189290523529052734e-01 -3.169093728065490723e-01 -5.768600851297378540e-02 -1.838710010051727295e-01 3.211160302162170410e-01 2.557516396045684814e-01 1.682859361171722412e-01 1.512069404125213623e-01 -1.941745132207870483e-01 -8.992308378219604492e-02 -3.769072890281677246e-02 -9.150552749633789062e-02 2.018976807594299316e-01 -3.285030126571655273e-01 3.427850455045700073e-02 -1.382483690977096558e-01 2.435751631855964661e-02 1.634324342012405396e-01 3.580814003944396973e-01
1.579561457037925720e-02 -1.344775259494781494e-01 3.277154862880706787e-01 1.319720447063446045e-01 6.606698781251907349e-02 4.781820625066757202e-02 1.370498090982437134e-01 1.515786200761795044e-01 -2.858151122927665710e-02 6.217945739626884460e-02 7.538945972919464111e-02 1.190599575638771057e-01 2.472075223922729492e-01 2.318151593208312988e-01 1.232807785272598267e-01 -1.533144116401672363e-01 5.050289258360862732e-02 3.017625212669372559e-01 5.255107954144477844e-02 -3.335311263799667358e-02 2.878929078578948975e-01 2.107373997569084167e-02 -3.247430622577667236e-01 -1.707653403282165527e-01 1.831633001565933228e-01 1.061847060918807983e-01 -7.042514532804489136e-02 -1.182017698884010315e-01 -4.155454933643341064e-01 2.328948676586151123e-01 5.433940887451171875e-02 1.459112316370010376e-01
-8.512068539857864380e-02 -1.813721656799316406e-01 -2.051002532243728638e-01 -3.666361272335052490e-01 1.232186630368232727e-01 -2.402777373790740967e-01 -4.921181872487068176e-02 8.471489697694778442e-02 -2.178760990500450134e-02 2.890545688569545746e-02 -1.095300540328025818e-01 -7.188242673873901367e-02 1.967800855636596680e-01 2.356298416852951050e-01 -4.567499831318855286e-02 -6.666719913482666016e-02 9.749255329370498657e-02 1.105620265007019043e-01 3.616300821304321289e-01 7.537017762660980225e-02 3.767873346805572510e-01 3.899058997631072998e-01 -1.224435400217771530e-02 3.508559241890907288e-02 -8.177588135004043579e-02 8.682291209697723389e-02 -2.335377186536788940e-01 -1.375424861907958984e-01 -3.770998865365982056e-02 -5.848462134599685669e-02 8.889121562242507935e-02 1.661853045225143433e-01
-1.962369233369827271e-01 6.477788090705871582e-02 -1.251704692840576172e-01 -9.000086225569248199e-03 -3.702946007251739502e-02 8.042992651462554932e-02 9.352815896272659302e-02 -7.506713271141052246e-03 6.310248374938964844e-02 1.568105071783065796e-01 -1.122803986072540283e-01 -4.811748862266540527e-02 1.413535475730895996e-01 1.540883332490921021e-01 3.336575115099549294e-03 -9.281779825687408447e-02 -2.390567064285278320e-01 4.256956279277801514e-01 1.988881230354309082e-01 -1.192000806331634521e-01 3.242126107215881348e-01 -3.876476315781474113e-03 -2.392151020467281342e-02 -2.857248783111572266e-01 -1.287505328655242920e-01 -8.816503733396530151e-02 -3.939375281333923340e-01 3.837123047560453415e-03 -2.943226099014282227e-01 1.931594312191009521e-01 7.206549495458602905e-02 2.022552639245986938e-01
-1.434963345527648926e-01 -1.047306880354881287e-01 -9.130041114985942841e-03 -3.954308927059173584e-01 7.220247387886047363e-02 -1.558054536581039429e-01 -1.266115903854370117e-01 2.540472149848937988e-02 1.058025807142257690e-01 -1.811771690845489502e-01 -1.271938681602478027e-01 -7.463565468788146973e-02 -1.390557587146759033e-01 3.268899321556091309e-01 3.935053199529647827e-02 4.080940410494804382e-02 8.264991641044616699e-02 3.100197315216064453e-01 1.220773756504058838e-01 1.832689791917800903e-01 3.085598945617675781e-01 -9.091350436210632324e-02 -1.094169169664382935e-02 -6.902114022523164749e-03 -1.759501174092292786e-02 4.629656299948692322e-02 -3.080288469791412354e-01 -3.352149855345487595e-03 -2.448656558990478516e-01 9.363395720720291138e-02 9.366542845964431763e-02 3.751402199268341064e-01
-2.126778066158294678e-01 2.111954987049102783e-01 -1.499088108539581299e-01 -2.473655194044113159e-01 2.108677178621292114e-01 -1.061345413327217102e-01 -2.073600739240646362e-01 -2.301352322101593018e-01 -2.172956019639968872e-01 5.986370146274566650e-02 -1.314186006784439087e-01 -9.924528747797012329e-02 2.000333555042743683e-02 1.105317026376724243e-01 2.888041138648986816e-01 -7.834491133689880371e-02 7.037612795829772949e-02 2.485667020082473755e-01 1.051916703581809998e-01 -2.951147854328155518e-01 2.385005056858062744e-01 7.271844893693923950e-02 3.951688110828399658e-02 -2.507052123546600342e-01 -7.518860697746276855e-02 9.572151117026805878e-03 -3.808054625988006592e-01 -1.402499079704284668e-01 -1.034587472677230835e-01 -9.359712153673171997e-02 4.030810296535491943e-02 1.083030626177787781e-01
-1.381299942731857300e-01 -1.189767271280288696e-01 2.263201167806982994e-03 7.324141263961791992e-02 6.106506660580635071e-02 1.404262483119964600e-01 -3.949421923607587814e-03 -1.949985921382904053e-01 5.105590820312500000e-02 1.315330713987350464e-01 6.714046746492385864e-02 -4.666452854871749878e-02 1.865036040544509888e-01 1.467700395733118057e-02 1.085483431816101074e-01 -5.471784248948097229e-02 -1.917761713266372681e-01 3.647165894508361816e-01 -1.218232437968254089e-01 -1.032998412847518921e-01 3.733872473239898682e-01 2.822584807872772217e-01 -4.061943665146827698e-02 -4.173514544963836670e-01 1.528909057378768921e-02 2.044852226972579956e-01 -1.737202554941177368e-01 1.742500998079776764e-02 -1.824068278074264526e-01 3.569116294384002686e-01 3.981198184192180634e-03 1.026766654103994370e-02
-1.314353942871093750e-01 1.598778367042541504e-01 -3.450112417340278625e-02 -1.276679988950490952e-02 -1.912061870098114014e-01 2.069786936044692993e-02 -2.277466282248497009e-02 8.998265862464904785e-02 -5.903730913996696472e-02 1.396647393703460693e-01 1.076750643551349640e-02 7.930687814950942993e-02 1.307567656040191650e-01 1.359444707632064819e-01 7.715331017971038818e-02 -2.199220471084117889e-02 -9.101200103759765625e-02 2.477716207504272461e-01 7.640001177787780762e-02 2.434808574616909027e-02 6.295613050460815430e-01 7.460492104291915894e-02 1.360749080777168274e-02 -1.855238676071166992e-01 6.310272216796875000e-02 1.176578402519226074e-01 -3.847913146018981934e-01 2.234275639057159424e-02 -1.981927752494812012e-01 1.098244339227676392e-01 2.648921608924865723e-01 1.956406533718109131e-01
-2.960802800953388214e-02 5.827975645661354065e-02 -1.984028965234756470e-01 -7.295996695756912231e-02 2.707003429532051086e-02 -2.900556027889251709e-01 -3.991771638393402100e-01 1.029462143778800964e-01 -3.398757055401802063e-02 1.379308700561523438e-01 -1.820905208587646484e-01 5.049924552440643311e-02 2.279178053140640259e-01 2.826604843139648438e-01 2.208669334650039673e-01 -1.481812000274658203e-01 2.320161163806915283e-01 1.496655344963073730e-01 2.168128490447998047e-01 1.804087758064270020e-01 1.254355907440185547e-01 2.519732415676116943e-01 4.293985664844512939e-02 3.066205419600009918e-02 1.023071706295013428e-01 -6.582430005073547363e-02 -1.559083014726638794e-01 1.448908895254135132e-01 -1.970393210649490356e-01 1.841101199388504028e-01 -1.957668364048004150e-02 2.583875954151153564e-01
-3.504735827445983887e-01 1.464065611362457275e-01 -1.204980760812759399e-01 -2.541083097457885742e-01 9.239619225263595581e-02 1.543511170893907547e-03 -1.095023453235626221e-01 -1.242698952555656433e-01 -3.234038650989532471e-01 -2.588053941726684570e-01 -1.099289879202842712e-01 -8.591412752866744995e-02 1.286161839962005615e-01 3.210825920104980469e-01 -1.664729267358779907e-01 5.440616980195045471e-02 -1.838976703584194183e-02 1.808317899703979492e-01 -5.187272652983665466e-02 -4.463981837034225464e-02 8.603554964065551758e-02 1.542619317770004272e-01 -1.922660171985626221e-01 -4.359753727912902832e-01 -5.027114972472190857e-02 4.637293517589569092e-02 -1.320126932114362717e-03 -3.244284912943840027e-02 -2.223318964242935181e-01 -5.228248238563537598e-02 -1.982606351375579834e-01 7.847587019205093384e-02
-1.089383885264396667e-01 2.651690542697906494e-01 8.143035322427749634e-02 4.589518532156944275e-02 -6.408747285604476929e-02 6.968227773904800415e-02 -2.859206497669219971e-01 -3.311768546700477600e-02 -2.694450020790100098e-01 8.119270205497741699e-02 -6.695313006639480591e-02 -8.326380699872970581e-02 1.123302429914474487e-01 2.085307389497756958e-01 -1.582431346178054810e-01 -2.396421730518341064e-01 -1.518027782440185547e-01 1.454607695341110229e-01 1.314959526062011719e-01 -3.330939635634422302e-02 2.688274085521697998e-01 1.665263026952743530e-01 -3.038159608840942383e-01 -1.355195343494415283e-01 1.479248553514480591e-01 1.676771789789199829e-01 -3.451012074947357178e-01 -2.087896168231964111e-01 -2.307643741369247437e-01 1.058788131922483444e-02 -2.039420455694198608e-01 8.470580726861953735e-02
-8.920615166425704956e-02 9.742964059114456177e-02 8.329116553068161011e-02 4.463169723749160767e-02 3.723717480897903442e-02 -6.606723763979971409e-04 -2.355885356664657593e-01 1.174310296773910522e-01 -3.036857545375823975e-01 -1.551418472081422806e-02 2.837878465652465820e-01 -1.344353426247835159e-02 3.222419321537017822e-01 3.676120042800903320e-01 5.696117877960205078e-02 4.395543783903121948e-02 -1.104849204421043396e-01 2.532555162906646729e-01 1.259648352861404419e-01 -1.040999218821525574e-01 2.062550485134124756e-01 4.932799935340881348e-02 1.922830641269683838e-01 -4.220242798328399658e-01 -8.925060927867889404e-02 -2.135110795497894287e-01 -5.150591209530830383e-02 -1.655770987272262573e-01 1.036015618592500687e-02 6.077974289655685425e-02 -1.637040972709655762e-01 9.100240468978881836e-02
-1.086509749293327332e-01 -9.098194539546966553e-02 -1.497673690319061279e-01 -9.678877890110015869e-02 1.986206769943237305e-01 -9.608366340398788452e-02 -2.079249024391174316e-01 6.758978217840194702e-02 1.869140267372131348e-01 7.228513807058334351e-02 -1.999583542346954346e-01 -1.185235232114791870e-01 -6.297574844211339951e-03 4.230064153671264648e-01 -5.789656564593315125e-02 2.984303236007690430e-02 1.713683903217315674e-01 9.085593372583389282e-02 4.029345214366912842e-01 1.016923487186431885e-01 3.150678575038909912e-01 5.579493194818496704e-02 -1.756281852722167969e-01 2.722885459661483765e-03 -7.151619531214237213e-03 1.641825288534164429e-01 -1.446777880191802979e-01 -1.217216625809669495e-02 -2.302098423242568970e-01 1.174762994050979614e-01 7.133799046277999878e-02 3.327153921127319336e-01
8.057609200477600098e-02 -1.105868965387344360e-01 -2.133741974830627441e-01 -1.969106942415237427e-01 2.031949311494827271e-01 1.737064123153686523e-01 -2.109753340482711792e-01 -3.393498435616493225e-02 -8.199764788150787354e-02 -1.621336191892623901e-01 -3.835285827517509460e-02 -2.153938710689544678e-01 9.189455956220626831e-02 1.279413104057312012e-01 -7.047984749078750610e-02 3.254620358347892761e-02 7.997438311576843262e-02 1.258645355701446533e-01 1.995903551578521729e-01 1.734862029552459717e-01 1.530088931322097778e-01 4.349961876869201660e-01 -1.328293830156326294e-01 -1.342206727713346481e-02 7.449204474687576294e-02 -1.376494616270065308e-01 -3.198188245296478271e-01 1.643030643463134766e-01 -1.231390610337257385e-01 -5.378185212612152100e-02 -5.323315504938364029e-03 4.167085289955139160e-01
-3.387018144130706787e-01 2.994116395711898804e-02 -3.736307611688971519e-03 2.182178646326065063e-01 1.236112788319587708e-01 -6.608317606151103973e-03 -1.934767216444015503e-01 -1.186989322304725647e-01 -1.117137670516967773e-01 -1.779464036226272583e-01 9.881311655044555664e-02 -1.428187042474746704e-01 7.443079352378845215e-02 3.431694507598876953e-01 1.236573141068220139e-02 3.661554679274559021e-02 -1.289413422346115112e-01 3.085813522338867188e-01 3.066987693309783936e-01 -1.392242610454559326e-01 9.307120740413665771e-02 -7.695169746875762939e-02 5.339568015187978745e-03 -7.835115492343902588e-02 -2.579833865165710449e-01 -4.864413291215896606e-02 -2.600179612636566162e-01 6.872075051069259644e-02 -2.585272789001464844e-01 -7.860880345106124878e-02 -2.950905859470367432e-01 1.529893726110458374e-01
-1.477094292640686035e-01 -1.038613542914390564e-01 1.815029680728912354e-01 -1.031231358647346497e-01 4.178861156105995178e-02 -7.412150502204895020e-02 -1.147264391183853149e-01 5.596690997481346130e-02 -6.299380213022232056e-02 1.205648016184568405e-02 3.074743449687957764e-01 -2.882745862007141113e-01 2.109833657741546631e-01 2.684886455535888672e-01 1.024505719542503357e-01 7.738254033029079437e-03 2.119606137275695801e-01 2.558325789868831635e-02 2.501860260963439941e-01 -1.426564157009124756e-01 2.735345065593719482e-01 -6.252982467412948608e-02 3.999909758567810059e-02 -3.359017074108123779e-01 -1.014181151986122131e-01 2.230914682149887085e-01 -2.281732708215713501e-01 6.412422657012939453e-02 -2.643137872219085693e-01 -2.312265634536743164e-01 -1.734000146389007568e-01 7.607349194586277008e-03
-3.996396437287330627e-02 7.419849932193756104e-02 1.004535481333732605e-01 9.255211055278778076e-02 2.868315577507019043e-01 -3.826641663908958435e-02 3.236510232090950012e-02 -1.846352517604827881e-01 8.955513685941696167e-02 -6.844501942396163940e-02 1.183714941143989563e-01 3.390923514962196350e-02 1.881898343563079834e-01 3.815538883209228516e-01 -8.053377270698547363e-02 -3.360062837600708008e-02 1.111830025911331177e-01 3.267733156681060791e-01 -1.298560108989477158e-02 1.094571650028228760e-01 -1.938780695199966431e-01 2.386644482612609863e-01 -1.354198157787322998e-01 1.393542885780334473e-01 -1.041947454214096069e-01 3.210519999265670776e-02 -7.684437185525894165e-02 -1.033932939171791077e-01 -2.472917884588241577e-01 -2.163056097924709320e-02 3.256206810474395752e-01 4.232662022113800049e-01
-1.013716235756874084e-01 -9.669446200132369995e-02 -1.215360388159751892e-01 -2.747234404087066650e-01 1.944692432880401611e-01 -7.939596474170684814e-02 -1.629248708486557007e-01 -1.339175254106521606e-01 1.041474342346191406e-01 5.443981662392616272e-02 -2.109279781579971313e-01 3.417243808507919312e-02 5.439404025673866272e-02 3.753139972686767578e-01 -3.966412693262100220e-02 1.611291058361530304e-02 1.055029779672622681e-01 2.341866642236709595e-01 3.888448774814605713e-01 2.005456537008285522e-01 3.407048583030700684e-01 -1.095211580395698547e-01 -1.388407498598098755e-01 -1.105739027261734009e-01 1.928773075342178345e-01 1.445898264646530151e-01 -1.077403426170349121e-01 -5.962553247809410095e-02 -2.029361128807067871e-01 6.185620278120040894e-02 2.875132299959659576e-02 2.456229031085968018e-01
-6.395719200372695923e-02 3.293192088603973389e-01 1.628046156838536263e-03 -1.234034076333045959e-02 -1.690619587898254395e-01 1.232481673359870911e-01 -1.275334656238555908e-01 -2.439987063407897949e-01 4.250014945864677429e-02 -4.352515190839767456e-02 3.474864363670349121e-02 -2.684511244297027588e-02 7.188967615365982056e-02 8.074641972780227661e-02 3.331277966499328613e-01 -1.074116155505180359e-01 -1.040308251976966858e-01 2.403464913368225098e-01 7.712503429502248764e-03 -1.013967692852020264e-01 1.438451111316680908e-01 2.961294949054718018e-01 4.602083191275596619e-02 -1.943747997283935547e-01 1.980180591344833374e-01 1.348935812711715698e-01 -2.585925459861755371e-01 -1.958530396223068237e-01 -3.380154371261596680e-01 -1.309620887041091919e-01 3.346981853246688843e-02 3.248507082462310791e-01
-1.750348955392837524e-01 1.264002174139022827e-01 2.995087206363677979e-01 -1.076428666710853577e-01 1.656664311885833740e-01 -6.497500836849212646e-02 -3.363644778728485107e-01 1.102513074874877930e-01 -2.304695517523214221e-04 1.714880317449569702e-01 -1.020877212285995483e-01 -7.869108766317367554e-02 -2.694899961352348328e-02 2.721153497695922852e-01 -2.416568994522094727e-01 -3.530127182602882385e-02 1.021679043769836426e-01 2.544797956943511963e-01 1.050707250833511353e-01 -8.660830557346343994e-02 6.414473801851272583e-02 -1.354930102825164795e-01 -1.751346327364444733e-02 -3.137115240097045898e-01 -2.562479972839355469e-01 1.994014084339141846e-01 -2.038755863904953003e-01 -3.211897611618041992e-01 -1.791038364171981812e-01 -7.103755325078964233e-02 -4.526903107762336731e-02 1.021312847733497620e-01
-1.817937940359115601e-01 6.202347204089164734e-02 7.684375345706939697e-02 7.141101174056529999e-03 8.773444592952728271e-02 4.125288501381874084e-02 5.599663779139518738e-02 4.988650605082511902e-02 6.204974651336669922e-02 2.223423272371292114e-01 -2.713727951049804688e-02 9.769118577241897583e-02 1.073564589023590088e-01 8.629756420850753784e-02 -2.372464723885059357e-02 -3.053145706653594971e-01 -2.764568626880645752e-01 2.266450077295303345e-01 2.943163514137268066e-01 2.278277836740016937e-02 4.781542122364044189e-01 1.405966579914093018e-01 -1.717603802680969238e-01 -2.834413945674896240e-01 -7.645553350448608398e-02 7.078225910663604736e-02 -2.066799551248550415e-01 3.521238267421722412e-02 -2.936337590217590332e-01 -9.454564005136489868e-02 5.030935630202293396e-02 2.003152519464492798e-01
-2.283320873975753784e-01 2.874781787395477295e-01 -8.091577887535095215e-02 -1.375494301319122314e-01 2.341879308223724365e-01 -2.091048210859298706e-01 6.053421273827552795e-02 -1.288093030452728271e-01 -7.616057246923446655e-02 -2.545930072665214539e-02 2.012363225221633911e-01 -1.973500475287437439e-03 3.094879388809204102e-01 -8.776772301644086838e-04 8.733111619949340820e-02 -9.600549936294555664e-02 2.564758993685245514e-02 2.869161963462829590e-01 4.373208582401275635e-01 6.701295822858810425e-02 1.547087430953979492e-01 7.993478327989578247e-03 1.489615142345428467e-01 -1.953795552253723145e-01 -1.465525478124618530e-02 -6.064856052398681641e-02 -6.199932843446731567e-02 -5.551071837544441223e-02 -1.091971546411514282e-01 -2.442829124629497528e-02 -2.683157324790954590e-01 3.208421468734741211e-01
-3.253556042909622192e-02 -9.502353519201278687e-02 7.468554377555847168e-02 2.353903204202651978e-01 -1.220127269625663757e-01 3.907380625605583191e-02 -1.183848828077316284e-01 1.462283730506896973e-01 -1.469927579164505005e-01 1.270044296979904175e-01 -8.682421594858169556e-02 -1.850318312644958496e-01 2.490949928760528564e-01 1.317306309938430786e-01 1.624283939599990845e-01 -3.066177368164062500e-01 -7.724181562662124634e-02 2.313173264265060425e-01 6.883359700441360474e-02 -1.105247717350721359e-02 3.488142490386962891e-01 2.019198834896087646e-01 -3.473657965660095215e-01 -7.106851786375045776e-02 -1.214249059557914734e-01 1.652460098266601562e-01 -1.557387113571166992e-01 -1.847670972347259521e-01 -2.923859655857086182e-01 1.262752264738082886e-01 1.298839896917343140e-01 1.629829257726669312e-01
-2.305558919906616211e-01 1.782293915748596191e-01 3.040938675403594971e-01 -8.221784234046936035e-02 -1.815783679485321045e-01 -2.571395412087440491e-02 -1.329730004072189331e-01 -8.625716716051101685e-02 -4.286467656493186951e-02 4.077948629856109619e-02 5.118850246071815491e-02 7.555167376995086670e-02 -2.087338082492351532e-02 1.275509446859359741e-01 -1.666257083415985107e-01 -1.576446741819381714e-01 4.393574967980384827e-02 3.587685525417327881e-01 3.087077736854553223e-01 2.809517271816730499e-02 2.153713405132293701e-01 9.500326961278915405e-02 -9.300731867551803589e-02 2.845407128334045410e-01 -1.082086190581321716e-01 6.980925053358078003e-02 -4.453063309192657471e-01 2.199772000312805176e-02 -9.993766248226165771e-02 -8.271939121186733246e-03 4.977995902299880981e-02 2.761968672275543213e-01
-1.168435662984848022e-01 2.382489591836929321e-01 -6.142923235893249512e-02 1.495488882064819336e-01 1.203197166323661804e-01 3.985256701707839966e-02 -9.133742749691009521e-02 -1.104742810130119324e-01 -1.588318683207035065e-02 7.489959895610809326e-02 -2.753156609833240509e-02 -3.444375842809677124e-02 3.599078580737113953e-02 7.150708138942718506e-02 7.417955249547958374e-02 -8.995301276445388794e-02 -2.011039555072784424e-01 2.254496514797210693e-01 1.191409453749656677e-01 -2.935040593147277832e-01 1.991889327764511108e-01 4.101873934268951416e-01 -2.205523252487182617e-01 -3.362226486206054688e-01 -1.143765300512313843e-01 -4.229339584708213806e-02 -3.593254089355468750e-01 -2.044871598482131958e-01 -2.326052188873291016e-01 2.766035497188568115e-03 1.253366917371749878e-01 1.489094346761703491e-01
-9.098748117685317993e-02 2.939645648002624512e-01 -2.795040607452392578e-01 -1.030834093689918518e-01 2.737646549940109253e-02 -2.657192945480346680e-01 -1.100409328937530518e-01 -1.059741377830505371e-01 -8.664553612470626831e-02 -9.695186279714107513e-03 6.122757494449615479e-02 -3.019703328609466553e-01 3.902947008609771729e-01 2.378313094377517700e-01 1.492739468812942505e-01 1.018829643726348877e-03 -4.667092114686965942e-02 1.174665242433547974e-01 2.006345540285110474e-01 1.410531550645828247e-01 2.741945385932922363e-01 2.123173139989376068e-02 8.799965679645538330e-02 -8.220257610082626343e-02 3.798902407288551331e-02 2.242916375398635864e-01 -9.791764430701732635e-03 4.656589403748512268e-02 -1.245465129613876343e-01 -6.510510295629501343e-02 -2.578743696212768555e-01 2.856969237327575684e-01
-1.241028234362602234e-01 -7.309405505657196045e-02 -2.123630344867706299e-01 -8.851354569196701050e-02 1.700583100318908691e-01 -1.064733043313026428e-01 -2.107203453779220581e-01 -8.980426937341690063e-02 2.046509981155395508e-01 -2.580718696117401123e-02 -2.787800319492816925e-02 2.191364206373691559e-02 1.874073781073093414e-02 3.526392877101898193e-01 -1.201341003179550171e-01 6.068743765354156494e-02 4.963198676705360413e-02 1.881976723670959473e-01 3.890599310398101807e-01 2.691302001476287842e-01 3.676937520503997803e-01 3.577066585421562195e-02 -1.287385225296020508e-01 -1.143650058656930923e-02 1.813812553882598877e-01 1.012932509183883667e-01 -3.956766426563262939e-02 -2.382586598396301270e-01 -1.789856106042861938e-01 1.740612536668777466e-01 -2.259975485503673553e-02 2.603331804275512695e-01
-6.340835988521575928e-02 1.848609894514083862e-01 -1.080228611826896667e-01 1.265065670013427734e-01 2.514907717704772949e-02 -4.041092097759246826e-01 7.870430126786231995e-03 -1.233072951436042786e-01 -1.385116577148437500e-01 -1.192977502942085266e-01 -8.461146056652069092e-02 -1.965457051992416382e-01 4.095730483531951904e-01 2.062229365110397339e-01 1.038505658507347107e-01 -1.434461325407028198e-01 -2.248344680992886424e-04 1.893213093280792236e-01 6.654600799083709717e-02 1.428671479225158691e-01 3.586284816265106201e-01 3.605643287301063538e-02 1.827701181173324585e-01 -9.885267913341522217e-02 4.381925612688064575e-02 1.239787563681602478e-01 1.074812654405832291e-02 -9.019871801137924194e-02 -2.439117878675460815e-01 -4.270800203084945679e-02 -2.285257726907730103e-01 2.474402487277984619e-01
-4.327707886695861816e-01 2.238806486129760742e-01 1.075887307524681091e-01 2.647727727890014648e-01 1.704005151987075806e-01 -9.540120512247085571e-02 2.554329148551914841e-05 -1.099927946925163269e-01 -4.722907394170761108e-02 -1.144047677516937256e-01 1.253361254930496216e-01 -6.634428352117538452e-02 8.258339762687683105e-02 2.162597179412841797e-01 -1.230940297245979309e-01 1.386424750089645386e-01 1.633547246456146240e-01 3.244699835777282715e-01 1.833415478467941284e-01 -2.126949280500411987e-01 4.201407134532928467e-01 -6.768431514501571655e-02 -1.344698220491409302e-01 -2.035427987575531006e-01 8.651743829250335693e-02 1.021227166056632996e-01 -3.168443590402603149e-02 5.143394321203231812e-02 -1.348921060562133789e-01 -1.206948328763246536e-02 -8.317054808139801025e-02 9.500765055418014526e-02
-2.376402914524078369e-01 -1.367955058813095093e-01 -8.885929360985755920e-03 -1.604574322700500488e-01 -2.266857922077178955e-01 -7.985115796327590942e-02 -7.521540671586990356e-02 -4.846621304750442505e-02 -4.301415383815765381e-02 1.064035817980766296e-01 1.230011060833930969e-01 -1.182917281985282898e-01 3.146992325782775879e-01 2.190691381692886353e-01 -1.822686195373535156e-01 -1.393551081418991089e-01 -7.637418806552886963e-02 1.835773885250091553e-01 -1.695753037929534912e-01 -2.428668886423110962e-01 4.402721822261810303e-01 -2.683470025658607483e-02 -2.097990065813064575e-01 -3.295696377754211426e-01 -9.054338186979293823e-02 1.315965056419372559e-01 -2.430153638124465942e-02 3.976414352655410767e-02 -6.617325544357299805e-02 1.657843589782714844e-01 -1.236257376149296761e-03 2.392470091581344604e-01
-1.125419512391090393e-01 8.947525173425674438e-02 -1.583063006401062012e-01 5.913203209638595581e-02 3.815240785479545593e-02 6.289219856262207031e-02 3.791717812418937683e-02 1.868056505918502808e-01 1.553713083267211914e-01 -9.446206968277692795e-04 -5.348010919988155365e-03 2.374453842639923096e-01 1.665147393941879272e-01 1.951979845762252808e-02 -9.469375014305114746e-02 -1.906886324286460876e-02 -3.450169861316680908e-01 4.400364458560943604e-01 8.607772737741470337e-02 -6.605672650039196014e-03 1.891285628080368042e-01 1.073082387447357178e-01 -3.078784346580505371e-01 -1.514610499143600464e-01 4.876859486103057861e-02 2.438139915466308594e-01 -3.361520767211914062e-01 1.355892270803451538e-01 -1.834274381399154663e-01 2.112866044044494629e-01 -6.810695677995681763e-02 1.725359708070755005e-01
-1.184694990515708923e-01 3.217628896236419678e-01 2.687853276729583740e-01 -6.228329148143529892e-03 1.802549362182617188e-01 -3.796957135200500488e-01 4.668582696467638016e-03 -1.297669857740402222e-01 3.426220715045928955e-01 9.973291307687759399e-04 7.707443833351135254e-02 -2.142315655946731567e-01 2.215183824300765991e-01 1.646767854690551758e-01 -1.845292747020721436e-01 -1.019489988684654236e-01 -9.769785404205322266e-02 1.628929078578948975e-01 1.125444844365119934e-01 1.781702488660812378e-01 -1.543606966733932495e-01 1.123204901814460754e-01 -1.117246448993682861e-01 -1.851485669612884521e-01 -2.195910513401031494e-01 8.433751016855239868e-02 -2.059754431247711182e-01 1.454498767852783203e-01 -1.507018459960818291e-04 8.194066584110260010e-02 7.178500294685363770e-02 1.796941012144088745e-01
-4.923184216022491455e-02 -9.930586814880371094e-02 -5.297085270285606384e-02 -1.129747480154037476e-01 1.107859537005424500e-01 -7.477592676877975464e-02 -1.750673353672027588e-01 -4.593995586037635803e-02 2.756385803222656250e-01 -7.107882201671600342e-02 -2.449423074722290039e-01 4.916392266750335693e-02 2.425780892372131348e-02 3.114164471626281738e-01 -2.692348137497901917e-02 2.389817684888839722e-02 1.699784994125366211e-01 2.181426733732223511e-01 4.614358842372894287e-01 1.246906220912933350e-01 2.831070721149444580e-01 1.115152910351753235e-01 -1.628817617893218994e-01 -6.272685714066028595e-04 2.478444427251815796e-01 1.313045322895050049e-01 -8.488108217716217041e-02 4.193946346640586853e-02 -1.924298703670501709e-01 9.733406454324722290e-02 -4.123202338814735413e-02 3.454178273677825928e-01
-3.017550706863403320e-01 5.540161579847335815e-02 4.306753352284431458e-02 -9.712580591440200806e-02 -2.925089932978153229e-02 1.171681806445121765e-01 5.179501604288816452e-03 2.172999531030654907e-01 -7.295943051576614380e-02 2.375372797250747681e-01 1.478647254407405853e-02 -4.863574355840682983e-02 1.750835031270980835e-01 3.092986345291137695e-01 1.539285108447074890e-02 -1.214364916086196899e-01 -2.750551402568817139e-01 2.910532355308532715e-01 4.844550415873527527e-02 -2.031366676092147827e-01 3.117725551128387451e-01 5.042475461959838867e-02 -7.628978043794631958e-02 -2.514559924602508545e-01 1.306753456592559814e-01 2.870239689946174622e-02 -4.417969286441802979e-02 7.146655116230249405e-03 -2.554931938648223877e-01 7.578462362289428711e-02 3.048372268676757812e-01 2.655169069766998291e-01
-8.362939953804016113e-02 -7.879694551229476929e-02 -1.457570046186447144e-01 -1.627625823020935059e-01 8.319824188947677612e-02 -6.146967038512229919e-02 -2.532318830490112305e-01 -1.523575931787490845e-01 1.701978892087936401e-01 -1.484148018062114716e-02 -2.191964387893676758e-01 4.116583243012428284e-02 2.104105241596698761e-02 4.293452203273773193e-01 -1.120885163545608521e-01 5.935828387737274170e-02 1.238656938076019287e-01 2.442807406187057495e-01 4.383352100849151611e-01 6.035356968641281128e-02 3.146966695785522461e-01 9.045872837305068970e-02 -1.955701112747192383e-01 -5.586769431829452515e-02 1.646043658256530762e-01 4.534374549984931946e-02 -3.652964904904365540e-02 -4.526672512292861938e-02 -1.312118023633956909e-01 3.511365503072738647e-02 6.817025691270828247e-02 2.936180830001831055e-01
-5.370476096868515015e-02 -2.226065471768379211e-02 4.191520437598228455e-02 1.243505552411079407e-01 7.413394283503293991e-03 -3.206790089607238770e-01 -1.082179844379425049e-01 -6.812924891710281372e-02 1.365002393722534180e-01 2.698135972023010254e-01 2.416837960481643677e-01 -3.565044328570365906e-02 2.912676632404327393e-01 3.152122497558593750e-01 -2.807280607521533966e-02 2.068819254636764526e-01 -1.989797502756118774e-01 2.293557375669479370e-01 3.454137444496154785e-01 -8.396981656551361084e-02 3.547903299331665039e-01 1.187617424875497818e-02 1.396609004586935043e-02 -4.252280294895172119e-02 -1.449622679501771927e-02 -2.673795521259307861e-01 -7.389391958713531494e-02 -1.331468969583511353e-01 -3.991542384028434753e-02 1.084535345435142517e-01 1.127921044826507568e-01 1.171035692095756531e-01
-1.565500795841217041e-01 9.551240503787994385e-02 7.349891960620880127e-02 2.302768230438232422e-01 8.424357511103153229e-03 -2.398127168416976929e-01 -1.927359029650688171e-03 -4.382001981139183044e-02 -2.458606660366058350e-01 -8.635411411523818970e-02 1.054919064044952393e-01 -6.092172861099243164e-02 2.612493038177490234e-01 2.644861936569213867e-01 1.162844821810722351e-01 -2.954477071762084961e-02 -3.206062316894531250e-02 2.164006680250167847e-01 -4.236410185694694519e-02 -1.280052363872528076e-01 4.613509774208068848e-01 9.170904755592346191e-02 -1.244686096906661987e-01 -2.848938405513763428e-01 -1.168381199240684509e-01 7.074452191591262817e-02 -7.590465247631072998e-02 4.701648280024528503e-02 1.717726886272430420e-01 7.228402793407440186e-02 -2.650892436504364014e-01 3.122671842575073242e-01
8.893067389726638794e-02 -5.058969557285308838e-02 2.530754208564758301e-01 2.816222906112670898e-01 -1.502420455217361450e-01 -5.432029813528060913e-02 7.706577889621257782e-03 3.440148383378982544e-02 5.084169656038284302e-02 3.979159519076347351e-02 -7.162146270275115967e-02 -1.056774556636810303e-01 1.055703684687614441e-01 1.933929324150085449e-01 2.469926699995994568e-02 -7.351587712764739990e-02 4.440444707870483398e-02 1.911063790321350098e-01 1.490722298622131348e-01 8.190246671438217163e-02 3.817587196826934814e-01 3.140535950660705566e-01 -2.050771266222000122e-01 -1.264536082744598389e-01 2.427251019980758429e-04 7.452103495597839355e-02 -3.058510124683380127e-01 6.779512017965316772e-02 -4.750488698482513428e-01 1.892022937536239624e-01 8.921647816896438599e-02 3.765503317117691040e-02
-1.857037991285324097e-01 3.225615918636322021e-01 2.613734304904937744e-01 8.419381082057952881e-02 6.435613334178924561e-02 -1.623016869416460395e-04 -2.114737480878829956e-01 1.593241281807422638e-02 -5.429338663816452026e-02 6.203579902648925781e-02 1.195747926831245422e-01 -7.310223579406738281e-02 1.667490154504776001e-01 1.077897697687149048e-01 -2.705141529440879822e-02 -2.235130667686462402e-01 -2.446417659521102905e-01 4.011267423629760742e-01 1.679443866014480591e-01 4.210084676742553711e-02 2.174072861671447754e-01 -8.434173464775085449e-02 -9.336496144533157349e-02 6.023933738470077515e-02 -3.932229056954383850e-02 1.416628211736679077e-01 7.555747032165527344e-02 9.884610772132873535e-02 -3.790413737297058105e-01 2.869275510311126709e-01 1.355368942022323608e-01 -1.465442776679992676e-01
2.972441725432872772e-02 8.780729025602340698e-02 1.838127966038882732e-03 -2.478025108575820923e-01 3.819892704486846924e-01 -1.325739026069641113e-01 -1.947429180145263672e-01 -8.036141097545623779e-02 5.026094242930412292e-02 3.416628018021583557e-02 -1.080685034394264221e-01 -6.265774369239807129e-03 -1.062609255313873291e-01 3.038957417011260986e-01 4.323245957493782043e-02 1.774988882243633270e-02 -1.277873385697603226e-02 2.992237806320190430e-01 2.577764987945556641e-01 1.361617743968963623e-01 2.827045917510986328e-01 -1.583004295825958252e-01 7.158622890710830688e-02 7.960943132638931274e-02 -6.594696547836065292e-03 1.372494250535964966e-01 -3.963346779346466064e-01 -6.037953868508338928e-02 1.079886872321367264e-02 3.155540674924850464e-02 1.595649570226669312e-01 3.218254745006561279e-01
-3.672207593917846680e-01 -6.343784928321838379e-02 -1.123705804347991943e-01 -2.122014164924621582e-01 1.653014570474624634e-01 -8.337585628032684326e-02 -6.011916697025299072e-02 1.433008760213851929e-01 1.149648725986480713e-01 -3.312677145004272461e-02 1.950842415681108832e-04 1.721749268472194672e-02 3.026679456233978271e-01 1.021129041910171509e-01 -4.889375343918800354e-02 -9.358706325292587280e-02 -4.404989778995513916e-01 5.709425359964370728e-02 1.481711715459823608e-01 -2.225742638111114502e-01 2.534825801849365234e-01 -1.090868189930915833e-01 -5.124546214938163757e-02 -2.145581245422363281e-01 2.049476653337478638e-02 1.624068915843963623e-01 -3.102029263973236084e-01 -4.396719485521316528e-02 -1.654429137706756592e-01 -1.117970943450927734e-01 -1.745594888925552368e-01 1.683565080165863037e-01
-3.883197903633117676e-01 1.305805146694183350e-01 -1.520071923732757568e-02 2.042611986398696899e-01 1.099592912942171097e-02 -7.676526904106140137e-02 -4.502205923199653625e-02 -2.090918123722076416e-01 -1.283286362886428833e-01 2.734161447733640671e-03 1.293972693383693695e-02 -1.117669790983200073e-01 7.028158754110336304e-02 1.527695953845977783e-01 -5.244585871696472168e-02 5.964246019721031189e-02 -4.398973193019628525e-03 3.272069394588470459e-01 2.333981245756149292e-01 -1.714559793472290039e-01 3.308631181716918945e-01 3.669547289609909058e-02 -2.466859966516494751e-01 -5.914184078574180603e-02 -9.997696429491043091e-02 2.154415398836135864e-01 -3.377194106578826904e-01 3.063506782054901123e-01 -4.856231436133384705e-02 2.027191817760467529e-01 -2.863273210823535919e-02 -2.937580924481153488e-03
1.877602636814117432e-01 -5.708314850926399231e-02 -4.959964379668235779e-02 -3.233836889266967773e-01 3.843184113502502441e-01 -1.090671494603157043e-01 -1.405963003635406494e-01 -1.003535389900207520e-01 8.836966007947921753e-02 -7.331957668066024780e-02 -2.584494352340698242e-01 -1.328169405460357666e-01 -1.128818280994892120e-02 1.402551680803298950e-01 -1.772409826517105103e-01 -8.645352721214294434e-02 8.110349625349044800e-02 3.824029564857482910e-01 7.354578375816345215e-02 2.067084759473800659e-01 2.002497613430023193e-01 -1.397981890477240086e-03 -2.062947452068328857e-01 -4.453598335385322571e-02 -1.916515976190567017e-01 1.005643885582685471e-02 -1.217907369136810303e-01 -3.055585548281669617e-02 -1.818088144063949585e-01 1.898140609264373779e-01 3.449490526691079140e-03 3.184701204299926758e-01
-1.803124845027923584e-01 1.264416128396987915e-01 -1.198159232735633850e-01 -1.507310271263122559e-01 1.623095124959945679e-01 -2.561052739620208740e-01 2.836311236023902893e-03 -1.621330529451370239e-01 -8.447369188070297241e-02 -5.483006313443183899e-02 8.357093483209609985e-02 -1.600460410118103027e-01 4.099386632442474365e-01 1.750483810901641846e-01 4.515434056520462036e-02 -3.426292538642883301e-02 -1.239839419722557068e-01 4.988436028361320496e-02 2.145720273256301880e-01 1.855041235685348511e-01 3.136856555938720703e-01 -1.390174031257629395e-01 1.100002974271774292e-01 -2.644871771335601807e-01 -1.033419370651245117e-01 1.588722616434097290e-01 4.610545933246612549e-02 -1.058203279972076416e-01 -2.082141935825347900e-01 -1.067056432366371155e-01 -1.956537067890167236e-01 3.334586024284362793e-01
-9.462266415357589722e-02 -4.783039912581443787e-02 1.541478335857391357e-01 -1.189618706703186035e-01 1.233777478337287903e-01 1.360045522451400757e-01 -8.477205038070678711e-02 1.055215150117874146e-01 1.196431741118431091e-01 1.907648742198944092e-01 -1.575960814952850342e-01 1.818142384290695190e-01 1.361224502325057983e-01 -8.330332115292549133e-03 1.303413659334182739e-01 -1.306678801774978638e-01 -1.525745838880538940e-01 2.928629815578460693e-01 1.503573954105377197e-01 -6.880112737417221069e-02 4.459633529186248779e-01 1.206176280975341797e-01 -6.884454190731048584e-02 -1.138904392719268799e-01 -8.626414090394973755e-02 -4.800590500235557556e-02 -3.146759271621704102e-01 1.259137243032455444e-01 -4.024847149848937988e-01 1.018995940685272217e-01 9.426124393939971924e-02 2.532381117343902588e-01
-9.998246282339096069e-02 1.206936165690422058e-01 1.571764796972274780e-01 -8.774934709072113037e-02 -1.701229810714721680e-01 2.249353379011154175e-01 -1.210368946194648743e-01 2.726293914020061493e-02 6.305829156190156937e-03 2.143241316080093384e-01 -1.317275017499923706e-01 1.332378387451171875e-01 4.933651536703109741e-02 1.948507875204086304e-01 -1.350815743207931519e-01 -8.650895953178405762e-02 1.058455035090446472e-01 3.654004335403442383e-01 2.221572846174240112e-01 5.340164899826049805e-02 3.515686988830566406e-01 -2.181749045848846436e-02 1.215541735291481018e-01 -9.825479984283447266e-02 5.577291175723075867e-02 4.211367294192314148e-02 -1.824899613857269287e-01 -3.514642119407653809e-01 -3.259504139423370361e-01 9.598670899868011475e-02 1.149930879473686218e-01 2.550760805606842041e-01
-8.082081377506256104e-02 -2.604280225932598114e-02 -9.817362576723098755e-02 -2.001100182533264160e-01 9.434236586093902588e-02 -2.429549992084503174e-01 -4.089641273021697998e-01 -3.722511231899261475e-02 -3.660943126305937767e-03 -1.696422994136810303e-01 -2.017498016357421875e-01 -1.194058731198310852e-01 7.708571851253509521e-02 3.154417872428894043e-01 -2.009547315537929535e-02 -9.474563598632812500e-02 1.315502673387527466e-01 1.920748129487037659e-02 3.108587861061096191e-01 2.882792055606842041e-01 3.143292069435119629e-01 1.023734286427497864e-01 -1.187563687562942505e-01 -2.499835006892681122e-02 7.143917679786682129e-02 2.361916452646255493e-01 -8.097988367080688477e-02 -1.076175495982170105e-01 -7.355823367834091187e-02 7.909500971436500549e-03 -6.882701069116592407e-02 3.119298815727233887e-01
-3.487567901611328125e-01 1.331253200769424438e-01 -4.527592565864324570e-03 1.220601275563240051e-01 -5.777174606919288635e-02 -8.877126127481460571e-02 -1.375713348388671875e-01 -2.346475794911384583e-02 -1.160360723733901978e-01 -3.379905223846435547e-02 4.234758019447326660e-02 8.399864286184310913e-02 4.465093370527029037e-03 1.018752008676528931e-01 1.630086824297904968e-02 -1.442803442478179932e-01 -2.928923815488815308e-03 3.175392150878906250e-01 3.061075210571289062e-01 -3.099868595600128174e-01 3.741227984428405762e-01 8.261282742023468018e-02 -1.866585463285446167e-01 -2.046690285205841064e-01 1.798356324434280396e-01 6.279990822076797485e-02 -2.279894649982452393e-01 6.449072062969207764e-02 -3.514894843101501465e-01 1.359551846981048584e-01 1.071277931332588196e-01 3.325361292809247971e-03
-3.554995954036712646e-01 2.629038877785205841e-02 1.984022185206413269e-02 3.215160593390464783e-02 -3.612499684095382690e-02 4.553579911589622498e-02 1.564058363437652588e-01 -5.219168215990066528e-02 8.266194164752960205e-02 8.667962998151779175e-02 2.763440907001495361e-01 -5.494580045342445374e-02 1.244308501482009888e-01 3.874901831150054932e-01 2.051994949579238892e-01 1.419571042060852051e-01 1.427624225616455078e-01 4.665711820125579834e-01 8.868363499641418457e-02 -2.607015706598758698e-02 4.822860006242990494e-03 2.980007790029048920e-02 -7.736141979694366455e-02 -1.732046455144882202e-01 6.062532216310501099e-02 5.101064592599868774e-02 -1.602496504783630371e-01 -2.255907058715820312e-01 -1.066847294569015503e-01 8.831910043954849243e-02 -2.258628606796264648e-01 2.876796126365661621e-01
-3.385942056775093079e-02 -1.702932566404342651e-01 2.811041176319122314e-01 -7.309815287590026855e-02 -4.944583866745233536e-03 -1.479020565748214722e-01 -2.148946970701217651e-01 4.986849427223205566e-02 -1.560542732477188110e-01 4.413494374603033066e-03 1.204158067703247070e-01 -7.541596889495849609e-02 8.625334501266479492e-02 -9.321074187755584717e-02 1.896575987339019775e-01 1.590611413121223450e-02 -2.221127748489379883e-01 3.663777709007263184e-01 1.000760793685913086e-01 -1.296280026435852051e-01 5.234723091125488281e-01 2.914859354496002197e-01 2.567904070019721985e-02 -2.835057675838470459e-01 -9.567871689796447754e-02 7.804120425134897232e-03 1.823421381413936615e-02 -1.505368947982788086e-01 -4.665669426321983337e-02 7.234387099742889404e-02 -1.301064640283584595e-01 1.051623523235321045e-01
-7.304325699806213379e-02 1.788126677274703979e-01 1.385344117879867554e-01 -5.452556908130645752e-02 -3.582947328686714172e-02 -1.250541359186172485e-01 -1.422988176345825195e-01 1.602033376693725586e-01 1.072988733649253845e-01 -3.032265007495880127e-01 7.565525174140930176e-02 -5.336489155888557434e-02 1.192477867007255554e-01 1.632666587829589844e-01 2.222135961055755615e-01 -2.654515504837036133e-01 -1.286008954048156738e-02 3.274069130420684814e-01 2.967502474784851074e-01 3.191889524459838867e-01 1.992356926202774048e-01 -3.151855245232582092e-02 4.218452051281929016e-02 -3.315044045448303223e-01 1.801506727933883667e-01 -2.935183346271514893e-01 3.995420038700103760e-02 -1.033482253551483154e-01 5.384467542171478271e-03 -1.432656794786453247e-01 -3.130460903048515320e-02 5.343082174658775330e-02
-6.965961307287216187e-02 -1.253819167613983154e-01 -6.905207782983779907e-02 -2.096058428287506104e-01 2.695079445838928223e-01 -1.313350051641464233e-01 -3.094888329505920410e-01 2.327108085155487061e-01 1.577781289815902710e-01 -2.023638039827346802e-01 -4.754590243101119995e-02 -9.117928892374038696e-02 1.252630352973937988e-01 3.097664713859558105e-01 1.675912737846374512e-02 -4.120611771941184998e-02 5.809307843446731567e-02 8.385753631591796875e-02 2.934570610523223877e-01 2.904165089130401611e-01 2.507766187191009521e-01 2.009717971086502075e-01 -2.724380791187286377e-01 1.133651733398437500e-01 4.616247955709695816e-03 1.481280922889709473e-01 -1.318444758653640747e-01 2.098989337682723999e-01 3.947761654853820801e-02 5.458047986030578613e-02 1.408573985099792480e-01 1.478458195924758911e-01
-1.579880900681018829e-02 -1.292703580111265182e-02 -3.831639885902404785e-02 -1.796913892030715942e-01 1.543367207050323486e-01 -1.048159673810005188e-01 -2.101614624261856079e-01 -5.624695122241973877e-02 6.830125302076339722e-02 -2.431808505207300186e-03 -1.283623874187469482e-01 -1.095236837863922119e-01 -8.127900958061218262e-02 4.082556962966918945e-01 -2.481101639568805695e-02 -8.447629958391189575e-02 2.065687477588653564e-01 2.545348405838012695e-01 4.739519953727722168e-01 2.293996512889862061e-01 3.102875053882598877e-01 1.083906441926956177e-01 -6.548604369163513184e-02 -6.875181570649147034e-04 6.893394887447357178e-02 1.482547670602798462e-01 -1.021092161536216736e-01 -5.068440735340118408e-02 -2.449328303337097168e-01 -5.415678769350051880e-02 -2.370187081396579742e-03 2.642499208450317383e-01
-2.843473665416240692e-02 -8.611956238746643066e-02 -1.009549796581268311e-01 -1.767523288726806641e-01 1.734706014394760132e-01 -8.231145143508911133e-02 -1.410806924104690552e-01 -9.698734432458877563e-02 1.447672247886657715e-01 -5.861542746424674988e-02 -2.894423305988311768e-01 -3.260917589068412781e-02 1.706458926200866699e-01 3.909831345081329346e-01 3.681678697466850281e-02 9.659264981746673584e-02 2.142557650804519653e-01 1.519104987382888794e-01 3.787501752376556396e-01 2.163932472467422485e-01 3.125970661640167236e-01 9.228516370058059692e-02 -1.758535504341125488e-01 -3.734809905290603638e-02 1.385159343481063843e-01 1.977888196706771851e-01 -1.578053683042526245e-01 -1.094311475753784180e-02 -1.454423069953918457e-01 -9.117045253515243530e-02 8.004824072122573853e-02 2.554247379302978516e-01
-3.838168382644653320e-01 -3.408341854810714722e-02 -4.063113033771514893e-02 -1.627179607748985291e-02 1.537405103445053101e-01 -4.080302640795707703e-02 -1.150784716010093689e-01 -1.723708212375640869e-01 5.487416312098503113e-02 -2.188541591167449951e-01 9.380073845386505127e-02 -1.667743474245071411e-01 8.076051622629165649e-02 2.608842551708221436e-01 -5.998309329152107239e-02 1.123751178383827209e-01 -6.987704336643218994e-02 3.212041556835174561e-01 6.372687220573425293e-02 -3.389751613140106201e-01 2.875706255435943604e-01 2.163868993520736694e-01 1.661722213029861450e-01 -1.204923316836357117e-01 2.369500100612640381e-01 1.411760747432708740e-01 -1.141682416200637817e-01 1.941958218812942505e-01 -1.292102485895156860e-01 3.368327766656875610e-02 -9.131234884262084961e-02 2.266273647546768188e-01
-6.812065839767456055e-02 -8.877559006214141846e-02 -1.685684621334075928e-01 -2.085885554552078247e-01 2.692901194095611572e-01 -2.970617823302745819e-02 -2.130645960569381714e-01 -1.494324505329132080e-01 1.215267777442932129e-01 3.157634660601615906e-02 -2.130211591720581055e-01 1.589411683380603790e-02 4.695849120616912842e-02 2.806157767772674561e-01 -1.021085157990455627e-01 -2.406985871493816376e-02 1.574443280696868896e-01 2.318460196256637573e-01 4.011839330196380615e-01 1.029591485857963562e-01 3.247368931770324707e-01 1.325524449348449707e-01 -2.389552593231201172e-01 2.855586819350719452e-02 9.721174836158752441e-02 2.083453238010406494e-01 -6.377029418945312500e-02 6.034717336297035217e-02 -1.388191431760787964e-01 6.352891679853200912e-03 9.178097546100616455e-02 3.189743757247924805e-01
-1.669958978891372681e-01 1.914527714252471924e-01 1.500038988888263702e-02 -7.147616893053054810e-02 -1.004531681537628174e-01 2.775663882493972778e-02 -2.888371944427490234e-01 2.688050153665244579e-04 -2.155830413103103638e-01 2.074546068906784058e-01 6.457015872001647949e-02 1.101020276546478271e-01 1.093866825103759766e-01 1.461787521839141846e-01 -6.166430935263633728e-02 -1.128142029047012329e-01 -1.171388551592826843e-01 3.348829150199890137e-01 1.390091478824615479e-01 1.224599629640579224e-01 3.666292726993560791e-01 1.748012937605381012e-02 -2.619187235832214355e-01 -1.674726456403732300e-01 -1.259714066982269287e-01 1.437253057956695557e-01 -3.963268399238586426e-01 -1.072566434741020203e-01 -2.576194703578948975e-01 2.464305376634001732e-03 -8.389674127101898193e-02 1.004560887813568115e-01
-3.439974784851074219e-01 2.363269031047821045e-02 2.827488780021667480e-01 1.418789625167846680e-01 -9.883391857147216797e-02 -3.081000410020351410e-02 8.169414475560188293e-03 -2.065754681825637817e-01 7.791685312986373901e-02 -9.451691061258316040e-02 -5.407891422510147095e-02 -5.306740477681159973e-02 2.174523472785949707e-01 5.171300470829010010e-02 2.224219441413879395e-01 -9.136005491018295288e-02 -2.055070549249649048e-01 2.311104983091354370e-01 -5.903452634811401367e-03 7.774762064218521118e-02 4.220657646656036377e-01 1.581798195838928223e-01 3.941830620169639587e-02 -3.464803397655487061e-01 -6.000830605626106262e-02 2.051941305398941040e-01 3.865560516715049744e-02 -1.402966231107711792e-01 4.539904743432998657e-02 1.586978733539581299e-01 -2.249756306409835815e-01 1.667908877134323120e-01
-2.968219108879566193e-02 -7.614023238420486450e-02 -2.019846439361572266e-01 -1.296712011098861694e-01 1.445690840482711792e-01 -2.672693729400634766e-01 -2.339274734258651733e-01 -3.513451665639877319e-02 -9.303152561187744141e-03 4.810809623450040817e-03 -1.180665642023086548e-01 -1.021724417805671692e-01 1.609407365322113037e-02 3.275230228900909424e-01 8.115421980619430542e-02 4.519109800457954407e-02 2.043762505054473877e-01 3.834168612957000732e-02 5.057191848754882812e-01 1.991024315357208252e-01 2.478039711713790894e-01 1.485963612794876099e-01 -1.334316432476043701e-01 -5.022268369793891907e-02 4.987534508109092712e-02 2.121438086032867432e-01 -1.595125496387481689e-01 -1.375863514840602875e-02 -1.327215731143951416e-01 1.694574803113937378e-01 1.069153323769569397e-01 2.709930539131164551e-01
9.799419343471527100e-02 -1.166084483265876770e-01 -3.623361932113766670e-03 -2.925381958484649658e-01 1.345936805009841919e-01 -4.616443440318107605e-02 -1.262298226356506348e-01 7.761985994875431061e-03 2.306196838617324829e-04 -1.074616909027099609e-01 -1.587850302457809448e-01 -8.135283365845680237e-03 -6.483954191207885742e-02 3.695842027664184570e-01 -1.857698857784271240e-01 4.794191941618919373e-02 -8.429682254791259766e-02 2.169691026210784912e-01 3.600750863552093506e-01 1.224689930677413940e-01 3.492833077907562256e-01 -8.765768259763717651e-02 4.919449239969253540e-02 -2.604893408715724945e-03 -3.888001292943954468e-02 8.831300586462020874e-02 -2.332854568958282471e-01 -1.201428174972534180e-01 -2.379287332296371460e-01 1.501268744468688965e-01 6.676017493009567261e-02 3.844713270664215088e-01
5.227354913949966431e-02 -1.279885768890380859e-01 -9.600345976650714874e-03 -2.391752898693084717e-01 3.044675104320049286e-02 -1.748387515544891357e-01 -1.743102371692657471e-01 -3.155974671244621277e-02 1.284990906715393066e-01 9.284607321023941040e-02 -1.658370494842529297e-01 -1.133769517764449120e-03 8.459436148405075073e-02 4.735219776630401611e-01 -9.657341986894607544e-03 1.876632496714591980e-02 -6.594488024711608887e-02 2.714209854602813721e-01 1.582984328269958496e-01 3.400902450084686279e-01 3.883584737777709961e-01 -3.326953202486038208e-02 -1.297428756952285767e-01 -3.020632313564419746e-03 -2.206595428287982941e-02 1.229386106133460999e-01 -1.719283908605575562e-01 -6.052320450544357300e-02 -1.220707595348358154e-02 1.247963751666247845e-03 -5.732021294534206390e-03 3.738147616386413574e-01
1.210382804274559021e-01 -8.476076647639274597e-03 -1.885906904935836792e-01 -2.403170466423034668e-01 1.894624680280685425e-01 -2.131579518318176270e-01 -3.777233064174652100e-01 -9.581843018531799316e-02 -5.549264699220657349e-02 2.913056686520576477e-02 -7.791480422019958496e-02 -4.364258423447608948e-02 -1.620668917894363403e-01 2.726479768753051758e-01 -1.188196241855621338e-02 1.503914874047040939e-02 9.633547067642211914e-02 3.885731399059295654e-01 5.675039719790220261e-03 1.700535118579864502e-01 3.387418985366821289e-01 4.186833649873733521e-02 -1.016139164566993713e-01 -3.394272550940513611e-02 -1.086817402392625809e-02 7.099709659814834595e-02 -1.057988852262496948e-01 -2.536826021969318390e-02 -2.804399430751800537e-01 1.307736635208129883e-01 7.692777365446090698e-02 3.317215740680694580e-01
-2.104676812887191772e-01 2.179125994443893433e-01 -2.667984962463378906e-01 3.161518275737762451e-02 1.963855028152465820e-01 -3.024382293224334717e-01 -1.422378420829772949e-01 -1.200202479958534241e-01 -8.011219650506973267e-02 -7.040866464376449585e-02 1.023630574345588684e-01 -1.636241227388381958e-01 3.690605461597442627e-01 2.543950676918029785e-01 1.611636877059936523e-01 -4.573255032300949097e-02 -4.862633720040321350e-02 2.334170639514923096e-01 1.587667465209960938e-01 1.575667709112167358e-01 2.901448309421539307e-01 3.765796869993209839e-02 2.158744782209396362e-01 -8.135709911584854126e-02 -1.241561099886894226e-01 1.154059171676635742e-01 3.879944235086441040e-02 -1.077337190508842468e-01 -8.636661618947982788e-02 1.082832552492618561e-02 -1.423094868659973145e-01 2.799483835697174072e-01
1.248193457722663879e-01 2.326984852552413940e-01 2.210048884153366089e-01 -4.355216324329376221e-01 -8.614140748977661133e-02 -8.372387290000915527e-02 -9.654343128204345703e-02 -4.435911774635314941e-02 3.528663516044616699e-02 1.587709411978721619e-02 1.194108948111534119e-01 1.972642987966537476e-01 6.961140036582946777e-02 2.363719642162322998e-01 1.312753111124038696e-01 -1.635738089680671692e-02 -1.845557391643524170e-01 1.767594069242477417e-01 1.395535618066787720e-01 1.053374633193016052e-01 9.556213766336441040e-02 1.153037250041961670e-01 -1.050668880343437195e-01 -3.069589436054229736e-01 2.951007485389709473e-01 -3.089506551623344421e-02 -5.158782750368118286e-02 -1.661099493503570557e-01 -6.873723864555358887e-02 3.358945548534393311e-01 2.125339359045028687e-01 1.690092533826828003e-01
-4.348683729767799377e-02 -9.349435567855834961e-02 -1.282893866300582886e-01 -1.899395436048507690e-01 2.121755331754684448e-01 -9.851872920989990234e-02 -8.304861932992935181e-02 -9.923490136861801147e-02 9.164075553417205811e-02 2.040287293493747711e-02 -1.970918476581573486e-01 -1.274162679910659790e-01 6.027360260486602783e-02 3.975116312503814697e-01 -9.837964177131652832e-02 2.347493916749954224e-02 8.543578535318374634e-02 1.965207755565643311e-01 4.066281914710998535e-01 2.994165122509002686e-01 2.633684575557708740e-01 1.095244809985160828e-01 -3.012435138225555420e-01 -1.539370883256196976e-02 8.152166754007339478e-02 1.535235792398452759e-01 -1.293775141239166260e-01 7.018884178251028061e-03 -1.540104448795318604e-01 1.414880901575088501e-01 -7.937175035476684570e-02 2.434961348772048950e-01
-4.723450839519500732e-01 9.259814023971557617e-02 -2.526212716475129128e-03 1.471031457185745239e-01 1.528285145759582520e-01 -1.299577206373214722e-01 -2.533816695213317871e-01 -6.659567356109619141e-02 -5.929385125637054443e-02 3.105111187323927879e-03 1.769216060638427734e-01 -4.892270639538764954e-02 3.169861808419227600e-02 3.404757380485534668e-01 4.486554488539695740e-02 -3.681512083858251572e-03 2.098066732287406921e-03 1.970547884702682495e-01 2.282619327306747437e-01 -2.249846905469894409e-01 8.597135543823242188e-02 1.030551642179489136e-02 9.531135857105255127e-02 -1.601324826478958130e-01 3.276384770870208740e-01 1.302445977926254272e-01 -1.308934241533279419e-01 1.113358661532402039e-01 -2.834950573742389679e-02 2.734818160533905029e-01 -2.899630693718791008e-03 2.615101635456085205e-01
9.310263395309448242e-02 -5.784519389271736145e-02 2.989067137241363525e-01 -3.036257326602935791e-01 1.179614141583442688e-01 -1.732441782951354980e-01 -1.274315267801284790e-01 -1.931958273053169250e-02 -2.644232288002967834e-02 3.269943222403526306e-02 -6.767822802066802979e-02 1.108680367469787598e-01 3.268119990825653076e-01 5.443403869867324829e-02 6.154293566942214966e-02 -2.373848557472229004e-01 2.336063235998153687e-01 1.514932513236999512e-01 4.269048273563385010e-01 -8.284333348274230957e-02 2.507694065570831299e-01 7.984134554862976074e-02 -4.761204123497009277e-02 2.116593718528747559e-01 -7.537924218922853470e-03 1.161208525300025940e-01 -3.612590432167053223e-01 8.215795457363128662e-02 -6.654275953769683838e-02 -1.244100555777549744e-01 -4.232022445648908615e-03 6.066803634166717529e-02
-1.548613160848617554e-01 1.684951335191726685e-01 1.407902240753173828e-01 -2.137753926217556000e-02 1.876332461833953857e-01 1.266999095678329468e-01 7.536054402589797974e-02 3.312024101614952087e-02 -1.554800122976303101e-01 2.121226638555526733e-01 9.798851609230041504e-02 9.223867952823638916e-02 1.554884016513824463e-01 5.274746101349592209e-03 -1.386025268584489822e-02 -2.472553849220275879e-01 -1.511660069227218628e-01 4.711740911006927490e-01 -7.577725499868392944e-02 4.124034568667411804e-02 3.952294588088989258e-01 1.309355944395065308e-01 -1.763362064957618713e-02 -2.254559248685836792e-01 -1.103279367089271545e-01 2.403310500085353851e-02 -4.878742247819900513e-02 -7.572004944086074829e-02 -2.587783038616180420e-01 1.131712570786476135e-01 -2.064883559942245483e-01 2.764700949192047119e-01
-1.092636734247207642e-01 -1.442016810178756714e-01 -1.255379170179367065e-01 -2.837111987173557281e-02 1.985580325126647949e-01 -1.571562141180038452e-01 -1.087818071246147156e-01 -1.084224507212638855e-02 1.520447134971618652e-01 -9.860973060131072998e-02 -2.924693524837493896e-01 -1.937142573297023773e-02 -1.646346226334571838e-02 3.282963931560516357e-01 -7.185664772987365723e-02 3.141037421301007271e-03 4.103308171033859253e-02 2.898049950599670410e-01 3.697774112224578857e-01 2.435753494501113892e-01 4.155723154544830322e-01 1.258099377155303955e-01 -1.538404375314712524e-01 -4.260820522904396057e-02 4.500218108296394348e-02 1.063056141138076782e-01 -1.287556886672973633e-01 -6.675526499748229980e-02 -1.985884159803390503e-01 -1.478367485105991364e-02 6.745963543653488159e-02 2.614142894744873047e-01
-6.450355052947998047e-02 9.381325542926788330e-02 1.426165401935577393e-01 4.835235327482223511e-02 -6.474584341049194336e-02 -2.365589737892150879e-01 -1.334183067083358765e-01 -1.322140097618103027e-01 1.613315343856811523e-01 6.951649487018585205e-02 2.720023095607757568e-01 -2.518326938152313232e-01 2.551533877849578857e-01 1.785932332277297974e-01 -1.026017144322395325e-01 2.210911661386489868e-01 -3.431291282176971436e-01 1.076569184660911560e-01 2.948820590972900391e-01 -1.103259064257144928e-02 1.287526935338973999e-01 1.380190402269363403e-01 1.544123739004135132e-01 -1.257705986499786377e-01 -7.447570562362670898e-02 -3.344660401344299316e-01 -1.421301811933517456e-01 -1.149696335196495056e-01 -1.357492525130510330e-02 8.385029435157775879e-02 1.171889752149581909e-01 2.842196524143218994e-01
4.801228176802396774e-03 -2.217998355627059937e-02 2.231371402740478516e-01 2.818731367588043213e-01 1.063757762312889099e-01 2.774303033947944641e-02 4.753690212965011597e-02 1.475558578968048096e-01 3.132075443863868713e-02 3.526076674461364746e-02 -3.311040252447128296e-02 -1.142090857028961182e-01 2.974084913730621338e-01 2.517392933368682861e-01 8.005014806985855103e-02 -1.521690040826797485e-01 -1.577330753207206726e-02 2.903237938880920410e-01 7.489613443613052368e-02 7.893639616668224335e-03 3.833690285682678223e-01 7.418861240148544312e-02 -1.551416516304016113e-01 -1.161853969097137451e-01 -1.145383790135383606e-01 -3.575893491506576538e-02 -1.339583694934844971e-01 6.404493004083633423e-02 -4.976399838924407959e-01 2.584501504898071289e-01 1.617992669343948364e-02 7.051240652799606323e-02
-8.734758943319320679e-03 4.736227989196777344e-01 -1.327288299798965454e-01 1.888519078493118286e-01 4.033335149288177490e-01 -3.939715772867202759e-02 -1.787592768669128418e-01 -3.434840962290763855e-02 2.707318216562271118e-02 -3.742457926273345947e-02 -2.323242835700511932e-02 -6.407136097550392151e-03 -9.209892898797988892e-02 3.409939706325531006e-01 8.708333969116210938e-02 -2.593909623101353645e-03 -1.417405307292938232e-01 2.723408043384552002e-01 1.281710267066955566e-01 -1.576350778341293335e-01 9.197402000427246094e-02 1.650424301624298096e-01 -9.404341690242290497e-03 -7.664186507463455200e-02 -3.696945682168006897e-02 -3.311561048030853271e-02 -1.629421114921569824e-01 1.411091536283493042e-01 -1.268609613180160522e-01 3.041432797908782959e-02 -2.748314738273620605e-01 2.668727040290832520e-01
-6.173449009656906128e-02 1.639156043529510498e-02 2.569780349731445312e-01 2.649381458759307861e-01 1.148853749036788940e-01 3.069508261978626251e-02 3.797804191708564758e-02 1.660474687814712524e-01 -4.501248523592948914e-02 -5.145309492945671082e-02 -5.367082729935646057e-02 -3.394664451479911804e-02 1.529686301946640015e-01 2.161490321159362793e-01 -4.584186151623725891e-02 -3.598826229572296143e-01 2.177472412586212158e-02 1.719052195549011230e-01 1.559492051601409912e-01 -8.782598190009593964e-03 3.765830695629119873e-01 2.040760032832622528e-02 -3.066383600234985352e-01 -1.361020952463150024e-01 -2.665789723396301270e-01 6.692265719175338745e-02 -1.343619972467422485e-01 2.104554884135723114e-02 -3.551010787487030029e-01 1.905267834663391113e-01 1.811028271913528442e-01 8.747898787260055542e-02
-4.392087087035179138e-02 -1.007936224341392517e-01 -2.079412192106246948e-01 -8.811640739440917969e-02 2.350970953702926636e-01 -2.661954164505004883e-01 -4.468070268630981445e-01 9.549365937709808350e-02 -1.193600296974182129e-01 -1.598056703805923462e-01 -1.077547222375869751e-01 8.298605680465698242e-03 2.052045762538909912e-01 1.883024126291275024e-01 3.664778545498847961e-02 -7.458504289388656616e-03 1.280587464570999146e-01 4.020104557275772095e-02 2.756142020225524902e-01 2.057435214519500732e-01 2.023414969444274902e-01 2.331682294607162476e-01 -1.369199305772781372e-01 -1.422947049140930176e-01 8.615704625844955444e-02 -8.545517176389694214e-02 -1.062089130282402039e-01 -5.403405800461769104e-02 -3.750528097152709961e-01 4.020056128501892090e-02 1.229267045855522156e-01 1.210816726088523865e-01
-2.033364474773406982e-01 -7.215764373540878296e-02 -5.379196256399154663e-02 -1.070255860686302185e-01 2.897011041641235352e-01 -2.086097002029418945e-01 -3.616871312260627747e-02 -3.962000831961631775e-03 9.090811759233474731e-02 4.158238694071769714e-02 1.170389428734779358e-01 -1.471819430589675903e-01 4.285401105880737305e-01 2.423974275588989258e-01 -3.764143958687782288e-02 1.398110687732696533e-01 -2.474354654550552368e-01 1.771716475486755371e-01 8.967442065477371216e-02 -1.491297334432601929e-01 1.295303702354431152e-01 1.668190062046051025e-01 -2.470700629055500031e-02 7.058438658714294434e-02 -1.334147304296493530e-01 -1.218787357211112976e-01 -4.474874958395957947e-02 -2.592551112174987793e-01 6.388271600008010864e-02 3.877315521240234375e-01 2.730199508368968964e-02 2.673636972904205322e-01
8.661779016256332397e-02 -1.284893453121185303e-01 -8.803474903106689453e-02 -1.843518465757369995e-01 1.338613182306289673e-01 -1.175082102417945862e-01 -2.490154504776000977e-01 -6.613720953464508057e-02 1.551305204629898071e-01 -1.906087994575500488e-01 -1.281210780143737793e-01 -7.271143049001693726e-02 4.124125093221664429e-02 3.804787397384643555e-01 -2.287432923913002014e-02 -1.329067647457122803e-01 7.138167321681976318e-02 2.521192133426666260e-01 2.593380212783813477e-01 1.873243302106857300e-01 3.062232732772827148e-01 2.093197256326675415e-01 -4.785368591547012329e-02 2.894305884838104248e-01 -1.720705479383468628e-01 2.651380300521850586e-01 -1.679430156946182251e-01 5.329605564475059509e-02 -1.700001358985900879e-01 6.885100901126861572e-02 6.132917851209640503e-02 1.624308377504348755e-01
-1.052287593483924866e-01 1.416102051734924316e-01 6.180403381586074829e-02 -1.038690581917762756e-01 -1.433221995830535889e-01 1.136030182242393494e-01 7.014546543359756470e-02 -5.507910251617431641e-02 -5.203869938850402832e-02 1.462668776512145996e-01 -5.312142148613929749e-02 1.575344353914260864e-01 1.487706601619720459e-01 2.192260175943374634e-01 -6.832347810268402100e-02 -2.129518538713455200e-01 -1.671474575996398926e-01 3.601388633251190186e-01 1.074248552322387695e-01 -1.008700113743543625e-02 4.052002429962158203e-01 8.524658158421516418e-03 -7.286170125007629395e-02 -3.521400392055511475e-01 1.737618148326873779e-01 1.805432140827178955e-02 -1.672575473785400391e-01 7.550254464149475098e-02 -3.903899192810058594e-01 4.071723297238349915e-02 1.712764352560043335e-01 1.745555400848388672e-01
-1.034991741180419922e-01 9.806768596172332764e-02 6.068192422389984131e-03 -8.616106957197189331e-02 2.191746234893798828e-02 -5.485957954078912735e-03 3.494321927428245544e-02 -1.355724185705184937e-01 2.494391053915023804e-02 -8.586540073156356812e-02 1.158735677599906921e-01 1.158401966094970703e-01 4.387413859367370605e-01 1.916150599718093872e-01 -2.009513080120086670e-01 1.783177852630615234e-01 3.017455935478210449e-01 3.765333592891693115e-01 1.434060037136077881e-01 -8.204322308301925659e-02 -4.705595970153808594e-02 6.872246414422988892e-02 5.924887582659721375e-02 -2.675823271274566650e-01 2.634413838386535645e-01 2.623664736747741699e-01 -1.107259169220924377e-01 6.325890868902206421e-02 -6.423564255237579346e-02 1.943196402862668037e-03 -7.321495562791824341e-02 3.312206566333770752e-01
-1.961018592119216919e-01 1.863108016550540924e-02 -2.736042141914367676e-01 -8.229175209999084473e-02 1.294000744819641113e-01 -1.504532899707555771e-02 -7.792598754167556763e-02 -2.700240351259708405e-02 -4.882011096924543381e-03 -7.968133687973022461e-02 1.427037566900253296e-01 -4.338001832365989685e-02 3.113596141338348389e-01 -1.147987693548202515e-01 -1.031195744872093201e-01 -2.651708424091339111e-01 1.848724186420440674e-01 1.111200228333473206e-01 5.137145519256591797e-02 8.298601955175399780e-02 4.679937660694122314e-01 8.917509764432907104e-02 -1.657530516386032104e-01 -3.070659935474395752e-01 -1.249678134918212891e-01 3.864720091223716736e-02 -8.308774977922439575e-02 -1.493354290723800659e-01 7.466207444667816162e-02 9.149359911680221558e-02 -1.888198405504226685e-01 3.679714202880859375e-01
-2.428161948919296265e-01 2.398623973131179810e-01 1.436712145805358887e-01 -1.411977410316467285e-01 -7.883010059595108032e-02 1.647754907608032227e-01 -3.578034341335296631e-01 5.368646979331970215e-02 -7.184063643217086792e-02 -6.432659178972244263e-02 2.871264815330505371e-01 1.047067269682884216e-01 1.567164957523345947e-01 1.236724629998207092e-01 -1.072995513677597046e-01 -5.640514567494392395e-02 1.722832396626472473e-02 2.649653851985931396e-01 1.183499321341514587e-01 -1.198240742087364197e-01 7.398001849651336670e-02 -1.196640208363533020e-01 -3.376563489437103271e-01 -2.009975016117095947e-01 -1.520623862743377686e-01 2.709174752235412598e-01 -9.978652745485305786e-02 -9.971469640731811523e-02 -2.694540023803710938e-01 -1.245300993323326111e-01 -1.119828298687934875e-01 1.767998933792114258e-01
-1.630441397428512573e-01 1.392525881528854370e-01 1.294434666633605957e-01 -1.862592697143554688e-01 3.750280942767858505e-03 1.581787317991256714e-01 -3.144225180149078369e-01 3.397227078676223755e-02 -2.032290846109390259e-01 1.526191085577011108e-02 -3.598512709140777588e-02 2.251918427646160126e-02 -4.891112074255943298e-02 1.707728654146194458e-01 -4.717655479907989502e-02 -9.342539310455322266e-02 -1.295486986637115479e-01 4.406921565532684326e-01 1.968584507703781128e-01 -2.710542082786560059e-02 2.138229161500930786e-01 6.640215963125228882e-02 -3.000831305980682373e-01 -1.231580451130867004e-01 -5.471181869506835938e-02 5.334869399666786194e-02 -3.793803155422210693e-01 -2.108183950185775757e-01 -2.845993340015411377e-01 2.832720056176185608e-02 -8.704863488674163818e-02 4.756868258118629456e-02
-1.943617314100265503e-01 -1.582608744502067566e-02 -1.388929635286331177e-01 -1.328686177730560303e-01 -9.971651248633861542e-03 -5.225201323628425598e-02 -2.642209269106388092e-02 2.259135842323303223e-01 3.216385468840599060e-02 -2.293455302715301514e-01 1.459895074367523193e-01 7.865721732378005981e-02 2.960778772830963135e-01 2.668067812919616699e-01 -1.143764611333608627e-02 -1.005967110395431519e-01 -5.223461389541625977e-01 2.712231576442718506e-01 -4.230841062963008881e-03 -1.805527508258819580e-01 1.664279550313949585e-01 2.536287717521190643e-02 -4.520512185990810394e-03 -3.324609994888305664e-02 6.113595515489578247e-02 1.511003263294696808e-02 -3.151133656501770020e-01 -7.825992256402969360e-02 -1.780003309249877930e-02 8.839293569326400757e-02 -2.529656887054443359e-01 1.738676279783248901e-01
-1.461980491876602173e-01 3.845975995063781738e-01 2.977380156517028809e-01 -2.301558703184127808e-01 -3.406508639454841614e-02 -2.974145486950874329e-02 -2.989694848656654358e-02 -2.476118272170424461e-03 -1.175805404782295227e-01 -1.194672472774982452e-02 1.055305153131484985e-01 -4.715960845351219177e-02 5.018071830272674561e-02 -1.407344639301300049e-01 1.312108486890792847e-01 3.307437151670455933e-02 -1.669218763709068298e-02 3.025168180465698242e-01 3.648051321506500244e-01 1.215873584151268005e-01 1.320773661136627197e-01 -8.074431121349334717e-02 -3.035098314285278320e-01 -6.373818218708038330e-02 -2.466415315866470337e-01 1.326432675123214722e-01 -1.015959680080413818e-01 -5.202415212988853455e-02 -2.413346469402313232e-01 2.687749266624450684e-01 -1.821020394563674927e-01 5.726199224591255188e-02
-1.105286404490470886e-01 1.587928384542465210e-01 3.158935606479644775e-01 -2.123498022556304932e-01 -3.754536155611276627e-04 -1.459612399339675903e-01 -2.696814239025115967e-01 1.521034166216850281e-02 1.986245661973953247e-01 1.457751244306564331e-01 5.011028796434402466e-02 -4.073157906532287598e-02 3.826860710978507996e-02 3.986918628215789795e-01 -2.514547705650329590e-01 -1.240371689200401306e-01 -3.058038465678691864e-02 3.123544156551361084e-01 3.399064764380455017e-02 -1.209025830030441284e-01 7.029873877763748169e-02 -1.795187890529632568e-01 1.756935864686965942e-01 -1.815183609724044800e-01 -1.837819665670394897e-01 5.415961518883705139e-02 -9.888307750225067139e-02 -1.427155435085296631e-01 -6.476184725761413574e-02 1.019566804170608521e-01 -6.018189340829849243e-02 3.452409207820892334e-01
-8.835102617740631104e-02 6.604670733213424683e-02 -1.717067137360572815e-02 -1.643905043601989746e-01 2.118694186210632324e-01 -8.604729920625686646e-02 -2.996999919414520264e-01 -1.289280205965042114e-01 1.807350069284439087e-01 7.992435991764068604e-02 -2.402975559234619141e-01 -4.285455122590065002e-02 1.844472438097000122e-02 2.436165213584899902e-01 -1.162344813346862793e-01 8.384930901229381561e-03 -1.568081676959991455e-01 4.056439101696014404e-01 7.885830104351043701e-02 1.179290413856506348e-01 3.226831853389739990e-01 -2.120679318904876709e-01 -3.135133907198905945e-02 -2.244364656507968903e-02 1.059445515275001526e-01 4.973841086030006409e-02 -1.724476218223571777e-01 -1.857391297817230225e-01 -1.736646592617034912e-01 2.742356620728969574e-02 3.605348989367485046e-02 3.998535871505737305e-01
6.259877234697341919e-02 1.324105396633967757e-04 -2.266747690737247467e-02 -2.581448853015899658e-01 1.134720221161842346e-01 -8.685627579689025879e-02 -2.822802364826202393e-01 -4.323877394199371338e-02 6.211058422923088074e-02 -1.490679979324340820e-01 -1.060109511017799377e-01 -9.030784666538238525e-02 -1.245778501033782959e-01 3.658053576946258545e-01 -1.624829620122909546e-01 6.276978552341461182e-02 -8.671312779188156128e-02 3.826701045036315918e-01 1.823604702949523926e-01 2.993570268154144287e-01 3.971058130264282227e-01 -3.242914751172065735e-02 -9.775321185588836670e-02 -5.885553080588579178e-03 -1.443044375628232956e-02 -6.357087194919586182e-02 -1.610210686922073364e-01 3.305312013253569603e-03 -1.532060801982879639e-01 8.279182761907577515e-02 4.957498237490653992e-02 3.060677051544189453e-01
-2.097336947917938232e-01 -4.170252010226249695e-02 7.378634810447692871e-02 2.301026321947574615e-02 1.109032332897186279e-01 -1.494521200656890869e-01 -2.318032532930374146e-01 -4.405784234404563904e-02 1.794220805168151855e-01 -2.287143142893910408e-03 3.569297119975090027e-02 1.340573579072952271e-01 1.076692491769790649e-01 2.330495119094848633e-01 1.272802799940109253e-01 -9.611299633979797363e-02 -1.508596688508987427e-01 3.646521866321563721e-01 2.390059381723403931e-01 -1.628424674272537231e-01 2.774811685085296631e-01 1.094683408737182617e-01 -1.384641528129577637e-01 -1.819144785404205322e-01 8.369576185941696167e-02 2.073545157909393311e-01 -3.599468469619750977e-01 8.727654069662094116e-02 -2.694234549999237061e-01 -1.178889255970716476e-02 -1.548759490251541138e-01 -2.251534461975097656e-01
-7.725893519818782806e-03 2.675921320915222168e-01 1.175101548433303833e-01 1.302317678928375244e-01 7.088838517665863037e-02 9.210858494043350220e-02 -5.168003588914871216e-02 -2.761739492416381836e-01 -3.518882766366004944e-02 2.790865302085876465e-02 3.487292304635047913e-02 -5.953942611813545227e-02 1.262791901826858521e-01 1.532313525676727295e-01 -1.468196809291839600e-01 -1.758624017238616943e-01 -3.714293241500854492e-02 3.875982463359832764e-01 1.860208660364151001e-01 -1.137473899871110916e-02 3.946443200111389160e-01 -2.904917299747467041e-01 -2.028989195823669434e-01 -1.091247946023941040e-01 -2.632198482751846313e-02 4.821667075157165527e-02 -8.859290182590484619e-02 -1.919606328010559082e-01 -3.629801571369171143e-01 1.854831278324127197e-01 1.098291948437690735e-01 -3.063471056520938873e-02
-1.359331905841827393e-01 1.914045065641403198e-01 3.444185853004455566e-01 -1.466367952525615692e-02 1.695716828107833862e-01 1.624414026737213135e-01 1.226283460855484009e-01 1.002258062362670898e-02 -7.098621875047683716e-02 6.909667700529098511e-02 1.423834413290023804e-01 1.452851593494415283e-01 2.074610292911529541e-01 9.765096008777618408e-02 6.401743739843368530e-02 -2.809854447841644287e-01 -6.027394160628318787e-02 3.392218947410583496e-01 -1.655503362417221069e-02 1.408698130398988724e-02 3.878206610679626465e-01 2.567803263664245605e-01 -3.884963318705558777e-02 -1.589635312557220459e-01 -1.224771365523338318e-01 -3.692560642957687378e-02 -3.200118541717529297e-01 -1.085370481014251709e-01 -1.172963157296180725e-01 1.894201040267944336e-01 -1.242375746369361877e-01 1.049958989024162292e-01
-8.908174186944961548e-02 8.857357501983642578e-02 2.776176109910011292e-02 -1.249820291996002197e-01 1.322423815727233887e-01 -1.904895305633544922e-01 -1.420009434223175049e-01 -6.823834031820297241e-02 1.573170870542526245e-01 2.145797908306121826e-01 1.215948015451431274e-01 -6.605150178074836731e-03 3.742668405175209045e-02 2.705684304237365723e-01 -3.049366474151611328e-01 1.070093959569931030e-01 -8.817782998085021973e-02 1.851751357316970825e-01 2.108435183763504028e-01 1.863085627555847168e-01 1.425105482339859009e-01 2.566566169261932373e-01 -1.167267933487892151e-01 -1.290800571441650391e-01 1.211102232336997986e-01 1.112329587340354919e-01 7.311729341745376587e-02 2.545067965984344482e-01 -3.615474700927734375e-01 1.484610587358474731e-01 -6.832684576511383057e-02 3.637025356292724609e-01
1.283384710550308228e-01 2.675317525863647461e-01 -9.374909847974777222e-02 -6.824816763401031494e-02 1.854362785816192627e-01 -4.266176223754882812e-01 -6.469508260488510132e-02 -7.073242962360382080e-02 -2.080148160457611084e-01 -2.429852634668350220e-01 1.239272058010101318e-01 -8.138531446456909180e-02 1.216678768396377563e-01 2.125031948089599609e-01 -1.296610943973064423e-02 1.168583519756793976e-02 8.935566246509552002e-02 3.679535090923309326e-01 2.851821184158325195e-01 -8.786737918853759766e-02 1.210116222500801086e-01 1.362502723932266235e-01 1.142174303531646729e-01 -2.291963696479797363e-01 1.323036700487136841e-01 5.467956885695457458e-02 5.856625363230705261e-02 -1.236069127917289734e-01 -2.494614571332931519e-01 1.380949318408966064e-01 -1.707527041435241699e-01 8.662453293800354004e-02
-1.203365400433540344e-01 2.147970162332057953e-02 5.317711457610130310e-02 -7.730160653591156006e-02 4.961000755429267883e-03 1.587044745683670044e-01 5.191783979535102844e-02 -3.502064943313598633e-01 -1.367776393890380859e-01 -2.821842133998870850e-01 2.441133838146924973e-03 7.132932543754577637e-02 4.729691147804260254e-01 -2.470250613987445831e-02 1.344589889049530029e-01 -4.953725636005401611e-02 -4.795215278863906860e-02 1.402209699153900146e-01 1.100040450692176819e-01 -9.223828464746475220e-02 2.991040945053100586e-01 -9.019895456731319427e-03 9.548760205507278442e-02 -1.190663874149322510e-01 -1.553671509027481079e-01 2.823391556739807129e-01 3.097567521035671234e-02 -1.649403572082519531e-01 -2.307444959878921509e-01 6.904007494449615479e-02 -1.809638738632202148e-01 3.150294125080108643e-01
-2.398543618619441986e-02 -3.029254637658596039e-02 -2.886889278888702393e-01 -3.706837818026542664e-02 -4.364421963691711426e-02 6.948170810937881470e-02 -1.669066026806831360e-02 2.555048167705535889e-01 3.737072274088859558e-02 -6.472144741564989090e-03 1.890584453940391541e-02 1.455066651105880737e-01 2.499006092548370361e-01 6.831298768520355225e-02 2.777585573494434357e-02 -2.670304477214813232e-02 -3.088333010673522949e-01 4.587319195270538330e-01 2.692906856536865234e-01 2.773378230631351471e-02 3.608844876289367676e-01 -1.530278660356998444e-02 -2.194060236215591431e-01 -2.049829810857772827e-01 1.520489007234573364e-01 1.058888509869575500e-01 -1.438269913196563721e-01 -3.864145278930664062e-02 -2.433893829584121704e-01 9.915988147258758545e-02 -1.566229015588760376e-01 -9.340698830783367157e-03
-1.975876986980438232e-01 9.595981240272521973e-02 -6.220339238643646240e-02 -1.659189611673355103e-01 1.706216484308242798e-01 -1.047662794589996338e-01 7.164824008941650391e-02 -9.454486891627311707e-03 1.441766321659088135e-01 -1.188482120633125305e-01 7.775683887302875519e-03 1.341743045486509800e-04 4.774299561977386475e-01 2.766612470149993896e-01 -1.857506185770034790e-01 2.256441563367843628e-01 1.459591835737228394e-01 3.860343992710113525e-01 2.050585299730300903e-01 -1.894969642162322998e-01 7.525395601987838745e-03 -6.615604739636182785e-03 -1.097514405846595764e-01 -1.700342893600463867e-01 3.002289868891239166e-02 1.142261028289794922e-01 -1.158326491713523865e-01 1.520802974700927734e-01 1.080968901515007019e-01 7.140191644430160522e-02 -2.587764561176300049e-01 1.630489230155944824e-01
-1.722135096788406372e-01 -1.626172214746475220e-01 2.818763852119445801e-01 -1.775700971484184265e-02 5.387944728136062622e-02 -9.423740208148956299e-02 1.750266999006271362e-01 -1.058633774518966675e-01 -1.530270371586084366e-02 1.056890115141868591e-01 6.950616836547851562e-02 -2.320449352264404297e-01 7.257220149040222168e-02 6.095622107386589050e-02 -3.512980043888092041e-02 1.525308936834335327e-01 2.468227595090866089e-02 2.215012460947036743e-01 1.587317287921905518e-01 -1.415598988533020020e-01 1.725514829158782959e-01 9.178093634545803070e-03 -3.552370965480804443e-01 -2.718300223350524902e-01 -1.701001077890396118e-01 3.165274262428283691e-01 -2.750987112522125244e-01 7.105555385351181030e-02 -3.342788219451904297e-01 -6.561198830604553223e-02 -9.056166559457778931e-02 2.190666943788528442e-01
4.205254837870597839e-02 1.234400421380996704e-01 5.413207784295082092e-02 -6.993796676397323608e-02 2.773892283439636230e-01 -2.541685402393341064e-01 -1.044954266399145126e-02 -1.264410912990570068e-01 -8.774214982986450195e-02 6.923778355121612549e-02 -3.794086724519729614e-02 -2.371573746204376221e-01 2.025012820959091187e-01 -9.830068051815032959e-02 -7.965336740016937256e-02 1.472800374031066895e-01 1.853599995374679565e-01 4.628845155239105225e-01 -4.013828560709953308e-02 2.254512459039688110e-01 1.647034734487533569e-01 2.258162498474121094e-01 -3.385713207535445690e-04 -2.205166220664978027e-01 -1.321070641279220581e-01 5.846548825502395630e-02 -1.559570729732513428e-01 -2.413536980748176575e-02 -1.210496872663497925e-01 -1.329240947961807251e-01 3.276265263557434082e-01 2.353803366422653198e-01
-6.938631180673837662e-03 2.426312491297721863e-02 1.344719082117080688e-01 -1.148012578487396240e-01 7.250200957059860229e-03 -3.316168487071990967e-01 -2.026433795690536499e-01 -8.234177529811859131e-02 1.567207425832748413e-01 -2.547869086265563965e-01 -7.285276800394058228e-02 1.158886626362800598e-01 2.291611135005950928e-01 2.368840128183364868e-01 -9.765678644180297852e-02 -1.353937685489654541e-01 4.633316304534673691e-03 1.396876871585845947e-01 3.949859440326690674e-01 3.615490859374403954e-03 3.537530899047851562e-01 -4.445767030119895935e-02 -1.463327854871749878e-01 9.945404529571533203e-02 -3.094286918640136719e-01 4.190149903297424316e-02 -2.526742219924926758e-01 -4.305523633956909180e-02 5.088217183947563171e-02 -1.973155736923217773e-01 -1.282321214675903320e-01 1.018464565277099609e-01
-1.922362148761749268e-01 1.813176088035106659e-02 -1.327155232429504395e-01 1.972807943820953369e-02 6.960640847682952881e-02 -1.589336618781089783e-02 -5.063412711024284363e-02 4.418567940592765808e-02 2.286307215690612793e-01 -1.141509711742401123e-01 1.350371539592742920e-01 -3.023526445031166077e-02 3.639118969440460205e-01 8.422558009624481201e-02 -8.589604496955871582e-02 -2.771476209163665771e-01 2.473961263895034790e-01 3.802828863263130188e-02 1.481735706329345703e-01 1.026310473680496216e-01 2.610115408897399902e-01 1.132787019014358521e-01 -3.965008631348609924e-02 -1.021949946880340576e-01 -2.142383530735969543e-02 -1.003290619701147079e-02 -6.567053496837615967e-02 -5.079760402441024780e-02 -4.544757679104804993e-02 6.932462099939584732e-03 -1.484030783176422119e-01 6.381451487541198730e-01
-4.688027873635292053e-02 -9.789791703224182129e-02 -1.402300298213958740e-01 -9.166362881660461426e-02 1.141736358404159546e-01 -1.151943653821945190e-01 -2.432646900415420532e-01 -8.767712116241455078e-02 2.447389662265777588e-01 -4.600312933325767517e-02 -1.368868201971054077e-01 7.343154400587081909e-02 4.287875816226005554e-02 4.148232936859130859e-01 -3.740421310067176819e-02 9.526049345731735229e-02 4.792494699358940125e-02 1.781410723924636841e-01 4.074844419956207275e-01 1.192643418908119202e-01 4.117550551891326904e-01 9.518206119537353516e-02 -1.155243664979934692e-01 3.318112716078758240e-02 1.497285962104797363e-01 1.604427993297576904e-01 -1.146145388484001160e-01 6.847733259201049805e-02 -1.464169472455978394e-01 -4.691220074892044067e-02 1.410314738750457764e-01 2.821078002452850342e-01
7.813873700797557831e-03 -8.456103503704071045e-02 3.351231515407562256e-01 2.903981134295463562e-02 -1.283998489379882812e-01 -8.667089790105819702e-02 4.473732842598110437e-04 2.984257042407989502e-01 -3.295372053980827332e-02 1.127571910619735718e-01 -1.528500020503997803e-01 -6.952288746833801270e-02 2.410304397344589233e-01 1.845537275075912476e-01 3.328225016593933105e-02 -6.601966917514801025e-02 -2.032682895660400391e-01 9.915306419134140015e-02 2.183344811201095581e-01 -3.659735620021820068e-02 3.117516040802001953e-01 -3.443174436688423157e-02 -1.543838977813720703e-01 -7.428663223981857300e-02 2.444083616137504578e-02 2.711337804794311523e-01 -3.952357172966003418e-01 1.551350951194763184e-01 -2.537384629249572754e-01 1.220792010426521301e-01 3.942711651325225830e-02 2.526777386665344238e-01
1.089192405343055725e-01 -9.307362884283065796e-02 -2.708856947720050812e-02 -2.671664953231811523e-01 2.074216604232788086e-01 -6.320947408676147461e-02 -2.085000425577163696e-01 -1.708403602242469788e-02 1.366751194000244141e-01 -1.183120235800743103e-01 -9.053799510002136230e-02 -3.553544729948043823e-02 -2.771172858774662018e-02 3.636214435100555420e-01 -6.470051407814025879e-02 6.653444468975067139e-02 -1.228562444448471069e-01 3.139759302139282227e-01 3.277359306812286377e-01 2.094905823469161987e-01 3.098230361938476562e-01 -2.425744384527206421e-02 -1.240279600024223328e-01 -1.094284467399120331e-02 -2.609847486019134521e-02 1.006736326962709427e-02 -3.445032536983489990e-01 -1.503258943557739258e-01 -1.503346115350723267e-01 -1.039386913180351257e-01 -4.193555563688278198e-02 2.802881300449371338e-01
-2.942960858345031738e-01 4.085854813456535339e-02 -1.218412909656763077e-02 1.038644015789031982e-01 1.106760874390602112e-01 6.230308115482330322e-02 -3.174241185188293457e-01 -1.851025819778442383e-01 -5.032065138220787048e-02 7.748387753963470459e-02 1.435745358467102051e-01 1.491620689630508423e-01 2.221910655498504639e-01 2.237434536218643188e-01 1.570944637060165405e-01 1.393841803073883057e-01 1.374445855617523193e-01 2.424035668373107910e-01 3.054468929767608643e-01 -4.333960637450218201e-02 1.194614470005035400e-01 -6.779731065034866333e-02 -1.433869451284408569e-01 -1.080551147460937500e-01 -1.843608617782592773e-01 1.850535720586776733e-01 -2.913474142551422119e-01 3.536162199452519417e-03 -3.075793981552124023e-01 1.540614366531372070e-01 -2.419139891862869263e-01 2.783424220979213715e-02
-2.274590581655502319e-01 1.360790878534317017e-01 1.583937406539916992e-01 -1.961725652217864990e-01 1.510474979877471924e-01 -1.989839822053909302e-01 -1.650779098272323608e-01 -2.831758856773376465e-01 4.138716682791709900e-02 -1.296492218971252441e-01 -1.848329007625579834e-01 6.930335424840450287e-03 4.449781775474548340e-02 1.414886564016342163e-01 -3.000986576080322266e-01 4.087008908390998840e-02 6.870725750923156738e-02 4.240574240684509277e-01 5.010647699236869812e-02 1.588406562805175781e-01 -7.487019896507263184e-02 1.411983817815780640e-01 1.465029120445251465e-01 -2.733077704906463623e-01 -9.226164966821670532e-02 1.712511181831359863e-01 -6.977361440658569336e-02 -1.418766826391220093e-01 -3.893190249800682068e-02 1.142355054616928101e-01 -4.298519343137741089e-02 3.415006399154663086e-01
-2.942007780075073242e-01 -5.043490603566169739e-02 1.291107833385467529e-01 -9.376105666160583496e-02 -1.513779908418655396e-01 4.295608699321746826e-01 -5.093163996934890747e-02 3.186321991961449385e-04 -4.347257316112518311e-02 -1.073470618575811386e-02 1.215732470154762268e-01 9.763438254594802856e-02 2.553091049194335938e-01 1.822641938924789429e-01 -2.491476712748408318e-03 -6.127775460481643677e-02 -1.677865087985992432e-01 3.535165488719940186e-01 1.274846941232681274e-01 -1.091562062501907349e-01 2.578859925270080566e-01 1.718457341194152832e-01 1.399324182420969009e-02 -1.531828939914703369e-01 -2.427457869052886963e-01 2.108995318412780762e-01 -5.505670979619026184e-02 -5.448381975293159485e-02 -1.422896534204483032e-01 -2.632801607251167297e-02 3.178720474243164062e-01 1.206282302737236023e-01
-1.092424169182777405e-01 2.343737483024597168e-01 -1.896519958972930908e-01 7.301791757345199585e-02 2.757592499256134033e-02 -2.973913550376892090e-01 -2.328738942742347717e-02 7.615297101438045502e-03 2.090544253587722778e-02 -2.221741825342178345e-01 1.259028017520904541e-01 -2.281443625688552856e-01 2.619093060493469238e-01 2.118798494338989258e-01 4.522991552948951721e-02 -4.746146127581596375e-02 -9.750857204198837280e-02 5.784571915864944458e-02 2.448178231716156006e-01 1.327044218778610229e-01 4.118742942810058594e-01 -7.170299440622329712e-02 5.541449040174484253e-02 -1.223591566085815430e-01 -2.605853676795959473e-01 1.189977079629898071e-01 1.807749122381210327e-01 1.303766220808029175e-01 -6.359449774026870728e-02 4.100750759243965149e-02 -2.350566349923610687e-02 3.811824023723602295e-01
-1.120478510856628418e-01 1.299012899398803711e-01 5.791854485869407654e-02 1.319430489093065262e-02 4.005993306636810303e-01 -2.338848821818828583e-02 7.539896294474601746e-03 1.533260196447372437e-01 -5.930806696414947510e-02 1.183990687131881714e-01 2.036723047494888306e-01 1.687146127223968506e-01 1.102068368345499039e-02 1.539377719163894653e-01 -2.565082162618637085e-02 -1.958281844854354858e-01 2.600186504423618317e-02 2.595760822296142578e-01 9.287533164024353027e-02 -1.187258437275886536e-01 3.780988752841949463e-01 7.770887762308120728e-02 1.562513709068298340e-01 -3.854320347309112549e-01 -1.367798149585723877e-01 -1.800872087478637695e-01 -1.688900589942932129e-01 -2.012666314840316772e-02 -3.025806248188018799e-01 1.396912708878517151e-02 -1.803942918777465820e-01 1.226104572415351868e-01
-1.102508530020713806e-01 1.054685562849044800e-01 2.502728104591369629e-01 -1.296162307262420654e-01 1.215604618191719055e-01 -1.932534575462341309e-01 -2.597054280340671539e-02 -4.157162329647690058e-04 1.884263008832931519e-01 -4.000220447778701782e-02 2.825855910778045654e-01 -9.408111870288848877e-02 3.561549186706542969e-01 1.220912709832191467e-01 -1.614087373018264771e-01 5.921941623091697693e-02 -1.836980730295181274e-01 -8.255803585052490234e-02 1.586316674947738647e-01 8.521240204572677612e-02 -7.207278162240982056e-02 1.093823611736297607e-01 -2.131980210542678833e-01 -3.482550680637359619e-01 2.495849430561065674e-01 7.304073125123977661e-02 -2.374735325574874878e-01 -2.426516823470592499e-02 -1.210868284106254578e-01 3.156084716320037842e-01 2.205113917589187622e-01 5.456168204545974731e-02
3.696727380156517029e-02 1.042038425803184509e-01 2.636611759662628174e-01 -2.192426286637783051e-02 1.607991009950637817e-01 -3.756469786167144775e-01 -3.763199970126152039e-02 9.355087578296661377e-02 7.409408688545227051e-02 6.997943669557571411e-02 -5.231785029172897339e-02 3.429543599486351013e-02 4.508090019226074219e-01 1.970569640398025513e-01 1.432194262742996216e-01 1.649339497089385986e-01 1.270927637815475464e-01 3.253450095653533936e-01 -1.956987380981445312e-02 -3.940958902239799500e-02 1.040720641613006592e-01 -1.666845008730888367e-02 4.358657822012901306e-02 -1.655973643064498901e-01 8.525907248258590698e-02 3.499421775341033936e-01 -5.351694300770759583e-02 -1.068305447697639465e-01 1.274096369743347168e-01 -2.237290740013122559e-01 3.481453284621238708e-02 2.463576495647430420e-01
-1.232427433133125305e-01 -2.047442793846130371e-01 -1.594341695308685303e-01 -1.954750269651412964e-01 1.147316470742225647e-01 -3.237700462341308594e-02 -1.821474730968475342e-01 -2.230815589427947998e-01 1.779718846082687378e-01 -1.440597977489233017e-02 -1.681226342916488647e-01 -2.152774855494499207e-02 1.369867324829101562e-01 4.431838393211364746e-01 -6.146014109253883362e-02 -9.543251246213912964e-02 3.976502269506454468e-02 1.009901091456413269e-01 3.105909824371337891e-01 2.347404062747955322e-01 3.074290752410888672e-01 1.526531726121902466e-01 -1.898749768733978271e-01 -1.475442498922348022e-01 1.465492248535156250e-01 1.213471591472625732e-01 -1.455385088920593262e-01 2.866179682314395905e-02 -1.124182716012001038e-01 2.112255664542317390e-03 -3.907727822661399841e-02 2.864838242530822754e-01
7.770977448672056198e-03 1.469264775514602661e-01 3.790668845176696777e-01 2.159000486135482788e-01 -3.808311000466346741e-02 -3.751597832888364792e-03 -4.639930278062820435e-02 -7.192800194025039673e-02 -1.157146394252777100e-01 -1.111778616905212402e-01 1.635680794715881348e-01 -1.959309726953506470e-02 1.693860590457916260e-01 1.498780697584152222e-01 2.202755212783813477e-01 -5.961342155933380127e-02 -9.953211247920989990e-02 2.252743095159530640e-01 -1.212303042411804199e-01 2.445008009672164917e-01 3.597437143325805664e-01 -3.308363631367683411e-02 -1.757523119449615479e-01 -1.468398422002792358e-01 1.150749400258064270e-01 -4.370243102312088013e-02 -1.697021573781967163e-01 -1.050582751631736755e-01 -2.271780818700790405e-01 2.011742591857910156e-01 -2.715172171592712402e-01 2.902647256851196289e-01
-7.578825950622558594e-02 6.558083742856979370e-02 5.732328444719314575e-02 -1.613854616880416870e-02 2.926767431199550629e-02 2.374527603387832642e-01 -3.012775778770446777e-01 1.827093958854675293e-02 1.856784075498580933e-01 -1.214928342960774899e-03 8.360078185796737671e-02 4.658862203359603882e-02 2.170764058828353882e-01 4.258338809013366699e-01 1.702493727207183838e-01 9.880033880472183228e-02 8.821941167116165161e-02 3.000796139240264893e-01 2.229738235473632812e-01 -1.057069748640060425e-01 7.464238256216049194e-02 1.177531555294990540e-01 -2.300144135951995850e-01 -1.141948103904724121e-01 -6.715425848960876465e-02 1.727692037820816040e-01 -6.200556084513664246e-02 -1.455070376396179199e-01 -2.299387753009796143e-01 -6.476590037345886230e-02 -4.079129397869110107e-01 -1.686366647481918335e-02
-2.332657873630523682e-01 2.287891507148742676e-01 1.895071007311344147e-02 8.240349590778350830e-02 7.680971920490264893e-02 2.889760024845600128e-02 -1.014648377895355225e-01 -1.218721121549606323e-01 1.936421692371368408e-01 1.903988718986511230e-01 8.323899656534194946e-02 7.624180614948272705e-02 3.212330639362335205e-01 1.560213565826416016e-01 1.807544231414794922e-01 -2.123868912458419800e-01 -1.067646499723196030e-02 1.272372156381607056e-01 2.210380584001541138e-01 -7.628450542688369751e-02 9.364004433155059814e-02 2.123341858386993408e-01 -4.622473418712615967e-01 -2.045648097991943359e-01 8.433971554040908813e-02 8.238560706377029419e-02 -9.599477797746658325e-02 -4.147394746541976929e-02 -1.066047996282577515e-01 2.314937412738800049e-01 -3.002188801765441895e-01 -4.616427049040794373e-02
-1.533237844705581665e-01 1.011120229959487915e-01 2.298666685819625854e-01 -8.081471920013427734e-02 2.038795500993728638e-01 3.860739246010780334e-02 -2.316446788609027863e-02 2.152845561504364014e-01 -2.928074449300765991e-03 8.412742614746093750e-02 -7.086973637342453003e-02 4.809282347559928894e-02 1.487868279218673706e-01 2.498511597514152527e-02 4.256884008646011353e-02 -2.060715407133102417e-01 -1.555108428001403809e-01 9.053554385900497437e-02 1.527656912803649902e-01 1.910574734210968018e-01 4.004925787448883057e-01 3.085594475269317627e-01 -9.037698619067668915e-03 -1.366015821695327759e-01 -1.700448840856552124e-01 -1.130040064454078674e-01 -1.850254535675048828e-01 -2.617130577564239502e-01 -3.778519034385681152e-01 1.823870837688446045e-01 1.735111922025680542e-01 1.355510801076889038e-01
-6.303278356790542603e-02 -4.227279871702194214e-02 2.121610045433044434e-01 5.783721432089805603e-02 1.235102266073226929e-01 -1.687012612819671631e-01 -2.243744675070047379e-04 -1.085956543684005737e-01 8.781440556049346924e-02 2.744030021131038666e-02 1.696034371852874756e-01 -1.258053183555603027e-01 2.711598575115203857e-01 3.465809822082519531e-01 6.264390796422958374e-02 5.738996341824531555e-02 -2.363525629043579102e-01 2.822729200124740601e-02 1.308790743350982666e-01 -2.314224690198898315e-01 3.117222785949707031e-01 3.834205865859985352e-02 -1.815458983182907104e-01 -9.758247435092926025e-02 -1.506708562374114990e-01 -3.793278038501739502e-01 7.282510399818420410e-02 -1.221223324537277222e-01 -5.269661545753479004e-02 1.466827541589736938e-01 -1.513327211141586304e-01 3.660377264022827148e-01
-2.088657207787036896e-02 2.864331901073455811e-01 -1.221917122602462769e-01 -9.450798481702804565e-02 2.671271264553070068e-01 -2.350952923297882080e-01 -8.429285883903503418e-02 -1.073212325572967529e-01 -6.541375815868377686e-02 -3.528442084789276123e-01 1.904226541519165039e-01 -5.218533426523208618e-02 2.413122802972793579e-01 2.138542085886001587e-01 -5.053261294960975647e-02 -7.196050137281417847e-02 7.105734944343566895e-02 3.136427402496337891e-01 3.475975692272186279e-01 -2.755340337753295898e-01 -3.633372113108634949e-02 7.804973423480987549e-02 1.746804080903530121e-02 -2.637411653995513916e-01 6.907313317060470581e-02 -4.688179865479469299e-02 -5.141770467162132263e-02 -1.271688640117645264e-01 -1.140433624386787415e-01 -5.819653347134590149e-02 -1.335585564374923706e-01 1.774614453315734863e-01
-1.008135378360748291e-01 -1.498317271471023560e-01 2.248639464378356934e-01 4.749050363898277283e-03 5.102277733385562897e-03 -9.684206917881965637e-03 -6.650263071060180664e-02 1.777342706918716431e-01 1.564772874116897583e-01 1.871180087327957153e-01 -2.366527765989303589e-01 -1.503446251153945923e-01 2.645838260650634766e-01 1.484949588775634766e-01 1.605350524187088013e-01 9.516786038875579834e-02 -4.805402830243110657e-02 1.465107500553131104e-01 2.039569616317749023e-01 -1.391518115997314453e-01 3.587158918380737305e-01 -1.400587409734725952e-01 -2.211272120475769043e-01 -2.327032536268234253e-01 -9.049871936440467834e-03 1.320956945419311523e-01 -2.762923538684844971e-01 1.326200813055038452e-01 -3.221566081047058105e-01 1.689380258321762085e-01 8.319952338933944702e-02 1.699917763471603394e-01
2.223061397671699524e-02 2.021201252937316895e-01 3.036555051803588867e-01 -3.349446356296539307e-01 -6.599515676498413086e-02 6.948152929544448853e-02 -1.663546562194824219e-01 -2.235112935304641724e-01 -2.788166748359799385e-03 2.492144703865051270e-01 5.201939493417739868e-02 2.521979510784149170e-01 2.623530924320220947e-01 1.057741418480873108e-01 1.161611974239349365e-01 6.893553584814071655e-02 -2.187000513076782227e-01 1.367173641920089722e-01 1.372177898883819580e-01 7.007307559251785278e-02 1.395998150110244751e-01 1.082108244299888611e-01 -1.959013342857360840e-01 -3.266751170158386230e-01 1.146596223115921021e-01 1.160179823637008667e-01 -6.038420274853706360e-02 3.508675098419189453e-02 -9.568420052528381348e-02 1.734546720981597900e-01 2.365595996379852295e-01 2.179849743843078613e-01
-1.603918150067329407e-02 -6.864301115274429321e-02 4.481986165046691895e-02 5.958320945501327515e-02 1.038619354367256165e-01 1.761594861745834351e-01 -3.207295760512351990e-02 -5.368761718273162842e-02 -4.801092296838760376e-02 1.004283409565687180e-02 1.809802502393722534e-01 -1.601039022207260132e-01 1.077405139803886414e-01 2.852016985416412354e-01 9.905485063791275024e-02 2.017002403736114502e-01 1.235134601593017578e-01 3.568050265312194824e-01 1.968676000833511353e-01 -9.832090884447097778e-02 -3.224644809961318970e-02 9.458721429109573364e-02 5.557828024029731750e-02 -3.301563560962677002e-01 -1.137803345918655396e-01 2.220408767461776733e-01 -3.955814242362976074e-01 7.044319808483123779e-02 -2.450511604547500610e-01 1.250132471323013306e-01 -3.365780413150787354e-01 1.173854544758796692e-01
-3.868366032838821411e-02 -8.523169904947280884e-02 2.048208564519882202e-01 7.972509413957595825e-02 -1.662476919591426849e-03 1.981961727142333984e-02 -5.021615028381347656e-01 -1.804470121860504150e-01 -9.498028457164764404e-02 1.879562065005302429e-02 -1.171814054250717163e-01 7.878159731626510620e-02 2.887477874755859375e-01 1.316198706626892090e-01 1.666590571403503418e-01 2.940625138580799103e-02 -1.968782581388950348e-02 1.968151628971099854e-01 7.785933464765548706e-02 -2.345212250947952271e-01 5.296062305569648743e-02 1.869439184665679932e-01 -7.234569638967514038e-02 -2.527915537357330322e-01 -6.278331577777862549e-02 2.399061322212219238e-01 -2.092196643352508545e-01 1.433247234672307968e-02 -3.436035513877868652e-01 -3.388730692677199841e-04 -2.520764470100402832e-01 7.070932537317276001e-02
-3.262671232223510742e-01 -1.353610008955001831e-01 8.638222515583038330e-02 1.729564964771270752e-01 1.254995167255401611e-01 4.333010688424110413e-02 -1.321362704038619995e-01 2.058585407212376595e-03 -5.654587969183921814e-02 6.529611349105834961e-02 2.033602595329284668e-01 -3.092517554759979248e-01 2.520229816436767578e-01 3.083278536796569824e-01 1.299844831228256226e-01 4.887137189507484436e-02 7.503468543291091919e-02 1.917149871587753296e-01 1.607505828142166138e-01 -1.477182805538177490e-01 1.893272548913955688e-01 1.332349926233291626e-01 9.278589487075805664e-02 3.744209930300712585e-02 1.186157166957855225e-01 4.534475207328796387e-01 -1.609601080417633057e-01 -9.377665817737579346e-02 -3.329392895102500916e-02 3.401817381381988525e-02 -1.298437416553497314e-01 2.308138310909271240e-01
-8.232162892818450928e-02 -6.039043143391609192e-02 -6.731293350458145142e-02 -1.081336638890206814e-03 1.098998337984085083e-01 1.699533611536026001e-01 -4.105380177497863770e-02 2.200233004987239838e-02 1.493480205535888672e-01 6.363800168037414551e-02 -5.910071358084678650e-02 4.765049368143081665e-02 1.579526960849761963e-01 3.212047815322875977e-01 -2.791026830673217773e-01 -9.968687780201435089e-03 -1.625103056430816650e-01 4.327872991561889648e-01 -1.814601011574268341e-02 -2.751393318176269531e-01 4.420633912086486816e-01 1.205630227923393250e-01 8.034273982048034668e-02 -1.252558380365371704e-01 8.670383691787719727e-02 1.440965086221694946e-01 -1.299415528774261475e-01 1.171751767396926880e-01 1.299659162759780884e-01 2.541247606277465820e-01 -5.450940877199172974e-02 1.961942613124847412e-01
-3.564122691750526428e-02 -2.813514694571495056e-02 2.666260302066802979e-01 1.978452503681182861e-01 -3.375622630119323730e-02 6.765381991863250732e-02 -1.952607929706573486e-02 1.258414089679718018e-01 -9.621599316596984863e-02 8.778531104326248169e-02 1.209580302238464355e-01 -1.516850944608449936e-02 2.184844464063644409e-01 1.374205499887466431e-01 1.351512670516967773e-01 -1.870748847723007202e-01 -6.068766117095947266e-02 3.311396837234497070e-01 2.074000053107738495e-02 -4.839615151286125183e-02 3.552487790584564209e-01 8.849393576383590698e-02 -2.511205673217773438e-01 -2.304267883300781250e-01 -2.130803279578685760e-02 1.571339368820190430e-01 -1.808206737041473389e-01 9.312790632247924805e-02 -4.075371026992797852e-01 2.559608817100524902e-01 1.289244294166564941e-01 1.817332655191421509e-01
-1.449533998966217041e-01 3.058892786502838135e-01 5.193004850298166275e-03 -9.421561658382415771e-02 2.456737905740737915e-01 -3.276527822017669678e-01 -2.163155525922775269e-01 6.657897680997848511e-02 -3.602995350956916809e-02 9.657787159085273743e-03 1.473601013422012329e-01 -2.072240859270095825e-01 1.367450058460235596e-01 3.755281269550323486e-01 -1.176155209541320801e-01 7.063884753733873367e-03 -4.580539464950561523e-02 5.286193266510963440e-02 2.400382459163665771e-01 -4.756467789411544800e-02 2.050668299198150635e-01 1.139424741268157959e-01 1.747952587902545929e-02 -7.975583523511886597e-02 -2.122014313936233521e-01 2.526880502700805664e-01 1.510949432849884033e-01 5.717140063643455505e-02 -2.565370202064514160e-01 -1.046145036816596985e-01 -1.365152597427368164e-01 2.471467107534408569e-01
1.063385382294654846e-01 7.091806828975677490e-02 -1.653486341238021851e-01 7.743361592292785645e-02 2.072699666023254395e-01 -1.856391429901123047e-01 -1.872840523719787598e-01 9.999860078096389771e-02 -2.311745434999465942e-01 -1.142867505550384521e-01 2.942255139350891113e-02 -2.108188122510910034e-01 3.698074221611022949e-01 1.338025927543640137e-01 -5.535906925797462463e-02 -6.774622946977615356e-02 5.339096486568450928e-02 3.106617331504821777e-01 2.117162793874740601e-01 1.987657099962234497e-01 1.050644293427467346e-01 1.060754135251045227e-01 2.476807683706283569e-01 -1.756946444511413574e-01 2.154796123504638672e-01 1.908351629972457886e-01 8.987466990947723389e-02 2.683227322995662689e-02 -1.928210258483886719e-01 -3.083124943077564240e-02 -1.874338388442993164e-01 3.009883463382720947e-01
-2.172754704952239990e-01 1.271047890186309814e-01 -6.666975468397140503e-02 5.483089387416839600e-02 5.764888599514961243e-02 1.127134338021278381e-01 -3.323020339012145996e-01 -1.670701652765274048e-01 2.124691158533096313e-01 2.281857579946517944e-01 6.159482896327972412e-02 2.769892849028110504e-02 2.634848058223724365e-01 1.954748034477233887e-01 1.344177722930908203e-01 -2.151753008365631104e-01 -1.106525305658578873e-02 3.468116819858551025e-01 1.133711561560630798e-01 -1.124156787991523743e-01 2.485377341508865356e-01 -2.562357811257243156e-03 -3.874418735504150391e-01 -7.191810756921768188e-02 5.965188890695571899e-02 1.204534620046615601e-02 -1.897712349891662598e-01 4.438310489058494568e-02 -1.701197624206542969e-01 7.769200205802917480e-02 -2.157663255929946899e-01 1.219549700617790222e-01
6.046586856245994568e-02 9.561742842197418213e-02 1.549074649810791016e-01 -1.837231516838073730e-01 -1.487272977828979492e-01 -6.409178487956523895e-03 -1.238430589437484741e-01 1.540615856647491455e-01 1.184176281094551086e-01 -4.765288829803466797e-01 -2.334527075290679932e-01 -1.961218267679214478e-01 3.794328868389129639e-01 1.167792603373527527e-01 9.693950414657592773e-03 1.249791607260704041e-01 -1.030636429786682129e-01 1.950768381357192993e-02 1.079523935914039612e-01 -1.392749845981597900e-01 2.495700120925903320e-01 4.901853203773498535e-02 1.875999122858047485e-01 -2.309773564338684082e-01 7.852556556463241577e-02 1.054381132125854492e-01 -1.967309564352035522e-01 -9.602013975381851196e-02 -2.460467219352722168e-01 1.569901108741760254e-01 -1.226929128170013428e-01 -9.991974569857120514e-03
8.072632364928722382e-03 -5.992035940289497375e-02 3.691635131835937500e-01 1.144017204642295837e-01 -4.338172078132629395e-02 -4.399611428380012512e-02 -5.757793039083480835e-02 1.579336374998092651e-01 1.902318894863128662e-01 3.153150156140327454e-02 -1.257760226726531982e-01 1.474027782678604126e-01 1.419962197542190552e-01 2.210913002490997314e-01 1.194163784384727478e-01 -9.445405565202236176e-03 -1.392415761947631836e-01 3.835069835186004639e-01 9.023835510015487671e-02 -5.193480849266052246e-02 7.218465209007263184e-02 -1.470087170600891113e-01 -2.651380300521850586e-01 -2.807703316211700439e-01 1.125129908323287964e-01 1.318561434745788574e-01 -2.340315282344818115e-01 3.206031620502471924e-01 -2.302447855472564697e-01 1.020036861300468445e-01 6.441567093133926392e-02 2.198820561170578003e-01
-4.166775047779083252e-01 -5.213636159896850586e-02 -9.551749378442764282e-02 1.787262409925460815e-01 1.688116639852523804e-01 6.516179442405700684e-02 -2.585328519344329834e-01 -1.914541125297546387e-01 1.770407706499099731e-02 -1.801382452249526978e-01 -6.394489854574203491e-02 2.839507907629013062e-02 1.437304764986038208e-01 1.360498666763305664e-01 2.133021950721740723e-01 -3.401556517928838730e-03 8.747956901788711548e-02 3.078590035438537598e-01 2.623394131660461426e-01 -6.832191348075866699e-02 1.526905149221420288e-01 -1.067436486482620239e-01 -2.841285169124603271e-01 -3.181308507919311523e-01 -2.456361614167690277e-02 2.151722311973571777e-01 -1.533522754907608032e-01 8.550204336643218994e-02 -2.170150429010391235e-01 -5.507179535925388336e-03 -7.696848362684249878e-02 -2.602537721395492554e-02
-1.386749446392059326e-01 6.101884320378303528e-02 3.098691999912261963e-01 1.148514002561569214e-01 8.560084551572799683e-02 -4.010979458689689636e-02 -3.083934076130390167e-03 -8.179685100913047791e-03 2.067925482988357544e-01 9.542494267225265503e-02 6.562561541795730591e-02 -3.041402399539947510e-01 2.350588142871856689e-01 1.828650087118148804e-01 4.635734856128692627e-02 -6.882642861455678940e-03 -1.598481684923171997e-01 2.398591488599777222e-01 1.961041390895843506e-01 -4.221161901950836182e-01 1.932789683341979980e-01 8.739450573921203613e-02 -9.048914164304733276e-02 8.020995184779167175e-03 1.223720610141754150e-01 -1.296139955520629883e-01 3.348455298691987991e-03 -1.563469320535659790e-01 -7.357380539178848267e-02 4.150279462337493896e-01 8.487559109926223755e-02 1.587212085723876953e-01
-2.021203935146331787e-01 1.344489157199859619e-01 2.260053455829620361e-01 -2.018814086914062500e-01 -1.050635278224945068e-01 -5.102110281586647034e-02 1.308230608701705933e-01 -1.459785550832748413e-01 -5.386415496468544006e-02 -6.089607253670692444e-03 2.560658752918243408e-01 -2.193482518196105957e-01 1.185521706938743591e-01 6.433355621993541718e-03 1.102636680006980896e-01 9.156357496976852417e-02 -1.853563785552978516e-01 2.961543500423431396e-01 1.312311142683029175e-01 -1.056101098656654358e-01 4.235634803771972656e-01 7.692013680934906006e-02 -2.676515579223632812e-01 -2.278658449649810791e-01 -9.638737887144088745e-02 2.253247499465942383e-01 1.710793823003768921e-01 -4.046091064810752869e-02 -2.401916682720184326e-01 1.795499324798583984e-01 7.144164294004440308e-02 -2.422910556197166443e-02
-3.216239809989929199e-02 1.172868981957435608e-01 -3.102165758609771729e-01 -1.719587855041027069e-02 1.465529054403305054e-01 -3.303960263729095459e-01 -2.420653402805328369e-01 9.502096474170684814e-02 -1.185074150562286377e-01 -7.944876328110694885e-03 -1.090597137808799744e-01 -7.938205450773239136e-02 1.344450712203979492e-01 2.021999657154083252e-01 2.826886996626853943e-02 -3.712032362818717957e-02 1.461570113897323608e-01 1.080364808440208435e-01 4.373111724853515625e-01 1.927861422300338745e-01 8.811000734567642212e-02 2.705888748168945312e-01 -1.920350193977355957e-01 -1.584450751543045044e-01 -1.585383713245391846e-01 5.357155948877334595e-02 -1.552278995513916016e-01 5.068316310644149780e-02 -3.581941127777099609e-01 8.399406075477600098e-02 5.033069103956222534e-02 3.156496910378336906e-03
-9.076976031064987183e-02 1.437514871358871460e-01 1.559613645076751709e-01 -1.423181295394897461e-01 3.680561780929565430e-01 -2.008928507566452026e-01 -5.944767221808433533e-02 1.312769856303930283e-02 -1.336128450930118561e-02 -1.847765147686004639e-01 2.712101638317108154e-01 4.400154203176498413e-02 3.221287727355957031e-01 -2.206942997872829437e-02 1.743367463350296021e-01 -1.528559327125549316e-01 -5.675407126545906067e-02 1.991316229104995728e-01 2.721211016178131104e-01 1.765375286340713501e-01 1.294504106044769287e-01 -1.197936162352561951e-01 -1.637902297079563141e-02 -9.187942743301391602e-02 4.869809746742248535e-02 -8.847966790199279785e-03 -2.743844874203205109e-02 -1.987469345331192017e-01 -1.283113062381744385e-01 -9.590310603380203247e-02 -1.994107216596603394e-01 4.279339611530303955e-01
3.197069168090820312e-01 7.222117483615875244e-02 1.449302732944488525e-01 -2.034692168235778809e-01 -1.265713870525360107e-01 4.185611009597778320e-02 -4.744879528880119324e-02 -3.594169020652770996e-01 9.220516681671142578e-02 -2.014331221580505371e-01 2.141955345869064331e-01 1.467176228761672974e-01 1.136776134371757507e-01 4.171412885189056396e-01 2.271246314048767090e-01 -1.344499439001083374e-01 8.964743465185165405e-02 2.505178451538085938e-01 1.204677447676658630e-01 -1.201455574482679367e-02 8.405151963233947754e-02 2.367105782032012939e-01 -5.574762448668479919e-02 -7.604765146970748901e-02 -8.622796833515167236e-02 1.561438292264938354e-01 -8.099447935819625854e-02 -5.673351511359214783e-02 1.019282042980194092e-01 2.211069017648696899e-01 1.000544279813766479e-01 1.989083439111709595e-01
-9.676001220941543579e-02 -3.252303926274180412e-03 2.270774841308593750e-01 -2.798528671264648438e-01 3.848937153816223145e-02 -7.538695633411407471e-02 -2.068325430154800415e-01 -1.223426684737205505e-02 6.052156910300254822e-02 5.795552581548690796e-02 1.586895249783992767e-02 1.367811113595962524e-01 2.359365671873092651e-01 3.160174787044525146e-01 -3.335181176662445068e-01 -2.410030514001846313e-01 1.338823288679122925e-01 3.322511911392211914e-01 -5.274963099509477615e-03 1.045428141951560974e-01 2.487061172723770142e-02 -8.928399533033370972e-02 -1.623658463358879089e-02 -1.369573771953582764e-01 -2.171702682971954346e-01 2.239686548709869385e-01 -9.643042832612991333e-02 -7.936406880617141724e-02 -1.337310820817947388e-01 -1.375132799148559570e-01 6.351554393768310547e-02 3.730746209621429443e-01
-1.628552973270416260e-01 1.520088016986846924e-01 1.221271827816963196e-01 -8.136996626853942871e-02 1.262567788362503052e-01 1.182351484894752502e-01 4.941263794898986816e-02 1.282826960086822510e-01 -1.200076341629028320e-01 3.051704540848731995e-02 -1.895407736301422119e-01 -1.441956125199794769e-02 5.460508912801742554e-02 -7.226986438035964966e-02 -7.436731457710266113e-02 -3.851127922534942627e-01 -1.010234057903289795e-01 3.194763362407684326e-01 2.006916105747222900e-01 1.468837708234786987e-01 1.539707630872726440e-01 2.343882024288177490e-01 6.124196574091911316e-02 -2.793690264225006104e-01 -9.107335656881332397e-02 6.700384616851806641e-02 -2.895858883857727051e-01 -4.349968954920768738e-02 -3.452891409397125244e-01 1.728009581565856934e-01 1.704163998365402222e-01 2.351071834564208984e-01
-1.288098841905593872e-01 1.800339221954345703e-01 4.618915915489196777e-02 -5.385915283113718033e-03 3.024305403232574463e-01 -1.271953433752059937e-01 1.921390593051910400e-01 -1.128447130322456360e-01 -1.057710722088813782e-01 -3.003050088882446289e-01 9.655614942312240601e-02 1.559788435697555542e-01 3.380424082279205322e-01 1.912759542465209961e-01 6.215225160121917725e-02 3.750832006335258484e-02 -5.129951983690261841e-02 1.278798431158065796e-01 2.515414655208587646e-01 -1.180211529135704041e-01 2.296327799558639526e-01 1.198549941182136536e-01 1.118964478373527527e-01 -3.735176920890808105e-01 1.847154200077056885e-01 -2.418307214975357056e-02 1.652282290160655975e-02 -5.207956582307815552e-02 5.012936145067214966e-02 2.251216769218444824e-02 -2.361060976982116699e-01 2.976771593093872070e-01
-6.858447194099426270e-02 2.312369048595428467e-01 -9.478702396154403687e-02 1.164207328110933304e-02 3.093145191669464111e-01 -1.879936009645462036e-01 -2.027235478162765503e-01 -1.623815000057220459e-01 -2.007064223289489746e-01 -3.199857473373413086e-01 1.250590384006500244e-01 5.388196930289268494e-02 2.261096686124801636e-01 1.826376318931579590e-01 -5.941131338477134705e-02 -1.357631478458642960e-02 1.004928201436996460e-01 3.439322412014007568e-01 2.339927852153778076e-01 -4.007783830165863037e-01 4.007538314908742905e-03 9.566899389028549194e-02 -5.406872183084487915e-02 -2.599412798881530762e-01 1.303513348102569580e-02 1.964640617370605469e-02 4.933659732341766357e-02 -2.719873748719692230e-02 -1.045219227671623230e-01 -5.452894419431686401e-02 3.378776460886001587e-02 2.064355015754699707e-01
-9.240493923425674438e-02 4.922211542725563049e-02 2.163397073745727539e-01 -8.219832181930541992e-02 3.004102408885955811e-01 -4.437779784202575684e-01 -2.242149040102958679e-02 -2.037890814244747162e-02 8.835789561271667480e-02 1.232296824455261230e-01 -1.353887468576431274e-01 -2.847334928810596466e-02 2.798117697238922119e-01 1.008338760584592819e-02 -1.702468991279602051e-01 2.016213089227676392e-01 -3.823419660329818726e-02 2.528960108757019043e-01 1.915560066699981689e-01 1.248140484094619751e-01 3.458481654524803162e-02 2.637453079223632812e-01 2.105750329792499542e-02 -2.771378755569458008e-01 1.345109641551971436e-01 6.201942265033721924e-02 -4.913692828267812729e-03 7.890834659337997437e-02 -1.648490726947784424e-01 2.568415999412536621e-01 4.027333855628967285e-02 2.618372738361358643e-01
-1.503110490739345551e-02 1.538922339677810669e-01 1.397327184677124023e-01 -2.875749766826629639e-01 2.048096507787704468e-01 7.633344829082489014e-02 -8.745190501213073730e-02 -2.806395292282104492e-01 8.733545988798141479e-02 -7.760687917470932007e-02 2.268597017973661423e-03 -4.285383597016334534e-02 1.424181181937456131e-02 3.004750609397888184e-01 -2.602283656597137451e-01 -6.417421158403158188e-03 6.613869220018386841e-02 4.250308275222778320e-01 1.392852980643510818e-02 1.791790723800659180e-01 6.455262005329132080e-02 -8.317978680133819580e-02 -5.319849029183387756e-02 -4.941369593143463135e-02 -9.650103002786636353e-02 1.267907172441482544e-01 -2.734290659427642822e-01 -1.589353978633880615e-01 -1.926743090152740479e-01 -1.425691843032836914e-01 4.965343326330184937e-02 3.833235800266265869e-01
-6.194855272769927979e-02 2.635498940944671631e-01 1.215656474232673645e-01 -7.334442436695098877e-02 5.613165348768234253e-02 8.750218898057937622e-02 -4.066352546215057373e-01 4.367030039429664612e-02 -2.068079710006713867e-01 8.990181982517242432e-02 -1.097784787416458130e-01 2.195150032639503479e-02 1.851325482130050659e-01 2.019956409931182861e-01 -1.799856685101985931e-02 -4.343883320689201355e-02 -8.780552446842193604e-02 3.225464224815368652e-01 1.130850687623023987e-01 -1.065355464816093445e-01 1.663945317268371582e-01 1.937519460916519165e-01 -2.338208556175231934e-01 1.270105247385799885e-03 1.790058016777038574e-01 1.665340065956115723e-01 -3.353577256202697754e-01 -7.135146111249923706e-02 -3.630040884017944336e-01 4.375782981514930725e-02 -1.416349709033966064e-01 -3.070687316358089447e-02
7.297026365995407104e-02 6.202900409698486328e-02 3.150299191474914551e-01 1.162213459610939026e-01 1.783629357814788818e-01 7.991088181734085083e-02 1.290951520204544067e-01 -1.792511343955993652e-01 1.496391892433166504e-01 -2.840721905231475830e-01 -9.480997174978256226e-02 -7.164679467678070068e-02 3.043867349624633789e-01 2.449972778558731079e-01 -1.018476486206054688e-01 -2.347211986780166626e-01 -3.737252354621887207e-01 2.599540948867797852e-01 1.343174371868371964e-02 -1.107081025838851929e-01 1.635169088840484619e-01 7.703404128551483154e-02 -1.069319024682044983e-01 -2.534228563308715820e-01 9.563378989696502686e-02 6.682646274566650391e-02 2.118313759565353394e-01 7.234021276235580444e-02 1.082322932779788971e-02 -1.590451151132583618e-01 1.615018993616104126e-01 1.118132323026657104e-01
-1.270972043275833130e-01 -1.210040226578712463e-01 -8.971831947565078735e-02 -1.414111107587814331e-01 2.502986490726470947e-01 -1.311395913362503052e-01 -1.470919549465179443e-01 7.192000001668930054e-02 1.298980712890625000e-01 -8.499915711581707001e-03 -4.381474480032920837e-02 -5.273517593741416931e-02 -1.708031594753265381e-01 4.175900816917419434e-01 -8.179131895303726196e-02 -1.345872879028320312e-01 -1.374723911285400391e-01 8.927827328443527222e-02 4.987048208713531494e-01 -6.290902197360992432e-02 1.975161731243133545e-01 1.548870056867599487e-01 -1.166186928749084473e-01 -2.443396598100662231e-01 2.398782223463058472e-01 4.892862215638160706e-02 -3.006388433277606964e-02 1.620179414749145508e-02 -6.104533374309539795e-02 7.284490019083023071e-02 -1.065422315150499344e-02 3.137052655220031738e-01
-2.906515598297119141e-01 -6.752586364746093750e-02 3.184561431407928467e-01 7.730138301849365234e-02 -1.570144146680831909e-01 1.340253800153732300e-01 -8.075420558452606201e-02 1.043822020292282104e-01 4.950122535228729248e-02 -9.543491527438163757e-03 9.316058829426765442e-03 -1.483748704195022583e-01 8.408785611391067505e-02 1.957099884748458862e-01 2.390394359827041626e-01 -7.725562155246734619e-02 -6.555593758821487427e-02 3.134906888008117676e-01 1.873087435960769653e-01 -2.580566564574837685e-03 2.091845571994781494e-01 1.885924786329269409e-01 -3.114744722843170166e-01 -6.867069005966186523e-02 -1.815903186798095703e-01 1.187664829194545746e-02 -3.622955381870269775e-01 -1.087721586227416992e-01 -6.214299798011779785e-02 2.371820360422134399e-01 2.336365282535552979e-01 2.798077277839183807e-02
-6.381192803382873535e-02 2.371254414319992065e-01 3.762954473495483398e-02 -2.384580224752426147e-01 7.162233442068099976e-02 -1.707421094179153442e-01 -1.165707334876060486e-01 8.123191446065902710e-02 -4.197274334728717804e-03 -2.605058550834655762e-01 -1.154835447669029236e-01 2.128734439611434937e-01 1.928779780864715576e-01 6.010657176375389099e-02 4.513183236122131348e-02 -2.851205170154571533e-01 -1.098056603223085403e-02 9.817624837160110474e-02 3.984750211238861084e-01 2.095362246036529541e-01 8.628367632627487183e-02 8.258170634508132935e-02 4.095675423741340637e-02 1.282180547714233398e-01 -1.852028630673885345e-02 -7.009241729974746704e-02 -3.135065436363220215e-01 -1.480655819177627563e-01 -1.470395922660827637e-01 -7.738759368658065796e-02 -1.503146588802337646e-01 3.946835100650787354e-01
-3.640985488891601562e-02 6.388903409242630005e-02 1.075275912880897522e-01 9.163382649421691895e-02 1.108770072460174561e-01 -1.835353523492813110e-01 1.564557105302810669e-01 1.423136983066797256e-02 -6.599438376724720001e-03 -2.617666721343994141e-01 -1.795483082532882690e-01 1.019889041781425476e-01 3.752338588237762451e-01 1.298923343420028687e-01 1.308007687330245972e-01 2.730705738067626953e-01 -6.370896100997924805e-02 2.807607352733612061e-01 2.624228596687316895e-01 -1.587981283664703369e-01 9.713284671306610107e-02 1.589525304734706879e-02 3.441395983099937439e-02 -1.020181253552436829e-01 1.055212318897247314e-01 2.300235480070114136e-01 -2.923688590526580811e-01 -3.316099345684051514e-01 8.682637661695480347e-02 1.618374288082122803e-01 1.956108361482620239e-01 1.169981434941291809e-01
9.017461538314819336e-02 6.427945941686630249e-02 -1.951967030763626099e-01 -1.386420875787734985e-01 3.251227438449859619e-01 -3.204770758748054504e-02 -2.059833258390426636e-01 2.424008399248123169e-02 1.744710057973861694e-01 1.417919620871543884e-02 -1.904224604368209839e-02 -2.680495977401733398e-01 -2.524371072649955750e-02 2.641346752643585205e-01 -1.693802773952484131e-01 1.240835785865783691e-01 8.458298444747924805e-02 3.471929430961608887e-01 5.488158017396926880e-02 1.433420628309249878e-01 2.715401649475097656e-01 -2.915469370782375336e-02 -1.705700159072875977e-01 8.547390252351760864e-02 -1.770397722721099854e-01 1.507402304559946060e-02 -1.110370010137557983e-01 1.350968377664685249e-03 -1.801993995904922485e-01 2.139538973569869995e-01 3.039716184139251709e-02 4.219075739383697510e-01
-6.295923143625259399e-02 -6.309377402067184448e-02 -6.303671747446060181e-02 -2.154509425163269043e-01 2.438481301069259644e-01 -7.414352148771286011e-02 -1.940401494503021240e-01 -1.606831252574920654e-01 2.099805176258087158e-01 -9.083269536495208740e-02 -1.773528456687927246e-01 9.767396375536918640e-03 2.591284178197383881e-02 4.149759113788604736e-01 -6.305939704179763794e-02 6.530315428972244263e-02 3.789989650249481201e-02 1.911630630493164062e-01 4.397804737091064453e-01 2.586443349719047546e-02 3.488389849662780762e-01 4.907522350549697876e-02 -1.219198927283287048e-01 3.351190686225891113e-02 1.074844375252723694e-01 1.013299301266670227e-01 -1.514944732189178467e-01 -1.130381226539611816e-02 -1.694465726613998413e-01 -8.971073478460311890e-02 7.954369485378265381e-02 2.968115210533142090e-01
5.923674255609512329e-02 2.434640526771545410e-01 -1.391634792089462280e-01 -7.956615835428237915e-02 1.685725599527359009e-01 -3.456056416034698486e-01 -2.104318886995315552e-01 -1.800307929515838623e-01 -1.742476820945739746e-01 -1.128510683774948120e-01 -2.635519951581954956e-03 -1.580650061368942261e-01 2.914902567863464355e-01 1.774910390377044678e-01 -1.243310142308473587e-02 3.206725791096687317e-02 -5.030947737395763397e-03 1.112808063626289368e-01 2.786337733268737793e-01 1.830109804868698120e-01 3.648765087127685547e-01 1.209804415702819824e-01 2.591099441051483154e-01 -1.198484525084495544e-01 -1.335291564464569092e-01 1.505629569292068481e-01 -2.588972076773643494e-02 3.503179177641868591e-02 -1.647642254829406738e-01 -1.153876408934593201e-01 -8.744233846664428711e-02 2.406430989503860474e-01
7.671922445297241211e-02 1.524559259414672852e-01 -2.262000367045402527e-02 1.896336674690246582e-02 3.326658904552459717e-01 -2.798289656639099121e-01 -3.487888872623443604e-01 -1.178696099668741226e-02 -1.311697810888290405e-01 4.756643436849117279e-03 -1.190024167299270630e-01 -1.368667185306549072e-01 7.779406011104583740e-02 2.308986783027648926e-01 -4.027338698506355286e-02 -1.954683214426040649e-01 -1.723786145448684692e-01 2.370078675448894501e-02 8.745947480201721191e-02 -3.488703072071075439e-01 2.124438732862472534e-01 2.443165332078933716e-01 1.152848377823829651e-01 -1.328579634428024292e-01 -3.150236979126930237e-02 4.796909168362617493e-03 -1.000289693474769592e-01 2.260459661483764648e-01 -2.185456156730651855e-01 1.151246875524520874e-01 -2.387486547231674194e-01 1.854267120361328125e-01
-1.292004734277725220e-01 3.765845596790313721e-01 -8.301856368780136108e-02 -1.806063801050186157e-01 -9.474107623100280762e-02 8.903038688004016876e-03 -2.100714743137359619e-01 -3.906920924782752991e-02 1.627922505140304565e-01 -3.295178115367889404e-01 1.742092669010162354e-01 -2.422845065593719482e-01 2.335878163576126099e-01 -5.318997427821159363e-02 2.427558153867721558e-01 7.713937014341354370e-02 -2.992829680442810059e-01 2.236406803131103516e-01 1.596355140209197998e-01 5.261655431240797043e-03 1.671613305807113647e-01 -6.000072881579399109e-02 5.786868557333946228e-02 -2.423707246780395508e-01 7.308447360992431641e-02 3.111107945442199707e-01 -9.843692183494567871e-02 1.365882158279418945e-01 -1.146254595369100571e-02 6.413858383893966675e-02 7.672936469316482544e-02 -3.898432850837707520e-02
-1.574469730257987976e-02 9.574241936206817627e-02 1.932728886604309082e-01 -1.323705911636352539e-01 3.581124842166900635e-01 -3.350339531898498535e-01 -6.778474897146224976e-02 6.771618872880935669e-02 1.247168183326721191e-01 -1.318690087646245956e-02 1.884318888187408447e-01 -3.145250305533409119e-02 1.902294307947158813e-01 1.205279603600502014e-01 -2.443581074476242065e-01 7.056216895580291748e-02 4.661473631858825684e-02 2.002601921558380127e-01 9.310818463563919067e-02 4.029227197170257568e-01 1.566308438777923584e-01 1.067345961928367615e-01 1.110839620232582092e-01 -5.229249969124794006e-02 5.283265560865402222e-02 1.757704764604568481e-01 -9.766339510679244995e-02 -2.232948392629623413e-01 -8.148398995399475098e-02 7.301137596368789673e-02 -9.840801358222961426e-02 3.733311295509338379e-01
-3.363179862499237061e-01 1.038964241743087769e-01 2.778412699699401855e-01 -2.557855248451232910e-01 4.620058089494705200e-02 -7.161183655261993408e-02 -2.026286274194717407e-01 -4.045503214001655579e-02 1.078277751803398132e-01 -1.441262811422348022e-01 7.367601245641708374e-02 1.265766769647598267e-01 2.685542404651641846e-01 -1.441735215485095978e-02 -1.626684814691543579e-01 -1.034906804561614990e-01 2.594852149486541748e-01 1.805545389652252197e-01 2.862846255302429199e-01 6.727018207311630249e-02 2.823263704776763916e-01 5.938957259058952332e-02 -1.687401682138442993e-01 1.495573669672012329e-01 -1.994736045598983765e-01 1.166339963674545288e-01 -3.072648644447326660e-01 -1.297451257705688477e-01 -1.855543702840805054e-01 -1.841174252331256866e-02 -9.591156616806983948e-03 -1.318238675594329834e-02
-2.032108902931213379e-01 -1.340201944112777710e-01 1.572553366422653198e-01 1.227648556232452393e-01 1.788080632686614990e-01 -3.124977461993694305e-02 -1.633740514516830444e-01 -4.985684528946876526e-02 1.143799535930156708e-02 -2.809480130672454834e-01 7.990173995494842529e-02 -1.289814859628677368e-01 -3.757162764668464661e-02 4.155863821506500244e-01 3.170846402645111084e-01 -1.928189396858215332e-01 3.765744715929031372e-02 2.355534434318542480e-01 1.574025899171829224e-01 4.334740806370973587e-03 3.375332057476043701e-01 -1.609138846397399902e-01 1.909344643354415894e-02 -7.410086691379547119e-02 -3.275502845644950867e-02 4.133498072624206543e-01 7.581440266221761703e-03 -9.339330345392227173e-02 -3.264378011226654053e-02 4.735054075717926025e-02 -9.339575469493865967e-02 6.908452510833740234e-02
5.402404069900512695e-02 1.255207508802413940e-01 1.273894906044006348e-01 -1.871570348739624023e-01 -1.361232949420809746e-03 1.847516745328903198e-01 -2.066872268915176392e-01 -1.746952086687088013e-01 2.927893698215484619e-01 -1.447161287069320679e-01 -1.376003473997116089e-01 -2.261450588703155518e-01 5.784384608268737793e-01 7.928381860256195068e-02 9.637121856212615967e-02 2.006303705275058746e-02 -1.577526181936264038e-01 2.012715041637420654e-01 8.766867220401763916e-02 -7.590314000844955444e-02 2.700520753860473633e-01 -3.779236227273941040e-02 -2.214937210083007812e-01 -1.148198619484901428e-01 -3.487500175833702087e-02 1.569272726774215698e-01 -7.710836082696914673e-02 2.069354429841041565e-02 -7.901109755039215088e-02 1.223449110984802246e-01 7.221693545579910278e-02 -1.459490656852722168e-01
-1.174186617136001587e-01 1.236371994018554688e-01 -2.053792178630828857e-01 -1.299372315406799316e-01 1.124372035264968872e-01 -1.176339536905288696e-01 -3.098583221435546875e-01 2.921499907970428467e-01 -6.673402152955532074e-03 -1.299839019775390625e-01 -1.412939131259918213e-01 -1.737561821937561035e-01 1.786963790655136108e-01 3.369894325733184814e-01 -6.037973612546920776e-02 -1.269491612911224365e-01 1.558520197868347168e-01 8.038181811571121216e-02 1.052832975983619690e-01 2.151250541210174561e-01 -1.773516088724136353e-01 8.989449590444564819e-02 -2.335609868168830872e-02 -2.081363797187805176e-01 -1.722489893436431885e-01 2.644744142889976501e-02 -1.333500593900680542e-01 -4.946214612573385239e-03 -3.023431003093719482e-01 2.715781927108764648e-01 -5.142370238900184631e-02 2.901127934455871582e-01
-9.862641990184783936e-02 -1.339662969112396240e-01 -1.280433684587478638e-01 -1.741236448287963867e-01 2.000174820423126221e-01 -7.312168926000595093e-02 -1.857335716485977173e-01 -4.746135696768760681e-02 1.840121150016784668e-01 -7.100529223680496216e-02 -1.558925360441207886e-01 -6.432281341403722763e-03 -1.212044339627027512e-02 3.950980007648468018e-01 -1.244914978742599487e-01 2.635619230568408966e-02 5.271347612142562866e-02 2.120959013700485229e-01 4.191894531250000000e-01 1.421696096658706665e-01 3.668141663074493408e-01 1.479724049568176270e-01 -1.768795847892761230e-01 -2.750059124082326889e-03 1.891994178295135498e-01 2.546723484992980957e-01 -1.309445649385452271e-01 2.616510540246963501e-02 -1.017441228032112122e-01 8.649799972772598267e-02 4.381983354687690735e-02 1.953022181987762451e-01
-2.152311354875564575e-01 3.262628987431526184e-02 2.219823449850082397e-01 2.433188259601593018e-01 2.119605243206024170e-02 5.366494879126548767e-02 -1.262576580047607422e-01 -1.490512490272521973e-01 4.789013415575027466e-02 -1.425272077322006226e-01 1.259917467832565308e-01 -7.603683322668075562e-02 2.654052674770355225e-01 -8.719822019338607788e-02 2.665128409862518311e-01 -1.873661875724792480e-01 -9.784258902072906494e-02 2.158759534358978271e-01 4.166950471699237823e-03 -1.552814692258834839e-01 5.231428742408752441e-01 2.114399522542953491e-01 -9.359256923198699951e-02 -3.086912631988525391e-01 2.685000374913215637e-02 7.617051899433135986e-02 2.732680179178714752e-02 -1.478200256824493408e-01 5.261104088276624680e-03 6.101346760988235474e-02 -9.565988183021545410e-02 1.715834587812423706e-01
-2.853780388832092285e-01 5.247130617499351501e-02 1.205127835273742676e-01 6.819222122430801392e-02 5.326919630169868469e-02 -2.765949666500091553e-01 -7.831107079982757568e-02 -7.075848430395126343e-02 -2.229624688625335693e-01 -3.612565100193023682e-01 2.142702937126159668e-01 -6.930001825094223022e-02 2.835893332958221436e-01 1.813838332891464233e-01 -7.571400701999664307e-02 1.848309487104415894e-01 -1.824893355369567871e-01 3.671692311763763428e-01 4.358556121587753296e-02 -1.340163797140121460e-01 9.184234589338302612e-02 5.896145477890968323e-02 -1.303081214427947998e-01 7.444018032401800156e-03 8.596786111593246460e-02 2.344928234815597534e-01 -2.898112237453460693e-01 2.322613596916198730e-01 -3.411381691694259644e-02 3.917536884546279907e-02 4.135843366384506226e-02 1.883979141712188721e-02
-3.626572191715240479e-01 3.950925171375274658e-02 3.313226997852325439e-02 -4.273409396409988403e-02 7.582636922597885132e-02 -1.655813455581665039e-01 -1.761272549629211426e-01 -1.307889074087142944e-01 -1.054234728217124939e-01 -2.537179291248321533e-01 8.198068290948867798e-02 4.336081445217132568e-02 2.560562193393707275e-01 3.431159555912017822e-01 1.460608541965484619e-01 1.021555513143539429e-01 5.055548623204231262e-03 2.066947668790817261e-01 2.334241420030593872e-01 -8.450855314731597900e-02 5.475259851664304733e-03 -9.260854870080947876e-02 1.849290542304515839e-02 -1.176292300224304199e-01 3.469841182231903076e-02 5.093148723244667053e-02 -1.764237135648727417e-01 1.583112925291061401e-01 -3.146989643573760986e-01 5.986100062727928162e-02 -3.547198176383972168e-01 2.606878280639648438e-01
8.737894147634506226e-02 1.920960396528244019e-01 1.620630621910095215e-01 -1.983724981546401978e-01 2.786623127758502960e-02 2.414318919181823730e-01 -1.785796135663986206e-01 -2.225643023848533630e-03 -7.198596000671386719e-02 -6.437993794679641724e-02 1.528916060924530029e-01 -1.757182180881500244e-01 3.959584608674049377e-02 -7.347808033227920532e-02 2.989065349102020264e-01 -7.224971055984497070e-02 -2.630399167537689209e-01 6.166157871484756470e-02 3.684444427490234375e-01 -7.214002311229705811e-02 2.682168781757354736e-01 1.772290617227554321e-01 -2.511407732963562012e-01 1.083700805902481079e-01 8.186466991901397705e-02 2.488427460193634033e-01 -4.266232997179031372e-02 -1.710418015718460083e-01 -9.223204106092453003e-03 1.063695922493934631e-01 -8.921017497777938843e-02 3.501473367214202881e-01
-2.107057273387908936e-01 -1.609148085117340088e-01 9.615390747785568237e-02 1.707212924957275391e-01 9.722697734832763672e-02 -1.277511268854141235e-01 -1.693833172321319580e-01 -8.667933195829391479e-02 6.484881509095430374e-03 -2.154929786920547485e-01 7.619595527648925781e-02 -4.620677232742309570e-02 7.019703835248947144e-02 3.836788833141326904e-01 1.876425445079803467e-01 -1.938667446374893188e-01 2.070307731628417969e-01 3.157476484775543213e-01 2.567022442817687988e-01 -9.391031228005886078e-03 2.879865169525146484e-01 1.135010272264480591e-03 1.029199082404375076e-02 -7.359949499368667603e-02 -1.958830654621124268e-01 3.587780892848968506e-01 -2.952350303530693054e-02 1.111642085015773773e-02 -9.401546418666839600e-02 1.503714919090270996e-01 -2.216358482837677002e-01 -6.577495485544204712e-02
-3.553837239742279053e-01 2.369136661291122437e-01 2.491815201938152313e-02 -2.286933735013008118e-02 2.181628197431564331e-01 -2.751151919364929199e-01 -1.597209461033344269e-02 9.718967974185943604e-02 -3.495853021740913391e-02 -1.184096559882164001e-01 2.641603052616119385e-01 9.908961504697799683e-02 3.399192988872528076e-01 -1.503184437751770020e-02 1.236366331577301025e-01 -1.462610960006713867e-01 -8.118677884340286255e-03 2.608296871185302734e-01 3.377698659896850586e-01 -8.120246231555938721e-02 1.614160686731338501e-01 -8.252342045307159424e-02 8.351724594831466675e-03 -1.396295428276062012e-01 5.849010869860649109e-02 4.338704049587249756e-02 1.041929796338081360e-02 -3.043928183615207672e-03 -1.346343457698822021e-01 -6.700111925601959229e-02 -2.705740928649902344e-01 3.060969412326812744e-01
-3.137730658054351807e-01 5.627594515681266785e-02 -7.809532433748245239e-02 3.465280309319496155e-02 3.030475676059722900e-01 -2.772390246391296387e-01 -1.843096464872360229e-01 -1.265470832586288452e-01 1.913674175739288330e-01 -2.008779048919677734e-01 1.355604529380798340e-01 -1.267993301153182983e-01 2.617589235305786133e-01 7.389093190431594849e-02 -1.174452975392341614e-01 -2.618879079818725586e-01 -1.232732757925987244e-01 9.452488273382186890e-02 1.696029454469680786e-01 3.114666044712066650e-01 -6.443098932504653931e-02 2.668212652206420898e-01 -1.090685278177261353e-01 -1.154762655496597290e-01 1.480784267187118530e-01 9.079173207283020020e-02 -2.418360114097595215e-01 -2.097935229539871216e-01 -2.661465667188167572e-02 5.800641328096389771e-02 1.276201456785202026e-01 3.316614404320716858e-02
8.096677064895629883e-02 -6.700083613395690918e-02 1.701622307300567627e-01 -1.035667061805725098e-01 -1.262692064046859741e-01 -1.077252700924873352e-01 1.291912198066711426e-01 -8.226555772125720978e-03 1.705860197544097900e-01 -4.771786928176879883e-02 1.871017515659332275e-01 -4.499563947319984436e-03 1.609654352068901062e-02 8.511115610599517822e-02 2.617663145065307617e-01 -4.951738193631172180e-02 3.610828891396522522e-02 3.687532842159271240e-01 3.510881364345550537e-01 -6.051554158329963684e-02 4.240686595439910889e-01 1.942690014839172363e-01 -8.311515301465988159e-02 -3.400489091873168945e-01 -7.570042461156845093e-02 6.213298067450523376e-02 2.336366623640060425e-01 5.794002488255500793e-02 -2.870290912687778473e-02 7.959676533937454224e-02 -2.463858574628829956e-01 1.426998227834701538e-01
-3.928354382514953613e-02 3.163380026817321777e-01 -1.496701389551162720e-01 -1.737008057534694672e-02 1.212430000305175781e-01 -3.630544841289520264e-01 3.070471994578838348e-02 -5.815878510475158691e-02 -1.078622937202453613e-01 -1.271158158779144287e-01 1.052048280835151672e-01 -1.299229860305786133e-01 1.810569614171981812e-01 1.603798270225524902e-01 2.118336856365203857e-01 5.563678964972496033e-02 -1.729840599000453949e-02 2.092023640871047974e-01 2.526344656944274902e-01 -9.596768766641616821e-02 5.422316119074821472e-02 2.255139201879501343e-01 -2.385792583227157593e-01 1.088270023465156555e-01 -7.427609711885452271e-02 2.471769452095031738e-01 1.156111583113670349e-01 -4.636546969413757324e-02 -2.092422097921371460e-01 -1.349508762359619141e-01 -8.049852401018142700e-02 4.151812195777893066e-01
3.052638769149780273e-01 1.852719187736511230e-01 -4.373448342084884644e-02 -1.967201679944992065e-01 -1.306720674037933350e-01 1.095325127243995667e-01 -1.220114808529615402e-02 -2.379154786467552185e-02 -5.079909786581993103e-02 1.796310693025588989e-01 1.721635647118091583e-02 7.245651632547378540e-02 2.956671416759490967e-01 6.971491873264312744e-02 1.626044958829879761e-01 4.463865607976913452e-02 7.195111364126205444e-02 1.535413414239883423e-01 4.269499182701110840e-01 -4.615634388756006956e-04 2.419901937246322632e-01 -9.024405479431152344e-02 5.914491787552833557e-02 -2.209713757038116455e-01 1.079437509179115295e-01 2.293053269386291504e-01 -6.009077280759811401e-02 -1.940916329622268677e-01 -1.574566960334777832e-01 2.845706641674041748e-01 2.820588350296020508e-01 1.416669338941574097e-01
-1.986341625452041626e-01 1.579962968826293945e-01 1.176532879471778870e-01 4.216393083333969116e-02 -1.920918077230453491e-01 -8.949847542680799961e-04 -3.283608853816986084e-01 -1.426512375473976135e-02 -2.160765044391155243e-02 -1.620489060878753662e-01 -9.756688773632049561e-02 1.569980382919311523e-01 3.902809917926788330e-01 3.276886045932769775e-01 -3.144506514072418213e-01 5.432761088013648987e-02 -5.126877687871456146e-03 4.845525622367858887e-01 6.490091234445571899e-02 -1.186393946409225464e-01 -4.102628305554389954e-02 9.474758803844451904e-02 5.234724283218383789e-02 -6.589405983686447144e-02 4.206210002303123474e-02 7.515829056501388550e-02 -1.927002221345901489e-01 -3.548556938767433167e-03 -7.342662662267684937e-02 3.314633667469024658e-02 -7.885541766881942749e-02 1.565031111240386963e-01
-2.236299216747283936e-02 1.455539166927337646e-01 5.335281416773796082e-02 -2.351721227169036865e-01 -1.461153477430343628e-01 5.628619715571403503e-02 -3.161337077617645264e-01 9.745798259973526001e-02 6.580363214015960693e-02 4.826861992478370667e-02 1.680955588817596436e-01 1.306375488638877869e-02 1.721497327089309692e-01 1.448970586061477661e-01 -2.020991444587707520e-01 -1.473751068115234375e-01 3.835678845643997192e-02 4.505428671836853027e-01 3.027320802211761475e-01 -9.600038081407546997e-02 2.641591727733612061e-01 2.542910277843475342e-01 -8.785171061754226685e-02 1.235299333930015564e-01 1.609842032194137573e-01 4.550709575414657593e-02 -2.969557344913482666e-01 -8.115198463201522827e-02 -1.060718894004821777e-01 -1.120318099856376648e-01 -1.268063634634017944e-01 -1.119929924607276917e-01
-1.502855271100997925e-01 5.868071317672729492e-02 1.265785098075866699e-01 7.565066218376159668e-02 1.010523736476898193e-01 3.659827925730496645e-04 2.921806275844573975e-02 -1.022537648677825928e-01 -1.958954632282257080e-01 8.675580471754074097e-02 -3.793632984161376953e-02 -1.250315010547637939e-01 1.631440073251724243e-01 2.964323759078979492e-01 1.319295614957809448e-01 -8.177595585584640503e-02 1.836065798997879028e-01 4.195946455001831055e-01 5.198968946933746338e-02 -1.395661532878875732e-01 3.093223273754119873e-01 8.305877447128295898e-02 6.517426669597625732e-02 -3.730174899101257324e-01 1.396307498216629028e-01 2.909212410449981689e-01 -5.072908103466033936e-02 -1.777976304292678833e-01 7.333941012620925903e-02 2.148659378290176392e-01 -2.331839203834533691e-01 8.360803872346878052e-02
8.370063267648220062e-03 1.552944183349609375e-01 3.394456505775451660e-01 -4.354338347911834717e-02 4.091536700725555420e-01 -3.578402400016784668e-01 -1.909311860799789429e-01 -3.888173401355743408e-02 1.920834034681320190e-01 -7.125482708215713501e-02 7.786162942647933960e-02 -3.559238836169242859e-02 2.663103938102722168e-01 9.720028191804885864e-02 -9.710256755352020264e-02 6.911937892436981201e-02 1.738199405372142792e-02 1.983551234006881714e-01 2.297271788120269775e-01 7.625735551118850708e-02 -1.579257994890213013e-01 1.563584357500076294e-01 -3.113771229982376099e-02 -2.169379740953445435e-01 1.824881285429000854e-01 6.913530826568603516e-02 -4.256821237504482269e-03 -6.454183161258697510e-02 -6.915859878063201904e-02 1.340321600437164307e-01 -1.608466804027557373e-01 3.079804480075836182e-01
-1.369247585535049438e-01 2.144571095705032349e-01 -2.473960667848587036e-01 -4.397149756550788879e-02 1.923052072525024414e-01 -3.137253224849700928e-01 1.675645112991333008e-01 -1.755912899971008301e-01 -1.090431138873100281e-01 -2.384118884801864624e-01 -4.090890288352966309e-02 -9.106329083442687988e-02 2.888885438442230225e-01 1.454993784427642822e-01 1.566891521215438843e-01 5.687279254198074341e-02 -9.349533915519714355e-02 8.878651261329650879e-02 1.519947350025177002e-01 7.242627441883087158e-02 3.833718895912170410e-01 6.334275938570499420e-03 7.922601699829101562e-02 -2.006682604551315308e-01 -1.306850463151931763e-01 6.219285354018211365e-02 -2.705201692879199982e-02 3.606544435024261475e-02 -2.743940055370330811e-01 -7.516279816627502441e-02 1.224276144057512283e-02 3.522721230983734131e-01
-1.746572554111480713e-01 -8.832242339849472046e-02 -9.494359046220779419e-02 -7.640510052442550659e-02 1.214302033185958862e-01 -4.297969490289688110e-02 -9.738723188638687134e-02 5.007777735590934753e-02 1.053933575749397278e-01 -1.147811710834503174e-01 -2.301892191171646118e-01 1.696150400675833225e-03 1.135282739996910095e-01 3.933959007263183594e-01 -1.201173886656761169e-01 -6.436949968338012695e-02 1.596872061491012573e-01 2.142781764268875122e-01 4.853936731815338135e-01 1.100571006536483765e-01 3.208178877830505371e-01 5.010777711868286133e-02 -1.891346871852874756e-01 5.493905022740364075e-02 2.586567699909210205e-01 7.802177965641021729e-02 -1.144259124994277954e-01 2.596179954707622528e-02 -1.536515951156616211e-01 -4.878682270646095276e-02 9.013262391090393066e-02 2.655821442604064941e-01
-8.682658523321151733e-02 -1.339387148618698120e-01 -1.521150916814804077e-01 -7.874721288681030273e-02 2.108574658632278442e-01 -1.062694042921066284e-01 -1.734140515327453613e-01 -1.446202546358108521e-01 2.501373887062072754e-01 -6.525195389986038208e-02 -2.210901826620101929e-01 -7.396522909402847290e-02 1.519665271043777466e-01 3.718400299549102783e-01 -3.133784607052803040e-02 -1.017708517611026764e-02 7.721418142318725586e-02 1.615940034389495850e-01 3.299510478973388672e-01 1.657377332448959351e-01 3.560365140438079834e-01 1.093874871730804443e-01 -2.568030059337615967e-01 -1.729646325111389160e-02 1.337843090295791626e-01 2.030742615461349487e-01 -1.987360715866088867e-01 -4.895187541842460632e-02 -6.666962802410125732e-02 -5.760274827480316162e-02 -6.183486804366111755e-02 2.623262107372283936e-01
-1.130305677652359009e-01 4.823877662420272827e-02 -6.078384444117546082e-02 6.221917271614074707e-02 6.590139237232506275e-04 -1.443267911672592163e-01 -2.443969249725341797e-01 1.226745471358299255e-01 3.549267421476542950e-04 -2.256583422422409058e-01 1.087190881371498108e-01 8.634585887193679810e-02 2.985661327838897705e-01 -2.329354546964168549e-02 -1.759663820266723633e-01 -2.404631823301315308e-01 2.261560410261154175e-01 3.995551764965057373e-01 -5.328629910945892334e-02 -2.116903066635131836e-01 -1.518298089504241943e-01 1.817754358053207397e-01 -5.438747629523277283e-02 -1.027977019548416138e-01 -2.141820341348648071e-01 3.871644139289855957e-01 9.808642789721488953e-03 1.789514906704425812e-02 -1.323190927505493164e-01 1.070746183395385742e-01 1.190088763833045959e-01 2.562561631202697754e-01
-3.078934848308563232e-01 1.291749253869056702e-02 1.742271035909652710e-01 -1.597185432910919189e-01 -1.058937087655067444e-01 -1.446613967418670654e-01 -2.826000154018402100e-01 1.908863149583339691e-02 1.335752606391906738e-01 8.096670359373092651e-02 5.594803765416145325e-02 4.190200567245483398e-02 2.140407413244247437e-01 4.593699995893985033e-04 -5.702014267444610596e-02 -3.743441402912139893e-02 2.368893176317214966e-01 1.815697699785232544e-01 3.562313914299011230e-01 -1.678019613027572632e-01 1.539301723241806030e-01 8.504372090101242065e-02 -2.986019551753997803e-01 1.768889129161834717e-01 -2.011430263519287109e-01 2.702381014823913574e-01 -2.197110652923583984e-01 -9.959540516138076782e-02 -2.478954643011093140e-01 5.043842270970344543e-02 -8.399748057126998901e-02 1.371080130338668823e-01
-2.496002167463302612e-01 9.401677548885345459e-02 1.901477128267288208e-01 -9.753098338842391968e-02 2.112614661455154419e-01 1.473121941089630127e-01 -6.348177045583724976e-02 -2.405773289501667023e-02 -2.855927050113677979e-01 -9.436076134443283081e-02 8.440517820417881012e-03 1.032604426145553589e-01 3.365616500377655029e-01 7.252310961484909058e-02 1.030013710260391235e-02 2.490184009075164795e-01 5.709524080157279968e-02 7.290113717317581177e-02 3.284669220447540283e-01 -2.436769306659698486e-01 6.154194101691246033e-02 1.726371496915817261e-01 -5.174103006720542908e-02 -3.241029679775238037e-01 -1.112092360854148865e-01 2.046913355588912964e-01 -3.341020643711090088e-01 1.053249388933181763e-01 -1.547291595488786697e-02 4.356110095977783203e-02 -1.282357871532440186e-01 1.329711079597473145e-01
-1.044235229492187500e-01 1.822411119937896729e-01 -6.508170068264007568e-02 -2.601568028330802917e-02 -6.060425937175750732e-02 -3.992091491818428040e-02 -3.063837289810180664e-01 -2.578874677419662476e-02 5.112002044916152954e-02 -1.070878356695175171e-01 -5.517538636922836304e-02 -1.582272797822952271e-01 2.762030661106109619e-01 -7.689570635557174683e-02 -1.799617558717727661e-01 -4.003845155239105225e-01 2.077371031045913696e-01 4.061073996126651764e-03 2.478941828012466431e-01 -1.443964987993240356e-01 1.681243479251861572e-01 2.941583096981048584e-01 8.789308369159698486e-03 -1.472278833389282227e-01 1.291924268007278442e-01 -1.579316109418869019e-01 -3.047046996653079987e-02 -2.130937129259109497e-01 -1.203528195619583130e-01 7.374770939350128174e-02 8.959376811981201172e-02 3.951839208602905273e-01
-2.420438528060913086e-01 5.217859521508216858e-02 -1.078680604696273804e-01 3.305900841951370239e-02 6.847130507230758667e-02 1.927839070558547974e-01 -1.208125129342079163e-01 1.538142710924148560e-01 -6.359501183032989502e-02 -6.235028803348541260e-02 1.759824156761169434e-01 1.508068591356277466e-01 -8.306320011615753174e-02 1.661729961633682251e-01 2.862281911075115204e-02 -1.773672997951507568e-01 2.231528982520103455e-02 3.255748152732849121e-01 8.406895399093627930e-02 7.539210468530654907e-02 4.358589649200439453e-01 1.693366467952728271e-01 -1.855089664459228516e-01 -1.327443569898605347e-01 1.351741403341293335e-01 1.965498477220535278e-01 -2.046732753515243530e-01 -1.071535199880599976e-01 -2.811742126941680908e-01 3.011804521083831787e-01 2.152642458677291870e-01 -3.323028981685638428e-02
-4.100500419735908508e-02 2.059420794248580933e-01 1.525966823101043701e-01 1.497092694044113159e-01 -7.157366722822189331e-03 -9.652830660343170166e-02 -1.211810186505317688e-01 -5.268194898962974548e-02 -2.172519713640213013e-01 -1.774378120899200439e-01 -7.724004983901977539e-02 -3.369118273258209229e-02 1.286686807870864868e-01 9.114154614508152008e-03 -9.495587646961212158e-02 -2.331804633140563965e-01 -2.502488903701305389e-02 3.387043476104736328e-01 3.096431791782379150e-01 -7.249861210584640503e-02 3.400044739246368408e-01 -1.727958172559738159e-01 -2.659045532345771790e-02 -9.346908330917358398e-02 -4.679023101925849915e-02 -2.363907359540462494e-02 -1.544615775346755981e-01 -1.528629958629608154e-01 -4.892865419387817383e-01 2.102123945951461792e-01 6.438796967267990112e-02 -9.203103929758071899e-02
4.664995241910219193e-03 1.473146863281726837e-02 1.908842325210571289e-01 -4.243793487548828125e-01 4.852503165602684021e-02 -2.221605479717254639e-01 -4.633634164929389954e-02 -4.153646156191825867e-02 -7.295563817024230957e-02 2.015732601284980774e-02 -1.015009433031082153e-01 2.595778107643127441e-01 1.525261849164962769e-01 1.230723634362220764e-01 -2.133114337921142578e-01 -2.149361819028854370e-01 6.540123373270034790e-02 3.710422515869140625e-01 7.817096263170242310e-02 -2.024997323751449585e-01 3.454352617263793945e-01 -5.129309743642807007e-02 -6.681597977876663208e-02 -1.546305269002914429e-01 -6.654407829046249390e-02 1.618803441524505615e-01 -2.295372784137725830e-01 -1.038132980465888977e-01 3.955445438623428345e-02 1.805284768342971802e-01 -2.061965316534042358e-01 -6.287972629070281982e-02
-2.277640849351882935e-01 1.932374984025955200e-01 3.111718297004699707e-01 1.839269138872623444e-02 -1.063266675919294357e-02 8.634788542985916138e-02 -2.186929285526275635e-01 4.779509827494621277e-02 2.151964046061038971e-02 -1.250685751438140869e-01 -1.224025487899780273e-01 -2.232612073421478271e-01 1.186829358339309692e-01 9.713626652956008911e-02 1.839525699615478516e-01 8.651507645845413208e-02 1.296729147434234619e-01 3.066459596157073975e-01 1.995961070060729980e-01 -8.054685592651367188e-02 3.908371925354003906e-02 3.137772083282470703e-01 7.045976072549819946e-02 -3.255514428019523621e-02 -1.597209721803665161e-01 6.725854426622390747e-02 -1.274376176297664642e-02 -4.394832253456115723e-01 1.679660379886627197e-01 -1.016328558325767517e-01 -8.556320518255233765e-02 2.788770794868469238e-01
-1.060827672481536865e-01 2.771393656730651855e-01 1.173467338085174561e-01 -9.965980425477027893e-03 7.999877631664276123e-02 -2.468251883983612061e-01 -1.235864013433456421e-01 1.269228309392929077e-01 1.927917748689651489e-01 4.699477180838584900e-02 2.468902319669723511e-01 2.467297911643981934e-01 2.097913920879364014e-01 1.224777474999427795e-01 2.093870937824249268e-01 -9.501328319311141968e-02 7.367707043886184692e-02 5.121362954378128052e-02 3.287766873836517334e-01 2.066773474216461182e-01 2.768851518630981445e-01 7.028461992740631104e-02 -8.810314536094665527e-02 2.937377989292144775e-01 -4.115689173340797424e-02 1.218121424317359924e-01 -2.023344039916992188e-01 -2.081652730703353882e-01 -5.849890038371086121e-02 2.741847420111298561e-03 9.643553942441940308e-02 2.796966731548309326e-01
6.404343247413635254e-02 1.346897482872009277e-01 2.625325322151184082e-01 -2.848258055746555328e-02 1.261672526597976685e-01 7.803348451852798462e-02 -1.625878214836120605e-01 -8.367726951837539673e-02 -1.855575293302536011e-01 -1.824828684329986572e-01 1.905313432216644287e-01 -1.882743835449218750e-01 8.445136994123458862e-02 -1.873584240674972534e-01 1.659156978130340576e-01 2.054291814565658569e-01 -2.953354418277740479e-01 2.324975579977035522e-01 5.220236778259277344e-01 -6.997276097536087036e-03 1.979288309812545776e-01 -6.978833675384521484e-02 -2.632657624781131744e-02 -8.940336108207702637e-02 -6.702641397714614868e-02 9.380523115396499634e-02 5.120704881846904755e-03 1.599862426519393921e-01 -9.162826091051101685e-02 1.915277242660522461e-01 9.705910086631774902e-02 2.028602063655853271e-01
-6.955215334892272949e-02 -3.356673941016197205e-02 -2.689617574214935303e-01 -1.541580110788345337e-01 2.137421369552612305e-01 -2.358887195587158203e-01 -6.083127856254577637e-02 7.151701301336288452e-02 1.802373826503753662e-01 -1.172279417514801025e-01 -6.771746277809143066e-02 -2.156929858028888702e-02 6.408321112394332886e-02 3.782451152801513672e-01 2.662445046007633209e-02 -2.398186475038528442e-01 1.234752684831619263e-01 2.119313627481460571e-01 1.958314776420593262e-01 1.185224279761314392e-01 7.877343893051147461e-02 -8.404161036014556885e-02 -6.318719685077667236e-02 -2.797572910785675049e-01 3.309140801429748535e-01 1.891023814678192139e-01 8.492395863868296146e-04 -1.739452034235000610e-01 -2.567670941352844238e-01 4.738146439194679260e-02 5.434387922286987305e-02 2.763637602329254150e-01
1.502134400652721524e-04 1.009096130728721619e-01 2.977427542209625244e-01 2.787541449069976807e-01 6.336707621812820435e-02 8.711029659025371075e-04 4.828350245952606201e-02 2.016825228929519653e-01 -1.628887653350830078e-02 1.249514296650886536e-01 -1.246011555194854736e-01 -1.380590498447418213e-01 3.396488428115844727e-01 1.744575649499893188e-01 2.650389820337295532e-02 -3.062936067581176758e-01 -2.448559552431106567e-02 1.409733593463897705e-01 8.500798791646957397e-02 1.090321037918329239e-02 2.891791164875030518e-01 5.931280180811882019e-02 -2.401230931282043457e-01 -1.071102470159530640e-01 -2.985165268182754517e-02 2.202708646655082703e-02 -1.698371320962905884e-01 4.241079092025756836e-02 -4.292276203632354736e-01 1.922301054000854492e-01 -1.744055002927780151e-02 2.192152738571166992e-01
-1.289971768856048584e-01 1.258030086755752563e-01 2.611041665077209473e-01 -4.919167980551719666e-02 1.722583919763565063e-01 1.404114961624145508e-01 6.371740251779556274e-02 2.865091897547245026e-02 -6.419186294078826904e-02 4.709452390670776367e-02 1.433263272047042847e-01 4.979281872510910034e-02 8.561680465936660767e-02 1.081974059343338013e-01 4.227588884532451630e-03 -1.554730534553527832e-01 -5.594579502940177917e-02 3.603833615779876709e-01 1.010366063565015793e-02 -4.841259494423866272e-02 4.067532122135162354e-01 1.708127260208129883e-01 -5.199686065316200256e-02 -3.626721203327178955e-01 -2.542443275451660156e-01 -8.451139181852340698e-02 -3.343091905117034912e-01 -9.028635174036026001e-02 -2.509279847145080566e-01 3.232367336750030518e-02 -2.122043967247009277e-01 7.094572484493255615e-02
-1.850276738405227661e-01 -1.339556872844696045e-01 1.385015398263931274e-01 1.344092786312103271e-01 -3.040224872529506683e-02 -2.394380606710910797e-02 -1.611761152744293213e-01 -1.644541770219802856e-01 -6.292452663183212280e-02 1.066413447260856628e-01 1.431293934583663940e-01 1.407508254051208496e-01 2.294279187917709351e-01 3.117637038230895996e-01 8.754864335060119629e-03 2.089663892984390259e-01 1.930543184280395508e-01 2.039831429719924927e-01 3.447462618350982666e-01 -1.357619613409042358e-01 9.654165059328079224e-02 -5.835179239511489868e-02 -1.438145339488983154e-01 -2.958739697933197021e-01 -1.730464845895767212e-01 2.264440208673477173e-01 -2.644142508506774902e-01 -7.336591184139251709e-02 -2.313276678323745728e-01 -1.041014492511749268e-01 -9.775049984455108643e-02 1.982715278863906860e-01
1.576686799526214600e-01 3.357491195201873779e-01 1.124421134591102600e-01 -1.510229855775833130e-01 -1.168387830257415771e-01 -1.017418503761291504e-01 -1.401178389787673950e-01 -1.750675588846206665e-01 -5.214062705636024475e-02 1.459107547998428345e-01 3.420018777251243591e-02 2.807581797242164612e-02 3.635449111461639404e-01 1.631391048431396484e-01 4.259183257818222046e-02 -7.112218439579010010e-02 -1.262881793081760406e-02 2.339717298746109009e-01 3.561730384826660156e-01 3.959375619888305664e-02 1.288947016000747681e-01 -8.320900052785873413e-02 -2.289726585149765015e-01 -2.935696840286254883e-01 -6.768014281988143921e-02 -1.237360313534736633e-01 -2.842651121318340302e-02 -3.319910913705825806e-02 -1.387474536895751953e-01 3.862814903259277344e-01 1.582420766353607178e-01 -1.658007130026817322e-02
2.540649473667144775e-01 1.501394659280776978e-01 1.227721199393272400e-02 4.370475932955741882e-02 3.607746362686157227e-01 -1.820110827684402466e-01 -7.196263223886489868e-02 -1.281113326549530029e-01 1.295644342899322510e-01 2.939211204648017883e-02 2.464220672845840454e-01 -1.658270657062530518e-01 1.063667982816696167e-01 6.986566632986068726e-02 -2.221599072217941284e-01 1.270209103822708130e-01 2.323270738124847412e-01 3.064817190170288086e-01 4.806797951459884644e-02 2.041156291961669922e-01 1.341080516576766968e-01 1.013842448592185974e-01 -7.507660984992980957e-02 -1.773885041475296021e-01 -2.229571491479873657e-01 1.589731276035308838e-01 -1.419652253389358521e-01 -6.104920804500579834e-02 -2.496742904186248779e-01 -1.471440494060516357e-02 2.545588612556457520e-01 2.344100475311279297e-01
-3.926344513893127441e-01 1.904567480087280273e-01 -7.503329217433929443e-02 -1.467748824506998062e-02 1.756357401609420776e-01 -3.024098575115203857e-01 1.216724887490272522e-01 -1.826917678117752075e-01 -8.015902340412139893e-02 -5.213292315602302551e-02 -4.674204438924789429e-02 -1.712579280138015747e-01 -6.407080590724945068e-02 2.139573097229003906e-01 7.227021455764770508e-02 1.439377218484878540e-01 2.306198030710220337e-01 3.918762207031250000e-01 1.725294440984725952e-01 -1.183897163718938828e-02 7.512938976287841797e-02 6.432149559259414673e-02 6.157854199409484863e-02 -4.609134048223495483e-02 2.420184761285781860e-01 1.090281456708908081e-01 -3.363178372383117676e-01 9.267465025186538696e-02 -1.917484849691390991e-01 1.227952316403388977e-01 4.974801559001207352e-03 1.427281945943832397e-01
-2.752798050642013550e-02 3.171999752521514893e-02 -3.814220800995826721e-02 -1.660982966423034668e-01 2.330555766820907593e-01 -1.360157877206802368e-01 -9.361388161778450012e-03 -2.148759663105010986e-01 7.727214135229587555e-03 -1.653089821338653564e-01 7.396762818098068237e-02 4.655300080776214600e-02 4.252131879329681396e-01 4.345026612281799316e-02 1.794251501560211182e-01 -5.688408017158508301e-02 -3.944429382681846619e-02 9.898282587528228760e-02 2.230661511421203613e-01 -3.660092502832412720e-02 3.194602727890014648e-01 -2.543028444051742554e-02 1.333623230457305908e-01 -1.416095644235610962e-01 -2.972910702228546143e-01 1.320479959249496460e-01 2.953263744711875916e-02 1.157331764698028564e-01 -2.049486488103866577e-01 -3.078392148017883301e-01 3.417927399277687073e-02 3.687212765216827393e-01
-1.307210773229598999e-01 4.059673249721527100e-01 -1.134978681802749634e-01 6.109423190355300903e-02 9.572045505046844482e-02 3.509580343961715698e-02 -1.932409256696701050e-01 -3.099616244435310364e-02 -2.914212271571159363e-02 9.027346968650817871e-02 5.523419752717018127e-02 3.817550837993621826e-02 1.612328439950942993e-01 1.115718930959701538e-01 2.405934333801269531e-01 -1.870339363813400269e-01 -7.770089805126190186e-02 3.222365081310272217e-01 3.452965617179870605e-02 -2.056887149810791016e-01 3.117459416389465332e-01 2.750537395477294922e-01 -1.137044876813888550e-01 -1.689080893993377686e-01 -1.004240512847900391e-01 9.619817137718200684e-02 -3.727490007877349854e-01 1.137458160519599915e-02 -2.299194335937500000e-01 1.012326925992965698e-01 1.211849823594093323e-01 6.398098170757293701e-02
-9.522439911961555481e-03 1.143972203135490417e-01 9.484203159809112549e-02 -2.003292292356491089e-01 1.678949967026710510e-02 4.876053333282470703e-02 -1.926872581243515015e-01 3.803282976150512695e-03 3.767281174659729004e-01 -2.318860143423080444e-01 -3.018755316734313965e-01 8.608295768499374390e-02 4.801996052265167236e-01 2.206323444843292236e-01 1.872191280126571655e-01 -9.137523919343948364e-02 -2.608094364404678345e-02 3.453823924064636230e-01 -5.624522641301155090e-02 -3.701288253068923950e-02 2.058388441801071167e-01 -7.412043213844299316e-02 4.145527258515357971e-02 -1.114140376448631287e-01 -4.010215401649475098e-02 -7.146105170249938965e-02 -1.354772318154573441e-02 6.509255617856979370e-02 -7.418330758810043335e-02 2.675214707851409912e-01 -4.918303340673446655e-03 -7.912218570709228516e-02
-1.198962628841400146e-01 2.627882063388824463e-01 4.658099729567766190e-03 2.514861989766359329e-03 2.590975165367126465e-02 -6.790325511246919632e-03 -4.414983987808227539e-01 -2.266814932227134705e-02 -1.249371841549873352e-01 7.971090823411941528e-02 -8.665969967842102051e-02 4.776359349489212036e-02 4.659159108996391296e-02 2.015960812568664551e-01 5.283783376216888428e-02 -1.353391259908676147e-01 -1.636809706687927246e-01 3.435411751270294189e-01 1.439271569252014160e-01 -1.066783964633941650e-01 2.389108687639236450e-01 1.911746263504028320e-01 -2.604740858078002930e-01 -5.028285086154937744e-02 7.853468507528305054e-02 1.504619568586349487e-01 -3.309614956378936768e-01 -1.553900390863418579e-01 -3.143415749073028564e-01 8.151818811893463135e-02 -4.704938083887100220e-02 -1.168178468942642212e-01
-1.672136932611465454e-01 1.194049790501594543e-01 2.192940115928649902e-01 8.813673630356788635e-03 3.372638300061225891e-02 1.016713753342628479e-01 8.958741277456283569e-02 -1.742213070392608643e-01 2.252602130174636841e-01 7.828301936388015747e-02 -8.882994949817657471e-02 -1.696157008409500122e-01 2.230541557073593140e-01 4.420450031757354736e-01 2.132313698530197144e-01 9.377895295619964600e-02 6.504525989294052124e-02 2.676184177398681641e-01 4.611463472247123718e-02 -2.119125872850418091e-01 3.052715659141540527e-01 1.365284621715545654e-01 -1.829405725002288818e-01 -1.870949715375900269e-01 6.227643415331840515e-02 5.986539646983146667e-02 -1.434977948665618896e-01 -1.603472977876663208e-01 2.534063160419464111e-01 1.532539874315261841e-01 1.165137141942977905e-01 9.264354407787322998e-02
-1.510467678308486938e-01 -1.811430044472217560e-02 -6.356385350227355957e-02 -1.610752940177917480e-02 8.708409219980239868e-02 2.903519943356513977e-02 1.271302849054336548e-01 2.911140769720077515e-02 1.454277709126472473e-02 2.223086953163146973e-01 -5.220107734203338623e-02 -1.316273808479309082e-01 2.409962937235832214e-02 1.994454413652420044e-01 -7.271912693977355957e-02 -1.668642908334732056e-01 -2.478715926408767700e-01 3.757905066013336182e-01 6.564069539308547974e-02 -2.670514583587646484e-01 4.250352382659912109e-01 -3.406287357211112976e-02 -3.507375717163085938e-02 -1.722654700279235840e-01 3.017267957329750061e-02 2.993002831935882568e-01 -2.159945517778396606e-01 -1.949428580701351166e-02 7.262095063924789429e-02 2.320780158042907715e-01 -3.482772409915924072e-02 3.392193615436553955e-01
2.312820032238960266e-02 -1.585231572389602661e-01 1.499094814062118530e-01 -3.498953068628907204e-03 -4.997510462999343872e-02 -3.819393366575241089e-02 1.532145310193300247e-02 7.833942025899887085e-02 6.420168094336986542e-03 8.525386452674865723e-02 -1.460633333772420883e-02 -4.887124896049499512e-02 9.724084287881851196e-02 2.275830805301666260e-01 2.636894881725311279e-01 4.969124868512153625e-02 -1.773584485054016113e-01 3.597982823848724365e-01 4.420435428619384766e-02 -1.828583776950836182e-01 3.249707221984863281e-01 -1.585046947002410889e-01 -2.265730500221252441e-01 -1.604142189025878906e-01 9.459306299686431885e-02 3.423747122287750244e-01 -1.809132844209671021e-01 1.833174526691436768e-01 -2.430665045976638794e-01 7.850152999162673950e-02 1.383276432752609253e-01 3.426054716110229492e-01
1.031476855278015137e-01 1.838900148868560791e-01 -2.945066392421722412e-01 4.310851171612739563e-02 2.351362407207489014e-01 -2.033361643552780151e-01 -7.629163563251495361e-02 1.046483516693115234e-01 6.772007793188095093e-02 -9.544049948453903198e-02 -5.947923636995255947e-04 -1.533091217279434204e-01 2.197435051202774048e-01 4.383586347103118896e-01 -5.575739592313766479e-02 -2.667844593524932861e-01 8.715067803859710693e-02 1.311295926570892334e-01 8.590351045131683350e-02 2.804091274738311768e-01 7.242145389318466187e-02 2.652083896100521088e-02 -9.706548601388931274e-02 -1.320804357528686523e-01 2.242074012756347656e-01 1.186327636241912842e-01 -1.347059607505798340e-01 -2.068728357553482056e-01 -5.740668624639511108e-02 5.710034817457199097e-02 -9.252851828932762146e-03 3.550753295421600342e-01
-1.670897379517555237e-02 -1.131574623286724091e-02 2.366095632314682007e-01 6.965459138154983521e-02 1.987086683511734009e-01 -8.419612795114517212e-02 -1.809428632259368896e-01 -1.755609959363937378e-01 2.310972213745117188e-01 -3.175882995128631592e-01 2.285648137331008911e-01 -1.319218426942825317e-01 1.102785691618919373e-01 2.588724792003631592e-01 1.240120828151702881e-01 -1.772967427968978882e-01 -2.791301310062408447e-01 2.007562667131423950e-01 2.393088936805725098e-01 1.590576618909835815e-01 4.641756787896156311e-02 1.379044055938720703e-01 -2.126120030879974365e-01 -3.365711867809295654e-01 -1.932607591152191162e-01 -9.488996863365173340e-02 5.493695382028818130e-03 -1.506172269582748413e-01 1.293139606714248657e-01 4.477202519774436951e-02 1.001236364245414734e-01 -2.135322615504264832e-02
1.608419045805931091e-02 7.167164236307144165e-02 3.034918308258056641e-01 -5.395611748099327087e-02 -1.806095242500305176e-02 3.936950862407684326e-02 6.585919857025146484e-02 -2.818267047405242920e-01 1.175373978912830353e-02 4.966941848397254944e-02 -2.392140962183475494e-02 -1.578360944986343384e-01 2.710266113281250000e-01 -3.553454950451850891e-02 1.648802459239959717e-01 -1.125838682055473328e-01 -3.116064965724945068e-01 2.688184678554534912e-01 3.604196608066558838e-01 1.341797411441802979e-01 4.240382462739944458e-02 2.018988281488418579e-01 -2.303947359323501587e-01 -1.781603246927261353e-01 -2.160666733980178833e-01 2.986440360546112061e-01 4.461873322725296021e-02 -1.963717639446258545e-01 1.023940891027450562e-01 1.704636961221694946e-01 4.032340273261070251e-02 9.503026306629180908e-02
-1.742174625396728516e-01 -5.578545387834310532e-04 1.989266872406005859e-01 -6.269341707229614258e-02 -2.281763702630996704e-01 6.517745554447174072e-02 6.819500029087066650e-02 -2.771937251091003418e-01 -2.400819445028901100e-03 -5.843593552708625793e-02 1.360935531556606293e-02 -2.857522666454315186e-02 8.566763997077941895e-02 1.897500455379486084e-01 5.603948608040809631e-02 -1.136619150638580322e-01 6.016810238361358643e-02 4.303928017616271973e-01 3.720037266612052917e-02 -3.855257630348205566e-01 2.580564022064208984e-01 1.325443089008331299e-01 -2.373556196689605713e-01 -1.416560262441635132e-01 1.397844105958938599e-01 2.869915962219238281e-01 -1.071749329566955566e-01 6.503532081842422485e-02 4.524181596934795380e-03 1.658209711313247681e-01 1.874159649014472961e-02 2.821257412433624268e-01
-1.326941996812820435e-01 1.469739377498626709e-01 -7.502723485231399536e-02 -1.268851161003112793e-01 2.927097082138061523e-01 -1.824459731578826904e-01 -9.544395655393600464e-02 -1.736679375171661377e-01 -1.434559971094131470e-01 -3.534737527370452881e-01 8.270838111639022827e-02 -1.320119760930538177e-02 2.023416459560394287e-01 2.970719635486602783e-01 -7.614876329898834229e-02 1.095648109912872314e-02 1.083962321281433105e-01 3.629678785800933838e-01 2.881661057472229004e-01 -2.265584766864776611e-01 -8.548722416162490845e-02 -4.444160498678684235e-03 9.642599150538444519e-03 -2.862122952938079834e-01 -9.564394503831863403e-02 9.629109501838684082e-02 -1.137223616242408752e-01 -5.769770219922065735e-02 1.186347450129687786e-03 -1.609366089105606079e-01 -2.129778452217578888e-02 2.548261880874633789e-01
1.598678976297378540e-01 3.018985688686370850e-01 1.588656753301620483e-01 -1.629660129547119141e-01 -1.210230365395545959e-01 5.166534706950187683e-02 4.240468144416809082e-02 -3.123664855957031250e-01 2.791546471416950226e-02 9.340642392635345459e-02 1.682904735207557678e-02 -8.830640465021133423e-03 2.065600454807281494e-01 1.666675508022308350e-01 -3.562888829037547112e-03 -1.226811781525611877e-01 -1.816924512386322021e-01 2.080906331539154053e-01 3.483692109584808350e-01 -2.028530836105346680e-02 1.227739229798316956e-01 -5.832499638199806213e-02 -2.887576222419738770e-01 -2.840400934219360352e-01 1.418526768684387207e-01 5.512327700853347778e-02 -7.465394586324691772e-02 -1.247871369123458862e-01 -1.140513569116592407e-01 3.832812607288360596e-01 1.202098354697227478e-01 1.419606208801269531e-01
-1.475990563631057739e-01 1.122953295707702637e-01 2.550759613513946533e-01 -2.135819755494594574e-02 -1.069243997335433960e-02 2.765894234180450439e-01 -1.089605540037155151e-01 -1.470333784818649292e-01 -1.336117684841156006e-01 -1.393544077873229980e-01 -1.787662655115127563e-01 -1.310821920633316040e-01 -4.457654431462287903e-02 -2.962180040776729584e-02 3.300327062606811523e-01 -2.089383453130722046e-01 3.633727505803108215e-02 2.098116129636764526e-01 2.222057133913040161e-01 1.881708651781082153e-01 2.300099134445190430e-01 7.756928354501724243e-02 -1.793432682752609253e-01 -2.157395780086517334e-01 -7.912942022085189819e-02 -3.001248696818947792e-03 1.245522201061248779e-01 3.810135647654533386e-02 -2.419355213642120361e-01 2.396175563335418701e-01 -3.063775971531867981e-02 3.744954168796539307e-01
-2.110961973667144775e-01 -5.048115737736225128e-03 6.314755976200103760e-02 -5.464152991771697998e-02 1.739909797906875610e-01 -1.839420199394226074e-01 -1.992706358432769775e-01 5.892248824238777161e-02 2.087213397026062012e-01 -1.897305697202682495e-01 -1.797843165695667267e-02 -1.479519754648208618e-01 2.484916597604751587e-01 1.903908252716064453e-01 -1.977444738149642944e-01 -3.905165195465087891e-01 3.108424544334411621e-01 2.627854347229003906e-01 1.456625610589981079e-01 1.877507716417312622e-01 -1.266314089298248291e-01 1.489167511463165283e-01 -5.171446502208709717e-02 1.916797459125518799e-02 -2.474166825413703918e-02 9.557155519723892212e-02 -2.964774370193481445e-01 -1.289859265089035034e-01 -5.468684807419776917e-02 -9.489611536264419556e-02 -1.830941531807184219e-03 2.451345175504684448e-01
1.699234992265701294e-01 1.128517016768455505e-01 1.214951127767562866e-01 2.091524377465248108e-02 1.851208508014678955e-01 -2.424963414669036865e-01 -1.506539881229400635e-01 -1.801543682813644409e-01 1.284381933510303497e-02 -3.128921985626220703e-01 2.314771860837936401e-01 2.778123319149017334e-02 -3.625150024890899658e-02 1.958659291267395020e-01 -1.574664562940597534e-01 -2.445573732256889343e-02 2.846816368401050568e-02 3.283171057701110840e-01 -1.096897199749946594e-01 3.220751583576202393e-01 2.459772378206253052e-01 8.871621638536453247e-02 3.616358712315559387e-02 -5.466188862919807434e-02 -1.543651684187352657e-03 9.442578069865703583e-03 -1.895944401621818542e-02 -1.032346859574317932e-01 -1.657105088233947754e-01 -1.765300706028938293e-02 3.488648831844329834e-01 3.461929559707641602e-01
-2.195295691490173340e-01 2.362838536500930786e-01 -1.890510320663452148e-01 -8.652680367231369019e-02 1.805511415004730225e-01 -1.202230900526046753e-01 -7.651443779468536377e-02 5.142426490783691406e-02 1.846849769353866577e-01 -2.795262634754180908e-01 -1.154880225658416748e-02 3.562735766172409058e-02 4.032263457775115967e-01 1.489749923348426819e-02 -8.753679692745208740e-02 -1.764590591192245483e-01 1.697056293487548828e-01 1.114991083741188049e-01 1.230174303054809570e-01 3.795525059103965759e-02 3.111469745635986328e-01 -6.080339103937149048e-02 5.504256114363670349e-02 -1.502615511417388916e-01 -2.902450598776340485e-02 -1.606079787015914917e-01 -2.728538215160369873e-02 1.220266148447990417e-01 -1.077254936099052429e-01 1.127333100885152817e-02 -1.959201693534851074e-01 4.534597992897033691e-01
-6.959610432386398315e-02 2.640115320682525635e-01 1.808160096406936646e-01 1.764538884162902832e-02 1.201025303453207016e-02 2.359586767852306366e-02 -3.867106437683105469e-01 -1.486313343048095703e-01 -1.138501912355422974e-01 -7.411709427833557129e-02 1.859957873821258545e-01 -4.239739477634429932e-02 3.708809018135070801e-01 2.876776456832885742e-01 2.079155892133712769e-01 1.875687390565872192e-01 9.521464258432388306e-02 4.204760119318962097e-02 -1.961595118045806885e-01 -1.229317709803581238e-01 1.292567700147628784e-01 1.493241786956787109e-01 -9.722463041543960571e-02 -3.624515607953071594e-02 1.719486713409423828e-01 3.731080517172813416e-02 -3.180782198905944824e-01 -3.836863208562135696e-03 1.159317344427108765e-01 2.930109798908233643e-01 -9.199170023202896118e-02 1.115387603640556335e-01
-2.059060037136077881e-01 1.647554337978363037e-01 -7.904884964227676392e-02 3.213921561837196350e-02 2.224990278482437134e-01 4.457097873091697693e-02 -9.699936956167221069e-03 -8.669447153806686401e-02 1.269275695085525513e-01 -1.673452705144882202e-01 7.850177586078643799e-02 -6.652532517910003662e-02 3.770469129085540771e-01 4.400124400854110718e-02 -1.596825122833251953e-01 -3.290952146053314209e-01 2.731086313724517822e-01 -3.710237517952919006e-02 2.121011912822723389e-01 -2.836040034890174866e-02 3.288819193840026855e-01 1.542155444622039795e-01 -1.242715269327163696e-01 -1.055235341191291809e-01 -8.198488503694534302e-03 -7.315067946910858154e-02 -1.000680625438690186e-01 1.456848829984664917e-01 -6.050762720406055450e-03 -1.945582590997219086e-02 -7.907929830253124237e-03 4.626600742340087891e-01
1.010963246226310730e-01 -1.068769767880439758e-01 1.687836833298206329e-02 -5.543119087815284729e-02 -5.929916352033615112e-02 -1.386425048112869263e-01 -2.967259585857391357e-01 1.287542730569839478e-01 -2.745461091399192810e-02 1.299147754907608032e-01 -1.515512764453887939e-01 1.704463362693786621e-01 4.289247095584869385e-02 3.591500595211982727e-02 1.098851338028907776e-01 -7.280618697404861450e-02 -1.691239774227142334e-01 3.622155785560607910e-01 2.289793938398361206e-01 -1.009611412882804871e-01 2.795695364475250244e-01 3.303098957985639572e-03 -2.398163527250289917e-01 -3.031803965568542480e-01 1.577005684375762939e-01 3.003050386905670166e-01 -2.739375531673431396e-01 1.410314142704010010e-01 -3.031001687049865723e-01 8.299335604533553123e-04 7.376342266798019409e-02 1.254136674106121063e-02
-2.083950191736221313e-01 2.973422706127166748e-01 -5.214663594961166382e-02 -1.385682970285415649e-01 9.156154841184616089e-02 -4.633594676852226257e-02 -7.505308091640472412e-02 2.963714003562927246e-01 -1.800064593553543091e-01 -1.504000276327133179e-01 1.846041679382324219e-01 6.627101451158523560e-02 2.044572234153747559e-01 2.192920148372650146e-01 1.373871415853500366e-01 -9.617140889167785645e-02 8.859790116548538208e-02 2.124936580657958984e-01 1.480105966329574585e-01 -1.598915904760360718e-01 2.756718993186950684e-01 3.156506642699241638e-02 9.283652901649475098e-02 -1.114645302295684814e-01 4.869682341814041138e-02 -2.237756736576557159e-02 1.231185644865036011e-01 8.300721645355224609e-02 -2.415341436862945557e-01 9.733936935663223267e-02 -1.849330514669418335e-01 4.530847966670989990e-01
-2.780444920063018799e-02 3.486411646008491516e-02 2.596631646156311035e-01 -1.667873114347457886e-01 -1.656999289989471436e-01 -1.398119926452636719e-01 1.412932202219963074e-02 -9.134459495544433594e-02 1.794769428670406342e-02 -4.121618568897247314e-01 -8.037762343883514404e-02 -2.044501751661300659e-01 4.340538382530212402e-01 -1.809036172926425934e-02 9.416948258876800537e-02 -1.843757927417755127e-01 -2.435752004384994507e-02 1.517520658671855927e-02 1.023351550102233887e-01 5.321716889739036560e-02 2.141922712326049805e-01 1.413521617650985718e-01 4.577437415719032288e-02 -2.761686444282531738e-01 9.469085186719894409e-02 3.876209557056427002e-01 1.723616421222686768e-01 -1.891515776515007019e-02 -5.782688781619071960e-02 -5.939273536205291748e-02 7.822644710540771484e-02 1.911649852991104126e-01
-5.313961952924728394e-02 1.259289681911468506e-01 -3.503498435020446777e-02 6.879814714193344116e-02 1.658962517976760864e-01 1.087092887610197067e-02 -3.405335918068885803e-02 -1.260316818952560425e-01 4.720468819141387939e-02 -3.709013164043426514e-01 3.398105874657630920e-02 8.058995753526687622e-02 2.858224511146545410e-01 6.247808411717414856e-02 -2.167924493551254272e-01 -1.742373108863830566e-01 1.795711368322372437e-01 -3.040823712944984436e-02 2.524535953998565674e-01 7.240719348192214966e-02 3.348531723022460938e-01 2.564681693911552429e-02 8.490348607301712036e-02 -2.366327643394470215e-01 -2.152666449546813965e-01 -1.124301105737686157e-01 8.716798387467861176e-03 9.950711578130722046e-02 -1.179210171103477478e-01 1.419135034084320068e-01 -1.976189315319061279e-01 4.473062455654144287e-01
-2.216898798942565918e-01 -1.694322675466537476e-01 1.907715648412704468e-01 1.167019158601760864e-01 -5.315259471535682678e-02 -8.685587346553802490e-02 5.545446276664733887e-02 1.062744110822677612e-02 1.432212293148040771e-01 -5.721357464790344238e-02 -1.463583856821060181e-01 5.873315408825874329e-02 7.789327204227447510e-02 8.433048427104949951e-02 1.684464812278747559e-01 -5.445349216461181641e-02 -1.340826600790023804e-01 1.569545865058898926e-01 1.010762304067611694e-01 -1.235138550400733948e-01 2.299901843070983887e-01 -1.849902421236038208e-01 -1.156417503952980042e-01 -2.430214285850524902e-01 1.521719843149185181e-01 2.542077004909515381e-01 -3.680695891380310059e-01 3.477734699845314026e-02 -2.979427278041839600e-01 2.591769397258758545e-01 6.067976728081703186e-02 3.920203149318695068e-01
1.627946794033050537e-01 1.606526076793670654e-01 -1.717215217649936676e-02 1.946995407342910767e-01 -9.068939834833145142e-02 5.895651876926422119e-02 -1.399023681879043579e-01 2.473206073045730591e-01 6.509662489406764507e-04 -4.608351737260818481e-02 1.047846600413322449e-01 1.181237548589706421e-01 -1.648222096264362335e-02 1.439917832612991333e-01 -3.483015298843383789e-02 -2.565231919288635254e-01 8.135671168565750122e-02 4.726785719394683838e-01 2.580215930938720703e-01 -1.562370955944061279e-01 3.233233094215393066e-01 6.560601294040679932e-02 -2.701514661312103271e-01 -2.025505155324935913e-01 -3.011565282940864563e-02 2.700710482895374298e-02 -2.184555083513259888e-01 6.331048905849456787e-02 -2.510175406932830811e-01 1.556710712611675262e-02 2.019262760877609253e-01 -2.630512043833732605e-02
-9.721051901578903198e-02 3.381219506263732910e-01 -6.804501265287399292e-02 1.644076257944107056e-01 -6.697203032672405243e-03 1.085001006722450256e-01 7.208221405744552612e-02 8.727230131626129150e-02 2.691175341606140137e-01 -2.182772308588027954e-01 6.741428375244140625e-02 3.556044399738311768e-02 2.290104627609252930e-01 -1.766954734921455383e-02 -6.906472891569137573e-02 -6.965714693069458008e-02 -2.373344004154205322e-01 2.765141725540161133e-01 6.957890093326568604e-02 -1.071303039789199829e-01 4.181329905986785889e-01 8.454695343971252441e-02 -1.702706962823867798e-01 -3.087334632873535156e-01 1.406862735748291016e-01 -2.620502747595310211e-02 -1.288323998451232910e-01 1.383357793092727661e-01 -4.020551964640617371e-02 1.106121838092803955e-01 -3.174550533294677734e-01 7.372120022773742676e-02
-1.828528791666030884e-01 2.303856052458286285e-02 3.964574038982391357e-01 6.941561400890350342e-02 -2.422979660332202911e-02 -2.175858616828918457e-02 -2.430756688117980957e-01 2.035173624753952026e-01 -1.137410402297973633e-01 1.677531301975250244e-01 1.022032350301742554e-01 -2.548419237136840820e-01 -4.188244044780731201e-02 2.049203813076019287e-01 1.057604029774665833e-01 -2.513543367385864258e-01 -3.925095126032829285e-02 2.189710438251495361e-01 2.441354990005493164e-01 1.434806585311889648e-01 3.028147518634796143e-01 3.800153359770774841e-02 -3.505599796772003174e-01 -3.392358124256134033e-02 -4.243827611207962036e-02 -7.901198416948318481e-02 -4.152327775955200195e-02 -1.840488165616989136e-01 -1.356020569801330566e-01 1.155749037861824036e-01 2.047404050827026367e-01 6.103060394525527954e-02
-1.445717215538024902e-01 1.897823959589004517e-01 -1.294413357973098755e-01 -4.364284500479698181e-02 1.166757475584745407e-02 1.370892077684402466e-01 -3.179149925708770752e-01 -9.493050724267959595e-02 -1.557273715734481812e-01 1.584617048501968384e-02 7.808610796928405762e-02 -3.028155677020549774e-02 2.585381865501403809e-01 1.507439762353897095e-01 1.146729886531829834e-01 -1.344460695981979370e-01 1.681373454630374908e-02 5.249665379524230957e-01 1.357194483280181885e-01 -1.450274288654327393e-01 5.420029163360595703e-02 2.692365944385528564e-01 -1.295965164899826050e-01 -2.118353396654129028e-01 -1.908932179212570190e-01 5.378593131899833679e-02 -1.672997623682022095e-01 -1.645098030567169189e-01 -1.947032660245895386e-01 -2.119776755571365356e-01 -1.070563122630119324e-01 -4.462365061044692993e-02
6.780419498682022095e-02 -2.610717415809631348e-01 2.463200390338897705e-01 -8.681343751959502697e-04 -8.800128847360610962e-02 -6.388862431049346924e-02 -1.651428937911987305e-01 -3.212664276361465454e-02 3.681069985032081604e-02 -3.962631523609161377e-01 1.396759897470474243e-01 -1.787617653608322144e-01 2.712141573429107666e-01 4.185724630951881409e-02 2.322112172842025757e-01 -2.354710400104522705e-01 1.764215081930160522e-01 3.886684775352478027e-01 1.724587380886077881e-01 1.448342800140380859e-01 6.228539347648620605e-02 8.539707213640213013e-02 1.464680880308151245e-01 1.057453360408544540e-02 -1.901135295629501343e-01 2.133370749652385712e-02 4.639764875173568726e-02 -4.887737333774566650e-02 -1.795046031475067139e-01 6.421963870525360107e-02 2.620425820350646973e-01 1.418491899967193604e-01
1.173209771513938904e-01 2.012983411550521851e-01 2.623513527214527130e-02 2.697666175663471222e-02 1.425182968378067017e-01 -1.554252654314041138e-01 8.205740898847579956e-02 2.530566751956939697e-01 7.306109368801116943e-02 -1.023418754339218140e-01 1.651390492916107178e-01 -1.563601940870285034e-01 3.872005343437194824e-01 3.314626812934875488e-01 1.555630713701248169e-01 8.762621879577636719e-02 2.742514610290527344e-01 3.750309050083160400e-01 1.085427850484848022e-01 2.441635727882385254e-01 1.930088549852371216e-01 1.561875343322753906e-01 -8.480186760425567627e-02 -6.983180064707994461e-03 3.206854686141014099e-02 -8.112603425979614258e-02 1.479137539863586426e-01 -5.257391557097434998e-02 -2.240837216377258301e-01 -1.607711315155029297e-01 6.239954382181167603e-02 3.879179060459136963e-02
-1.018369868397712708e-01 3.385688364505767822e-02 1.941698193550109863e-01 -2.730077877640724182e-02 2.572419941425323486e-01 -1.314765065908432007e-01 -4.997252672910690308e-02 -2.989532947540283203e-01 2.300318777561187744e-01 -4.371527954936027527e-02 8.884668350219726562e-02 -1.356049925088882446e-01 3.109482824802398682e-01 2.157519161701202393e-01 -1.963370889425277710e-01 3.224286437034606934e-01 -1.801277101039886475e-01 7.849714159965515137e-02 7.087942957878112793e-02 9.180663526058197021e-02 3.916534781455993652e-02 2.039747238159179688e-01 -1.630049645900726318e-01 -1.383760720491409302e-01 -1.354668140411376953e-01 8.266312628984451294e-02 -3.967417031526565552e-02 -1.792047619819641113e-01 1.768160960637032986e-03 2.740557491779327393e-01 2.921554259955883026e-02 3.634514510631561279e-01
-1.818282455205917358e-01 2.452825754880905151e-01 -8.267419785261154175e-02 -9.473827481269836426e-02 2.128269672393798828e-01 -3.153306543827056885e-01 -1.811618730425834656e-02 -2.224213927984237671e-01 -8.946993947029113770e-02 -2.648332715034484863e-01 1.570888161659240723e-01 -1.529594063758850098e-01 3.787401616573333740e-01 1.749227643013000488e-01 -2.449153922498226166e-02 -9.835228323936462402e-02 3.416056558489799500e-02 1.794987916946411133e-01 2.428998500108718872e-01 -1.007971614599227905e-01 1.555626094341278076e-01 9.305401705205440521e-03 8.707199990749359131e-02 -1.584859490394592285e-01 -1.400940213352441788e-02 6.369518488645553589e-02 -8.236076682806015015e-02 8.478958159685134888e-03 -2.194512337446212769e-01 -1.465649604797363281e-01 -2.508013546466827393e-01 2.876170575618743896e-01
-8.356210589408874512e-02 1.031906902790069580e-01 2.030876725912094116e-01 1.859686337411403656e-03 1.835626512765884399e-01 7.082641124725341797e-02 8.810771256685256958e-02 2.568551301956176758e-01 -1.238180473446846008e-01 1.011901497840881348e-01 -1.023097708821296692e-01 8.370082825422286987e-02 -9.317922592163085938e-02 4.213373735547065735e-02 2.519665472209453583e-02 -1.873988360166549683e-01 -7.257092744112014771e-02 2.252954840660095215e-01 7.179602980613708496e-02 9.393011778593063354e-02 3.282185792922973633e-01 3.658022284507751465e-01 -9.456528723239898682e-02 -2.499505877494812012e-01 5.030114576220512390e-02 -7.959168404340744019e-02 -2.401551604270935059e-01 -1.508761346340179443e-01 -2.330489307641983032e-01 2.394228428602218628e-01 1.344517618417739868e-01 3.707334399223327637e-01
2.158400975167751312e-02 -7.488133013248443604e-02 -9.582749009132385254e-02 -1.576824039220809937e-01 1.954107135534286499e-01 -2.699869573116302490e-01 -1.960280090570449829e-01 9.867577999830245972e-02 1.663331389427185059e-01 -6.225981190800666809e-02 -1.770814657211303711e-01 -5.171642079949378967e-02 2.353620380163192749e-01 3.135290741920471191e-01 -8.184210211038589478e-02 -9.726367890834808350e-02 1.315221190452575684e-01 1.050094291567802429e-01 3.762581050395965576e-01 1.597845107316970825e-01 1.638772934675216675e-01 2.601104676723480225e-01 -1.987804323434829712e-01 2.394609898328781128e-02 7.569696009159088135e-02 9.895358234643936157e-02 -3.200477659702301025e-01 -1.273372918367385864e-01 2.383089065551757812e-02 -1.047863736748695374e-01 3.892599791288375854e-02 2.965664863586425781e-01
-1.767322234809398651e-02 1.753342747688293457e-01 1.247830539941787720e-01 -1.301818042993545532e-01 1.419703066349029541e-01 1.209645345807075500e-01 2.637265250086784363e-02 -2.296197116374969482e-01 -8.625441789627075195e-02 -8.250365033745765686e-03 2.279612720012664795e-01 1.608896255493164062e-01 4.464698731899261475e-01 -2.586569171398878098e-04 1.544538587331771851e-01 -1.173264011740684509e-01 7.202517986297607422e-02 1.449815481901168823e-01 3.768880069255828857e-01 -1.701239794492721558e-01 1.717863827943801880e-01 -8.552590385079383850e-03 -5.506571009755134583e-02 -2.168837487697601318e-01 -1.138910800218582153e-01 6.013333797454833984e-02 3.377404529601335526e-03 1.097292751073837280e-01 -1.183401420712471008e-01 -1.965238749980926514e-01 -1.608915179967880249e-01 3.766993880271911621e-01
-4.486821964383125305e-02 1.962721049785614014e-01 1.842817515134811401e-01 -1.135836839675903320e-01 3.835615515708923340e-02 1.205657571554183960e-01 -1.461727321147918701e-01 -5.241417884826660156e-02 3.824097514152526855e-01 -2.175951600074768066e-01 -9.308410435914993286e-02 -1.453928798437118530e-01 5.173056721687316895e-01 1.373108178377151489e-01 -2.086141332983970642e-02 4.391114693135023117e-03 -1.545876413583755493e-01 1.381870508193969727e-01 -5.955297499895095825e-02 -1.749158650636672974e-01 3.313106894493103027e-01 4.820260405540466309e-02 -1.625519394874572754e-01 -1.961154341697692871e-01 -7.659541070461273193e-02 1.150450333952903748e-01 6.675684452056884766e-02 2.298778146505355835e-01 -7.641837000846862793e-02 1.407057046890258789e-01 -1.218301989138126373e-02 -7.668748497962951660e-02
8.479479700326919556e-02 -7.134403288364410400e-02 2.106787860393524170e-01 1.785965114831924438e-01 -6.201405450701713562e-02 -3.119849832728505135e-03 -5.182919651269912720e-02 -8.239139616489410400e-02 5.673948302865028381e-02 -6.524074077606201172e-02 2.065148390829563141e-02 -1.313842926174402237e-02 1.513963639736175537e-01 2.359429895877838135e-01 2.283593825995922089e-02 -1.525884587317705154e-02 2.320887520909309387e-02 5.383974909782409668e-01 2.634694613516330719e-02 -3.748593628406524658e-01 1.812856942415237427e-01 -1.877883076667785645e-01 -1.010453253984451294e-01 -1.417186707258224487e-01 2.294819355010986328e-01 2.722605168819427490e-01 -2.383917272090911865e-01 1.021110489964485168e-01 -9.807798266410827637e-02 1.958240009844303131e-02 3.968161717057228088e-02 2.738951146602630615e-01
-2.170499712228775024e-01 1.209813877940177917e-01 1.989713311195373535e-02 5.626602470874786377e-02 1.394924670457839966e-01 4.440164659172296524e-03 -3.417387232184410095e-02 -1.204220876097679138e-01 1.194117125123739243e-02 -1.675975173711776733e-01 1.768494695425033569e-01 5.732948333024978638e-02 2.724798321723937988e-01 -1.342577040195465088e-01 -1.293809413909912109e-01 -3.270981609821319580e-01 2.965642809867858887e-01 8.982332795858383179e-02 1.967366337776184082e-01 -4.271832108497619629e-02 2.771441936492919922e-01 1.401297003030776978e-01 -2.423410490155220032e-02 -2.289081811904907227e-01 -8.740754425525665283e-02 -2.640946581959724426e-02 -2.006208151578903198e-01 -1.644361019134521484e-02 -1.135502681136131287e-01 1.630929857492446899e-01 -3.648235276341438293e-02 4.950616657733917236e-01
-1.059249117970466614e-01 4.216001331806182861e-01 -8.028963953256607056e-02 -4.103135317564010620e-02 2.109531164169311523e-01 1.553269773721694946e-01 -1.706156283617019653e-01 3.382177278399467468e-02 -1.649038046598434448e-01 -7.560674101114273071e-02 -2.180952727794647217e-01 -1.966585963964462280e-02 3.086305856704711914e-01 1.380789577960968018e-01 1.456401497125625610e-01 -3.020540773868560791e-01 -1.742113381624221802e-01 1.164510920643806458e-01 1.171839982271194458e-01 -7.021794468164443970e-02 2.598783560097217560e-02 2.739675343036651611e-01 -9.208953380584716797e-02 -2.354092895984649658e-01 2.943571098148822784e-02 1.351816654205322266e-01 -3.417526185512542725e-01 -1.114244163036346436e-01 -3.565485775470733643e-02 -1.277567148208618164e-01 8.272884786128997803e-02 1.462910771369934082e-01
-1.478665228933095932e-02 6.479474157094955444e-02 -5.182552849873900414e-04 -8.442366868257522583e-02 -7.411551475524902344e-02 2.793888747692108154e-02 -4.562899470329284668e-02 -2.177661508321762085e-01 1.633724384009838104e-02 -2.408471405506134033e-01 1.203978359699249268e-01 1.160660386085510254e-01 4.382229447364807129e-01 2.502884715795516968e-02 5.884518846869468689e-02 2.755863778293132782e-02 -9.434793144464492798e-02 1.330559849739074707e-01 2.931759357452392578e-01 -2.783543244004249573e-02 1.427138447761535645e-01 1.619339883327484131e-01 1.725413054227828979e-01 -1.048867329955101013e-01 -3.590530753135681152e-01 3.256650567054748535e-01 -2.392867803573608398e-01 -6.065546348690986633e-02 -2.266958355903625488e-01 -7.021328061819076538e-02 -2.532745897769927979e-01 1.801977604627609253e-01
-2.496892213821411133e-01 7.306085526943206787e-02 1.844341009855270386e-01 4.240043833851814270e-02 -3.236290812492370605e-02 -1.005235761404037476e-01 -8.489760756492614746e-02 -2.422038912773132324e-01 1.883804351091384888e-01 1.332303732633590698e-01 -2.567840814590454102e-01 -7.500303536653518677e-02 1.171787083148956299e-01 2.011088430881500244e-01 1.428608447313308716e-01 -2.335534617304801941e-02 6.869822740554809570e-02 3.296644091606140137e-01 6.292954832315444946e-02 -3.604023158550262451e-01 3.534134626388549805e-01 1.021763123571872711e-02 -1.137059181928634644e-01 -2.797020077705383301e-01 5.980318039655685425e-02 1.414408683776855469e-01 -1.138972342014312744e-01 -1.346165388822555542e-01 1.662601232528686523e-01 1.697962582111358643e-01 1.125956624746322632e-01 1.797410398721694946e-01
-7.843804359436035156e-02 1.281713992357254028e-01 2.982540242373943329e-02 -6.811868399381637573e-02 4.726136028766632080e-01 -2.039519846439361572e-01 6.233927980065345764e-02 2.827049233019351959e-02 8.093013428151607513e-03 -2.462033629417419434e-01 1.796678155660629272e-01 -7.317769527435302734e-02 2.142715752124786377e-01 1.548817008733749390e-01 2.586714029312133789e-01 -2.426865994930267334e-01 5.849398672580718994e-02 3.229240477085113525e-01 3.033457100391387939e-01 1.015557907521724701e-02 1.841761618852615356e-01 5.536416918039321899e-02 -5.310737714171409607e-02 -2.795512974262237549e-01 1.552486270666122437e-01 -1.121486574411392212e-01 8.495645225048065186e-02 -3.927593305706977844e-02 9.684374183416366577e-02 -1.802937239408493042e-01 -1.232961751520633698e-02 5.444351583719253540e-02
1.143755540251731873e-01 -5.648283660411834717e-02 3.648740425705909729e-02 -8.603357523679733276e-02 1.577539891004562378e-01 2.384609878063201904e-01 -7.601683586835861206e-02 -4.151338338851928711e-02 3.293209476396441460e-03 -1.684452444314956665e-01 1.939972788095474243e-01 -1.880495399236679077e-01 2.377272099256515503e-01 2.521735988557338715e-02 2.272710204124450684e-01 -2.808729372918605804e-02 -2.409711331129074097e-01 8.554343879222869873e-02 3.886089622974395752e-01 6.340436637401580811e-02 2.094321995973587036e-01 2.093480229377746582e-01 -1.758955717086791992e-01 3.029026389122009277e-01 -3.108292631804943085e-02 5.699705332517623901e-02 -2.437662631273269653e-01 -1.754006594419479370e-01 -5.197773873805999756e-02 2.865405678749084473e-01 -1.755532026290893555e-01 1.842332482337951660e-01
-2.465540915727615356e-01 1.074011772871017456e-01 -3.463056683540344238e-02 -1.740389615297317505e-01 1.882843822240829468e-01 -1.026853397488594055e-01 5.452262982726097107e-02 2.007620036602020264e-01 1.549138873815536499e-01 -1.347716152667999268e-01 1.464861631393432617e-01 -1.180028989911079407e-01 1.926902830600738525e-01 -1.269085332751274109e-03 3.478585183620452881e-01 -1.846550852060317993e-01 2.673918195068836212e-02 4.740054011344909668e-01 1.820563673973083496e-01 1.998360306024551392e-01 2.190562039613723755e-01 6.137565523386001587e-02 -9.051144123077392578e-02 -2.010983526706695557e-01 1.093490570783615112e-01 4.126293212175369263e-02 1.202124133706092834e-01 2.376275211572647095e-01 1.223190650343894958e-01 5.042906850576400757e-02 1.764866262674331665e-01 7.102217525243759155e-02
-1.297404170036315918e-01 -1.172161623835563660e-01 2.192861586809158325e-01 1.839548796415328979e-01 -6.824076175689697266e-02 -3.588641434907913208e-02 -4.610686749219894409e-02 1.877027899026870728e-01 -5.996866524219512939e-02 -5.514171347022056580e-02 -1.625965088605880737e-01 -1.099240630865097046e-01 2.966659367084503174e-01 1.779709309339523315e-01 1.696710884571075439e-01 8.968833088874816895e-02 1.326173096895217896e-01 2.226955592632293701e-01 7.303363829851150513e-02 -9.564474970102310181e-02 3.911506235599517822e-01 7.680495083332061768e-02 -1.499507129192352295e-01 -2.037771493196487427e-01 -1.838162392377853394e-01 4.383197054266929626e-02 -2.783834338188171387e-01 8.831433951854705811e-02 -4.036509096622467041e-01 -4.878351837396621704e-02 1.960943490266799927e-01 1.148080453276634216e-01
-2.767316438257694244e-02 1.681297868490219116e-01 2.427587360143661499e-01 -2.855096757411956787e-01 -1.528280079364776611e-01 8.624614775180816650e-02 -1.362334191799163818e-01 -1.043773218989372253e-01 1.194383483380079269e-02 -2.019268572330474854e-01 1.111573800444602966e-01 2.907178737223148346e-02 2.168725579977035522e-01 4.201369881629943848e-01 1.737469248473644257e-02 3.691123798489570618e-03 -9.921428561210632324e-02 5.658241361379623413e-02 1.869754120707511902e-02 -3.624809682369232178e-01 2.795824706554412842e-01 -1.145106479525566101e-01 -2.499911785125732422e-01 -1.738694012165069580e-01 -1.618414819240570068e-01 1.193277835845947266e-01 -2.176175266504287720e-01 -6.531912833452224731e-02 -1.414340883493423462e-01 1.934641450643539429e-01 -6.964268535375595093e-02 9.569384157657623291e-02
6.125935167074203491e-02 2.043961435556411743e-01 1.244142502546310425e-01 1.618056558072566986e-02 1.415397971868515015e-01 -4.093024134635925293e-02 -2.861538715660572052e-02 -2.589885890483856201e-01 3.747593611478805542e-02 -2.133552730083465576e-01 -2.810866013169288635e-02 -3.014819929376244545e-03 4.088772237300872803e-01 -6.118762865662574768e-02 2.752127945423126221e-01 -1.144233439117670059e-02 -9.627437591552734375e-02 1.418259143829345703e-01 2.534900903701782227e-01 3.997758775949478149e-02 2.644910216331481934e-01 5.768776312470436096e-02 4.116139188408851624e-02 -8.612097799777984619e-02 -2.845274209976196289e-01 1.427948474884033203e-01 3.691131714731454849e-04 -3.134366497397422791e-02 -2.862956821918487549e-01 -1.432040482759475708e-01 -2.052535563707351685e-01 3.606119453907012939e-01
-1.146285682916641235e-01 3.024970740079879761e-02 -1.893875747919082642e-01 1.193418428301811218e-01 6.462568044662475586e-02 5.581734701991081238e-02 1.303154975175857544e-01 5.400244146585464478e-02 2.156729437410831451e-02 -2.518291473388671875e-01 9.004188701510429382e-03 7.065275311470031738e-02 3.086885511875152588e-01 -6.764910370111465454e-02 -9.291108697652816772e-02 -2.065756469964981079e-01 2.794985473155975342e-01 1.270297318696975708e-01 2.993053197860717773e-01 4.369721561670303345e-02 2.279789447784423828e-01 1.110384613275527954e-01 -1.685240119695663452e-01 -3.100673258304595947e-01 5.022143479436635971e-03 -2.344875186681747437e-01 -2.380824983119964600e-01 -1.788603141903877258e-02 -1.324279904365539551e-01 1.174968332052230835e-01 -8.475575596094131470e-02 4.042072594165802002e-01
3.794130682945251465e-02 1.278038322925567627e-01 -2.973899543285369873e-01 -2.661762833595275879e-01 3.988011181354522705e-01 9.723421931266784668e-02 -2.838436961174011230e-01 4.828602820634841919e-02 1.230321153998374939e-01 -3.056628108024597168e-01 -1.874721795320510864e-01 -1.907726675271987915e-01 -5.431279912590980530e-02 1.916946172714233398e-01 4.159198701381683350e-02 -5.998479574918746948e-02 6.555689126253128052e-02 3.174084722995758057e-01 5.207661539316177368e-02 3.199207410216331482e-02 1.887799501419067383e-01 3.309826424811035395e-04 -1.111854761838912964e-01 -3.519787639379501343e-02 -2.209294587373733521e-01 6.335988640785217285e-02 1.547176577150821686e-02 1.481806635856628418e-01 9.826761484146118164e-02 9.029392153024673462e-02 1.431927978992462158e-01 2.739590406417846680e-01
-3.002373129129409790e-02 1.380303204059600830e-01 -6.753522437065839767e-03 -5.852216482162475586e-02 3.294232785701751709e-01 -3.080945909023284912e-01 -8.112991601228713989e-02 -1.120293736457824707e-01 -6.705515086650848389e-02 -1.775125414133071899e-01 1.180085614323616028e-01 -1.866494268178939819e-01 3.214737772941589355e-01 1.061564683914184570e-01 -1.449787756428122520e-03 -8.967310190200805664e-02 1.816446334123611450e-02 2.983810603618621826e-01 2.282067835330963135e-01 -4.487732648849487305e-01 -9.167862683534622192e-02 8.659461885690689087e-02 4.468913376331329346e-02 -2.623400986194610596e-01 2.884034439921379089e-02 -2.965291216969490051e-02 -8.446817100048065186e-02 2.665122784674167633e-02 -1.202745586633682251e-01 2.393680065870285034e-02 -1.916266679763793945e-01 2.360003739595413208e-01
-1.277101635932922363e-01 3.135747611522674561e-01 -4.191166907548904419e-02 -5.172531306743621826e-02 2.834505029022693634e-02 1.141070872545242310e-01 -1.955991089344024658e-01 -1.263760477304458618e-01 -2.448809593915939331e-01 1.556914113461971283e-02 -4.846030473709106445e-02 -1.269190944731235504e-02 2.126027643680572510e-01 1.777906864881515503e-01 -4.778712615370750427e-02 -2.125932574272155762e-01 -2.664865739643573761e-02 4.347541630268096924e-01 -3.806488821282982826e-03 1.390958856791257858e-02 3.749183416366577148e-01 1.009245440363883972e-01 -2.041530758142471313e-01 -2.750604413449764252e-02 7.392930984497070312e-02 6.542146205902099609e-02 -2.675881385803222656e-01 -1.579638421535491943e-01 -3.427796065807342529e-01 8.915126323699951172e-02 3.427460417151451111e-02 -9.915360808372497559e-02
2.583940699696540833e-02 1.723799705505371094e-01 -1.162953078746795654e-01 7.444134447723627090e-03 9.714131057262420654e-02 3.224166035652160645e-01 -5.421736091375350952e-02 1.943519115447998047e-01 2.401960790157318115e-01 -1.299880892038345337e-01 -1.677198708057403564e-02 8.228382468223571777e-02 3.503759801387786865e-01 9.904492646455764771e-02 1.357807964086532593e-01 -1.681033521890640259e-02 -3.422115147113800049e-01 4.057815074920654297e-01 6.099489331245422363e-02 -2.422144860029220581e-01 2.428390085697174072e-01 -1.398680731654167175e-02 -4.440663754940032959e-02 -2.072423398494720459e-01 2.597101218998432159e-02 1.443268209695816040e-01 -1.116650104522705078e-01 7.880417630076408386e-03 -2.057968080043792725e-01 1.743069738149642944e-01 -6.637760996818542480e-02 -9.788083285093307495e-02
-7.594314962625503540e-02 -4.064583778381347656e-02 3.348720669746398926e-01 -2.308253347873687744e-01 -4.742438718676567078e-02 -1.957778036594390869e-01 -6.768138706684112549e-02 5.395575240254402161e-02 2.550107240676879883e-02 -1.178912445902824402e-01 2.160695344209671021e-01 -1.351141650229692459e-02 1.852731108665466309e-01 -3.071619756519794464e-02 1.967986971139907837e-01 4.103875532746315002e-02 -2.390169166028499603e-02 2.172416299581527710e-01 3.425227850675582886e-02 -1.995273828506469727e-01 4.993095993995666504e-01 3.240476548671722412e-01 5.045784264802932739e-02 -3.379596769809722900e-01 3.803220018744468689e-02 1.426727622747421265e-01 2.953276969492435455e-03 -2.531570568680763245e-02 -1.027110032737255096e-02 1.335876733064651489e-01 -1.443449109792709351e-01 1.446475088596343994e-01
-1.630700081586837769e-01 3.638271242380142212e-02 5.823859572410583496e-02 -1.092228963971138000e-01 1.466951817274093628e-01 -4.062394499778747559e-01 1.085669919848442078e-01 -3.102736920118331909e-02 -1.663812547922134399e-01 -2.077499218285083771e-02 1.218777000904083252e-01 -2.045333832502365112e-01 2.716491818428039551e-01 2.751285731792449951e-01 1.126745119690895081e-01 2.728588879108428955e-01 -2.040909975767135620e-01 2.127594351768493652e-01 1.041345894336700439e-01 -1.873113512992858887e-01 2.948345243930816650e-01 1.404161602258682251e-01 5.440095439553260803e-02 -1.231533437967300415e-01 1.397144864313304424e-03 3.845575824379920959e-02 2.206002548336982727e-02 -1.795475780963897705e-01 -3.333686385303735733e-03 -1.136472914367914200e-02 -8.321436494588851929e-02 3.703182041645050049e-01
9.682112187147140503e-02 2.566732466220855713e-01 1.813782304525375366e-01 -7.325962185859680176e-02 2.852043136954307556e-02 -1.116145476698875427e-01 -3.824583441019058228e-02 -2.552738785743713379e-01 1.701717972755432129e-01 2.105839252471923828e-01 -1.157307624816894531e-01 -1.632793247699737549e-01 3.194356262683868408e-01 7.876221835613250732e-02 -1.369617041200399399e-02 2.965133078396320343e-02 -3.613552823662757874e-02 2.466242313385009766e-01 3.080681860446929932e-01 -1.861917376518249512e-01 2.162501662969589233e-01 -7.692733407020568848e-02 -2.110661864280700684e-01 -2.133741974830627441e-01 3.831892833113670349e-02 3.569473512470722198e-03 1.157152205705642700e-01 -2.468084990978240967e-01 2.102001570165157318e-02 3.869665265083312988e-01 1.098757982254028320e-01 1.068105772137641907e-01
1.117842942476272583e-01 2.514093182981014252e-02 2.558841407299041748e-01 2.453144490718841553e-01 1.594574153423309326e-01 6.691808253526687622e-02 1.230996698141098022e-01 6.501038372516632080e-02 -4.136263206601142883e-02 4.206455126404762268e-02 -1.900522708892822266e-01 -7.434146106243133545e-02 3.692495226860046387e-01 2.332955151796340942e-01 -1.979687996208667755e-02 -1.615374237298965454e-01 -5.287217348814010620e-02 2.502482235431671143e-01 7.225821167230606079e-02 -2.130705863237380981e-02 3.300130963325500488e-01 1.741468906402587891e-01 -2.028969377279281616e-01 -9.792910516262054443e-02 -1.910809874534606934e-01 -1.293641701340675354e-02 -2.084364444017410278e-01 1.070398911833763123e-01 -4.022903144359588623e-01 1.372543424367904663e-01 1.029678210616111755e-01 7.481514662504196167e-02
-2.326784133911132812e-01 -1.508963406085968018e-01 2.553913742303848267e-02 1.850026547908782959e-01 2.500341832637786865e-01 -1.442087292671203613e-01 -1.295999288558959961e-01 -2.653588354587554932e-01 -5.317019298672676086e-02 -1.940044462680816650e-01 1.872938871383666992e-01 -9.770207107067108154e-02 -6.950109452009201050e-02 1.451880931854248047e-01 2.367862910032272339e-01 -8.226725459098815918e-02 7.452485710382461548e-02 2.820693850517272949e-01 2.076032608747482300e-01 -1.540829539299011230e-01 1.601654589176177979e-01 2.246976643800735474e-02 -1.793433874845504761e-01 -1.144620776176452637e-01 -2.479539960622787476e-01 3.256418108940124512e-01 -1.231067553162574768e-01 8.554850518703460693e-02 -1.999797224998474121e-01 9.723044186830520630e-02 -1.395398825407028198e-01 2.481074631214141846e-01
-1.323179602622985840e-01 -4.101824015378952026e-02 2.906697988510131836e-01 -2.028688043355941772e-01 1.199133787304162979e-02 -2.216826677322387695e-01 -1.660584807395935059e-01 -2.628919780254364014e-01 1.976623535156250000e-01 -1.897642463445663452e-01 4.775650799274444580e-02 -1.344203017652034760e-03 2.978048324584960938e-01 2.141059637069702148e-01 -1.808517575263977051e-01 -9.086259454488754272e-02 -9.367584250867366791e-03 -4.837762564420700073e-02 2.818638086318969727e-01 8.544976264238357544e-02 2.717335820198059082e-01 6.433181464672088623e-02 -1.123765036463737488e-01 1.801142394542694092e-01 -2.768411301076412201e-02 1.054087560623884201e-02 -2.243704348802566528e-01 -2.462139129638671875e-01 -1.960952579975128174e-01 -1.357111185789108276e-01 2.337480187416076660e-01 1.440839320421218872e-01
-1.839288026094436646e-01 1.875374466180801392e-01 5.972449854016304016e-02 -5.022595822811126709e-02 3.422994315624237061e-01 -1.122145727276802063e-02 2.279904298484325409e-02 3.769231960177421570e-02 -1.708777546882629395e-01 1.697806827723979950e-02 1.459630280733108521e-01 8.601143956184387207e-02 9.575648605823516846e-02 3.550876304507255554e-02 -3.420006483793258667e-02 -3.778814673423767090e-01 9.040495008230209351e-02 2.417579740285873413e-01 1.153039783239364624e-01 -1.809598803520202637e-01 4.454970359802246094e-01 5.253817420452833176e-03 -2.647613547742366791e-02 -1.599512994289398193e-01 -1.642947643995285034e-01 -1.241786181926727295e-01 -2.942149899899959564e-02 2.597493492066860199e-02 -2.922032773494720459e-01 3.099199011921882629e-02 -1.903073787689208984e-01 2.985536158084869385e-01
-1.192334368824958801e-01 1.455241590738296509e-01 8.297933638095855713e-02 -3.578667640686035156e-01 1.629966944456100464e-01 -2.407754063606262207e-01 -1.249435469508171082e-01 -2.350358664989471436e-02 1.796308457851409912e-01 -2.369981557130813599e-01 -8.983922004699707031e-02 -9.477279335260391235e-02 3.087286651134490967e-01 3.852813541889190674e-01 5.709857493638992310e-02 1.528688967227935791e-01 1.243828013539314270e-01 7.059209048748016357e-02 3.552435338497161865e-01 2.144139818847179413e-02 1.377619504928588867e-01 2.012250479310750961e-04 -1.506641879677772522e-02 2.062791138887405396e-01 -2.308883219957351685e-01 -2.834209613502025604e-02 -1.619690954685211182e-01 -6.509697437286376953e-02 -1.895034909248352051e-01 -7.024274766445159912e-02 -1.369754821062088013e-01 -3.812515875324606895e-03
-1.623443067073822021e-01 1.870593279600143433e-01 2.447073608636856079e-01 -5.152409523725509644e-02 2.335871756076812744e-01 -3.559443652629852295e-01 -7.570595946162939072e-03 -3.947851061820983887e-02 2.570146322250366211e-01 -8.130355924367904663e-02 2.248022705316543579e-02 1.005819588899612427e-01 1.922468990087509155e-01 1.357734799385070801e-01 -1.768097579479217529e-01 2.129915803670883179e-01 -1.226926296949386597e-01 1.751857399940490723e-01 1.623712629079818726e-01 1.001245006918907166e-01 -1.136502716690301895e-02 2.358984798192977905e-01 -3.504840657114982605e-02 -2.682788074016571045e-01 1.144239678978919983e-01 3.021409176290035248e-02 -4.467401653528213501e-02 -4.430285841226577759e-02 -1.726724952459335327e-01 2.757565081119537354e-01 -1.211469098925590515e-01 3.582204580307006836e-01
-1.603077799081802368e-01 7.488816231489181519e-02 -2.264822870492935181e-01 1.647600084543228149e-01 5.639839172363281250e-02 -2.446039766073226929e-01 -2.187058627605438232e-01 5.648819729685783386e-02 -2.870755791664123535e-01 -8.370193839073181152e-02 -6.434825249016284943e-03 -2.173299342393875122e-01 3.903272151947021484e-01 1.861945390701293945e-01 1.435552388429641724e-01 6.183624640107154846e-02 1.074238196015357971e-01 -3.888422623276710510e-02 3.560123741626739502e-01 9.973484277725219727e-02 1.254378706216812134e-01 2.995083034038543701e-01 9.291487187147140503e-02 -1.638704985380172729e-01 9.173546731472015381e-02 1.911093741655349731e-01 7.631397340446710587e-03 -1.068769693374633789e-01 -1.083834245800971985e-01 1.308458149433135986e-01 -9.663385152816772461e-02 2.068214416503906250e-01
5.596724525094032288e-02 1.727293804287910461e-02 -2.365993708372116089e-01 -1.789570897817611694e-01 7.609753310680389404e-02 1.111003221012651920e-03 7.256225496530532837e-02 2.360457926988601685e-01 -3.300116658210754395e-01 -2.609508931636810303e-01 1.812772005796432495e-01 -8.545974642038345337e-02 2.265389561653137207e-01 3.064559400081634521e-01 -8.458152413368225098e-02 2.139522880315780640e-02 -1.074342504143714905e-01 2.713872790336608887e-01 -2.873525954782962799e-02 1.237589120864868164e-01 7.876322418451309204e-02 2.567428052425384521e-01 1.424641907215118408e-02 -1.177219226956367493e-01 -1.623937040567398071e-01 3.981917500495910645e-01 -2.032693028450012207e-01 1.304176170378923416e-02 1.294526923447847366e-02 7.182538509368896484e-02 -1.129049882292747498e-01 1.994155943393707275e-01
-2.075737118721008301e-01 3.709923624992370605e-01 -5.519526079297065735e-02 3.314089030027389526e-02 1.843265891075134277e-01 -2.298536300659179688e-01 -2.258823364973068237e-01 -1.816938072443008423e-01 -4.749845713376998901e-02 -2.180132716894149780e-01 -2.858287096023559570e-01 -1.420965045690536499e-01 1.430663466453552246e-01 2.646233141422271729e-01 9.115047007799148560e-02 3.088262304663658142e-02 -2.262458764016628265e-02 1.391025166958570480e-02 -1.128252446651458740e-01 -1.065155193209648132e-01 2.019170373678207397e-01 2.064616978168487549e-01 -5.584074929356575012e-02 -1.370811760425567627e-01 1.283597946166992188e-01 1.922385580837726593e-02 -8.854784816503524780e-02 -2.425693422555923462e-01 -2.287335097789764404e-01 -1.680932343006134033e-01 1.614873558282852173e-01 2.694285809993743896e-01
-1.076481044292449951e-01 -7.381304632872343063e-03 2.673964798450469971e-01 1.299653351306915283e-01 3.598071401938796043e-03 4.631780087947845459e-02 -1.206898391246795654e-01 -1.242829933762550354e-01 1.849801093339920044e-01 7.663263380527496338e-02 1.574867665767669678e-01 -9.177210181951522827e-02 1.725992709398269653e-01 3.390175998210906982e-01 1.438428312540054321e-01 -1.416426897048950195e-01 -2.870484888553619385e-01 4.718686640262603760e-01 6.976931542158126831e-02 1.681739538908004761e-01 3.240231052041053772e-02 1.524782627820968628e-01 -1.119463592767715454e-01 -1.914395838975906372e-01 -2.034390121698379517e-01 1.105708852410316467e-01 2.535753510892391205e-02 -2.438409328460693359e-01 -7.395148277282714844e-03 -9.943107515573501587e-02 2.712349593639373779e-01 -9.567468427121639252e-03
-3.386558890342712402e-01 4.938555136322975159e-02 1.614006422460079193e-02 -7.495862990617752075e-02 3.596505522727966309e-02 9.555876255035400391e-03 -2.113733887672424316e-01 -6.653557717800140381e-02 -7.449170202016830444e-02 -2.080893367528915405e-01 -4.211391136050224304e-02 -1.300774365663528442e-01 1.778677552938461304e-01 -4.639438912272453308e-02 5.299141407012939453e-01 -1.579402238130569458e-01 8.737539872527122498e-03 2.808740735054016113e-01 3.031273782253265381e-01 1.826280653476715088e-01 6.148396059870719910e-02 1.445735096931457520e-01 -1.309268921613693237e-01 -2.570578753948211670e-01 9.790085256099700928e-02 -1.493590027093887329e-01 9.684400632977485657e-03 1.723560690879821777e-01 2.067381143569946289e-02 2.562830038368701935e-02 -4.984211642295122147e-03 2.109643369913101196e-01
-3.036252260208129883e-01 -1.182349920272827148e-01 -8.904657512903213501e-02 -9.606008976697921753e-02 1.592873632907867432e-01 2.781262695789337158e-01 -1.072745174169540405e-01 1.632436066865921021e-01 -1.330005563795566559e-02 -5.464050546288490295e-02 -1.074139103293418884e-01 5.498792976140975952e-02 1.061677932739257812e-01 1.412503570318222046e-01 1.608833372592926025e-01 -2.780286371707916260e-01 1.772905886173248291e-02 2.801288366317749023e-01 1.252712160348892212e-01 -4.114264994859695435e-02 3.758319616317749023e-01 1.650040894746780396e-01 -1.181243807077407837e-01 -1.302083432674407959e-01 -1.591836512088775635e-01 -1.566196233034133911e-01 -6.355755776166915894e-02 -2.653644382953643799e-01 -3.362218439579010010e-01 2.114688307046890259e-01 7.285409420728683472e-02 2.659343369305133820e-02
-3.632247745990753174e-01 1.713908165693283081e-01 3.067396879196166992e-01 -1.097614038735628128e-02 -7.150433957576751709e-02 9.686118364334106445e-02 -2.316195517778396606e-01 1.491930484771728516e-01 -2.017631754279136658e-02 1.302741318941116333e-01 1.129474341869354248e-01 -2.657884731888771057e-02 -2.116904594004154205e-02 6.778217107057571411e-02 1.149003580212593079e-01 -2.481249123811721802e-01 3.428704664111137390e-02 3.384716808795928955e-01 1.204069629311561584e-01 1.367857903242111206e-01 1.587556153535842896e-01 1.019374118186533451e-03 -3.190050125122070312e-01 -1.627009212970733643e-01 -1.424305886030197144e-01 -4.438225924968719482e-02 -3.929843753576278687e-02 1.012599561363458633e-02 -1.244198977947235107e-01 2.898196876049041748e-01 -1.238403096795082092e-01 3.198859691619873047e-01
-2.535239160060882568e-01 2.133917361497879028e-01 2.755846083164215088e-01 1.548913121223449707e-01 -4.666933789849281311e-03 6.463662534952163696e-02 -1.105549931526184082e-01 7.386825978755950928e-02 3.150478005409240723e-01 -1.417142748832702637e-01 -2.653443217277526855e-01 -8.417229354381561279e-02 2.003557235002517700e-01 6.149743869900703430e-02 6.673886626958847046e-02 8.437473326921463013e-02 2.170341759920120239e-01 3.462458848953247070e-01 2.116196155548095703e-01 -1.466457545757293701e-01 -2.363075315952301025e-02 2.495786696672439575e-01 -1.433965098112821579e-02 -2.190215140581130981e-01 -1.375567764043807983e-01 7.147134095430374146e-02 1.108950562775135040e-02 -1.518940776586532593e-01 3.385310992598533630e-02 -1.636249721050262451e-01 -2.555353380739688873e-02 3.097514808177947998e-01
-1.513509750366210938e-01 5.513934418559074402e-02 -9.471312165260314941e-02 -1.530180871486663818e-01 2.153045237064361572e-01 -3.556491136550903320e-01 -2.236681282520294189e-01 4.377143830060958862e-02 1.676458196016028523e-04 7.591417431831359863e-02 -2.961757965385913849e-02 1.033828631043434143e-01 1.229042783379554749e-01 1.496857553720474243e-01 -2.027181833982467651e-01 -6.530877947807312012e-02 -2.387043386697769165e-01 2.437867224216461182e-01 2.001006305217742920e-01 9.642994403839111328e-02 1.108820140361785889e-01 2.518976628780364990e-01 -9.172184020280838013e-02 -9.921074844896793365e-03 3.319264575839042664e-02 2.557753026485443115e-01 2.358288913965225220e-01 2.057982385158538818e-01 -3.027865588665008545e-01 2.640669699758291245e-03 3.653869777917861938e-02 3.303944766521453857e-01
1.523657292127609253e-01 2.488503456115722656e-01 -1.561319380998611450e-01 9.593472629785537720e-02 2.681738734245300293e-01 -4.583277404308319092e-01 -7.854599505662918091e-02 4.299236461520195007e-02 -7.754074782133102417e-02 -2.231633961200714111e-01 4.890041053295135498e-02 -1.833764463663101196e-01 1.687462627887725830e-01 2.965401709079742432e-01 1.195929944515228271e-03 -7.162298541516065598e-03 1.185014247894287109e-01 2.567186653614044189e-01 2.265586405992507935e-01 -1.681116223335266113e-01 1.203070059418678284e-01 1.713404804468154907e-01 5.384821072220802307e-02 -2.092454284429550171e-01 1.353281140327453613e-01 6.658004969358444214e-02 1.087563391774892807e-02 -2.896459028124809265e-02 -2.275099158287048340e-01 5.475227534770965576e-02 -1.692291945219039917e-01 1.607125699520111084e-01
3.909739106893539429e-02 3.671813607215881348e-01 9.968449361622333527e-03 -6.987202912569046021e-02 -2.779555320739746094e-01 6.110865622758865356e-02 -2.975772023200988770e-01 6.122718006372451782e-02 1.762596666812896729e-01 -2.576768994331359863e-01 -3.326128795742988586e-02 7.272702455520629883e-02 2.238070368766784668e-01 2.170110195875167847e-01 2.877029180526733398e-01 8.827790617942810059e-02 -6.094700656831264496e-03 1.707564592361450195e-01 2.115100622177124023e-02 -1.435749828815460205e-01 2.944598197937011719e-01 -1.287814527750015259e-01 -1.084320545196533203e-01 5.943987984210252762e-03 1.038973852992057800e-01 8.661453425884246826e-02 1.332478672266006470e-01 -7.871180027723312378e-02 -1.998592317104339600e-01 2.593800723552703857e-01 2.199535369873046875e-01 1.748564839363098145e-01
-1.698670834302902222e-01 -1.591445654630661011e-01 1.910697221755981445e-01 8.346514403820037842e-02 2.599155716598033905e-02 1.085069552063941956e-01 -6.286058574914932251e-02 2.283243983983993530e-01 1.478800177574157715e-01 -5.461616814136505127e-02 -1.477482616901397705e-01 8.384481817483901978e-02 1.723376363515853882e-01 5.700927227735519409e-02 2.681485712528228760e-01 -1.396738737821578979e-01 -1.307951658964157104e-01 4.400766193866729736e-01 2.080395221710205078e-01 1.763698756694793701e-01 1.285811513662338257e-01 -3.431041166186332703e-02 -1.396071314811706543e-01 -5.625618994235992432e-02 2.089693397283554077e-02 2.818413376808166504e-01 -3.040333986282348633e-01 3.083220915868878365e-03 -3.150699734687805176e-01 2.146982401609420776e-01 1.094571948051452637e-01 2.342207916080951691e-02
1.993368566036224365e-02 1.217982545495033264e-01 3.399050533771514893e-01 6.258361041545867920e-02 -2.874555997550487518e-02 -8.542655408382415771e-02 -2.821146845817565918e-01 -1.509835273027420044e-01 -1.518742591142654419e-01 -1.898082196712493896e-01 1.749460101127624512e-01 1.000744327902793884e-01 -1.104074046015739441e-01 1.577975004911422729e-01 -8.057148009538650513e-02 -1.383410021662712097e-02 -3.870671987533569336e-02 3.426500260829925537e-01 3.602169081568717957e-02 -2.515825070440769196e-02 9.380221366882324219e-02 -1.185470446944236755e-01 -4.010528028011322021e-01 -9.038348495960235596e-02 4.527548328042030334e-02 1.133870854973793030e-01 -2.265939861536026001e-01 1.521819829940795898e-01 -2.720097005367279053e-01 3.068238496780395508e-01 -9.542064368724822998e-02 1.788058578968048096e-01
-2.812326848506927490e-01 1.378749012947082520e-01 -9.244986623525619507e-02 -1.523148566484451294e-01 -1.045114248991012573e-01 5.928064882755279541e-02 -3.946791589260101318e-01 3.821925073862075806e-02 -1.676665246486663818e-01 -1.310356557369232178e-01 7.387667894363403320e-02 1.553815156221389771e-01 2.932212948799133301e-01 3.588424623012542725e-01 -7.744020968675613403e-02 -1.260800510644912720e-01 -9.918156079947948456e-03 4.286398887634277344e-01 2.441744506359100342e-02 -6.332334876060485840e-02 8.968095481395721436e-02 9.129982441663742065e-02 -6.682669371366500854e-02 -2.757198512554168701e-01 -1.480778586119413376e-02 -2.051018178462982178e-02 -1.669695973396301270e-02 -2.346028201282024384e-02 -1.213432997465133667e-01 -1.401898115873336792e-01 -1.938591748476028442e-01 1.680161803960800171e-01
-1.094401776790618896e-01 -8.141116052865982056e-02 9.441196918487548828e-03 -3.006834909319877625e-02 2.876368761062622070e-01 -1.161579936742782593e-01 -8.600606769323348999e-02 7.093917578458786011e-02 8.223975449800491333e-02 5.678987875580787659e-02 -1.181302890181541443e-01 -1.167179048061370850e-01 -1.218598857522010803e-01 3.545266687870025635e-01 -9.255982935428619385e-02 -5.800825357437133789e-02 -1.726968330331146717e-04 2.297879308462142944e-01 4.607927799224853516e-01 5.328288301825523376e-02 2.294429242610931396e-01 1.975077241659164429e-01 -7.519789040088653564e-02 -2.916738092899322510e-01 3.754635453224182129e-01 9.192967414855957031e-02 4.810814931988716125e-02 9.973546117544174194e-02 -1.383838504552841187e-01 -2.286564745008945465e-02 5.689001828432083130e-02 2.162388265132904053e-01
1.808308064937591553e-02 8.909696340560913086e-02 3.223265707492828369e-01 -9.425202012062072754e-02 6.756138801574707031e-02 -5.003074929118156433e-02 -1.021706871688365936e-02 1.056674197316169739e-01 8.423661929555237293e-04 -1.009953469038009644e-01 1.742058247327804565e-01 -6.978488713502883911e-02 1.492571383714675903e-01 7.863631471991539001e-03 4.930379614233970642e-02 1.218501776456832886e-01 -1.102182269096374512e-01 2.292363047599792480e-01 -3.535536304116249084e-02 -6.384769082069396973e-02 5.906715393066406250e-01 3.522830903530120850e-01 7.938315719366073608e-02 -3.076599240303039551e-01 -1.203589374199509621e-03 1.586363613605499268e-01 -3.728893771767616272e-02 3.168596327304840088e-02 -2.566508203744888306e-02 1.121780052781105042e-01 -2.539240717887878418e-01 1.622497141361236572e-01
3.226141445338726044e-03 -3.159279003739356995e-02 2.811848521232604980e-01 1.766620129346847534e-01 2.204098552465438843e-01 -1.549281179904937744e-01 -3.310319036245346069e-02 -5.620000138878822327e-02 1.463780552148818970e-01 -9.218755178153514862e-03 -6.734683364629745483e-02 -1.667099595069885254e-01 1.305640935897827148e-01 1.564785838127136230e-01 1.081717386841773987e-01 -1.536045968532562256e-01 -1.764102876186370850e-01 2.874877154827117920e-01 3.352192044258117676e-01 3.878371715545654297e-01 5.900369957089424133e-02 1.774838268756866455e-01 -6.798912584781646729e-02 -3.254983425140380859e-01 6.769120693206787109e-03 2.213646620512008667e-01 -8.128628879785537720e-02 -2.865944504737854004e-01 7.339543849229812622e-02 -4.902755096554756165e-02 1.110553219914436340e-01 -3.440403193235397339e-02
-1.115526929497718811e-01 9.647525846958160400e-03 1.654055267572402954e-01 -4.803102090954780579e-02 -1.397660821676254272e-01 -1.330954283475875854e-01 -1.779325753450393677e-01 -2.379437983036041260e-01 8.070781826972961426e-02 -1.553150080144405365e-02 2.909560874104499817e-02 -4.935735464096069336e-02 3.009717762470245361e-01 1.477899402379989624e-01 -1.525671184062957764e-01 -2.982423007488250732e-01 2.362552434206008911e-01 2.637048624455928802e-02 2.665548026561737061e-01 6.615079194307327271e-02 4.559822976589202881e-01 -2.896159328520298004e-02 -1.473776996135711670e-01 1.551542580127716064e-01 -1.425756514072418213e-01 2.417507618665695190e-01 -1.615730673074722290e-01 -1.431503891944885254e-01 6.330492440611124039e-03 -1.153103783726692200e-01 1.159957647323608398e-01 2.427555918693542480e-01
-1.244602799415588379e-01 5.829882249236106873e-02 2.858913540840148926e-01 -3.577756285667419434e-01 1.541624665260314941e-01 -1.536922752857208252e-01 -5.605053156614303589e-02 -9.147364646196365356e-02 2.248038649559020996e-01 -4.949166998267173767e-02 -9.353696554899215698e-02 -7.379457820206880569e-03 2.238578498363494873e-01 9.286419372074306011e-04 -1.153769567608833313e-01 -7.231654971837997437e-02 1.462208777666091919e-01 -8.253600448369979858e-03 3.776338398456573486e-01 -1.519095748662948608e-01 2.851101160049438477e-01 1.340537667274475098e-01 -4.379627481102943420e-02 1.263939887285232544e-01 -2.193269878625869751e-01 2.283407300710678101e-01 -3.633838891983032227e-01 -1.426290124654769897e-01 2.046250551939010620e-02 1.196198165416717529e-01 -6.309453397989273071e-02 8.003276586532592773e-02
-1.998598873615264893e-01 3.800100982189178467e-01 1.321790516376495361e-01 -1.660342812538146973e-01 8.087390661239624023e-02 -8.606133610010147095e-02 -1.061932463198900223e-02 1.345626413822174072e-01 5.896911770105361938e-02 -1.736842840909957886e-02 1.093071103096008301e-01 -3.425046205520629883e-01 1.397474110126495361e-01 3.438413441181182861e-01 -1.945954412221908569e-01 9.978713095188140869e-02 -1.368584930896759033e-01 -7.938274741172790527e-02 2.865755558013916016e-01 4.293852299451828003e-02 1.917041093111038208e-01 2.855481207370758057e-01 1.358018517494201660e-01 -3.988475538790225983e-03 6.876480183564126492e-04 5.100412294268608093e-03 -2.238334342837333679e-02 1.943919509649276733e-01 -2.826740145683288574e-01 -2.283158898353576660e-02 6.516617722809314728e-03 2.351461946964263916e-01
-1.691527217626571655e-01 2.977666631340980530e-02 2.654584944248199463e-01 -1.339429020881652832e-01 1.550573408603668213e-01 -6.921451538801193237e-02 -1.578454300761222839e-02 -1.050242707133293152e-01 -2.123699039220809937e-01 -7.411166280508041382e-02 1.284185498952865601e-01 -9.672799706459045410e-02 2.944535203278064728e-02 2.176465988159179688e-01 1.463790237903594971e-01 -7.999312132596969604e-02 3.348007565364241600e-03 2.524736225605010986e-01 3.559262156486511230e-01 -1.093659326434135437e-01 2.638560831546783447e-01 -1.092712432146072388e-01 -3.285611569881439209e-01 6.108811357989907265e-04 -1.336100101470947266e-01 4.021415412425994873e-01 7.961063832044601440e-02 1.199422106146812439e-01 -7.311747968196868896e-02 2.470240890979766846e-01 1.586770080029964447e-02 -1.750757247209548950e-01
-7.928100228309631348e-02 2.108947783708572388e-01 3.482342660427093506e-01 -1.742254644632339478e-01 3.847488462924957275e-01 -1.051741912961006165e-01 -3.753821924328804016e-02 -1.432068092981353402e-04 2.438260167837142944e-01 -1.208565905690193176e-01 1.493110358715057373e-01 -7.729627937078475952e-02 2.017818838357925415e-01 1.230482682585716248e-01 -9.641832672059535980e-03 -1.165152639150619507e-01 -1.332864165306091309e-01 8.116719126701354980e-02 1.625641435384750366e-01 2.677823416888713837e-02 -2.061515897512435913e-01 1.556338369846343994e-01 -1.805519014596939087e-01 -2.843909859657287598e-01 -1.481000334024429321e-01 2.430346757173538208e-01 -9.856852144002914429e-02 -1.944615244865417480e-01 -7.819145172834396362e-02 -2.442785166203975677e-02 3.129112422466278076e-01 2.031776867806911469e-02
-3.753161430358886719e-02 3.452017009258270264e-01 -3.104498609900474548e-02 3.641045838594436646e-02 1.198420226573944092e-01 -2.511184215545654297e-01 8.854200132191181183e-03 -1.685407906770706177e-01 -2.589821219444274902e-01 6.584400683641433716e-02 -1.460826583206653595e-02 -1.071197614073753357e-01 1.593154966831207275e-01 3.301281034946441650e-01 1.450769156217575073e-01 7.833147048950195312e-02 -1.501667052507400513e-01 1.999287307262420654e-01 2.705183923244476318e-01 7.204208523035049438e-02 1.008239239454269409e-01 1.866138130426406860e-01 2.108335122466087341e-02 -2.721345126628875732e-01 6.615921854972839355e-02 2.560035884380340576e-01 2.230165004730224609e-01 1.016290560364723206e-01 -7.597075402736663818e-02 8.144878782331943512e-03 -2.052818238735198975e-01 2.970593869686126709e-01
1.359988003969192505e-01 -3.739565378054976463e-03 1.277026534080505371e-01 1.977004259824752808e-01 -6.178005412220954895e-02 -1.142795477062463760e-02 -3.300817012786865234e-01 1.406519412994384766e-01 1.019715666770935059e-01 -2.222994863986968994e-01 2.770229279994964600e-01 2.610826119780540466e-02 9.135907888412475586e-02 -4.409806057810783386e-02 1.127475127577781677e-01 -3.208561986684799194e-02 -6.047704257071018219e-03 4.084773957729339600e-01 -2.189919538795948029e-02 -1.312738955020904541e-01 4.454898834228515625e-01 1.153792738914489746e-01 -3.487760722637176514e-01 3.598511964082717896e-02 1.227309554815292358e-01 1.223726719617843628e-01 -1.472457796335220337e-01 -4.124388098716735840e-03 -9.608735889196395874e-02 1.067399531602859497e-01 -1.436644941568374634e-01 1.407960802316665649e-01
2.432052642107009888e-01 2.577522993087768555e-01 -7.889473438262939453e-02 -2.299803197383880615e-01 -5.310777947306632996e-02 -3.108708746731281281e-02 -7.715035974979400635e-02 1.219308823347091675e-01 8.220046758651733398e-02 -3.543043136596679688e-02 -2.158095873892307281e-02 -1.741852611303329468e-01 3.315081596374511719e-01 -4.681340605020523071e-02 1.423432826995849609e-01 1.515756696462631226e-01 -1.196537613868713379e-01 1.734931617975234985e-01 4.150511026382446289e-01 -5.264972895383834839e-02 3.018361330032348633e-01 -1.759002208709716797e-01 -1.778481900691986084e-01 -2.518797516822814941e-01 1.761692762374877930e-02 7.906953245401382446e-02 -5.700398236513137817e-02 -7.172482460737228394e-02 -5.004204064607620239e-02 2.345050126314163208e-01 2.884145081043243408e-01 6.585797667503356934e-02
1.472821533679962158e-01 2.789435982704162598e-01 -1.351198852062225342e-01 1.060025170445442200e-01 2.579585015773773193e-01 -5.058242678642272949e-01 -2.035941630601882935e-01 6.236591562628746033e-02 -7.904985547065734863e-02 -1.773313432931900024e-01 1.465377211570739746e-01 -1.014943048357963562e-01 1.276808083057403564e-01 2.747528254985809326e-01 -1.758594997227191925e-02 -2.748084440827369690e-02 1.870207116007804871e-02 1.639671921730041504e-01 2.336777895689010620e-01 -1.782745271921157837e-01 1.792872399091720581e-01 6.372079253196716309e-02 2.844469994306564331e-02 -2.107982784509658813e-01 1.391250491142272949e-01 6.829950213432312012e-02 -6.444961577653884888e-02 -6.898324191570281982e-02 -1.546017080545425415e-01 9.259530901908874512e-02 -1.907254606485366821e-01 2.099565416574478149e-01
-1.192409172654151917e-01 -5.430240929126739502e-02 2.866680324077606201e-01 -1.851153671741485596e-01 1.727082878351211548e-01 -2.557142376899719238e-01 -1.451172232627868652e-01 -5.114076286554336548e-02 1.069731637835502625e-01 1.341941207647323608e-01 5.519083701074123383e-03 6.542618572711944580e-02 2.673555314540863037e-01 2.322313338518142700e-01 -4.279472678899765015e-02 -1.493231058120727539e-01 2.892540208995342255e-02 2.562060058116912842e-01 1.126006841659545898e-01 3.383465483784675598e-02 4.210816621780395508e-01 2.854381799697875977e-01 -1.392427235841751099e-01 3.051138818264007568e-01 -1.610219106078147888e-02 9.802069514989852905e-02 -1.642147898674011230e-01 -2.391186803579330444e-01 3.137076646089553833e-02 -3.002342069521546364e-03 -1.173751801252365112e-01 6.197943910956382751e-02
6.532131694257259369e-03 1.536030769348144531e-01 1.529092639684677124e-01 -2.189011424779891968e-01 -3.835545107722282410e-02 -7.024297118186950684e-02 -2.044466882944107056e-02 -1.927573978900909424e-01 -7.756906747817993164e-02 -1.928228512406349182e-02 1.083710417151451111e-01 -1.038482561707496643e-01 2.727199494838714600e-01 2.700468897819519043e-01 8.503130078315734863e-02 -5.901069566607475281e-02 -1.312410980463027954e-01 1.179531030356884003e-02 1.397687047719955444e-01 2.443197071552276611e-01 -1.446572244167327881e-01 8.258723653852939606e-03 -1.932467222213745117e-01 -4.748795628547668457e-01 6.482282653450965881e-03 1.413085162639617920e-01 -7.605674117803573608e-02 -4.772572964429855347e-02 -1.031815037131309509e-01 2.246352285146713257e-01 2.999817430973052979e-01 3.384461700916290283e-01
-9.975304454565048218e-02 1.153298914432525635e-01 -9.247717261314392090e-02 -1.624165177345275879e-01 1.451969146728515625e-01 -2.404156476259231567e-01 -1.500100642442703247e-02 -1.683527976274490356e-01 -1.741431057453155518e-01 -6.784878671169281006e-02 2.086953967809677124e-01 -9.950559586286544800e-02 4.494867622852325439e-01 9.176138788461685181e-03 4.779145866632461548e-02 -4.575579613447189331e-02 -1.143710538744926453e-01 9.797492623329162598e-02 2.771273851394653320e-01 1.285782307386398315e-01 2.660230696201324463e-01 2.086286991834640503e-01 7.610833644866943359e-02 -5.784266069531440735e-02 1.312265694141387939e-01 1.650507003068923950e-01 4.548928886651992798e-02 -2.177073359489440918e-01 -1.669110804796218872e-01 -2.356386184692382812e-01 -2.536378800868988037e-02 3.494035005569458008e-01
1.623982489109039307e-01 -1.021393388509750366e-01 1.583150327205657959e-01 1.893075406551361084e-01 -5.360678583383560181e-02 -5.466032028198242188e-02 -1.633018404245376587e-01 -3.159403055906295776e-02 1.621726304292678833e-01 1.937938928604125977e-01 -5.612654238939285278e-02 -1.964341849088668823e-01 8.428690582513809204e-02 2.639333903789520264e-02 2.418420612812042236e-01 -2.592694461345672607e-01 -7.727515418082475662e-03 4.772619605064392090e-01 4.275267571210861206e-02 3.027801401913166046e-03 -1.616263948380947113e-02 2.594081759452819824e-01 6.098801642656326294e-02 -8.330968767404556274e-02 -1.053443402051925659e-01 6.190755218267440796e-02 -8.122891187667846680e-02 -2.674241065979003906e-01 5.506491870619356632e-04 2.052492350339889526e-01 4.302459955215454102e-02 4.298284947872161865e-01
-2.990520596504211426e-01 4.689313843846321106e-02 3.572712466120719910e-02 4.957049340009689331e-02 1.128532961010932922e-01 2.005190774798393250e-02 -1.288098096847534180e-01 -1.100084781646728516e-01 2.276752330362796783e-02 -2.329126559197902679e-02 1.073751449584960938e-01 9.732441045343875885e-03 3.123427927494049072e-01 2.887566685676574707e-01 1.562203019857406616e-01 3.656116500496864319e-02 -1.101057901978492737e-01 1.814108192920684814e-01 3.450937867164611816e-01 -3.197193890810012817e-02 1.607475243508815765e-02 1.049514114856719971e-01 -4.661767557263374329e-02 -8.965361118316650391e-02 -1.887225210666656494e-01 3.005572855472564697e-01 -3.050907850265502930e-01 3.418202698230743408e-02 -2.528901398181915283e-01 4.482239484786987305e-03 -4.149241447448730469e-01 2.177154459059238434e-02
-2.072348296642303467e-01 6.521868705749511719e-02 1.189270839095115662e-01 3.887077420949935913e-02 -4.172373190522193909e-02 1.399550437927246094e-01 -2.716880664229393005e-02 -2.378629893064498901e-02 -1.474206149578094482e-02 1.485481765121221542e-02 -1.029327735304832458e-01 -4.765787720680236816e-02 -8.126729726791381836e-02 2.983748614788055420e-01 -7.499920576810836792e-02 -5.116892978549003601e-02 -8.937154710292816162e-02 3.088068068027496338e-01 -5.373349413275718689e-03 -3.082989156246185303e-01 3.283976316452026367e-01 -6.566184759140014648e-02 -4.280447587370872498e-02 -3.717311024665832520e-01 1.405478268861770630e-01 2.806865870952606201e-01 -2.157753407955169678e-01 2.701639570295810699e-02 1.942869275808334351e-02 2.759693264961242676e-01 5.410495027899742126e-02 3.484878838062286377e-01
-2.101418673992156982e-01 -1.861986331641674042e-02 -5.491103976964950562e-02 -2.074582315981388092e-02 2.260623276233673096e-01 -2.141562551259994507e-01 -5.313666909933090210e-02 -2.436277270317077637e-02 4.149072244763374329e-02 9.145542234182357788e-02 -2.198479026556015015e-01 -1.488169580698013306e-01 5.241423472762107849e-02 3.998628556728363037e-01 -1.046497970819473267e-01 -8.510471880435943604e-02 -2.535820379853248596e-02 3.623928427696228027e-01 4.010884463787078857e-01 6.790611892938613892e-03 5.035701766610145569e-02 2.468668520450592041e-01 -1.819292008876800537e-01 -1.161200031638145447e-01 2.107062041759490967e-01 1.110486090183258057e-01 8.925613015890121460e-02 5.285270139575004578e-02 -1.150302216410636902e-01 5.176340229809284210e-03 1.187376957386732101e-02 3.262322545051574707e-01
-1.357977688312530518e-01 -8.859447552822530270e-04 -2.587771713733673096e-01 -2.533084154129028320e-01 1.933789402246475220e-01 1.102779805660247803e-02 -1.673071235418319702e-01 -6.157820671796798706e-02 2.261757403612136841e-01 -1.287460029125213623e-01 1.017409935593605042e-01 -5.754216015338897705e-02 7.792471349239349365e-02 1.294357478618621826e-01 1.740935142152011395e-03 -2.486447542905807495e-01 1.839206069707870483e-01 2.418618500232696533e-01 2.951819449663162231e-02 2.470396906137466431e-01 6.916789710521697998e-02 3.972910344600677490e-01 -1.919409632682800293e-02 -1.446144133806228638e-01 -1.452679187059402466e-01 1.901929825544357300e-01 -1.581867933273315430e-01 1.416535675525665283e-01 7.653236389160156250e-02 -5.074903368949890137e-02 3.440546989440917969e-02 4.061639308929443359e-01
-2.307464480400085449e-01 5.072360392659902573e-03 3.610886633396148682e-02 -2.568507380783557892e-02 1.728980839252471924e-01 9.399015456438064575e-02 -3.001786172389984131e-01 -3.333055600523948669e-02 5.602861568331718445e-02 8.873648941516876221e-02 3.745874017477035522e-02 -2.193516194820404053e-01 1.306698918342590332e-01 2.476557642221450806e-01 9.497056156396865845e-02 -2.179110646247863770e-01 -1.281947945244610310e-03 2.697256803512573242e-01 2.783956825733184814e-01 -1.579755246639251709e-01 2.111488580703735352e-01 1.073014363646507263e-01 -4.901708960533142090e-01 -1.147283166646957397e-01 1.820995844900608063e-02 2.688868436962366104e-03 -1.728216260671615601e-01 -8.787535876035690308e-02 -1.391436755657196045e-01 1.721969693899154663e-01 -1.423210799694061279e-01 -1.656467318534851074e-01
3.766243159770965576e-02 1.253688186407089233e-01 -2.243995666503906250e-01 7.591723650693893433e-02 7.023839652538299561e-02 -3.163991570472717285e-01 -3.328795135021209717e-01 1.200732439756393433e-01 -1.584187597036361694e-01 -8.354141563177108765e-02 -8.952917158603668213e-02 -1.567625254392623901e-01 1.075643002986907959e-01 1.739715635776519775e-01 6.074865534901618958e-02 2.899117767810821533e-02 2.532906830310821533e-01 8.497220277786254883e-02 3.071569800376892090e-01 2.048308998346328735e-01 1.820279657840728760e-01 2.958154082298278809e-01 -8.812544494867324829e-02 -1.081968620419502258e-01 5.103823170065879822e-02 -5.951545014977455139e-02 -3.256770968437194824e-01 6.415959447622299194e-02 -3.079771995544433594e-01 2.161739952862262726e-02 3.166130743920803070e-03 1.612372845411300659e-01
-8.572129905223846436e-02 -6.811361759901046753e-03 -5.918862670660018921e-02 -8.281055837869644165e-02 1.009031757712364197e-01 1.968168020248413086e-01 1.649796664714813232e-01 -3.640832146629691124e-03 -1.111868768930435181e-02 1.498931497335433960e-01 1.336177885532379150e-01 -1.241533160209655762e-01 5.817544832825660706e-02 2.850910425186157227e-01 -1.836058199405670166e-01 -9.510029852390289307e-02 -1.381314545869827271e-01 4.195866286754608154e-01 1.674171164631843567e-02 -2.341736406087875366e-01 3.619258403778076172e-01 1.659359186887741089e-01 2.496793121099472046e-02 -5.926847457885742188e-02 1.242915391921997070e-01 2.196807563304901123e-01 -1.475139558315277100e-01 -1.844443753361701965e-02 2.919650077819824219e-02 3.027983605861663818e-01 -4.586771875619888306e-02 3.597987592220306396e-01
-2.121075242757797241e-01 -1.131455786526203156e-02 2.854043543338775635e-01 6.301424652338027954e-02 3.138481974601745605e-01 2.222432941198348999e-02 -4.201097041368484497e-02 -6.626131385564804077e-02 3.021190464496612549e-01 -1.712247580289840698e-01 1.273237764835357666e-01 -6.867296248674392700e-02 1.360451281070709229e-01 8.754088729619979858e-02 3.364301472902297974e-02 -2.179095000028610229e-01 -3.600938618183135986e-02 3.184742331504821777e-01 1.109596043825149536e-01 2.872409522533416748e-01 -8.592081256210803986e-03 1.882711350917816162e-01 -1.100530177354812622e-01 -3.601062297821044922e-01 7.065528631210327148e-02 1.538945436477661133e-01 -1.344835460186004639e-01 -2.746674120426177979e-01 1.518073976039886475e-01 -2.150490880012512207e-02 1.633844971656799316e-01 -2.721342071890830994e-02
-9.014511853456497192e-02 -2.110972404479980469e-01 -1.174129545688629150e-01 -5.778230726718902588e-02 2.351788878440856934e-01 -2.818622253835201263e-02 -9.111782163381576538e-02 -3.329592198133468628e-02 9.027773141860961914e-02 -1.017682137899100780e-03 -3.854823857545852661e-02 -1.437351107597351074e-01 -1.331698149442672729e-01 4.836568832397460938e-01 6.208379194140434265e-02 8.079304359853267670e-03 -1.502569913864135742e-01 2.158298045396804810e-01 4.098637998104095459e-01 1.834702491760253906e-02 9.935919940471649170e-02 2.052710652351379395e-01 -1.797066330909729004e-01 -2.160346508026123047e-01 2.422976791858673096e-01 7.202524691820144653e-02 3.657312318682670593e-02 -1.434803288429975510e-02 -2.433994412422180176e-01 -9.172266721725463867e-02 7.996930181980133057e-02 2.661744654178619385e-01
-1.664386540651321411e-01 -1.220429390668869019e-01 7.711513340473175049e-02 -1.545566171407699585e-01 2.983339130878448486e-01 -2.335733026266098022e-01 -1.967075765132904053e-01 -1.619402468204498291e-01 1.049754545092582703e-01 -6.563238054513931274e-02 9.412553906440734863e-02 -3.010415434837341309e-01 5.513862371444702148e-01 1.788426190614700317e-01 -1.150660291314125061e-01 1.717696636915206909e-01 -7.489430159330368042e-02 2.502185106277465820e-01 -1.785192936658859253e-01 2.639412693679332733e-02 1.155235692858695984e-01 9.265853464603424072e-02 3.554162010550498962e-02 -7.095082849264144897e-02 1.218794807791709900e-01 -2.018413506448268890e-04 -1.205905824899673462e-01 1.075138989835977554e-02 -1.273378282785415649e-01 1.030430123209953308e-01 -5.010650306940078735e-02 1.940438002347946167e-01
2.149493992328643799e-02 7.553935050964355469e-02 4.894526302814483643e-01 -5.063983052968978882e-02 -1.800793968141078949e-02 5.650900676846504211e-02 -9.202449768781661987e-02 -8.660223335027694702e-02 -9.365855157375335693e-02 -8.112447708845138550e-02 2.551074922084808350e-01 -8.351264405064284801e-04 -1.823806948959827423e-02 1.688220500946044922e-01 -8.897907286882400513e-02 -3.090141341090202332e-02 -1.383817195892333984e-01 3.807024955749511719e-01 1.907073557376861572e-01 2.579812109470367432e-01 2.627729475498199463e-01 -1.487755775451660156e-01 -1.669132709503173828e-01 -1.334771960973739624e-01 9.982715360820293427e-03 6.738480925559997559e-02 -1.681456714868545532e-01 -5.047439411282539368e-02 -2.466865777969360352e-01 2.983997762203216553e-01 -1.548613756895065308e-01 2.951582148671150208e-02
-4.545326903462409973e-02 1.689931601285934448e-01 2.487205155193805695e-02 -1.190283149480819702e-01 3.299397826194763184e-01 -1.285461336374282837e-01 -6.108991801738739014e-02 1.223508119583129883e-01 7.002243399620056152e-02 -2.674318253993988037e-01 -6.218355149030685425e-03 -2.278544753789901733e-02 1.343054920434951782e-01 6.261629611253738403e-02 4.022909104824066162e-01 -3.043771684169769287e-01 1.072600707411766052e-01 4.105293154716491699e-01 3.272967934608459473e-01 9.780143946409225464e-02 1.110346317291259766e-01 -3.515615686774253845e-02 6.059752404689788818e-02 -2.447398751974105835e-01 -8.305495977401733398e-02 6.452622264623641968e-02 5.801549181342124939e-02 -1.091305390000343323e-01 7.083904743194580078e-02 -1.047639101743698120e-01 -1.040370389819145203e-01 1.733889877796173096e-01
-2.227719426155090332e-01 -1.500886380672454834e-01 2.295897752046585083e-01 1.050520539283752441e-01 -1.237469464540481567e-01 -2.186821959912776947e-02 -2.305004931986331940e-02 -4.042927175760269165e-02 -8.989419788122177124e-02 -2.911345474421977997e-02 1.706723123788833618e-01 -9.534411877393722534e-02 1.826724559068679810e-01 1.834033876657485962e-01 9.015507251024246216e-02 1.686984449625015259e-01 -1.357144676148891449e-03 5.111404135823249817e-02 2.359597235918045044e-01 -3.071394003927707672e-02 7.891740649938583374e-02 -1.953735202550888062e-02 -2.981557548046112061e-01 -3.284984230995178223e-01 -8.781740814447402954e-02 3.375315666198730469e-01 -1.941119581460952759e-01 1.343623846769332886e-01 -4.117962718009948730e-01 -7.956222444772720337e-02 3.332933038473129272e-02 2.799252867698669434e-01
4.269107431173324585e-02 4.368825256824493408e-01 2.743003964424133301e-01 -6.627131998538970947e-02 -2.553125023841857910e-01 -4.867222532629966736e-02 -5.531392619013786316e-02 -1.253323256969451904e-02 3.491625562310218811e-02 7.762961834669113159e-02 1.165015324950218201e-01 2.752072364091873169e-02 2.958262264728546143e-01 2.583964467048645020e-01 1.145468726754188538e-01 -1.614922732114791870e-01 -5.532358586788177490e-02 2.121909856796264648e-01 3.799924254417419434e-01 -7.788286358118057251e-02 2.163733243942260742e-01 -1.927387267351150513e-01 5.159765109419822693e-02 -1.707891783553350251e-06 3.356163576245307922e-02 1.616582572460174561e-01 -1.311363279819488525e-02 2.293100953102111816e-02 -1.831786632537841797e-01 1.491976827383041382e-01 2.692540884017944336e-01 2.017084322869777679e-02
-1.531935632228851318e-01 -1.130585074424743652e-01 -1.297289580106735229e-01 -9.162743389606475830e-02 3.249152600765228271e-01 -4.754930362105369568e-02 3.705015778541564941e-02 1.922016404569149017e-02 2.931740880012512207e-02 -6.237758696079254150e-02 -2.496411502361297607e-01 -1.656717061996459961e-01 -7.608536630868911743e-02 3.781810402870178223e-01 -6.216617301106452942e-02 -4.162152856588363647e-02 -7.277032732963562012e-02 2.201563566923141479e-01 3.912642896175384521e-01 5.432658270001411438e-02 1.221608147025108337e-01 1.689261347055435181e-01 -1.422519385814666748e-01 -3.079687356948852539e-01 2.462483048439025879e-01 1.726731806993484497e-01 -7.503317319788038731e-04 -1.138132140040397644e-01 -1.321108490228652954e-01 -5.149503424763679504e-02 7.419385761022567749e-02 2.875155806541442871e-01
-9.633892029523849487e-02 2.126975804567337036e-01 3.654519319534301758e-01 3.061621449887752533e-02 2.322166115045547485e-01 -8.356954902410507202e-02 -1.055375710129737854e-01 -9.278842061758041382e-02 -1.221762672066688538e-01 -3.920595943927764893e-01 1.417940258979797363e-01 -6.067338958382606506e-02 8.036290109157562256e-02 -1.337545812129974365e-01 2.290547788143157959e-01 -1.398454010486602783e-01 -2.672292888164520264e-01 9.607886523008346558e-02 3.788717985153198242e-01 -1.268698871135711670e-01 2.604737281799316406e-01 -3.503930196166038513e-02 -5.196532607078552246e-02 -3.481853380799293518e-02 -5.559495091438293457e-02 9.702827036380767822e-02 3.531129658222198486e-02 6.583615392446517944e-02 -2.420510053634643555e-01 -1.081102062016725540e-03 -7.475561648607254028e-02 2.144750952720642090e-01
-1.996745616197586060e-01 2.511649131774902344e-01 3.861162811517715454e-02 -7.360843569040298462e-02 3.345589041709899902e-01 -4.411595314741134644e-02 5.622046813368797302e-02 3.035289794206619263e-02 4.608349129557609558e-02 -8.735473453998565674e-02 2.121946215629577637e-01 1.813394427299499512e-01 3.822965621948242188e-01 -1.361958403140306473e-02 1.138002499938011169e-01 -1.456651389598846436e-01 -5.887620523571968079e-02 2.968774735927581787e-01 2.971777319908142090e-01 6.981362402439117432e-02 5.359373241662979126e-02 -7.426428794860839844e-02 -4.744561389088630676e-02 -2.335642278194427490e-01 -1.895160414278507233e-02 3.152973577380180359e-02 -6.861932575702667236e-02 -6.239784136414527893e-02 -1.737124286592006683e-02 -6.217661499977111816e-02 -3.280687332153320312e-01 3.636964857578277588e-01
-1.137207821011543274e-01 3.308140635490417480e-01 -1.980228722095489502e-01 -1.352858729660511017e-02 2.109245508909225464e-01 -2.673053145408630371e-01 -1.415586173534393311e-01 -4.710480943322181702e-02 -2.499439567327499390e-01 -2.132250964641571045e-01 6.546777207404375076e-03 -9.828116744756698608e-02 2.880774140357971191e-01 3.755511343479156494e-01 9.994821250438690186e-02 1.241366006433963776e-02 -4.351339116692543030e-02 2.198205441236495972e-01 2.416042536497116089e-01 1.001495793461799622e-01 3.044651150703430176e-01 6.950447708368301392e-02 5.894965678453445435e-02 -5.250134319067001343e-02 -7.552859932184219360e-02 1.240100488066673279e-01 1.235696822404861450e-01 5.035969987511634827e-02 -1.460430473089218140e-01 1.888513751327991486e-02 -1.611298471689224243e-01 1.982656568288803101e-01
-5.128202214837074280e-02 -2.023135870695114136e-02 2.980362437665462494e-02 -1.116029694676399231e-01 -1.448935419321060181e-01 -2.115169465541839600e-01 -2.311759889125823975e-01 4.852487519383430481e-02 -4.708036407828330994e-02 1.916667670011520386e-01 1.710802614688873291e-01 6.043652445077896118e-02 1.476384103298187256e-01 1.523352116346359253e-01 -1.477282941341400146e-01 -1.864939182996749878e-02 3.217190131545066833e-02 5.076478123664855957e-01 3.509190976619720459e-01 -4.339433461427688599e-02 3.152504190802574158e-02 1.396204680204391479e-01 -2.489584498107433319e-02 -6.181176379323005676e-02 2.752840816974639893e-01 7.985410839319229126e-02 -4.367982745170593262e-01 -8.274909853935241699e-02 -8.917168527841567993e-02 -8.165141195058822632e-02 -1.084847971796989441e-01 9.031154960393905640e-02
-7.302197068929672241e-02 2.546822130680084229e-01 4.835908859968185425e-02 -2.430959492921829224e-01 1.406790763139724731e-01 -1.172251105308532715e-01 4.422982037067413330e-02 4.789311811327934265e-02 -1.075046719051897526e-03 -1.282115727663040161e-01 -6.470498442649841309e-02 2.953949868679046631e-01 3.156400322914123535e-01 2.419993132352828979e-01 1.265128403902053833e-01 1.903916895389556885e-01 -1.160194873809814453e-01 3.862227499485015869e-01 -7.409285753965377808e-02 -1.225869879126548767e-01 2.584523260593414307e-01 -1.454260665923357010e-02 1.337074488401412964e-01 -1.700737178325653076e-01 -1.900741606950759888e-01 -2.161917072953656316e-04 -2.870824337005615234e-01 -4.092348739504814148e-02 1.992819905281066895e-01 2.155368924140930176e-01 -3.493073582649230957e-02 8.769590407609939575e-02
3.827627375721931458e-02 3.390594124794006348e-01 3.053067065775394440e-02 -2.636695206165313721e-01 1.044437140226364136e-01 -1.208436489105224609e-01 -9.748462587594985962e-03 -1.339216381311416626e-01 9.396642446517944336e-02 1.395824402570724487e-01 -8.880608528852462769e-02 -1.570090651512145996e-01 3.528645932674407959e-01 8.109966665506362915e-02 6.522071361541748047e-02 6.723114848136901855e-02 -1.351628303527832031e-01 2.918018996715545654e-01 2.573097646236419678e-01 -7.938934117555618286e-02 2.365778088569641113e-01 -9.725251048803329468e-02 -2.153806239366531372e-01 -2.216544002294540405e-01 -1.283182203769683838e-01 5.934511870145797729e-02 2.230612188577651978e-02 -7.421567291021347046e-02 1.908747665584087372e-02 3.355518877506256104e-01 3.047746419906616211e-01 1.215864624828100204e-02
1.237808391451835632e-01 -1.529056429862976074e-01 -1.750161945819854736e-01 -2.750200927257537842e-01 2.721097171306610107e-01 -1.200792565941810608e-01 -1.681840121746063232e-01 3.093969076871871948e-02 9.230922162532806396e-02 -1.573160737752914429e-01 -2.200766839087009430e-02 -9.319186210632324219e-02 9.371934086084365845e-02 2.310917899012565613e-02 -1.641241610050201416e-01 -2.450496889650821686e-02 2.603865265846252441e-01 1.089620962738990784e-01 9.199143201112747192e-02 1.621643751859664917e-01 2.972238659858703613e-01 3.764659166336059570e-01 -1.302565634250640869e-01 -1.085131019353866577e-01 4.950140416622161865e-02 1.854862421751022339e-01 -1.486718058586120605e-01 1.854263544082641602e-01 1.325696613639593124e-02 1.941752284765243530e-01 1.422027051448822021e-01 3.651648163795471191e-01
-5.023629590868949890e-02 1.756411045789718628e-02 3.210549242794513702e-03 -1.096955761313438416e-01 -9.222729504108428955e-02 2.818767447024583817e-03 5.809965357184410095e-02 2.417905330657958984e-01 -4.369760677218437195e-02 1.689784824848175049e-01 5.153175443410873413e-02 -8.093138784170150757e-02 1.614001989364624023e-01 2.129570245742797852e-01 -1.526613086462020874e-01 7.159629371017217636e-03 -1.372466683387756348e-01 2.821004092693328857e-01 2.531279027462005615e-01 -3.187170028686523438e-01 3.231559395790100098e-01 1.577971577644348145e-01 1.829471886157989502e-01 -1.857981532812118530e-01 1.580950319766998291e-01 1.324776560068130493e-01 -2.913031280040740967e-01 7.548498362302780151e-02 -4.931394010782241821e-02 3.466475009918212891e-01 -6.573498994112014771e-02 2.427695989608764648e-01
-2.578628063201904297e-01 2.094375789165496826e-01 1.615193486213684082e-01 1.926315277814865112e-01 6.078064441680908203e-02 -2.239643335342407227e-01 1.474116556346416473e-02 6.249921768903732300e-02 4.076788946986198425e-02 -1.719096153974533081e-01 2.958429157733917236e-01 -6.091799121350049973e-03 2.402374744415283203e-01 1.393854320049285889e-01 3.793148994445800781e-01 1.005066707730293274e-01 -1.503610610961914062e-01 3.049322366714477539e-01 -4.786897078156471252e-02 1.873916760087013245e-02 3.708237111568450928e-01 1.220649778842926025e-01 -9.102645516395568848e-02 -1.880301535129547119e-01 2.502510510385036469e-02 1.006244346499443054e-01 -1.175845339894294739e-01 6.791352480649948120e-02 7.277916371822357178e-02 2.303186804056167603e-02 -2.204445004463195801e-01 1.437764763832092285e-01
-2.023693621158599854e-01 -1.802631020545959473e-01 -1.338384598493576050e-01 -7.010085880756378174e-02 3.200883790850639343e-02 -2.607102319598197937e-02 -8.179834485054016113e-02 -1.732751843519508839e-03 6.963717192411422729e-02 -4.716802388429641724e-02 1.807071119546890259e-01 -1.972225680947303772e-02 2.782970666885375977e-01 3.895363509654998779e-01 3.549622371792793274e-02 2.907154262065887451e-01 2.451470196247100830e-01 2.756861746311187744e-01 -5.100516974925994873e-02 8.816721290349960327e-02 7.507052272558212280e-02 1.096211522817611694e-01 1.128974929451942444e-02 -2.487551271915435791e-01 1.013593748211860657e-01 1.592679917812347412e-01 -3.324176967144012451e-01 1.414187252521514893e-01 6.047823280096054077e-02 2.854936383664608002e-02 -1.172881647944450378e-01 3.601964116096496582e-01
-1.799432337284088135e-01 2.974434494972229004e-01 -3.651535511016845703e-02 -1.126612350344657898e-01 1.206996962428092957e-01 2.403045892715454102e-01 -1.557773649692535400e-01 3.686862811446189880e-02 -1.979562938213348389e-01 -3.937340974807739258e-01 1.678029261529445648e-02 -7.019420713186264038e-02 2.112924903631210327e-01 2.930230274796485901e-02 -1.434589028358459473e-01 1.413205079734325409e-02 3.420941531658172607e-02 5.696140974760055542e-02 -3.867192938923835754e-02 9.503129124641418457e-02 3.348480463027954102e-01 1.429829001426696777e-01 -7.150784879922866821e-02 -2.000714838504791260e-01 -2.910787463188171387e-01 4.323026165366172791e-02 -3.972721695899963379e-01 -7.204815000295639038e-02 1.355583071708679199e-01 3.466139733791351318e-02 1.584046185016632080e-01 1.205985248088836670e-01
2.908057533204555511e-02 4.183233529329299927e-02 -3.879518061876296997e-02 -3.986317813396453857e-01 4.350748956203460693e-01 3.154437988996505737e-02 -1.980483233928680420e-01 8.311901986598968506e-02 -5.525333061814308167e-02 -8.508279919624328613e-02 -1.725838482379913330e-01 -2.628392167389392853e-02 2.437426475808024406e-03 2.915084660053253174e-01 -5.772290378808975220e-02 1.296396404504776001e-01 1.032778844237327576e-01 3.325717449188232422e-01 3.532378375530242920e-02 2.299103736877441406e-01 1.073162630200386047e-01 -7.455394417047500610e-02 5.398418009281158447e-02 -1.341139823198318481e-01 -4.997259005904197693e-03 2.132519483566284180e-01 -1.172955706715583801e-01 -1.128937378525733948e-01 -2.883616387844085693e-01 2.079460620880126953e-01 6.706746667623519897e-02 1.960507631301879883e-01
-1.736117154359817505e-01 7.834639400243759155e-02 3.007212579250335693e-01 -1.956714242696762085e-01 5.469096451997756958e-02 1.605416536331176758e-01 -1.992610096931457520e-01 -2.291875332593917847e-01 -3.219685051590204239e-03 7.806685566902160645e-02 4.420283064246177673e-02 -7.637792080640792847e-02 2.046808898448944092e-01 3.015335500240325928e-01 -2.940484583377838135e-01 -1.540863215923309326e-01 1.249150857329368591e-01 2.446153014898300171e-01 1.192353740334510803e-01 2.099203467369079590e-01 5.989166349172592163e-02 -1.143341064453125000e-01 1.594051271677017212e-01 -1.654282659292221069e-01 -2.399359047412872314e-01 8.539493381977081299e-02 -1.842403262853622437e-01 3.451721975579857826e-03 -1.995050013065338135e-01 -4.787732660770416260e-02 5.723490193486213684e-02 3.312696218490600586e-01
-8.356716483831405640e-02 9.474640339612960815e-02 2.613873779773712158e-01 -1.111328601837158203e-01 8.018404990434646606e-02 1.003811806440353394e-01 -2.251442670822143555e-01 -3.324427306652069092e-01 6.433496624231338501e-02 1.002634763717651367e-01 -3.954417258501052856e-02 -2.390266396105289459e-02 2.397080957889556885e-01 2.974000871181488037e-01 -2.988792061805725098e-01 -9.920283406972885132e-02 1.072342395782470703e-01 1.764719933271408081e-01 1.230060383677482605e-01 6.150287762284278870e-02 2.304563671350479126e-02 1.230680011212825775e-02 1.946371197700500488e-01 -7.595400791615247726e-03 -2.973923087120056152e-01 1.353699266910552979e-01 -2.764104902744293213e-01 -7.988392561674118042e-02 -2.181252241134643555e-01 3.415907174348831177e-02 -2.629231289029121399e-02 3.536686897277832031e-01
-4.098661243915557861e-02 1.979731470346450806e-01 3.975776135921478271e-01 -1.248278096318244934e-01 4.082138091325759888e-02 1.910207569599151611e-01 7.410333305597305298e-02 -1.168001592159271240e-01 -1.618550568819046021e-01 1.761893332004547119e-01 7.868411391973495483e-02 -1.042644903063774109e-01 7.855708152055740356e-02 8.036279678344726562e-02 2.445919513702392578e-01 -1.833283603191375732e-01 -1.015227735042572021e-01 3.419387340545654297e-01 2.735382616519927979e-01 1.645582728087902069e-02 1.805187314748764038e-01 4.655073955655097961e-02 -3.437522947788238525e-01 -1.000689268112182617e-01 -4.493074491620063782e-02 -3.352263569831848145e-02 1.163600310683250427e-01 7.601842284202575684e-02 -2.655931711196899414e-01 2.423734962940216064e-01 6.529819965362548828e-02 1.629603952169418335e-01
-9.574959427118301392e-02 1.052331179380416870e-01 1.450345218181610107e-01 1.286158412694931030e-01 6.590133905410766602e-02 5.859197303652763367e-02 -1.750696152448654175e-01 -6.718166172504425049e-02 -6.591295450925827026e-02 -9.877578914165496826e-02 1.780167669057846069e-01 -4.911909997463226318e-02 1.217618361115455627e-01 -1.954618692398071289e-01 1.731139272451400757e-01 -1.605571061372756958e-02 -2.040914297103881836e-01 3.436826467514038086e-01 2.491497993469238281e-01 -9.625420719385147095e-02 4.698275625705718994e-01 -1.544145941734313965e-01 -3.399212658405303955e-01 -1.159028261899948120e-01 -1.248769313097000122e-01 1.149046197533607483e-01 -1.840536296367645264e-02 3.433899953961372375e-02 -1.666118204593658447e-01 2.854224145412445068e-01 -1.428343504667282104e-01 5.625922605395317078e-02
-1.950735747814178467e-01 -1.117624789476394653e-01 -8.590963482856750488e-02 -1.480456739664077759e-01 2.180693745613098145e-01 -7.257156074047088623e-02 -1.434733122587203979e-01 1.227883547544479370e-01 5.348925665020942688e-02 -5.425801128149032593e-02 -1.501441895961761475e-01 -1.532475054264068604e-01 -1.536182761192321777e-01 4.593455791473388672e-01 9.090239554643630981e-02 7.403834164142608643e-02 -3.882436454296112061e-02 2.496811300516128540e-01 3.459474742412567139e-01 2.971826819702982903e-03 1.162432432174682617e-01 2.286201417446136475e-01 -1.716288030147552490e-01 -2.757127881050109863e-01 2.828498184680938721e-01 4.699776321649551392e-02 6.419480592012405396e-02 -1.152991205453872681e-01 -1.457678526639938354e-01 2.129438519477844238e-02 5.228738486766815186e-02 2.294483035802841187e-01
-1.337730586528778076e-01 3.313096165657043457e-01 -1.471488475799560547e-01 -1.435182895511388779e-02 -3.928128257393836975e-02 -2.642526626586914062e-01 -8.428732305765151978e-02 -1.257623732089996338e-01 -1.684294641017913818e-01 -2.683483622968196869e-02 1.486094743013381958e-01 -1.004225462675094604e-01 1.786324381828308105e-01 3.767064213752746582e-01 2.044040113687515259e-01 -4.259528964757919312e-02 5.770264193415641785e-03 7.662623375654220581e-02 3.896893560886383057e-02 1.223334223031997681e-01 2.171598374843597412e-01 7.405910640954971313e-02 7.659891992807388306e-02 -3.426506221294403076e-01 6.418170873075723648e-03 2.048643529415130615e-01 1.081306785345077515e-01 -5.385614931583404541e-04 -7.714604586362838745e-02 1.647428721189498901e-01 -2.207391858100891113e-01 3.790599703788757324e-01
-4.143633320927619934e-02 1.063084304332733154e-01 9.036149084568023682e-02 -4.966868087649345398e-02 3.736196458339691162e-01 -5.629163235425949097e-02 -7.143384218215942383e-02 1.611076593399047852e-01 1.049109995365142822e-01 -1.225603744387626648e-01 1.313086748123168945e-01 -1.105623319745063782e-01 3.727938234806060791e-01 7.280392944812774658e-02 3.813538551330566406e-01 -9.721669554710388184e-02 6.690353155136108398e-02 3.186232447624206543e-01 2.840093970298767090e-01 2.200799882411956787e-01 1.921602636575698853e-01 -4.232516512274742126e-02 -5.375929549336433411e-02 -3.009569048881530762e-01 4.598544538021087646e-02 -1.464008986949920654e-01 8.752738684415817261e-02 -3.977970406413078308e-02 6.136111915111541748e-02 -1.523129642009735107e-01 -3.734197467565536499e-02 1.394779235124588013e-01
9.932313859462738037e-02 6.432449817657470703e-02 5.468022078275680542e-02 1.546660512685775757e-01 -5.956107378005981445e-02 -9.824260324239730835e-02 -1.403021253645420074e-02 1.113351434469223022e-01 2.664705812931060791e-01 -3.646124899387359619e-01 -4.418245330452919006e-02 1.966990977525711060e-01 2.158493697643280029e-01 1.710799187421798706e-01 1.372936815023422241e-01 2.204301059246063232e-01 4.840584844350814819e-02 1.236461475491523743e-01 3.113515973091125488e-01 -1.270014196634292603e-01 5.847929790616035461e-02 1.937925219535827637e-01 -7.315256632864475250e-03 -2.852554917335510254e-01 5.558709800243377686e-02 2.441697418689727783e-01 -3.992499709129333496e-01 -1.678731739521026611e-01 1.124008372426033020e-01 4.933842644095420837e-02 1.020363569259643555e-01 1.285844743251800537e-01
6.588658690452575684e-02 -1.787279918789863586e-02 -3.948793187737464905e-02 1.736967861652374268e-01 -7.979984581470489502e-02 2.956955321133136749e-02 5.990747362375259399e-02 -1.553503572940826416e-01 1.570874005556106567e-01 7.576311007142066956e-03 -1.330448091030120850e-01 -2.457085698843002319e-01 2.532770037651062012e-01 2.907645404338836670e-01 2.689418494701385498e-01 -1.318517625331878662e-01 -1.767803728580474854e-01 2.730163633823394775e-01 2.337966710329055786e-01 2.053052484989166260e-01 1.139809377491474152e-02 4.153745770454406738e-01 4.192963242530822754e-03 -1.675782799720764160e-01 -2.179457396268844604e-01 1.490428000688552856e-01 -3.427820652723312378e-02 -7.614237070083618164e-02 -5.899824202060699463e-03 2.808839976787567139e-01 1.594265550374984741e-01 5.503212288022041321e-02
-2.063397020101547241e-01 -1.293701827526092529e-01 1.732126474380493164e-01 -2.465940713882446289e-01 -2.616298198699951172e-02 -2.626935541629791260e-01 -2.703530490398406982e-01 2.365638874471187592e-02 -2.445251867175102234e-02 -1.671961843967437744e-01 -5.564422160387039185e-02 -4.078118875622749329e-02 1.126232594251632690e-01 8.472982794046401978e-02 2.316276542842388153e-02 -1.511731147766113281e-01 2.387920767068862915e-02 3.638839423656463623e-01 2.844432592391967773e-01 4.237924888730049133e-02 1.204587817192077637e-01 3.110119700431823730e-01 -1.488476395606994629e-01 2.320594489574432373e-01 -6.535506690852344036e-04 7.004831731319427490e-02 -4.339600205421447754e-01 -9.611705690622329712e-02 9.555693715810775757e-03 -5.290866270661354065e-02 -1.311496347188949585e-01 6.692449003458023071e-02
5.453740060329437256e-02 2.547717012930661440e-04 3.644648790359497070e-01 -1.324643753468990326e-02 6.150452047586441040e-02 5.129391700029373169e-02 -3.648687899112701416e-02 -9.010331332683563232e-02 1.247282326221466064e-01 4.070655629038810730e-02 -1.384721100330352783e-01 -4.792936518788337708e-02 1.028954796493053436e-02 1.333747208118438721e-01 8.831554651260375977e-02 8.397959917783737183e-02 -4.758327454328536987e-02 4.810546338558197021e-01 -3.365345671772956848e-02 -3.020259439945220947e-01 2.691694796085357666e-01 -7.970304042100906372e-02 -2.133799493312835693e-01 -1.387170404195785522e-01 1.323734074831008911e-01 3.334558904170989990e-01 -1.497388929128646851e-01 4.757818579673767090e-02 -1.013133078813552856e-01 -5.166299268603324890e-02 -9.020204097032546997e-02 3.641976118087768555e-01
-2.615445852279663086e-01 1.867360249161720276e-02 2.593280747532844543e-02 -1.609174348413944244e-02 3.716863319277763367e-02 3.354167044162750244e-01 -1.890717893838882446e-01 1.887474358081817627e-01 -8.922074735164642334e-02 -2.247785776853561401e-01 -6.362297106534242630e-03 2.905606478452682495e-02 3.128256183117628098e-03 -2.110931463539600372e-02 1.871372163295745850e-01 -1.099552065134048462e-01 -1.987302117049694061e-02 2.124441117048263550e-01 9.088647365570068359e-02 -2.303980477154254913e-02 2.394493818283081055e-01 3.356847763061523438e-01 5.741936340928077698e-02 -2.378141582012176514e-01 -1.736332327127456665e-01 1.369906216859817505e-01 -1.791917383670806885e-01 -2.184560745954513550e-01 -3.142051398754119873e-01 3.484802246093750000e-01 -6.374880671501159668e-02 3.085652552545070648e-02
5.260827019810676575e-02 -7.352097891271114349e-03 3.514989912509918213e-01 2.304966598749160767e-01 2.061460539698600769e-02 4.577754065394401550e-02 -1.181812658905982971e-01 -1.456492990255355835e-01 -1.633352190256118774e-01 -2.623932436108589172e-02 -9.676647186279296875e-02 3.504242002964019775e-02 1.716255992650985718e-01 2.487775385379791260e-01 -1.064545512199401855e-01 -1.316790878772735596e-01 -1.247834041714668274e-01 3.758788406848907471e-01 1.238087043166160583e-01 3.717317804694175720e-02 2.778156101703643799e-01 -1.519383192062377930e-01 -2.231910228729248047e-01 -1.043225079774856567e-01 -3.676365688443183899e-02 1.431239545345306396e-01 -1.601123996078968048e-02 -1.250127702951431274e-01 -4.145787358283996582e-01 2.573657929897308350e-01 1.169307082891464233e-01 2.800431661307811737e-02
-1.190286353230476379e-01 -2.389634847640991211e-01 1.254502236843109131e-01 2.561005204916000366e-02 9.950101375579833984e-02 2.237343229353427887e-02 -7.438587397336959839e-02 7.395508140325546265e-02 2.165267914533615112e-01 1.599804614670574665e-03 -4.015023633837699890e-02 1.874138116836547852e-01 1.922072619199752808e-01 1.159042865037918091e-01 9.509091079235076904e-02 -2.912254929542541504e-01 -1.390649974346160889e-01 4.740909934043884277e-01 1.660346388816833496e-01 6.753396987915039062e-02 2.627753615379333496e-01 -7.805375847965478897e-03 -2.896189689636230469e-01 -5.988004803657531738e-02 -5.287097394466400146e-02 1.940311044454574585e-01 -1.647879779338836670e-01 6.545405089855194092e-02 -3.157410621643066406e-01 2.042252272367477417e-01 9.779546409845352173e-02 -8.616086840629577637e-02
-3.006731532514095306e-02 -2.143229991197586060e-01 5.881305783987045288e-02 -1.732977479696273804e-01 2.592556774616241455e-01 -1.323258131742477417e-01 -2.246198058128356934e-01 -8.332752436399459839e-02 -6.119079142808914185e-02 -6.595870852470397949e-02 -1.481734067201614380e-01 -1.074422150850296021e-02 4.075274243950843811e-02 2.121891081333160400e-01 -3.058701455593109131e-01 4.165765270590782166e-02 -9.058853983879089355e-02 2.639265656471252441e-01 2.537430226802825928e-01 1.967464238405227661e-01 3.257218897342681885e-01 -2.756087295711040497e-02 9.563994407653808594e-02 -3.602329269051551819e-02 7.618743926286697388e-03 -1.339420527219772339e-01 -2.432757169008255005e-01 8.215997368097305298e-02 -1.826029121875762939e-01 4.412091523408889771e-02 2.338675782084465027e-02 4.328746795654296875e-01
1.638467311859130859e-01 1.488352268934249878e-01 1.518017500638961792e-01 -9.405855834484100342e-02 -1.355551481246948242e-01 1.029670163989067078e-01 -1.378059983253479004e-01 2.088709473609924316e-01 1.603191196918487549e-01 -3.511454164981842041e-01 -5.042656138539314270e-02 -2.148748487234115601e-01 4.484496414661407471e-01 1.510014683008193970e-01 6.948317587375640869e-02 -8.827504515647888184e-02 -8.858630061149597168e-02 -7.615692913532257080e-02 5.192886106669902802e-03 -8.276712149381637573e-02 1.683153510093688965e-01 -1.036829054355621338e-01 -1.836083978414535522e-01 -1.994579136371612549e-01 -1.144776213914155960e-02 2.994062602519989014e-01 -4.857898503541946411e-02 -1.958161443471908569e-01 -2.299045324325561523e-01 1.970745474100112915e-01 -1.406751573085784912e-01 1.349253803491592407e-01
1.191775277256965637e-01 1.141263917088508606e-01 -1.587410420179367065e-01 -9.881761670112609863e-02 1.301081925630569458e-01 9.366697818040847778e-02 -2.598238736391067505e-02 -1.749252667650580406e-03 1.051746904850006104e-01 -1.274566203355789185e-01 8.085981011390686035e-02 2.682312130928039551e-01 2.994098663330078125e-01 1.816946417093276978e-01 1.639357805252075195e-01 -1.293578445911407471e-01 -3.338937461376190186e-01 3.862991929054260254e-01 1.151934266090393066e-03 -1.661054342985153198e-01 2.182506918907165527e-01 -9.439393877983093262e-02 -2.418632432818412781e-02 -3.587540090084075928e-01 8.343462646007537842e-02 2.730754911899566650e-01 -2.007252722978591919e-01 -7.614296674728393555e-02 -7.845956832170486450e-02 1.169579774141311646e-01 -1.278491318225860596e-01 -3.781269863247871399e-02
-2.797928750514984131e-01 -1.691282093524932861e-01 2.679412364959716797e-01 5.095456168055534363e-02 4.341774620115756989e-03 -7.737597823143005371e-02 1.023317500948905945e-01 1.354890465736389160e-01 -1.349761933088302612e-01 -8.139707893133163452e-02 -3.837542608380317688e-02 -1.534583717584609985e-01 2.206448167562484741e-01 1.871875077486038208e-01 1.112852394580841064e-01 9.014673531055450439e-02 6.879250984638929367e-03 1.261581480503082275e-01 1.148964166641235352e-01 -1.276885569095611572e-01 2.059888243675231934e-01 1.682400852441787720e-01 -2.723207771778106689e-01 -1.952066421508789062e-01 -1.446997374296188354e-01 2.348070889711380005e-01 -2.903944551944732666e-01 2.329455614089965820e-01 -3.730676770210266113e-01 1.455407589673995972e-02 1.694191098213195801e-01 1.362327039241790771e-01
1.851318180561065674e-01 2.702412009239196777e-02 3.067280650138854980e-01 -7.779368013143539429e-02 -1.103067863732576370e-02 1.968443989753723145e-01 1.184190958738327026e-01 -1.977334618568420410e-01 -1.273361891508102417e-01 -1.420450955629348755e-01 1.525015980005264282e-01 -2.851995527744293213e-01 8.771515637636184692e-02 2.171894349157810211e-02 4.609426856040954590e-02 1.865826360881328583e-02 -1.163251325488090515e-01 2.580334544181823730e-01 4.320617914199829102e-01 7.759990543127059937e-02 3.390550315380096436e-01 -5.461966618895530701e-02 -6.234001368284225464e-02 -1.166474819183349609e-01 6.421881169080734253e-02 5.071787536144256592e-02 -5.688587948679924011e-02 9.709183126688003540e-02 -1.725924015045166016e-01 1.331499814987182617e-01 3.820987045764923096e-01 1.110885199159383774e-02
-5.244654417037963867e-02 1.105223819613456726e-01 -1.824841499328613281e-01 -9.398137032985687256e-02 7.063047587871551514e-02 -2.601129710674285889e-01 -3.561142385005950928e-01 3.238311409950256348e-01 -1.870968788862228394e-01 2.562355808913707733e-02 -2.384195104241371155e-02 -1.639941483736038208e-01 2.746894955635070801e-01 1.409121006727218628e-01 -1.819031387567520142e-01 -2.043192386627197266e-01 1.516696512699127197e-01 9.996266663074493408e-02 1.138371601700782776e-01 1.466150432825088501e-01 -2.401746995747089386e-02 2.037394046783447266e-01 -7.856795191764831543e-02 -1.070646569132804871e-01 6.604646146297454834e-02 1.630963385105133057e-01 -3.369709104299545288e-02 -2.169367298483848572e-02 -3.249951601028442383e-01 3.013841509819030762e-01 -9.940689429640769958e-03 2.213703989982604980e-01
-1.229206770658493042e-01 2.392646372318267822e-01 1.372042447328567505e-01 -1.785771995782852173e-01 -1.187443360686302185e-01 -7.099352777004241943e-02 -2.274788618087768555e-01 1.961589753627777100e-01 -2.647719904780387878e-02 1.376532204449176788e-02 5.156409367918968201e-02 -3.636483475565910339e-02 2.034164667129516602e-01 2.130724489688873291e-01 -3.816573023796081543e-01 4.875400662422180176e-02 7.476973533630371094e-02 4.487588405609130859e-01 1.828359067440032959e-01 1.220525875687599182e-01 1.282548606395721436e-01 -7.759792357683181763e-02 -2.797126956284046173e-02 -1.753330826759338379e-01 7.280339300632476807e-02 9.427572786808013916e-02 -3.583180904388427734e-01 -1.639998555183410645e-01 -1.320022195577621460e-01 -6.049058213829994202e-02 -1.672416329383850098e-01 6.972439587116241455e-03
1.271064728498458862e-01 1.111490838229656219e-02 -1.117625925689935684e-02 1.046879738569259644e-01 8.439790457487106323e-03 4.997773095965385437e-02 4.771551117300987244e-02 2.675509750843048096e-01 1.984612196683883667e-01 -3.817356005311012268e-02 7.833283394575119019e-02 4.157361760735511780e-02 -6.493106484413146973e-02 1.465021073818206787e-01 6.045914441347122192e-02 -1.522916406393051147e-01 -9.001812338829040527e-02 4.021765887737274170e-01 2.323395162820816040e-01 -9.310568124055862427e-02 4.076396822929382324e-01 2.745156176388263702e-02 -2.648605704307556152e-01 -1.032324656844139099e-01 -7.661893032491207123e-03 1.207758337259292603e-01 -3.152520358562469482e-01 2.341901063919067383e-01 -3.438004851341247559e-01 -8.115595579147338867e-02 -2.075172401964664459e-02 1.437001079320907593e-01
7.644068915396928787e-03 1.161167547106742859e-01 3.928047716617584229e-01 -1.968393921852111816e-01 4.228548407554626465e-01 -3.838441967964172363e-01 3.015991486608982086e-02 3.337511047720909119e-02 2.200176566839218140e-01 -2.391891181468963623e-01 4.320352151989936829e-02 3.505876660346984863e-02 2.674813866615295410e-01 1.122498214244842529e-01 3.192120930179953575e-03 -1.004152819514274597e-01 -6.379412859678268433e-02 1.138499528169631958e-01 1.105049476027488708e-01 1.462185829877853394e-01 -9.944280236959457397e-02 7.730851322412490845e-02 -4.465549066662788391e-02 -1.954025924205780029e-01 -1.020514667034149170e-01 6.573359668254852295e-02 -1.673472374677658081e-01 -1.448177546262741089e-01 -1.553168892860412598e-01 -4.724921658635139465e-02 1.522537171840667725e-01 2.058697491884231567e-01
-1.722414940595626831e-01 5.480224266648292542e-02 4.596462249755859375e-01 -6.547707319259643555e-02 -8.999807387590408325e-02 -1.428011711686849594e-02 -1.251079142093658447e-01 -2.197633031755685806e-03 -1.579941958189010620e-01 1.753751486539840698e-01 1.367493420839309692e-01 -2.373117655515670776e-01 1.328962594270706177e-01 1.631967425346374512e-01 -1.243648380041122437e-01 -3.065811395645141602e-01 3.249971941113471985e-02 2.114166766405105591e-01 3.200070261955261230e-01 3.215068206191062927e-02 2.722270488739013672e-01 8.691220730543136597e-02 -3.022856414318084717e-01 4.474082216620445251e-02 -4.919255152344703674e-02 -4.190126061439514160e-02 -1.026305183768272400e-01 -1.813984662294387817e-01 -8.176082372665405273e-02 1.646807938814163208e-01 7.622107118368148804e-02 1.784898936748504639e-01
-1.897543370723724365e-01 1.349805761128664017e-02 1.077075600624084473e-01 -1.020325794816017151e-01 -4.962798207998275757e-02 5.331262201070785522e-02 -1.498871743679046631e-01 -1.337961703538894653e-01 1.228274330496788025e-01 -2.140040695667266846e-01 9.314092248678207397e-02 5.018331855535507202e-02 4.061541259288787842e-01 1.654606461524963379e-01 -2.765755355358123779e-01 1.549908220767974854e-01 2.796773333102464676e-03 5.278761982917785645e-01 3.082544170320034027e-02 -4.062283411622047424e-02 -1.937109380960464478e-01 5.535720288753509521e-02 -3.534522280097007751e-02 -3.203090727329254150e-01 1.398897022008895874e-01 1.084933355450630188e-01 -1.409987639635801315e-02 7.055906951427459717e-02 -5.279882997274398804e-02 6.706567853689193726e-02 -1.724958606064319611e-02 2.477843314409255981e-01
-1.438132673501968384e-01 1.085831448435783386e-01 2.065373063087463379e-01 -2.018101960420608521e-01 1.096640601754188538e-01 -1.091030240058898926e-01 -2.010441571474075317e-01 -2.285735309123992920e-01 -4.331335797905921936e-02 1.070744842290878296e-01 -1.817370355129241943e-01 3.721280023455619812e-02 7.920783013105392456e-02 3.483203053474426270e-01 -3.354121744632720947e-01 -7.526564598083496094e-02 1.720318011939525604e-02 2.868882119655609131e-01 -5.299978703260421753e-02 6.875586509704589844e-02 7.884632796049118042e-02 -6.529895961284637451e-02 2.873665653169155121e-02 -1.662432700395584106e-01 -1.649333536624908447e-01 1.697647422552108765e-01 -3.267420530319213867e-01 1.956542395055294037e-02 -2.130480110645294189e-01 8.690041489899158478e-03 -3.275205614045262337e-03 3.691942989826202393e-01
-5.646636337041854858e-02 8.324830234050750732e-02 -1.404118835926055908e-01 -1.819117814302444458e-01 5.297258868813514709e-02 -1.284816395491361618e-02 1.633062213659286499e-01 2.661708928644657135e-02 -3.764475509524345398e-02 -3.515580669045448303e-02 -6.801676005125045776e-02 -6.172388046979904175e-02 4.652020335197448730e-01 -1.694064773619174957e-02 -2.574278414249420166e-02 -3.388356566429138184e-01 2.152885347604751587e-01 2.698956429958343506e-02 3.204248249530792236e-01 -1.414033211767673492e-02 1.758219450712203979e-01 7.662998884916305542e-02 -2.210541218519210815e-01 -1.113807708024978638e-01 -1.194407325237989426e-02 -2.715821266174316406e-01 -1.815871149301528931e-01 3.922783583402633667e-02 -1.375677883625030518e-01 7.178615033626556396e-02 1.017236057668924332e-02 4.276266098022460938e-01
-3.981912881135940552e-02 1.235691383481025696e-01 2.780873775482177734e-01 -7.769639045000076294e-02 1.222404539585113525e-01 1.938495486974716187e-01 -1.718880981206893921e-01 -1.319074630737304688e-01 -2.151380479335784912e-01 -2.382854372262954712e-02 -4.531690478324890137e-02 -1.842106878757476807e-01 1.793120801448822021e-01 -1.803285181522369385e-01 1.886811852455139160e-01 3.272973001003265381e-03 -1.412525027990341187e-01 2.677357792854309082e-01 4.277018904685974121e-01 -8.640153706073760986e-02 3.386508524417877197e-01 -4.946066532284021378e-03 -1.632650941610336304e-01 -1.217459514737129211e-01 -9.768977016210556030e-02 2.620202302932739258e-02 2.105327397584915161e-01 2.104838043451309204e-01 -1.985409483313560486e-02 -2.706393226981163025e-02 6.291435658931732178e-02 2.739180624485015869e-01
-1.028359681367874146e-01 1.692940890789031982e-01 6.476959586143493652e-02 -2.289097905158996582e-01 1.228143181651830673e-02 -2.831665873527526855e-01 3.375736996531486511e-03 -6.262780632823705673e-03 3.237847471609711647e-03 -6.059415638446807861e-02 -1.762482374906539917e-01 6.063579395413398743e-02 1.128588542342185974e-01 2.388722449541091919e-01 2.947898805141448975e-01 1.456202417612075806e-01 2.312695235013961792e-02 4.519675076007843018e-01 -9.364417195320129395e-02 -4.491239041090011597e-02 3.958845436573028564e-01 -2.219315851107239723e-03 -5.051548779010772705e-02 -2.429959177970886230e-01 -5.276872962713241577e-02 5.930718779563903809e-02 -7.833283394575119019e-02 -2.091484516859054565e-02 2.704680562019348145e-01 2.764330506324768066e-01 -7.622281461954116821e-02 7.267437875270843506e-02
-8.471538126468658447e-02 -1.035910919308662415e-01 1.184430271387100220e-01 6.764116138219833374e-02 -5.577945709228515625e-02 5.536900833249092102e-02 -3.087526001036167145e-02 -1.165902689099311829e-01 1.485170871019363403e-01 4.213355109095573425e-02 -8.579652011394500732e-02 1.565449684858322144e-01 1.411201208829879761e-01 3.072935938835144043e-01 2.292478978633880615e-01 9.682317823171615601e-02 -3.066152930259704590e-01 2.706616818904876709e-01 1.251783668994903564e-01 -2.002915292978286743e-01 2.279406636953353882e-01 -8.470687270164489746e-02 -8.731782436370849609e-03 -1.999198049306869507e-01 2.599203884601593018e-01 9.148521721363067627e-02 -2.624306082725524902e-01 1.134513095021247864e-01 -1.910267323255538940e-01 2.671664953231811523e-01 -1.042173802852630615e-01 3.349001109600067139e-01
4.816480726003646851e-02 -1.230242382735013962e-02 2.485688403248786926e-02 -2.995297610759735107e-01 4.148699641227722168e-01 -3.018797338008880615e-01 7.172638084739446640e-03 1.001760214567184448e-01 -7.100190222263336182e-02 -2.261025309562683105e-01 2.359930425882339478e-01 1.822915822267532349e-01 2.929768264293670654e-01 -8.689399808645248413e-02 1.282244175672531128e-01 -1.356221437454223633e-01 -1.305337399244308472e-01 1.682822108268737793e-01 1.435383111238479614e-01 2.503403127193450928e-01 1.532163023948669434e-01 1.382950395345687866e-01 -9.597270190715789795e-02 -8.081646263599395752e-02 1.210553478449583054e-02 3.904758021235466003e-02 -1.332974731922149658e-01 -2.310899496078491211e-01 -2.336489558219909668e-01 -3.318693861365318298e-02 -7.019638270139694214e-02 2.002833783626556396e-01
-1.639192104339599609e-01 -6.436340510845184326e-02 -1.398150064051151276e-02 -1.092203930020332336e-01 3.409038782119750977e-01 -1.358262002468109131e-01 -2.470186799764633179e-01 1.058050990104675293e-02 6.217280030250549316e-02 1.144608035683631897e-01 -1.334017068147659302e-01 -2.400613874197006226e-01 -5.911428481340408325e-02 4.410711228847503662e-01 -7.010708749294281006e-02 2.727779932320117950e-02 2.430949732661247253e-02 2.319141924381256104e-01 3.325059115886688232e-01 -8.932363986968994141e-02 2.091107964515686035e-01 1.884078532457351685e-01 -1.905230581760406494e-01 -2.705167531967163086e-01 2.179625332355499268e-01 5.123302340507507324e-02 -2.800569497048854828e-02 6.542153656482696533e-02 3.977283835411071777e-02 -6.409019231796264648e-02 2.857348509132862091e-02 2.041065990924835205e-01
-2.869896031916141510e-02 -2.010421007871627808e-01 4.565607607364654541e-01 1.437396556138992310e-01 -9.303420782089233398e-02 -2.187401428818702698e-02 -1.277841031551361084e-01 1.862244755029678345e-01 -7.739555090665817261e-02 3.758483100682497025e-03 -5.548008158802986145e-02 -1.725912690162658691e-01 2.047737091779708862e-01 1.754730492830276489e-01 3.082950226962566376e-02 -3.889312967658042908e-02 -4.292142763733863831e-02 3.014628589153289795e-01 6.432749330997467041e-02 -1.318447440862655640e-01 2.079169303178787231e-01 -1.262646913528442383e-01 -1.509681940078735352e-01 -2.203500717878341675e-01 -6.170660257339477539e-02 6.824328750371932983e-02 -3.198288977146148682e-01 8.811612427234649658e-02 -3.137106001377105713e-01 1.832641661167144775e-01 -8.468601852655410767e-03 2.451503276824951172e-01
-9.547319263219833374e-02 2.973335385322570801e-01 -9.406870603561401367e-02 -4.527341946959495544e-02 8.542866259813308716e-02 -2.928666472434997559e-01 -1.756804138422012329e-01 7.963801920413970947e-02 -9.679040312767028809e-02 -1.966903172433376312e-02 8.135861158370971680e-02 -2.507641017436981201e-01 1.784020066261291504e-01 2.643924355506896973e-01 -1.818675696849822998e-01 4.483167827129364014e-02 -1.584770828485488892e-01 8.234895020723342896e-02 2.693205475807189941e-01 -3.447698196396231651e-03 3.042771220207214355e-01 8.394160866737365723e-02 1.390603929758071899e-01 -9.352622553706169128e-03 -1.011181026697158813e-01 2.565553486347198486e-01 5.391338467597961426e-02 -7.224655244499444962e-03 -3.624685406684875488e-01 -4.585684463381767273e-02 -1.053758710622787476e-01 3.132702410221099854e-01
-1.788993179798126221e-01 1.517557054758071899e-01 1.512583345174789429e-01 2.955557219684123993e-02 -3.287943005561828613e-01 2.108735442161560059e-01 9.138947352766990662e-03 5.497076734900474548e-02 -4.053981043398380280e-03 1.541416347026824951e-01 1.053680106997489929e-01 -1.393453776836395264e-01 9.521131962537765503e-02 1.603423207998275757e-01 -1.121102645993232727e-02 -1.639580279588699341e-01 -1.101548001170158386e-01 4.035276472568511963e-01 1.123892962932586670e-01 -3.559409081935882568e-02 2.113417983055114746e-01 7.172419875860214233e-02 -5.374319851398468018e-02 -2.157654464244842529e-01 -3.564675152301788330e-02 1.933086365461349487e-01 -1.697037369012832642e-01 -2.381067425012588501e-01 -1.360434740781784058e-01 5.512033775448799133e-02 3.601244091987609863e-01 2.932011485099792480e-01
1.843117922544479370e-01 -1.508480962365865707e-02 1.372120231389999390e-01 -6.978667527437210083e-02 1.750492453575134277e-01 6.159419193863868713e-02 -2.803931944072246552e-02 -6.817457079887390137e-02 -3.083017840981483459e-02 -1.696816384792327881e-01 1.877070367336273193e-01 1.489077806472778320e-01 2.619104981422424316e-01 3.541580438613891602e-01 -1.698436439037322998e-01 8.431355655193328857e-02 2.934757433831691742e-02 1.972333937883377075e-01 -9.827742725610733032e-02 -3.378635272383689880e-02 4.067842662334442139e-01 2.258334457874298096e-01 9.478116035461425781e-02 4.044933989644050598e-02 6.309135258197784424e-02 2.627999782562255859e-01 1.416680365800857544e-01 2.473063766956329346e-02 -1.752873957157135010e-01 7.861024886369705200e-02 3.884210288524627686e-01 1.610764563083648682e-01
-1.471249014139175415e-01 2.362123429775238037e-01 2.543670237064361572e-01 1.439199969172477722e-02 2.332919687032699585e-01 2.202796936035156250e-01 4.627291858196258545e-02 2.148062884807586670e-01 -3.171325847506523132e-02 -4.026388749480247498e-02 1.064405031502246857e-02 2.705015987157821655e-02 -3.744884580373764038e-02 -3.243906795978546143e-02 1.324843056499958038e-02 -2.626503705978393555e-01 -8.294533938169479370e-02 3.450813889503479004e-01 1.361589282751083374e-01 7.377730216830968857e-04 3.025982081890106201e-01 4.121867120265960693e-01 8.040729910135269165e-03 -1.688646823167800903e-01 -1.981459707021713257e-01 3.678990527987480164e-02 -1.463064551353454590e-01 -1.076930537819862366e-01 -2.522158324718475342e-01 6.339509040117263794e-02 1.652414947748184204e-01 1.680183410644531250e-01
-9.422902949154376984e-03 2.093235552310943604e-01 -2.518076598644256592e-01 -4.838228970766067505e-02 1.830003708600997925e-01 -1.735414415597915649e-01 -2.520470321178436279e-01 2.021920233964920044e-01 -1.401093751192092896e-01 -1.423424333333969116e-01 -2.402971684932708740e-02 1.473586168140172958e-02 4.326114058494567871e-01 1.629125624895095825e-01 -7.289254665374755859e-02 -1.672752201557159424e-01 2.479419857263565063e-01 7.404691725969314575e-02 1.774605549871921539e-02 1.040991917252540588e-01 -1.261677294969558716e-01 1.266203969717025757e-01 -1.636063009500503540e-01 -3.412401303648948669e-02 -1.841967180371284485e-02 1.237773820757865906e-01 -8.369932323694229126e-02 -1.426382809877395630e-01 -2.610798180103302002e-01 3.154908120632171631e-01 1.651439350098371506e-03 2.931794226169586182e-01
-2.404790967702865601e-01 2.600795030593872070e-02 5.253943800926208496e-02 2.222388237714767456e-01 7.422014325857162476e-02 1.326299309730529785e-01 -1.047504991292953491e-01 -1.933695077896118164e-01 1.198654472827911377e-01 -3.497589007019996643e-02 6.013420969247817993e-02 -1.655921489000320435e-01 1.978480517864227295e-01 3.800906613469123840e-02 2.003684788942337036e-01 -1.259304434061050415e-01 -2.770084142684936523e-02 1.961965411901473999e-01 2.127028554677963257e-01 3.743007779121398926e-01 3.021441400051116943e-01 3.549062609672546387e-01 -1.012512817978858948e-01 -2.309456467628479004e-01 -2.535355985164642334e-01 -9.484598040580749512e-02 1.546859182417392731e-02 -9.379849582910537720e-02 2.974766492843627930e-02 -5.138595774769783020e-02 1.185902804136276245e-01 2.632733583450317383e-01
3.188326209783554077e-02 2.559113204479217529e-01 -1.910117864608764648e-01 -6.011037528514862061e-02 3.194045126438140869e-01 2.479412555694580078e-01 -3.493691384792327881e-01 5.467610061168670654e-02 -2.217186614871025085e-02 1.676981896162033081e-01 -1.283903978765010834e-02 -1.402581483125686646e-01 1.920863986015319824e-01 1.109631061553955078e-01 3.115761280059814453e-01 -6.565747410058975220e-02 -5.747614800930023193e-02 2.286456823348999023e-01 1.347369607537984848e-02 -1.707415878772735596e-01 6.935214251279830933e-02 2.073179334402084351e-01 2.964605949819087982e-02 -2.813663482666015625e-01 -1.968637406826019287e-01 -8.297286927700042725e-02 -2.826063930988311768e-01 2.435803972184658051e-02 -2.179414331912994385e-01 5.681483447551727295e-02 5.721062794327735901e-02 1.137878447771072388e-01
-1.543595939874649048e-01 3.627632558345794678e-01 3.044976294040679932e-01 -2.977319061756134033e-01 -4.684848710894584656e-02 1.375957727432250977e-01 -1.414027214050292969e-01 2.228856086730957031e-02 -4.368236754089593887e-03 -1.659148633480072021e-01 6.099331006407737732e-02 1.040246635675430298e-01 2.262507081031799316e-01 2.380877584218978882e-01 -4.068262875080108643e-02 -2.822848781943321228e-02 8.534573018550872803e-03 2.015456557273864746e-01 1.430501323193311691e-02 -3.146961331367492676e-01 2.475026398897171021e-01 -2.394018769264221191e-01 -2.626538276672363281e-01 -1.361580193042755127e-01 -1.349849551916122437e-01 1.300749927759170532e-01 -1.956464499235153198e-01 -1.086770668625831604e-01 -9.158507734537124634e-02 4.900665581226348877e-02 3.696759417653083801e-02 1.605157703161239624e-01
1.223811879754066467e-01 2.197205834090709686e-02 3.530542850494384766e-01 -2.714594602584838867e-01 -1.102563589811325073e-01 -1.270680781453847885e-02 -2.425295412540435791e-01 -1.257608830928802490e-01 1.526193916797637939e-01 -2.432895824313163757e-02 1.685738563537597656e-01 -2.791699469089508057e-01 3.077076189219951630e-02 2.089964151382446289e-01 -1.391337905079126358e-02 -1.425880640745162964e-01 1.198103055357933044e-01 1.721295267343521118e-01 -6.192438304424285889e-02 -1.450931429862976074e-01 1.654629707336425781e-01 8.943480998277664185e-02 1.238348986953496933e-02 -1.119219604879617691e-02 -1.558734476566314697e-01 5.107587948441505432e-02 -4.283277094364166260e-01 9.241674095392227173e-02 -1.655774414539337158e-01 2.203187942504882812e-01 1.906703710556030273e-01 2.609833776950836182e-01
-1.709649898111820221e-02 -9.515059739351272583e-02 -5.002698674798011780e-02 -3.874514997005462646e-02 -2.365209162235260010e-02 -6.425779312849044800e-02 -4.225023686885833740e-01 -2.815146148204803467e-01 -1.606697440147399902e-01 -2.624821960926055908e-01 9.037768095731735229e-02 -3.196199610829353333e-02 2.563485801219940186e-01 8.371860533952713013e-02 9.162661433219909668e-02 -1.648225337266921997e-01 1.642807424068450928e-01 3.279092609882354736e-01 1.675806939601898193e-01 -1.930714994668960571e-01 -2.104003280401229858e-01 2.030107975006103516e-01 2.702131122350692749e-02 -1.567274183034896851e-01 6.280264258384704590e-02 -1.540542580187320709e-02 -3.693159669637680054e-02 -1.516348421573638916e-01 -3.888237476348876953e-02 1.400527507066726685e-01 2.569117248058319092e-01 2.927454411983489990e-01
2.551410347223281860e-02 1.578303277492523193e-01 3.415166735649108887e-01 -2.329037934541702271e-01 7.975949347019195557e-02 -5.399434268474578857e-02 -3.536309599876403809e-01 4.174826666712760925e-02 1.871668919920921326e-02 -5.876679718494415283e-02 1.385618299245834351e-01 6.843727827072143555e-02 -1.207771338522434235e-02 5.902044102549552917e-02 -7.339129596948623657e-02 -4.658253863453865051e-03 1.798393130302429199e-01 4.307740926742553711e-01 1.297352910041809082e-01 6.486149877309799194e-02 3.426533937454223633e-01 9.880880266427993774e-02 -1.942345499992370605e-01 1.410375982522964478e-01 9.916690737009048462e-02 2.512917220592498779e-01 -3.309655487537384033e-01 -8.170446753501892090e-02 -7.730727642774581909e-02 -5.733811482787132263e-02 -3.381154965609312057e-03 -9.247262030839920044e-02
1.180040910840034485e-01 4.744245111942291260e-02 -1.011890694499015808e-01 -3.898655772209167480e-01 2.066872119903564453e-01 -2.371474914252758026e-02 -1.545505076646804810e-01 -1.447618007659912109e-01 1.389221698045730591e-01 1.281115412712097168e-01 3.894421085715293884e-02 1.690624840557575226e-02 -3.174519911408424377e-02 2.572421431541442871e-01 -1.565500348806381226e-01 -2.330505251884460449e-01 6.008722260594367981e-02 3.370617032051086426e-01 2.581182718276977539e-01 2.394946068525314331e-01 3.492749929428100586e-01 -8.327487111091613770e-02 -2.070712000131607056e-01 -6.690190732479095459e-02 -9.429024159908294678e-02 -3.628527745604515076e-02 -1.784476786851882935e-01 -2.398091554641723633e-02 -1.469928771257400513e-01 -3.026399947702884674e-02 7.000105082988739014e-02 2.498306035995483398e-01
1.734188757836818695e-02 -2.054354734718799591e-02 2.626148164272308350e-01 8.673074841499328613e-02 1.213565468788146973e-01 -1.425777003169059753e-02 8.237982541322708130e-02 1.660671830177307129e-01 1.444729268550872803e-01 1.033369898796081543e-01 -1.454716026782989502e-01 -4.427849873900413513e-02 3.272360861301422119e-01 1.228652670979499817e-01 3.574688360095024109e-02 -1.710285395383834839e-01 5.449423566460609436e-02 2.408214509487152100e-01 3.513948246836662292e-02 -1.701366901397705078e-01 1.753593087196350098e-01 1.210852339863777161e-02 -2.421240657567977905e-01 -2.538813054561614990e-01 -1.555567085742950439e-01 1.447786837816238403e-01 -1.744944453239440918e-01 1.602913737297058105e-01 -4.420257210731506348e-01 2.769487798213958740e-01 1.278804093599319458e-01 1.767685562372207642e-01
-1.025967448949813843e-01 2.348441034555435181e-01 -4.128381609916687012e-02 -2.915598638355731964e-02 7.654986530542373657e-02 -2.616029083728790283e-01 6.355040520429611206e-02 -7.970891892910003662e-02 -3.602925315499305725e-02 -1.758609861135482788e-01 -1.680405586957931519e-01 2.785584628582000732e-01 3.066229522228240967e-01 3.206047713756561279e-01 1.112037077546119690e-01 2.292445451021194458e-01 -1.638366878032684326e-01 3.789833188056945801e-01 5.810807272791862488e-02 1.203099712729454041e-01 1.623108834028244019e-01 -4.677150398492813110e-02 -4.998666793107986450e-02 -1.932650357484817505e-01 -1.436943113803863525e-01 -1.365688443183898926e-01 -2.796327471733093262e-01 -9.902310371398925781e-02 2.029523253440856934e-01 1.167520657181739807e-01 -6.978491693735122681e-02 6.002990528941154480e-02
3.557742759585380554e-02 -9.617590345442295074e-03 -1.834976971149444580e-01 -3.289028629660606384e-02 2.651720046997070312e-01 -4.549910128116607666e-02 1.664816290140151978e-01 -7.993773370981216431e-02 -1.743065565824508667e-01 -2.630052268505096436e-01 1.426682621240615845e-01 -1.179589107632637024e-01 2.232538461685180664e-01 9.104594588279724121e-02 1.631929874420166016e-01 -2.687995135784149170e-01 9.317664057016372681e-02 3.783002793788909912e-01 4.958892613649368286e-02 2.635208368301391602e-01 1.809893697500228882e-01 -1.174079850316047668e-01 3.550013154745101929e-02 -2.586194872856140137e-01 1.706465482711791992e-01 -1.331693828105926514e-01 -1.045021563768386841e-01 8.384519070386886597e-02 -4.601685330271720886e-02 1.499109715223312378e-01 1.295765191316604614e-01 3.492691218852996826e-01
-1.948812901973724365e-01 -1.511028110980987549e-01 -1.214386075735092163e-01 1.537971757352352142e-02 2.324533909559249878e-01 -1.312169432640075684e-01 3.916876390576362610e-02 4.389321804046630859e-02 2.229018323123455048e-02 4.689722880721092224e-02 -2.243750244379043579e-01 -8.137929439544677734e-02 -8.180652558803558350e-02 3.387265205383300781e-01 1.925609260797500610e-02 -1.089902371168136597e-01 -5.136689171195030212e-03 3.074916601181030273e-01 3.555149137973785400e-01 6.571912020444869995e-02 1.062631085515022278e-01 1.249295249581336975e-01 -9.563403576612472534e-02 -2.548979818820953369e-01 3.531707525253295898e-01 1.693291962146759033e-01 -3.603775799274444580e-02 -4.835431650280952454e-02 -1.166431233286857605e-01 6.761010736227035522e-02 5.700048990547657013e-03 3.931892812252044678e-01
-1.109571605920791626e-01 8.040820062160491943e-02 -5.603891238570213318e-02 -1.850425302982330322e-01 2.756889462471008301e-01 -2.493574619293212891e-01 -3.167082667350769043e-01 2.336793392896652222e-02 1.382372081279754639e-01 5.634036660194396973e-02 -6.945160031318664551e-02 -1.890656799077987671e-01 -1.738786548376083374e-01 4.024174511432647705e-01 1.677567139267921448e-02 3.771167248487472534e-02 -1.130401641130447388e-01 1.752910763025283813e-01 3.613263964653015137e-01 -1.249550655484199524e-01 2.446506172418594360e-01 2.042663395404815674e-01 -1.757058799266815186e-01 -1.323632448911666870e-01 2.038630843162536621e-01 5.450979620218276978e-02 -2.187448740005493164e-02 -4.982770606875419617e-02 4.993674531579017639e-02 -1.791006652638316154e-03 -1.411822158843278885e-02 2.413340806961059570e-01
1.329587656073272228e-03 2.017399966716766357e-01 2.370333485305309296e-02 -1.268410831689834595e-01 2.946505546569824219e-01 -2.813692986965179443e-01 -1.349796950817108154e-01 1.930166333913803101e-01 -2.063055187463760376e-01 -8.102278411388397217e-02 1.943380087614059448e-01 -2.058665156364440918e-01 2.376281023025512695e-01 1.611531972885131836e-01 2.529095411300659180e-01 -1.818425357341766357e-01 -9.268511831760406494e-02 7.086376845836639404e-02 2.581627070903778076e-01 2.472273856401443481e-01 -2.890229411423206329e-02 -1.076496951282024384e-02 6.177053600549697876e-02 3.306213999167084694e-03 8.714394643902778625e-03 1.318874657154083252e-01 -1.717307120561599731e-01 -6.969917565584182739e-02 -3.262620568275451660e-01 1.381966918706893921e-01 -1.822034716606140137e-01 2.360543459653854370e-01
-1.404892206192016602e-01 -9.097077697515487671e-02 1.714192777872085571e-01 1.170455366373062134e-01 -1.312703937292098999e-01 -6.041241064667701721e-02 3.465388435870409012e-03 -1.011824831366539001e-01 1.909674704074859619e-02 7.757077401038259268e-05 -1.631264984607696533e-01 1.004684567451477051e-01 2.968545816838741302e-02 2.135385870933532715e-01 1.155941281467676163e-02 5.224977433681488037e-02 -2.521390914916992188e-01 3.331040740013122559e-01 1.533361077308654785e-01 -3.069429099559783936e-01 3.151357471942901611e-01 -1.285933703184127808e-01 -1.007522344589233398e-01 -2.387010008096694946e-01 2.164090275764465332e-01 2.345683425664901733e-01 -1.604653000831604004e-01 1.137506663799285889e-01 -7.099856436252593994e-02 1.848432123661041260e-01 2.927638590335845947e-03 3.954297602176666260e-01
-1.377067863941192627e-01 -3.614320978522300720e-02 1.407053470611572266e-01 -2.428829818964004517e-01 -2.170140668749809265e-02 -3.309077918529510498e-01 -1.351831704378128052e-01 -7.015398237854242325e-03 1.671210490167140961e-02 -1.295590698719024658e-01 7.733619958162307739e-02 -1.535728722810745239e-01 2.231670618057250977e-01 8.173763006925582886e-02 2.786690928041934967e-02 1.687252968549728394e-01 9.228230454027652740e-03 3.574337363243103027e-01 8.119837939739227295e-02 -2.575544416904449463e-01 3.219899833202362061e-01 6.070989742875099182e-02 2.373189479112625122e-01 -3.035985827445983887e-01 -2.398339658975601196e-01 -1.055036038160324097e-01 6.619161367416381836e-02 -2.634567907080054283e-03 -1.148636192083358765e-01 1.290876243729144335e-04 -1.802141666412353516e-01 2.548498511314392090e-01
2.184013836085796356e-02 -3.078692406415939331e-02 5.305230990052223206e-02 1.458050608634948730e-01 3.272301703691482544e-02 1.541058570146560669e-01 -1.187790259718894958e-01 3.147519528865814209e-01 2.155763655900955200e-01 -6.906907260417938232e-02 -4.272580146789550781e-02 -6.555514037609100342e-02 -5.082359164953231812e-02 8.034797012805938721e-02 -2.563268318772315979e-02 -2.910116612911224365e-01 -4.084918648004531860e-02 5.182216167449951172e-01 4.175578802824020386e-02 -6.723162531852722168e-02 4.204632043838500977e-01 9.377945214509963989e-02 -1.322249323129653931e-01 -9.041645377874374390e-02 1.059321761131286621e-01 1.399672329425811768e-01 -2.548969388008117676e-01 -1.272597461938858032e-01 -2.274273037910461426e-01 1.105200275778770447e-01 8.047699183225631714e-02 1.209625750780105591e-01
-1.875703185796737671e-01 -2.311157882213592529e-01 6.795214116573333740e-02 1.796680837869644165e-01 2.649033665657043457e-01 -1.697334945201873779e-01 4.386124201118946075e-03 -2.997377216815948486e-01 -6.809198856353759766e-02 -2.637532055377960205e-01 1.160319745540618896e-01 -7.549773156642913818e-02 4.995291121304035187e-03 3.118839561939239502e-01 1.538192480802536011e-01 -1.339220404624938965e-01 1.342499256134033203e-01 3.978416323661804199e-01 1.956168711185455322e-01 -7.667923718690872192e-02 2.437078207731246948e-01 -5.935373902320861816e-02 -1.131862476468086243e-01 -1.119170114398002625e-01 -9.788960963487625122e-02 2.765963971614837646e-01 -1.253268718719482422e-01 -7.668939232826232910e-02 -1.624109745025634766e-01 4.922593384981155396e-02 -8.956202119588851929e-02 -1.429988443851470947e-02
-1.497042626142501831e-01 2.749015390872955322e-01 1.280731856822967529e-01 8.984194695949554443e-02 -4.225054383277893066e-02 3.033593893051147461e-01 9.401349723339080811e-02 6.696791201829910278e-02 -2.974762395024299622e-02 -2.930124104022979736e-01 2.423152513802051544e-02 -1.042933762073516846e-01 6.692882627248764038e-03 -7.545240968465805054e-02 -2.900932133197784424e-01 -5.277414619922637939e-02 -5.297952145338058472e-02 4.144475460052490234e-01 1.098863333463668823e-01 1.164724826812744141e-01 3.325626254081726074e-01 2.116365134716033936e-01 -9.882206469774246216e-02 -2.896365821361541748e-01 -1.763403862714767456e-01 -1.240537613630294800e-01 -6.036065518856048584e-02 -2.335938364267349243e-01 3.015762567520141602e-02 4.062455520033836365e-02 3.023481403943151236e-04 1.517021507024765015e-01
-9.264273568987846375e-03 6.616862118244171143e-02 3.434554934501647949e-01 -2.264132648706436157e-01 4.313232377171516418e-03 -2.249483577907085419e-02 -1.135346144437789917e-01 1.932711154222488403e-01 -5.537988245487213135e-02 -1.102809682488441467e-01 1.911072432994842529e-01 8.036497980356216431e-03 2.454291135072708130e-01 9.860152006149291992e-02 1.465629637241363525e-01 1.560151875019073486e-01 8.647501468658447266e-03 1.440032720565795898e-01 1.540322601795196533e-01 -1.680074185132980347e-01 4.241140484809875488e-01 3.613745272159576416e-01 1.790699660778045654e-01 -3.372811973094940186e-01 -2.061494886875152588e-01 6.855623424053192139e-02 -4.126287251710891724e-02 9.930055588483810425e-02 1.280873175710439682e-02 1.054328158497810364e-01 -6.943249702453613281e-02 6.350798904895782471e-02
9.356854110956192017e-02 -1.568305492401123047e-02 2.661561407148838043e-02 -1.488534957170486450e-01 -1.531557142734527588e-01 -1.079046204686164856e-01 1.103285700082778931e-01 3.475805819034576416e-01 1.599640101194381714e-01 1.052890419960021973e-01 8.340403437614440918e-02 6.734266877174377441e-02 5.363294109702110291e-02 2.088960111141204834e-01 1.071221828460693359e-01 -8.188535273075103760e-02 -1.298835873603820801e-01 1.865378022193908691e-01 1.533116698265075684e-01 -1.045196279883384705e-01 3.691381216049194336e-01 -1.723789125680923462e-01 -1.511270701885223389e-01 -2.969251573085784912e-01 -8.587185293436050415e-02 2.251470983028411865e-01 -2.959223985671997070e-01 1.421739310026168823e-01 -2.048763781785964966e-01 1.036620289087295532e-01 -3.365930169820785522e-02 3.231263458728790283e-01
2.497260086238384247e-02 -5.605754628777503967e-02 4.578026831150054932e-01 1.302319020032882690e-01 1.380458176136016846e-01 -1.096385344862937927e-01 -3.436750918626785278e-02 1.407428532838821411e-01 4.538878425955772400e-02 3.476143628358840942e-02 -1.077453941106796265e-01 -1.174423918128013611e-01 2.605224251747131348e-01 3.274907171726226807e-01 9.097778797149658203e-02 -1.411384195089340210e-01 -1.459527611732482910e-01 2.122278064489364624e-01 -1.172676868736743927e-02 -5.736937001347541809e-02 1.486136913299560547e-01 -1.488644480705261230e-01 -2.894212901592254639e-01 -1.692900806665420532e-01 9.742472320795059204e-02 1.947783082723617554e-01 -1.846850961446762085e-01 1.746159493923187256e-01 -2.920973896980285645e-01 1.537079662084579468e-01 6.562886387109756470e-02 1.841416805982589722e-01
-3.209133148193359375e-01 1.862946301698684692e-01 -7.601743936538696289e-02 -8.059869706630706787e-02 2.336150854825973511e-01 -2.256883233785629272e-01 2.642351016402244568e-02 -4.737232625484466553e-02 2.260657772421836853e-02 -1.776326447725296021e-01 1.571683883666992188e-01 -2.474823035299777985e-02 4.412749707698822021e-01 1.138852909207344055e-01 2.890590950846672058e-02 -3.648359328508377075e-02 1.233463883399963379e-01 3.034060001373291016e-01 2.892863750457763672e-01 -8.166194707155227661e-02 3.510290011763572693e-02 -6.741724908351898193e-02 6.599488854408264160e-02 -1.200312450528144836e-01 1.758299469947814941e-01 1.260731741786003113e-02 -1.005645915865898132e-01 7.398711144924163818e-02 -6.388297677040100098e-02 2.033243142068386078e-02 -2.635742127895355225e-01 3.626962602138519287e-01
-3.086800687015056610e-02 1.742832511663436890e-01 1.162954196333885193e-01 -6.061964854598045349e-02 1.275145113468170166e-01 1.817200779914855957e-01 -2.784550376236438751e-02 -2.624460160732269287e-01 6.107872468419373035e-04 -1.847513318061828613e-01 4.201330617070198059e-02 -4.949540272355079651e-02 4.053929150104522705e-01 -7.756121456623077393e-02 1.852546483278274536e-01 2.784333005547523499e-02 -1.070332080125808716e-01 1.852156966924667358e-01 2.912887334823608398e-01 -1.358711719512939453e-01 2.490129619836807251e-01 1.022372394800186157e-01 1.295890510082244873e-01 -5.239916220307350159e-02 -2.176000773906707764e-01 2.717710137367248535e-01 9.197005629539489746e-02 -1.613321602344512939e-01 -1.695597171783447266e-01 -7.352399826049804688e-02 -1.865384876728057861e-01 3.507377207279205322e-01
2.000945433974266052e-02 2.682935595512390137e-01 -3.767666930798441172e-04 8.630765974521636963e-02 -8.052773028612136841e-02 -5.591420084238052368e-02 -1.414612233638763428e-01 3.582707792520523071e-02 1.035119369626045227e-01 -5.131847858428955078e-01 -1.265504807233810425e-01 -1.518849134445190430e-01 2.500730752944946289e-01 8.606124669313430786e-02 2.099779546260833740e-01 2.223900705575942993e-02 -2.267547100782394409e-01 6.312763690948486328e-02 7.933013141155242920e-02 -2.046646773815155029e-01 1.464625149965286255e-01 2.178917378187179565e-01 -6.276068091392517090e-02 -2.193298637866973877e-01 -4.454559832811355591e-02 5.543018132448196411e-02 -1.073189079761505127e-01 -1.962489485740661621e-01 -2.079810053110122681e-01 -2.764568626880645752e-01 -3.906300291419029236e-02 2.464197129011154175e-01
3.058559596538543701e-01 -8.879099786281585693e-02 1.067991778254508972e-01 -1.617085784673690796e-01 -7.376624643802642822e-02 -2.982177399098873138e-02 1.030868105590343475e-02 -2.487822249531745911e-02 1.942984946072101593e-02 -2.015809118747711182e-01 -1.932743191719055176e-01 -4.049306735396385193e-03 2.199205160140991211e-01 9.636245667934417725e-02 2.368053048849105835e-02 5.120648536831140518e-03 -2.474812567234039307e-01 3.066188395023345947e-01 1.042401194572448730e-01 -7.022348791360855103e-02 3.718731552362442017e-02 1.838205903768539429e-01 -1.419360786676406860e-01 -5.434520244598388672e-01 1.174052432179450989e-01 3.162208711728453636e-03 -7.441354542970657349e-02 -1.610911935567855835e-01 4.884612187743186951e-02 -2.219182066619396210e-02 1.121671870350837708e-01 3.672533333301544189e-01
-1.688482314348220825e-01 -1.498352363705635071e-02 3.020138740539550781e-01 -7.780439406633377075e-02 -5.718490481376647949e-02 -1.242026463150978088e-01 -1.490282416343688965e-01 3.179390728473663330e-01 -1.047282814979553223e-01 -2.233234792947769165e-02 2.192102968692779541e-01 -1.580280214548110962e-01 1.056487560272216797e-01 1.998651176691055298e-01 -1.845575571060180664e-01 7.647024095058441162e-02 -5.606797337532043457e-02 2.598686218261718750e-01 1.136996131390333176e-02 -3.042081296443939209e-01 3.414773941040039062e-01 1.489218026399612427e-01 1.277596205472946167e-01 -3.346930742263793945e-01 -8.862324059009552002e-02 1.220068037509918213e-01 -1.303681731224060059e-01 2.247439324855804443e-02 5.602050200104713440e-02 2.621634304523468018e-01 4.447778686881065369e-02 1.092644408345222473e-01
-2.213892340660095215e-01 7.763770967721939087e-02 6.366611924022436142e-03 -1.330810692161321640e-02 2.221632748842239380e-02 -5.757162347435951233e-02 -2.289948612451553345e-01 -1.950669139623641968e-01 4.621382057666778564e-02 -1.313830018043518066e-01 1.927187144756317139e-01 1.195326745510101318e-01 2.706827819347381592e-01 8.442836254835128784e-02 -1.968961656093597412e-01 -2.286600172519683838e-01 2.990463674068450928e-01 -7.139518391340970993e-03 2.333081811666488647e-01 -1.969513110816478729e-02 3.676640689373016357e-01 2.354650497436523438e-01 1.034380495548248291e-02 -1.494161933660507202e-01 -1.332409214228391647e-02 -1.824289858341217041e-01 1.012375503778457642e-01 -1.833308115601539612e-02 -8.734910190105438232e-02 2.521272003650665283e-01 1.860336065292358398e-01 3.177491724491119385e-01
-5.410076677799224854e-02 -2.685343101620674133e-02 3.267216980457305908e-01 1.078772470355033875e-01 -1.775877475738525391e-01 -7.456603646278381348e-02 -8.070104569196701050e-02 3.330067992210388184e-01 9.427382051944732666e-02 5.864409357309341431e-02 7.289228588342666626e-02 -9.223033487796783447e-02 1.112745702266693115e-01 2.091364860534667969e-01 1.971330791711807251e-01 1.001946348696947098e-02 6.493339687585830688e-02 3.407562673091888428e-01 3.244764730334281921e-02 -1.422520726919174194e-01 4.022731184959411621e-01 2.196582406759262085e-02 -3.454108238220214844e-01 -2.302526980638504028e-01 9.425635635852813721e-02 2.031084299087524414e-01 -1.382203847169876099e-01 7.094006240367889404e-02 -8.768884837627410889e-02 4.105647280812263489e-02 8.050829172134399414e-02 1.893504709005355835e-01
4.731235280632972717e-02 -1.604431718587875366e-01 -8.522272109985351562e-02 -1.739419400691986084e-01 7.882957905530929565e-02 -4.854904487729072571e-02 -2.287282496690750122e-01 9.386380016803741455e-02 2.258909046649932861e-01 -9.975766390562057495e-02 -5.660379305481910706e-02 1.559405401349067688e-02 -5.506134126335382462e-03 4.526653885841369629e-01 -1.583059132099151611e-01 6.445031613111495972e-02 4.905567318201065063e-02 1.014272719621658325e-01 3.867202997207641602e-01 1.395897567272186279e-01 3.632631301879882812e-01 1.517329365015029907e-01 -2.360696941614151001e-01 -4.862068686634302139e-03 1.244444772601127625e-01 2.280595339834690094e-02 -4.387400299310684204e-02 -5.152938887476921082e-02 -2.193360030651092529e-01 1.107887327671051025e-01 -5.224619805812835693e-02 3.001005351543426514e-01
1.606968343257904053e-01 9.445430338382720947e-02 4.869816824793815613e-03 -1.029732450842857361e-01 6.474153697490692139e-02 -1.566989868879318237e-01 -1.730984747409820557e-01 -3.063225150108337402e-01 -1.727078706026077271e-01 -2.421846240758895874e-01 -8.703882992267608643e-02 -6.849878281354904175e-02 1.554988026618957520e-01 2.066763639450073242e-01 -1.598562300205230713e-01 -1.591888815164566040e-02 1.976389735937118530e-01 3.238007426261901855e-01 1.927463114261627197e-01 1.703888028860092163e-01 -7.638520747423171997e-02 3.929665088653564453e-01 1.812972128391265869e-01 -1.870473921298980713e-01 -1.507926285266876221e-01 1.615738570690155029e-01 -8.592396229505538940e-02 -4.050593450665473938e-02 -1.782115101814270020e-01 -5.507781729102134705e-02 1.672695279121398926e-01 2.231341749429702759e-01
-2.212602049112319946e-01 2.632251009345054626e-03 1.811681836843490601e-01 1.704768091440200806e-02 -1.705369949340820312e-01 -6.830029934644699097e-02 6.093724444508552551e-02 -2.474689185619354248e-01 1.293685287237167358e-01 -6.162486504763364792e-03 -1.400893181562423706e-01 -1.755726486444473267e-01 1.027003526687622070e-01 1.577601879835128784e-01 6.701554358005523682e-02 -7.705526053905487061e-02 3.429944813251495361e-02 4.039111435413360596e-01 7.485426217317581177e-02 -3.823676407337188721e-01 2.766919136047363281e-01 1.223745346069335938e-01 -1.029247939586639404e-01 -1.559497267007827759e-01 2.084540277719497681e-01 1.734654754400253296e-01 -1.601401865482330322e-01 -1.806916445493698120e-01 1.166681796312332153e-01 1.518241167068481445e-01 9.151972830295562744e-02 2.944164872169494629e-01
-8.800905942916870117e-02 -3.684127703309059143e-02 1.591020971536636353e-01 4.026071168482303619e-03 1.427070647478103638e-01 1.379206627607345581e-01 3.944123163819313049e-02 7.481513172388076782e-02 9.927661716938018799e-02 1.922371834516525269e-01 -5.761261656880378723e-02 1.713807582855224609e-01 5.094797536730766296e-02 1.013351082801818848e-01 -5.223806481808423996e-03 -1.328251063823699951e-01 -3.196530044078826904e-01 3.281281590461730957e-01 1.314684152603149414e-01 9.461155533790588379e-02 3.812865316867828369e-01 2.105614393949508667e-01 -1.523918658494949341e-01 -2.302171289920806885e-01 -5.100722610950469971e-02 1.128477975726127625e-01 -2.498615682125091553e-01 -1.095080282539129257e-02 -3.867932260036468506e-01 3.555678948760032654e-02 3.014287538826465607e-02 2.780329585075378418e-01
-1.948069036006927490e-01 2.191431634128093719e-02 -1.027931421995162964e-01 1.796241998672485352e-01 -7.769511640071868896e-02 -2.584970891475677490e-01 -2.950799167156219482e-01 1.695205122232437134e-01 1.261502802371978760e-01 -3.159458041191101074e-01 1.230416372418403625e-01 -8.920171856880187988e-02 2.260398417711257935e-01 2.191675305366516113e-01 1.324363169260323048e-03 2.714594006538391113e-01 3.327906131744384766e-02 2.798662185668945312e-01 1.259060055017471313e-01 -1.019266694784164429e-01 1.785610318183898926e-01 -2.333011664450168610e-02 -8.927489072084426880e-02 -7.138874381780624390e-02 1.709088236093521118e-01 3.448938578367233276e-02 -3.185413777828216553e-01 2.202945351600646973e-01 -7.860028184950351715e-03 2.598085403442382812e-01 -1.349535584449768066e-01 -3.284655138850212097e-02
6.610233103856444359e-04 1.275428086519241333e-01 3.539117984473705292e-03 -1.009862199425697327e-01 3.970549628138542175e-02 4.493757337331771851e-02 -2.093088328838348389e-01 -1.256787627935409546e-01 3.022597134113311768e-01 -1.727242469787597656e-01 -2.334543913602828979e-01 -1.429962366819381714e-01 5.209019780158996582e-01 2.788203358650207520e-01 2.175012417137622833e-02 1.127001866698265076e-01 -2.033381164073944092e-01 2.489836812019348145e-01 2.354343608021736145e-02 -1.449621915817260742e-01 2.769944369792938232e-01 -9.167890995740890503e-02 -9.982172399759292603e-02 -9.922987222671508789e-02 -1.609618961811065674e-01 -2.004184760153293610e-03 -8.414655178785324097e-02 1.412093937397003174e-01 -1.235242858529090881e-01 1.669607758522033691e-01 5.316200107336044312e-02 -1.522480696439743042e-01
-2.195770591497421265e-01 2.143161445856094360e-01 1.034422367811203003e-01 6.885929405689239502e-02 -8.411516994237899780e-02 -8.815750479698181152e-03 -4.076578095555305481e-02 -3.718118369579315186e-02 -4.241042211651802063e-02 -1.997947692871093750e-01 2.160543799400329590e-01 1.849240250885486603e-02 3.981070592999458313e-02 1.008023321628570557e-01 1.927842050790786743e-01 3.662461042404174805e-02 -5.899098701775074005e-03 3.603157103061676025e-01 1.372511386871337891e-01 -3.685342967510223389e-01 3.878037631511688232e-01 4.066105782985687256e-01 -2.055602222681045532e-01 1.200156584382057190e-01 -1.667089015245437622e-01 1.748193055391311646e-02 3.237336874008178711e-02 6.355946511030197144e-02 -1.665618866682052612e-01 1.252542138099670410e-01 7.932718098163604736e-02 3.760647773742675781e-02
-8.327773213386535645e-02 4.462432488799095154e-02 3.686371147632598877e-01 6.221228465437889099e-02 2.538433298468589783e-02 -1.756744086742401123e-01 -2.839282155036926270e-01 2.465152740478515625e-02 8.757143467664718628e-02 -9.792222827672958374e-02 2.469981648027896881e-02 9.279230982065200806e-02 4.211541265249252319e-02 7.338699698448181152e-02 -1.430777311325073242e-01 5.294060334563255310e-03 1.459991186857223511e-01 1.667666435241699219e-01 4.234147965908050537e-01 -1.896160989999771118e-01 2.291664481163024902e-01 3.015368878841400146e-01 -9.559974819421768188e-02 9.180507063865661621e-02 -3.556358069181442261e-02 2.599210143089294434e-01 -3.325881958007812500e-01 -2.008118480443954468e-01 2.975448779761791229e-02 -3.682195767760276794e-02 -1.385609954595565796e-01 1.336773633956909180e-01
3.209431096911430359e-02 1.779987514019012451e-01 -1.267017126083374023e-01 -1.418541967868804932e-01 8.195818215608596802e-02 -3.520825877785682678e-02 -7.453402131795883179e-02 1.534603089094161987e-01 1.540228426456451416e-01 -5.175649188458919525e-03 1.626280397176742554e-01 -2.621628642082214355e-01 1.970023661851882935e-01 1.537726521492004395e-01 3.460253477096557617e-01 -2.836771011352539062e-01 1.789414696395397186e-02 4.952278733253479004e-01 1.743997037410736084e-01 8.173079788684844971e-02 7.570677250623703003e-02 -4.487584903836250305e-02 -1.579997986555099487e-01 -2.618774771690368652e-01 1.182179898023605347e-01 1.841389834880828857e-01 1.761335581541061401e-01 5.692097172141075134e-02 1.499899178743362427e-01 1.062554866075515747e-02 8.249150216579437256e-02 1.301673352718353271e-01
-9.476984292268753052e-02 2.367332577705383301e-01 -1.120788231492042542e-01 -7.797449827194213867e-02 2.097909897565841675e-01 -4.522051662206649780e-02 -2.261001169681549072e-01 -2.445516139268875122e-01 -1.382697671651840210e-01 -2.698713541030883789e-01 1.245611533522605896e-01 1.050934791564941406e-01 1.680366098880767822e-01 1.783082932233810425e-01 -1.256555914878845215e-01 -7.610122859477996826e-02 7.870239019393920898e-02 3.365500271320343018e-01 1.143554225564002991e-01 -4.374241232872009277e-01 -8.459437638521194458e-02 1.161644011735916138e-01 -1.343508344143629074e-02 -2.852411866188049316e-01 -1.889623403549194336e-01 1.644818782806396484e-01 -9.158922731876373291e-02 2.949756383895874023e-02 -7.172595709562301636e-03 5.002374202013015747e-02 1.745597124099731445e-01 1.676766425371170044e-01
-7.852368056774139404e-02 2.267755270004272461e-01 -2.107920795679092407e-01 -2.790712416172027588e-01 2.884317934513092041e-01 -2.959200143814086914e-01 -2.149355784058570862e-02 -2.331729531288146973e-01 4.061496630311012268e-02 -1.898260116577148438e-01 1.336511820554733276e-01 -4.007397592067718506e-02 1.862044632434844971e-01 1.822567880153656006e-01 -7.148675620555877686e-03 1.748792082071304321e-01 -1.825468242168426514e-01 7.875187695026397705e-02 1.422484517097473145e-01 4.811444878578186035e-02 3.571368455886840820e-01 1.418396383523941040e-01 -1.730160601437091827e-02 2.540232613682746887e-02 4.528459906578063965e-02 1.131710186600685120e-01 -1.039372105151414871e-02 -4.257495328783988953e-02 -3.716115951538085938e-01 -5.952909588813781738e-02 -9.072966873645782471e-02 2.479712963104248047e-01
-5.660955607891082764e-02 1.026816666126251221e-01 1.376049965620040894e-01 -1.458523869514465332e-01 -1.043659821152687073e-01 -4.075392708182334900e-02 -1.516689956188201904e-01 -5.414779484272003174e-02 1.731810569763183594e-01 -2.974175810813903809e-01 -1.744001507759094238e-01 1.733174920082092285e-01 5.989564657211303711e-01 1.565946936607360840e-01 8.747027069330215454e-02 3.512334823608398438e-02 -1.678864657878875732e-01 3.166049122810363770e-01 3.142247349023818970e-02 -1.869779378175735474e-01 3.129834234714508057e-01 -5.863884463906288147e-02 3.144565224647521973e-02 -1.342495232820510864e-01 -5.583009123802185059e-02 -4.960512742400169373e-02 -2.350801043212413788e-02 1.327817440032958984e-01 -2.447852492332458496e-02 6.359534710645675659e-02 1.436173170804977417e-01 -5.181080475449562073e-02
-2.122018486261367798e-01 1.806368380784988403e-01 1.723383218050003052e-01 -6.657229363918304443e-02 -1.072602570056915283e-01 -6.319319456815719604e-02 -3.280729055404663086e-02 1.065989285707473755e-01 1.581403166055679321e-01 -1.521379798650741577e-01 9.386318922042846680e-02 -7.605441659688949585e-02 6.344198249280452728e-03 1.298345178365707397e-01 1.139047592878341675e-01 -1.020543798804283142e-01 -1.291386336088180542e-01 2.627221345901489258e-01 7.148398458957672119e-02 -3.621077537536621094e-01 3.960059583187103271e-01 3.567186594009399414e-01 -2.719333767890930176e-01 -3.950576111674308777e-02 -2.289281040430068970e-01 1.576364189386367798e-01 1.027002409100532532e-01 1.085073221474885941e-02 -3.470254689455032349e-02 2.712216675281524658e-01 -6.980999023653566837e-04 1.141824945807456970e-01
-1.959666907787322998e-01 3.114816546440124512e-01 -1.065596267580986023e-01 3.947792202234268188e-02 2.929382920265197754e-01 -2.697390317916870117e-01 -2.807676196098327637e-01 1.491258442401885986e-01 -2.234439104795455933e-01 -7.479441910982131958e-02 1.514376103878021240e-01 -1.250876635313034058e-01 1.879086345434188843e-01 3.782792687416076660e-01 -1.909759789705276489e-01 7.538944482803344727e-02 2.048545749858021736e-03 1.908715516328811646e-01 1.785757690668106079e-01 -8.594969287514686584e-03 1.633346080780029297e-01 9.192656725645065308e-02 -4.459408298134803772e-02 7.428207993507385254e-02 -1.432271003723144531e-01 1.409827023744583130e-01 1.538065820932388306e-01 -1.205054968595504761e-01 -2.303286045789718628e-01 2.879389747977256775e-02 -4.171700775623321533e-02 1.792668700218200684e-01
-2.035278640687465668e-02 -1.774968355894088745e-01 9.772761911153793335e-02 -2.673870623111724854e-01 -1.062070354819297791e-01 8.491690456867218018e-02 -1.174515932798385620e-01 1.906101256608963013e-01 3.242062777280807495e-02 -2.028211578726768494e-02 4.026128649711608887e-01 -1.598535478115081787e-02 1.316704601049423218e-01 4.329170286655426025e-02 2.114345729351043701e-01 7.912220060825347900e-02 1.234932541847229004e-01 2.804125845432281494e-01 1.820655763149261475e-01 -6.193824112415313721e-02 3.634404242038726807e-01 6.832048296928405762e-02 -6.499210745096206665e-02 -2.886998355388641357e-01 -1.672098338603973389e-01 9.643001854419708252e-02 2.283885926008224487e-01 1.300730258226394653e-01 -1.977048963308334351e-01 -2.011857368052005768e-02 -4.788878839462995529e-03 2.887516319751739502e-01
1.175245046615600586e-01 2.065167278051376343e-01 1.277078501880168915e-02 -2.971963584423065186e-01 1.245375946164131165e-01 7.985141873359680176e-02 -1.378041878342628479e-02 -1.618344634771347046e-01 -1.081858798861503601e-01 -2.704027891159057617e-01 -8.122615516185760498e-02 -1.022837162017822266e-01 1.538435667753219604e-01 2.940090000629425049e-01 9.886415302753448486e-02 4.479587450623512268e-02 -2.567884624004364014e-01 -8.377513848245143890e-03 -1.286025438457727432e-02 1.286319345235824585e-01 7.455615699291229248e-02 1.824009120464324951e-01 -7.474499940872192383e-02 -2.233971953392028809e-01 1.253598034381866455e-01 2.323498129844665527e-01 -1.560972481966018677e-01 2.086620032787322998e-01 -8.121486008167266846e-02 4.342321753501892090e-01 2.103732377290725708e-01 1.701481640338897705e-01
-1.768251210451126099e-01 -6.466580182313919067e-02 2.721833884716033936e-01 -7.881353050470352173e-02 1.083746775984764099e-01 -2.514361031353473663e-02 -1.718579381704330444e-01 -1.177069172263145447e-01 2.859902381896972656e-01 -1.253057718276977539e-01 7.860465347766876221e-02 1.414906978607177734e-01 6.046120449900627136e-02 6.955730170011520386e-02 4.249689728021621704e-02 -1.575213968753814697e-01 1.202771291136741638e-01 3.182126283645629883e-01 3.686909973621368408e-01 -2.843267470598220825e-02 -3.995934128761291504e-02 -7.222608476877212524e-02 -2.799116075038909912e-01 -1.212396621704101562e-01 -1.867563580162823200e-03 1.390782892704010010e-01 -3.788710534572601318e-01 -6.007370352745056152e-02 -2.655595541000366211e-01 4.111090674996376038e-02 -2.788038253784179688e-01 3.022139891982078552e-02
-6.529113650321960449e-02 -2.396668940782546997e-01 1.611588448286056519e-01 3.587660938501358032e-02 3.222279548645019531e-01 -2.679924480617046356e-02 -2.295230925083160400e-01 -1.743260212242603302e-02 3.555148839950561523e-02 -1.695212125778198242e-01 2.253471761941909790e-01 -2.200897634029388428e-01 -2.638819254934787750e-02 1.756593734025955200e-01 3.154562115669250488e-01 -2.367505282163619995e-01 9.154636412858963013e-02 1.765018552541732788e-01 1.706042289733886719e-01 -4.970409907400608063e-03 3.111781775951385498e-01 1.288061141967773438e-01 -6.706086546182632446e-02 -1.225138008594512939e-01 9.886208921670913696e-03 2.661102712154388428e-01 -1.382683068513870239e-01 -6.709206104278564453e-02 1.208518892526626587e-01 3.212038576602935791e-01 -1.468760818243026733e-01 4.111304506659507751e-02
-1.404278576374053955e-01 3.393633663654327393e-01 2.040525674819946289e-01 -1.373946219682693481e-01 -1.637206077575683594e-01 1.959937065839767456e-01 -2.048736512660980225e-01 1.264334917068481445e-01 -7.940867543220520020e-02 -2.139681428670883179e-01 1.200896874070167542e-01 1.735496371984481812e-01 2.474512606859207153e-01 3.739476501941680908e-01 -4.535437002778053284e-02 2.695737965404987335e-02 6.340590119361877441e-02 1.401305198669433594e-01 2.840908430516719818e-02 -1.079642996191978455e-01 1.761048287153244019e-01 -1.864513009786605835e-01 -1.841749697923660278e-01 -2.350601553916931152e-01 -6.962250173091888428e-02 1.607449501752853394e-01 -2.526052892208099365e-01 -1.934071928262710571e-01 -2.066502571105957031e-01 3.307386487722396851e-02 -3.724428638815879822e-02 1.130529120564460754e-01
4.339045658707618713e-02 1.617030240595340729e-02 2.678897678852081299e-01 1.981787979602813721e-01 5.043339729309082031e-02 6.570712476968765259e-02 -1.321437358856201172e-01 -5.480322986841201782e-02 -2.140152156352996826e-01 -6.778513640165328979e-02 2.730486690998077393e-01 1.139921098947525024e-01 6.790044158697128296e-02 2.629356086254119873e-01 2.952510714530944824e-01 -3.986195847392082214e-02 -1.619164249859750271e-03 3.280776739120483398e-01 -1.085227504372596741e-01 2.860777378082275391e-01 3.122092485427856445e-01 -1.668265834450721741e-02 -1.020234599709510803e-01 -7.548012584447860718e-02 -4.450350999832153320e-02 1.331049799919128418e-01 -1.450861245393753052e-01 2.202050387859344482e-01 -4.506827890872955322e-02 2.668273746967315674e-01 -6.858885288238525391e-02 2.770387828350067139e-01
-9.653844684362411499e-02 4.536227881908416748e-02 -1.277842745184898376e-02 5.448131635785102844e-02 1.551189869642257690e-01 1.091931089758872986e-01 -3.110072612762451172e-01 -1.146074309945106506e-01 1.061571836471557617e-01 -1.232937499880790710e-01 -4.132691025733947754e-02 2.304832823574542999e-02 1.988399177789688110e-01 3.284253776073455811e-01 5.939936637878417969e-02 3.840521723031997681e-02 -5.642677098512649536e-02 3.120410442352294922e-01 1.063433736562728882e-01 -1.177563592791557312e-01 5.540282931178808212e-03 1.662189662456512451e-01 -2.421549260616302490e-01 -5.554395914077758789e-02 -1.181111484766006470e-01 2.395316362380981445e-01 -3.025439679622650146e-01 -6.842747330665588379e-02 -2.493032664060592651e-01 -4.318173602223396301e-02 -4.570736289024353027e-01 5.427242442965507507e-02
5.586852505803108215e-02 -3.935650922358036041e-03 2.789380848407745361e-01 -1.127183660864830017e-01 2.984508275985717773e-01 -2.178012132644653320e-01 -4.534387961030006409e-02 6.486190017312765121e-03 5.769251286983489990e-02 -3.493792414665222168e-01 1.073282137513160706e-01 5.448370426893234253e-02 1.988080888986587524e-01 -7.317283656448125839e-03 -5.551053211092948914e-02 -1.092149615287780762e-01 1.603221707046031952e-02 1.124326512217521667e-01 7.151729613542556763e-02 6.202938407659530640e-02 1.121995449066162109e-01 5.560352280735969543e-02 -4.619618412107229233e-03 -1.318807005882263184e-01 -2.915594913065433502e-02 1.522217839956283569e-01 -1.275803744792938232e-01 1.087902933359146118e-01 -1.460560113191604614e-01 -1.201658248901367188e-01 5.576710700988769531e-01 3.455655574798583984e-01
-1.144969910383224487e-01 1.951742768287658691e-01 -1.041177362203598022e-01 -9.015891700983047485e-02 2.510814964771270752e-01 -8.157050609588623047e-02 -2.301385551691055298e-01 -1.953423321247100830e-01 -1.815692931413650513e-01 -2.438585460186004639e-01 1.663399487733840942e-02 -8.997788280248641968e-02 2.905072569847106934e-01 1.344500482082366943e-01 -5.136680975556373596e-02 -1.631159037351608276e-01 1.880780756473541260e-01 1.788395345211029053e-01 9.986115992069244385e-02 -4.487666785717010498e-01 -7.132501155138015747e-02 1.269693523645401001e-01 -1.993745416402816772e-01 -2.177939116954803467e-01 -1.346190273761749268e-01 2.147387713193893433e-01 -4.767015948891639709e-02 1.785544753074645996e-01 3.784101456403732300e-02 -8.156513795256614685e-03 9.274162352085113525e-02 2.021983563899993896e-01
2.862677350640296936e-02 2.620317507535219193e-03 2.554814815521240234e-01 4.249339923262596130e-02 2.952567636966705322e-01 -2.459319233894348145e-01 1.568642258644104004e-02 -9.753506630659103394e-02 1.072884798049926758e-01 -2.214307188987731934e-01 8.276472799479961395e-03 -9.861749596893787384e-03 1.297232657670974731e-01 2.643435895442962646e-01 -3.083921372890472412e-01 -1.040156930685043335e-02 1.284073889255523682e-01 8.657997846603393555e-02 3.186393156647682190e-02 3.962608799338340759e-02 1.688860803842544556e-01 8.466495573520660400e-02 1.171985864639282227e-01 -6.281874328851699829e-02 3.989298269152641296e-02 2.056606113910675049e-01 -1.693682223558425903e-01 -2.800980508327484131e-01 -1.556473672389984131e-01 -2.356186043471097946e-03 2.620651125907897949e-01 4.562574326992034912e-01
-1.696572750806808472e-01 -5.642642267048358917e-03 4.224382713437080383e-02 -2.190981805324554443e-01 -1.853467673063278198e-01 2.616249918937683105e-01 -1.014106944203376770e-01 -1.604658663272857666e-01 -1.283655464649200439e-01 -1.106226891279220581e-01 -5.576794594526290894e-02 -1.803249865770339966e-01 1.674765795469284058e-01 -4.238492250442504883e-02 3.701074421405792236e-01 1.623209193348884583e-02 -1.120720580220222473e-01 4.544441699981689453e-01 3.301593065261840820e-01 -1.201382055878639221e-01 1.482037305831909180e-01 6.425147503614425659e-02 -2.228540182113647461e-01 -1.089745610952377319e-01 -9.151925146579742432e-02 -4.894063621759414673e-02 1.013583242893218994e-01 7.122166454792022705e-02 -1.708333939313888550e-01 -3.665520111098885536e-03 2.153760939836502075e-01 1.388528645038604736e-01
-1.737739443778991699e-01 -1.424764655530452728e-02 -2.349176444113254547e-02 -3.015272133052349091e-02 -9.301997721195220947e-03 -2.538922131061553955e-01 -8.846384286880493164e-02 -1.179697811603546143e-01 1.571144908666610718e-01 1.566338539123535156e-01 2.829270064830780029e-01 -2.264531999826431274e-01 4.405601024627685547e-01 2.924320995807647705e-01 9.569108486175537109e-02 1.574418246746063232e-01 -1.625069081783294678e-01 1.351726651191711426e-01 1.206819340586662292e-01 -2.346403300762176514e-01 2.863723933696746826e-01 1.092082485556602478e-01 2.392985299229621887e-02 6.270354986190795898e-02 1.051806937903165817e-02 -2.229055017232894897e-01 -5.757507681846618652e-02 -8.114218711853027344e-02 -1.663673073053359985e-01 8.913083374500274658e-02 1.187145113945007324e-01 2.561121582984924316e-01
-3.040220588445663452e-02 9.909544140100479126e-02 -3.008976280689239502e-01 2.037698961794376373e-02 2.264459878206253052e-01 -3.849275410175323486e-01 -2.829048037528991699e-01 3.632076084613800049e-03 -9.768425673246383667e-02 8.004622161388397217e-02 -1.904527544975280762e-01 -1.108161434531211853e-01 2.331652492284774780e-01 2.879871428012847900e-01 5.768990144133567810e-02 -6.855786591768264771e-02 1.224777102470397949e-01 5.658893287181854248e-02 4.231455028057098389e-01 1.947991251945495605e-01 8.636716008186340332e-02 1.807506531476974487e-01 -1.099498569965362549e-01 -1.471903771162033081e-01 -5.395206063985824585e-02 9.570045769214630127e-02 -1.267160326242446899e-01 1.384548027999699116e-03 -1.538940817117691040e-01 1.372419595718383789e-01 8.229617774486541748e-02 1.498907655477523804e-01
1.494717150926589966e-01 3.575371578335762024e-02 2.399244904518127441e-02 3.329737856984138489e-02 -5.373373627662658691e-02 -1.856101453304290771e-01 -1.318890154361724854e-01 1.329844444990158081e-01 1.407923698425292969e-01 6.159160658717155457e-02 8.627744019031524658e-02 -8.190963417291641235e-02 3.592194318771362305e-01 -3.484896570444107056e-02 -1.504449844360351562e-01 1.094418093562126160e-01 -3.942600265145301819e-02 2.642469704151153564e-01 -8.926924318075180054e-02 2.606005966663360596e-01 9.951218217611312866e-02 3.303498923778533936e-01 -3.077654540538787842e-01 -3.302766680717468262e-01 -1.535812020301818848e-01 1.452492773532867432e-01 -1.899972259998321533e-01 -7.285395264625549316e-02 -5.844366922974586487e-02 -2.519625052809715271e-02 2.189938277006149292e-01 3.024001717567443848e-01
1.428178995847702026e-01 1.176986768841743469e-01 3.110754191875457764e-01 6.250739563256502151e-03 2.879873663187026978e-02 4.193245619535446167e-02 -1.346214860677719116e-02 -1.589988917112350464e-01 6.912627816200256348e-02 -2.526891231536865234e-01 -2.004116475582122803e-01 -1.049857027828693390e-02 4.614812135696411133e-01 3.269907534122467041e-01 9.871595352888107300e-02 -8.866552263498306274e-02 -2.253000140190124512e-01 1.031418293714523315e-01 7.000762969255447388e-02 1.149951517581939697e-01 1.804239004850387573e-01 4.120260775089263916e-01 5.683081224560737610e-02 -2.970345318317413330e-02 -7.070559542626142502e-03 5.746865272521972656e-02 9.371265023946762085e-02 -9.492641687393188477e-02 -7.052920013666152954e-02 2.050235271453857422e-01 1.973345130681991577e-01 -3.800928592681884766e-02
-9.720417112112045288e-02 3.455239832401275635e-01 -1.809575259685516357e-01 4.016236867755651474e-03 1.151246055960655212e-01 2.153171598911285400e-01 -2.724344432353973389e-01 2.480153739452362061e-01 -2.515729703009128571e-02 -8.126271516084671021e-02 -9.270142018795013428e-02 1.016183011233806610e-02 1.839606016874313354e-01 6.395865231752395630e-02 1.811418533325195312e-01 -2.251752614974975586e-01 -1.900462806224822998e-01 1.184863373637199402e-01 1.302788555622100830e-01 1.616655034013092518e-03 2.047076821327209473e-02 3.067899048328399658e-01 -9.319882094860076904e-02 -2.744583785533905029e-01 -9.250409901142120361e-02 6.007643416523933411e-02 -3.305439949035644531e-01 -1.865463256835937500e-01 -7.165015488862991333e-02 -1.272384077310562134e-01 7.787524163722991943e-02 2.763628065586090088e-01
-8.234723657369613647e-02 1.518248170614242554e-01 -4.998643696308135986e-02 -1.054846793413162231e-01 2.291276752948760986e-01 -3.919327631592750549e-02 2.874714881181716919e-02 -1.799702048301696777e-01 -5.801219027489423752e-03 -2.208677083253860474e-01 4.479862377047538757e-02 5.867747589945793152e-02 5.113856196403503418e-01 1.988669158890843391e-03 2.553206086158752441e-01 -1.408972870558500290e-02 -4.863877594470977783e-02 1.241517290472984314e-01 1.928343325853347778e-01 4.379313811659812927e-02 2.083971947431564331e-01 -3.891953732818365097e-03 -1.724055968225002289e-02 -4.023377224802970886e-02 -2.759238779544830322e-01 3.659708797931671143e-01 4.011828452348709106e-02 -7.370366156101226807e-02 -9.691327810287475586e-02 -1.381824761629104614e-01 -1.784544885158538818e-01 3.292915821075439453e-01
-8.348505198955535889e-02 5.683062598109245300e-02 2.496776133775711060e-01 2.819600701332092285e-01 1.965978890657424927e-01 -1.863433280959725380e-03 1.141082495450973511e-01 1.170559301972389221e-01 -2.288810908794403076e-02 1.094580441713333130e-01 -2.813965268433094025e-02 -5.581557005643844604e-02 3.088016211986541748e-01 2.425969541072845459e-01 8.480229228734970093e-02 -1.764162629842758179e-01 4.903854802250862122e-03 1.783393025398254395e-01 1.034107431769371033e-01 4.003998637199401855e-02 3.075023591518402100e-01 6.286408007144927979e-02 -2.895912528038024902e-01 -1.089747026562690735e-01 -7.685841619968414307e-02 8.985646814107894897e-02 -1.642256379127502441e-01 5.053978040814399719e-02 -4.212959706783294678e-01 2.670879065990447998e-01 1.550866067409515381e-01 1.374309211969375610e-01
-6.524959951639175415e-02 -8.490885607898235321e-03 1.292436034418642521e-03 -2.302348911762237549e-01 1.933554708957672119e-01 -2.410589605569839478e-01 9.193871915340423584e-02 8.164616301655769348e-03 9.834596887230873108e-03 -2.358996570110321045e-01 -9.518168866634368896e-02 2.562481351196765900e-02 5.924535989761352539e-01 1.994596719741821289e-01 1.229923740029335022e-01 2.263171970844268799e-01 8.332800865173339844e-02 1.770951002836227417e-01 1.465716063976287842e-01 -3.574691340327262878e-02 1.497879177331924438e-01 1.888664513826370239e-01 5.186096578836441040e-02 -1.454635411500930786e-01 -2.171881645917892456e-01 1.297952830791473389e-01 -2.397567182779312134e-01 -1.388837248086929321e-01 1.268239021301269531e-01 6.528273969888687134e-02 1.067065149545669556e-01 -2.250232733786106110e-02
-1.833713650703430176e-01 2.949806451797485352e-01 7.982214540243148804e-02 -6.418246030807495117e-02 8.836632966995239258e-02 -3.136237859725952148e-01 -8.691938966512680054e-02 1.282075643539428711e-01 -6.274516135454177856e-02 3.306102007627487183e-02 1.385488063097000122e-01 2.421547286212444305e-02 3.486245274543762207e-01 3.069678544998168945e-01 1.110034361481666565e-01 2.305256575345993042e-01 -1.124639436602592468e-02 2.855793237686157227e-01 -1.441890001296997070e-01 -1.475600302219390869e-01 3.680392801761627197e-01 -2.982826158404350281e-02 -8.126370608806610107e-02 -1.308979690074920654e-01 1.329107880592346191e-01 -2.470867522060871124e-02 -4.122317582368850708e-02 -1.362140104174613953e-02 1.768966764211654663e-01 1.183304414153099060e-01 -6.724568456411361694e-02 2.799306213855743408e-01
-3.613029420375823975e-02 -1.093856710940599442e-02 2.171158641576766968e-01 -2.340026013553142548e-02 1.167092323303222656e-01 9.385450184345245361e-02 -9.337358921766281128e-02 -5.766257271170616150e-02 2.903392612934112549e-01 -3.207052871584892273e-02 -9.548752009868621826e-02 1.103192493319511414e-01 1.713123619556427002e-01 1.127930879592895508e-01 1.094302833080291748e-01 -1.637765020132064819e-02 3.598464727401733398e-01 2.020667493343353271e-01 1.654990613460540771e-01 8.934774436056613922e-03 9.844583272933959961e-02 4.659160077571868896e-01 -1.366207599639892578e-01 -2.210517227649688721e-01 -2.491598427295684814e-01 5.371799319982528687e-02 -6.316345930099487305e-02 1.477032303810119629e-01 6.957285851240158081e-02 -6.087440997362136841e-02 -4.848668351769447327e-02 4.021566212177276611e-01
-7.639186084270477295e-02 2.469144314527511597e-01 -1.521747559309005737e-01 3.476210683584213257e-02 4.643172025680541992e-02 -2.103345692157745361e-01 4.726053681224584579e-03 -1.249471604824066162e-01 -1.229882240295410156e-01 -1.834903508424758911e-01 2.683946676552295685e-02 -2.682384252548217773e-01 4.192985892295837402e-01 2.093774825334548950e-01 1.956336945295333862e-01 9.232046455144882202e-02 -1.758773177862167358e-01 1.503424495458602905e-01 1.160985007882118225e-01 1.718458682298660278e-01 3.271933197975158691e-01 4.135649278759956360e-02 1.869899183511734009e-01 -1.477244198322296143e-01 -4.515114054083824158e-02 7.137251645326614380e-02 -8.501334488391876221e-02 -2.950512245297431946e-02 -1.033788919448852539e-01 7.735565304756164551e-02 -2.521739900112152100e-01 3.182705640792846680e-01
-4.648194611072540283e-01 2.170641720294952393e-01 1.321005076169967651e-01 2.223087400197982788e-01 1.982407867908477783e-01 8.273886889219284058e-02 9.943060576915740967e-02 1.542747616767883301e-01 6.102852150797843933e-02 -1.705577969551086426e-01 8.850256353616714478e-02 -1.514597684144973755e-01 7.587495725601911545e-03 1.000586673617362976e-01 6.724012643098831177e-02 -3.271806836128234863e-01 -2.592174150049686432e-02 2.779094278812408447e-01 2.046008110046386719e-01 3.999800235033035278e-02 1.934456229209899902e-01 7.458885014057159424e-02 1.378643512725830078e-01 -6.879177689552307129e-02 -6.535831093788146973e-02 2.447050064802169800e-01 -1.112134382128715515e-01 -4.082876443862915039e-02 -3.403806090354919434e-01 1.475907564163208008e-01 -6.900975480675697327e-03 -3.048227541148662567e-02
-1.870237290859222412e-01 2.822072245180606842e-02 -1.549805700778961182e-01 -8.224947005510330200e-02 6.846594810485839844e-02 3.105889856815338135e-01 6.341463420540094376e-03 1.474941372871398926e-01 2.370028942823410034e-02 -1.689924895763397217e-01 6.466852873563766479e-02 6.365125626325607300e-02 -1.617452651262283325e-01 2.031319290399551392e-01 -1.950145931914448738e-03 -1.534113287925720215e-01 9.552244842052459717e-02 2.668237686157226562e-01 1.364870965480804443e-01 1.297198534011840820e-01 2.798548042774200439e-01 1.779652982950210571e-01 -8.040335029363632202e-02 -1.506196856498718262e-01 -9.477888792753219604e-02 6.688942760229110718e-02 -3.037540316581726074e-01 -1.869595497846603394e-01 -2.390055060386657715e-01 4.681794345378875732e-01 9.067218750715255737e-03 1.009218543767929077e-01
8.213111758232116699e-02 4.621114209294319153e-02 1.157433465123176575e-01 -6.149954348802566528e-02 6.522899959236383438e-03 -1.072075068950653076e-01 -1.136749982833862305e-01 -4.220298230648040771e-01 1.473961621522903442e-01 -1.048860549926757812e-01 5.515898112207651138e-03 -8.759253658354282379e-03 1.455862373113632202e-01 1.432462185621261597e-01 2.116119116544723511e-01 4.682153835892677307e-02 2.704104036092758179e-02 -4.435662552714347839e-02 1.558605879545211792e-01 -5.074173584580421448e-02 1.622037142515182495e-01 -2.103796228766441345e-02 6.092138588428497314e-02 -4.197711050510406494e-01 -6.830961792729794979e-04 9.559985250234603882e-02 3.703839145600795746e-03 1.269230842590332031e-01 -9.026391059160232544e-02 1.651676893234252930e-01 3.587022721767425537e-01 4.735572934150695801e-01
1.196107640862464905e-01 -4.835502430796623230e-02 3.139093220233917236e-01 -1.777657419443130493e-01 2.038284391164779663e-01 -1.839780658483505249e-01 -1.953907161951065063e-01 8.023996488191187382e-04 2.344886064529418945e-01 -2.768664658069610596e-01 3.656728658825159073e-03 -8.761890977621078491e-02 1.701003164052963257e-01 3.113847784698009491e-02 1.006921008229255676e-01 -9.835524484515190125e-03 1.537735164165496826e-01 7.607594132423400879e-02 1.738734394311904907e-01 -1.559013221412897110e-02 -1.157928165048360825e-02 3.879786655306816101e-02 4.760470986366271973e-02 -1.563600003719329834e-01 -9.631274640560150146e-02 1.696180552244186401e-01 -8.478913456201553345e-02 -1.396216303110122681e-01 -1.904872953891754150e-01 5.278182774782180786e-02 4.867166280746459961e-01 3.622379302978515625e-01
2.450475469231605530e-02 1.892229542136192322e-03 3.773484528064727783e-01 1.352663636207580566e-01 6.626679748296737671e-02 4.177499562501907349e-03 -1.044772192835807800e-01 -2.969723567366600037e-02 -1.178586632013320923e-01 -1.394034624099731445e-01 -3.035026416182518005e-02 1.757869683206081390e-02 7.444160431623458862e-02 1.381904035806655884e-01 -1.290057897567749023e-01 -1.130419671535491943e-01 -9.239943325519561768e-02 3.823673725128173828e-01 3.307538852095603943e-02 -4.265037924051284790e-02 2.080700397491455078e-01 -9.107918292284011841e-02 -3.670250475406646729e-01 -1.196524798870086670e-01 -3.110304661095142365e-02 9.490256756544113159e-02 -7.525545358657836914e-02 -1.705579459667205811e-01 -4.380381405353546143e-01 3.162653446197509766e-01 1.691688150167465210e-01 1.018469929695129395e-01
-1.476358324289321899e-01 1.170303076505661011e-01 -2.277690470218658447e-01 -1.106997057795524597e-01 3.281416893005371094e-01 -5.932585895061492920e-02 -3.613380491733551025e-01 -2.072247862815856934e-01 -1.311988979578018188e-01 -1.270931363105773926e-01 -4.776134341955184937e-02 6.862083915621042252e-03 1.131250411272048950e-01 2.348456233739852905e-01 -4.024036601185798645e-02 -1.165625732392072678e-02 -8.056937158107757568e-02 4.717940390110015869e-01 9.561177343130111694e-02 -8.811979740858078003e-02 1.383456885814666748e-01 7.112900912761688232e-02 -8.063571900129318237e-02 -1.161152273416519165e-01 1.293684393167495728e-01 -1.237264499068260193e-01 1.009582206606864929e-01 -6.715442240238189697e-02 -2.519521117210388184e-01 -2.581013143062591553e-01 -1.501666158437728882e-01 1.439008265733718872e-01
-4.735022783279418945e-01 1.409128755331039429e-01 1.216709613800048828e-01 1.184393912553787231e-01 2.747203111648559570e-01 -5.969780683517456055e-02 1.667192578315734863e-02 -1.268828958272933960e-01 -2.935225144028663635e-02 -1.478604525327682495e-01 1.598371118307113647e-01 -1.644708449020981789e-03 -7.860781997442245483e-02 1.726886481046676636e-01 2.772211432456970215e-01 -2.013977020978927612e-01 5.958087742328643799e-02 2.216466665267944336e-01 2.050217986106872559e-01 -1.916786432266235352e-01 3.126710057258605957e-01 5.352962389588356018e-02 3.197509050369262695e-02 -5.311123654246330261e-02 -1.278354823589324951e-01 1.955745220184326172e-01 4.707841668277978897e-03 8.824735134840011597e-02 -2.181511521339416504e-01 2.838786542415618896e-01 1.077063661068677902e-02 5.821791663765907288e-02
-3.999022021889686584e-02 2.825711369514465332e-01 -1.596404761075973511e-01 6.865631788969039917e-02 9.380122274160385132e-02 -4.540752768516540527e-01 -9.100096672773361206e-02 -4.485433176159858704e-02 -1.491727977991104126e-01 -4.512635245919227600e-02 7.598452735692262650e-03 -2.331887930631637573e-01 3.135430812835693359e-01 1.903998702764511108e-01 2.074266523122787476e-01 6.836049258708953857e-02 -7.141181826591491699e-02 8.094644546508789062e-02 1.093486919999122620e-01 1.893695592880249023e-01 2.862443625926971436e-01 1.557118296623229980e-01 2.085543870925903320e-01 -2.179645299911499023e-01 6.165323033928871155e-02 1.357807815074920654e-01 -1.611664444208145142e-01 -3.667037468403577805e-03 -1.258468180894851685e-01 5.772563070058822632e-02 -1.417423784732818604e-01 2.407360821962356567e-01
-1.945448368787765503e-01 -5.957262963056564331e-02 1.841039210557937622e-01 -2.040610760450363159e-01 -3.722938299179077148e-01 1.072533801198005676e-02 3.159709274768829346e-02 4.985682293772697449e-02 1.944670975208282471e-01 8.286012709140777588e-02 2.538963966071605682e-02 -1.318131685256958008e-01 9.272034466266632080e-02 2.992746233940124512e-01 6.446046382188796997e-02 6.063322350382804871e-02 -2.030525542795658112e-02 2.469179183244705200e-01 9.689286351203918457e-02 -2.874858379364013672e-01 3.291916847229003906e-01 3.467439115047454834e-01 -8.166868239641189575e-02 -1.786558181047439575e-01 7.176285237073898315e-02 1.001106649637222290e-01 -8.830010890960693359e-02 -5.529509484767913818e-02 -4.836406931281089783e-02 2.542499005794525146e-01 9.483936429023742676e-02 2.226287275552749634e-01
3.121503889560699463e-01 -4.278185311704874039e-03 7.130570709705352783e-02 3.604229073971509933e-03 -2.774620428681373596e-02 8.352181315422058105e-02 1.069915667176246643e-01 -1.715295612812042236e-01 1.936350613832473755e-01 4.227377846837043762e-02 -6.661753356456756592e-02 -8.481232821941375732e-02 5.003508329391479492e-01 3.505705296993255615e-01 5.792472884058952332e-02 -6.356887519359588623e-02 -2.861220836639404297e-01 1.638897359371185303e-01 8.393801748752593994e-02 1.198138818144798279e-01 2.130440920591354370e-01 2.916070818901062012e-01 1.288181263953447342e-02 8.192862570285797119e-02 5.994498357176780701e-02 2.816955149173736572e-01 -6.686618924140930176e-02 -8.070672862231731415e-03 -6.191921234130859375e-02 1.888318806886672974e-01 -3.522856533527374268e-02 1.470699906349182129e-01
-4.235061630606651306e-02 1.567039825022220612e-02 2.755756676197052002e-01 -1.838180422782897949e-01 2.635205388069152832e-01 1.160481795668601990e-01 1.959347352385520935e-02 2.321570925414562225e-02 8.883260935544967651e-02 -3.918465375900268555e-01 8.015409857034683228e-02 -2.210984677076339722e-01 7.930960506200790405e-02 -5.356573686003684998e-02 2.450136691331863403e-01 -6.246043741703033447e-02 -1.012467369437217712e-01 1.974068880081176758e-01 3.368705809116363525e-01 -2.853232994675636292e-02 4.464648067951202393e-01 1.407314464449882507e-02 -1.863892376422882080e-01 -2.287686318159103394e-01 -3.095407038927078247e-03 -3.787973662838339806e-03 1.035937964916229248e-01 7.519990950822830200e-02 9.976461529731750488e-02 2.822075970470905304e-02 -1.574532240629196167e-01 1.117476001381874084e-01
-1.597032696008682251e-01 1.278963387012481689e-01 1.712546199560165405e-01 -1.952244639396667480e-01 -8.787041157484054565e-02 -4.540446773171424866e-02 -1.748632788658142090e-01 -4.039869457483291626e-02 2.254349738359451294e-01 -1.125281676650047302e-01 -3.194197118282318115e-01 1.310706585645675659e-01 5.507872700691223145e-01 1.936449408531188965e-01 1.496102213859558105e-01 1.388254612684249878e-01 -7.859371602535247803e-02 3.379548490047454834e-01 3.394037485122680664e-02 -8.798615634441375732e-02 2.556612193584442139e-01 1.224449486471712589e-03 -2.596163563430309296e-02 -9.235209226608276367e-02 -8.949156850576400757e-02 -2.451197989284992218e-02 1.926179677248001099e-01 4.447919130325317383e-02 -1.269396543502807617e-01 1.152733340859413147e-01 3.831392154097557068e-02 -3.288855403661727905e-02
1.989738047122955322e-01 4.675473868846893311e-01 2.560065984725952148e-01 -1.090651974081993103e-01 6.154338829219341278e-03 5.280013754963874817e-02 1.064435914158821106e-01 -1.146331727504730225e-01 -8.797505497932434082e-02 3.247556090354919434e-02 2.502493262290954590e-01 -8.846662193536758423e-02 1.527189761400222778e-01 2.000297605991363525e-01 -5.684548243880271912e-02 6.435093935579061508e-03 2.989106252789497375e-02 1.123836711049079895e-01 4.815331697463989258e-01 -3.580176969990134239e-03 1.908646225929260254e-01 3.752449154853820801e-02 -2.390996515750885010e-01 -7.181572169065475464e-02 5.617541074752807617e-02 1.228454113006591797e-01 -9.090100228786468506e-02 1.186392083764076233e-02 -2.971452474594116211e-01 1.404089927673339844e-01 4.184141289442777634e-03 -1.047501415014266968e-01
-1.494746208190917969e-01 7.564526051282882690e-02 -1.316642463207244873e-01 -1.261977404356002808e-01 2.178764194250106812e-01 -2.069770544767379761e-01 -1.764137446880340576e-01 -6.052121892571449280e-02 2.978351153433322906e-02 2.576798759400844574e-02 -1.680800765752792358e-01 -7.757455855607986450e-02 -1.396994888782501221e-01 2.880383133888244629e-01 -4.738637804985046387e-02 -4.539178311824798584e-02 -6.146575883030891418e-02 3.334673643112182617e-01 4.298512041568756104e-01 -9.697551280260086060e-02 1.108671873807907104e-01 1.639388054609298706e-01 -1.754459291696548462e-01 -1.042826697230339050e-01 3.190412521362304688e-01 1.911464333534240723e-01 2.595271170139312744e-02 7.393238693475723267e-02 -5.516533181071281433e-02 -2.918993122875690460e-02 4.263341799378395081e-02 3.616859316825866699e-01
-1.476803421974182129e-02 1.995256543159484863e-01 2.141680270433425903e-01 -8.192105591297149658e-02 2.661998271942138672e-01 -2.480581402778625488e-01 8.262405544519424438e-02 1.442379355430603027e-01 -1.396063417196273804e-01 -2.498905807733535767e-01 1.085605099797248840e-01 -1.540387421846389771e-02 4.558005630970001221e-01 2.433722764253616333e-01 9.383987635374069214e-02 7.539480924606323242e-02 1.949539035558700562e-01 4.355891644954681396e-01 1.262877732515335083e-01 -2.145256847143173218e-02 -6.482164561748504639e-02 1.926290243864059448e-01 -5.347869358956813812e-03 -2.026972472667694092e-01 5.657641589641571045e-02 6.242346763610839844e-02 3.433507308363914490e-02 -2.923088334500789642e-02 5.064249783754348755e-02 -1.272819638252258301e-01 -1.904082857072353363e-02 1.307606250047683716e-01
-1.147420927882194519e-01 1.761178523302078247e-01 3.919124975800514221e-02 -1.128587126731872559e-02 1.662791073322296143e-01 1.182796210050582886e-01 -1.557681560516357422e-01 7.090290635824203491e-02 8.998696506023406982e-02 -2.977955900132656097e-02 3.738932609558105469e-01 -2.576904594898223877e-01 1.018329337239265442e-01 1.987224668264389038e-01 2.158395349979400635e-01 -7.494295388460159302e-02 2.614759504795074463e-01 2.448659688234329224e-01 2.280901670455932617e-01 1.590224057435989380e-01 1.488444954156875610e-01 2.932291850447654724e-02 6.623008847236633301e-02 -1.585048288106918335e-01 -3.195710852742195129e-02 -8.241974865086376667e-05 2.486170083284378052e-01 1.948911547660827637e-01 -8.861139416694641113e-02 2.810183167457580566e-01 2.879285514354705811e-01 1.930484324693679810e-01
2.520444057881832123e-02 2.162965089082717896e-01 3.848563134670257568e-01 7.717342115938663483e-03 2.089848369359970093e-01 -1.025556176900863647e-01 -1.154526621103286743e-01 -1.297951489686965942e-01 1.724239289760589600e-01 -1.261935979127883911e-01 7.289944589138031006e-02 1.155196949839591980e-01 1.295365989208221436e-01 1.493040919303894043e-01 7.688504457473754883e-02 8.650670200586318970e-02 -1.434534490108489990e-01 4.225323500577360392e-04 2.506648004055023193e-01 -3.096067346632480621e-02 -1.159442588686943054e-01 9.844506531953811646e-02 -1.339811533689498901e-01 -4.492717683315277100e-01 1.879507303237915039e-01 2.895873188972473145e-01 4.425270482897758484e-02 1.782643230399116874e-04 -1.154598817229270935e-01 2.991698980331420898e-01 1.162953898310661316e-01 1.960974931716918945e-01
-2.874818742275238037e-01 6.134577840566635132e-02 2.866861037909984589e-02 3.990355134010314941e-02 9.513189643621444702e-02 5.731495469808578491e-02 -7.671669870615005493e-02 3.047928679734468460e-03 -6.842010468244552612e-02 -3.937604278326034546e-02 1.538052316755056381e-02 -3.877571821212768555e-01 2.668931484222412109e-01 1.063632667064666748e-01 2.920807600021362305e-01 -2.574361264705657959e-01 -1.680773943662643433e-01 3.411007523536682129e-01 3.723267018795013428e-01 -4.866534471511840820e-02 1.481482665985822678e-02 -7.324662804603576660e-02 -2.456022053956985474e-01 -1.471310108900070190e-01 1.301146578043699265e-02 -2.090577483177185059e-01 8.668057620525360107e-02 2.007626295089721680e-01 7.377741858363151550e-03 -3.963634837418794632e-03 5.835252627730369568e-02 1.835125386714935303e-01
1.247523799538612366e-01 5.063882470130920410e-01 6.804040167480707169e-03 1.819115947000682354e-03 -1.327121704816818237e-01 1.432392001152038574e-01 -1.100510507822036743e-01 6.671921908855438232e-02 1.212168335914611816e-01 4.337339848279953003e-02 3.544852882623672485e-02 6.535721570253372192e-02 1.694860458374023438e-01 2.931947410106658936e-01 1.391041576862335205e-01 4.266478121280670166e-02 4.550122469663619995e-02 1.927725970745086670e-01 2.010950893163681030e-01 -5.808241665363311768e-02 3.062980473041534424e-01 -2.224112153053283691e-01 -3.246304690837860107e-01 3.771160915493965149e-02 -1.269898116588592529e-01 1.610923111438751221e-01 6.813254207372665405e-02 -4.932234529405832291e-03 -2.122970521450042725e-01 2.314037531614303589e-01 6.721406430006027222e-02 1.796891242265701294e-01
-3.054784834384918213e-01 3.012824654579162598e-01 -1.746643930673599243e-01 -8.612275123596191406e-02 -9.229669719934463501e-02 -1.401450932025909424e-01 -8.945007622241973877e-02 -4.645718261599540710e-03 2.401359528303146362e-01 -2.466574013233184814e-01 -2.921235859394073486e-01 -1.685542762279510498e-01 1.922359317541122437e-02 3.138640224933624268e-01 -3.646833822131156921e-02 -1.073424518108367920e-01 -1.363039612770080566e-01 1.948451250791549683e-01 7.136684656143188477e-02 -2.656223177909851074e-01 -2.259971946477890015e-02 3.263397514820098877e-01 1.395526379346847534e-01 -2.084068804979324341e-01 -2.582452818751335144e-02 9.195528924465179443e-02 -6.676866114139556885e-02 -1.050621271133422852e-01 -1.679188311100006104e-01 -2.945057488977909088e-02 -9.293464943766593933e-03 2.047984749078750610e-01
1.308795958757400513e-01 1.932154223322868347e-02 -2.491126805543899536e-01 -1.749408543109893799e-01 1.362465769052505493e-01 -6.181047111749649048e-02 -2.070816010236740112e-01 -1.411559339612722397e-02 2.185905911028385162e-02 -3.516612946987152100e-02 -8.318606019020080566e-02 -9.351985156536102295e-02 6.303098052740097046e-02 1.422259025275707245e-02 -8.404700458049774170e-02 -1.255466323345899582e-02 2.737671434879302979e-01 4.271104931831359863e-01 1.893697381019592285e-01 2.592948377132415771e-01 3.013677299022674561e-01 9.154907613992691040e-02 -1.167602241039276123e-01 1.000464707612991333e-01 1.333623975515365601e-01 1.412283331155776978e-01 -1.613813936710357666e-01 1.371661722660064697e-01 -1.680414378643035889e-01 -1.294954121112823486e-02 1.955252438783645630e-01 4.038008153438568115e-01
-3.809838593006134033e-01 -3.582562878727912903e-02 2.382595986127853394e-01 1.015673130750656128e-01 8.688302710652351379e-03 -4.490837082266807556e-02 -4.011454060673713684e-02 -7.988519966602325439e-02 4.282511770725250244e-02 -3.118821792304515839e-02 7.799146324396133423e-02 -2.904880046844482422e-01 -1.518579125404357910e-01 3.693158924579620361e-01 1.846961081027984619e-01 -1.735427528619766235e-01 8.452232182025909424e-02 3.652993738651275635e-01 2.052943855524063110e-01 -2.486252039670944214e-01 1.537419110536575317e-01 1.313453018665313721e-01 -7.393190264701843262e-02 -6.713315844535827637e-02 -4.970986396074295044e-03 3.294500112533569336e-01 -8.972830325365066528e-02 -9.093791991472244263e-02 -3.149199858307838440e-02 1.211286485195159912e-01 1.518260687589645386e-01 2.090113796293735504e-02
3.285146951675415039e-01 2.908809781074523926e-01 -2.861936017870903015e-02 -2.803130149841308594e-01 -1.557227671146392822e-01 -6.430325657129287720e-02 -1.600825488567352295e-01 -5.479944869875907898e-02 1.519759446382522583e-01 1.200676932930946350e-01 8.182398974895477295e-02 2.810099907219409943e-02 2.242162227630615234e-01 -2.488763630390167236e-02 3.189164400100708008e-02 -2.179223150014877319e-01 -4.521667957305908203e-02 1.783094108104705811e-01 3.626114428043365479e-01 -2.590675279498100281e-02 3.247429430484771729e-01 -2.677884418517351151e-03 -1.770096421241760254e-01 -3.388206362724304199e-01 -4.061343893408775330e-02 1.427181065082550049e-01 -5.489400401711463928e-02 1.052663773298263550e-01 -1.911025792360305786e-01 1.512289196252822876e-01 1.163873746991157532e-01 -4.234369844198226929e-03
-1.633025556802749634e-01 2.388826757669448853e-01 1.630706787109375000e-01 -9.726521372795104980e-02 1.501690894365310669e-01 -3.685390651226043701e-01 6.916592270135879517e-02 7.196602225303649902e-02 1.012789160013198853e-01 1.114049404859542847e-01 -4.958609864115715027e-02 -9.841652959585189819e-02 1.792773753404617310e-01 1.704272329807281494e-01 -2.494776397943496704e-01 1.326755732297897339e-01 -1.946767047047615051e-02 1.443057805299758911e-01 3.274091184139251709e-01 5.080224946141242981e-02 1.801270395517349243e-01 2.799966037273406982e-01 9.689687751233577728e-03 -1.310488879680633545e-01 1.178554818034172058e-01 1.173499450087547302e-01 1.868637353181838989e-01 8.779009431600570679e-02 -2.890829741954803467e-01 1.520795077085494995e-01 -1.594328507781028748e-02 3.157677948474884033e-01
1.172698382288217545e-02 -4.645984992384910583e-02 3.813549280166625977e-01 1.422055214643478394e-01 1.985641270875930786e-01 6.856762617826461792e-02 -3.374132812023162842e-01 3.805262967944145203e-03 3.652209639549255371e-01 -1.329675018787384033e-01 -3.151362761855125427e-02 1.282316911965608597e-02 4.692479502409696579e-03 4.528004676103591919e-02 2.445870488882064819e-01 -1.224918663501739502e-01 5.738848447799682617e-02 1.790035218000411987e-01 1.050917804241180420e-01 8.801092207431793213e-02 -1.966010220348834991e-02 4.015349745750427246e-01 1.621338911354541779e-02 -3.142372369766235352e-01 8.275120705366134644e-02 1.045044139027595520e-01 -1.078251153230667114e-01 1.017673090100288391e-01 -7.267503440380096436e-02 -6.451365351676940918e-02 -1.078193858265876770e-01 2.633700370788574219e-01
-9.237345308065414429e-02 3.685179352760314941e-02 2.866602540016174316e-01 -1.103916168212890625e-01 7.471634447574615479e-02 -1.363988965749740601e-01 -1.682743579149246216e-01 1.877023838460445404e-02 3.291237726807594299e-02 -2.548900991678237915e-02 -1.275340318679809570e-01 -1.192332655191421509e-01 2.092737257480621338e-01 3.181941211223602295e-01 -4.298088252544403076e-01 -6.745958328247070312e-02 -1.460107415914535522e-01 2.062545418739318848e-01 1.040469557046890259e-01 9.431339055299758911e-02 -4.483883734792470932e-03 -1.933797635138034821e-02 1.485479250550270081e-02 7.140514254570007324e-02 -6.645914912223815918e-02 -6.776164472103118896e-02 -3.066671192646026611e-01 3.691838309168815613e-02 -2.572599053382873535e-01 -1.345261484384536743e-01 1.199429109692573547e-01 4.289199709892272949e-01
7.229307666420936584e-03 9.232244640588760376e-02 -1.392927318811416626e-01 -2.089979872107505798e-02 3.683107495307922363e-01 4.476361349225044250e-02 3.526548296213150024e-02 -1.038739308714866638e-01 -3.887232765555381775e-02 -1.072660014033317566e-01 5.044414475560188293e-02 -5.943454336374998093e-03 1.164139509201049805e-01 1.726287007331848145e-01 1.264495104551315308e-01 -4.111345484852790833e-02 2.406645119190216064e-01 3.837665915489196777e-01 1.627247631549835205e-01 3.806968927383422852e-01 4.871921986341476440e-02 -2.049050331115722656e-01 3.817269578576087952e-02 -1.984580159187316895e-01 1.315475553274154663e-01 -1.188852488994598389e-01 -2.772510945796966553e-01 2.749191597104072571e-02 -1.449784040451049805e-01 8.344486355781555176e-02 3.079666495323181152e-01 2.270899415016174316e-01
3.355401009321212769e-02 3.130112215876579285e-02 9.162911772727966309e-02 1.489163935184478760e-01 2.281869649887084961e-01 -1.003959923982620239e-01 -1.301812082529067993e-01 -9.375159442424774170e-02 3.184326291084289551e-01 -3.773277625441551208e-02 1.178625524044036865e-01 -4.585046321153640747e-02 1.280664801597595215e-01 1.997855156660079956e-01 3.774807602167129517e-02 -9.912925958633422852e-02 -1.823809444904327393e-01 2.756298780441284180e-01 2.491071820259094238e-01 3.698569238185882568e-01 -1.640298590064048767e-02 2.988316118717193604e-01 -8.987975865602493286e-02 -3.245119750499725342e-01 -4.335615411400794983e-02 9.498240053653717041e-02 -1.764184683561325073e-01 -3.486620187759399414e-01 -4.787168465554714203e-03 5.567712709307670593e-02 1.050873845815658569e-01 -6.525474786758422852e-02
-7.891213148832321167e-02 7.155420631170272827e-02 3.499621450901031494e-01 -1.315012127161026001e-01 1.062651053071022034e-01 2.778426408767700195e-01 -8.842963725328445435e-02 -7.726822048425674438e-02 -1.864833533763885498e-01 1.915613263845443726e-01 4.549141973257064819e-02 1.062423884868621826e-01 1.205412764102220535e-02 1.232149377465248108e-01 2.320629060268402100e-01 -2.042795121669769287e-01 -1.723599880933761597e-01 3.113975822925567627e-01 5.725348368287086487e-02 1.127212122082710266e-01 2.936706840991973877e-01 2.294755876064300537e-01 -2.634514272212982178e-01 -8.138443529605865479e-02 -1.720014363527297974e-01 -2.326529100537300110e-02 -9.185785427689552307e-03 2.729168720543384552e-02 -2.758317291736602783e-01 1.258496791124343872e-01 5.560399591922760010e-02 2.594386935234069824e-01
-1.340987086296081543e-01 1.740013659000396729e-01 -2.133512124419212341e-02 -1.427771002054214478e-01 2.008501812815666199e-02 1.439675241708755493e-01 -2.606156170368194580e-01 -6.023184582591056824e-02 -3.621123358607292175e-02 -7.616501301527023315e-02 4.917640984058380127e-02 1.660064756870269775e-01 6.661124527454376221e-02 3.198464214801788330e-01 -2.728002145886421204e-02 -7.723584026098251343e-02 1.775733381509780884e-02 2.619251608848571777e-01 1.551125496625900269e-01 -6.920824944972991943e-02 3.008579313755035400e-01 3.931018710136413574e-02 -9.947796165943145752e-02 7.521460950374603271e-02 7.971107214689254761e-02 1.430402994155883789e-01 -4.476895034313201904e-01 -4.283031821250915527e-02 -3.829467892646789551e-01 2.639248669147491455e-01 7.028892636299133301e-02 -1.788332760334014893e-01
-1.129517555236816406e-01 2.455820096656680107e-03 4.645922034978866577e-02 2.651130594313144684e-02 1.176911965012550354e-02 3.763500973582267761e-02 -2.522799670696258545e-01 -1.826709508895874023e-01 2.006722092628479004e-01 1.378676481544971466e-02 4.509285837411880493e-02 -3.230643691495060921e-03 2.991500794887542725e-01 2.509905993938446045e-01 -5.358094349503517151e-02 -1.442956924438476562e-01 -4.084869101643562317e-02 2.496981024742126465e-01 2.310198843479156494e-01 -1.359968930482864380e-01 4.392993077635765076e-02 5.512320250272750854e-02 -5.042234063148498535e-01 -1.587608158588409424e-01 -1.225579902529716492e-01 -1.914679817855358124e-02 -2.394995242357254028e-01 -5.444932356476783752e-02 -1.486740261316299438e-01 2.083360254764556885e-01 -3.238236010074615479e-01 -2.728198468685150146e-02
1.848981156945228577e-02 7.035072892904281616e-02 1.396887153387069702e-01 -1.465765237808227539e-01 -1.657613813877105713e-01 -4.287064671516418457e-01 -4.330478981137275696e-02 1.135182008147239685e-01 -3.698644042015075684e-02 -1.153967157006263733e-01 9.627018868923187256e-02 -6.436087936162948608e-02 7.084254920482635498e-02 3.611995652318000793e-02 2.482532113790512085e-01 1.383355706930160522e-01 -1.086599305272102356e-01 3.600694835186004639e-01 2.051363885402679443e-01 -8.214706927537918091e-02 4.494227170944213867e-01 3.782756626605987549e-02 1.597630530595779419e-01 -1.540230363607406616e-01 -1.708193719387054443e-01 1.390563845634460449e-01 1.232047677040100098e-01 -1.954723149538040161e-02 -1.377796679735183716e-01 -5.961299315094947815e-02 -1.736967712640762329e-01 2.297153919935226440e-01
4.825611412525177002e-02 5.347697436809539795e-02 2.548633217811584473e-01 1.492955386638641357e-01 2.042005807161331177e-01 -1.287930458784103394e-01 1.786271780729293823e-01 1.649049967527389526e-01 8.211973309516906738e-02 2.788490429520606995e-02 -1.386242508888244629e-01 -1.149711832404136658e-01 2.974677979946136475e-01 4.715948551893234253e-02 6.766885519027709961e-02 -3.515214845538139343e-02 4.018556326627731323e-02 1.614987999200820923e-01 -2.885745838284492493e-02 -5.811556056141853333e-02 3.405450284481048584e-01 3.567046951502561569e-03 -2.374271154403686523e-01 -1.725007146596908569e-01 -9.496267139911651611e-02 2.218199670314788818e-01 -2.326499372720718384e-01 1.438989788293838501e-01 -3.774673044681549072e-01 3.169571161270141602e-01 1.017341017723083496e-01 1.825685054063796997e-01
-1.640984565019607544e-01 2.753478884696960449e-01 4.081208631396293640e-02 -8.355166018009185791e-02 4.280778467655181885e-01 -8.456676453351974487e-02 -8.215750008821487427e-02 2.158842533826828003e-01 -1.161203458905220032e-01 -1.275717169046401978e-01 5.001621320843696594e-02 1.467349380254745483e-01 2.301693409681320190e-01 -8.798439987003803253e-03 1.079866513609886169e-01 -2.107116430997848511e-01 7.059840112924575806e-02 3.643535375595092773e-01 2.200233936309814453e-01 -2.936232388019561768e-01 -3.811119124293327332e-02 1.606306731700897217e-01 3.700767457485198975e-02 -1.485175639390945435e-01 -2.032429352402687073e-02 1.383000612258911133e-01 -1.510628610849380493e-01 -3.992959111928939819e-02 -4.840524867177009583e-02 4.682764783501625061e-02 -2.470286190509796143e-01 2.222290188074111938e-01
3.681913018226623535e-01 1.883071810007095337e-01 -6.649288535118103027e-02 -2.638341188430786133e-01 -2.282798476517200470e-02 8.524484932422637939e-02 -6.493408232927322388e-02 1.388117787428200245e-03 5.565135926008224487e-02 -2.912476360797882080e-01 -1.913694590330123901e-01 -1.579816341400146484e-01 3.930186331272125244e-01 6.573727726936340332e-02 1.415969431400299072e-01 -2.946252375841140747e-02 3.612306714057922363e-02 5.104664713144302368e-02 1.215814426541328430e-01 -8.751778304576873779e-02 2.850520014762878418e-01 -4.373211041092872620e-02 -1.421093344688415527e-01 -2.316747456789016724e-01 -5.434025824069976807e-02 2.452390938997268677e-01 3.883502259850502014e-02 -3.832331299781799316e-02 -1.952110230922698975e-01 2.906356751918792725e-01 1.544336527585983276e-01 1.335981488227844238e-01
-1.992454081773757935e-01 8.585036545991897583e-02 4.159521311521530151e-02 -2.237785980105400085e-02 8.170123398303985596e-02 -1.017971709370613098e-01 -6.614277511835098267e-02 -1.820316016674041748e-01 1.381524000316858292e-02 -8.929839357733726501e-03 1.418659538030624390e-01 1.601300388574600220e-01 2.922295331954956055e-01 -4.941875115036964417e-02 -1.254491209983825684e-01 -3.037739396095275879e-01 3.550624251365661621e-01 -6.138105690479278564e-02 3.185221254825592041e-01 7.834323495626449585e-02 3.174935877323150635e-01 1.084196791052818298e-01 -3.257530555129051208e-02 -3.155227899551391602e-01 -2.809151075780391693e-02 6.501162797212600708e-02 -3.912110999226570129e-02 1.546720266342163086e-01 -6.782519072294235229e-02 1.152199059724807739e-01 1.049390882253646851e-01 3.798628449440002441e-01
-6.972817331552505493e-02 4.398497343063354492e-01 -2.487040311098098755e-01 1.217564716935157776e-01 1.244575306773185730e-01 1.287930160760879517e-01 -2.012273669242858887e-01 2.445918880403041840e-02 -4.214667528867721558e-02 1.037875637412071228e-01 -2.386191114783287048e-02 -1.066840365529060364e-01 5.716310814023017883e-02 9.101871401071548462e-02 6.935631483793258667e-02 -1.891905814409255981e-01 1.348487939685583115e-02 3.863911032676696777e-01 1.101233512163162231e-01 -1.092079579830169678e-01 3.350074291229248047e-01 2.316742092370986938e-01 -2.194552719593048096e-01 -2.024331539869308472e-01 -6.034852191805839539e-02 -1.235567498952150345e-02 -2.915630936622619629e-01 -1.246163621544837952e-01 -1.721928566694259644e-01 -1.196974888443946838e-02 -6.137224845588207245e-03 1.114855036139488220e-01
-1.598326116800308228e-01 9.517624974250793457e-02 2.541373483836650848e-02 1.982921510934829712e-01 -5.577491968870162964e-02 9.192579984664916992e-02 -2.503305077552795410e-01 -2.280535548925399780e-01 1.944554299116134644e-01 5.084669683128595352e-03 2.749552950263023376e-02 -5.458021163940429688e-02 -3.277667611837387085e-02 1.666549146175384521e-01 3.675775602459907532e-02 -1.110225245356559753e-01 -9.211357682943344116e-02 2.340507209300994873e-01 1.681520491838455200e-01 3.215167224407196045e-01 3.122073113918304443e-01 3.177114129066467285e-01 -2.861360087990760803e-03 -2.186793982982635498e-01 -3.481208384037017822e-01 5.101405456662178040e-02 3.675318509340286255e-02 2.392431907355785370e-02 1.105000227689743042e-01 1.485060155391693115e-01 1.826651841402053833e-01 2.838923633098602295e-01
-6.128138303756713867e-02 7.934279739856719971e-02 -1.880292892456054688e-01 -2.624891698360443115e-02 1.183179989457130432e-01 -1.661747843027114868e-01 -1.084599196910858154e-01 5.261849611997604370e-02 2.343399971723556519e-01 -1.724622771143913269e-02 -3.521183505654335022e-02 -1.109153404831886292e-01 -8.359747380018234253e-02 2.365284711122512817e-01 -8.877414464950561523e-02 1.284052729606628418e-01 -2.057470828294754028e-01 3.331800699234008789e-01 4.515380561351776123e-01 4.101910442113876343e-02 5.643324181437492371e-02 3.216432034969329834e-01 -1.067203953862190247e-01 1.829851977527141571e-02 1.141100302338600159e-01 8.671068400144577026e-02 5.575655773282051086e-02 9.659957140684127808e-02 -2.415343225002288818e-01 -7.513248175382614136e-02 -3.483724221587181091e-02 4.077395498752593994e-01
5.854155495762825012e-02 -1.618333011865615845e-01 2.316188067197799683e-01 1.158151403069496155e-01 1.118680313229560852e-01 -2.652105987071990967e-01 -8.423513174057006836e-02 -3.348472341895103455e-02 6.889302283525466919e-02 -2.619656622409820557e-01 2.311670407652854919e-02 -1.521743386983871460e-01 1.448664218187332153e-01 -4.087143391370773315e-02 2.334714680910110474e-01 -2.678288519382476807e-01 1.086419820785522461e-01 4.024574160575866699e-01 3.098566234111785889e-01 -5.023404583334922791e-02 -2.847503870725631714e-02 2.001821249723434448e-01 -3.803954273462295532e-02 1.771230250597000122e-01 -6.061941385269165039e-02 -1.579550951719284058e-01 -9.659481048583984375e-02 -6.417167186737060547e-02 -6.923515349626541138e-02 9.318953379988670349e-03 2.590621113777160645e-01 3.259037733078002930e-01
1.192475482821464539e-01 1.194477602839469910e-01 4.308700188994407654e-02 -6.654884666204452515e-02 -8.978173136711120605e-02 -6.465213000774383545e-02 -1.127492040395736694e-01 -7.688902318477630615e-02 1.898451149463653564e-01 -9.444677829742431641e-02 -1.507841944694519043e-01 -1.034836471080780029e-01 4.078223705291748047e-01 2.634968459606170654e-01 9.881507605314254761e-02 -1.162756234407424927e-01 -2.913173139095306396e-01 3.069182336330413818e-01 -3.871084749698638916e-02 1.176743283867835999e-01 2.448233217000961304e-01 3.637049794197082520e-01 1.024169623851776123e-01 7.598273921757936478e-03 1.773314177989959717e-02 2.742143273353576660e-01 1.779254078865051270e-01 1.625755727291107178e-01 3.242148086428642273e-02 2.293859273195266724e-01 1.104817464947700500e-01 1.653382927179336548e-02
1.564527489244937897e-02 -5.474555492401123047e-02 2.837859392166137695e-01 1.491807848215103149e-01 1.551937162876129150e-01 -5.993972346186637878e-02 2.975900173187255859e-01 2.229397892951965332e-01 8.084773272275924683e-02 -1.497049629688262939e-02 -6.742882542312145233e-03 -2.130366712808609009e-01 3.201660215854644775e-01 1.170830354094505310e-01 6.767424941062927246e-02 -1.037580370903015137e-01 -8.345109969377517700e-02 2.171801179647445679e-01 9.664973616600036621e-02 -9.168687462806701660e-02 1.570881754159927368e-01 -3.813918679952621460e-02 -2.702691555023193359e-01 -1.068082749843597412e-01 -7.628140598535537720e-02 1.703655570745468140e-01 -2.427114099264144897e-01 5.810439959168434143e-02 -3.321064412593841553e-01 2.810189425945281982e-01 1.244898512959480286e-01 2.447903603315353394e-01
-3.581924363970756531e-02 -1.413569897413253784e-01 1.487545222043991089e-01 1.819398105144500732e-01 -4.179494082927703857e-02 4.768781829625368118e-03 -8.440811187028884888e-02 1.372393369674682617e-01 -4.208385199308395386e-02 -2.947379276156425476e-02 2.508828416466712952e-02 -9.738874435424804688e-02 3.581826090812683105e-01 1.170975789427757263e-01 7.195692509412765503e-02 2.973371930420398712e-02 -4.963987693190574646e-02 2.484077215194702148e-01 2.644286118447780609e-02 -5.037853121757507324e-02 3.250783681869506836e-01 2.267090082168579102e-01 -3.283662497997283936e-01 -2.498809397220611572e-01 -1.884079724550247192e-01 -2.863493189215660095e-02 -2.343557476997375488e-01 1.567572951316833496e-01 -3.134961426258087158e-01 -1.223299186676740646e-02 3.478132784366607666e-01 7.065270841121673584e-02
4.946582764387130737e-02 9.798976033926010132e-02 3.830873966217041016e-01 2.288719117641448975e-01 1.201064139604568481e-01 1.399114914238452911e-02 1.649229787290096283e-02 -6.811881810426712036e-02 -1.696209460496902466e-01 -1.848548464477062225e-02 6.439881026744842529e-02 7.961768656969070435e-02 1.790980547666549683e-01 2.387477010488510132e-01 7.574124634265899658e-02 1.184412091970443726e-01 -1.949372515082359314e-02 4.084484875202178955e-01 -6.958057731389999390e-02 2.602645456790924072e-01 3.636920750141143799e-01 -1.564759463071823120e-01 -2.155117541551589966e-01 -1.555166244506835938e-01 7.286995183676481247e-03 1.715115085244178772e-02 -4.446756467223167419e-02 1.009969040751457214e-01 -1.755864322185516357e-01 1.677993983030319214e-01 -1.314656138420104980e-01 2.546887695789337158e-01
6.226778402924537659e-02 -1.378096491098403931e-01 3.055725097656250000e-01 5.548730120062828064e-02 1.274376958608627319e-01 -2.912213839590549469e-02 -1.184102594852447510e-01 1.730783134698867798e-01 -2.167881280183792114e-02 9.560407698154449463e-02 -1.333470642566680908e-01 5.854722484946250916e-02 2.702224552631378174e-01 2.289516627788543701e-01 1.788444072008132935e-01 -1.876325458288192749e-01 -1.397160738706588745e-01 1.836197227239608765e-01 6.499727070331573486e-02 9.707909077405929565e-03 2.055162191390991211e-01 -1.973937153816223145e-01 -4.140431284904479980e-01 -2.376225888729095459e-01 -2.265221811830997467e-02 2.800295054912567139e-01 -1.282458901405334473e-01 2.568542957305908203e-01 -1.710679680109024048e-01 8.426687121391296387e-02 8.424128405749797821e-03 1.781081557273864746e-01
-1.252810955047607422e-01 8.125037699937820435e-02 -1.579710394144058228e-01 2.914075274020433426e-03 7.642465829849243164e-02 2.702271342277526855e-01 1.408376395702362061e-01 1.066486388444900513e-01 1.419412195682525635e-01 -2.565465569496154785e-01 1.765110492706298828e-01 6.869322061538696289e-02 2.779459357261657715e-01 -2.333096787333488464e-02 -8.812058717012405396e-02 -1.518659740686416626e-01 -3.091492950916290283e-01 2.298734039068222046e-01 3.068654239177703857e-02 -1.297020316123962402e-01 1.707506030797958374e-01 1.034927889704704285e-01 -1.225175559520721436e-01 -2.700321674346923828e-01 -4.030352924019098282e-03 -7.912650704383850098e-03 -3.362641036510467529e-01 1.300917416810989380e-01 -1.981980502605438232e-01 5.760845169425010681e-02 -2.587715387344360352e-01 2.803354561328887939e-01
-3.517126664519309998e-02 1.544599384069442749e-01 -3.196944296360015869e-02 -2.792037725448608398e-01 -1.100407466292381287e-01 3.585509210824966431e-02 1.796596050262451172e-01 -4.979286715388298035e-02 1.118361577391624451e-01 -1.843325495719909668e-01 -5.631439387798309326e-02 6.772457063198089600e-02 3.701234757900238037e-01 3.504530489444732666e-01 1.349537670612335205e-01 9.386105835437774658e-02 -6.360975652933120728e-02 -9.600732475519180298e-02 1.694799810647964478e-01 -9.864240139722824097e-02 3.081927821040153503e-02 -1.030892319977283478e-02 -9.834203124046325684e-02 -3.252774775028228760e-01 3.867534175515174866e-02 2.226976901292800903e-01 -1.959550082683563232e-01 2.066767215728759766e-01 -5.619886517524719238e-02 3.296124637126922607e-01 2.299065738916397095e-01 2.039321511983871460e-01
-2.235378175973892212e-01 2.631375007331371307e-02 7.123301923274993896e-02 -9.527121484279632568e-02 8.291900157928466797e-02 -2.464723587036132812e-02 -2.680709064006805420e-01 -5.525071173906326294e-02 -1.083400323987007141e-01 7.474121451377868652e-02 2.238855510950088501e-01 -1.478714495897293091e-01 1.085214875638484955e-02 2.823365628719329834e-01 -1.135740950703620911e-01 -8.832812309265136719e-02 1.187920346856117249e-01 2.134163528680801392e-01 6.991616636514663696e-02 -1.748627126216888428e-01 4.479409754276275635e-02 -2.242090553045272827e-02 -1.949406117200851440e-01 -1.672705262899398804e-01 -1.308708339929580688e-01 2.131343334913253784e-01 -4.035643339157104492e-01 -1.275899410247802734e-01 -3.927660584449768066e-01 -3.950290381908416748e-02 -1.681660562753677368e-01 2.711583077907562256e-01
5.492415744811296463e-03 -1.994414329528808594e-01 -1.175644248723983765e-01 -8.869371563196182251e-02 2.441719323396682739e-01 -3.788513317704200745e-02 -1.968993432819843292e-02 2.284481562674045563e-02 1.714360564947128296e-01 -2.031691968441009521e-01 -2.640011310577392578e-01 -6.990008056163787842e-02 -5.433646962046623230e-02 3.249092400074005127e-01 -2.071030735969543457e-01 -4.173119738698005676e-02 -4.215267952531576157e-03 2.381781339645385742e-01 4.168183803558349609e-01 3.930144384503364563e-02 3.429583013057708740e-01 1.616319641470909119e-02 -1.735757142305374146e-01 1.650147885084152222e-02 1.376439779996871948e-01 1.253524720668792725e-01 -2.005312591791152954e-01 6.923253089189529419e-02 -1.392461061477661133e-01 -3.262271732091903687e-02 -3.960885852575302124e-02 3.100632727146148682e-01
-1.034479886293411255e-01 6.544342637062072754e-02 2.795294523239135742e-01 2.347874641418457031e-02 1.557645499706268311e-01 -2.753089070320129395e-01 -1.248162016272544861e-01 -3.152704611420631409e-02 -1.658101528882980347e-01 -1.105830892920494080e-01 1.251418292522430420e-01 1.157675534486770630e-01 7.803431153297424316e-02 1.025569885969161987e-01 6.299469619989395142e-02 -3.852384984493255615e-01 -2.134245932102203369e-01 1.947701126337051392e-01 3.949027061462402344e-01 2.872294783592224121e-01 1.002020761370658875e-01 1.263360083103179932e-01 -5.733036249876022339e-02 1.028085872530937195e-01 8.900757879018783569e-03 -1.681556738913059235e-02 -2.617896497249603271e-01 -1.486819982528686523e-01 1.768431509844958782e-03 2.351264804601669312e-01 -1.404865980148315430e-01 1.552749574184417725e-01
1.896428614854812622e-01 1.615630835294723511e-01 -1.087286472320556641e-01 -5.672821030020713806e-02 1.065359339118003845e-01 -3.166822791099548340e-01 -1.266791075468063354e-01 -5.300442501902580261e-02 -1.549630314111709595e-01 -2.473106086254119873e-01 1.980710029602050781e-01 -1.491227298974990845e-01 1.325309872627258301e-01 2.445830702781677246e-01 9.205330908298492432e-02 -8.163170516490936279e-02 -1.666716486215591431e-02 9.486086666584014893e-02 3.418774306774139404e-01 -2.606226205825805664e-01 5.229753628373146057e-02 6.707022339105606079e-02 -5.062511656433343887e-03 -1.352952122688293457e-01 1.156320273876190186e-01 1.351499706506729126e-01 8.988111466169357300e-02 -9.351469576358795166e-02 -3.742159903049468994e-01 1.488293856382369995e-01 -1.714268922805786133e-01 3.058597743511199951e-01
-2.396764308214187622e-01 3.400670364499092102e-02 1.731783151626586914e-02 -9.569090604782104492e-02 -6.772980093955993652e-03 -5.201858654618263245e-02 1.205529924482107162e-02 -1.527962535619735718e-01 1.717793941497802734e-01 -5.535930022597312927e-02 9.706837125122547150e-03 -1.223388034850358963e-02 3.258494436740875244e-01 1.828365772962570190e-01 -3.050893545150756836e-01 -2.177606821060180664e-01 2.088271677494049072e-01 -1.080951988697052002e-01 3.316231966018676758e-01 1.176025122404098511e-01 4.102115035057067871e-01 1.611562669277191162e-01 -4.509275779128074646e-03 2.961077913641929626e-02 -1.322641819715499878e-01 -1.041185930371284485e-01 -2.410842478275299072e-01 -1.451884657144546509e-01 -8.265013992786407471e-02 2.312346361577510834e-03 4.019879549741744995e-02 3.202299773693084717e-01
-4.112592637538909912e-01 -2.872914075851440430e-02 -7.058578729629516602e-02 2.710004895925521851e-02 1.173599739558994770e-03 -3.592900633811950684e-01 -2.668974101543426514e-01 1.096458956599235535e-01 -9.135343134403228760e-02 -3.662507832050323486e-01 2.025391012430191040e-01 2.697400562465190887e-02 1.329761296510696411e-01 2.537471652030944824e-01 8.444941043853759766e-02 1.037231832742691040e-01 -1.503056734800338745e-01 3.048742413520812988e-01 2.791272290050983429e-02 -1.125696301460266113e-01 1.230217814445495605e-01 1.445952951908111572e-01 -1.043926700949668884e-01 -2.414124906063079834e-01 1.540405154228210449e-01 -1.743452064692974091e-02 -1.549768000841140747e-01 1.568657159805297852e-01 -9.166155010461807251e-02 4.068971052765846252e-02 1.001811102032661438e-01 -2.862510643899440765e-02
-1.940940171480178833e-01 1.881185173988342285e-01 -9.495248645544052124e-02 -2.630924284458160400e-01 4.354726150631904602e-02 -1.791830658912658691e-01 -2.703003287315368652e-01 -8.611300587654113770e-02 1.433278620243072510e-01 -1.277894228696823120e-01 -1.546774990856647491e-02 3.478902950882911682e-02 1.020238250494003296e-01 2.100277841091156006e-01 -7.048384100198745728e-02 1.710027754306793213e-01 -2.188646942377090454e-01 2.597438991069793701e-01 2.528009414672851562e-01 1.571830362081527710e-01 5.672049522399902344e-02 3.233050405979156494e-01 -1.227552816271781921e-01 7.253529876470565796e-02 1.725767180323600769e-02 1.093128323554992676e-01 2.497171163558959961e-01 2.151806056499481201e-01 -2.705036699771881104e-01 1.317067295312881470e-01 4.852017387747764587e-03 2.523166239261627197e-01
8.036246150732040405e-02 -1.537299156188964844e-01 1.007544323801994324e-01 -1.212695017457008362e-01 8.017761260271072388e-02 -2.764568924903869629e-01 -1.907981932163238525e-01 4.270326346158981323e-02 -1.337185353040695190e-01 -5.601766705513000488e-02 -2.530027627944946289e-01 3.056003153324127197e-02 -3.793464601039886475e-02 2.669774293899536133e-01 -1.892293244600296021e-01 9.642148390412330627e-03 3.222643956542015076e-02 2.410007715225219727e-01 2.028015702962875366e-01 1.122010126709938049e-01 4.522036015987396240e-01 -8.544227108359336853e-03 -1.884805224835872650e-02 -1.963658072054386139e-02 5.700740963220596313e-02 -1.000889614224433899e-01 -1.418725401163101196e-01 2.674779109656810760e-02 -2.402853220701217651e-01 -3.085357882082462311e-02 6.336829811334609985e-02 4.630684852600097656e-01
[truncated: 3,265,191 more chars]
