# Supplementary material for: The Language of Innovation
Source: PLoS One. 2020 Apr 30;15(4):e0230107. doi: 10.1371/journal.pone.0230107 (PMC7194493; doi:10.1371/journal.pone.0230107)
Supplement: S22 File — (GZ) [file pone.0230107.s022.tar.gz › 2000-2004/V2Run_11_VS_4500_embeddings2000-2004ED32.txt]

2.693132162094116211e-01 2.291566692292690277e-02 -1.168021112680435181e-01 -4.794544726610183716e-02 -1.186785697937011719e-01 -6.682638078927993774e-02 -3.758788108825683594e-01 7.772552967071533203e-02 -1.976384073495864868e-01 3.214828968048095703e-01 -6.237924098968505859e-02 -9.360913187265396118e-02 -2.775140851736068726e-02 4.449642077088356018e-02 -1.125354394316673279e-01 -2.091519236564636230e-01 1.823974996805191040e-01 1.277970373630523682e-01 4.333332926034927368e-02 1.055148765444755554e-01 -1.516792476177215576e-01 3.352573812007904053e-01 1.291854083538055420e-01 6.181969121098518372e-02 6.309330463409423828e-02 8.368399739265441895e-02 -1.826721131801605225e-01 6.067960709333419800e-02 -3.466891944408416748e-01 2.971540689468383789e-01 -1.400140821933746338e-01 -1.903757303953170776e-01
1.695114746689796448e-02 -1.080602705478668213e-01 2.014432549476623535e-01 8.184181153774261475e-02 -8.337233960628509521e-02 1.144555807113647461e-01 -9.447209537029266357e-03 -2.157599478960037231e-01 3.955157101154327393e-02 5.056785941123962402e-01 3.948845714330673218e-02 -1.635832786560058594e-01 -1.100373566150665283e-01 8.668500930070877075e-02 2.498166859149932861e-01 -3.858080506324768066e-02 1.039185225963592529e-01 2.416684180498123169e-01 1.449765563011169434e-01 3.041601479053497314e-01 -3.270999193191528320e-01 1.227351650595664978e-01 -1.145480126142501831e-01 1.376632004976272583e-01 -3.204038739204406738e-02 6.991603970527648926e-02 -8.465132117271423340e-02 3.003068864345550537e-01 -1.476605534553527832e-01 -1.680208295583724976e-01 7.124770432710647583e-02 -9.854670614004135132e-02
1.855996847152709961e-01 -4.358522966504096985e-02 1.663642525672912598e-01 2.483270764350891113e-01 1.450442150235176086e-02 1.051363572478294373e-01 -2.344071492552757263e-02 -1.977477073669433594e-01 -1.457498371601104736e-01 4.197072386741638184e-01 -1.494344174861907959e-01 -4.371263831853866577e-02 -7.716262340545654297e-02 2.505854964256286621e-01 -1.243892833590507507e-01 1.559744477272033691e-01 6.510844081640243530e-02 -5.714736133813858032e-02 -3.320806473493576050e-02 2.739268243312835693e-01 -2.338164299726486206e-01 1.659360677003860474e-01 -5.055606365203857422e-02 1.269006133079528809e-01 -6.783462315797805786e-02 -2.008608430624008179e-01 1.227024570107460022e-02 -4.282071068882942200e-02 -2.096781134605407715e-01 3.957406282424926758e-01 -2.073167264461517334e-01 1.349471658468246460e-01
1.413282752037048340e-01 -1.697830259799957275e-01 -1.703728139400482178e-01 2.823774218559265137e-01 -1.842450201511383057e-01 -3.145341575145721436e-02 -3.580007553100585938e-01 1.261690706014633179e-01 1.638442575931549072e-01 2.211246788501739502e-01 5.173021182417869568e-02 -2.442024648189544678e-01 2.712070047855377197e-01 -4.041347652673721313e-02 3.344533266499638557e-03 1.917336732149124146e-01 1.377256214618682861e-01 2.735068276524543762e-02 1.740763932466506958e-01 1.947867870330810547e-02 -1.125813648104667664e-01 5.350674688816070557e-02 3.473867848515510559e-02 2.574907243251800537e-01 3.663905337452888489e-02 1.796723455190658569e-01 -4.260164871811866760e-02 -4.426080733537673950e-03 -1.764258593320846558e-01 3.173150420188903809e-01 9.102196991443634033e-02 -3.231143057346343994e-01
1.919940114021301270e-01 -1.648032218217849731e-01 -3.915913403034210205e-02 2.893082499504089355e-01 -6.903372704982757568e-02 1.078642681241035461e-01 -2.933941781520843506e-01 7.613606005907058716e-02 1.739483326673507690e-02 2.881923317909240723e-01 7.233269512653350830e-02 -1.071898490190505981e-01 -8.265773952007293701e-02 3.686915934085845947e-01 -2.705574408173561096e-02 -5.384779348969459534e-02 6.269583106040954590e-02 1.737654954195022583e-01 3.866232559084892273e-02 -1.339705567806959152e-02 -2.081833481788635254e-01 1.837639808654785156e-01 3.265836238861083984e-01 1.810243427753448486e-01 1.605371087789535522e-01 1.551869697868824005e-02 -3.143198788166046143e-01 -1.259611248970031738e-01 3.891477733850479126e-02 3.146738409996032715e-01 4.186319129075855017e-04 4.945519566535949707e-02
3.585028946399688721e-01 -1.684602051973342896e-01 -1.911488175392150879e-01 2.026617377996444702e-01 1.308512985706329346e-01 6.176775321364402771e-02 -9.863080084323883057e-02 1.466704756021499634e-01 -6.522358395159244537e-03 4.023654460906982422e-01 -1.750107258558273315e-01 2.432050555944442749e-01 -5.731159821152687073e-03 7.523310929536819458e-02 7.277947664260864258e-02 1.607517898082733154e-02 1.463058292865753174e-01 1.595523953437805176e-01 6.557215750217437744e-02 -3.240484371781349182e-02 -3.034420907497406006e-01 -7.295002788305282593e-02 2.319213747978210449e-01 1.215544063597917557e-02 1.196611523628234863e-01 -7.206673920154571533e-02 -2.269463986158370972e-01 -1.045208517462015152e-02 -2.173894494771957397e-01 2.904182374477386475e-01 -4.922395572066307068e-02 -2.040765434503555298e-01
2.412203252315521240e-01 -1.423346251249313354e-01 1.677464842796325684e-01 2.581834234297275543e-02 1.951621845364570618e-02 7.933394610881805420e-02 -3.143594861030578613e-01 -7.907497882843017578e-02 -1.252414286136627197e-01 4.213674068450927734e-01 -2.468396537005901337e-02 1.898720562458038330e-01 -7.476407103240489960e-03 2.117464542388916016e-01 -6.549762189388275146e-02 3.301196992397308350e-01 -1.792605407536029816e-02 -4.769123718142509460e-02 7.133863866329193115e-02 2.366577535867691040e-01 -9.674754738807678223e-02 3.157443106174468994e-01 1.640321761369705200e-01 2.075684964656829834e-01 4.778088629245758057e-02 -6.070279702544212341e-02 -3.083515465259552002e-01 -6.978290528059005737e-02 -9.399230778217315674e-02 1.150046512484550476e-01 -1.243521496653556824e-01 -8.222364634275436401e-02
1.709392517805099487e-01 -3.549148142337799072e-01 -9.300629794597625732e-02 1.798555552959442139e-01 -4.166007041931152344e-03 -1.001181155443191528e-01 -2.476630732417106628e-03 -2.243618667125701904e-01 -7.818649709224700928e-02 3.416139483451843262e-01 -1.257984191179275513e-01 4.997587576508522034e-02 1.809342354536056519e-01 2.767283916473388672e-01 -2.046558074653148651e-02 4.191321134567260742e-02 1.329052448272705078e-01 1.533179134130477905e-01 2.343265414237976074e-01 2.290703952312469482e-01 -2.378030866384506226e-02 6.140808761119842529e-02 2.106521129608154297e-01 1.797876507043838501e-01 4.332970455288887024e-02 -8.192433416843414307e-02 -1.183026731014251709e-01 -2.680723667144775391e-01 -2.681485712528228760e-01 2.401029169559478760e-01 1.877255886793136597e-01 -4.445539414882659912e-02
-4.325248301029205322e-02 1.629954390227794647e-02 -2.473830617964267731e-02 1.892414540052413940e-01 -2.531966865062713623e-01 -6.616704910993576050e-02 -7.806852459907531738e-02 -1.447947621345520020e-01 -1.731066219508647919e-02 4.128973782062530518e-01 2.133895875886082649e-03 1.206728592514991760e-01 -4.039269313216209412e-02 3.079750537872314453e-01 -3.692084178328514099e-02 3.435490429401397705e-01 8.114097267389297485e-02 8.964227139949798584e-02 1.102704629302024841e-01 -1.193748787045478821e-02 -4.623081162571907043e-02 1.951255500316619873e-01 2.164750546216964722e-01 1.804815232753753662e-01 -1.180010288953781128e-01 -1.349500715732574463e-01 -1.368884146213531494e-01 1.704588085412979126e-01 -3.488633334636688232e-01 2.451281845569610596e-01 -2.373929470777511597e-01 -5.050709936767816544e-03
1.825178861618041992e-01 -3.745447695255279541e-01 3.231098130345344543e-02 -1.565744429826736450e-01 -2.007446289062500000e-01 5.881611257791519165e-02 -1.609442979097366333e-01 -2.503228485584259033e-01 -1.700655668973922729e-01 2.369335889816284180e-01 1.798860430717468262e-01 -7.008152455091476440e-02 -2.157284468412399292e-01 3.236119151115417480e-01 -4.333841428160667419e-02 2.755214087665081024e-02 1.600250452756881714e-01 2.254251092672348022e-01 2.830041348934173584e-01 2.258395403623580933e-01 5.940369889140129089e-02 1.271570622920989990e-01 -3.290507569909095764e-02 1.885380446910858154e-01 -2.495230883359909058e-01 -9.651830047369003296e-02 2.347514219582080841e-02 7.611676305532455444e-02 -1.500929445028305054e-01 4.592758417129516602e-02 -1.484175026416778564e-01 -6.210460513830184937e-02
1.535663306713104248e-01 -4.560534656047821045e-01 -5.123578477650880814e-03 1.810665875673294067e-01 -4.119417965412139893e-01 -8.040490746498107910e-02 -3.260711133480072021e-01 9.877081215381622314e-02 -1.199203431606292725e-01 7.563177496194839478e-02 -7.228455692529678345e-02 -1.100162342190742493e-01 -1.911746710538864136e-02 1.780811138451099396e-02 4.149461537599563599e-02 3.213848546147346497e-02 -3.503953292965888977e-02 1.457871198654174805e-01 1.726824939250946045e-01 -5.224312469363212585e-02 -1.126174330711364746e-01 1.102245226502418518e-01 2.675826251506805420e-01 1.652330011129379272e-01 2.913941442966461182e-02 -6.776534020900726318e-02 1.387530714273452759e-01 -9.868020564317703247e-02 -3.155308365821838379e-01 1.661712080240249634e-01 -4.490396752953529358e-02 -2.452143132686614990e-01
7.775516062974929810e-02 -2.214834690093994141e-01 -1.016938760876655579e-01 4.460904374718666077e-02 -2.978775799274444580e-01 -2.441453002393245697e-02 -8.493697643280029297e-02 -3.379591973498463631e-03 -4.445600509643554688e-02 2.817847728729248047e-01 1.706662327051162720e-01 -1.545004174113273621e-02 -1.666315644979476929e-01 1.353550851345062256e-01 1.284774485975503922e-02 2.191730439662933350e-01 2.434389293193817139e-02 9.632070362567901611e-02 8.923298865556716919e-02 3.719523847103118896e-01 -1.758481711149215698e-01 3.342550098896026611e-01 -2.776011526584625244e-01 2.914872020483016968e-02 -1.604333072900772095e-01 -2.093059271574020386e-01 -3.958388268947601318e-01 -2.709387801587581635e-02 -1.308789253234863281e-01 3.062629140913486481e-02 4.992386326193809509e-03 9.579309821128845215e-02
2.305064648389816284e-01 -1.640269160270690918e-01 -1.727494783699512482e-02 8.637139201164245605e-02 -2.613163180649280548e-02 -5.528859794139862061e-02 -6.935670040547847748e-03 -4.740647971630096436e-02 -1.738679409027099609e-02 5.605642199516296387e-01 3.447110950946807861e-02 2.549350261688232422e-01 -7.749098353087902069e-03 2.992518544197082520e-01 -1.786771267652511597e-01 -1.060176938772201538e-01 1.211313605308532715e-01 6.862876564264297485e-02 1.229432672262191772e-01 2.667624950408935547e-01 -1.976535320281982422e-01 3.208281397819519043e-01 1.304316669702529907e-01 7.914538681507110596e-02 1.023475751280784607e-01 -4.699359089136123657e-02 -7.359759509563446045e-02 -1.270490586757659912e-01 -1.072729751467704773e-01 2.583129107952117920e-01 -7.104424387216567993e-02 -6.496834009885787964e-02
-6.607417762279510498e-02 -1.831463873386383057e-01 -6.384243816137313843e-02 4.094020929187536240e-03 -2.982931025326251984e-02 1.255380362272262573e-01 -8.995737135410308838e-02 -1.990527659654617310e-02 -1.479295939207077026e-01 4.481763243675231934e-01 -8.099510520696640015e-02 -7.625257223844528198e-02 3.393727168440818787e-02 5.880036577582359314e-02 -1.576481312513351440e-01 2.069427371025085449e-01 2.919136919081211090e-02 2.243739515542984009e-01 1.616105139255523682e-01 8.420211076736450195e-02 -2.364035248756408691e-01 2.204567342996597290e-01 1.026558279991149902e-01 9.518017619848251343e-02 -1.504715234041213989e-01 -6.125994026660919189e-02 -2.054945528507232666e-01 -1.904944181442260742e-01 -1.965362727642059326e-01 4.307344555854797363e-01 -1.937837302684783936e-01 2.243725359439849854e-01
1.856460124254226685e-01 -2.593138813972473145e-01 1.217255815863609314e-01 2.003076076507568359e-01 -3.948836922645568848e-01 -4.995179548859596252e-02 -2.482419312000274658e-01 7.254318147897720337e-02 6.251857429742813110e-02 2.193507701158523560e-01 9.430141746997833252e-02 -4.152126144617795944e-03 -5.443907156586647034e-02 -9.934734553098678589e-02 1.715877503156661987e-01 4.694462567567825317e-02 1.101320162415504456e-01 4.770299494266510010e-01 1.628029495477676392e-01 7.041562348604202271e-02 -1.826166808605194092e-01 3.824642300605773926e-02 2.945357263088226318e-01 5.553222075104713440e-02 -4.765643179416656494e-02 6.844958662986755371e-02 -7.478116452693939209e-02 5.171604081988334656e-02 -2.426202446222305298e-01 9.146075695753097534e-02 -1.830702871084213257e-01 -2.932142466306686401e-02
2.286360561847686768e-01 -1.071008443832397461e-01 1.356249600648880005e-01 2.078691422939300537e-01 -1.160597801208496094e-01 -2.209830842912197113e-02 -2.242963463068008423e-01 -1.397341489791870117e-01 2.033663354814052582e-02 4.989600479602813721e-01 -1.059002801775932312e-02 1.215180382132530212e-01 1.507205963134765625e-01 1.929486244916915894e-01 1.956301741302013397e-02 1.462935358285903931e-01 1.431724429130554199e-01 -1.183984219096601009e-03 2.092949301004409790e-02 8.568415045738220215e-02 -2.958200871944427490e-01 2.757434844970703125e-01 3.135391473770141602e-01 -2.523613534867763519e-02 -7.094430923461914062e-02 -3.728456795215606689e-02 -1.948269456624984741e-01 -1.585497558116912842e-01 -1.348788738250732422e-01 2.469181865453720093e-01 -3.590504638850688934e-03 -7.358653098344802856e-02
1.886144876480102539e-01 -7.809410244226455688e-02 -6.589671224355697632e-02 7.780889421701431274e-02 1.951644010841846466e-02 1.326346844434738159e-01 4.045462980866432190e-02 -5.712416395545005798e-02 1.759074479341506958e-01 4.080287218093872070e-01 -1.117134690284729004e-01 5.074135586619377136e-02 6.710319966077804565e-02 2.448714673519134521e-01 -1.351338475942611694e-01 1.394361704587936401e-01 1.394520998001098633e-01 2.657787203788757324e-01 9.986624121665954590e-02 2.219035923480987549e-01 -2.129666954278945923e-01 1.584812104701995850e-01 3.642470836639404297e-01 1.149570271372795105e-01 1.470257043838500977e-01 -5.159656330943107605e-02 -4.211322963237762451e-02 -1.442413181066513062e-01 -1.029275804758071899e-01 1.956568062305450439e-01 -1.801554560661315918e-01 -3.413960635662078857e-01
3.642492592334747314e-01 -1.737802624702453613e-01 6.938202679157257080e-02 6.319863349199295044e-02 -7.795276120305061340e-03 2.104216814041137695e-02 -1.218736246228218079e-01 -3.384177386760711670e-01 -1.175672411918640137e-01 1.293545961380004883e-01 -1.377059221267700195e-01 -1.890686750411987305e-01 -2.535211443901062012e-01 1.661382466554641724e-01 1.952949762344360352e-01 2.141127735376358032e-02 1.526256352663040161e-01 2.400574237108230591e-01 2.234949767589569092e-01 7.833950221538543701e-02 -7.682185620069503784e-02 2.497940957546234131e-01 -3.844923153519630432e-02 -1.311577260494232178e-01 -3.010287284851074219e-01 -1.085476577281951904e-01 -3.075389266014099121e-01 5.977269634604454041e-02 -1.911704689264297485e-01 -9.807154536247253418e-02 7.358209788799285889e-02 -8.107262104749679565e-02
1.747126132249832153e-02 -3.298233151435852051e-01 1.001052632927894592e-01 2.124094665050506592e-01 1.770532727241516113e-01 -1.194726154208183289e-01 -2.164386510848999023e-01 -1.818890720605850220e-01 -2.387701906263828278e-02 5.066046118736267090e-01 -7.937315851449966431e-02 2.035432308912277222e-01 8.999960869550704956e-02 9.092518687248229980e-02 2.831651456654071808e-02 -1.066052764654159546e-01 5.319950636476278305e-03 2.142317891120910645e-01 2.279841005802154541e-01 1.629305481910705566e-01 -1.312477886676788330e-01 1.014221385121345520e-01 2.431090623140335083e-01 6.108117848634719849e-02 4.276538640260696411e-02 -8.851300925016403198e-02 -1.568359732627868652e-01 -2.794852107763290405e-02 -2.027764469385147095e-01 2.652053236961364746e-01 -6.940866261720657349e-02 -1.031292676925659180e-01
2.180591374635696411e-01 -1.891058534383773804e-01 -1.324690598994493484e-02 -4.422227665781974792e-02 1.824508421123027802e-02 7.406070828437805176e-02 -1.193154677748680115e-01 7.586068660020828247e-02 2.183544039726257324e-01 3.914800882339477539e-01 -1.331779509782791138e-01 1.471253186464309692e-01 -1.231356058269739151e-02 3.411253392696380615e-01 1.896195560693740845e-01 -1.786873792298138142e-03 6.553404033184051514e-02 2.204531729221343994e-01 1.887605339288711548e-01 6.938420236110687256e-02 -2.679018676280975342e-01 8.417626470327377319e-02 1.744105368852615356e-01 1.152990981936454773e-01 7.192053366452455521e-03 9.953098371624946594e-03 -1.089782118797302246e-01 -1.828068196773529053e-01 -8.692417293787002563e-02 4.292799532413482666e-01 -1.307483762502670288e-01 -1.602130234241485596e-01
1.357908099889755249e-01 9.517786651849746704e-02 1.583369970321655273e-01 2.525444626808166504e-01 2.167124897241592407e-01 -3.411342203617095947e-01 -6.392114609479904175e-02 -1.813548430800437927e-02 3.359501808881759644e-02 1.391073614358901978e-01 -1.794626116752624512e-01 4.798215255141258240e-02 -1.486000269651412964e-01 1.088760606944561005e-02 -3.309977427124977112e-02 2.996802702546119690e-02 2.515979111194610596e-01 -1.394398063421249390e-01 1.776745766401290894e-01 -7.178774103522300720e-03 -3.440492451190948486e-01 2.667632997035980225e-01 1.786019057035446167e-01 3.389332294464111328e-01 -1.713245064020156860e-01 -2.990389242768287659e-02 -5.629393458366394043e-02 1.124391779303550720e-01 -3.210024535655975342e-01 3.097075596451759338e-02 -1.539391428232192993e-01 -1.108587756752967834e-01
2.140713185071945190e-01 -2.142544686794281006e-01 -1.094319671392440796e-01 2.348183393478393555e-01 -2.114862948656082153e-01 5.914065986871719360e-02 -2.948684692382812500e-01 -3.359097242355346680e-02 -1.833242028951644897e-01 2.272516638040542603e-01 -8.071433007717132568e-02 -9.180411696434020996e-02 -7.624906301498413086e-02 1.263484209775924683e-01 2.373497486114501953e-01 1.539069861173629761e-01 1.646982580423355103e-01 3.598683327436447144e-02 -6.210605613887310028e-03 3.469851911067962646e-01 -3.318569660186767578e-01 2.262913882732391357e-01 -2.052563577890396118e-01 1.349028497934341431e-01 -2.892891466617584229e-01 3.710493817925453186e-02 -1.262334585189819336e-01 -6.455317884683609009e-02 6.087823212146759033e-02 7.394742965698242188e-02 -1.726049557328224182e-02 1.330287903547286987e-01
2.777826189994812012e-01 1.446249615401029587e-02 -1.171445474028587341e-01 1.282748132944107056e-01 2.314009219408035278e-01 -1.499220132827758789e-01 -8.666172623634338379e-02 -2.666837275028228760e-01 2.285677380859851837e-02 4.239932298660278320e-01 -1.662450656294822693e-02 1.348772924393415451e-02 1.684733852744102478e-02 1.911922395229339600e-01 7.607631385326385498e-02 -7.173310965299606323e-02 7.314076274633407593e-02 -1.210250928997993469e-01 1.824508160352706909e-01 2.168930172920227051e-01 -1.932505890727043152e-02 1.822500377893447876e-01 1.197345629334449768e-01 1.172097846865653992e-01 -2.651904225349426270e-01 -1.343432217836380005e-01 -2.507778406143188477e-01 -2.878046929836273193e-01 -2.782702147960662842e-01 1.798803508281707764e-01 -5.783713981509208679e-02 7.235535420477390289e-03
2.783759832382202148e-01 -1.600201129913330078e-01 -9.527846239507198334e-03 1.192244291305541992e-01 -2.934639453887939453e-01 -6.111604627221822739e-03 -4.280466139316558838e-01 -3.460138663649559021e-02 2.320146113634109497e-01 1.801737248897552490e-01 7.203720510005950928e-02 -3.146720230579376221e-01 1.233094036579132080e-01 -1.031329333782196045e-01 8.484762907028198242e-02 1.054925844073295593e-01 -5.970588698983192444e-02 6.314534693956375122e-02 6.931833922863006592e-02 1.688078641891479492e-01 -1.435466110706329346e-01 2.324448972940444946e-01 1.241898983716964722e-01 2.800835967063903809e-01 7.409725338220596313e-02 4.240111261606216431e-02 9.174951910972595215e-02 -8.038348704576492310e-02 -2.826682925224304199e-01 4.641653969883918762e-02 1.685095280408859253e-01 -1.880594491958618164e-01
1.309568285942077637e-01 -5.493647232651710510e-02 -2.416325034573674202e-03 1.705085933208465576e-01 7.792415563017129898e-03 1.480906605720520020e-01 -1.345436573028564453e-01 -1.209071725606918335e-01 -9.057736024260520935e-03 4.841035008430480957e-01 -2.571455240249633789e-01 1.083639860153198242e-01 2.605639398097991943e-01 2.387149631977081299e-01 -1.800733804702758789e-01 -4.193086177110671997e-02 3.465704992413520813e-02 3.225006461143493652e-01 -2.360600233078002930e-02 1.615600287914276123e-01 5.422102659940719604e-02 6.086178123950958252e-02 -9.746720641851425171e-02 6.062710285186767578e-02 -2.216565310955047607e-01 -2.693090140819549561e-01 -2.788945138454437256e-01 -7.290363311767578125e-02 -2.427734434604644775e-01 7.539030909538269043e-02 6.005011126399040222e-02 1.516456482931971550e-03
2.018668353557586670e-01 -2.042226940393447876e-01 1.110603883862495422e-01 2.490465939044952393e-01 -4.985857009887695312e-01 7.503386586904525757e-02 -1.929031461477279663e-01 2.028979063034057617e-01 -2.835102565586566925e-02 1.889703869819641113e-01 9.977640211582183838e-02 8.389593660831451416e-02 5.946726351976394653e-02 -1.139857806265354156e-02 -4.545780364423990250e-03 -5.686969310045242310e-02 2.281572204083204269e-03 3.069194555282592773e-01 9.325047954916954041e-03 9.367214888334274292e-02 -9.220562130212783813e-02 1.504645794630050659e-01 1.939736604690551758e-01 2.626942396163940430e-01 -1.467658132314682007e-01 -1.051041781902313232e-01 5.970365554094314575e-02 -1.834886521100997925e-01 -1.704216152429580688e-01 2.021979242563247681e-01 8.669259399175643921e-02 -2.491068542003631592e-01
1.099968850612640381e-01 -2.840317785739898682e-02 -1.484886277467012405e-02 5.796033889055252075e-02 -6.508892029523849487e-02 6.138549000024795532e-02 -1.742549091577529907e-01 -2.420230656862258911e-01 -2.253357023000717163e-01 3.740510046482086182e-01 -9.316810220479965210e-02 2.205670624971389771e-01 1.313432455062866211e-01 1.002881973981857300e-01 -4.477502405643463135e-02 -1.386216580867767334e-01 -9.879836440086364746e-02 2.200165987014770508e-01 -1.819770410656929016e-02 2.773353159427642822e-01 -9.375473111867904663e-02 1.340954303741455078e-01 1.280774325132369995e-01 2.410953044891357422e-01 -6.285031884908676147e-02 -1.845118701457977295e-01 -3.378067314624786377e-01 -1.739609390497207642e-01 -2.312942743301391602e-01 3.172277808189392090e-01 1.220987439155578613e-01 4.351508617401123047e-02
5.921331793069839478e-02 -8.079392462968826294e-02 7.479207217693328857e-02 5.577569827437400818e-02 -3.474223613739013672e-01 6.575653702020645142e-02 -4.600400030612945557e-01 -3.190753981471061707e-02 2.714379429817199707e-01 1.122011616826057434e-01 -1.872825324535369873e-01 -2.160071879625320435e-01 -3.828335553407669067e-02 -1.351118683815002441e-01 -1.096037849783897400e-01 1.794104874134063721e-01 7.965987920761108398e-02 2.295063734054565430e-01 1.505599319934844971e-01 1.909583359956741333e-01 -8.336403965950012207e-02 -3.307721763849258423e-02 -9.132548235356807709e-03 1.852708458900451660e-01 3.625803813338279724e-02 1.414462924003601074e-01 3.910848125815391541e-02 7.869227975606918335e-02 -4.094415307044982910e-01 2.306848913431167603e-01 1.815639249980449677e-02 -2.865236811339855194e-02
-6.653596647083759308e-03 -3.389733135700225830e-01 -1.012011319398880005e-01 1.074742004275321960e-01 -2.522976882755756378e-02 -9.082299470901489258e-02 -2.138749361038208008e-01 -2.340058684349060059e-01 1.093358173966407776e-02 5.301505923271179199e-01 -7.048178464174270630e-02 4.691019281744956970e-02 -2.365326322615146637e-02 2.275712788105010986e-01 -4.325064271688461304e-02 1.977189034223556519e-01 8.817718178033828735e-02 5.298542976379394531e-02 7.306841015815734863e-02 1.423738449811935425e-01 -3.548766672611236572e-01 3.056375384330749512e-01 1.557573825120925903e-01 4.088440537452697754e-02 8.721813559532165527e-02 5.710247904062271118e-02 -9.257891774177551270e-02 -1.599159240722656250e-01 -1.695909947156906128e-01 9.031153284013271332e-03 -1.135715767741203308e-01 -6.313955038785934448e-02
5.691267549991607666e-02 -1.882871240377426147e-01 4.487099125981330872e-02 1.929568797349929810e-01 -2.938438951969146729e-01 -2.295220457017421722e-02 -3.454643189907073975e-01 1.719003021717071533e-01 -1.014362461864948273e-02 2.053321301937103271e-01 4.385704547166824341e-02 -3.050268441438674927e-02 1.140750944614410400e-01 -1.640519797801971436e-01 1.719758659601211548e-01 -7.481514662504196167e-02 1.558234822005033493e-02 1.449897140264511108e-01 2.213459610939025879e-01 2.560699880123138428e-01 7.033920846879482269e-03 1.241973713040351868e-01 1.267503201961517334e-01 3.609392940998077393e-01 1.389195919036865234e-01 1.138980239629745483e-01 9.392222017049789429e-02 -1.385016739368438721e-01 -3.263162374496459961e-01 2.431904673576354980e-01 6.194061785936355591e-02 -1.967123001813888550e-01
3.385504707694053650e-02 -8.110093325376510620e-02 1.390957534313201904e-01 4.362668842077255249e-02 -2.945909500122070312e-01 -1.255557239055633545e-01 6.528356671333312988e-02 4.608426615595817566e-02 -2.234870642423629761e-01 3.055477738380432129e-01 -1.120457574725151062e-01 4.295764490962028503e-03 -3.574160858988761902e-02 1.415997445583343506e-01 -1.311021000146865845e-01 -1.310758739709854126e-01 2.743048071861267090e-01 -2.924308180809020996e-02 4.829930141568183899e-02 -4.462589696049690247e-02 -2.453738301992416382e-01 3.727094531059265137e-01 -9.476252645254135132e-02 4.970547854900360107e-01 -3.594827279448509216e-02 -1.145111992955207825e-01 -2.020319253206253052e-01 5.284912511706352234e-02 -4.127533361315727234e-02 7.728789746761322021e-02 -2.025744765996932983e-01 -9.056187421083450317e-02
-2.944135107100009918e-03 -2.531710863113403320e-01 1.899885758757591248e-02 1.716364026069641113e-01 1.991100758314132690e-01 -2.034082412719726562e-01 -6.785704940557479858e-02 -1.137061417102813721e-01 7.611270248889923096e-02 3.517389595508575439e-01 8.231308311223983765e-03 -2.067108079791069031e-02 9.094578772783279419e-02 3.454320728778839111e-01 -1.006758958101272583e-01 1.675904691219329834e-01 7.128790766000747681e-02 -2.015597932040691376e-02 -9.770411998033523560e-02 3.384847044944763184e-01 -1.989158391952514648e-01 3.000196218490600586e-01 -8.835817128419876099e-02 -5.544301494956016541e-02 -5.730347707867622375e-02 -2.805101275444030762e-01 -3.117105960845947266e-01 -1.095394194126129150e-01 -8.540948480367660522e-02 2.002039402723312378e-01 5.297016724944114685e-02 -1.778207719326019287e-02
2.613729238510131836e-01 -2.683885097503662109e-01 -4.483492672443389893e-02 2.022152543067932129e-01 7.974233594723045826e-04 -1.341150403022766113e-01 -1.533147394657135010e-01 9.749001823365688324e-03 2.579205110669136047e-02 5.562316179275512695e-01 -1.397313922643661499e-01 -6.114122644066810608e-02 1.201087832450866699e-01 2.646912038326263428e-01 5.632232874631881714e-02 8.947888761758804321e-02 9.613817930221557617e-02 8.663965016603469849e-02 2.608989477157592773e-01 8.119495213031768799e-02 -1.721100956201553345e-01 2.621085643768310547e-01 2.679046690464019775e-01 5.190474539995193481e-02 1.002198755741119385e-01 -1.213397160172462463e-01 -1.934719681739807129e-01 2.742056548595428467e-02 2.412848174571990967e-02 1.333743035793304443e-01 2.040017023682594299e-02 1.539698895066976547e-02
-4.757033288478851318e-02 -1.191210560500621796e-02 -3.265033662319183350e-02 1.168320141732692719e-02 -1.380348950624465942e-01 -2.327865362167358398e-01 -3.937276899814605713e-01 -4.372736066579818726e-02 2.396561801433563232e-01 1.117463484406471252e-01 2.030718624591827393e-01 -3.709066286683082581e-02 5.951326340436935425e-02 8.216204494237899780e-02 -2.766509912908077240e-02 -3.242506086826324463e-02 -1.199322640895843506e-01 3.159499466419219971e-01 9.826111793518066406e-02 2.987524867057800293e-01 -1.075479090213775635e-01 -1.855813525617122650e-02 -1.176582351326942444e-01 2.996257841587066650e-01 -2.167380154132843018e-01 1.924929022789001465e-01 -2.555443719029426575e-02 -2.979099983349442482e-03 -3.554840385913848877e-01 9.226995706558227539e-02 -2.568222023546695709e-02 -3.044518530368804932e-01
7.371053099632263184e-02 -1.255295127630233765e-01 1.376511305570602417e-01 1.180809885263442993e-01 -7.807731628417968750e-02 1.787520647048950195e-01 -2.564401030540466309e-01 -8.740060776472091675e-02 -2.997480928897857666e-01 3.339301347732543945e-01 5.702800676226615906e-02 6.643075030297040939e-03 -2.088343948125839233e-01 -1.155228093266487122e-01 8.702315390110015869e-02 6.180905550718307495e-02 1.281631737947463989e-01 -1.088801696896553040e-01 2.825714349746704102e-01 1.616409868001937866e-01 -2.119628041982650757e-01 3.244309425354003906e-01 -5.748477578163146973e-02 1.786915585398674011e-02 -3.858589529991149902e-01 2.556019462645053864e-02 3.881555050611495972e-02 9.553220123052597046e-02 -2.279101908206939697e-01 6.080488860607147217e-02 -6.909228116273880005e-02 -2.298131138086318970e-01
1.976478099822998047e-01 -6.709038466215133667e-02 2.773059904575347900e-01 1.925988495349884033e-01 -1.087716594338417053e-01 1.110657677054405212e-01 6.483107060194015503e-02 -7.976902276277542114e-02 -3.276662155985832214e-02 5.260249972343444824e-01 -2.306792698800563812e-02 -2.226564288139343262e-02 -2.528801262378692627e-01 1.668444462120532990e-02 3.808731585741043091e-02 2.741622626781463623e-01 -7.619233801960945129e-03 2.259827554225921631e-01 1.286466419696807861e-01 1.937442831695079803e-02 -6.938521564006805420e-02 5.939340218901634216e-02 1.367881745100021362e-01 2.090203315019607544e-01 -9.055081754922866821e-02 -8.507461845874786377e-02 -2.832899987697601318e-01 -1.230849325656890869e-01 -9.999840706586837769e-02 3.547603785991668701e-01 -3.669709339737892151e-02 -3.502108529210090637e-02
-9.124144166707992554e-02 -1.957239657640457153e-01 1.378819160163402557e-02 1.211209315806627274e-02 2.716073952615261078e-02 -8.745224773883819580e-02 -1.038923021405935287e-02 -1.941784918308258057e-01 -1.040187943726778030e-02 2.675871849060058594e-01 -5.206935107707977295e-02 -1.995773315429687500e-01 -1.761582344770431519e-01 1.040375903248786926e-01 2.752588987350463867e-01 1.441636681556701660e-01 3.379501104354858398e-01 7.110797613859176636e-02 6.650145351886749268e-02 2.165708243846893311e-01 -2.126268297433853149e-01 3.673788309097290039e-01 -2.744536288082599640e-02 3.720308095216751099e-02 -3.504999876022338867e-01 -2.513648569583892822e-01 5.432567559182643890e-03 1.047743484377861023e-01 -1.568389087915420532e-01 3.013460710644721985e-02 2.142290771007537842e-01 -1.811705827713012695e-01
2.237950861454010010e-01 -2.118738889694213867e-01 7.836287841200828552e-03 2.751617729663848877e-01 -3.513498604297637939e-01 -3.991436958312988281e-02 -3.209877908229827881e-01 5.839709192514419556e-02 2.582699656486511230e-01 3.068020045757293701e-01 -3.227482363581657410e-02 -1.129186302423477173e-01 1.030272468924522400e-01 -6.023730710148811340e-02 -6.121237948536872864e-02 1.637663990259170532e-01 -1.018928457051515579e-02 1.905227899551391602e-01 1.178237050771713257e-01 5.746886599808931351e-03 3.238813951611518860e-02 3.272781893610954285e-02 -1.337431073188781738e-01 2.407566457986831665e-01 2.647646889090538025e-02 1.861844658851623535e-01 2.019739151000976562e-02 -1.015893891453742981e-01 -3.252093195915222168e-01 1.378360986709594727e-01 6.427242606878280640e-02 -2.739701867103576660e-01
5.180434510111808777e-02 -3.491892814636230469e-01 -8.878753334283828735e-02 -7.873901724815368652e-02 -1.704939007759094238e-01 -4.812091938219964504e-04 -3.039060831069946289e-01 -1.657795310020446777e-01 9.964574873447418213e-02 -1.068560183048248291e-01 2.697328664362430573e-02 1.069322004914283752e-01 9.290761500597000122e-02 -7.731752842664718628e-02 -2.718549668788909912e-01 2.527472972869873047e-01 -1.256924569606781006e-01 2.608317732810974121e-01 9.622821211814880371e-02 1.321612298488616943e-01 -2.399481832981109619e-01 2.285947799682617188e-01 -1.171146612614393234e-02 2.291278839111328125e-01 1.749295592308044434e-01 -4.696226865053176880e-02 -9.878919273614883423e-02 4.404753446578979492e-02 -2.991371154785156250e-01 7.238128036260604858e-02 6.546272337436676025e-02 -3.315810263156890869e-01
-8.302004635334014893e-02 -1.778491288423538208e-01 -1.011779084801673889e-01 9.180565178394317627e-02 -3.034379333257675171e-02 1.509870290756225586e-01 -8.989688754081726074e-02 4.063603281974792480e-02 -1.403746157884597778e-01 3.325587809085845947e-01 -3.640585020184516907e-02 -3.472833335399627686e-01 -9.551107138395309448e-02 2.247156351804733276e-01 -4.694540426135063171e-02 4.091036319732666016e-02 2.743431329727172852e-01 1.265441775321960449e-01 1.377190053462982178e-01 1.553696691989898682e-01 -1.191656365990638733e-01 -2.027260698378086090e-02 -3.316086903214454651e-02 2.975551486015319824e-01 -4.157983660697937012e-01 1.262240111827850342e-02 -3.523127734661102295e-02 7.168044149875640869e-02 -1.607750356197357178e-01 1.887199431657791138e-01 -2.989159822463989258e-01 -1.573450416326522827e-01
1.425475329160690308e-01 -3.772282972931861877e-02 9.628368914127349854e-02 1.644888371229171753e-01 1.541397273540496826e-01 1.660735756158828735e-01 -1.769967377185821533e-01 -2.898860275745391846e-01 -8.094447851181030273e-02 4.143803566694259644e-02 5.404472351074218750e-02 -2.457419931888580322e-01 -5.162220820784568787e-02 1.422096192836761475e-01 1.237428411841392517e-01 -1.307871658354997635e-02 2.829344570636749268e-01 1.243028938770294189e-01 3.350519239902496338e-01 1.665278524160385132e-01 -1.808210760354995728e-01 3.026627898216247559e-01 -4.664205759763717651e-02 4.493917822837829590e-01 -1.046283617615699768e-01 -1.168691292405128479e-01 4.427894949913024902e-02 -1.064325198531150818e-01 -1.239502131938934326e-01 -7.513474673032760620e-02 -2.041184753179550171e-01 -2.805628627538681030e-02
1.797644644975662231e-01 -2.498624026775360107e-01 8.167640864849090576e-02 2.143409103155136108e-01 -1.454089283943176270e-01 7.307181507349014282e-02 -6.224196031689643860e-02 -6.808663159608840942e-02 -1.148431599140167236e-01 -5.741208046674728394e-02 -2.138759493827819824e-01 -8.539717644453048706e-02 2.150233834981918335e-01 -1.997845768928527832e-01 7.760947197675704956e-02 -2.663218379020690918e-01 1.410022825002670288e-01 1.617606729269027710e-01 3.185974657535552979e-01 1.272159069776535034e-01 -4.677900075912475586e-01 1.013788133859634399e-01 -2.129395753145217896e-01 9.256200492382049561e-02 -3.405322786420583725e-03 -7.419550418853759766e-02 8.894357085227966309e-02 2.272484637796878815e-02 -9.489208459854125977e-02 3.009853363037109375e-01 2.415130875306203961e-04 -1.572705507278442383e-01
2.129153907299041748e-01 -9.465627372264862061e-02 -1.105185970664024353e-01 1.748085618019104004e-01 -4.967409074306488037e-01 -8.845996111631393433e-03 -3.340283036231994629e-01 1.120056360960006714e-01 6.105161830782890320e-02 2.105771601200103760e-01 -1.910714246332645416e-02 -8.372903615236282349e-02 2.441908568143844604e-01 -2.351761609315872192e-02 1.208859682083129883e-01 1.941663622856140137e-01 1.208021566271781921e-01 1.092511340975761414e-01 1.143434643745422363e-01 1.032379046082496643e-01 -3.391839191317558289e-02 1.031244546175003052e-01 -7.458133250474929810e-02 1.791546642780303955e-01 -1.944669522345066071e-02 1.814992725849151611e-01 2.163760177791118622e-02 -1.978259384632110596e-01 -2.932903468608856201e-01 2.068378925323486328e-01 -3.982224687933921814e-02 -2.470368742942810059e-01
8.955277502536773682e-02 -6.292532384395599365e-02 2.738178670406341553e-01 -2.986688539385795593e-02 2.333803661167621613e-02 -1.878433525562286377e-01 3.089770488440990448e-02 3.151875734329223633e-02 2.071626335382461548e-01 1.543850898742675781e-01 -2.029533982276916504e-01 4.301289096474647522e-02 -1.124777942895889282e-01 2.361714094877243042e-01 -1.107268854975700378e-01 5.421972647309303284e-02 2.907609045505523682e-01 1.850387305021286011e-01 5.734863132238388062e-02 -1.164785325527191162e-01 -1.593832075595855713e-01 3.676970303058624268e-01 1.613914370536804199e-01 3.260313868522644043e-01 -2.151986658573150635e-01 5.808089300990104675e-02 -1.790944039821624756e-01 1.541844159364700317e-01 -2.860126793384552002e-01 2.200450748205184937e-01 -1.288927346467971802e-01 1.338950474746525288e-03
8.739418536424636841e-02 -1.536448746919631958e-01 1.738299243152141571e-02 3.616044223308563232e-01 -1.971931904554367065e-01 1.941965967416763306e-01 -1.625005155801773071e-01 1.992306411266326904e-01 -2.451366633176803589e-01 3.316418826580047607e-01 2.129697948694229126e-01 -1.864896900951862335e-02 -1.617184728384017944e-01 -2.093342840671539307e-01 -4.430688172578811646e-02 8.152868598699569702e-03 2.455682307481765747e-01 2.455205172300338745e-01 1.350658535957336426e-01 9.934555739164352417e-02 -1.478950083255767822e-01 1.805628985166549683e-01 4.016163945198059082e-02 2.984713912010192871e-01 1.799210906028747559e-01 -1.755084097385406494e-01 -1.759958714246749878e-01 3.598407655954360962e-02 -2.018774300813674927e-02 8.868741989135742188e-02 -8.702310174703598022e-02 -4.530778899788856506e-02
1.235548257827758789e-01 -2.575295269489288330e-01 -9.571947157382965088e-02 8.167476952075958252e-02 -1.543239057064056396e-01 -4.217756167054176331e-02 -1.807094514369964600e-01 -2.187407910823822021e-01 -5.641803517937660217e-02 4.718006253242492676e-01 -1.054458618164062500e-01 1.041430756449699402e-01 -7.866584695875644684e-03 1.907083690166473389e-01 7.202224433422088623e-02 1.227193027734756470e-01 1.238974481821060181e-01 9.676840901374816895e-02 1.596423685550689697e-01 2.491922490298748016e-02 -6.140309199690818787e-02 2.989802658557891846e-01 1.589812934398651123e-01 5.281871184706687927e-02 2.668069303035736084e-01 -8.169756829738616943e-02 -1.648604571819305420e-01 -1.717920154333114624e-01 6.489333510398864746e-02 3.981143534183502197e-01 -1.369885802268981934e-01 -6.316468119621276855e-02
1.105650663375854492e-01 -1.193521916866302490e-01 -2.412541396915912628e-02 8.662462234497070312e-02 -1.747244447469711304e-01 -6.453841924667358398e-02 -7.833774387836456299e-02 -1.918241381645202637e-01 6.327170133590698242e-02 1.983422040939331055e-01 -1.260911971330642700e-01 -3.406928181648254395e-01 -2.528636157512664795e-01 -7.320833206176757812e-02 -4.755588620901107788e-02 -1.972363293170928955e-01 3.131334781646728516e-01 4.289411008358001709e-02 -1.587610542774200439e-01 1.972581744194030762e-01 -8.673589676618576050e-03 -1.747123314999043941e-04 -1.523928940296173096e-01 2.304842919111251831e-01 -6.355839967727661133e-02 -1.605060696601867676e-01 -3.920367956161499023e-01 5.722348019480705261e-02 -2.947279512882232666e-01 1.437425017356872559e-01 -2.027976326644420624e-02 -2.586570978164672852e-01
2.203554660081863403e-01 -1.189866960048675537e-01 1.561244428157806396e-01 3.924473747611045837e-02 2.063747495412826538e-01 7.237805426120758057e-02 -1.816051304340362549e-01 -5.796612054109573364e-02 -6.609445065259933472e-02 3.559591770172119141e-01 -1.526460200548171997e-01 1.592154353857040405e-01 1.719320267438888550e-01 1.667893081903457642e-01 -1.909492015838623047e-01 -1.293591782450675964e-02 2.351947724819183350e-01 3.207435309886932373e-01 1.184082776308059692e-01 1.066169291734695435e-01 -1.059311926364898682e-01 6.147458031773567200e-02 2.186845988035202026e-01 2.304732203483581543e-01 -6.352254748344421387e-02 -1.947011612355709076e-02 -8.426665514707565308e-02 -2.085868567228317261e-01 -2.547326087951660156e-01 3.638372421264648438e-01 3.358608484268188477e-02 2.296422049403190613e-02
4.695617780089378357e-02 -2.420702725648880005e-01 1.714842766523361206e-01 1.415966898202896118e-01 -1.960022300481796265e-01 1.213862448930740356e-01 -1.079772934317588806e-01 1.298343539237976074e-01 2.649042606353759766e-01 1.395848542451858521e-01 1.325663477182388306e-01 -1.895061135292053223e-01 -3.206775756552815437e-03 9.594734013080596924e-02 -4.454966261982917786e-02 2.369537353515625000e-01 1.909275501966476440e-01 3.002533018589019775e-01 -1.903445720672607422e-01 1.690810322761535645e-01 -2.126092463731765747e-01 1.197641491889953613e-01 9.532741457223892212e-02 2.211701422929763794e-01 5.974142998456954956e-02 -2.615378797054290771e-01 -6.939637660980224609e-02 -2.001817822456359863e-01 -3.008703887462615967e-01 2.373779267072677612e-01 2.415292523801326752e-02 1.558585762977600098e-01
1.191074326634407043e-01 4.282567277550697327e-02 -7.934887707233428955e-02 4.219685867428779602e-02 -1.045333892107009888e-01 -3.345067799091339111e-01 -1.191644147038459778e-01 -1.995977610349655151e-01 1.196344718337059021e-01 4.551106393337249756e-01 3.876762464642524719e-02 1.168599724769592285e-01 -1.032449211925268173e-02 2.043737620115280151e-01 -5.977439880371093750e-02 1.916792541742324829e-01 2.722913026809692383e-01 1.001357473433017731e-02 5.271445214748382568e-02 -5.127822235226631165e-02 -2.796898186206817627e-01 1.735958606004714966e-01 1.728197038173675537e-01 2.212045788764953613e-01 -7.882884144783020020e-02 1.723158806562423706e-01 -2.722809314727783203e-01 -4.082348942756652832e-02 -2.179837524890899658e-01 1.288852542638778687e-01 -1.747997999191284180e-01 -8.396466076374053955e-02
-2.560881711542606354e-02 -4.569229856133460999e-02 -7.253826409578323364e-02 1.549465209245681763e-01 -9.425295144319534302e-02 -2.121251672506332397e-01 -3.835958540439605713e-01 -1.019598394632339478e-01 1.697336733341217041e-01 6.319706141948699951e-02 -1.892968267202377319e-02 -1.176483705639839172e-01 -2.679621055722236633e-02 3.203155845403671265e-02 4.107265174388885498e-02 -1.029925048351287842e-01 3.600569963455200195e-01 3.493108972907066345e-02 1.297737061977386475e-01 3.557201027870178223e-01 -3.113626502454280853e-02 1.707003414630889893e-01 -1.564928442239761353e-01 7.600228488445281982e-02 -1.094872951507568359e-01 1.691542193293571472e-02 -3.468402624130249023e-01 5.315257236361503601e-03 -1.692736744880676270e-01 5.978960916399955750e-02 -2.527255713939666748e-01 -3.636071383953094482e-01
1.606708168983459473e-01 -1.520075947046279907e-01 -2.610004134476184845e-02 2.584249675273895264e-01 -4.943831562995910645e-01 -1.608314961194992065e-01 -2.199278920888900757e-01 6.111507304012775421e-03 9.023058414459228516e-02 2.653883099555969238e-01 6.394602358341217041e-03 -1.004243120551109314e-01 2.098707407712936401e-01 3.820034861564636230e-02 -2.418533898890018463e-02 1.125918328762054443e-01 9.029855579137802124e-02 1.072677075862884521e-01 -6.051636487245559692e-02 1.576659381389617920e-01 -6.248881295323371887e-02 -1.697939075529575348e-02 -6.998261064291000366e-02 2.247591614723205566e-01 3.453780710697174072e-02 1.855055093765258789e-01 9.635235369205474854e-02 -1.129820793867111206e-01 -3.939460515975952148e-01 8.925665915012359619e-02 -4.930543713271617889e-03 -2.980512082576751709e-01
-6.295273452997207642e-02 3.413610160350799561e-02 1.606538444757461548e-01 1.256598830223083496e-01 -2.453934028744697571e-02 -1.960466355085372925e-01 -4.331918656826019287e-01 -2.766287624835968018e-01 1.866926401853561401e-01 2.157983183860778809e-02 -1.766856163740158081e-01 -1.674059927463531494e-01 -1.632057502865791321e-02 -2.444855868816375732e-02 2.539679035544395447e-02 -1.356781739741563797e-02 2.400255352258682251e-01 9.714493900537490845e-02 8.821820467710494995e-02 3.329166471958160400e-01 -3.061720356345176697e-02 1.326740533113479614e-01 -7.882674783468246460e-02 1.016989499330520630e-01 -1.117783188819885254e-01 -4.644477739930152893e-02 -4.455825686454772949e-01 9.286122024059295654e-02 -1.343754082918167114e-01 1.888106018304824829e-01 -8.861946314573287964e-02 -2.228479385375976562e-01
3.481042087078094482e-01 -9.689520299434661865e-02 -4.793018102645874023e-03 1.560481339693069458e-01 -3.083758614957332611e-02 1.257512420415878296e-01 -1.154002174735069275e-01 -2.452373653650283813e-01 -1.363555490970611572e-01 2.681461870670318604e-01 9.743135422468185425e-02 -5.138783901929855347e-02 -6.758232414722442627e-02 3.815524280071258545e-01 -2.024188339710235596e-01 8.680947870016098022e-02 6.372132897377014160e-02 2.666171789169311523e-01 -3.477098792791366577e-02 1.410400271415710449e-01 -2.848806232213973999e-02 1.049478352069854736e-01 -1.033314168453216553e-01 1.983882188796997070e-01 -2.872456312179565430e-01 -6.089542806148529053e-02 -2.260329425334930420e-01 1.853723973035812378e-01 -6.432701647281646729e-02 1.567064225673675537e-02 -2.486369609832763672e-01 -2.399312555789947510e-01
1.928854286670684814e-01 -7.295998185873031616e-02 7.495810091495513916e-02 4.569618403911590576e-01 6.244441494345664978e-02 2.125558815896511078e-02 -2.285279631614685059e-01 3.801956400275230408e-02 -1.889377832412719727e-01 2.865014374256134033e-01 4.917944967746734619e-02 1.940819025039672852e-01 1.610723286867141724e-01 1.776662617921829224e-01 1.979270726442337036e-01 1.468870639801025391e-01 1.681999266147613525e-01 1.222158223390579224e-01 2.190357893705368042e-01 2.578189373016357422e-01 -2.004658430814743042e-01 3.185753226280212402e-01 -1.222259271889925003e-02 -1.644885987043380737e-01 -1.437566578388214111e-01 -1.904844194650650024e-01 -8.788382261991500854e-02 3.874080255627632141e-02 -1.122805252671241760e-01 1.385894720442593098e-03 5.278589203953742981e-02 -2.761203609406948090e-02
1.207456644624471664e-02 -3.115471601486206055e-01 -2.518851496279239655e-02 2.409201860427856445e-01 -1.947598531842231750e-02 2.281157858669757843e-02 -2.672617137432098389e-01 2.851094678044319153e-02 -8.413861691951751709e-02 5.689665079116821289e-01 -1.775017976760864258e-01 -2.354314178228378296e-02 -2.708062902092933655e-02 3.042718768119812012e-01 -1.614835560321807861e-01 -4.945296049118041992e-02 -7.107564061880111694e-02 -2.356724999845027924e-02 5.816848576068878174e-02 -3.399029746651649475e-02 -6.577272713184356689e-02 1.334935277700424194e-01 -9.465982764959335327e-02 -1.854192614555358887e-01 -2.233101986348628998e-02 9.942935407161712646e-02 -2.258851826190948486e-01 -1.536240726709365845e-01 -2.597194314002990723e-01 2.044533342123031616e-01 -9.385973215103149414e-02 -8.698197454214096069e-02
4.594985395669937134e-02 -4.271096363663673401e-02 9.372309595346450806e-02 3.097436130046844482e-01 -1.716142296791076660e-01 -1.737209782004356384e-02 7.151784002780914307e-02 -9.934960305690765381e-02 -2.517043054103851318e-01 4.351647943258285522e-02 -4.794051870703697205e-02 -2.689700573682785034e-02 1.040578633546829224e-01 -9.671513922512531281e-03 -1.722497493028640747e-01 7.764928042888641357e-02 4.687187029048800468e-04 3.853564858436584473e-01 -5.188611522316932678e-02 5.060933232307434082e-01 -1.482304185628890991e-01 1.077627986669540405e-01 -8.524503558874130249e-02 -7.262138277292251587e-02 9.883398562669754028e-02 5.919486284255981445e-02 -9.870088100433349609e-02 1.025820672512054443e-01 1.464304421097040176e-02 3.764234781265258789e-01 -1.628669053316116333e-01 -2.762053608894348145e-01
2.641581892967224121e-01 -1.751268357038497925e-01 -9.331016242504119873e-02 8.417204022407531738e-02 -3.701650202274322510e-01 7.490414194762706757e-03 -2.603460550308227539e-01 9.959556162357330322e-02 2.015413939952850342e-01 2.668718397617340088e-01 -8.566489070653915405e-02 -5.510991811752319336e-02 2.180122733116149902e-01 4.355295747518539429e-02 1.385059058666229248e-01 2.208342254161834717e-01 7.640314102172851562e-02 1.171799227595329285e-01 1.214319244027137756e-01 1.675376445055007935e-01 -7.750340551137924194e-02 -2.986880950629711151e-02 -1.374018192291259766e-01 2.031973153352737427e-01 3.791264072060585022e-02 1.677759587764739990e-01 -3.342701587826013565e-03 -1.156932339072227478e-01 -3.209818601608276367e-01 1.008945330977439880e-01 1.172921340912580490e-02 -3.789584934711456299e-01
4.689833149313926697e-02 -2.807675004005432129e-01 7.499971240758895874e-02 2.072889357805252075e-01 -1.093602478504180908e-01 -1.544682234525680542e-01 -1.363783925771713257e-01 -9.326275438070297241e-02 -2.088847011327743530e-02 3.408316373825073242e-01 -3.502387925982475281e-02 1.175609305500984192e-01 -2.993180230259895325e-02 2.802509367465972900e-01 -9.959497489035129547e-03 -8.597574196755886078e-03 1.915663480758666992e-01 2.340504378080368042e-01 2.050300687551498413e-01 1.186547279357910156e-01 -3.172560930252075195e-01 1.900327205657958984e-01 1.645690351724624634e-01 -9.914510697126388550e-02 2.484097778797149658e-01 -4.168243706226348877e-02 -2.932137548923492432e-01 -2.171088159084320068e-01 -2.205448895692825317e-01 1.483625918626785278e-01 4.262813180685043335e-02 7.553742080926895142e-02
2.922540903091430664e-01 -1.126926988363265991e-01 -6.276261061429977417e-02 1.135702654719352722e-01 -3.814589083194732666e-01 -7.773400284349918365e-03 -2.635889947414398193e-01 5.077999830245971680e-02 1.009748652577400208e-01 2.815428674221038818e-01 -7.141318917274475098e-02 -3.432608023285865784e-02 2.045350223779678345e-01 -5.401789024472236633e-02 3.397902846336364746e-02 2.163046598434448242e-01 1.327111870050430298e-01 2.824201062321662903e-02 1.016938313841819763e-01 9.262258559465408325e-02 -1.451793909072875977e-01 9.555208683013916016e-02 -1.266894191503524780e-01 2.193137854337692261e-01 3.781129047274589539e-02 2.468817979097366333e-01 1.179436147212982178e-01 -6.101976707577705383e-02 -3.876738548278808594e-01 1.470263451337814331e-01 -1.144660189747810364e-01 -2.868363559246063232e-01
2.508635818958282471e-01 -1.618022322654724121e-01 1.012776643037796021e-01 -4.455295577645301819e-02 -2.303970009088516235e-01 -2.928272485733032227e-01 9.198803454637527466e-03 -8.435463160276412964e-02 -5.181494727730751038e-02 3.461721539497375488e-02 1.587396115064620972e-01 -7.065584510564804077e-02 1.601126492023468018e-01 2.593474984169006348e-01 1.698194593191146851e-01 -2.175003439188003540e-01 1.954326480627059937e-01 1.365811079740524292e-01 2.283816784620285034e-01 1.426792889833450317e-01 8.833229541778564453e-02 9.732811897993087769e-02 -1.440867874771356583e-02 8.501917868852615356e-02 1.365246176719665527e-01 -3.712105751037597656e-01 -2.227293848991394043e-01 1.344605088233947754e-01 -3.938022553920745850e-01 8.804140985012054443e-02 3.772680461406707764e-02 -8.393011987209320068e-02
1.970554739236831665e-01 -1.761702001094818115e-01 1.204206272959709167e-01 -4.416431114077568054e-02 1.743338704109191895e-01 8.722154051065444946e-02 -2.917522788047790527e-01 -8.262428641319274902e-02 -2.614569067955017090e-01 3.373840153217315674e-01 -2.178592532873153687e-01 -6.038064882159233093e-02 -1.742126047611236572e-01 1.475252211093902588e-01 1.939649134874343872e-01 -4.409369453787803650e-02 3.192436993122100830e-01 1.622257828712463379e-01 6.336218118667602539e-02 3.655619919300079346e-01 -7.067985832691192627e-02 1.765681952238082886e-01 -8.068270236253738403e-02 -4.760996252298355103e-02 -1.753063648939132690e-01 -9.198793023824691772e-02 -2.447099387645721436e-01 1.365584433078765869e-01 -1.392587870359420776e-01 -1.715641655027866364e-02 3.216424956917762756e-02 -9.736241400241851807e-02
2.741035223007202148e-01 -1.954011619091033936e-01 -2.212597755715250969e-03 8.653524518013000488e-02 1.392150074243545532e-01 -8.361270278692245483e-02 -3.421571552753448486e-01 -8.600693196058273315e-02 1.645384579896926880e-01 3.258963525295257568e-01 1.774267666041851044e-02 1.421225965023040771e-01 7.171244174242019653e-02 1.263536661863327026e-01 -5.382791906595230103e-02 3.702617809176445007e-02 4.325291886925697327e-02 1.182029023766517639e-01 1.680968701839447021e-01 3.646565675735473633e-01 8.130636811256408691e-02 6.198094785213470459e-02 2.832193076610565186e-01 2.103151530027389526e-01 -5.245307087898254395e-02 -1.886594891548156738e-01 -1.672088205814361572e-01 -8.280891925096511841e-03 -1.679683476686477661e-01 3.600853979587554932e-01 1.024944484233856201e-01 4.957548901438713074e-02
1.840112656354904175e-01 2.973741851747035980e-02 -1.235062479972839355e-01 -1.255369633436203003e-01 6.233274471014738083e-03 -1.572026871144771576e-02 -1.505397409200668335e-01 -2.215943532064557076e-03 -3.755602985620498657e-02 3.947422206401824951e-01 -1.589206904172897339e-01 -5.673373863101005554e-02 7.556591182947158813e-02 2.256623506546020508e-01 1.168050318956375122e-01 6.542865186929702759e-02 5.398485064506530762e-02 3.030219376087188721e-01 1.265613734722137451e-01 3.271343931555747986e-02 -5.792201682925224304e-02 1.218635141849517822e-01 1.995107382535934448e-01 4.744372367858886719e-01 1.060662567615509033e-01 -2.157570123672485352e-01 6.342784315347671509e-02 -1.028711423277854919e-01 -1.541174054145812988e-01 1.224009096622467041e-01 -3.642067611217498779e-01 1.109582409262657166e-01
1.727140992879867554e-01 -3.270475268363952637e-01 8.898047730326652527e-03 1.740981042385101318e-01 -3.667133152484893799e-01 -1.841611266136169434e-01 -3.512297272682189941e-01 1.033928245306015015e-02 1.223456263542175293e-01 1.510512977838516235e-01 1.322729438543319702e-01 2.344851009547710419e-02 -4.099862277507781982e-02 -1.247316375374794006e-01 1.191037669777870178e-01 -1.696485653519630432e-02 -6.120156031101942062e-03 7.032828778028488159e-02 1.984491758048534393e-02 1.399833112955093384e-01 -4.840143024921417236e-02 1.212885379791259766e-01 1.989580541849136353e-01 9.687190502882003784e-02 1.404932886362075806e-01 -5.522597953677177429e-02 9.016714245080947876e-02 -8.303806185722351074e-02 -3.474685847759246826e-01 2.991323769092559814e-01 2.569712698459625244e-01 -2.199015021324157715e-01
-1.862815618515014648e-01 -1.843327097594738007e-02 2.502028644084930420e-02 5.590177327394485474e-02 -1.429866403341293335e-01 1.237544640898704529e-01 -1.687118709087371826e-01 -6.124802306294441223e-02 -1.448061317205429077e-01 3.792176246643066406e-01 -2.353791296482086182e-01 -1.253106594085693359e-01 -2.044984996318817139e-01 2.431226223707199097e-01 -8.683525770902633667e-02 -1.323223263025283813e-01 1.701893955469131470e-01 -2.187934704124927521e-02 3.551743924617767334e-01 1.899580210447311401e-01 -2.094022929668426514e-01 1.161563396453857422e-01 2.062078192830085754e-02 1.669326573610305786e-01 2.378323525190353394e-01 -5.033718422055244446e-02 -1.007043942809104919e-01 1.067929640412330627e-01 -2.957743108272552490e-01 -9.849879890680313110e-02 -2.672812640666961670e-01 -6.926176697015762329e-02
2.314993739128112793e-01 -3.631908893585205078e-01 1.170360762625932693e-02 1.140196248888969421e-01 -2.158533595502376556e-02 9.625193476676940918e-02 -1.540750116109848022e-01 -1.182237043976783752e-01 -1.689566224813461304e-01 2.961232364177703857e-01 1.576605737209320068e-01 -1.834098100662231445e-01 1.326992809772491455e-01 2.546511590480804443e-01 -4.631663858890533447e-02 1.532236021012067795e-02 1.767894253134727478e-02 1.189676225185394287e-01 -1.435470879077911377e-01 3.832709044218063354e-02 -8.441290259361267090e-02 2.433798760175704956e-01 -1.449915319681167603e-01 3.270566761493682861e-01 -1.148450896143913269e-01 -6.584258377552032471e-02 -4.023733735084533691e-01 1.397535055875778198e-01 -4.981976002454757690e-02 1.225840225815773010e-01 -2.144634574651718140e-01 -3.157395124435424805e-02
2.594850361347198486e-01 -3.287034928798675537e-01 -1.088879331946372986e-01 3.471485972404479980e-01 -2.350098490715026855e-01 3.354527056217193604e-02 -4.772839546203613281e-01 -9.703075885772705078e-02 -8.388278633356094360e-02 1.094288155436515808e-01 1.020312681794166565e-01 5.250784382224082947e-02 9.052923321723937988e-02 -1.581575870513916016e-01 1.352910846471786499e-01 -1.294099092483520508e-01 -1.260515004396438599e-01 2.911964952945709229e-01 5.475552380084991455e-02 9.789764136075973511e-02 -2.515604160726070404e-02 1.598939895629882812e-01 3.506186231970787048e-02 9.536980837583541870e-02 1.365273892879486084e-01 2.946658805012702942e-02 1.244880929589271545e-01 -5.560639500617980957e-02 -1.750867068767547607e-01 1.334899365901947021e-01 -2.343515679240226746e-02 -2.476548105478286743e-01
1.192400828003883362e-01 -1.197838187217712402e-01 2.621991373598575592e-02 1.565803885459899902e-01 -1.166803836822509766e-01 -1.290508508682250977e-01 -2.854464054107666016e-01 -2.783829569816589355e-01 -8.082243800163269043e-02 9.897734224796295166e-02 -3.437218815088272095e-02 -3.225892186164855957e-01 -1.140232831239700317e-01 -7.139597088098526001e-02 1.739875786006450653e-02 -1.824823468923568726e-01 2.561128437519073486e-01 8.433044701814651489e-02 -9.462135285139083862e-02 1.615138202905654907e-01 -4.754519090056419373e-02 1.103008016943931580e-01 1.057395637035369873e-01 3.905666992068290710e-02 -7.412040978670120239e-02 -8.053186535835266113e-02 -4.637027382850646973e-01 1.117833890020847321e-02 -2.298164665699005127e-01 5.292570963501930237e-02 -1.421765089035034180e-01 -3.819352388381958008e-01
-5.533127114176750183e-02 -1.667018681764602661e-01 -2.468808926641941071e-02 6.693620234727859497e-03 -2.428557723760604858e-03 5.420708656311035156e-02 -1.692044436931610107e-01 -1.091555207967758179e-01 2.507540583610534668e-02 6.527644395828247070e-01 -1.558666527271270752e-01 5.324283614754676819e-02 7.823912054300308228e-02 1.852134019136428833e-01 -8.993831463158130646e-03 1.060412153601646423e-01 5.838808789849281311e-02 5.979181826114654541e-02 1.062319055199623108e-01 7.529196143150329590e-02 -9.461885690689086914e-02 3.215983211994171143e-01 1.293816417455673218e-01 7.700075209140777588e-02 1.446367502212524414e-01 -6.175914406776428223e-02 -8.527663350105285645e-02 -7.208147644996643066e-02 -3.426981717348098755e-02 4.230535328388214111e-01 1.922151744365692139e-01 -7.818124443292617798e-02
3.848444223403930664e-01 -1.720122843980789185e-01 -7.403177767992019653e-02 2.148442864418029785e-01 -9.285219758749008179e-02 8.987071365118026733e-02 -1.444082111120223999e-01 7.562997192144393921e-02 1.121511161327362061e-01 3.145348429679870605e-01 1.607412248849868774e-01 -2.828891202807426453e-02 -4.513657838106155396e-02 7.984656095504760742e-02 1.723584383726119995e-01 2.669743821024894714e-02 5.586165189743041992e-02 1.142623052000999451e-01 1.863982528448104858e-01 7.754799723625183105e-02 -3.258739709854125977e-01 1.804453581571578979e-01 3.370229899883270264e-01 1.234135553240776062e-01 3.039585947990417480e-01 -1.250741332769393921e-01 -1.710923463106155396e-01 -2.465986162424087524e-01 -1.227656900882720947e-01 9.898365288972854614e-02 -3.011438238900154829e-04 -5.407090857625007629e-02
1.658282876014709473e-01 -1.683231890201568604e-01 1.116752028465270996e-01 1.775751709938049316e-01 -2.686376273632049561e-01 5.351619422435760498e-02 -5.045046806335449219e-01 2.638579346239566803e-02 2.577800750732421875e-01 2.067056149244308472e-01 -1.368692666292190552e-01 -1.039740145206451416e-01 2.421364188194274902e-01 -4.002986103296279907e-02 -1.675251871347427368e-03 -6.618958711624145508e-02 1.885004192590713501e-01 2.041178941726684570e-01 8.032070100307464600e-02 1.788970082998275757e-01 -1.716048866510391235e-01 4.760569334030151367e-02 -5.886678397655487061e-02 2.348456829786300659e-01 -3.224352747201919556e-02 1.191239710897207260e-02 3.126690164208412170e-02 -3.991083428263664246e-02 -2.427478879690170288e-01 -7.196783274412155151e-02 4.816783592104911804e-02 -3.006863296031951904e-01
3.129398524761199951e-01 -2.153507769107818604e-01 6.150580197572708130e-02 1.592324674129486084e-01 -7.096830755472183228e-02 -1.099220663309097290e-01 -1.350066363811492920e-01 -2.168147452175617218e-02 -1.234121918678283691e-01 5.557672381401062012e-01 2.644905121996998787e-03 1.168308183550834656e-01 1.369643658399581909e-01 1.982466131448745728e-01 -1.875107437372207642e-01 1.734704673290252686e-01 7.451031357049942017e-02 1.656547933816909790e-01 4.435984045267105103e-02 7.906942069530487061e-02 -2.139078080654144287e-01 8.584520965814590454e-02 -1.999443955719470978e-02 1.759819835424423218e-01 -1.458314955234527588e-01 -2.342388778924942017e-01 -1.392164677381515503e-01 -6.769092381000518799e-02 -3.288375958800315857e-02 -1.550702564418315887e-02 -3.195876777172088623e-01 1.991108246147632599e-02
2.329933345317840576e-01 -2.894300222396850586e-01 -2.008111774921417236e-01 2.133675664663314819e-01 -1.242099329829216003e-01 3.624400869011878967e-02 1.526520550251007080e-01 1.124057546257972717e-01 -2.260884642601013184e-01 1.546895503997802734e-01 -1.921753026545047760e-02 -1.013009250164031982e-01 -1.354764401912689209e-01 3.179955184459686279e-01 1.326639503240585327e-01 -5.163543671369552612e-02 2.328264564275741577e-01 1.199180409312248230e-01 2.060323208570480347e-01 3.223968744277954102e-01 1.840902678668498993e-02 -2.449180372059345245e-02 -1.945107132196426392e-01 6.644710898399353027e-02 -2.417709976434707642e-01 -2.986110560595989227e-02 -2.358582168817520142e-01 -5.546789243817329407e-02 -2.734655141830444336e-01 1.897391527891159058e-01 1.040885820984840393e-01 -1.272100117057561874e-02
1.490522921085357666e-01 1.088978946208953857e-01 -2.152011394500732422e-01 -5.228564515709877014e-02 9.089667350053787231e-02 -4.462103918194770813e-02 -3.050058782100677490e-01 -1.251995563507080078e-01 -1.968336254358291626e-01 3.285743892192840576e-01 4.692692775279283524e-03 -5.763127282261848450e-02 1.088768616318702698e-01 2.912607192993164062e-01 1.843765228986740112e-01 1.972776353359222412e-01 4.986528456211090088e-01 1.786157190799713135e-01 1.782845109701156616e-01 2.708453238010406494e-01 -1.060850173234939575e-02 1.363156139850616455e-01 9.544333070516586304e-02 -1.058614626526832581e-01 4.371386766433715820e-02 -7.140595465898513794e-02 -1.425178200006484985e-01 -2.688739821314811707e-02 -1.415490210056304932e-01 8.481809869408607483e-03 -4.260731860995292664e-02 -5.996490642428398132e-02
3.140486776828765869e-01 2.223655581474304199e-01 -2.960564792156219482e-01 -1.386761385947465897e-02 -3.882754361256957054e-03 -1.107766479253768921e-02 3.161752223968505859e-02 8.179978281259536743e-02 2.129449397325515747e-01 4.305524006485939026e-02 -3.577866256237030029e-01 -2.493913471698760986e-01 -1.405196338891983032e-01 1.016616821289062500e-01 -2.479253150522708893e-02 6.844659894704818726e-02 2.772466242313385010e-01 1.061804667115211487e-01 -1.031277999281883240e-01 2.636879086494445801e-01 -3.205247968435287476e-02 2.983297407627105713e-01 -1.611065864562988281e-02 7.630936801433563232e-02 -1.352519094944000244e-01 -9.070883691310882568e-02 3.088055737316608429e-02 3.904632106423377991e-02 -5.478429421782493591e-02 4.033509790897369385e-01 -3.131096810102462769e-02 -1.529022306203842163e-01
1.835348606109619141e-01 -1.834530830383300781e-01 -2.505095116794109344e-02 9.852753579616546631e-02 -1.579695194959640503e-01 8.806011080741882324e-02 -3.918911218643188477e-01 1.545719206333160400e-01 2.015514224767684937e-01 9.071225672960281372e-02 -1.621571928262710571e-01 2.502025105059146881e-02 1.902043819427490234e-01 -8.155922405421733856e-03 -2.023724168539047241e-01 -4.626163281500339508e-03 -4.470811784267425537e-02 2.852956950664520264e-01 -1.332893073558807373e-01 9.340817481279373169e-02 -1.084569096565246582e-01 1.736979782581329346e-01 -2.058526687324047089e-02 1.950598210096359253e-01 -1.416227668523788452e-01 1.992816478013992310e-01 2.594637125730514526e-02 4.727963730692863464e-02 -3.638936281204223633e-01 2.076585888862609863e-01 2.742938697338104248e-01 -2.353839576244354248e-01
2.090921998023986816e-01 -2.686318457126617432e-01 -1.599792018532752991e-02 1.862778812646865845e-01 -3.399245440959930420e-01 -2.506336383521556854e-02 -3.820811212062835693e-01 4.761572554707527161e-02 1.294408142566680908e-01 1.500212103128433228e-01 -6.635489314794540405e-02 -1.393752396106719971e-01 2.040327787399291992e-01 -1.380120813846588135e-01 4.037411138415336609e-02 1.917838752269744873e-01 1.650990843772888184e-01 1.526480913162231445e-01 5.980762094259262085e-02 2.464839071035385132e-01 -8.688373863697052002e-02 2.810969576239585876e-02 1.724814996123313904e-02 3.844718039035797119e-01 2.682583220303058624e-02 6.090008467435836792e-02 5.499076098203659058e-02 -9.750163555145263672e-02 -3.033728897571563721e-01 1.050396934151649475e-01 1.790514960885047913e-02 -1.756729036569595337e-01
1.938352137804031372e-01 -1.888494640588760376e-01 -1.262463629245758057e-01 1.932951509952545166e-01 -3.748739361763000488e-01 1.252717245370149612e-02 -3.694224655628204346e-01 1.165923625230789185e-01 1.542807519435882568e-01 1.795022487640380859e-01 -1.089254990220069885e-01 -4.700089246034622192e-02 2.225547879934310913e-01 -6.482817977666854858e-02 1.173081547021865845e-01 2.235434204339981079e-01 3.234256058931350708e-02 1.937568485736846924e-01 7.104330509901046753e-02 9.006970375776290894e-02 -7.876727730035781860e-02 6.985086202621459961e-02 -1.618680804967880249e-01 1.094015240669250488e-01 5.751910805702209473e-02 2.060405164957046509e-01 -1.839533448219299316e-01 8.390700677409768105e-04 -3.367612361907958984e-01 1.139562502503395081e-01 8.053760230541229248e-02 -2.857673168182373047e-01
4.339976906776428223e-01 -1.700857877731323242e-01 -3.200917690992355347e-02 2.770986407995223999e-02 -2.542921304702758789e-01 -2.315728068351745605e-01 -1.713564097881317139e-01 -8.388708531856536865e-02 -1.523678302764892578e-01 2.913443148136138916e-01 1.849282979965209961e-01 -7.783738523721694946e-02 -8.337318152189254761e-02 2.511538267135620117e-01 5.703153833746910095e-02 -4.940786311635747552e-05 6.026424467563629150e-02 -1.112630143761634827e-01 1.453016400337219238e-01 3.391379714012145996e-01 -1.030156612396240234e-01 8.604890853166580200e-02 -4.167166724801063538e-02 2.170546054840087891e-01 -2.777031064033508301e-01 7.513351738452911377e-02 -4.832936823368072510e-02 2.202287018299102783e-01 -1.086856797337532043e-01 -4.743274673819541931e-02 -1.482965499162673950e-01 -1.262469291687011719e-01
3.165297210216522217e-01 -1.913344562053680420e-01 -2.104207575321197510e-01 1.480227857828140259e-01 -3.532788157463073730e-01 3.768093138933181763e-02 -2.801711857318878174e-01 8.620917797088623047e-02 1.381717622280120850e-01 1.956390738487243652e-01 -6.426458805799484253e-02 -3.614285588264465332e-02 1.596904844045639038e-01 -3.211395815014839172e-02 -9.093527495861053467e-02 1.570501029491424561e-01 1.816644966602325439e-01 1.199605688452720642e-01 1.964762657880783081e-01 5.385589972138404846e-02 -9.599930047988891602e-02 7.931218296289443970e-02 -1.437619775533676147e-01 1.838444024324417114e-01 -2.482164651155471802e-02 2.297115772962570190e-01 5.724104866385459900e-02 -1.252980679273605347e-01 -3.353494107723236084e-01 1.795695871114730835e-01 -6.261334568262100220e-02 -2.876406311988830566e-01
2.508312165737152100e-01 -2.231349200010299683e-01 6.243373826146125793e-02 2.370325624942779541e-01 -1.729469895362854004e-01 1.825553476810455322e-01 2.332669496536254883e-02 -4.112357646226882935e-02 -1.957223005592823029e-02 5.515860915184020996e-01 -4.993796348571777344e-02 -5.022940412163734436e-02 -6.150045245885848999e-02 2.905683964490890503e-02 8.598759025335311890e-02 2.888387441635131836e-01 1.664451807737350464e-01 1.903578788042068481e-01 4.457727447152137756e-02 -1.026513054966926575e-01 -8.455289155244827271e-02 2.002037167549133301e-01 1.445293426513671875e-01 1.846967488527297974e-01 -7.730388641357421875e-02 -1.476054936647415161e-01 -1.559486091136932373e-01 -2.194260954856872559e-01 -7.727873325347900391e-02 2.396194785833358765e-01 -1.168901771306991577e-01 2.576026692986488342e-02
1.746309101581573486e-01 -4.793523252010345459e-02 5.299079790711402893e-02 -7.278047502040863037e-02 2.233883738517761230e-01 -1.424333006143569946e-01 -1.367811858654022217e-01 -2.783518433570861816e-01 -1.275790184736251831e-01 3.578914999961853027e-01 -9.694150090217590332e-02 -1.816545724868774414e-01 2.189065702259540558e-02 8.871059119701385498e-02 8.739966154098510742e-02 2.331358641386032104e-01 2.324988096952438354e-01 4.494417086243629456e-02 1.231398582458496094e-01 2.973742783069610596e-01 6.777729094028472900e-02 3.601790666580200195e-01 -7.647038996219635010e-02 -1.740463636815547943e-02 5.395757779479026794e-02 -2.500894479453563690e-02 -3.226721584796905518e-01 2.452968209981918335e-01 -1.163035724312067032e-02 2.400018125772476196e-01 2.509399130940437317e-02 9.638380259275436401e-02
1.465838551521301270e-01 -1.138177067041397095e-01 -6.225171033293008804e-03 1.758855432271957397e-01 -2.682749032974243164e-01 -4.711237549781799316e-02 -5.431750416755676270e-01 9.804096072912216187e-02 2.274143993854522705e-01 2.482727915048599243e-01 -1.098388954997062683e-01 -5.464265495538711548e-02 1.159912049770355225e-01 -5.723172426223754883e-02 -1.077499538660049438e-01 2.395880520343780518e-01 2.550549618899822235e-02 1.200233623385429382e-01 5.009962245821952820e-02 2.142024040222167969e-01 -2.803847007453441620e-02 2.003013193607330322e-01 -9.446597099304199219e-02 2.095471471548080444e-01 -3.818681091070175171e-02 2.572661340236663818e-01 5.279394611716270447e-02 -4.512748122215270996e-02 -1.769029051065444946e-01 1.927362978458404541e-01 -8.587083779275417328e-03 -2.083750516176223755e-01
2.052832394838333130e-01 -1.869300156831741333e-01 -3.472790867090225220e-02 1.043500453233718872e-01 -3.980374336242675781e-01 -1.666007488965988159e-01 -3.179794251918792725e-01 1.454819738864898682e-01 6.923643499612808228e-02 2.746365666389465332e-01 1.198923513293266296e-01 -1.511314213275909424e-01 1.142061576247215271e-01 -1.853623986244201660e-01 1.178944930434226990e-01 -2.692993171513080597e-02 2.624669484794139862e-02 2.568790018558502197e-01 1.146228760480880737e-01 9.191657602787017822e-02 -1.287253350019454956e-01 1.781752407550811768e-01 1.075246483087539673e-01 2.552364468574523926e-01 1.830135732889175415e-01 -9.283083677291870117e-02 2.535158395767211914e-01 -4.290219023823738098e-02 -1.944638937711715698e-01 1.499864608049392700e-01 -2.432930655777454376e-02 -2.012020051479339600e-01
2.704550921916961670e-01 -1.501116454601287842e-01 4.865346476435661316e-02 2.876402437686920166e-01 -3.862909674644470215e-01 -1.043489351868629456e-01 -4.144052267074584961e-01 1.334664523601531982e-01 1.817554384469985962e-01 1.465299427509307861e-01 -3.010315820574760437e-02 -1.114160865545272827e-01 -4.143146332353353500e-03 3.690430149435997009e-02 9.741494804620742798e-02 -5.704856663942337036e-02 -1.198805198073387146e-01 2.963580191135406494e-02 7.415729016065597534e-02 8.533986657857894897e-02 -1.751551628112792969e-01 1.507479250431060791e-01 2.389471605420112610e-02 3.237144649028778076e-01 2.354964911937713623e-01 1.225853562355041504e-01 6.646414985880255699e-04 -5.671864002943038940e-02 -2.178598046302795410e-01 1.888508647680282593e-01 -4.239297658205032349e-02 -2.053944319486618042e-01
1.202454864978790283e-01 -2.619570195674896240e-01 -1.551235318183898926e-01 2.356046438217163086e-01 -3.273175954818725586e-01 -7.630737125873565674e-02 -3.591724336147308350e-01 1.420608069747686386e-02 -2.159633301198482513e-02 3.076508939266204834e-01 5.491584911942481995e-02 1.038494706153869629e-01 -2.854821458458900452e-02 -1.239058822393417358e-01 -1.499967928975820541e-02 -3.773491829633712769e-02 -9.042380750179290771e-02 1.549649387598037720e-01 1.373410373926162720e-01 3.159113228321075439e-01 -7.036547362804412842e-02 1.247543189674615860e-02 1.711160689592361450e-01 1.975694894790649414e-01 2.226624637842178345e-01 7.012028992176055908e-02 1.082574799656867981e-01 -1.051621511578559875e-01 -1.955264955759048462e-01 9.497728198766708374e-02 -1.014134883880615234e-01 -3.307009637355804443e-01
1.144318729639053345e-01 -1.251129955053329468e-01 -3.969073295593261719e-02 1.338730901479721069e-01 -1.481344103813171387e-01 -1.232206523418426514e-01 -4.498651325702667236e-01 -2.797964029014110565e-02 3.373477607965469360e-02 -9.857494384050369263e-03 -4.722778871655464172e-02 -2.093794941902160645e-01 -1.370123773813247681e-01 -7.575945556163787842e-02 -4.541961476206779480e-02 -9.596901386976242065e-02 2.701176106929779053e-01 1.339266449213027954e-01 1.781569677405059338e-03 2.333759516477584839e-01 5.145418271422386169e-02 6.907316297292709351e-02 -8.944902569055557251e-02 1.626693159341812134e-01 -1.330578923225402832e-01 -6.254427134990692139e-02 -4.520599246025085449e-01 8.542062342166900635e-02 -2.129593640565872192e-01 1.477266401052474976e-01 -1.254460960626602173e-01 -3.534748256206512451e-01
3.662619888782501221e-01 -1.932132542133331299e-01 1.096627339720726013e-01 2.146945148706436157e-01 -1.557411849498748779e-01 -8.222230523824691772e-02 -2.565153315663337708e-02 6.405783444643020630e-02 -2.700764536857604980e-01 2.076437473297119141e-01 -3.461265861988067627e-01 -1.450000405311584473e-01 9.639480710029602051e-02 2.825371026992797852e-01 1.480797976255416870e-01 -3.890153020620346069e-02 -1.332024186849594116e-01 3.047690093517303467e-01 5.138687789440155029e-02 -4.018393158912658691e-02 3.642518818378448486e-02 2.515141069889068604e-01 -1.538463681936264038e-01 9.395579993724822998e-02 2.727595865726470947e-01 -8.056657016277313232e-02 -4.539599642157554626e-02 -1.583032160997390747e-01 -1.587563939392566681e-02 8.142663538455963135e-02 -1.840819567441940308e-01 -6.659734994173049927e-02
2.894935607910156250e-01 -2.103698849678039551e-01 -1.599771976470947266e-01 1.387443393468856812e-01 -3.387656807899475098e-01 -4.177631437778472900e-02 -2.817620635032653809e-01 2.016880810260772705e-01 2.241060882806777954e-01 2.147793322801589966e-01 -1.153825297951698303e-01 -1.406155526638031006e-01 1.202504932880401611e-01 4.049958288669586182e-02 6.191882863640785217e-02 2.159113585948944092e-01 9.478611499071121216e-02 1.830523163080215454e-01 5.573426838964223862e-03 1.255272924900054932e-01 5.933189019560813904e-02 1.136482283473014832e-01 -3.994792699813842773e-02 2.375492900609970093e-01 -1.975220814347267151e-02 2.642501294612884521e-01 1.040599718689918518e-01 -2.725312719121575356e-03 -3.009608089923858643e-01 1.626049131155014038e-01 -1.821239711716771126e-03 -2.524095177650451660e-01
3.694199621677398682e-01 -2.979200482368469238e-01 9.698936715722084045e-03 -3.480733931064605713e-02 -1.982528418302536011e-01 -5.796825140714645386e-02 -1.723924279212951660e-01 -1.282109618186950684e-01 -1.104023531079292297e-01 2.450678050518035889e-01 -5.063275992870330811e-02 -3.152601048350334167e-02 -4.154516756534576416e-02 2.119853049516677856e-01 1.201767697930335999e-01 1.282753050327301025e-01 7.999335229396820068e-02 1.193515434861183167e-01 1.059477850794792175e-01 1.427714228630065918e-01 -5.764561519026756287e-02 -1.313480883836746216e-01 -1.287226974964141846e-01 2.902837395668029785e-01 -4.093966186046600342e-01 -2.023937404155731201e-01 -9.773597866296768188e-02 3.318670094013214111e-01 -6.643892079591751099e-02 1.261722296476364136e-01 -2.286138758063316345e-02 -9.222309291362762451e-02
2.185011506080627441e-01 -1.884207427501678467e-01 4.143892824649810791e-01 1.060363352298736572e-01 -3.220352157950401306e-02 8.556393533945083618e-02 -4.538696110248565674e-01 1.439178436994552612e-01 -5.931894481182098389e-02 1.735191792249679565e-01 7.737762480974197388e-02 -1.901179403066635132e-01 -2.014810778200626373e-02 -1.448138505220413208e-01 -2.414091490209102631e-02 1.571819186210632324e-01 1.267269700765609741e-01 5.727435275912284851e-02 -1.056063175201416016e-01 3.185464814305305481e-02 -1.744397729635238647e-01 5.986629426479339600e-02 -1.598926633596420288e-01 -5.365484394133090973e-03 -1.111707463860511780e-01 -2.503400109708309174e-02 -5.263765342533588409e-03 -2.570927739143371582e-01 -3.445669710636138916e-01 2.814159691333770752e-01 9.026741981506347656e-02 -1.994546735659241676e-03
1.930680498480796814e-02 -1.275616418570280075e-02 -7.541540265083312988e-02 9.026493132114410400e-02 -8.834902197122573853e-02 8.686921745538711548e-02 -1.740578562021255493e-01 -2.422443330287933350e-01 7.082676887512207031e-02 5.139224529266357422e-01 -9.293776005506515503e-02 1.034576669335365295e-01 -9.867829829454421997e-02 2.723868489265441895e-01 5.890973657369613647e-02 8.429482579231262207e-02 3.098402023315429688e-01 9.469075500965118408e-02 -9.074421972036361694e-02 2.235841751098632812e-01 -3.105856776237487793e-01 -4.751932621002197266e-02 -2.621061354875564575e-02 6.038830056786537170e-02 1.200842782855033875e-01 -2.631197273731231689e-01 -2.569528520107269287e-01 -1.365622282028198242e-01 7.492841687053442001e-03 2.036152780055999756e-01 7.203555852174758911e-02 -1.305364370346069336e-01
1.526300609111785889e-01 -1.795379966497421265e-01 -5.309724435210227966e-02 2.318200469017028809e-01 -3.750427961349487305e-01 -9.896989166736602783e-02 -3.425018787384033203e-01 6.329252570867538452e-02 1.268991976976394653e-01 2.718628346920013428e-01 -2.455285051837563515e-03 -9.621111303567886353e-02 3.171749413013458252e-01 -6.133087351918220520e-02 -1.559470500797033310e-02 9.907021373510360718e-02 1.744136400520801544e-02 2.103755772113800049e-01 1.264468431472778320e-01 7.201549410820007324e-02 -9.833975136280059814e-02 9.509740024805068970e-02 2.932425029575824738e-02 2.505617141723632812e-01 9.353965520858764648e-02 2.476827949285507202e-01 -1.657499931752681732e-02 -5.010504275560379028e-02 -3.671558797359466553e-01 1.115270927548408508e-01 -1.092949043959379196e-02 -1.847012788057327271e-01
1.475374251604080200e-01 -6.478010118007659912e-02 2.734019458293914795e-01 -1.307122558355331421e-01 -7.276073098182678223e-02 -2.703057825565338135e-01 6.144597381353378296e-02 -1.030523516237735748e-02 -3.118504285812377930e-01 2.042347192764282227e-02 1.522631570696830750e-02 -4.234576597809791565e-03 1.479078233242034912e-01 -6.189374253153800964e-02 1.660322248935699463e-01 -2.208970785140991211e-01 1.105321869254112244e-01 2.736102342605590820e-01 2.894269526004791260e-01 2.507334351539611816e-01 -7.827199250459671021e-02 2.347275763750076294e-01 6.090729683637619019e-02 1.207546889781951904e-01 4.055231809616088867e-02 -1.097209453582763672e-01 -2.743562757968902588e-01 2.693243622779846191e-01 -2.633139789104461670e-01 1.399008929729461670e-01 -1.347156018018722534e-01 -1.349022239446640015e-01
-1.363068446516990662e-02 -6.010142341256141663e-02 1.014424860477447510e-02 -5.151907354593276978e-02 1.137265041470527649e-01 -9.361239522695541382e-02 -1.937329620122909546e-01 -1.589180529117584229e-01 -3.023040294647216797e-02 3.862723708152770996e-01 -1.144863590598106384e-01 7.230895757675170898e-02 1.404190510511398315e-01 1.609681099653244019e-01 -8.038462698459625244e-02 1.159543357789516449e-02 -3.652067482471466064e-02 1.633002161979675293e-01 6.003928557038307190e-02 3.145279586315155029e-01 -9.169938415288925171e-02 5.840795487165451050e-02 3.264648914337158203e-01 2.595844566822052002e-01 -5.292775481939315796e-02 -2.657496631145477295e-01 -1.453512907028198242e-01 -1.337188780307769775e-01 -3.964297771453857422e-01 3.107988536357879639e-01 7.165304571390151978e-02 -2.539216354489326477e-02
-1.150946468114852905e-01 -1.295636743307113647e-01 2.132695354521274567e-02 1.543980240821838379e-01 -2.805325984954833984e-01 -1.719051897525787354e-01 -8.503198623657226562e-02 -5.303322896361351013e-02 3.499615192413330078e-02 3.568550050258636475e-01 -1.143618524074554443e-01 -6.581611931324005127e-02 -1.659634709358215332e-01 2.763657867908477783e-01 -4.000091180205345154e-02 1.506785601377487183e-01 -4.748747497797012329e-02 -5.075706169009208679e-02 -6.975296139717102051e-02 5.418430268764495850e-02 -1.119716785069613252e-06 7.000485807657241821e-02 2.515664324164390564e-02 2.152541726827621460e-01 -2.486424297094345093e-01 -7.731208577752113342e-03 -1.907915621995925903e-01 -3.669633343815803528e-02 -8.171229064464569092e-02 1.243131607770919800e-01 -1.066040769219398499e-01 -5.962773561477661133e-01
1.396764516830444336e-01 -8.139426261186599731e-02 2.168386708945035934e-03 -8.959881216287612915e-02 4.091029986739158630e-02 1.026757284998893738e-01 -1.101876348257064819e-01 -4.106396064162254333e-02 -3.170602023601531982e-02 4.786755144596099854e-01 -1.138217076659202576e-01 8.384969085454940796e-02 3.114745020866394043e-01 1.174804791808128357e-01 7.156591862440109253e-02 -7.631083577871322632e-02 6.053320318460464478e-02 2.118324935436248779e-01 8.117868751287460327e-02 2.322026491165161133e-01 -3.195185959339141846e-02 8.054949343204498291e-02 3.495023846626281738e-01 2.381615340709686279e-01 -3.173210471868515015e-02 3.197553753852844238e-02 -1.849173605442047119e-01 -3.187421336770057678e-02 -2.984294295310974121e-01 3.750984966754913330e-01 -1.308409590274095535e-02 -7.285147160291671753e-02
1.073681935667991638e-02 -1.799852102994918823e-01 -2.225949019193649292e-01 1.971465647220611572e-01 -1.322868615388870239e-01 -2.833201587200164795e-01 -4.331350624561309814e-01 7.308284938335418701e-02 3.049031794071197510e-01 1.390742361545562744e-01 -1.675123907625675201e-02 1.857811352238059044e-03 -3.162652254104614258e-02 -4.733595997095108032e-02 -6.567628681659698486e-02 7.150036096572875977e-02 -4.995184391736984253e-02 6.335157155990600586e-02 2.328261546790599823e-02 2.682894468307495117e-01 -2.256174385547637939e-01 2.509251423180103302e-02 -1.490972191095352173e-01 9.593324363231658936e-02 -1.965693086385726929e-01 2.103576809167861938e-02 6.377602368593215942e-02 3.328418359160423279e-02 -4.612791836261749268e-01 -8.875146508216857910e-03 -7.866141200065612793e-02 -1.944254785776138306e-01
1.123594790697097778e-01 1.435160040855407715e-01 9.018749743700027466e-02 1.244848445057868958e-01 -2.792762517929077148e-01 -7.400591671466827393e-02 -1.472949087619781494e-01 2.801180444657802582e-02 -1.150747612118721008e-01 1.610400527715682983e-02 -4.714281484484672546e-02 -3.265236020088195801e-01 2.718799710273742676e-01 2.871680557727813721e-01 2.259702384471893311e-01 -1.686088144779205322e-01 2.353662252426147461e-01 4.529463499784469604e-02 -7.149473577737808228e-02 5.951443314552307129e-02 -6.729989498853683472e-02 2.137156426906585693e-01 -7.583602517843246460e-02 5.646649748086929321e-02 -1.591141452081501484e-03 -5.455331876873970032e-02 -2.083844095468521118e-01 2.961266636848449707e-01 -1.616309434175491333e-01 3.906627595424652100e-01 -8.419112116098403931e-02 -1.838730275630950928e-01
1.316351294517517090e-01 -2.706153690814971924e-01 5.086455121636390686e-02 2.326346933841705322e-01 -1.864954680204391479e-01 1.330466270446777344e-01 -4.390103518962860107e-01 6.883564591407775879e-02 1.687010526657104492e-01 2.112013548612594604e-01 -7.456590235233306885e-02 -2.260247170925140381e-01 9.578561037778854370e-02 -1.356852520257234573e-02 -7.790786027908325195e-02 1.347987651824951172e-01 -9.175926446914672852e-02 2.911697030067443848e-01 4.763688519597053528e-02 2.986564338207244873e-01 -1.442097574472427368e-01 -4.134713858366012573e-02 -2.079643774777650833e-03 1.178765594959259033e-01 8.173787593841552734e-02 1.619196087121963501e-01 2.058708071708679199e-01 -8.124704658985137939e-02 -2.324906140565872192e-01 1.477169841527938843e-01 6.779800355434417725e-02 -2.367468774318695068e-01
1.947585791349411011e-01 -3.852351009845733643e-01 3.475043922662734985e-02 1.023825630545616150e-01 -1.841932684183120728e-01 -6.447774171829223633e-02 -8.719339221715927124e-02 -3.042070753872394562e-02 -5.054576322436332703e-02 5.434108376502990723e-01 -8.926358819007873535e-02 1.514404416084289551e-01 2.098238840699195862e-02 4.922342672944068909e-02 1.554172784090042114e-01 1.201807782053947449e-01 2.952545695006847382e-02 1.579278707504272461e-01 3.378261998295783997e-02 6.819451600313186646e-02 -1.963596493005752563e-01 3.399167656898498535e-01 1.689891964197158813e-01 -5.045344680547714233e-02 1.018266826868057251e-01 -2.780267596244812012e-01 -1.434832960367202759e-01 -1.504257470369338989e-01 -3.409880399703979492e-02 1.900543570518493652e-01 -1.019486691802740097e-02 8.281300775706768036e-03
3.131311535835266113e-01 1.000702530145645142e-01 -2.378326654434204102e-02 2.407766282558441162e-01 -2.269703298807144165e-01 -5.681323632597923279e-02 -9.601905196905136108e-02 2.772396616637706757e-02 -1.146242916584014893e-01 1.905593276023864746e-01 6.943506002426147461e-02 -3.420505225658416748e-01 -2.133263796567916870e-01 2.210165411233901978e-01 -2.564642429351806641e-01 1.104220226407051086e-01 1.978235095739364624e-01 1.668776571750640869e-01 2.410033196210861206e-01 2.803789973258972168e-01 -2.954754531383514404e-01 1.871933490037918091e-01 -9.800548851490020752e-02 8.886890113353729248e-02 -6.954634189605712891e-02 -2.250239811837673187e-02 -3.071756847202777863e-02 2.431548088788986206e-01 1.122657582163810730e-02 1.567427068948745728e-02 6.301317363977432251e-02 -1.085788309574127197e-01
2.506124675273895264e-01 -4.971930757164955139e-02 -2.206279337406158447e-01 -6.202597636729478836e-03 2.860135585069656372e-02 -1.676642596721649170e-01 -3.392779529094696045e-01 1.684189215302467346e-02 -1.721690292470157146e-03 3.319626152515411377e-01 -1.630437374114990234e-02 -3.975761681795120239e-02 -2.660841345787048340e-01 -7.896999269723892212e-02 -2.697101533412933350e-01 1.400029845535755157e-02 1.667941212654113770e-01 1.285645067691802979e-01 2.793782949447631836e-01 7.468238472938537598e-02 -1.748541742563247681e-01 -1.448644995689392090e-01 -2.836427390575408936e-01 9.352962672710418701e-02 1.122817248106002808e-01 -2.409519851207733154e-01 -2.958980500698089600e-01 -8.001925051212310791e-02 -7.037831097841262817e-02 -9.276277571916580200e-02 -1.736357621848583221e-02 -1.800988614559173584e-01
1.402337253093719482e-01 1.528846938163042068e-02 7.422968000173568726e-02 2.730490863323211670e-01 -1.128605678677558899e-01 1.060115545988082886e-01 -2.104005366563796997e-01 1.253422349691390991e-01 -9.441141039133071899e-02 4.641516208648681641e-01 9.345896542072296143e-02 -6.553203612565994263e-02 -3.784729242324829102e-01 1.539278477430343628e-01 1.769252568483352661e-01 5.594103038311004639e-02 1.898204088211059570e-01 3.156552314758300781e-01 1.399727463722229004e-01 -1.622892022132873535e-01 -3.236057609319686890e-02 1.698963344097137451e-01 2.996488101780414581e-02 2.030391693115234375e-01 -9.713044017553329468e-02 -1.133258268237113953e-01 9.053813666105270386e-02 5.029114708304405212e-02 -1.706525981426239014e-01 1.079251244664192200e-01 -2.166574001312255859e-01 5.462900921702384949e-02
1.555279642343521118e-01 -5.009329319000244141e-02 -6.756135821342468262e-02 3.003431260585784912e-01 -8.441052399575710297e-03 9.338258206844329834e-02 -7.356111705303192139e-02 4.525490850210189819e-02 -1.669928617775440216e-02 5.162293910980224609e-01 6.853928416967391968e-02 -9.596712142229080200e-02 -3.078784048557281494e-01 -3.238263353705406189e-02 8.192028850317001343e-02 2.625472247600555420e-01 7.032436132431030273e-02 1.161696314811706543e-01 1.761428862810134888e-01 -6.778972595930099487e-02 -1.287649273872375488e-01 1.376602947711944580e-01 1.654893457889556885e-01 2.831031382083892822e-01 -1.132818609476089478e-01 -1.999760866165161133e-01 -1.207969412207603455e-01 -1.722519248723983765e-01 -2.198010236024856567e-01 2.486364394426345825e-01 -5.881724879145622253e-03 7.577028125524520874e-02
-6.360167264938354492e-02 -5.582873150706291199e-02 1.053283885121345520e-01 7.029791176319122314e-02 -2.721874713897705078e-01 7.199995219707489014e-02 -2.820032536983489990e-01 -1.114685907959938049e-01 4.001604393124580383e-02 3.674047589302062988e-01 -3.454183638095855713e-01 -2.730306982994079590e-01 -3.151463568210601807e-01 3.577376902103424072e-01 -1.572058536112308502e-02 -1.576824695803225040e-03 3.086935356259346008e-02 6.255640089511871338e-02 3.600894510746002197e-01 -3.736929502338171005e-04 -7.306881994009017944e-02 1.333983838558197021e-01 2.511756494641304016e-02 9.795181453227996826e-02 1.495091766119003296e-01 -1.168948635458946228e-01 -1.532964557409286499e-01 1.028766930103302002e-01 -9.036668390035629272e-02 1.191440969705581665e-02 8.775349706411361694e-03 3.484908863902091980e-02
-1.083286106586456299e-01 5.239117890596389771e-02 -5.531038343906402588e-02 2.344975471496582031e-01 1.830698549747467041e-01 -3.603588417172431946e-02 -1.712327450513839722e-01 6.745217740535736084e-02 -3.260957822203636169e-02 5.081598162651062012e-01 1.661183778196573257e-03 -1.457076817750930786e-01 -1.687069684267044067e-01 4.417598992586135864e-02 1.042132228612899780e-01 1.474881917238235474e-01 -1.814149320125579834e-01 2.035492211580276489e-01 -2.277520298957824707e-01 1.288742721080780029e-01 2.225031852722167969e-01 1.555945575237274170e-01 6.013528257608413696e-02 3.592619597911834717e-01 2.149397730827331543e-01 -1.818716153502464294e-02 -1.214062422513961792e-01 1.305263042449951172e-01 -2.027239203453063965e-01 2.132072299718856812e-01 -1.445340923964977264e-02 3.069966472685337067e-02
2.325349301099777222e-01 -1.622191071510314941e-01 1.246754750609397888e-01 5.432254672050476074e-01 -2.499832510948181152e-01 2.780789695680141449e-02 4.069186747074127197e-02 -1.301647443324327469e-02 -3.733856603503227234e-02 6.566940248012542725e-02 5.211415141820907593e-02 1.111299451440572739e-02 -5.758644640445709229e-02 -3.280176222324371338e-02 1.226588636636734009e-01 3.530295193195343018e-02 2.161288559436798096e-01 3.405797481536865234e-01 2.562730014324188232e-02 1.804761290550231934e-01 -1.812300980091094971e-01 2.861649692058563232e-01 9.662777185440063477e-02 9.678246825933456421e-02 2.913334071636199951e-01 -1.605820059776306152e-01 -8.604519814252853394e-02 1.548117119818925858e-02 -2.013490945100784302e-01 -6.093290448188781738e-02 -6.011604517698287964e-02 -1.382328718900680542e-01
1.935243457555770874e-01 -3.361009657382965088e-01 -2.058704942464828491e-02 2.603653669357299805e-01 -5.403844118118286133e-01 -5.045345053076744080e-02 -2.496664077043533325e-01 -8.043911308050155640e-02 1.024496033787727356e-01 1.398563086986541748e-01 8.313044160604476929e-02 -5.243509635329246521e-02 -1.432703807950019836e-02 2.105915546417236328e-02 7.186049222946166992e-02 3.804372623562812805e-02 -6.876929849386215210e-02 1.445574462413787842e-01 1.069919615983963013e-01 1.822048574686050415e-01 4.004155471920967102e-02 1.966336965560913086e-01 1.220223829150199890e-01 1.734880954027175903e-01 9.902197122573852539e-02 -4.735706374049186707e-02 -7.227657735347747803e-02 -2.091575860977172852e-01 -1.871719658374786377e-01 1.904126852750778198e-01 -1.115111485123634338e-01 -2.660045325756072998e-01
1.342708319425582886e-01 -1.751777529716491699e-01 -3.946173936128616333e-02 1.572055667638778687e-01 -3.594229221343994141e-01 9.196677245199680328e-03 -4.097575843334197998e-01 5.905434116721153259e-02 -3.056881204247474670e-02 2.459505647420883179e-01 9.686090052127838135e-02 -7.660944014787673950e-02 8.510889112949371338e-02 -9.781431406736373901e-02 -3.430088236927986145e-02 -3.629721328616142273e-02 -1.060429811477661133e-01 1.150544583797454834e-01 5.494307726621627808e-02 9.109944105148315430e-02 -1.398684382438659668e-01 2.751241028308868408e-01 2.815634310245513916e-01 3.230641484260559082e-01 1.374615430831909180e-01 1.061165556311607361e-01 6.625401973724365234e-02 -1.331342607736587524e-01 -2.861216068267822266e-01 1.071262955665588379e-01 -6.565889716148376465e-02 -2.524757683277130127e-01
2.147251516580581665e-01 -9.167236834764480591e-02 -9.254082106053829193e-03 1.682074368000030518e-01 -1.176546290516853333e-01 2.125384956598281860e-01 -2.067175954580307007e-01 -1.739777773618698120e-01 -2.643590271472930908e-01 3.764761388301849365e-01 -9.965466707944869995e-02 -6.113654002547264099e-02 -9.142214059829711914e-02 1.659434735774993896e-01 -2.563444674015045166e-01 2.801249027252197266e-01 4.960601683706045151e-03 7.460261229425668716e-03 1.684218794107437134e-01 1.431856602430343628e-01 -1.356626152992248535e-01 1.653463542461395264e-01 -9.344863891601562500e-02 3.756303787231445312e-01 2.838852582499384880e-03 2.506400644779205322e-02 -7.986438274383544922e-02 -4.789866507053375244e-02 -1.510222107172012329e-01 1.575121879577636719e-01 -2.464639544486999512e-01 1.324150264263153076e-01
2.041829228401184082e-01 3.881736099720001221e-02 -1.857852563261985779e-02 6.935660541057586670e-02 4.151443019509315491e-02 -5.724645406007766724e-02 -7.432179898023605347e-02 -8.108246326446533203e-02 1.600982248783111572e-01 4.587254524230957031e-01 -1.917944550514221191e-01 -1.184989213943481445e-01 -5.240583792328834534e-02 1.014727503061294556e-01 1.099873483180999756e-01 2.021729759871959686e-02 -2.210767865180969238e-01 2.885122299194335938e-01 -3.730487823486328125e-02 2.554101049900054932e-01 -2.028263211250305176e-01 1.059706583619117737e-01 2.027811408042907715e-01 3.579979538917541504e-01 -4.205492883920669556e-02 -1.811560802161693573e-02 -2.718285024166107178e-01 -1.870331168174743652e-01 -1.617091596126556396e-01 4.874380677938461304e-02 -2.296661585569381714e-01 9.736130386590957642e-02
1.199722960591316223e-01 -1.058220043778419495e-01 -1.491138935089111328e-01 -6.654014438390731812e-02 4.082122445106506348e-02 1.923967599868774414e-01 -1.701527833938598633e-01 -1.054816171526908875e-01 1.006315201520919800e-01 4.366996884346008301e-01 -7.562313973903656006e-02 2.502520084381103516e-01 -8.689159154891967773e-02 2.825471460819244385e-01 1.542614586651325226e-02 7.764801383018493652e-02 3.211556077003479004e-01 1.740034222602844238e-01 -1.428693234920501709e-01 1.484627723693847656e-01 -2.300164103507995605e-01 2.424359619617462158e-01 -2.802221290767192841e-02 1.111359894275665283e-01 1.851816028356552124e-01 -8.223866671323776245e-02 -1.763117015361785889e-01 -1.876741796731948853e-01 -1.608025133609771729e-01 1.612632721662521362e-01 2.375398762524127960e-02 -2.137185484170913696e-01
1.245562955737113953e-01 -1.581379957497119904e-02 -1.323754787445068359e-01 3.263915181159973145e-01 -2.074884772300720215e-01 -7.206915318965911865e-02 1.624746434390544891e-02 7.708075642585754395e-02 -1.259362697601318359e-01 2.727560102939605713e-01 -9.281964600086212158e-02 -1.512554138898849487e-01 2.403055429458618164e-01 -1.991199553012847900e-01 7.409940659999847412e-02 7.233275473117828369e-02 -4.038392007350921631e-02 -4.933178797364234924e-02 3.395352661609649658e-01 2.263078838586807251e-01 -4.892881494015455246e-03 9.755937010049819946e-02 -3.382451832294464111e-04 1.572195142507553101e-01 -3.284397125244140625e-01 5.305556580424308777e-02 -4.974428191781044006e-02 -2.108317241072654724e-02 -2.947727739810943604e-01 2.057245075702667236e-01 -4.601887613534927368e-02 -3.551065623760223389e-01
1.750692278146743774e-01 -1.330720186233520508e-01 5.391756072640419006e-02 2.372186034917831421e-01 -1.056452095508575439e-01 -1.616710722446441650e-01 -1.574941277503967285e-01 -1.275027990341186523e-01 -2.829888276755809784e-02 4.680935293436050415e-02 -1.302787810564041138e-01 -2.425243705511093140e-01 -1.689188033342361450e-01 7.660152763128280640e-02 -1.390050649642944336e-01 -2.910851240158081055e-01 1.333831995725631714e-01 -1.513260900974273682e-01 9.850618243217468262e-02 2.321606576442718506e-01 1.016282942146062851e-02 2.726321518421173096e-01 -1.620568484067916870e-01 4.049422442913055420e-01 -1.557323634624481201e-01 -2.039117179811000824e-02 -1.256397217512130737e-01 -1.290973424911499023e-01 -1.056899800896644592e-01 9.639184921979904175e-02 1.760668605566024780e-01 -3.454275131225585938e-01
-1.376692205667495728e-02 -6.272985786199569702e-02 5.831358209252357483e-02 1.934445351362228394e-01 2.054662555456161499e-01 -1.437607407569885254e-01 -3.689079880714416504e-01 -1.875645518302917480e-01 -1.617214083671569824e-01 1.639788448810577393e-01 -7.360967248678207397e-02 -1.944779306650161743e-01 -3.209579885005950928e-01 1.121873483061790466e-01 -1.156553551554679871e-01 -1.413782034069299698e-02 3.838747441768646240e-01 3.378430306911468506e-01 -5.263859778642654419e-02 1.928726956248283386e-02 -2.314074710011482239e-02 -5.228876322507858276e-02 8.866234123706817627e-02 7.220877707004547119e-02 -3.298521786928176880e-02 3.577422816306352615e-03 -1.030332669615745544e-01 -2.656097710132598877e-01 -8.538088202476501465e-02 1.074871197342872620e-01 -1.486253887414932251e-01 -3.020839989185333252e-01
1.796530745923519135e-02 -2.291960716247558594e-01 3.803218016400933266e-03 9.513583779335021973e-02 -1.537469327449798584e-01 8.126456290483474731e-02 -1.477980166673660278e-01 5.502413026988506317e-03 -1.720206253230571747e-02 6.009787321090698242e-01 -1.540482789278030396e-01 -2.353062182664871216e-01 -2.501817420125007629e-02 1.995662301778793335e-01 -1.371881067752838135e-01 1.080160960555076599e-01 -7.233906537294387817e-02 -1.402420699596405029e-01 4.945115372538566589e-02 1.409602165222167969e-01 -5.075538530945777893e-02 1.352185904979705811e-01 -1.250012665987014771e-01 -6.097453180700540543e-03 2.135259807109832764e-01 -2.031312696635723114e-02 -2.122001498937606812e-01 -3.601540625095367432e-01 -2.278080582618713379e-01 1.021755635738372803e-01 -7.283133268356323242e-02 -4.824402555823326111e-02
1.278489679098129272e-01 -7.795986533164978027e-02 4.458391293883323669e-02 3.730817884206771851e-02 -3.467850387096405029e-01 1.531660407781600952e-01 -1.308586597442626953e-01 9.163124114274978638e-02 -3.654043376445770264e-01 1.610964089632034302e-01 -1.128215901553630829e-02 -3.998164534568786621e-01 -1.098637506365776062e-01 2.133494168519973755e-01 -2.250453382730484009e-01 1.720348000526428223e-01 1.990343630313873291e-01 1.045914590358734131e-01 -5.985844880342483521e-02 2.360568642616271973e-01 -2.219727486371994019e-01 1.786700934171676636e-01 -1.129252612590789795e-01 6.555449683219194412e-03 -8.054987527430057526e-03 3.106290660798549652e-02 -2.481137514114379883e-01 1.390223056077957153e-01 -7.401869446039199829e-02 5.654220283031463623e-02 8.136428147554397583e-02 -2.158978134393692017e-01
1.801636815071105957e-02 -2.538335323333740234e-02 -4.773240536451339722e-02 4.293916225433349609e-01 -1.164323613047599792e-01 4.782852530479431152e-02 -2.236247062683105469e-01 -2.115334123373031616e-01 -8.518660068511962891e-02 1.601976156234741211e-01 1.583375930786132812e-01 1.634411513805389404e-02 1.017288565635681152e-01 2.760763168334960938e-01 1.599885150790214539e-02 -1.791030913591384888e-01 1.683012396097183228e-01 2.694801092147827148e-01 1.005725711584091187e-01 2.912121117115020752e-01 -5.717596784234046936e-02 1.289100795984268188e-01 -1.461477391421794891e-02 1.973526030778884888e-01 -1.347831040620803833e-01 -2.717881798744201660e-01 -8.900573104619979858e-02 -1.965460032224655151e-01 -8.663930743932723999e-02 1.586118340492248535e-01 -2.959208190441131592e-01 1.043303757905960083e-01
4.110150933265686035e-01 8.119072765111923218e-02 -1.514307409524917603e-01 1.867302358150482178e-01 -1.755436807870864868e-01 -6.856971979141235352e-02 -3.276098668575286865e-01 -1.372906118631362915e-01 1.140860654413700104e-02 9.688282012939453125e-02 2.408765256404876709e-02 -3.080104291439056396e-02 -1.461092084646224976e-01 -2.091706730425357819e-02 -5.531419068574905396e-02 -2.373111993074417114e-01 -6.351747363805770874e-02 3.391267061233520508e-01 1.067642495036125183e-01 1.117439493536949158e-01 -2.121804505586624146e-01 3.608286380767822266e-03 2.156948149204254150e-01 -5.107918381690979004e-02 1.020367220044136047e-01 -2.896760962903499603e-02 -1.439835131168365479e-01 2.949874103069305420e-01 -2.393535338342189789e-02 3.634935319423675537e-01 -7.761645317077636719e-02 -1.340005695819854736e-01
1.783298701047897339e-01 -1.512708663940429688e-01 4.016754329204559326e-01 3.571229055523872375e-02 1.707687601447105408e-02 1.421705782413482666e-01 -4.218440949916839600e-01 1.788939237594604492e-01 6.000977009534835815e-02 1.688971668481826782e-01 1.298165768384933472e-01 -3.072610497474670410e-01 -6.577403098344802856e-02 -2.975017996504902840e-03 3.785938024520874023e-02 1.712319999933242798e-01 7.935180515050888062e-02 8.585223555564880371e-02 -4.122234135866165161e-02 2.509343624114990234e-01 -1.299268603324890137e-01 -6.161019951105117798e-02 3.549376875162124634e-02 1.240772381424903870e-02 1.697670370340347290e-01 -5.665525794029235840e-02 -2.059921249747276306e-02 6.721658282913267612e-04 -3.688360452651977539e-01 6.166119128465652466e-02 -7.962954044342041016e-02 -3.077269792556762695e-01
2.446689158678054810e-01 -1.633854657411575317e-01 -8.255651593208312988e-02 6.791262328624725342e-02 -1.536209043115377426e-02 -1.764741241931915283e-01 -7.315393537282943726e-02 -1.449781507253646851e-01 2.591065689921379089e-02 2.496180236339569092e-01 -1.245085000991821289e-01 -1.174122765660285950e-01 -2.350260764360427856e-01 -1.606565117835998535e-01 -3.880108892917633057e-01 4.494512453675270081e-02 2.471689283847808838e-01 2.100401073694229126e-01 9.877654910087585449e-02 1.928847432136535645e-01 -1.886048018932342529e-01 -1.849865615367889404e-01 -1.358641535043716431e-01 -2.133545465767383575e-03 1.377163231372833252e-01 -7.399659603834152222e-02 -1.033036112785339355e-01 2.537239529192447662e-02 -3.610972762107849121e-01 3.001435659825801849e-02 -4.428766667842864990e-02 -3.300608098506927490e-01
1.672295033931732178e-01 -1.620163172483444214e-01 3.066251240670681000e-02 2.350857108831405640e-01 -3.391777873039245605e-01 8.377633057534694672e-04 -3.157510459423065186e-01 1.080994680523872375e-02 2.195310145616531372e-01 2.108970135450363159e-01 -5.354652553796768188e-02 -2.062518894672393799e-02 2.724931240081787109e-01 -4.645905643701553345e-02 -1.875563338398933411e-02 1.806837469339370728e-01 5.499020963907241821e-02 6.665240973234176636e-02 1.392715573310852051e-01 1.133896112442016602e-01 -1.845728158950805664e-01 5.392094328999519348e-02 -1.047056019306182861e-01 1.984212547540664673e-01 1.029678210616111755e-01 1.666825264692306519e-01 -1.669739931821823120e-02 -9.858710318803787231e-02 -4.004626870155334473e-01 2.157969027757644653e-01 -2.435051836073398590e-03 -2.949424088001251221e-01
-6.011486798524856567e-02 -1.599854230880737305e-01 -1.946987956762313843e-01 3.250719904899597168e-01 -1.126960217952728271e-01 -1.115873977541923523e-01 -2.216773480176925659e-01 -1.589469760656356812e-01 -1.019872575998306274e-01 4.360123574733734131e-01 -1.178504824638366699e-01 1.586798280477523804e-01 3.235574960708618164e-01 1.712813973426818848e-01 -5.384115502238273621e-02 -1.726796776056289673e-01 1.413414627313613892e-01 1.134973466396331787e-01 1.966782808303833008e-01 6.505387276411056519e-02 -6.968485563993453979e-02 2.685931921005249023e-01 6.536328792572021484e-02 2.424474805593490601e-01 7.835503667593002319e-02 -1.051475629210472107e-01 -1.527287252247333527e-02 -1.174593716859817505e-01 -2.111379355192184448e-01 1.438883543014526367e-01 4.678805172443389893e-02 8.253238350152969360e-02
2.782924771308898926e-01 -1.551081240177154541e-01 1.204425096511840820e-01 1.128425002098083496e-01 -4.113678932189941406e-01 -1.555939018726348877e-01 -4.257966876029968262e-01 1.319417655467987061e-01 6.658279895782470703e-02 1.491631120443344116e-01 1.628511399030685425e-01 -9.681291878223419189e-02 6.648123264312744141e-02 -7.927267253398895264e-02 6.628964096307754517e-02 -2.971638366580009460e-02 7.377827167510986328e-02 2.172257602214813232e-01 -2.337104640901088715e-02 1.025318577885627747e-01 -9.731585159897804260e-03 8.204784244298934937e-02 8.936420083045959473e-02 2.319484800100326538e-01 2.229156196117401123e-01 8.518730103969573975e-02 5.419733375310897827e-02 -3.078678436577320099e-02 -3.086897134780883789e-01 1.825703829526901245e-01 -2.938940376043319702e-02 -2.791645824909210205e-01
1.329170912504196167e-01 -2.678751945495605469e-01 9.006264060735702515e-02 1.316332519054412842e-01 -1.097060367465019226e-01 1.435538381338119507e-01 4.473601654171943665e-02 -8.621887862682342529e-02 -2.583713233470916748e-01 2.915397584438323975e-01 1.077152118086814880e-01 -1.211012005805969238e-01 -1.010179892182350159e-01 2.535559535026550293e-01 -5.991982296109199524e-03 3.435528278350830078e-02 1.280748844146728516e-01 1.729446947574615479e-01 2.110532522201538086e-01 4.580139741301536560e-02 -1.409913506358861923e-02 -6.870492547750473022e-02 -2.132332473993301392e-01 2.679154276847839355e-01 -6.221648678183555603e-02 -2.044089585542678833e-01 -1.903969496488571167e-01 -1.291222274303436279e-01 -2.030104249715805054e-01 2.691569328308105469e-01 -3.779181241989135742e-01 -1.383824497461318970e-01
3.173569738864898682e-01 -8.744657039642333984e-02 -5.546817183494567871e-02 5.132631659507751465e-01 -2.626526355743408203e-01 -1.690936386585235596e-01 1.817592047154903412e-02 1.650548540055751801e-02 -2.420183271169662476e-01 8.770345151424407959e-02 9.187847375869750977e-02 -2.317195087671279907e-01 -8.298720419406890869e-02 -1.101219058036804199e-01 -7.736140489578247070e-02 2.772808447480201721e-02 6.672539561986923218e-02 2.895803153514862061e-01 1.827827394008636475e-01 1.034500300884246826e-01 -2.367971241474151611e-01 4.484901577234268188e-02 6.327264755964279175e-02 2.807833440601825714e-02 -8.545924723148345947e-02 6.334570795297622681e-02 -1.883736997842788696e-01 1.114289984107017517e-01 -7.167092710733413696e-02 3.943695500493049622e-02 8.945090696215629578e-03 -3.338958323001861572e-01
2.120422571897506714e-01 -7.287075370550155640e-02 7.758039981126785278e-02 4.282297566533088684e-02 2.634607441723346710e-02 -5.195070430636405945e-02 -2.629593312740325928e-01 -1.319698989391326904e-01 -1.036899983882904053e-01 2.777513265609741211e-01 2.369239479303359985e-01 5.924012511968612671e-02 -2.542101405560970306e-02 3.757553398609161377e-01 2.129821181297302246e-01 1.437813937664031982e-01 1.669964492321014404e-01 2.992753088474273682e-01 1.229574382305145264e-01 -2.773996093310415745e-04 -4.098522067070007324e-01 1.715525090694427490e-01 1.249657273292541504e-01 1.067815572023391724e-01 1.012256667017936707e-01 -3.122746944427490234e-02 2.200580947101116180e-02 -1.681873798370361328e-01 8.559338748455047607e-02 3.005905747413635254e-01 3.388420864939689636e-02 -2.615693956613540649e-02
5.908853933215141296e-02 -1.008544340729713440e-01 -2.064382843673229218e-02 4.596597049385309219e-03 -3.346331045031547546e-02 -2.668980062007904053e-01 -3.590218722820281982e-01 -1.234985589981079102e-01 6.752722710371017456e-02 8.661213517189025879e-02 -1.854217797517776489e-02 -2.365680336952209473e-01 -6.649529188871383667e-02 -8.781758695840835571e-02 -7.216776907444000244e-02 -8.687797933816909790e-02 2.292987853288650513e-01 1.517404466867446899e-01 -3.357987850904464722e-02 2.539052367210388184e-01 8.780966699123382568e-02 2.413352578878402710e-01 6.626545637845993042e-02 5.985629186034202576e-02 -1.980250030755996704e-01 -3.386090099811553955e-01 -2.790910601615905762e-01 -8.231951296329498291e-02 -1.273323595523834229e-01 4.293036460876464844e-02 6.827018409967422485e-02 -4.469294548034667969e-01
-9.726644307374954224e-02 -5.613606423139572144e-02 -7.497198879718780518e-02 -2.171005904674530029e-01 -1.085552871227264404e-01 1.836763918399810791e-01 -1.728274524211883545e-01 -2.011318802833557129e-01 8.992487937211990356e-02 4.190726876258850098e-01 -2.503176033496856689e-01 1.092441827058792114e-01 -2.032390236854553223e-01 1.466731131076812744e-01 1.064953207969665527e-02 2.652180753648281097e-02 1.605505943298339844e-01 1.026910468935966492e-01 -1.584608703851699829e-01 1.855898052453994751e-01 -3.417786955833435059e-01 1.764613687992095947e-01 1.911342516541481018e-02 1.304526031017303467e-01 3.859186545014381409e-02 -1.357797086238861084e-01 -2.386741340160369873e-01 7.095923274755477905e-02 -8.209720999002456665e-02 1.873859018087387085e-01 -1.692919582128524780e-01 -2.884501814842224121e-01
6.608777493238449097e-02 -2.750659920275211334e-02 1.470007561147212982e-02 1.718201786279678345e-01 -2.271442264318466187e-01 -6.398602575063705444e-02 1.299188882112503052e-01 -9.056857228279113770e-02 -4.134622514247894287e-01 9.028375148773193359e-02 -3.302462995052337646e-01 -1.054099723696708679e-01 1.091574281454086304e-01 1.660994142293930054e-01 -5.766087770462036133e-02 -1.601519882678985596e-01 -5.872805416584014893e-02 4.373236596584320068e-01 3.504360094666481018e-02 2.599105834960937500e-01 1.550490502268075943e-02 3.344002068042755127e-01 1.704472750425338745e-01 1.376442611217498779e-01 -4.397212993353605270e-03 -4.333307966589927673e-02 1.575193554162979126e-01 9.583789110183715820e-02 -1.270684003829956055e-01 9.795556217432022095e-02 -9.361190348863601685e-02 -1.505639404058456421e-01
1.690486818552017212e-01 1.429987400770187378e-01 1.802458167076110840e-01 4.418826699256896973e-01 -3.289426565170288086e-01 -2.024942487478256226e-01 -2.429279983043670654e-01 -1.509481519460678101e-01 -1.705802381038665771e-01 3.951079025864601135e-02 -1.859438419342041016e-02 -5.731828883290290833e-02 -6.302065402269363403e-02 1.974543482065200806e-01 -8.103296160697937012e-02 -4.151019826531410217e-02 1.514039933681488037e-01 2.339139431715011597e-01 -2.577604055404663086e-01 3.071368634700775146e-01 -7.402110379189252853e-03 4.716719314455986023e-02 -1.500826478004455566e-01 -9.655999019742012024e-03 -6.537266075611114502e-02 -1.610324680805206299e-01 -7.888250052928924561e-02 1.467692852020263672e-01 -5.369579792022705078e-02 1.891730725765228271e-01 1.839608699083328247e-01 -1.135312318801879883e-01
1.875414252281188965e-01 -5.652171000838279724e-02 -9.563727676868438721e-02 2.184423804283142090e-01 -4.344858825206756592e-01 2.854806371033191681e-02 -3.327604532241821289e-01 1.266317367553710938e-01 2.035136520862579346e-01 1.146592795848846436e-01 -1.346347182989120483e-01 -6.804096698760986328e-02 2.195149511098861694e-01 1.015036553144454956e-01 3.310465067625045776e-02 2.356562018394470215e-01 1.674279868602752686e-01 2.131513059139251709e-01 4.706410318613052368e-02 9.298464655876159668e-02 -1.254345625638961792e-01 1.137100607156753540e-01 -1.109562888741493225e-01 1.728298813104629517e-01 2.117972075939178467e-02 1.906147450208663940e-01 6.761643290519714355e-02 -2.416630648076534271e-02 -2.628096938133239746e-01 2.102500647306442261e-01 -3.911549597978591919e-02 -2.899262905120849609e-01
7.480817288160324097e-02 1.198423467576503754e-02 -3.022570013999938965e-01 -9.849738329648971558e-02 -8.065365999937057495e-02 3.799024224281311035e-02 -3.389284908771514893e-01 -3.557071983814239502e-01 -1.653622239828109741e-01 2.997036576271057129e-01 -7.633053511381149292e-02 -8.268836885690689087e-02 6.686463952064514160e-02 2.558556795120239258e-01 8.424044400453567505e-02 -5.698141828179359436e-02 1.472493708133697510e-01 2.079133987426757812e-01 -2.579115629196166992e-01 7.665517181158065796e-02 -4.299994930624961853e-02 1.745622903108596802e-01 2.364561520516872406e-02 1.055652350187301636e-01 -3.070232272148132324e-02 -3.206459283828735352e-01 -1.484493166208267212e-01 -1.623178869485855103e-01 -3.143522739410400391e-01 1.731844060122966766e-02 -1.927698776125907898e-02 2.802136726677417755e-02
7.912433892488479614e-02 2.025286853313446045e-01 9.027847647666931152e-02 9.467356652021408081e-02 -2.128707766532897949e-01 1.939684748649597168e-01 -1.161961629986763000e-01 -1.583968997001647949e-01 -2.354437410831451416e-01 3.577196896076202393e-01 7.599946111440658569e-02 -4.241966828703880310e-02 -1.145400106906890869e-01 2.267708629369735718e-01 6.177821662276983261e-03 1.630974411964416504e-01 2.313447296619415283e-01 2.649355232715606689e-01 2.258007079362869263e-01 4.191281646490097046e-02 -7.039710879325866699e-03 -2.627115696668624878e-02 -2.634714543819427490e-01 1.163811311125755310e-01 -9.677419066429138184e-02 1.099399924278259277e-01 -1.407345980405807495e-01 -1.813782900571823120e-01 -1.625508069992065430e-01 3.138582110404968262e-01 -2.695731818675994873e-01 3.500580787658691406e-03
2.257868796586990356e-01 2.427214086055755615e-01 1.293155252933502197e-01 9.084735065698623657e-02 3.137719631195068359e-02 1.620032787322998047e-01 7.431732956320047379e-03 -1.552339047193527222e-01 -6.797590851783752441e-02 4.501039087772369385e-01 5.326579138636589050e-02 -5.696159601211547852e-02 -4.910222813487052917e-02 1.519319564104080200e-01 -1.092944741249084473e-01 2.960820794105529785e-01 -1.957990601658821106e-02 3.092860104516148567e-03 5.681790784001350403e-02 1.764494478702545166e-01 3.529578819870948792e-02 1.557933241128921509e-01 -1.088487356901168823e-01 5.744559317827224731e-02 -1.511748135089874268e-01 -3.324795514345169067e-02 -3.408780097961425781e-01 -1.103593036532402039e-01 -4.618495106697082520e-01 1.053461059927940369e-01 -1.254070699214935303e-01 -8.637794852256774902e-02
1.779448837041854858e-01 -9.789373725652694702e-02 -2.163731753826141357e-01 1.969555020332336426e-02 2.006667666137218475e-02 6.577151268720626831e-02 -2.266409397125244141e-01 -2.411001920700073242e-01 2.207855433225631714e-01 3.919098973274230957e-01 -7.719726860523223877e-02 1.612883657217025757e-01 1.444569509476423264e-02 1.321067363023757935e-01 6.476529687643051147e-02 4.496054351329803467e-02 8.711827546358108521e-02 1.062264442443847656e-01 2.177218534052371979e-02 -3.534350544214248657e-02 -1.311998814344406128e-01 2.328370809555053711e-01 3.195488154888153076e-01 1.697371453046798706e-01 1.624809391796588898e-02 -5.223535001277923584e-02 -8.465479314327239990e-02 -1.297825481742620468e-02 1.123452652245759964e-02 4.695802927017211914e-01 3.127847239375114441e-02 -2.902587950229644775e-01
1.248196065425872803e-01 -2.368110790848731995e-02 1.569830477237701416e-01 9.750188142061233521e-02 1.387600321322679520e-02 -3.123028948903083801e-02 3.198871389031410217e-02 -5.294837057590484619e-02 -1.026624217629432678e-01 1.739681810140609741e-01 -7.148048281669616699e-02 -1.610087752342224121e-01 1.486439853906631470e-01 5.500246211886405945e-02 1.314628869295120239e-01 2.867334522306919098e-02 2.829274237155914307e-01 6.221683695912361145e-02 -4.629096388816833496e-02 1.804826110601425171e-01 7.946925610303878784e-02 1.543841809034347534e-01 -2.076853066682815552e-03 -1.161172315478324890e-01 2.653505802154541016e-01 -2.968739271163940430e-01 -4.458275139331817627e-01 2.015749514102935791e-01 -4.496121108531951904e-01 1.091555655002593994e-01 3.869084268808364868e-02 -2.321116328239440918e-01
1.689375489950180054e-01 -1.462498605251312256e-01 3.043800219893455505e-02 7.856030948460102081e-03 -7.697400450706481934e-02 -9.978539496660232544e-02 -4.890393838286399841e-02 -1.096684858202934265e-01 -1.114424094557762146e-01 8.607159554958343506e-02 -1.315482258796691895e-01 -2.854004204273223877e-01 -3.650117218494415283e-01 3.279337659478187561e-02 -8.086417615413665771e-02 -4.765802621841430664e-02 1.975540071725845337e-01 -1.143083497881889343e-01 1.551003952044993639e-04 2.448587864637374878e-01 -8.672345429658889771e-02 2.773099839687347412e-01 -4.188605397939682007e-02 4.568670690059661865e-01 -3.529546782374382019e-02 1.744509488344192505e-01 -8.559038490056991577e-02 9.225750714540481567e-02 -7.770663499832153320e-02 2.531076073646545410e-01 1.008183807134628296e-01 -3.497729301452636719e-01
-8.990230970084667206e-03 -7.660572230815887451e-02 8.099833130836486816e-02 2.803222537040710449e-01 5.920616909861564636e-02 -8.589891344308853149e-02 -2.233300954103469849e-01 -2.634823322296142578e-01 -3.353891149163246155e-02 4.467980265617370605e-01 -6.348553299903869629e-02 -5.158388614654541016e-02 1.385987102985382080e-01 2.580971121788024902e-01 -1.228755488991737366e-01 -1.683801412582397461e-01 -5.986933037638664246e-02 1.711377203464508057e-01 4.060603678226470947e-01 1.433845758438110352e-01 -4.464831203222274780e-02 1.604238301515579224e-01 5.330758541822433472e-02 2.473282814025878906e-01 -9.527947753667831421e-03 -1.785330921411514282e-01 -6.332108378410339355e-02 -1.773734539747238159e-01 -1.300314813852310181e-01 1.816035509109497070e-01 1.020018905401229858e-01 6.496659666299819946e-02
3.319251239299774170e-01 -2.036517113447189331e-01 3.467047214508056641e-02 1.744228899478912354e-01 -2.153747715055942535e-02 -7.011910527944564819e-02 -4.478152841329574585e-02 2.280803024768829346e-01 -2.375341504812240601e-01 2.156509459018707275e-01 -1.891835480928421021e-01 -1.049044653773307800e-01 2.557692825794219971e-01 2.208937108516693115e-01 9.490550309419631958e-02 9.582168422639369965e-03 -8.204910159111022949e-02 4.085899591445922852e-01 3.489784896373748779e-02 3.390838950872421265e-02 -1.484960038214921951e-02 3.536116778850555420e-01 -1.086472440510988235e-02 3.777003288269042969e-02 -8.170941472053527832e-02 -3.220541402697563171e-02 -2.072146236896514893e-01 -3.432922661304473877e-01 2.004891820251941681e-02 1.668279804289340973e-02 -5.336753651499748230e-02 -9.697704017162322998e-02
-3.633974818512797356e-03 -1.287775933742523193e-01 -4.632448777556419373e-02 3.299564719200134277e-01 -1.459118574857711792e-01 4.704124480485916138e-02 -1.841551661491394043e-01 -7.899777591228485107e-02 -1.249203085899353027e-01 1.492049843072891235e-01 2.987542934715747833e-02 4.792544245719909668e-02 -1.916417628526687622e-01 3.188197910785675049e-01 2.316019684076309204e-01 2.412863373756408691e-01 9.878706932067871094e-02 1.041160747408866882e-01 1.856653690338134766e-01 3.958370089530944824e-01 5.964995361864566803e-03 7.053508609533309937e-02 -3.677091598510742188e-01 2.528871893882751465e-01 -1.025200188159942627e-01 -2.002888768911361694e-01 -3.830135613679885864e-02 -1.491082161664962769e-01 -1.170654520392417908e-01 8.983583003282546997e-02 -4.824697226285934448e-02 -5.551647022366523743e-02
-3.462979570031166077e-02 -4.704288393259048462e-02 2.629888653755187988e-01 1.393124014139175415e-01 -1.953433901071548462e-01 -7.408490777015686035e-02 -1.140261963009834290e-01 -1.208118498325347900e-01 -2.066711783409118652e-01 3.097759187221527100e-01 6.996526569128036499e-02 5.817044526338577271e-03 -1.192962601780891418e-01 7.710801064968109131e-02 1.355465594679117203e-02 3.438442051410675049e-01 3.021340370178222656e-01 1.578364521265029907e-01 2.437502294778823853e-01 2.924962639808654785e-01 -1.269825547933578491e-02 -1.747726090252399445e-02 -7.857123017311096191e-02 3.385897874832153320e-01 -1.657417714595794678e-01 -5.961916968226432800e-02 -1.768075674772262573e-01 -2.520101368427276611e-01 -6.897304207086563110e-02 1.313147693872451782e-01 -1.479292660951614380e-01 -4.951081052422523499e-02
1.636126041412353516e-01 -2.059222608804702759e-01 -2.122474163770675659e-01 -5.562669248320162296e-04 -1.407106965780258179e-01 -6.149635836482048035e-02 -1.630770564079284668e-01 -9.688410162925720215e-02 -6.497807800769805908e-02 6.588312983512878418e-02 5.234418809413909912e-02 5.223048105835914612e-02 -1.530174016952514648e-01 1.594390720129013062e-01 2.098374962806701660e-01 2.173757702112197876e-01 3.055509030818939209e-01 2.204772382974624634e-01 1.573616713285446167e-01 4.604227840900421143e-01 -1.515954732894897461e-01 -1.683899667114019394e-03 -6.012634187936782837e-02 1.731891632080078125e-01 -2.374123781919479370e-01 5.767309665679931641e-02 -2.973620593547821045e-01 7.306320220232009888e-02 -1.218073070049285889e-01 1.489016115665435791e-01 -1.863948255777359009e-01 1.074428632855415344e-01
2.282131016254425049e-01 -1.832856982946395874e-01 2.494161389768123627e-02 2.268165796995162964e-01 -2.091617882251739502e-01 -1.353118754923343658e-02 -1.468725651502609253e-01 -1.183288469910621643e-01 7.875969260931015015e-02 1.482564657926559448e-01 -1.842649430036544800e-01 -8.178416639566421509e-02 -4.732605442404747009e-02 4.437394738197326660e-01 -2.640321850776672363e-02 2.782111801207065582e-02 -2.374336868524551392e-02 6.533605605363845825e-02 2.547292411327362061e-01 7.648290693759918213e-02 -3.095023930072784424e-01 4.140968322753906250e-01 -2.389520704746246338e-01 5.795196071267127991e-02 1.910148561000823975e-02 6.693779677152633667e-02 -3.145068585872650146e-01 -1.308364234864711761e-02 -4.239857941865921021e-02 -1.120644807815551758e-02 5.863196402788162231e-02 2.694139070808887482e-02
1.335667371749877930e-01 -1.640338152647018433e-01 -1.685165800154209137e-02 7.085610181093215942e-02 4.931266978383064270e-02 6.472600996494293213e-02 -2.293729782104492188e-01 -1.630607098340988159e-01 1.446222653612494469e-03 4.430445134639739990e-01 -1.285273432731628418e-01 6.177359074354171753e-02 1.618967801332473755e-01 1.835781931877136230e-01 -3.392242267727851868e-02 -2.888824604451656342e-02 1.506328880786895752e-01 2.208229899406433105e-01 3.523983061313629150e-02 2.542134821414947510e-01 -9.347944706678390503e-02 1.799625456333160400e-01 1.995513588190078735e-01 1.092778295278549194e-01 -1.125586479902267456e-01 -2.689859867095947266e-01 -2.450562566518783569e-01 -1.973904222249984741e-01 -2.942730188369750977e-01 2.699407637119293213e-01 7.022881507873535156e-02 8.343753963708877563e-02
-6.974913924932479858e-02 -1.506432443857192993e-01 1.004001870751380920e-01 2.507406473159790039e-01 -1.272097378969192505e-01 4.276124387979507446e-02 -2.012509107589721680e-01 -2.121977694332599640e-02 1.597796678543090820e-01 2.412246167659759521e-01 1.229131370782852173e-01 -1.794341802597045898e-01 -1.076186150312423706e-01 -3.395994380116462708e-02 -5.301244184374809265e-02 -4.988629370927810669e-02 1.498690694570541382e-01 -4.461290687322616577e-02 1.578112095594406128e-01 3.607357442378997803e-01 -3.605758771300315857e-02 3.362975716590881348e-01 3.157468512654304504e-02 4.754677787423133850e-02 -1.439343690872192383e-01 -1.274808645248413086e-01 -1.500035077333450317e-01 1.620202958583831787e-01 -1.681862771511077881e-01 1.117141693830490112e-01 -5.818673968315124512e-02 -5.142551660537719727e-01
1.054886355996131897e-01 -8.055717498064041138e-02 -5.928253009915351868e-02 2.305853068828582764e-01 -3.056273162364959717e-01 -2.072377204895019531e-01 -2.907465398311614990e-01 -1.563881188631057739e-01 1.617457121610641479e-01 7.046391814947128296e-02 -1.445951964706182480e-02 -2.358039468526840210e-01 -3.242767453193664551e-01 1.016910374164581299e-01 -1.189311072230339050e-01 -1.532644033432006836e-01 1.580897867679595947e-01 1.194674074649810791e-01 9.845086932182312012e-02 2.894336581230163574e-01 -4.064558818936347961e-02 1.277775466442108154e-01 -2.105839997529983521e-01 -1.025787144899368286e-01 -1.056105569005012512e-01 2.464040964841842651e-01 -2.188979834318161011e-01 4.064313694834709167e-02 -1.768157035112380981e-01 1.668682992458343506e-01 -5.755243077874183655e-02 -2.254939675331115723e-01
1.443965137004852295e-01 1.231585741043090820e-01 6.867066770792007446e-02 -1.856128871440887451e-02 -7.865344732999801636e-02 2.084962576627731323e-01 -1.133375056087970734e-02 6.514540314674377441e-02 -7.768605649471282959e-02 4.686633050441741943e-01 -2.050877176225185394e-02 -1.460066586732864380e-01 7.960166782140731812e-02 3.584572970867156982e-01 -1.045717820525169373e-01 2.197307497262954712e-01 1.217678412795066833e-01 -4.517726972699165344e-02 1.339436918497085571e-01 9.737712144851684570e-02 -5.998613685369491577e-02 2.061322778463363647e-01 -7.369343936443328857e-02 1.136717870831489563e-01 -1.808800548315048218e-01 -7.194836437702178955e-02 -2.000403255224227905e-01 -6.498858332633972168e-02 -4.022336900234222412e-01 3.230368494987487793e-01 -8.002270758152008057e-02 3.667751094326376915e-03
-1.319748908281326294e-01 -7.512621115893125534e-03 3.082718253135681152e-01 -1.701176166534423828e-01 -8.891476690769195557e-02 -1.996208727359771729e-01 -1.823357045650482178e-01 -4.315045103430747986e-02 -1.117716059088706970e-01 9.354539960622787476e-02 -1.682269386947154999e-02 -2.778837382793426514e-01 -2.666845917701721191e-01 1.642449498176574707e-01 -1.974129825830459595e-01 1.797072440385818481e-01 -8.287631720304489136e-02 2.539386749267578125e-01 3.093897402286529541e-01 1.007799357175827026e-01 -3.014018014073371887e-02 4.057191610336303711e-01 2.098046941682696342e-03 -3.095712885260581970e-02 6.626549363136291504e-02 -5.674753338098526001e-02 -1.075975820422172546e-01 -1.485525071620941162e-01 -3.332765102386474609e-01 6.956335157155990601e-02 7.387923542410135269e-03 -8.153480291366577148e-02
-2.538155578076839447e-02 -9.936553239822387695e-02 -4.947138577699661255e-02 1.103269606828689575e-01 -1.413849741220474243e-01 1.854593902826309204e-01 -1.082379668951034546e-01 -2.329320311546325684e-01 1.282360255718231201e-01 4.448891282081604004e-01 -1.226763948798179626e-01 1.025252863764762878e-01 9.878393262624740601e-02 1.492789089679718018e-01 4.951292183250188828e-03 -2.100004106760025024e-01 -5.430494993925094604e-02 1.837825179100036621e-01 2.327491044998168945e-01 6.246218830347061157e-02 -3.735888749361038208e-02 3.291731774806976318e-01 -1.550096869468688965e-01 1.536690443754196167e-01 -8.156029880046844482e-02 -1.286399662494659424e-01 -8.947784453630447388e-02 -2.167042046785354614e-01 -3.518966436386108398e-01 2.302863001823425293e-01 1.752361953258514404e-01 2.183392457664012909e-02
1.475219130516052246e-01 -1.952513158321380615e-01 -1.314882785081863403e-01 7.894362509250640869e-02 -3.107072226703166962e-02 1.121198609471321106e-01 -5.920606479048728943e-02 -1.774180531501770020e-01 -3.870177268981933594e-01 3.180161416530609131e-01 8.574648946523666382e-02 -1.475856900215148926e-01 3.379055997356772423e-03 1.774534285068511963e-01 -1.108401641249656677e-01 1.740251928567886353e-01 2.865833602845668793e-02 1.134514212608337402e-01 3.651748225092887878e-02 6.299895793199539185e-02 -1.921193152666091919e-01 3.869659081101417542e-02 -1.102392300963401794e-01 2.132649272680282593e-01 -8.846243470907211304e-02 -2.016749531030654907e-01 -2.137044817209243774e-01 -4.019113630056381226e-02 -3.911730051040649414e-01 1.699147373437881470e-02 -3.462080359458923340e-01 -1.731087416410446167e-01
8.944036811590194702e-02 -1.128531917929649353e-01 9.768102318048477173e-02 -1.441213022917509079e-02 1.908757351338863373e-02 -6.811420619487762451e-02 -2.454969882965087891e-01 8.379694074392318726e-03 -1.350373327732086182e-01 1.396601051092147827e-01 6.932126730680465698e-02 -5.720590800046920776e-02 3.275159001350402832e-01 3.031415045261383057e-01 2.830159068107604980e-01 -6.171687319874763489e-02 1.810741126537322998e-01 1.041445359587669373e-01 -1.844974979758262634e-02 1.231437847018241882e-01 -9.209168702363967896e-02 2.261465340852737427e-01 -4.497905820608139038e-02 3.092426806688308716e-02 1.746815145015716553e-01 -5.609891191124916077e-02 -4.437507688999176025e-01 9.586109220981597900e-02 -3.731177151203155518e-01 2.100777179002761841e-01 -1.582402437925338745e-01 7.341952621936798096e-02
1.829246431589126587e-01 1.117535680532455444e-01 -2.418475039303302765e-02 8.794036507606506348e-02 3.029189109802246094e-01 -1.799431294202804565e-01 -1.012569442391395569e-01 5.164698138833045959e-02 -5.549289658665657043e-02 3.687760233879089355e-01 2.643726766109466553e-02 -6.345726549625396729e-02 1.072442308068275452e-01 3.514747619628906250e-01 1.936264038085937500e-01 -6.702691316604614258e-02 1.237414851784706116e-01 2.328135967254638672e-01 -9.946066886186599731e-02 3.024978935718536377e-01 7.315143942832946777e-02 3.963488936424255371e-01 1.136128082871437073e-01 2.337216585874557495e-01 3.274754807353019714e-02 -6.010971218347549438e-02 -1.954550147056579590e-01 -6.259882450103759766e-02 -8.244983106851577759e-02 4.996482748538255692e-03 -1.806451976299285889e-01 -2.645326219499111176e-02
-4.020689427852630615e-02 -1.001842990517616272e-01 -1.074712872505187988e-01 2.346323132514953613e-01 -1.711197756230831146e-02 -2.460305094718933105e-01 -4.613818526268005371e-01 -2.880197577178478241e-02 1.154565215110778809e-01 1.663192659616470337e-01 -7.902467250823974609e-02 -4.794280976057052612e-03 -2.266352251172065735e-02 -2.385540455579757690e-01 -1.696613617241382599e-02 1.965472996234893799e-01 -7.758100330829620361e-02 5.867446213960647583e-02 1.541853249073028564e-01 1.501543521881103516e-01 -3.356720879673957825e-02 1.161263063549995422e-01 -2.588418126106262207e-01 3.131212294101715088e-01 -3.375451564788818359e-01 9.284353256225585938e-02 9.703958779573440552e-02 3.852525725960731506e-03 -3.190430700778961182e-01 8.071348071098327637e-02 2.333286963403224945e-02 -1.653615832328796387e-01
1.927445530891418457e-01 4.702873900532722473e-02 -7.258571684360504150e-02 2.784669995307922363e-01 -2.809529192745685577e-02 -7.706408947706222534e-02 -1.361676156520843506e-01 1.318928413093090057e-02 -5.739729851484298706e-02 2.205342352390289307e-01 -1.154452040791511536e-01 -3.592078685760498047e-01 -3.475102186203002930e-01 -9.250175207853317261e-02 -1.181829720735549927e-01 -8.635446429252624512e-02 1.704536974430084229e-01 1.222273036837577820e-01 -3.300256431102752686e-01 3.247644901275634766e-01 6.053893640637397766e-02 7.474280148744583130e-02 -2.624643966555595398e-02 4.057880118489265442e-02 -5.723454430699348450e-02 -1.211211308836936951e-01 -1.372296363115310669e-01 4.618928581476211548e-02 -2.078300267457962036e-01 1.541186571121215820e-01 -9.909259527921676636e-02 -3.488594591617584229e-01
1.930654793977737427e-01 -6.074974685907363892e-02 9.339245036244392395e-03 3.115620613098144531e-01 -4.943164810538291931e-02 -2.595087587833404541e-01 -1.540378630161285400e-01 8.573132008314132690e-02 -7.825793325901031494e-02 5.638544633984565735e-02 -1.313401311635971069e-01 -3.473038226366043091e-02 8.517886698246002197e-02 2.088527977466583252e-01 -1.431183218955993652e-01 -1.330084651708602905e-01 2.589715123176574707e-01 2.400043755769729614e-01 -1.889517530798912048e-02 -1.953301578760147095e-02 -2.274477630853652954e-01 4.091583192348480225e-01 -2.091755270957946777e-01 2.121345698833465576e-01 3.022212982177734375e-01 1.677525043487548828e-01 -1.230689734220504761e-01 -1.831109672784805298e-01 1.339778900146484375e-01 5.135773122310638428e-02 -1.113515570759773254e-01 -9.877084195613861084e-02
3.427042365074157715e-01 -1.336074173450469971e-01 1.162541583180427551e-01 2.702431380748748779e-01 -2.713038623332977295e-01 8.177658170461654663e-02 -1.386970467865467072e-02 2.334808260202407837e-01 -1.567431092262268066e-01 7.991427928209304810e-02 1.352566760033369064e-02 -6.004461273550987244e-02 -2.658280134201049805e-01 -1.305275559425354004e-01 -1.179746538400650024e-01 1.378013044595718384e-01 1.499387174844741821e-01 4.438296854496002197e-01 2.729114890098571777e-01 1.536138653755187988e-01 -1.871020048856735229e-01 1.686093509197235107e-01 1.115211322903633118e-01 1.534745097160339355e-01 1.170659288763999939e-01 -1.265765428543090820e-01 8.758611232042312622e-02 -5.269329622387886047e-02 -1.006955131888389587e-01 1.086072176694869995e-01 -1.198570616543292999e-02 -9.263333678245544434e-02
3.149020671844482422e-02 -1.302907615900039673e-01 -1.854923665523529053e-01 7.257186621427536011e-02 2.218643762171268463e-02 -6.182253360748291016e-02 -1.430283635854721069e-01 1.027484685182571411e-01 1.434697657823562622e-01 2.760870456695556641e-01 7.321990281343460083e-02 8.300966024398803711e-02 6.231188774108886719e-02 1.350671052932739258e-01 1.444911956787109375e-01 1.194207891821861267e-01 5.547080934047698975e-02 8.809480071067810059e-02 1.596325039863586426e-01 -1.817747764289379120e-02 -1.693671494722366333e-01 3.019197881221771240e-01 2.642430663108825684e-01 1.184676066040992737e-01 1.166514679789543152e-01 -2.595934569835662842e-01 -2.822867333889007568e-01 -2.906232774257659912e-01 -9.308372437953948975e-02 3.717662990093231201e-01 -2.341531589627265930e-02 -3.283109068870544434e-01
3.300095796585083008e-01 4.384319111704826355e-02 1.114357784390449524e-01 2.361234091222286224e-02 -7.578270882368087769e-02 -1.583492308855056763e-01 -1.293576359748840332e-01 -2.299767583608627319e-01 -4.863384738564491272e-02 1.620902121067047119e-01 -2.169269025325775146e-01 -4.296032786369323730e-01 -3.148899972438812256e-01 1.548698842525482178e-01 5.868941918015480042e-02 6.738429889082908630e-03 2.335366308689117432e-01 1.893756911158561707e-02 -6.300973892211914062e-02 1.690116375684738159e-01 3.974989056587219238e-02 5.447324365377426147e-02 -1.767208874225616455e-01 2.126168310642242432e-01 -3.375045210123062134e-02 -1.268454641103744507e-01 -2.382819205522537231e-01 9.472710639238357544e-02 -7.255332171916961670e-02 7.771182805299758911e-02 1.364631056785583496e-01 -3.279458880424499512e-01
1.960285156965255737e-01 -2.445365488529205322e-01 1.617423743009567261e-01 1.801753044128417969e-01 -1.294433772563934326e-01 -6.627967953681945801e-02 -8.105942606925964355e-02 -1.874215342104434967e-02 -1.349262595176696777e-01 7.675735652446746826e-02 -6.075168401002883911e-02 -1.020787805318832397e-01 -3.878516852855682373e-01 -9.861727245151996613e-03 -1.381652615964412689e-02 5.351809784770011902e-02 2.181401699781417847e-01 1.198914181441068649e-02 -8.582268655300140381e-02 2.326647192239761353e-01 -7.169643789529800415e-02 2.114865183830261230e-01 -1.725621521472930908e-01 3.697225451469421387e-01 9.695724397897720337e-02 2.192622870206832886e-01 -6.252311915159225464e-02 1.527304202318191528e-01 -5.150498356670141220e-03 2.559102177619934082e-01 -3.949921950697898865e-02 -3.820156753063201904e-01
3.034620583057403564e-01 1.328088529407978058e-02 6.242923438549041748e-02 2.983357608318328857e-01 -2.150784879922866821e-01 -3.383666649460792542e-02 -3.739912761375308037e-03 1.315324604511260986e-01 -1.125491335988044739e-01 2.924841269850730896e-02 -1.164446026086807251e-01 -3.631297945976257324e-01 1.488623023033142090e-01 1.102192997932434082e-01 -9.389042854309082031e-02 2.857718802988529205e-02 -3.037608265876770020e-01 1.593646407127380371e-01 2.591361701488494873e-01 3.048516213893890381e-01 1.259252708405256271e-02 2.414720803499221802e-01 -7.880916446447372437e-02 7.092754542827606201e-02 -7.084064930677413940e-02 -6.645072251558303833e-02 -1.688467711210250854e-01 9.797587245702743530e-02 -1.378409117460250854e-01 1.901093870401382446e-01 -4.357823170721530914e-03 -3.115485608577728271e-01
3.531224727630615234e-01 -2.299420535564422607e-01 -1.508121564984321594e-02 3.173577487468719482e-01 -1.929555237293243408e-01 3.445263579487800598e-02 -6.634270399808883667e-02 -5.821771919727325439e-02 -1.221351027488708496e-01 2.495234273374080658e-02 8.067487925291061401e-02 -1.286376118659973145e-01 -1.267778724431991577e-01 -1.307113617658615112e-01 9.830816835165023804e-02 -4.601405560970306396e-02 1.289278920739889145e-02 3.390741050243377686e-01 1.941514164209365845e-01 3.189093768596649170e-01 -2.630996108055114746e-01 -7.487333845347166061e-03 3.076847493648529053e-01 1.846593171358108521e-01 2.236117608845233917e-02 -8.502699434757232666e-02 2.622134611010551453e-02 -1.715507060289382935e-01 -1.137369200587272644e-01 1.196769773960113525e-01 -2.504758909344673157e-02 -2.709763944149017334e-01
8.745865523815155029e-02 -1.474119573831558228e-01 2.024163007736206055e-01 6.414330750703811646e-02 -2.550840973854064941e-01 1.309857238084077835e-02 -9.327143430709838867e-02 2.333072014153003693e-03 2.890936657786369324e-02 5.373852849006652832e-01 -1.418386865407228470e-02 7.969193905591964722e-02 -2.687723040580749512e-01 3.579814359545707703e-02 1.860130578279495239e-03 2.939403951168060303e-01 -7.383125275373458862e-02 8.172854036092758179e-02 4.898602887988090515e-02 -6.765386462211608887e-02 -1.778939366340637207e-01 1.020034104585647583e-01 -7.529842108488082886e-02 3.538492023944854736e-01 -1.021800339221954346e-01 2.557905204594135284e-02 -1.807850301265716553e-01 -8.995523303747177124e-02 -2.637318074703216553e-01 2.713373601436614990e-01 -1.847174949944019318e-02 8.981713652610778809e-02
-5.983687005937099457e-03 -4.711211472749710083e-02 2.198432013392448425e-02 2.434941381216049194e-02 7.457120716571807861e-02 -2.804285585880279541e-01 -2.303889840841293335e-01 -1.723794043064117432e-01 -5.031305924057960510e-02 1.500337868928909302e-01 -2.940497100353240967e-01 -3.178483545780181885e-01 9.354317933320999146e-02 1.620110422372817993e-01 1.808979921042919159e-02 1.549536138772964478e-01 3.324154615402221680e-01 4.234596788883209229e-01 6.436379253864288330e-02 -5.305771529674530029e-02 -1.993773430585861206e-01 9.288821369409561157e-02 -5.718552321195602417e-02 -3.178309798240661621e-01 3.894025832414627075e-02 7.527016103267669678e-02 4.177954047918319702e-03 7.641222327947616577e-02 -1.298069208860397339e-01 1.887249499559402466e-01 -1.904052495956420898e-01 8.125248551368713379e-02
2.370194643735885620e-01 -6.199701502919197083e-02 -1.567017585039138794e-01 -1.250388659536838531e-02 -4.550910294055938721e-01 1.811842247843742371e-02 -2.182317674160003662e-01 1.395149230957031250e-01 1.714098453521728516e-01 4.068761169910430908e-01 -1.029171049594879150e-01 -5.447623506188392639e-02 2.585103809833526611e-01 2.057760953903198242e-02 1.765820663422346115e-03 -2.384812338277697563e-03 8.189459890127182007e-02 7.312555611133575439e-02 1.008391603827476501e-01 -6.758118979632854462e-03 1.702969335019588470e-02 1.180861145257949829e-02 -9.822905063629150391e-02 2.763018608093261719e-01 -1.399648189544677734e-01 -7.690074853599071503e-03 -5.044637992978096008e-02 2.250945568084716797e-01 -3.202148377895355225e-01 2.139995694160461426e-01 1.363944541662931442e-02 -1.868728101253509521e-01
2.194352000951766968e-01 -2.037305831909179688e-01 -2.346422225236892700e-01 -8.802542835474014282e-02 2.675272822380065918e-01 -2.834836766123771667e-02 -1.636364161968231201e-01 -8.336427062749862671e-02 -1.091114059090614319e-01 4.337464869022369385e-01 2.564726769924163818e-02 4.271450638771057129e-02 5.219062790274620056e-02 2.722974121570587158e-01 -6.425120681524276733e-02 8.152689039707183838e-02 2.404772210866212845e-03 4.240924417972564697e-01 2.186529636383056641e-01 8.188110589981079102e-02 -1.335266381502151489e-01 1.000455096364021301e-01 6.168551370501518250e-02 9.122648090124130249e-02 2.788571454584598541e-02 1.395560055971145630e-01 7.022547535598278046e-03 7.830063812434673309e-03 -2.290957868099212646e-01 2.252814471721649170e-01 -1.236425992101430893e-02 2.305956631898880005e-01
7.221823185682296753e-02 -9.360371530055999756e-02 2.949575334787368774e-02 -5.583206564188003540e-02 -1.905293613672256470e-01 6.517479568719863892e-02 -2.289781868457794189e-01 1.725222319364547729e-01 1.259520798921585083e-01 2.973836660385131836e-01 -1.136426404118537903e-01 -3.145841360092163086e-01 6.328745279461145401e-03 -2.011133134365081787e-01 -2.509353682398796082e-02 6.428563501685857773e-03 2.419684827327728271e-01 1.791553050279617310e-01 -2.707409560680389404e-01 8.337957412004470825e-02 -2.036034315824508667e-01 -6.458514183759689331e-02 -1.527091711759567261e-01 4.712299257516860962e-02 -1.854025721549987793e-01 -1.088408678770065308e-01 1.840173155069351196e-01 3.411306813359260559e-02 -3.705129623413085938e-01 1.833396404981613159e-01 -1.508722603321075439e-01 -2.915276288986206055e-01
-3.272932022809982300e-02 -4.479389637708663940e-03 -1.343883108347654343e-02 4.297961294651031494e-02 -1.744695901870727539e-01 -1.660999208688735962e-01 -3.080069720745086670e-01 6.627053022384643555e-02 -2.596070170402526855e-01 -3.351189196109771729e-02 -1.146894246339797974e-01 -4.188706576824188232e-01 -1.341369599103927612e-01 1.267194002866744995e-01 1.544185429811477661e-01 1.676038205623626709e-01 -5.589307472109794617e-02 5.365120247006416321e-02 -1.544923633337020874e-01 -3.754400089383125305e-02 -1.272426694631576538e-01 3.968356549739837646e-01 -2.046996653079986572e-01 1.891927868127822876e-01 1.477487534284591675e-01 -1.300713121891021729e-01 -2.469727694988250732e-01 -1.157360989600419998e-02 -4.680873826146125793e-02 2.045397311449050903e-01 2.332931458950042725e-01 -1.245149523019790649e-01
2.464870959520339966e-01 -3.213647603988647461e-01 -1.581631004810333252e-01 4.146664217114448547e-02 -3.479366600513458252e-01 2.473931387066841125e-02 -3.691337406635284424e-01 5.399371148087084293e-04 -9.607136249542236328e-02 2.570680528879165649e-02 7.398555427789688110e-02 -1.193545907735824585e-01 4.977289214730262756e-02 -4.696162045001983643e-02 1.696846485137939453e-01 -1.511094421148300171e-01 -9.282211214303970337e-02 1.387140154838562012e-01 2.157946079969406128e-01 2.138914465904235840e-01 -1.819371059536933899e-02 1.494483053684234619e-01 8.671674132347106934e-02 5.824765190482139587e-02 2.911158204078674316e-01 8.076889067888259888e-02 -2.546559274196624756e-02 -1.357142925262451172e-01 -1.659307181835174561e-01 2.230113744735717773e-01 6.820568442344665527e-02 -3.455017507076263428e-01
2.328120619058609009e-01 -2.908120453357696533e-01 1.788637717254459858e-03 1.466338932514190674e-01 -4.109008014202117920e-01 -1.764596626162528992e-02 -3.246175944805145264e-01 3.575884550809860229e-02 1.438227593898773193e-01 2.205152958631515503e-01 -1.753682456910610199e-02 -4.464691132307052612e-02 1.646200865507125854e-01 -1.346292793750762939e-01 -1.201251801103353500e-02 1.455674320459365845e-01 1.427976191043853760e-01 1.563127785921096802e-01 1.136371344327926636e-01 3.395090252161026001e-02 -5.247590318322181702e-02 1.680934876203536987e-01 -1.493214070796966553e-01 1.717213839292526245e-01 1.024493277072906494e-01 2.054504156112670898e-01 1.043253839015960693e-01 -1.269175205379724503e-02 -2.671238780021667480e-01 2.132323831319808960e-01 -4.644186049699783325e-02 -3.183211386203765869e-01
-9.744688868522644043e-02 -2.138273119926452637e-01 -3.943238407373428345e-02 8.892578631639480591e-02 -6.544426828622817993e-02 -8.646430075168609619e-02 -4.709659516811370850e-01 -8.448166400194168091e-02 7.922412455081939697e-02 -2.131322585046291351e-02 -9.076112508773803711e-02 -1.592846065759658813e-01 -2.780903130769729614e-02 -1.341972947120666504e-01 -6.093454733490943909e-02 -1.126611232757568359e-01 3.045363426208496094e-01 8.153645694255828857e-02 7.962363213300704956e-02 2.389724701642990112e-01 -1.414338201284408569e-01 1.947016417980194092e-01 4.937735199928283691e-02 7.334998995065689087e-02 -1.834708899259567261e-01 -4.306805320084095001e-03 -2.589047551155090332e-01 1.306461542844772339e-01 -3.312827348709106445e-01 1.959495842456817627e-01 -4.883555695414543152e-02 -3.495829701423645020e-01
-1.040717065334320068e-01 -1.668556332588195801e-01 2.918436890468001366e-03 -1.233630403876304626e-01 -2.550639808177947998e-01 -1.182140856981277466e-01 -1.658617407083511353e-01 6.343206856399774551e-03 1.172633096575737000e-02 2.319131642580032349e-01 7.342716306447982788e-02 1.337292343378067017e-01 -1.319532394409179688e-01 1.290894150733947754e-01 1.300525367259979248e-01 -6.617636233568191528e-02 6.926325708627700806e-02 -1.672270745038986206e-01 5.836972594261169434e-02 2.822661995887756348e-01 -9.551953524351119995e-02 8.829911053180694580e-02 -9.192773699760437012e-02 3.397933542728424072e-01 -2.459475547075271606e-01 1.043479070067405701e-01 -3.297900259494781494e-01 -7.057376205921173096e-02 -3.325872421264648438e-01 1.487638205289840698e-01 4.046127200126647949e-02 -3.616302013397216797e-01
-1.162404194474220276e-01 1.954150646924972534e-01 3.415127983316779137e-03 3.962039947509765625e-02 4.383879527449607849e-02 -1.705092936754226685e-01 5.599661543965339661e-02 7.768174260854721069e-02 3.942167852073907852e-03 2.362918257713317871e-01 -2.013389468193054199e-01 -4.366165027022361755e-02 -1.879252344369888306e-01 8.826881647109985352e-02 7.654021680355072021e-02 -8.991855382919311523e-02 2.262422293424606323e-01 1.848955154418945312e-01 -2.404298633337020874e-02 4.394990950822830200e-02 -3.199844434857368469e-02 4.959343373775482178e-01 -2.160339206457138062e-01 -9.157191962003707886e-02 6.157160550355911255e-02 1.059458181262016296e-01 -1.584506332874298096e-01 -2.239455878734588623e-01 -3.959061205387115479e-01 7.339938730001449585e-02 -2.506027817726135254e-01 -2.146935760974884033e-01
2.769879400730133057e-01 -6.008354946970939636e-02 -1.250875890254974365e-01 3.312535285949707031e-01 -3.394501805305480957e-01 -2.968999370932579041e-02 -1.032868400216102600e-01 1.309961676597595215e-01 8.279408328235149384e-03 2.988534234464168549e-02 -6.147820502519607544e-02 -3.008691072463989258e-01 5.319613497704267502e-03 -1.790097653865814209e-01 -1.482646614313125610e-01 -2.183286398649215698e-01 -4.813330247998237610e-02 3.955450356006622314e-01 1.871571689844131470e-02 2.650211751461029053e-01 1.081764791160821915e-02 1.775698810815811157e-01 -1.567244678735733032e-01 2.266259863972663879e-02 -1.440679468214511871e-02 -1.072397232055664062e-01 -2.043062150478363037e-01 1.837186813354492188e-01 -2.038581371307373047e-01 8.650588244199752808e-02 -1.050252020359039307e-01 -1.414681673049926758e-01
3.101990222930908203e-01 -9.685333818197250366e-02 3.189311027526855469e-01 9.071207791566848755e-02 1.141758821904659271e-02 1.646973937749862671e-01 -2.589439153671264648e-01 -3.886111825704574585e-02 7.449530065059661865e-02 3.096878826618194580e-01 1.875114589929580688e-01 -3.546068072319030762e-01 -1.176878903061151505e-02 -1.986827999353408813e-01 9.145344607532024384e-03 2.179003804922103882e-01 5.815523490309715271e-02 1.925366520881652832e-01 -9.218357154168188572e-04 2.096525728702545166e-01 -2.155835032463073730e-01 -1.645604670047760010e-01 -6.260014325380325317e-02 1.412959396839141846e-01 8.708052337169647217e-02 -2.175475656986236572e-01 -1.441495418548583984e-01 -8.276202529668807983e-02 -1.738723963499069214e-01 2.051196098327636719e-01 -4.432399570941925049e-02 -2.088952437043190002e-02
2.330855578184127808e-01 -1.596955060958862305e-01 -1.447356790304183960e-01 5.274280533194541931e-02 1.164578646421432495e-01 6.229509040713310242e-02 -1.541849672794342041e-01 -2.151219099760055542e-01 -2.757678031921386719e-01 1.094061881303787231e-01 -6.102345511317253113e-02 -4.428141191601753235e-02 -6.351514905691146851e-02 -1.240360084921121597e-02 3.470403552055358887e-01 3.153583109378814697e-01 1.114971414208412170e-01 1.544396877288818359e-01 4.374869912862777710e-02 2.619379758834838867e-01 1.015034392476081848e-01 1.325674951076507568e-01 -5.373972281813621521e-02 2.595006227493286133e-01 2.722775563597679138e-02 -5.596916750073432922e-02 -5.990612506866455078e-02 1.574828773736953735e-01 -2.930874228477478027e-01 1.679809242486953735e-01 -3.554842472076416016e-01 -1.161968186497688293e-01
2.217572182416915894e-02 4.144436866044998169e-02 2.435505092144012451e-01 -1.377096492797136307e-02 5.108003690838813782e-02 -3.677375316619873047e-01 -2.480855286121368408e-01 1.028106734156608582e-01 -1.340545266866683960e-01 3.133976757526397705e-01 -2.072619795799255371e-01 7.730936259031295776e-02 6.343936920166015625e-02 2.934367954730987549e-01 2.247280254960060120e-02 1.903832703828811646e-02 1.773433685302734375e-01 2.744099199771881104e-01 1.734144538640975952e-01 2.537257596850395203e-02 4.098480939865112305e-02 1.355455070734024048e-01 -1.999680399894714355e-01 -1.117113381624221802e-01 -1.833211630582809448e-01 -1.173402369022369385e-02 5.522127076983451843e-02 -2.156251966953277588e-01 -3.308784365653991699e-01 1.607751101255416870e-01 -2.052830606698989868e-01 -3.824070096015930176e-02
1.864280998706817627e-01 -7.564070820808410645e-02 -1.901939362287521362e-01 1.459356993436813354e-01 -8.593495935201644897e-02 -1.242743134498596191e-01 -4.278723001480102539e-01 5.311902239918708801e-02 1.794477403163909912e-01 2.599320113658905029e-01 8.746198564767837524e-02 -2.805323600769042969e-01 -1.793843209743499756e-01 -1.576966345310211182e-01 1.026236340403556824e-01 -8.175211399793624878e-02 -2.340950518846511841e-01 1.497021168470382690e-01 1.631794273853302002e-01 1.604545414447784424e-01 -2.017039358615875244e-01 1.815572008490562439e-02 -1.812029033899307251e-01 3.138640224933624268e-01 -3.061586618423461914e-01 -3.459985926747322083e-02 -7.029493898153305054e-02 2.328144013881683350e-02 -5.077968165278434753e-02 -3.649004548788070679e-02 -9.064155630767345428e-03 -1.630987823009490967e-01
2.650550603866577148e-01 -1.289492398500442505e-01 -7.125509530305862427e-02 2.156261503696441650e-01 -3.219169378280639648e-01 -9.673663973808288574e-02 -2.087051272392272949e-01 4.550165310502052307e-02 1.933812350034713745e-01 1.944666504859924316e-01 -6.598157435655593872e-02 -5.991646274924278259e-02 2.266972810029983521e-01 -4.708601161837577820e-02 9.749635937623679638e-04 2.763195633888244629e-01 2.431331947445869446e-02 2.005838155746459961e-01 9.132858365774154663e-02 4.746348783373832703e-02 -8.662761002779006958e-02 2.691054530441761017e-02 -1.058173701167106628e-01 2.456179261207580566e-01 1.128310933709144592e-01 1.979201734066009521e-01 1.473573297262191772e-01 2.473331056535243988e-02 -3.886477947235107422e-01 1.910251379013061523e-01 -1.814381964504718781e-02 -3.107108771800994873e-01
2.230520546436309814e-01 -4.311881959438323975e-02 1.335015241056680679e-02 -1.565595716238021851e-01 1.595150977373123169e-01 -1.367937028408050537e-01 -9.722813963890075684e-02 -1.455318033695220947e-01 -2.388973981142044067e-01 3.296014964580535889e-01 -7.291398942470550537e-02 -1.153651066124439240e-02 -3.307107090950012207e-02 1.575415134429931641e-01 -2.041956484317779541e-01 2.053180932998657227e-01 3.528727293014526367e-01 1.303395330905914307e-01 2.430898696184158325e-02 2.278398424386978149e-01 7.310063391923904419e-02 3.483671545982360840e-01 -9.673511981964111328e-02 7.455260492861270905e-03 3.521727770566940308e-02 -2.817893624305725098e-01 -3.618322312831878662e-01 -3.434130549430847168e-02 -7.818983495235443115e-02 1.289269626140594482e-01 -4.628281667828559875e-02 -1.531590800732374191e-02
7.740611582994461060e-02 -1.721372157335281372e-01 5.911883339285850525e-02 -2.099376544356346130e-02 -1.437376439571380615e-01 4.156408458948135376e-02 -2.115741968154907227e-01 -1.430471539497375488e-01 -2.565147876739501953e-01 1.271357387304306030e-01 2.332172691822052002e-01 -2.133208960294723511e-01 -1.330344378948211670e-01 1.580045819282531738e-01 7.739371806383132935e-02 1.715478897094726562e-01 -4.120491445064544678e-02 1.274638324975967407e-01 5.567765608429908752e-02 9.390014410018920898e-02 -4.624639078974723816e-02 2.772431671619415283e-01 -1.491038501262664795e-01 3.007763326168060303e-01 -7.435208559036254883e-02 5.541285499930381775e-02 -1.045558303594589233e-01 4.514078795909881592e-01 -1.583476215600967407e-01 3.717177510261535645e-01 -6.907336413860321045e-02 -1.879127114079892635e-03
1.330576185137033463e-02 -1.406297534704208374e-01 4.144374281167984009e-02 1.517944335937500000e-01 -1.171160414814949036e-01 -1.222004834562540054e-02 -1.436336338520050049e-01 -2.583131194114685059e-01 -1.819212585687637329e-01 2.481019347906112671e-01 4.377486184239387512e-02 -3.780495822429656982e-01 -2.493320554494857788e-01 1.818375736474990845e-01 -1.326469928026199341e-01 -5.196851119399070740e-02 2.036216557025909424e-01 4.834771621972322464e-03 2.027813643217086792e-01 3.229218423366546631e-01 -7.836940139532089233e-02 -5.992957577109336853e-02 -1.207463908940553665e-02 2.129353731870651245e-01 -2.220001220703125000e-01 -9.829051792621612549e-02 3.934102877974510193e-02 1.224641129374504089e-01 -2.694378197193145752e-01 1.663176715373992920e-01 -1.998392045497894287e-01 -2.031295746564865112e-01
3.765400499105453491e-02 2.793208062648773193e-01 5.593622475862503052e-02 2.313824594020843506e-01 8.173799514770507812e-02 -1.634956151247024536e-01 3.324452554807066917e-03 2.562791295349597931e-02 -5.579371005296707153e-02 4.607627689838409424e-01 1.310682110488414764e-02 1.047436147928237915e-02 7.453603204339742661e-03 -1.523230969905853271e-01 3.040660358965396881e-02 1.140593662858009338e-01 2.851331373676657677e-03 4.302761256694793701e-01 -2.942615747451782227e-01 -7.286344468593597412e-02 9.473945200443267822e-02 2.099899053573608398e-01 -4.709607735276222229e-02 1.029319409281015396e-02 -1.272253394126892090e-01 -8.318211138248443604e-02 -9.685455262660980225e-02 9.417723864316940308e-02 -2.375901192426681519e-01 3.334342539310455322e-01 -1.749866902828216553e-01 -6.988172978162765503e-02
1.766703873872756958e-01 -2.574304044246673584e-01 -7.885948568582534790e-02 1.658104360103607178e-01 1.729099154472351074e-01 -5.813830345869064331e-02 -5.162926390767097473e-02 -2.576661109924316406e-01 -1.775626540184020996e-01 1.813998520374298096e-01 -2.167776413261890411e-02 -1.950405091047286987e-01 -7.622019853442907333e-03 1.799192465841770172e-02 9.073228389024734497e-02 2.131358236074447632e-01 1.003776118159294128e-01 3.086335659027099609e-01 7.480850815773010254e-02 2.325218170881271362e-01 6.031567975878715515e-02 -9.063348919153213501e-02 -1.716803759336471558e-01 2.360387146472930908e-01 4.560546483844518661e-03 -1.890289485454559326e-01 -1.712196916341781616e-01 1.149400547146797180e-01 -3.263323009014129639e-01 1.099056750535964966e-01 -3.880640566349029541e-01 1.977832056581974030e-03
1.846036911010742188e-01 -2.486173436045646667e-02 -5.982882902026176453e-02 1.293281912803649902e-01 -1.039228960871696472e-01 1.100460663437843323e-01 -1.292284578084945679e-01 -1.138473376631736755e-01 -1.072032600641250610e-01 2.697851657867431641e-01 -6.867457181215286255e-02 -3.266224563121795654e-01 -2.440509200096130371e-01 6.870543956756591797e-02 -1.884674727916717529e-01 -7.150288671255111694e-02 3.414882421493530273e-01 7.720831781625747681e-02 -2.747204005718231201e-01 2.818292677402496338e-01 -5.020222067832946777e-02 6.880240887403488159e-02 -2.113178223371505737e-01 2.106966674327850342e-01 -1.159937977790832520e-01 -2.096435278654098511e-01 -1.707332432270050049e-01 5.065451934933662415e-02 -1.715042740106582642e-01 3.296844661235809326e-02 -8.505077660083770752e-02 -3.020039498805999756e-01
2.256506234407424927e-01 -2.455154210329055786e-01 -1.024991124868392944e-01 1.493040025234222412e-01 -3.205361217260360718e-02 -9.760156273841857910e-02 -3.047833405435085297e-02 9.392914921045303345e-02 -1.239474266767501831e-01 1.240775212645530701e-01 -1.575154513120651245e-01 -2.185890227556228638e-01 9.601739794015884399e-02 -1.034109443426132202e-01 -3.803811073303222656e-01 -1.313165724277496338e-01 1.919888146221637726e-02 2.863004207611083984e-01 -1.846341043710708618e-01 3.543412685394287109e-01 -2.144543230533599854e-01 -3.135868161916732788e-02 -9.280920028686523438e-02 1.169391199946403503e-01 -2.417784333229064941e-01 1.634204685688018799e-01 -4.307384416460990906e-02 1.515852808952331543e-01 -2.316084951162338257e-01 2.579971253871917725e-01 -9.190510213375091553e-02 2.468349970877170563e-02
3.088998198509216309e-01 1.089436784386634827e-01 1.082868687808513641e-02 7.231070101261138916e-02 4.089266657829284668e-01 -1.464303582906723022e-01 -2.378265857696533203e-01 -1.585689187049865723e-01 -1.149415373802185059e-01 6.483800709247589111e-02 8.094773441553115845e-02 -8.837452530860900879e-02 1.248888112604618073e-02 5.100661516189575195e-02 7.232065498828887939e-02 1.298312842845916748e-01 2.512091994285583496e-01 2.078075110912322998e-01 1.216489169746637344e-02 4.926353394985198975e-01 2.262379415333271027e-02 2.273956984281539917e-01 5.803439766168594360e-02 1.405842304229736328e-01 1.033602133393287659e-01 -1.321629136800765991e-01 -1.754002124071121216e-01 -2.074884921312332153e-01 -1.358461230993270874e-01 5.502171814441680908e-02 2.609195001423358917e-02 -1.084710061550140381e-01
4.004058986902236938e-02 -1.421435445081442595e-04 1.964043453335762024e-02 2.719653546810150146e-01 -4.651284962892532349e-02 2.811061777174472809e-02 -3.345440626144409180e-01 -1.906428784132003784e-01 1.103673651814460754e-01 1.544629335403442383e-01 -1.630888879299163818e-01 -1.271236240863800049e-01 -1.723277717828750610e-01 -7.613605260848999023e-02 -1.259868294000625610e-01 -6.772449612617492676e-02 1.137694343924522400e-01 1.720638871192932129e-01 1.107862144708633423e-01 1.839601993560791016e-01 3.353463113307952881e-01 2.248061150312423706e-01 -1.427486985921859741e-01 2.071693539619445801e-01 -3.212651237845420837e-03 1.288309544324874878e-01 -1.327581554651260376e-01 1.130439043045043945e-01 -1.606842875480651855e-01 5.865349248051643372e-02 -1.384763866662979126e-01 -4.771521687507629395e-01
4.747315868735313416e-02 -5.832807347178459167e-02 1.753704547882080078e-01 -1.929624564945697784e-02 -2.054408788681030273e-01 -1.461269259452819824e-01 -1.601026654243469238e-01 -1.713899821043014526e-01 -1.197425946593284607e-01 2.645430862903594971e-01 -5.930616706609725952e-02 -4.003192856907844543e-02 2.420636862516403198e-01 7.253269851207733154e-02 -3.416761383414268494e-02 -7.966498285531997681e-02 -5.923232063651084900e-03 3.947012126445770264e-01 -1.499298661947250366e-01 -8.434639871120452881e-02 -4.400865733623504639e-02 4.812544882297515869e-01 -6.018416211009025574e-02 2.370987534523010254e-01 2.044793963432312012e-01 -3.692825511097908020e-02 -1.781869865953922272e-02 -3.128535747528076172e-01 -1.761569827795028687e-01 -2.256284654140472412e-02 -1.719074398279190063e-01 -5.078334361314773560e-02
-2.129934355616569519e-02 -4.504893440753221512e-03 -2.000555694103240967e-01 2.384371459484100342e-01 -2.457443922758102417e-01 -1.354495584964752197e-01 3.151908889412879944e-02 1.303477585315704346e-01 -1.236361488699913025e-01 2.345996946096420288e-01 2.348058819770812988e-01 -2.475594431161880493e-01 -2.048082798719406128e-01 1.661473661661148071e-01 5.319158732891082764e-02 3.203057050704956055e-01 1.914268583059310913e-01 3.041554689407348633e-01 2.197251319885253906e-01 -2.734558098018169403e-02 -2.825659811496734619e-01 8.819551020860671997e-02 -1.296487748622894287e-01 1.523128885310143232e-04 -5.775503814220428467e-02 -4.664779081940650940e-02 -1.241794824600219727e-01 2.523278594017028809e-01 -2.624936997890472412e-01 7.992865145206451416e-02 -3.144805319607257843e-03 -4.118748009204864502e-02
3.859673738479614258e-01 5.627226829528808594e-02 1.418947577476501465e-01 9.026762843132019043e-02 -1.396169513463973999e-01 1.373942792415618896e-01 -1.172204837203025818e-01 2.655086815357208252e-01 1.425227969884872437e-01 2.294041514396667480e-01 1.327528357505798340e-01 -1.897296160459518433e-01 5.323813110589981079e-02 9.725603461265563965e-02 -2.120204828679561615e-02 3.752197623252868652e-01 5.581242963671684265e-02 1.600828468799591064e-01 1.543208211660385132e-01 -2.104987017810344696e-02 -2.235081940889358521e-01 2.004262208938598633e-01 -5.152652785181999207e-02 1.883233636617660522e-01 -1.745405197143554688e-01 -2.168281376361846924e-02 -2.101507931947708130e-01 -6.239700689911842346e-02 -2.012016624212265015e-01 2.460340857505798340e-01 -7.725489139556884766e-02 2.228482961654663086e-01
1.464117318391799927e-01 -2.269633859395980835e-01 -1.081289649009704590e-01 1.784945130348205566e-01 4.597742576152086258e-03 -1.485351026058197021e-01 -1.498599946498870850e-01 -2.089711725711822510e-01 -1.131413877010345459e-01 3.051144182682037354e-01 -1.291440725326538086e-01 6.890676170587539673e-02 -2.029869705438613892e-01 2.156428545713424683e-01 2.638067305088043213e-01 1.017378717660903931e-01 3.174436986446380615e-01 2.445998638868331909e-01 3.296601399779319763e-02 3.460311293601989746e-01 -9.720943123102188110e-02 2.089186161756515503e-01 -2.589678168296813965e-01 3.504355996847152710e-02 -4.465342685580253601e-02 -1.738238930702209473e-01 -1.409259885549545288e-01 1.705437898635864258e-01 -1.938177086412906647e-02 7.713095843791961670e-02 -4.274719581007957458e-02 9.053750336170196533e-02
1.899716854095458984e-01 8.173748105764389038e-02 -5.752720683813095093e-02 2.744512856006622314e-01 -1.832444667816162109e-01 -1.618146747350692749e-01 6.346259266138076782e-02 5.437156651169061661e-04 -1.323947459459304810e-01 7.018177304416894913e-03 -1.579254269599914551e-01 -3.224681913852691650e-01 -6.390918046236038208e-02 1.238243430852890015e-01 -1.606675684452056885e-01 -7.417128980159759521e-02 -1.158299967646598816e-01 2.861067950725555420e-01 1.046799719333648682e-01 3.417448103427886963e-01 -7.305794209241867065e-02 6.110095232725143433e-02 -2.957730591297149658e-01 1.109210476279258728e-01 -2.323790788650512695e-01 -1.132649928331375122e-01 2.320496598258614540e-03 1.029263734817504883e-01 -1.050517708063125610e-01 1.774761229753494263e-01 -1.451453864574432373e-01 -3.803477585315704346e-01
3.019421920180320740e-02 -1.828399747610092163e-01 -4.540400207042694092e-02 -5.996461957693099976e-02 -9.967414662241935730e-03 -5.243825167417526245e-02 -4.548009932041168213e-01 -4.331563785672187805e-02 3.103410266339778900e-02 6.376212090253829956e-02 -2.819935679435729980e-01 -3.116523921489715576e-01 -1.704242378473281860e-01 -8.859877288341522217e-02 5.380685254931449890e-02 -7.301793247461318970e-02 2.426762580871582031e-01 1.129925101995468140e-01 1.199961677193641663e-01 2.655168473720550537e-01 3.081871941685676575e-02 8.983138948678970337e-02 7.843896746635437012e-02 1.502583324909210205e-01 -1.254523098468780518e-01 -1.228342950344085693e-01 -3.202138245105743408e-01 -1.225360259413719177e-01 -9.517898410558700562e-02 1.017609760165214539e-01 -1.601169556379318237e-01 -3.659189343452453613e-01
2.476279884576797485e-01 -4.221055284142494202e-02 -1.075959578156471252e-01 8.410721272230148315e-02 -3.706291317939758301e-01 5.133687704801559448e-02 -2.518786787986755371e-01 4.983773455023765564e-02 2.532577812671661377e-01 2.383155375719070435e-01 -4.789039492607116699e-02 -1.580661833286285400e-01 2.449302524328231812e-01 -9.524425119161605835e-02 -5.847104266285896301e-02 1.779628843069076538e-01 4.786089807748794556e-02 1.642030179500579834e-01 7.800511270761489868e-02 -3.111107274889945984e-02 -1.751945018768310547e-01 1.397647410631179810e-01 -7.278465479612350464e-02 3.320986330509185791e-01 -3.674544766545295715e-02 1.278445422649383545e-01 -5.762863438576459885e-03 -4.098357632756233215e-02 -3.403222858905792236e-01 2.030258625745773315e-01 -1.067315563559532166e-01 -2.645701766014099121e-01
1.721346378326416016e-01 -8.794129639863967896e-02 2.336146775633096695e-03 1.484413146972656250e-01 -4.285346567630767822e-01 6.356539577245712280e-02 -3.109991550445556641e-01 1.217614784836769104e-01 1.666949242353439331e-01 2.537084519863128662e-01 -1.062785685062408447e-01 -8.901426941156387329e-02 2.143052965402603149e-01 -4.360256344079971313e-02 6.234230846166610718e-02 2.343918979167938232e-01 4.023082554340362549e-02 2.103858739137649536e-01 2.951376140117645264e-02 1.122273355722427368e-01 -1.340471059083938599e-01 7.029350101947784424e-02 -1.715096235275268555e-01 1.220975145697593689e-01 9.850555658340454102e-02 2.353288531303405762e-01 7.296701520681381226e-02 -9.425801038742065430e-02 -3.132102489471435547e-01 2.054587900638580322e-01 2.843887172639369965e-02 -2.763053178787231445e-01
1.422748565673828125e-01 -1.139415726065635681e-01 -5.779824778437614441e-02 2.478092610836029053e-01 8.380087465047836304e-02 -6.824804842472076416e-02 -3.270261585712432861e-01 -6.351678073406219482e-02 -1.430746614933013916e-01 1.518677622079849243e-01 -3.050109371542930603e-02 -9.852721542119979858e-02 -1.902725547552108765e-01 -1.306953728199005127e-01 1.932561248540878296e-01 7.772813737392425537e-02 5.671460554003715515e-02 2.509855628013610840e-01 1.327278912067413330e-01 -3.941903263330459595e-02 -4.721786379814147949e-01 7.806401699781417847e-02 -3.383452594280242920e-01 8.605545014142990112e-02 -1.752402037382125854e-01 1.755651831626892090e-01 -6.780970841646194458e-02 8.471269905567169189e-02 1.362402737140655518e-01 1.327422857284545898e-01 -2.188257873058319092e-01 -1.866379231214523315e-01
2.409752905368804932e-01 -3.168818354606628418e-01 3.598370850086212158e-01 1.853062510490417480e-01 1.728754304349422455e-02 1.802512258291244507e-01 -1.357262134552001953e-01 8.861356973648071289e-02 -1.131502166390419006e-01 3.224001526832580566e-01 1.429950296878814697e-01 -2.224857360124588013e-01 -1.129216700792312622e-02 7.153783738613128662e-02 -8.246518671512603760e-02 1.700037121772766113e-01 1.053770780563354492e-01 2.628149688243865967e-01 1.839107950218021870e-03 4.554168507456779480e-02 3.426644578576087952e-02 -1.423304975032806396e-01 -6.148455664515495300e-02 1.439391523599624634e-01 8.840645104646682739e-02 8.223408460617065430e-02 -8.070687949657440186e-02 -9.316911548376083374e-02 -4.143600761890411377e-01 2.133794873952865601e-01 -1.255502998828887939e-01 6.969882640987634659e-03
4.321671649813652039e-02 -1.307824105024337769e-01 1.175594031810760498e-01 1.180795356631278992e-01 -1.639776863157749176e-02 -1.691270023584365845e-01 -1.937839686870574951e-01 2.260032296180725098e-02 -3.778084218502044678e-01 2.267730534076690674e-01 2.366531938314437866e-01 -1.490924507379531860e-01 -2.254624515771865845e-01 2.920173406600952148e-01 2.951582074165344238e-01 3.347928076982498169e-02 2.047635614871978760e-01 1.296748071908950806e-01 6.227931752800941467e-02 6.062797084450721741e-02 -2.550727725028991699e-01 -3.356429934501647949e-02 -1.257844269275665283e-01 1.632105559110641479e-01 -8.842016756534576416e-02 -2.011694312095642090e-01 -6.681787967681884766e-02 -6.662950664758682251e-02 -9.695374965667724609e-02 4.323440417647361755e-02 -6.253066658973693848e-02 -3.771834075450897217e-01
8.153885602951049805e-02 -1.529661118984222412e-01 1.586487591266632080e-01 1.154571473598480225e-01 -9.775760769844055176e-02 -2.682315111160278320e-01 -1.540432125329971313e-02 -2.121959030628204346e-01 2.807519733905792236e-01 2.039325833320617676e-01 -1.471666842699050903e-01 -5.746024474501609802e-02 -1.995559036731719971e-01 -1.758164465427398682e-01 -2.801632881164550781e-01 2.596987783908843994e-01 2.200005017220973969e-02 3.110682368278503418e-01 -1.118752136826515198e-01 -2.860868722200393677e-02 -1.763610094785690308e-01 -6.379113998264074326e-03 -2.248805761337280273e-01 3.334660828113555908e-01 1.307457387447357178e-01 -7.074788957834243774e-02 -1.429976522922515869e-01 -6.912844628095626831e-02 -1.163963899016380310e-01 1.744814068078994751e-01 -1.935736043378710747e-03 -2.186912000179290771e-01
2.493578493595123291e-01 -9.979381412267684937e-02 -5.333981662988662720e-02 1.926334351301193237e-01 5.777028203010559082e-02 9.903497062623500824e-03 -2.424728274345397949e-01 4.025949910283088684e-02 2.246602922677993774e-01 2.955269515514373779e-01 4.006976261734962463e-02 -7.244385313242673874e-03 -1.589528657495975494e-02 3.815096318721771240e-01 -1.382066607475280762e-01 1.780942976474761963e-01 -1.740086227655410767e-01 1.506758779287338257e-01 1.122884601354598999e-01 6.223693490028381348e-02 -1.613762676715850830e-01 1.934138089418411255e-01 1.354800462722778320e-01 3.854397451505064964e-03 -1.660840213298797607e-01 -3.957286477088928223e-01 -1.392596960067749023e-01 -1.520488858222961426e-01 -4.928814992308616638e-02 1.623386293649673462e-01 -2.729738056659698486e-01 -8.180435001850128174e-02
3.635843396186828613e-01 4.756487160921096802e-02 -9.530992060899734497e-02 -1.042600944638252258e-01 9.277603588998317719e-03 5.360472947359085083e-02 -4.541957378387451172e-02 2.090555727481842041e-01 5.856550112366676331e-02 4.841829836368560791e-01 -2.064234912395477295e-01 -1.541684269905090332e-01 6.584865041077136993e-03 3.116597235202789307e-01 9.915138781070709229e-02 5.410400778055191040e-02 -8.275590091943740845e-02 2.839831076562404633e-02 -1.018523722887039185e-01 2.319192886352539062e-01 -1.872963309288024902e-01 -7.456244435161352158e-03 2.268154919147491455e-01 3.154894411563873291e-01 -1.226718500256538391e-01 -9.069342911243438721e-02 -1.817808859050273895e-02 -1.639230996370315552e-01 -2.268090248107910156e-01 9.910852462053298950e-02 -7.247386127710342407e-02 -8.812622725963592529e-02
9.618434309959411621e-02 8.989796042442321777e-02 1.701004058122634888e-01 4.600417912006378174e-01 -2.478289976716041565e-02 1.080836448818445206e-02 -3.410994410514831543e-01 1.457148194313049316e-01 -5.541232600808143616e-02 3.980970680713653564e-01 -1.182999089360237122e-01 -1.369551867246627808e-01 1.309395674616098404e-02 -6.415117532014846802e-02 2.073089592158794403e-02 2.200405895709991455e-01 9.534428268671035767e-02 2.035269290208816528e-01 2.810738049447536469e-02 1.090264972299337387e-02 -2.624327540397644043e-01 3.174132853746414185e-02 2.219525910913944244e-02 5.964532867074012756e-02 5.931199342012405396e-02 4.618497565388679504e-02 -3.296175301074981689e-01 6.758569926023483276e-02 -2.449550181627273560e-01 -1.314126104116439819e-01 1.000850647687911987e-01 1.575972735881805420e-01
1.122882962226867676e-01 9.036643430590629578e-03 -1.149793341755867004e-01 1.410408914089202881e-01 -9.159956872463226318e-02 -2.804625332355499268e-01 -1.675652861595153809e-01 -1.263770610094070435e-01 -1.238556876778602600e-01 -1.364063471555709839e-03 1.264672428369522095e-01 -5.579254031181335449e-02 -1.535523533821105957e-01 -1.110871210694313049e-01 -1.165915131568908691e-01 7.550203055143356323e-02 4.110963940620422363e-01 2.649462521076202393e-01 -9.933583438396453857e-02 -6.790082436054944992e-03 -1.621350198984146118e-01 3.461761772632598877e-01 -3.118398413062095642e-02 3.430600464344024658e-02 4.534189403057098389e-02 1.480697393417358398e-01 -2.373225241899490356e-01 2.538526058197021484e-01 -2.926907837390899658e-01 2.277676463127136230e-01 -6.727871298789978027e-02 2.218887358903884888e-01
1.803694665431976318e-01 -1.542125195264816284e-01 7.587134838104248047e-02 1.317619383335113525e-01 -3.707349672913551331e-02 -3.821102902293205261e-02 -2.096972316503524780e-01 1.065426394343376160e-01 3.243559896945953369e-01 3.671343624591827393e-01 1.320420056581497192e-01 -3.586709201335906982e-01 -3.404979407787322998e-02 -1.380409151315689087e-01 -1.036493182182312012e-01 -1.331298202276229858e-01 2.030086964368820190e-01 1.505651623010635376e-01 -2.129271477460861206e-01 1.012407168745994568e-01 3.372737392783164978e-02 1.679053157567977905e-02 -9.016971103847026825e-03 4.906620085239410400e-02 6.761272996664047241e-02 -1.111659109592437744e-01 1.889097876846790314e-02 4.679549857974052429e-02 -2.710655033588409424e-01 4.595755636692047119e-01 -1.026071142405271530e-02 2.670974237844347954e-03
5.628292635083198547e-02 7.672685384750366211e-02 7.007309794425964355e-02 6.429996341466903687e-02 1.788093447685241699e-01 -3.194417655467987061e-01 1.368549168109893799e-01 6.904762983322143555e-02 -4.184060171246528625e-02 4.570137262344360352e-01 -3.343964368104934692e-02 -2.107588797807693481e-01 -5.092997476458549500e-02 4.510367289185523987e-02 7.971362024545669556e-02 -1.506332028657197952e-02 2.209322899580001831e-02 3.088946938514709473e-01 -4.326134920120239258e-03 1.365096569061279297e-01 3.411852419376373291e-01 2.509855329990386963e-01 -9.893160313367843628e-02 1.716421693563461304e-01 1.909357495605945587e-02 -2.244736552238464355e-01 7.237063348293304443e-02 -4.216963890939950943e-03 -8.295104652643203735e-02 2.157293707132339478e-01 -1.532680690288543701e-01 -3.014996945858001709e-01
2.622388899326324463e-01 -1.148835942149162292e-01 -1.508357375860214233e-01 1.431211680173873901e-01 -4.761634767055511475e-01 -1.931194812059402466e-01 -3.999270200729370117e-01 -1.949179917573928833e-02 6.744336336851119995e-02 2.639811635017395020e-01 -3.429306671023368835e-02 -2.243646681308746338e-01 1.271772533655166626e-01 9.943506866693496704e-02 -2.659684047102928162e-02 -3.995601553469896317e-03 -6.779065821319818497e-03 5.094649270176887512e-02 1.780957579612731934e-01 1.027978882193565369e-01 2.099195681512355804e-02 -1.244917735457420349e-01 -2.386752218008041382e-01 2.466944754123687744e-01 2.764890715479850769e-02 1.467668171972036362e-02 -1.278668195009231567e-01 -1.547373235225677490e-01 -1.036616861820220947e-01 2.191950827836990356e-01 1.976918242871761322e-02 -1.369951963424682617e-01
-2.855702117085456848e-02 -2.905678004026412964e-02 2.961862087249755859e-02 4.181279242038726807e-02 6.276356428861618042e-02 -1.075543016195297241e-01 -1.874242871999740601e-01 -2.151085138320922852e-01 7.793837785720825195e-02 4.178121089935302734e-01 -8.733506500720977783e-02 9.177297353744506836e-02 2.009178847074508667e-01 2.210711240768432617e-01 -8.685177564620971680e-02 -7.910634577274322510e-02 2.892026118934154510e-02 2.874093055725097656e-01 1.214999929070472717e-01 2.159579098224639893e-01 -1.132431104779243469e-01 -1.919474452733993530e-02 2.682042717933654785e-01 2.343796640634536743e-01 3.659307211637496948e-02 -1.150712072849273682e-01 -2.395930886268615723e-01 -1.474027335643768311e-01 -2.912811338901519775e-01 3.528546094894409180e-01 1.714324462227523327e-03 -1.053945273160934448e-01
-4.226319864392280579e-02 -1.289102733135223389e-01 -8.530125766992568970e-02 -4.486798867583274841e-02 -3.773820027709007263e-02 2.565697431564331055e-01 -1.138944327831268311e-01 -1.787514090538024902e-01 -7.407236844301223755e-02 4.080818891525268555e-01 -1.209032312035560608e-01 9.168934077024459839e-02 -1.074705049395561218e-01 2.931158840656280518e-01 9.974843263626098633e-02 1.439008712768554688e-01 3.463138639926910400e-01 1.282101124525070190e-01 -6.083389744162559509e-02 1.950873248279094696e-02 -3.645221590995788574e-01 2.225074023008346558e-01 1.717144437134265900e-02 1.448858380317687988e-01 3.523330762982368469e-02 -1.311081498861312866e-01 -1.713111549615859985e-01 -1.826010793447494507e-01 -2.013822048902511597e-01 1.744027733802795410e-01 -8.914112299680709839e-02 -1.811092048883438110e-01
-1.029237508773803711e-01 -1.555878221988677979e-01 4.322351887822151184e-02 2.442396581172943115e-01 -9.541834890842437744e-02 1.200253590941429138e-01 -1.129285171627998352e-01 -1.296173185110092163e-01 -3.153544068336486816e-01 7.488709688186645508e-02 5.081436783075332642e-02 -1.739031523466110229e-01 1.003985181450843811e-01 5.501477792859077454e-02 2.274214625358581543e-01 1.652472913265228271e-01 2.650522291660308838e-01 1.172607690095901489e-01 3.661295771598815918e-01 2.473367750644683838e-01 -1.653518378734588623e-01 1.122313290834426880e-01 -1.989850103855133057e-01 2.989133298397064209e-01 -4.019857943058013916e-02 -1.175765767693519592e-01 -1.708151102066040039e-01 -1.627183258533477783e-01 1.453180424869060516e-02 2.974609434604644775e-01 -1.123504564166069031e-01 8.744465187191963196e-03
2.602111697196960449e-01 1.382960081100463867e-01 1.391291469335556030e-01 1.080086380243301392e-01 -2.852272056043148041e-02 -2.137870341539382935e-01 -2.641632966697216034e-02 -1.049729622900485992e-02 -1.954559832811355591e-01 3.175860643386840820e-01 -1.991513818502426147e-01 1.219383440911769867e-02 2.628349959850311279e-01 3.661063266918063164e-03 2.056969851255416870e-01 -5.550972372293472290e-02 -2.376073598861694336e-01 1.395063400268554688e-01 -8.361661434173583984e-02 4.935249686241149902e-03 -8.891959488391876221e-02 4.106647968292236328e-01 -2.984419465065002441e-03 2.736940681934356689e-01 1.373405009508132935e-01 -1.092851310968399048e-01 -1.759081780910491943e-01 -2.283647507429122925e-01 -2.283455580472946167e-01 -1.201434619724750519e-02 -1.480306386947631836e-01 -1.376553177833557129e-01
9.276156872510910034e-02 -6.509742140769958496e-02 -5.390215292572975159e-02 1.722807735204696655e-01 -1.533785015344619751e-01 -5.064005777239799500e-02 -2.921796441078186035e-01 -1.013792306184768677e-01 3.705226117745041847e-03 1.027170643210411072e-01 -6.001334264874458313e-02 6.585819274187088013e-02 -5.853934213519096375e-03 -9.298486262559890747e-02 -2.611591480672359467e-02 -2.424756437540054321e-01 -1.945267915725708008e-01 4.328389763832092285e-01 3.858016431331634521e-02 1.992787867784500122e-01 -3.425025939941406250e-01 9.778951108455657959e-02 8.881266415119171143e-02 -9.637124836444854736e-02 3.656772151589393616e-02 -7.633333653211593628e-02 -1.339962631464004517e-01 1.504775583744049072e-01 1.212229281663894653e-01 4.215149283409118652e-01 -4.856520891189575195e-02 -3.053647577762603760e-01
3.059929311275482178e-01 -2.415563613176345825e-01 1.237704697996377945e-02 3.196185231208801270e-01 -3.304338753223419189e-01 -5.229473114013671875e-02 -1.782251521944999695e-02 -1.016884595155715942e-01 -4.908183217048645020e-02 1.318823248147964478e-01 5.849567055702209473e-02 -1.054299175739288330e-01 -3.081395290791988373e-02 9.311264008283615112e-02 5.661141499876976013e-02 1.229642555117607117e-01 -1.116324216127395630e-03 -6.117980927228927612e-02 -8.662881702184677124e-02 2.423451393842697144e-01 1.332122236490249634e-01 2.087449133396148682e-01 -2.283223271369934082e-01 3.568750023841857910e-01 -3.096474111080169678e-01 -1.208653599023818970e-01 -5.389370396733283997e-02 2.066817283630371094e-01 -1.698344647884368896e-01 2.390090972185134888e-01 -6.344938278198242188e-02 -6.284050643444061279e-02
-9.799499809741973877e-02 -5.117525532841682434e-02 -5.718379095196723938e-02 7.584313396364450455e-03 6.675434112548828125e-02 -7.161391526460647583e-02 -3.567926287651062012e-01 -2.593034319579601288e-02 -2.266799956560134888e-01 -1.456132996827363968e-02 -1.263318508863449097e-01 -2.214165627956390381e-01 -1.237354278564453125e-01 -6.139348819851875305e-02 -1.437401324510574341e-01 -5.773702636361122131e-02 3.751191198825836182e-01 2.717647254467010498e-01 1.967015676200389862e-03 1.855785101652145386e-01 -5.739219114184379578e-02 3.890366479754447937e-02 2.021047919988632202e-01 1.974640488624572754e-01 1.151638850569725037e-02 -1.575198918581008911e-01 -2.071737349033355713e-01 4.053933173418045044e-02 -1.933939605951309204e-01 2.603289783000946045e-01 -1.732739992439746857e-02 -4.226059913635253906e-01
1.793920248746871948e-01 -9.208479523658752441e-02 -1.706824079155921936e-02 1.619471162557601929e-01 -1.649418175220489502e-01 -2.324807196855545044e-01 2.273842506110668182e-02 7.842464745044708252e-02 1.140026748180389404e-01 4.669557213783264160e-01 -9.129238128662109375e-02 1.194147169589996338e-01 -1.092439666390419006e-01 3.335320353507995605e-01 -2.147073447704315186e-01 2.610684931278228760e-01 1.877418309450149536e-01 4.117618873715400696e-02 1.073922496289014816e-02 -2.812330797314643860e-02 -1.816205978393554688e-01 2.163240164518356323e-01 5.553063005208969116e-02 2.387680560350418091e-01 -1.021685004234313965e-01 -1.165282651782035828e-01 -2.317420542240142822e-01 -2.819464728236198425e-02 -2.020160257816314697e-01 1.820850968360900879e-01 -8.530170470476150513e-02 -1.278467476367950439e-01
-1.699090152978897095e-01 1.915545947849750519e-02 2.270296365022659302e-01 2.097160182893276215e-02 -1.188061106950044632e-02 -3.060410320758819580e-01 -1.051796376705169678e-01 3.704266995191574097e-02 -1.838575750589370728e-01 2.130435556173324585e-01 -2.895483374595642090e-01 -8.015872538089752197e-02 5.213774368166923523e-02 3.257705867290496826e-01 1.626571863889694214e-01 9.999929927289485931e-03 1.327122449874877930e-01 2.476785928010940552e-01 2.073939889669418335e-01 8.766919374465942383e-02 -1.906965970993041992e-01 -3.875271230936050415e-02 -1.733154356479644775e-01 1.394031941890716553e-02 -4.843057692050933838e-02 1.178692951798439026e-01 -1.216589212417602539e-01 -2.465248256921768188e-01 -3.666889965534210205e-01 1.800106465816497803e-01 1.673752814531326294e-01 -1.524449139833450317e-01
2.521803975105285645e-01 -2.687888033688068390e-02 1.705862432718276978e-01 6.630114465951919556e-02 -1.780509054660797119e-01 3.016468510031700134e-02 -8.665636926889419556e-02 -3.977861627936363220e-02 2.144548855721950531e-02 5.193191170692443848e-01 -8.268129080533981323e-03 8.408687077462673187e-03 -2.493748515844345093e-01 7.385410368442535400e-02 -1.065993383526802063e-01 2.979055345058441162e-01 -6.844548135995864868e-02 5.002192780375480652e-02 8.571110665798187256e-02 -6.536841392517089844e-02 -1.673724502325057983e-01 1.671765893697738647e-01 -2.562603726983070374e-02 3.848878741264343262e-01 -3.746796399354934692e-02 -6.505207717418670654e-02 -2.027658522129058838e-01 -1.519691199064254761e-01 -1.856663525104522705e-01 2.584833204746246338e-01 -1.510662883520126343e-01 7.017558813095092773e-02
1.989895105361938477e-01 -1.539696753025054932e-01 -6.619554013013839722e-02 -1.068392619490623474e-01 5.956837162375450134e-02 -3.198614716529846191e-01 -1.844398975372314453e-01 9.212008863687515259e-02 -1.265394687652587891e-01 9.779267758131027222e-02 -4.145079106092453003e-02 1.439511626958847046e-01 4.825398325920104980e-02 4.309996664524078369e-01 6.848837435245513916e-02 -3.803462162613868713e-02 1.403291895985603333e-02 3.077030777931213379e-01 6.878556311130523682e-02 8.061984926462173462e-02 -9.927428513765335083e-02 2.945211529731750488e-01 -2.428069859743118286e-01 1.621289998292922974e-01 -8.472284674644470215e-02 -2.934964746236801147e-02 -3.467214405536651611e-01 2.144948244094848633e-01 -2.495014071464538574e-01 -1.249940600246191025e-02 2.198403142392635345e-02 7.205493748188018799e-02
1.563057303428649902e-01 -2.661484181880950928e-01 -6.961002945899963379e-03 1.764158457517623901e-01 -2.193967401981353760e-01 1.479544769972562790e-02 -3.118009865283966064e-01 -1.187543943524360657e-01 8.290360867977142334e-02 2.893837392330169678e-01 -1.405501961708068848e-01 1.541687399148941040e-01 1.212380267679691315e-02 3.198001384735107422e-01 -1.066320538520812988e-01 6.732178479433059692e-02 8.970265835523605347e-02 1.792103350162506104e-01 1.572890393435955048e-02 2.889485657215118408e-01 -3.100150823593139648e-01 3.369429409503936768e-01 -1.096741780638694763e-01 -1.188744977116584778e-02 8.875839412212371826e-02 1.124669462442398071e-01 -2.431953251361846924e-01 1.065338701009750366e-01 -1.147415786981582642e-01 -1.184983737766742706e-02 -4.485399276018142700e-02 9.683375060558319092e-02
5.232650786638259888e-02 -2.860478758811950684e-01 -1.795692890882492065e-01 2.189207375049591064e-01 -8.944225311279296875e-02 -3.593319561332464218e-03 -2.058792710304260254e-01 -2.445227950811386108e-01 5.666239559650421143e-02 2.907480597496032715e-01 -2.260614484548568726e-01 1.056865230202674866e-01 3.059011138975620270e-02 2.398208826780319214e-01 -7.377876341342926025e-02 -8.737257868051528931e-02 -1.280201016925275326e-03 2.596293687820434570e-01 2.828065454959869385e-01 8.455506712198257446e-02 -6.119818240404129028e-02 2.856678068637847900e-01 -7.324647158384323120e-02 1.917614638805389404e-01 -5.845877155661582947e-02 -2.211660891771316528e-01 -1.056109443306922913e-01 2.819470129907131195e-02 -2.230238616466522217e-01 1.687295287847518921e-01 1.528811007738113403e-01 2.358850985765457153e-01
1.874620616436004639e-01 -8.735993504524230957e-02 -1.292194128036499023e-01 2.517216205596923828e-01 -3.469181060791015625e-01 -3.102013468742370605e-01 -3.788920044898986816e-01 -1.566626727581024170e-01 -1.288265548646450043e-02 -1.075062341988086700e-02 -5.514286085963249207e-02 -2.222005724906921387e-01 1.262672692537307739e-01 2.485547214746475220e-02 -2.659108042716979980e-01 -2.218223065137863159e-01 7.942672073841094971e-02 1.284704804420471191e-01 1.566223450936377048e-03 3.467248287051916122e-03 -1.698236167430877686e-01 -1.044962257146835327e-01 -2.461751550436019897e-01 1.945198476314544678e-01 -7.430203258991241455e-02 -4.800563678145408630e-02 -1.507810223847627640e-02 -1.530099362134933472e-01 -1.697545349597930908e-01 1.573756635189056396e-01 -8.759323507547378540e-02 -2.226358205080032349e-01
2.762917578220367432e-01 -9.264203161001205444e-02 -2.521205507218837738e-02 1.608526706695556641e-01 3.508985936641693115e-01 -1.005007475614547729e-01 -5.337566509842872620e-02 -1.134319230914115906e-01 -1.445164084434509277e-01 1.239541396498680115e-01 -3.406513035297393799e-01 -8.423626422882080078e-02 5.346377566456794739e-02 -5.637606978416442871e-02 -1.445889323949813843e-01 -8.128265850245952606e-03 2.028801143169403076e-01 3.401204347610473633e-01 -8.611363917589187622e-02 2.076089084148406982e-01 7.145766168832778931e-02 2.967270612716674805e-01 -1.351414471864700317e-01 2.950948895886540413e-03 -1.001589894294738770e-01 1.053258329629898071e-01 1.402571499347686768e-01 1.993697732686996460e-01 -1.636777967214584351e-01 3.525710403919219971e-01 -4.187545552849769592e-02 -3.236567229032516479e-02
-4.287178814411163330e-02 -9.643816202878952026e-02 -9.340500086545944214e-02 1.730099916458129883e-01 2.719367146492004395e-01 -3.006349503993988037e-01 2.496467344462871552e-02 -5.872960016131401062e-02 -3.172435238957405090e-02 2.651743888854980469e-01 -2.711992897093296051e-02 -2.404312789440155029e-01 1.714374572038650513e-01 1.782980561256408691e-01 -3.429640084505081177e-02 8.500541746616363525e-02 -5.335067212581634521e-02 4.754896759986877441e-01 -1.288549453020095825e-01 3.071168996393680573e-02 9.359937161207199097e-02 3.852048814296722412e-01 -3.006851300597190857e-02 4.390294477343559265e-02 -2.999429218471050262e-02 1.474962085485458374e-01 -2.727606594562530518e-01 1.324720382690429688e-01 -1.467235982418060303e-01 1.936580836772918701e-01 -1.062277238816022873e-02 -4.633409529924392700e-02
2.935017049312591553e-01 -2.449119687080383301e-01 4.744976013898849487e-02 1.407955288887023926e-01 4.908673837780952454e-02 -7.866641134023666382e-02 -1.783805191516876221e-01 -1.150286272168159485e-01 -1.339509338140487671e-01 3.381167054176330566e-01 7.517270743846893311e-02 1.584951281547546387e-01 3.096269629895687103e-02 1.359955966472625732e-01 1.865513026714324951e-01 2.609581686556339264e-02 7.455942779779434204e-02 2.425178289413452148e-01 -5.927502363920211792e-02 8.593966811895370483e-02 -1.113238409161567688e-01 4.845391213893890381e-01 -1.587090343236923218e-01 1.172904148697853088e-01 -2.292948365211486816e-01 -3.745735064148902893e-02 -2.009586840867996216e-01 5.292417109012603760e-02 -1.192317605018615723e-01 7.674152404069900513e-02 -7.268289476633071899e-02 2.761068940162658691e-01
2.003195136785507202e-01 -1.562221199274063110e-01 4.145507514476776123e-02 2.118727564811706543e-01 -1.780555546283721924e-01 1.077996939420700073e-02 -1.402619332075119019e-01 -9.124622493982315063e-02 -2.071115672588348389e-01 1.231900379061698914e-01 -1.562362257391214371e-02 -1.849437803030014038e-01 -3.542322814464569092e-01 -2.133732102811336517e-02 -2.483650483191013336e-02 5.600350350141525269e-02 2.251382321119308472e-01 2.835280448198318481e-02 -1.836054399609565735e-02 2.880785465240478516e-01 -1.595554202795028687e-01 1.980281621217727661e-01 -8.339940011501312256e-02 3.349599242210388184e-01 -7.372314110398292542e-03 1.750307679176330566e-01 4.699060320854187012e-02 2.497327476739883423e-01 -1.796630211174488068e-02 2.095947712659835815e-01 4.862667620182037354e-02 -3.824976682662963867e-01
3.303126096725463867e-01 -4.952354356646537781e-03 8.401684463024139404e-02 5.658873915672302246e-02 -4.081780463457107544e-02 -2.050693184137344360e-01 2.562033012509346008e-02 -2.947582304477691650e-02 -2.222999781370162964e-01 3.368158638477325439e-01 -2.998950779438018799e-01 -1.010208576917648315e-01 2.476420551538467407e-01 1.147244200110435486e-01 2.154118865728378296e-01 8.232963085174560547e-02 -1.569678783416748047e-01 3.134197890758514404e-01 -1.843972653150558472e-01 6.780573725700378418e-02 6.851767189800739288e-03 3.483352363109588623e-01 2.562041394412517548e-02 1.745447814464569092e-01 8.901569992303848267e-02 -3.986300528049468994e-02 -1.118839532136917114e-02 -2.252400815486907959e-01 -1.677720844745635986e-01 1.398855298757553101e-01 -1.435482352972030640e-01 -4.494278132915496826e-02
2.839596867561340332e-01 -1.071000397205352783e-01 -2.139007151126861572e-01 -6.451980769634246826e-02 2.024374753236770630e-01 -1.628317832946777344e-01 -2.387402951717376709e-01 -2.347361296415328979e-01 1.973416507244110107e-01 2.669897675514221191e-01 5.999336484819650650e-03 -1.260301657021045685e-02 -5.692391656339168549e-03 9.828110039234161377e-02 1.139216572046279907e-01 2.034667283296585083e-01 3.664100542664527893e-02 4.769369363784790039e-01 1.339925974607467651e-01 2.286886051297187805e-02 1.930690556764602661e-01 6.415034085512161255e-02 -1.440043896436691284e-01 9.698867052793502808e-02 1.282862946391105652e-02 -2.460139691829681396e-01 -1.508264057338237762e-02 -2.613371908664703369e-01 4.750296007841825485e-03 2.288475036621093750e-01 -1.679699495434761047e-02 -5.643846094608306885e-02
2.217992395162582397e-01 -2.634337246417999268e-01 -4.273630678653717041e-02 3.800968825817108154e-02 -1.649613380432128906e-01 -7.618431001901626587e-02 -2.018238455057144165e-01 -1.571127772331237793e-02 2.574604563415050507e-02 1.079348698258399963e-01 2.672733962535858154e-01 -2.917239069938659668e-01 6.506238132715225220e-02 -1.672967225313186646e-01 -2.858855426311492920e-01 -9.306192398071289062e-02 8.384950459003448486e-02 4.067262411117553711e-01 2.649844624102115631e-02 9.119804203510284424e-02 -4.094714224338531494e-01 -2.757962606847286224e-02 -2.059136182069778442e-01 6.164413318037986755e-02 -1.024017706513404846e-01 -4.038928449153900146e-02 -6.504217535257339478e-02 8.835673332214355469e-02 -1.958405971527099609e-01 1.955578625202178955e-01 -7.628507912158966064e-02 1.000141724944114685e-01
1.058209687471389771e-01 -1.739826500415802002e-01 -1.097695827484130859e-01 2.479359954595565796e-01 -2.840258479118347168e-01 -1.351894140243530273e-01 3.158143162727355957e-02 -2.058060020208358765e-01 1.298129409551620483e-01 2.527797408401966095e-02 -1.344798803329467773e-01 -1.179906278848648071e-01 -1.520965099334716797e-01 -1.134558841586112976e-01 -8.123388141393661499e-02 -3.116669058799743652e-01 -1.022914126515388489e-01 3.309304714202880859e-01 1.669829711318016052e-02 1.274394690990447998e-01 -3.349541723728179932e-01 1.781847774982452393e-01 3.453576937317848206e-02 -9.065078943967819214e-02 9.578616172075271606e-02 -2.128206193447113037e-02 -4.042216762900352478e-02 -2.481026202440261841e-01 -8.683764934539794922e-02 3.046225011348724365e-01 4.085783287882804871e-02 -2.979897558689117432e-01
1.572004258632659912e-01 -5.221384763717651367e-02 -8.722215145826339722e-02 -2.111878693103790283e-01 -7.008269429206848145e-02 -1.262918263673782349e-01 -2.244540154933929443e-01 -9.528321027755737305e-02 -6.914963573217391968e-02 3.243218958377838135e-01 -2.068501263856887817e-01 -2.543540596961975098e-01 -1.489077806472778320e-01 -1.144338622689247131e-01 -2.619481086730957031e-01 -8.443533629179000854e-02 1.578759551048278809e-01 1.606651395559310913e-01 3.038150072097778320e-02 2.635881006717681885e-01 -2.051844745874404907e-01 -1.303398460149765015e-01 -4.598356608767062426e-04 1.205447167158126831e-01 -3.681044653058052063e-02 -2.215913683176040649e-01 -1.304811537265777588e-01 4.419400542974472046e-02 -2.193195372819900513e-01 -5.372062698006629944e-02 1.595785957761108875e-03 -4.431524872779846191e-01
1.104454845190048218e-01 -2.260471880435943604e-02 1.718655079603195190e-01 1.589272618293762207e-01 -2.119524925947189331e-01 -3.833779096603393555e-01 -1.725171506404876709e-01 -1.015661507844924927e-01 -3.304701149463653564e-01 1.206969618797302246e-01 -1.911057233810424805e-01 1.216180846095085144e-01 -2.883563339710235596e-01 1.156866326928138733e-01 2.407544255256652832e-01 7.548708003014326096e-03 8.093187212944030762e-02 1.423854529857635498e-01 -7.814855873584747314e-02 3.076547086238861084e-01 -2.710302472114562988e-01 -3.239067271351814270e-02 1.194542087614536285e-02 3.466333821415901184e-02 -5.497430264949798584e-02 4.025071859359741211e-02 -2.919119298458099365e-01 -6.997869163751602173e-02 -1.666599512100219727e-01 8.007317036390304565e-02 -1.658829897642135620e-01 1.047978326678276062e-01
2.103161364793777466e-01 -1.638629436492919922e-01 -5.617874115705490112e-02 -2.287291586399078369e-01 -2.268908731639385223e-02 -1.848879307508468628e-01 -1.285005807876586914e-01 -1.179068908095359802e-01 5.844344943761825562e-02 3.447684049606323242e-01 -1.427102386951446533e-01 -1.377735584974288940e-01 -1.970243304967880249e-01 -2.514390051364898682e-01 -2.695168554782867432e-01 5.794811621308326721e-02 6.971871107816696167e-02 2.126127481460571289e-01 6.986998021602630615e-02 1.866994351148605347e-01 -3.062801659107208252e-01 -7.118744403123855591e-02 -1.273526698350906372e-01 7.045092433691024780e-02 -5.138979107141494751e-02 1.164007373154163361e-02 -2.415702193975448608e-01 -1.316400319337844849e-01 -2.864798307418823242e-01 9.509121626615524292e-02 6.611814349889755249e-02 -2.913026213645935059e-01
8.463286608457565308e-02 -3.778848052024841309e-01 1.271233409643173218e-01 2.286288291215896606e-01 -1.958936005830764771e-01 2.185877179726958275e-03 -1.778005808591842651e-01 -3.746565058827400208e-02 1.140201091766357422e-01 5.087562203407287598e-01 -1.493108570575714111e-01 1.332954764366149902e-01 -1.241829022765159607e-01 8.641108125448226929e-02 -1.934805065393447876e-01 3.545470908284187317e-02 -5.417300015687942505e-02 7.010825723409652710e-02 1.345241367816925049e-01 8.332116901874542236e-02 4.306210204958915710e-02 2.079544216394424438e-01 -1.334283202886581421e-01 3.074975013732910156e-01 6.158855557441711426e-02 -4.632199928164482117e-02 -1.274325046688318253e-02 -2.297207266092300415e-01 -1.975127309560775757e-01 1.414023041725158691e-01 1.048863306641578674e-02 1.685326993465423584e-01
-5.170096084475517273e-02 6.945585459470748901e-02 -1.186721771955490112e-01 9.967751801013946533e-03 -1.592152416706085205e-01 2.978251501917839050e-02 -3.482572138309478760e-01 -1.925940960645675659e-01 -1.433980185538530350e-02 4.133700728416442871e-01 -1.131180897355079651e-01 -3.997328877449035645e-02 -2.375109344720840454e-01 -4.089669138193130493e-02 -1.436035037040710449e-01 -4.396401718258857727e-02 3.559172749519348145e-01 1.484242528676986694e-01 -8.180696517229080200e-02 1.900689601898193359e-01 -7.044502347707748413e-02 1.266904324293136597e-01 -2.869471311569213867e-01 3.019875660538673401e-02 -2.621615231037139893e-01 -1.846778839826583862e-01 6.669955700635910034e-02 1.024350449442863464e-01 -8.046255260705947876e-02 1.538563072681427002e-01 -6.863222457468509674e-03 -2.895467579364776611e-01
6.217137724161148071e-02 1.194849684834480286e-01 1.575232446193695068e-01 -2.907108748331665993e-03 4.601526260375976562e-02 -4.355717003345489502e-01 -2.542033195495605469e-01 6.785885244607925415e-02 -4.936044290661811829e-02 5.166944861412048340e-02 2.979064360260963440e-03 -2.954841554164886475e-01 -1.917253434658050537e-01 4.666186869144439697e-02 -4.027853161096572876e-02 1.570715457201004028e-01 2.629530429840087891e-01 3.281694650650024414e-01 8.216909319162368774e-02 3.180231153964996338e-01 -1.629723235964775085e-02 3.499508798122406006e-01 -1.824894919991493225e-02 -1.365166306495666504e-01 3.136575967073440552e-02 1.401453316211700439e-01 -1.393708307296037674e-02 -5.299744382500648499e-02 -7.541905506514012814e-05 1.133955493569374084e-01 -1.398066580295562744e-01 -2.363325208425521851e-01
1.404606252908706665e-01 -7.767235487699508667e-02 4.392448812723159790e-02 -1.183141954243183136e-02 8.651829510927200317e-02 -9.662728756666183472e-02 -1.001822203397750854e-01 -6.005593761801719666e-02 -6.497743725776672363e-02 3.563728034496307373e-01 -2.400168180465698242e-01 -1.244676187634468079e-01 -1.975640505552291870e-01 -2.757184505462646484e-01 -1.196489557623863220e-01 -1.718994230031967163e-02 1.614584922790527344e-01 2.606128156185150146e-01 9.634738415479660034e-02 1.257743835449218750e-01 -2.195176631212234497e-01 -1.806373149156570435e-01 -1.348608173429965973e-02 4.127532243728637695e-02 -2.381624281406402588e-02 -8.077287115156650543e-03 -3.177762031555175781e-01 1.453912630677223206e-02 -2.432297915220260620e-01 2.721187099814414978e-02 -7.380688190460205078e-02 -4.886182844638824463e-01
3.173792501911520958e-03 -2.723804712295532227e-01 9.418443590402603149e-02 2.111958861351013184e-01 -4.633770138025283813e-02 1.199423670768737793e-01 -2.300037592649459839e-01 -4.479407668113708496e-01 -1.689449883997440338e-02 4.090695679187774658e-01 -1.279974281787872314e-01 -8.914575725793838501e-02 2.378867417573928833e-01 1.034596934914588928e-01 -1.219968795776367188e-01 -9.425077587366104126e-02 8.619845658540725708e-02 1.490380614995956421e-01 1.962930262088775635e-01 8.364327996969223022e-02 -9.818737208843231201e-02 2.905604541301727295e-01 -4.355230554938316345e-02 1.556544452905654907e-01 2.506699226796627045e-02 -5.956322699785232544e-02 -5.889911577105522156e-02 -1.215881947427988052e-02 -2.343840450048446655e-01 1.770488023757934570e-01 5.035125464200973511e-02 1.650840342044830322e-01
2.936279773712158203e-01 -2.191606163978576660e-01 -1.239522024989128113e-01 -3.079575300216674805e-02 -2.596414089202880859e-02 -2.583545260131359100e-02 -1.606361865997314453e-01 2.453661859035491943e-01 -4.104021936655044556e-02 4.833751916885375977e-01 -1.269206404685974121e-01 5.615762434899806976e-03 -1.753446459770202637e-01 9.141415357589721680e-02 -1.377458125352859497e-01 1.112752333283424377e-01 7.279774546623229980e-02 1.798903644084930420e-01 -3.720621764659881592e-02 1.565386950969696045e-01 -1.047344449034426361e-05 2.153410315513610840e-01 3.315922617912292480e-01 4.799081012606620789e-03 -1.236840039491653442e-01 -1.345546245574951172e-01 -6.575368344783782959e-02 -3.043226003646850586e-01 -2.479377239942550659e-01 1.228458583354949951e-01 -6.691654771566390991e-02 9.421477466821670532e-02
1.857207119464874268e-01 -7.617656141519546509e-02 5.375993903726339340e-03 -6.333079654723405838e-03 5.152245983481407166e-02 -4.633484035730361938e-02 -1.706532388925552368e-01 -2.998247146606445312e-01 -1.060904785990715027e-01 4.872753322124481201e-01 -1.982182711362838745e-01 -1.420273929834365845e-01 -1.936357617378234863e-01 1.822277009487152100e-01 -2.133188694715499878e-01 1.881505101919174194e-01 1.598646193742752075e-01 3.597271442413330078e-02 -3.858965262770652771e-02 1.364777535200119019e-01 3.875829651951789856e-02 1.425846219062805176e-01 -1.910362094640731812e-01 -2.410736680030822754e-01 2.210015654563903809e-01 7.495199143886566162e-02 -1.633979827165603638e-01 -2.480993568897247314e-01 -2.187112271785736084e-01 -5.445871874690055847e-02 -5.270872637629508972e-02 -1.278865635395050049e-01
1.804882735013961792e-01 -1.985105872154235840e-02 -8.701643347740173340e-02 9.564495086669921875e-02 1.521343141794204712e-01 8.004461973905563354e-02 -1.570959389209747314e-01 -1.930229365825653076e-01 9.349748492240905762e-02 3.918454647064208984e-01 1.173976156860589981e-02 8.213625848293304443e-02 -5.806937813758850098e-02 1.309736520051956177e-01 9.902248531579971313e-02 2.436459362506866455e-01 -1.432193163782358170e-02 4.973894357681274414e-01 9.097084403038024902e-02 1.392840296030044556e-01 -4.436987917870283127e-03 -8.562519401311874390e-02 1.687488406896591187e-01 9.591706842184066772e-02 2.734376490116119385e-02 4.974866285920143127e-02 -4.257691279053688049e-02 -1.977471262216567993e-01 -3.825297057628631592e-01 2.927797734737396240e-01 5.591415800154209137e-03 5.859265848994255066e-02
8.863443136215209961e-02 -2.649871073663234711e-02 -3.244744241237640381e-02 3.751734644174575806e-02 -1.204430609941482544e-01 6.106813624501228333e-02 -1.518600271083414555e-03 -1.361633464694023132e-02 6.551662087440490723e-02 3.291959166526794434e-01 2.542710863053798676e-02 3.668085485696792603e-02 -2.399648576974868774e-01 5.358713120222091675e-02 -2.081931568682193756e-02 3.149430453777313232e-01 4.518932104110717773e-01 2.003945969045162201e-02 2.212442904710769653e-01 -9.594530612230300903e-02 -2.197118252515792847e-01 3.391948640346527100e-01 -1.613271236419677734e-01 2.640080153942108154e-01 -7.603719830513000488e-02 4.633032530546188354e-02 -1.466964632272720337e-01 4.953750222921371460e-02 -2.340037971735000610e-01 1.890492439270019531e-01 -2.240246236324310303e-01 -3.772136196494102478e-02
1.509393751621246338e-02 -6.047081947326660156e-02 -2.738389968872070312e-01 1.004256978631019592e-01 1.893286406993865967e-01 3.288414329290390015e-02 1.641862094402313232e-03 -1.065764576196670532e-01 8.774973452091217041e-02 1.708965152502059937e-01 -1.504754126071929932e-01 -2.975097298622131348e-01 -5.896427854895591736e-02 -8.845384418964385986e-02 1.018392890691757202e-01 -2.510726153850555420e-01 1.256071180105209351e-01 3.872582018375396729e-01 9.399589151144027710e-03 2.209623605012893677e-01 -3.636000454425811768e-01 3.474860787391662598e-01 -6.818097084760665894e-02 2.516651153564453125e-01 5.710666254162788391e-02 1.496744602918624878e-01 1.659336686134338379e-01 -1.156516224145889282e-01 -9.051642566919326782e-02 5.018575116991996765e-02 -8.457250148057937622e-02 -9.976416081190109253e-02
9.786123037338256836e-02 -6.736967712640762329e-02 -7.428344339132308960e-02 2.942735552787780762e-01 -5.213546752929687500e-02 -2.203748673200607300e-01 -3.281834721565246582e-01 3.964336588978767395e-02 1.034113541245460510e-01 -1.943313628435134888e-01 -5.563294142484664917e-02 6.821754574775695801e-02 -2.156458497047424316e-01 2.415352016687393188e-01 6.288779526948928833e-02 -2.311615496873855591e-01 4.762508347630500793e-02 1.176377534866333008e-01 1.302948966622352600e-02 4.350013434886932373e-01 2.567337825894355774e-02 2.541398108005523682e-01 -5.588723719120025635e-02 1.068631708621978760e-01 6.044505164027214050e-02 1.389974541962146759e-02 4.095983132719993591e-02 6.905596703290939331e-02 -1.302805244922637939e-01 4.139648377895355225e-01 1.914053596556186676e-02 -1.745816916227340698e-01
1.656647473573684692e-01 3.503471985459327698e-02 1.418056935071945190e-01 5.663102865219116211e-02 -3.185103833675384521e-01 -1.704730838537216187e-01 1.394675672054290771e-01 -1.089199855923652649e-01 -9.307626634836196899e-02 8.245597034692764282e-02 -6.244062632322311401e-02 -2.327781021595001221e-01 1.486622691154479980e-01 1.723608700558543205e-03 -1.896895281970500946e-02 -5.424811318516731262e-02 -1.921100467443466187e-01 1.953321099281311035e-01 -2.649882435798645020e-02 1.954585611820220947e-01 -2.714634537696838379e-01 1.725503504276275635e-01 1.766660064458847046e-01 -1.916830055415630341e-02 1.447778195142745972e-01 9.152815490961074829e-02 -3.187307119369506836e-01 2.170564830303192139e-01 -3.427848815917968750e-01 2.827710807323455811e-01 4.481792822480201721e-02 -2.463990896940231323e-01
9.362019598484039307e-02 -1.329369246959686279e-01 1.105528846383094788e-01 1.929600387811660767e-01 -1.339881420135498047e-01 -3.585869446396827698e-02 -1.961838454008102417e-01 -1.416319906711578369e-01 -8.034443110227584839e-02 9.448984265327453613e-02 -6.904263794422149658e-02 -3.536601364612579346e-01 -2.333962917327880859e-01 -3.953049331903457642e-02 -1.416455060243606567e-01 -1.010255813598632812e-01 3.164705932140350342e-01 2.514635771512985229e-02 -6.514574587345123291e-02 3.058867454528808594e-01 -2.057703733444213867e-01 1.066554859280586243e-01 -2.686554193496704102e-02 2.201052010059356689e-01 -5.065599456429481506e-02 -8.676165342330932617e-02 -1.739456951618194580e-01 6.496810168027877808e-02 -1.967163681983947754e-01 4.249611869454383850e-02 -6.420284509658813477e-02 -4.734036028385162354e-01
8.518783748149871826e-02 -8.251778781414031982e-02 -2.059589177370071411e-01 9.466009587049484253e-02 7.868182659149169922e-02 1.205080598592758179e-01 -1.645407080650329590e-01 -4.360549524426460266e-02 1.446427851915359497e-01 3.963349461555480957e-01 -1.919783800840377808e-01 2.077071964740753174e-01 4.170979186892509460e-02 2.189040929079055786e-01 -1.306215673685073853e-02 1.531400829553604126e-01 1.842440515756607056e-01 2.513366937637329102e-01 1.746152155101299286e-02 -9.202827513217926025e-02 -1.648690849542617798e-01 1.968280822038650513e-01 4.771261662244796753e-02 -2.728253230452537537e-02 -6.663015484809875488e-02 -2.096390873193740845e-01 -1.941666752099990845e-01 -1.756145507097244263e-01 6.046285107731819153e-02 4.364205002784729004e-01 3.334352374076843262e-02 -2.580510079860687256e-01
2.437852323055267334e-01 -1.119208186864852905e-01 3.383414819836616516e-02 1.166927814483642578e-01 -2.445868253707885742e-01 -7.089395821094512939e-02 -4.536569416522979736e-01 1.178071126341819763e-01 3.302920758724212646e-01 2.808482758700847626e-02 8.027215488255023956e-03 -2.077395170927047729e-01 1.305036097764968872e-01 3.670414164662361145e-02 -1.294477581977844238e-01 -4.500653594732284546e-03 3.581733629107475281e-02 2.900799512863159180e-01 8.275362104177474976e-02 1.948213130235671997e-01 -2.341009229421615601e-01 -6.655352190136909485e-03 -1.767564564943313599e-01 9.625992923974990845e-02 8.034029044210910797e-03 1.014881655573844910e-01 3.209889680147171021e-02 5.898546800017356873e-02 -3.714514076709747314e-01 2.045876532793045044e-01 7.075612992048263550e-02 -1.232474297285079956e-01
-4.183281585574150085e-02 9.333140216767787933e-03 6.298383325338363647e-02 -1.975754834711551666e-02 -1.605115272104740143e-02 -4.021067917346954346e-02 -1.416156142950057983e-01 -7.779866456985473633e-02 -2.244645059108734131e-01 2.980439066886901855e-01 2.314199320971965790e-02 -2.574275732040405273e-01 -2.069752514362335205e-01 -7.984622381627559662e-03 -8.963426202535629272e-02 -4.706705734133720398e-02 5.283199548721313477e-01 2.611119747161865234e-01 -1.945326477289199829e-01 1.265863031148910522e-01 -1.246523931622505188e-01 -2.198780328035354614e-02 5.922050401568412781e-02 1.287056058645248413e-01 3.186472132802009583e-02 -5.514569580554962158e-02 -1.277737617492675781e-01 -1.681652367115020752e-01 -1.087717413902282715e-01 3.201735317707061768e-01 8.608391880989074707e-02 -3.146030902862548828e-01
-1.868868991732597351e-02 1.102727577090263367e-01 3.514973223209381104e-01 -2.593731880187988281e-02 4.758019372820854187e-02 -3.650473058223724365e-01 -1.549404710531234741e-01 5.141345039010047913e-02 -4.515901952981948853e-02 2.538205087184906006e-01 -2.252296209335327148e-01 -2.745468914508819580e-02 8.252362161874771118e-02 3.208738565444946289e-01 -3.155247494578361511e-02 1.498294994235038757e-02 3.282256424427032471e-01 2.088853120803833008e-01 2.334925532341003418e-01 7.520905882120132446e-02 -6.567785143852233887e-02 1.593182384967803955e-01 -1.565992832183837891e-01 -1.655626744031906128e-01 -3.104701638221740723e-02 1.374196354299783707e-02 1.789701357483863831e-02 -2.220513075590133667e-01 -2.745734751224517822e-01 2.255851030349731445e-01 -3.692940995097160339e-02 -2.375872433185577393e-02
1.866336315870285034e-01 -2.058278918266296387e-01 -2.844880893826484680e-02 1.164474561810493469e-01 -2.165008150041103363e-02 2.775377333164215088e-01 -2.917117178440093994e-01 -4.995183274149894714e-02 -1.046624407172203064e-01 2.900943458080291748e-01 -2.301376312971115112e-01 1.823299676179885864e-01 -6.668675690889358521e-02 1.717877537012100220e-01 6.093320250511169434e-02 -1.154790148138999939e-01 -7.412964105606079102e-02 1.326341629028320312e-01 9.573961049318313599e-02 1.304376572370529175e-01 2.855628915131092072e-02 4.050780534744262695e-01 -3.518458604812622070e-01 1.671774834394454956e-01 -9.647395461797714233e-02 -2.019655257463455200e-01 -1.314592063426971436e-01 7.054139673709869385e-02 -1.670875698328018188e-01 9.227978438138961792e-02 5.433762446045875549e-02 1.826686859130859375e-01
1.396184116601943970e-01 -1.021751835942268372e-01 -4.717683419585227966e-02 -1.022275239229202271e-01 1.432687342166900635e-01 -5.810225754976272583e-02 -1.383909489959478378e-02 -1.226019188761711121e-01 -2.723317034542560577e-02 4.446260929107666016e-01 -1.246695220470428467e-01 8.703955449163913727e-03 -1.800828874111175537e-01 -1.914003789424896240e-01 -2.202030718326568604e-01 -9.736134670674800873e-03 1.524657011032104492e-01 1.341613084077835083e-01 4.392892867326736450e-02 1.767574548721313477e-01 -3.601100146770477295e-01 -7.869128882884979248e-02 -1.646036654710769653e-01 1.979319602251052856e-01 7.004173845052719116e-02 -3.936795517802238464e-02 -2.730941176414489746e-01 -1.107784509658813477e-01 -1.359051764011383057e-01 1.619137525558471680e-01 -7.767482101917266846e-02 -4.074032008647918701e-01
8.911479264497756958e-02 9.762362577021121979e-03 7.910615950822830200e-02 -2.339255064725875854e-02 -3.405940905213356018e-02 -7.389251142740249634e-02 -1.932078450918197632e-01 -2.576273120939731598e-02 9.625907987356185913e-02 2.843804657459259033e-01 6.975635886192321777e-02 1.792820692062377930e-01 -1.243287026882171631e-01 -5.255114287137985229e-02 -1.055548340082168579e-02 2.250360399484634399e-01 2.852564454078674316e-01 2.670231647789478302e-02 1.051943525671958923e-01 -2.489670664072036743e-01 -7.392147183418273926e-02 4.282194972038269043e-01 1.449863165616989136e-01 3.450074195861816406e-01 -1.859201192855834961e-01 6.364602129906415939e-03 -2.438703775405883789e-01 5.821844190359115601e-02 -2.401440739631652832e-01 1.634196192026138306e-01 4.170343279838562012e-02 -2.771674692630767822e-01
-1.758541464805603027e-01 3.621358051896095276e-02 7.519400864839553833e-02 4.138899967074394226e-02 1.947318166494369507e-01 1.365422010421752930e-01 -3.852009177207946777e-01 -7.542581763118505478e-03 -1.516062915325164795e-01 5.967632308602333069e-02 -4.221521783620119095e-03 -2.564160227775573730e-01 -3.498536944389343262e-01 7.010587304830551147e-02 1.052589789032936096e-01 1.921058148145675659e-01 2.382228374481201172e-01 2.299313545227050781e-01 -3.208732604980468750e-02 9.720116853713989258e-02 -1.408002674579620361e-01 9.345761686563491821e-02 5.005998909473419189e-02 1.430040895938873291e-01 2.545058354735374451e-02 1.561873108148574829e-01 -1.628145724534988403e-01 -2.531735040247440338e-02 -3.371690809726715088e-01 2.123968899250030518e-01 -8.560817688703536987e-02 -3.128247261047363281e-01
2.070710957050323486e-01 -5.504526197910308838e-02 1.805220264941453934e-03 1.274555325508117676e-01 -4.566815495491027832e-02 -2.473366856575012207e-01 -2.038560360670089722e-01 -6.810403615236282349e-02 -2.440461367368698120e-01 1.832149773836135864e-01 -8.706118911504745483e-02 2.134698778390884399e-01 6.855364888906478882e-02 2.560169100761413574e-01 9.642285853624343872e-02 1.701458394527435303e-01 1.703447289764881134e-02 8.753331005573272705e-02 3.859952464699745178e-02 9.274518489837646484e-02 -1.877147853374481201e-01 4.070575833320617676e-01 -3.181029856204986572e-01 1.917764097452163696e-01 1.094206585548818111e-03 -1.579605042934417725e-01 -3.079285919666290283e-01 1.486162990331649780e-01 -2.327540665864944458e-01 1.484048459678888321e-02 -3.626816719770431519e-02 1.382269263267517090e-01
2.186032235622406006e-01 1.456672251224517822e-01 -7.209035754203796387e-02 8.934964239597320557e-02 4.717825353145599365e-02 -3.021336905658245087e-02 3.418896347284317017e-02 -1.913321465253829956e-01 -8.060846477746963501e-03 -2.646302990615367889e-02 -1.241275742650032043e-01 -2.444877661764621735e-02 -2.017712891101837158e-01 2.386356294155120850e-01 -2.489707432687282562e-03 -1.721996963024139404e-01 1.950754374265670776e-01 1.246495693922042847e-01 -1.693666130304336548e-01 3.519295752048492432e-01 -9.855077415704727173e-02 7.352787256240844727e-02 -2.605363130569458008e-01 2.463045716285705566e-01 -2.883476950228214264e-02 -5.992278084158897400e-02 7.905381917953491211e-02 -1.139414124190807343e-02 -1.654622554779052734e-01 3.901375234127044678e-01 -5.514997988939285278e-02 -4.354152679443359375e-01
-1.046368628740310669e-01 2.114148139953613281e-01 1.422398444265127182e-02 2.588228285312652588e-01 1.620846092700958252e-01 -2.925476059317588806e-02 -6.418644636869430542e-02 -2.609446272253990173e-02 1.768177449703216553e-01 3.127582967281341553e-01 8.712299913167953491e-02 -1.070642918348312378e-01 1.806674897670745850e-01 -5.863727256655693054e-02 -4.522629082202911377e-02 3.774126246571540833e-02 1.384299993515014648e-01 3.642984032630920410e-01 -7.858417928218841553e-02 9.853214025497436523e-02 1.033329293131828308e-01 1.650523841381072998e-01 -7.872695475816726685e-02 3.973972424864768982e-02 -2.607017457485198975e-01 4.360674694180488586e-02 6.588719785213470459e-03 -3.091338649392127991e-02 -1.954683214426040649e-01 4.841383695602416992e-01 -2.601075172424316406e-01 -1.815866231918334961e-01
3.200526237487792969e-01 1.330337673425674438e-01 -1.800343394279479980e-01 -1.053017191588878632e-02 2.327809855341911316e-02 -4.040887951850891113e-02 9.188605844974517822e-02 2.492620237171649933e-02 1.246005520224571228e-01 -1.126974374055862427e-01 -3.886132314801216125e-02 6.917286664247512817e-02 -2.726559340953826904e-01 5.452800914645195007e-02 -3.193164244294166565e-02 7.423564046621322632e-02 1.671567112207412720e-01 2.495260834693908691e-01 -1.670660078525543213e-01 2.760768532752990723e-01 -6.560925394296646118e-02 3.207234740257263184e-01 -1.600553095340728760e-01 1.336240768432617188e-01 1.069045066833496094e-01 -1.156060174107551575e-01 -1.477567255496978760e-01 -3.168782219290733337e-02 -3.762881755828857422e-01 4.064923524856567383e-01 5.930722132325172424e-02 -1.216090321540832520e-01
1.205367315560579300e-02 -1.802201420068740845e-01 1.487464737147092819e-02 5.072940513491630554e-02 2.072000503540039062e-02 -6.596738845109939575e-02 -2.567081451416015625e-01 -6.084168329834938049e-02 -2.289715260267257690e-01 3.001747429370880127e-01 -1.554052233695983887e-01 1.304254829883575439e-01 4.457223787903785706e-02 2.262652218341827393e-01 8.339492976665496826e-02 9.956019930541515350e-04 1.280541568994522095e-01 3.184086680412292480e-01 2.579066455364227295e-01 2.755718827247619629e-01 1.078837364912033081e-01 1.635334193706512451e-01 2.792942523956298828e-01 7.538729161024093628e-02 -2.851905226707458496e-01 -9.536551684141159058e-02 -2.513249404728412628e-02 -1.351061612367630005e-01 -1.052256152033805847e-01 3.769111037254333496e-01 3.994102403521537781e-02 -3.838997567072510719e-03
-8.470071852207183838e-02 3.713907673954963684e-02 2.963314056396484375e-01 3.530951142311096191e-01 6.681955605745315552e-02 -4.597137495875358582e-02 -1.261191666126251221e-01 2.692570090293884277e-01 -6.771844625473022461e-02 3.387814164161682129e-01 3.379824385046958923e-02 -3.081128187477588654e-02 -1.579945683479309082e-01 2.228526473045349121e-01 4.324112832546234131e-02 1.432062536478042603e-01 -7.236757874488830566e-02 3.114294111728668213e-01 1.238084137439727783e-01 2.132737487554550171e-01 5.875364318490028381e-02 3.887871801853179932e-01 -7.654992491006851196e-02 2.411753535270690918e-01 1.318847644142806530e-03 -4.444791749119758606e-02 -1.361786872148513794e-01 -1.603962779045104980e-01 -1.756652295589447021e-01 -1.682111248373985291e-02 7.277407497167587280e-02 3.408806025981903076e-02
-1.639875918626785278e-01 1.831560283899307251e-01 -2.098917961120605469e-02 1.072495803236961365e-01 1.687443852424621582e-01 -3.683521226048469543e-02 -3.278585374355316162e-01 -1.741775721311569214e-01 5.547002423554658890e-03 1.249920874834060669e-01 -1.203294247388839722e-01 -2.665686607360839844e-01 -2.531907260417938232e-01 -4.568395763635635376e-02 1.403615325689315796e-01 6.851667910814285278e-02 2.016183137893676758e-01 2.995243966579437256e-01 -1.098985318094491959e-02 1.215342879295349121e-01 -7.544010877609252930e-02 4.575718939304351807e-02 2.290023863315582275e-01 1.623316854238510132e-01 3.604250773787498474e-02 -6.188846379518508911e-02 -3.041532337665557861e-01 4.809903353452682495e-02 -2.196699231863021851e-01 2.223586738109588623e-01 -5.297781527042388916e-02 -3.686280250549316406e-01
1.706872880458831787e-01 -1.442970037460327148e-01 -5.655936524271965027e-02 -9.674979001283645630e-02 2.494601160287857056e-02 -1.753072738647460938e-01 -6.826394051313400269e-02 -1.218888834118843079e-01 9.869085252285003662e-02 4.636166393756866455e-01 -3.856933861970901489e-02 -2.085041627287864685e-02 -2.178761065006256104e-01 -2.291883826255798340e-01 -2.241330742835998535e-01 1.253398880362510681e-02 2.696988545358181000e-02 6.502223014831542969e-02 -1.553674694150686264e-02 2.382836639881134033e-01 -3.212916254997253418e-01 -7.586791366338729858e-02 -1.686380356550216675e-01 2.121805697679519653e-01 1.680329442024230957e-01 -2.414875328540802002e-01 -2.415180802345275879e-01 6.076406687498092651e-03 -2.355780899524688721e-01 1.076429244130849838e-02 1.026767268776893616e-01 -2.326510995626449585e-01
4.150185883045196533e-01 -2.085675746202468872e-01 -2.391695231199264526e-02 1.083983331918716431e-01 -9.857020527124404907e-02 -8.179409056901931763e-02 -4.721274375915527344e-01 -1.092648655176162720e-01 -1.966002285480499268e-01 1.184469461441040039e-01 -5.473835393786430359e-02 5.524893477559089661e-02 -7.628414779901504517e-02 -1.087367087602615356e-01 -5.385581776499748230e-02 -3.233353793621063232e-02 -2.657568156719207764e-01 9.649124741554260254e-02 2.811410725116729736e-01 8.588451147079467773e-02 4.811872349819168448e-05 -5.819725617766380310e-02 -9.696274995803833008e-02 2.966185100376605988e-02 1.478500068187713623e-01 1.210917681455612183e-01 -1.173755973577499390e-01 -1.320169270038604736e-01 -2.707716226577758789e-01 5.658684298396110535e-02 2.679375708103179932e-01 -2.104948163032531738e-01
2.133988589048385620e-01 -1.945440918207168579e-01 5.824174359440803528e-02 2.243078947067260742e-01 -1.007519662380218506e-01 -1.353080421686172485e-01 2.481081523001194000e-02 -5.059225112199783325e-02 -1.533034741878509521e-01 -1.771424338221549988e-02 -1.282067149877548218e-01 -1.602181196212768555e-01 -2.767059206962585449e-01 2.203649431467056274e-01 -4.231591522693634033e-02 -6.411039084196090698e-02 2.241948843002319336e-01 -5.764349550008773804e-02 -5.346081405878067017e-02 1.968941688537597656e-01 -1.693498045206069946e-01 1.184084713459014893e-01 -1.518345624208450317e-01 3.674906194210052490e-01 5.276338197290897369e-03 3.390580043196678162e-02 -1.749470233917236328e-01 1.673864126205444336e-01 -1.903955638408660889e-01 1.480186283588409424e-01 1.133664920926094055e-01 -4.555153846740722656e-01
3.245266079902648926e-01 -1.143880933523178101e-01 2.016482204198837280e-01 -3.255546092987060547e-02 -1.723669469356536865e-01 -4.053878039121627808e-02 -3.082278370857238770e-02 6.940197944641113281e-02 9.858087450265884399e-02 5.401455760002136230e-01 -7.984258979558944702e-02 -7.679139077663421631e-02 -1.676407456398010254e-01 1.289298087358474731e-01 4.430941771715879440e-03 8.709680289030075073e-02 -7.317265868186950684e-02 2.504551038146018982e-02 1.215860620141029358e-01 5.489994958043098450e-02 -2.971780002117156982e-01 4.627742990851402283e-02 1.797515153884887695e-01 3.337623775005340576e-01 -1.097989641129970551e-02 -1.661550700664520264e-01 -2.494079023599624634e-01 -4.899374023079872131e-02 -1.915442794561386108e-01 1.694867014884948730e-01 -1.259651780128479004e-01 7.154449820518493652e-02
-6.079101935029029846e-02 -2.035351544618606567e-01 -1.071894774213433266e-03 1.158773079514503479e-01 -5.347230657935142517e-02 -1.339884698390960693e-01 -3.049154877662658691e-01 5.482728406786918640e-02 -3.858705982565879822e-02 4.609209895133972168e-01 -2.355033308267593384e-01 -1.477670073509216309e-01 -1.066420823335647583e-01 4.747685194015502930e-01 -7.032080739736557007e-02 2.353507578372955322e-01 6.316936761140823364e-02 3.416101261973381042e-02 1.511552929878234863e-01 -8.268133550882339478e-02 2.620564959943294525e-02 2.128174155950546265e-01 -1.608120948076248169e-01 -1.166671812534332275e-01 1.355812698602676392e-01 -9.202619642019271851e-02 -4.010331630706787109e-02 -1.506190896034240723e-01 -1.756052672863006592e-01 1.724181175231933594e-01 -4.136166721582412720e-02 5.096993222832679749e-02
2.192625850439071655e-01 6.690407544374465942e-02 4.330381006002426147e-02 -4.372641071677207947e-02 1.786442995071411133e-01 8.406963199377059937e-02 -3.314695358276367188e-01 -1.608034223318099976e-01 -9.167023003101348877e-02 1.476730853319168091e-01 1.369689851999282837e-01 -9.717141836881637573e-02 7.107414305210113525e-02 2.533996403217315674e-01 2.121738344430923462e-01 1.174474656581878662e-01 4.129872918128967285e-01 3.064289987087249756e-01 3.703613206744194031e-02 2.713743746280670166e-01 3.201860934495925903e-02 3.317761719226837158e-01 -1.102698519825935364e-01 -2.056747674942016602e-02 -5.077821388840675354e-02 -3.362380713224411011e-02 -6.396357715129852295e-02 3.056291863322257996e-02 -2.309823930263519287e-01 5.746160447597503662e-02 1.769668459892272949e-01 -1.503286659717559814e-01
2.033655345439910889e-01 -6.443305173888802528e-04 1.646781265735626221e-01 8.046177029609680176e-02 -2.868617773056030273e-01 -2.374551258981227875e-02 -2.184456437826156616e-01 -1.429193615913391113e-01 -1.124318595975637436e-02 -7.057174108922481537e-03 2.619046904146671295e-02 -2.302843779325485229e-01 1.012832373380661011e-01 1.545989811420440674e-01 1.810115128755569458e-01 -9.372220188379287720e-02 3.071619272232055664e-01 1.233883202075958252e-01 -9.064866602420806885e-02 2.090645730495452881e-01 1.625741645693778992e-02 3.846029043197631836e-01 -4.301170259714126587e-02 5.236762017011642456e-02 -9.599050134420394897e-02 -5.819105356931686401e-02 -4.103341698646545410e-01 2.258335649967193604e-01 -1.866513937711715698e-01 1.539305783808231354e-02 -1.245200075209140778e-02 -2.509377598762512207e-01
1.019705086946487427e-01 6.953655183315277100e-02 8.420966565608978271e-02 2.099681943655014038e-01 9.184774011373519897e-02 -2.686004936695098877e-01 -1.011829823255538940e-01 2.211843617260456085e-02 -1.275358796119689941e-01 6.424318253993988037e-02 2.901048772037029266e-02 -1.082863882184028625e-01 3.305214047431945801e-01 2.799449563026428223e-01 2.673983871936798096e-01 -2.685401029884815216e-02 -1.410383433103561401e-01 2.992333173751831055e-01 -1.130136996507644653e-01 4.562342911958694458e-02 -1.236376017332077026e-01 1.727838218212127686e-01 -8.910366892814636230e-02 1.465671658515930176e-01 1.636738628149032593e-01 -1.317154616117477417e-01 -3.170239627361297607e-01 -1.950359940528869629e-01 -3.365155160427093506e-01 1.103533059358596802e-01 -5.263562873005867004e-02 -1.994048804044723511e-01
-1.150044985115528107e-02 -1.509578227996826172e-01 3.733413293957710266e-02 4.407586902379989624e-02 7.650397717952728271e-02 -1.531707644462585449e-01 -1.860049962997436523e-01 -2.435695230960845947e-01 -3.490745276212692261e-02 3.654062747955322266e-01 -1.360134482383728027e-01 1.895500421524047852e-01 1.722303777933120728e-01 1.432171761989593506e-01 6.440059095621109009e-02 3.399830078706145287e-03 8.328893780708312988e-02 1.672995239496231079e-01 -1.005048602819442749e-01 2.992126941680908203e-01 -9.379991330206394196e-03 1.296149492263793945e-01 3.635647296905517578e-01 2.760525047779083252e-01 -1.639861986041069031e-02 -2.072793059051036835e-02 -4.211828485131263733e-02 -1.628036201000213623e-01 -3.211906850337982178e-01 3.177410066127777100e-01 9.807460941374301910e-03 -1.182281374931335449e-01
1.888331025838851929e-01 -2.480632960796356201e-01 -6.709301471710205078e-02 1.728836148977279663e-01 1.270260065793991089e-01 8.296030014753341675e-02 -1.686364561319351196e-01 1.108149252831935883e-02 -3.915862739086151123e-01 1.777893602848052979e-01 4.912462458014488220e-02 2.300185896456241608e-02 3.306373953819274902e-02 8.513148874044418335e-02 2.651255577802658081e-03 6.642086058855056763e-02 2.895543575286865234e-01 1.671797633171081543e-01 -3.717077150940895081e-02 3.162328004837036133e-01 6.930184364318847656e-02 -5.320054292678833008e-02 -1.372575312852859497e-01 3.408903479576110840e-01 -3.534125909209251404e-02 -1.809510290622711182e-01 -1.592263206839561462e-02 4.882981628179550171e-02 -2.445168495178222656e-01 1.066315174102783203e-01 -3.134320676326751709e-01 -2.330315113067626953e-01
1.949856579303741455e-01 -1.700146347284317017e-01 4.268747866153717041e-01 4.495029151439666748e-02 -1.750108003616333008e-01 4.021344333887100220e-02 -1.499866992235183716e-01 1.331918835639953613e-01 1.016438007354736328e-01 1.274290829896926880e-01 -6.870646774768829346e-02 -1.797232478857040405e-01 2.020221352577209473e-01 -1.997651606798171997e-01 9.217442013323307037e-03 3.176442533731460571e-02 2.330978661775588989e-01 2.630890905857086182e-01 -4.429869726300239563e-02 2.483223974704742432e-01 -3.466593325138092041e-01 -7.588373497128486633e-03 -1.018694937229156494e-01 -1.352289021015167236e-01 1.035606414079666138e-01 -2.702623419463634491e-02 4.778747912496328354e-03 -1.432121843099594116e-01 -1.472048312425613403e-01 3.288584053516387939e-01 -1.252640187740325928e-01 -1.318334043025970459e-01
-8.526442945003509521e-02 -1.050546541810035706e-01 -1.432172656059265137e-01 -2.464039623737335205e-01 -1.484998315572738647e-01 4.740420356392860413e-02 -6.009874865412712097e-02 -7.162547856569290161e-02 5.363080278038978577e-02 3.769971132278442383e-01 -1.290424168109893799e-01 -4.901286214590072632e-02 -1.507724672555923462e-01 1.678526252508163452e-01 -1.020845994353294373e-01 5.258427467197179794e-03 3.390018343925476074e-01 1.835763305425643921e-01 -2.148443907499313354e-01 1.411566883325576782e-01 -2.919576764106750488e-01 3.933451138436794281e-03 -1.316014826297760010e-01 1.760025471448898315e-01 3.654886037111282349e-02 -2.591129839420318604e-01 -2.389775067567825317e-01 -1.421303004026412964e-01 -1.556400507688522339e-01 9.728518873453140259e-02 -2.071750909090042114e-01 -2.671328783035278320e-01
3.038616180419921875e-01 -1.083189900964498520e-02 3.504304289817810059e-01 1.644713133573532104e-01 -1.671877652406692505e-01 -5.467496439814567566e-02 -5.123799443244934082e-01 -8.714284747838973999e-02 -3.838077187538146973e-02 -1.354295015335083008e-01 1.235308051109313965e-01 -2.480543553829193115e-01 -2.198830619454383850e-02 -1.631387509405612946e-02 6.257839500904083252e-02 -4.307688400149345398e-02 2.655379176139831543e-01 9.768508374691009521e-02 3.194023296236991882e-02 1.808864027261734009e-01 -4.706961102783679962e-03 1.918923691846430302e-03 1.293601468205451965e-02 1.252609342336654663e-01 5.135417729616165161e-02 5.786299332976341248e-02 1.748092174530029297e-01 1.416095718741416931e-02 -2.216499745845794678e-01 2.765185832977294922e-01 -8.266522735357284546e-02 -2.337921559810638428e-01
2.657832801342010498e-01 1.254295706748962402e-01 1.358624268323183060e-02 2.394844591617584229e-01 -2.635813653469085693e-01 -1.849100440740585327e-01 1.009335145354270935e-01 2.569607272744178772e-02 -1.554718762636184692e-01 1.107293963432312012e-01 -1.564628630876541138e-01 -4.428983330726623535e-01 7.365366816520690918e-02 2.779201045632362366e-02 -2.079733647406101227e-02 -9.890557825565338135e-02 -1.096869558095932007e-01 1.122772991657257080e-01 2.990491986274719238e-01 3.904738724231719971e-01 -5.740993190556764603e-03 1.358280181884765625e-01 -8.366358280181884766e-02 5.764494463801383972e-02 -8.372967690229415894e-02 -3.781151026487350464e-02 -1.248869746923446655e-01 1.066853106021881104e-01 -1.103594601154327393e-01 2.544191181659698486e-01 -2.250434085726737976e-02 -2.447741478681564331e-01
-3.781935572624206543e-02 -1.055753901600837708e-01 -5.077543109655380249e-02 2.600626647472381592e-01 2.371787279844284058e-02 -2.522006332874298096e-01 -4.301843047142028809e-01 1.314105540513992310e-01 2.020159512758255005e-01 5.776681378483772278e-02 -8.688259869813919067e-02 -1.971428692340850830e-01 -1.058312132954597473e-01 2.265433594584465027e-02 -1.866312921047210693e-01 9.488155134022235870e-03 2.483786046504974365e-01 1.301843672990798950e-01 1.170395836234092712e-01 3.558135628700256348e-01 7.142583280801773071e-02 1.593584716320037842e-01 -1.921146064996719360e-01 2.641941308975219727e-01 -2.696674168109893799e-01 -5.675186589360237122e-02 -1.393896788358688354e-01 9.189940243959426880e-02 -1.091364026069641113e-01 -4.650194197893142700e-02 -6.242989748716354370e-02 -1.886527389287948608e-01
1.736361160874366760e-02 -3.808055073022842407e-02 4.681037738919258118e-02 1.597515791654586792e-01 -7.103013806045055389e-03 1.005975082516670227e-01 -3.030195236206054688e-01 -2.072227597236633301e-01 9.578782320022583008e-02 1.987005621194839478e-01 1.518914941698312759e-02 -1.422773003578186035e-01 -4.494660794734954834e-01 -4.708024859428405762e-02 1.329059749841690063e-01 -1.287397295236587524e-01 2.164509333670139313e-02 2.925150655210018158e-02 3.134304583072662354e-01 -3.040215186774730682e-02 -1.880986541509628296e-01 3.251584470272064209e-01 -3.239261806011199951e-01 -1.138091459870338440e-02 -7.068532705307006836e-02 -3.539345413446426392e-02 -4.995762929320335388e-02 -3.411156311631202698e-02 -3.057332634925842285e-01 1.911149322986602783e-01 1.764901876449584961e-01 -1.703434810042381287e-02
-7.905401289463043213e-02 1.214136108756065369e-01 3.601529821753501892e-02 2.613162696361541748e-01 -2.695836722850799561e-01 -1.314524114131927490e-01 -7.334448397159576416e-02 -9.451634436845779419e-02 1.206935271620750427e-01 1.142620146274566650e-01 -2.536784112453460693e-01 4.472483694553375244e-02 -1.661009639501571655e-01 -9.500624239444732666e-02 -2.885970771312713623e-01 1.098898351192474365e-01 1.372623443603515625e-01 1.810242831707000732e-01 2.224924564361572266e-01 9.806051105260848999e-02 -1.583404280245304108e-02 4.081296920776367188e-01 1.676530689001083374e-01 3.592959940433502197e-01 -1.653266549110412598e-01 -1.380887031555175781e-01 -1.396593749523162842e-01 1.177591383457183838e-01 -1.016562879085540771e-01 5.292718857526779175e-02 2.540227212011814117e-02 -2.256045937538146973e-01
3.980089724063873291e-01 -1.891225576400756836e-01 -2.610742114484310150e-03 1.207662075757980347e-01 6.477882713079452515e-02 -1.826165765523910522e-01 3.652180731296539307e-02 3.217144310474395752e-02 5.297307507134974003e-04 5.457035452127456665e-02 -1.485833711922168732e-02 4.418673366308212280e-02 2.142529189586639404e-01 1.454574167728424072e-01 -1.082353368401527405e-01 4.587914049625396729e-02 1.422294527292251587e-01 4.883208572864532471e-01 7.791585475206375122e-02 5.470134690403938293e-02 -5.810969974845647812e-03 3.045700490474700928e-01 8.785015344619750977e-02 7.938867062330245972e-02 -7.853741943836212158e-02 1.518422514200210571e-01 -1.235411167144775391e-01 2.082027196884155273e-01 -9.407803416252136230e-02 4.057855904102325439e-01 3.439114661887288094e-03 1.713384389877319336e-01
1.418142765760421753e-01 1.081759855151176453e-02 -2.915158271789550781e-01 -3.331571351736783981e-03 1.728904992341995239e-01 -2.227941155433654785e-01 5.130561441183090210e-02 -3.467047587037086487e-02 3.177053481340408325e-02 1.172631010413169861e-01 5.644163861870765686e-02 -1.024283841252326965e-01 -2.748319208621978760e-01 5.363747943192720413e-03 1.404646132141351700e-02 2.246541380882263184e-01 1.349326074123382568e-01 8.503209799528121948e-02 6.655450165271759033e-02 2.938607335090637207e-01 1.415113639086484909e-02 1.027267724275588989e-01 -2.472857087850570679e-01 2.770022451877593994e-01 -2.436226457357406616e-01 -1.835360527038574219e-01 8.149212598800659180e-02 -1.162403970956802368e-01 -1.369716525077819824e-01 4.585580527782440186e-01 9.494038671255111694e-02 -2.016336619853973389e-01
1.155549958348274231e-01 -6.455055624246597290e-02 -2.381250634789466858e-02 -1.516762971878051758e-01 1.400995105504989624e-01 1.603518277406692505e-01 -2.837811410427093506e-02 -3.383045783266425133e-03 5.225925706326961517e-03 4.326353669166564941e-01 -7.788316905498504639e-02 1.632534712553024292e-01 -1.327877640724182129e-01 2.594230771064758301e-01 -1.740953028202056885e-01 8.125869184732437134e-02 -9.393548220396041870e-02 2.186925262212753296e-01 1.486212313175201416e-01 -1.210443153977394104e-01 -2.628175318241119385e-01 2.384419143199920654e-01 4.718316346406936646e-02 2.000405825674533844e-02 -5.644590780138969421e-02 -3.080447316169738770e-01 -4.907222464680671692e-02 -9.055744856595993042e-02 -1.762069165706634521e-01 3.645445406436920166e-01 -5.613730847835540771e-02 -2.706716358661651611e-01
1.699684560298919678e-01 -3.670699521899223328e-02 -1.229432895779609680e-01 7.463947683572769165e-02 9.945753961801528931e-02 2.030881941318511963e-01 -6.809572875499725342e-02 -2.159186005592346191e-01 8.004999719560146332e-03 4.625127315521240234e-01 -2.260771244764328003e-01 5.668318644165992737e-02 -1.387431025505065918e-01 1.481558084487915039e-01 3.905672952532768250e-02 2.748838067054748535e-01 2.094074934720993042e-01 4.715452492237091064e-01 -3.559516742825508118e-02 8.699038065969944000e-03 -1.437768526375293732e-02 -1.135104149580001831e-02 -3.288258239626884460e-02 1.943114399909973145e-01 1.030777581036090851e-02 -6.756936758756637573e-02 -1.058038696646690369e-02 -1.635835021734237671e-01 -2.704411447048187256e-01 2.085708677768707275e-01 1.401447411626577377e-02 7.062503695487976074e-02
1.593689471483230591e-01 3.783542290329933167e-02 4.909226670861244202e-03 1.639651134610176086e-02 -7.160501182079315186e-02 -2.428986132144927979e-01 -2.244792580604553223e-01 -2.299853563308715820e-01 -2.569716572761535645e-01 -7.253433018922805786e-02 -4.195228219032287598e-03 7.142657786607742310e-02 -5.962922424077987671e-02 -1.121504157781600952e-01 -2.086799591779708862e-01 2.151585668325424194e-01 1.372466981410980225e-01 3.030782639980316162e-01 -1.258471608161926270e-01 -5.584049969911575317e-02 -2.419909387826919556e-01 3.685384392738342285e-01 -4.259040951728820801e-02 1.002328693866729736e-01 -9.775382280349731445e-02 -9.081417811103165150e-04 -2.857714593410491943e-01 2.591114938259124756e-01 -2.656676173210144043e-01 1.723427027463912964e-01 1.663956344127655029e-01 2.929003350436687469e-02
9.248221665620803833e-02 4.267408698797225952e-02 -1.286163777112960815e-01 1.882166415452957153e-01 -1.765025109052658081e-01 -1.638125069439411163e-02 -3.395258486270904541e-01 2.969698980450630188e-02 -7.753706723451614380e-02 1.631748527288436890e-01 3.660719841718673706e-02 -3.071932494640350342e-02 2.180793285369873047e-01 -3.099373541772365570e-02 -1.268054395914077759e-01 3.049078956246376038e-02 6.273952871561050415e-02 1.203471869230270386e-01 5.236229300498962402e-01 1.781474947929382324e-01 -4.934521019458770752e-02 1.287917643785476685e-01 -1.312158107757568359e-01 -3.420413285493850708e-02 -8.806151151657104492e-02 -4.653202742338180542e-02 -6.271223723888397217e-02 1.336758434772491455e-01 -1.818427443504333496e-01 -4.916673898696899414e-02 -2.085565179586410522e-01 -4.660233259201049805e-01
1.395475864410400391e-01 -9.095364063978195190e-02 6.201566383242607117e-02 5.943819135427474976e-02 -1.746656149625778198e-01 -3.246492892503738403e-02 -2.649721503257751465e-01 -9.252884984016418457e-02 -8.188522607088088989e-02 1.728209108114242554e-02 -1.402875185012817383e-01 -2.614033222198486328e-01 -1.257722973823547363e-01 1.018682420253753662e-01 -1.400726884603500366e-01 -1.993124634027481079e-01 1.013834923505783081e-01 -1.163926646113395691e-01 1.250469833612442017e-01 2.789262831211090088e-01 -9.828134626150131226e-02 2.955411076545715332e-01 -1.973135769367218018e-01 3.747994303703308105e-01 -2.060632258653640747e-01 1.311980336904525757e-01 -1.740605384111404419e-01 -1.104189530014991760e-01 -1.082418560981750488e-01 2.603832185268402100e-01 6.565836071968078613e-02 -3.071137964725494385e-01
-1.193601638078689575e-02 9.471315890550613403e-02 2.001460641622543335e-02 1.021215021610260010e-01 2.040834277868270874e-01 -3.086911141872406006e-01 -3.094173073768615723e-01 2.450001798570156097e-02 2.668161690235137939e-02 3.917519450187683105e-01 -1.578612029552459717e-01 5.370404198765754700e-02 -3.439605981111526489e-02 6.744673103094100952e-02 2.429823726415634155e-01 1.369097232818603516e-01 -1.281541883945465088e-01 2.564215958118438721e-01 2.735819518566131592e-01 -1.064799427986145020e-01 2.362530864775180817e-02 3.634915351867675781e-01 -2.768168970942497253e-02 2.229782193899154663e-01 -5.962464213371276855e-02 2.183792889118194580e-01 1.372379660606384277e-01 -6.862116605043411255e-02 -1.854697018861770630e-01 -3.305477555841207504e-03 -1.231364682316780090e-01 -7.337971031665802002e-02
1.160754188895225525e-01 -1.736294031143188477e-01 -1.894066631793975830e-01 1.073092669248580933e-01 1.310390830039978027e-01 2.517034411430358887e-01 -2.517876327037811279e-01 -1.583054363727569580e-01 -1.276107728481292725e-01 4.674096405506134033e-01 -3.704456239938735962e-02 1.085208449512720108e-02 1.667408943176269531e-01 8.330184966325759888e-02 -1.177749559283256531e-01 9.684612974524497986e-03 -1.425475925207138062e-01 -3.571233898401260376e-02 3.210618719458580017e-02 1.124703362584114075e-01 -1.802929341793060303e-01 1.976750940084457397e-01 -6.042140536010265350e-03 1.202034205198287964e-01 -2.556072734296321869e-02 2.669172734022140503e-02 -6.528531014919281006e-02 -3.360755145549774170e-01 -3.429664969444274902e-01 2.964789569377899170e-01 -7.652718573808670044e-02 -6.127028912305831909e-02
2.736794948577880859e-02 7.696463912725448608e-02 -3.894978016614913940e-02 7.422185689210891724e-02 5.311812832951545715e-02 2.990014851093292236e-02 -2.864959239959716797e-01 -2.096856012940406799e-02 -2.130958735942840576e-01 3.000456690788269043e-01 -9.151254594326019287e-02 -1.011330038309097290e-01 -1.534350067377090454e-01 -1.135154590010643005e-01 2.683164179325103760e-01 9.260417893528938293e-03 -2.173981219530105591e-01 2.366797327995300293e-01 8.660309761762619019e-02 3.057459555566310883e-02 -1.809223294258117676e-01 1.396446228027343750e-01 -9.783185087144374847e-03 2.805424630641937256e-01 -1.318373233079910278e-01 -3.688378334045410156e-01 -2.966766953468322754e-01 -2.047284394502639771e-01 -2.497656494379043579e-01 7.347071170806884766e-02 -7.562462240457534790e-02 1.947266757488250732e-01
1.220868453383445740e-01 -6.058579683303833008e-02 2.689958736300468445e-02 1.821946799755096436e-01 -2.150336354970932007e-01 9.240801632404327393e-02 3.162943199276924133e-02 -7.784786820411682129e-02 -3.760553896427154541e-02 4.259059131145477295e-01 1.694886945188045502e-02 -7.543191313743591309e-02 -3.442655205726623535e-01 2.139228396117687225e-03 1.128911003470420837e-01 2.336445897817611694e-01 2.552441358566284180e-01 1.512798517942428589e-01 2.413749843835830688e-01 1.874751150608062744e-01 -2.753088474273681641e-01 2.582275271415710449e-01 -2.688720822334289551e-03 -1.156119182705879211e-01 -6.365649402141571045e-02 -1.366713047027587891e-01 1.687516830861568451e-02 2.245800942182540894e-01 -9.382026642560958862e-02 1.218134760856628418e-01 -2.128627151250839233e-01 -1.769863367080688477e-01
2.679726183414459229e-01 -1.435009986162185669e-01 -1.452036499977111816e-01 2.526682801544666290e-02 -4.010955095291137695e-01 -5.771115049719810486e-02 -2.521765828132629395e-01 5.707548558712005615e-02 1.071187108755111694e-01 2.618174552917480469e-01 -2.718844264745712280e-02 2.808371372520923615e-02 3.171432018280029297e-01 5.443651974201202393e-02 5.437311157584190369e-02 8.824359625577926636e-02 1.574050635099411011e-01 4.023011028766632080e-02 1.733952462673187256e-01 -1.205099467188119888e-02 8.970957249402999878e-02 8.499163389205932617e-02 -1.758367419242858887e-01 2.344053238630294800e-01 -8.961018174886703491e-02 6.775037944316864014e-02 -1.594905406236648560e-01 2.030201107263565063e-01 -3.225582540035247803e-01 2.813918590545654297e-01 1.519526261836290359e-02 -1.962327808141708374e-01
1.259051561355590820e-01 1.223081946372985840e-01 1.474245637655258179e-02 1.379244476556777954e-01 1.203148216009140015e-01 7.545870542526245117e-02 -2.449221014976501465e-01 -3.238623142242431641e-01 -1.586512774229049683e-01 3.126274645328521729e-01 -2.413416467607021332e-02 6.664843857288360596e-02 1.081249192357063293e-01 1.937249153852462769e-01 1.778881549835205078e-01 1.674512773752212524e-01 4.678299129009246826e-01 2.542266845703125000e-01 -2.609334513545036316e-02 1.993177980184555054e-01 5.294009111821651459e-03 2.777219712734222412e-01 -5.719453096389770508e-02 -1.159175299108028412e-02 6.532882899045944214e-02 -4.582113400101661682e-02 -8.362368494272232056e-02 -1.008078455924987793e-01 -1.398143470287322998e-01 3.225330961868166924e-03 1.114107742905616760e-01 -2.609763443470001221e-01
2.878589928150177002e-01 -1.369533240795135498e-01 5.404968746006488800e-03 5.644654482603073120e-02 9.637062251567840576e-02 -3.902680426836013794e-02 1.545409322716295719e-04 -2.427555620670318604e-01 5.345605313777923584e-02 1.085916757583618164e-01 -1.125876754522323608e-01 -3.676760494709014893e-01 5.230952054262161255e-02 6.003807485103607178e-02 -1.651310771703720093e-01 1.199293434619903564e-01 -4.951788112521171570e-02 5.056306719779968262e-01 -6.099697574973106384e-02 8.431922644376754761e-02 -2.142731100320816040e-02 2.806752324104309082e-01 -5.624600872397422791e-02 -8.046378195285797119e-02 -2.998453676700592041e-01 1.770895421504974365e-01 1.859865337610244751e-02 1.047746613621711731e-01 -1.089733242988586426e-01 3.169302046298980713e-01 1.085112392902374268e-01 -2.036464400589466095e-02
9.915689378976821899e-02 -2.851994931697845459e-01 2.635662853717803955e-01 5.299997702240943909e-02 3.960149362683296204e-02 7.354422658681869507e-02 -1.937906146049499512e-01 1.209336519241333008e-01 1.905909925699234009e-01 1.299126148223876953e-01 -1.024216935038566589e-01 -2.423183023929595947e-01 1.239788457751274109e-01 -2.207909822463989258e-01 1.115246340632438660e-01 1.915982067584991455e-01 2.738728821277618408e-01 3.193014860153198242e-01 3.535557538270950317e-02 1.279044747352600098e-01 -3.249712586402893066e-01 -3.824038058519363403e-02 -9.659026563167572021e-02 9.488937258720397949e-02 2.037870734930038452e-01 -8.394152671098709106e-02 -1.202553436160087585e-01 -2.173322141170501709e-01 -2.895015776157379150e-01 1.174528151750564575e-01 1.094778254628181458e-01 -4.341657087206840515e-02
2.666508853435516357e-01 -1.520453542470932007e-01 4.502749741077423096e-01 5.471778288483619690e-02 3.744576126337051392e-02 1.047877296805381775e-01 -4.122941195964813232e-01 9.940574318170547485e-02 1.575523242354393005e-02 1.834864169359207153e-01 1.016270369291305542e-02 -4.408141970634460449e-01 1.980797201395034790e-02 -2.261761426925659180e-01 4.622054845094680786e-02 5.853059142827987671e-02 9.984196722507476807e-02 1.224281489849090576e-01 -1.926297321915626526e-02 1.404061317443847656e-01 -1.797444671392440796e-01 1.158346086740493774e-01 -1.151171922683715820e-01 1.244330853223800659e-01 1.230298280715942383e-01 -2.462326548993587494e-03 -1.396381407976150513e-01 -5.417387932538986206e-02 -2.272685170173645020e-01 1.082780286669731140e-01 4.111382737755775452e-02 1.402158290147781372e-02
-9.790162742137908936e-02 -2.031684666872024536e-01 -2.874585241079330444e-02 -3.222831338644027710e-02 -1.754376739263534546e-01 -3.905758634209632874e-02 -3.032903000712394714e-02 1.409353613853454590e-01 1.533872485160827637e-01 2.776694297790527344e-01 1.107572019100189209e-01 -2.979598939418792725e-01 9.576927125453948975e-02 -4.692028462886810303e-02 -6.516700237989425659e-02 -6.450897455215454102e-02 2.720240131020545959e-02 7.729265093803405762e-02 1.714372485876083374e-01 1.402500569820404053e-01 1.270885020494461060e-01 3.729918599128723145e-01 4.056506231427192688e-02 -2.661145478487014771e-02 -2.539001405239105225e-01 -2.225721627473831177e-01 -1.896829754114151001e-01 1.857355833053588867e-01 -3.901258111000061035e-01 3.342201188206672668e-02 5.581007525324821472e-02 -3.441160321235656738e-01
2.933548986911773682e-01 -3.280285000801086426e-02 -1.360637694597244263e-01 5.757189914584159851e-02 1.640151590108871460e-01 -1.354080289602279663e-01 -6.762701272964477539e-02 -1.732438802719116211e-01 -1.093884855508804321e-01 3.775757849216461182e-01 5.965826660394668579e-02 -2.281856238842010498e-01 -5.836025997996330261e-02 8.785623311996459961e-02 2.527453601360321045e-01 1.456191986799240112e-01 -4.245989024639129639e-02 2.014959901571273804e-01 -6.169068440794944763e-02 2.163402885198593140e-01 1.826031357049942017e-01 5.652884021401405334e-02 5.072733759880065918e-02 4.088426828384399414e-01 1.280413717031478882e-01 -4.814808815717697144e-02 1.637117192149162292e-02 3.980206698179244995e-02 -3.492338955402374268e-01 6.360780913382768631e-03 -2.446300387382507324e-01 5.619721114635467529e-02
1.355471462011337280e-01 -1.259290128946304321e-01 3.594158217310905457e-02 2.666421532630920410e-01 -2.966495603322982788e-02 -1.548554375767707825e-02 -7.333696633577346802e-02 5.414240434765815735e-02 -3.806612193584442139e-01 7.443237304687500000e-02 -2.567271292209625244e-01 -5.864933505654335022e-02 3.100044094026088715e-02 -7.230002433061599731e-02 -1.991924941539764404e-01 9.440211206674575806e-02 4.604088515043258667e-02 4.297218024730682373e-01 -1.608226448297500610e-01 3.199393153190612793e-01 -1.499540358781814575e-01 2.077647000551223755e-01 -1.239949092268943787e-02 -1.429958492517471313e-01 -8.534814417362213135e-02 -5.195271968841552734e-02 7.107916474342346191e-02 8.668430149555206299e-02 1.040468364953994751e-01 3.710310757160186768e-01 -1.147542521357536316e-01 -1.546360701322555542e-01
-2.863850677385926247e-03 -8.700091391801834106e-02 -2.958481898531317711e-03 1.234544292092323303e-01 -7.745152106508612633e-04 -1.775265783071517944e-01 -2.410998940467834473e-01 -1.406482160091400146e-01 5.556660238653421402e-03 1.910201758146286011e-01 -1.348038613796234131e-01 -1.717007160186767578e-02 -4.267422482371330261e-02 -4.208122938871383667e-02 2.050227969884872437e-01 -1.516307424753904343e-02 2.837685048580169678e-01 1.848192512989044189e-01 2.288456857204437256e-01 3.762004971504211426e-01 1.120636835694313049e-01 1.649696975946426392e-01 -2.078618854284286499e-01 2.867533266544342041e-02 -2.785344123840332031e-01 1.274489462375640869e-01 -2.462673783302307129e-01 1.255319714546203613e-01 7.001191377639770508e-03 9.163659811019897461e-02 6.688058376312255859e-03 -4.424921572208404541e-01
2.502897679805755615e-01 -1.371209919452667236e-01 -1.802422106266021729e-02 6.218284741044044495e-02 5.960721150040626526e-02 -1.761353574693202972e-02 -2.878661155700683594e-01 1.449918001890182495e-01 -1.240353286266326904e-01 3.736453354358673096e-01 -2.347400486469268799e-01 -1.544462591409683228e-01 8.607448637485504150e-02 -7.737949490547180176e-02 -7.807879149913787842e-02 -4.899073764681816101e-02 2.923099994659423828e-01 2.207096852362155914e-02 -6.514552235603332520e-02 1.533664166927337646e-01 1.348621249198913574e-01 1.620036661624908447e-01 -1.757449656724929810e-02 6.918586790561676025e-02 2.090097405016422272e-02 -2.024618536233901978e-01 -4.277180135250091553e-01 -1.332209557294845581e-01 -2.585133612155914307e-01 8.949474245309829712e-02 -1.574595719575881958e-01 2.139796912670135498e-01
-6.202915310859680176e-02 9.594028443098068237e-02 8.828435093164443970e-02 1.431699562817811966e-02 -1.613128781318664551e-01 -3.989845812320709229e-01 -5.542356148362159729e-02 -8.896707743406295776e-02 -5.037747696042060852e-02 2.653646469116210938e-01 -4.739613831043243408e-02 -1.388856172561645508e-01 2.396554499864578247e-01 4.272992908954620361e-02 1.257606148719787598e-01 -1.114415973424911499e-01 -6.484152376651763916e-02 3.626729846000671387e-01 -3.945716097950935364e-02 -1.082236841320991516e-01 -5.514903366565704346e-02 3.686302900314331055e-01 -1.366029679775238037e-01 1.222175285220146179e-01 7.116766273975372314e-02 -7.547307759523391724e-02 -1.430340018123388290e-02 -2.977344691753387451e-01 -3.719421029090881348e-01 7.434877008199691772e-02 -1.279009282588958740e-01 -1.392573267221450806e-01
1.101330593228340149e-01 -5.992949753999710083e-02 5.153930187225341797e-02 2.642947062849998474e-02 -2.130831778049468994e-01 -5.643887072801589966e-02 -2.385748475790023804e-01 -5.894431099295616150e-02 -9.728143364191055298e-02 5.460397526621818542e-02 -1.179010570049285889e-01 -2.072891145944595337e-01 -1.222114637494087219e-01 1.865706443786621094e-01 -2.295203655958175659e-01 -2.642569839954376221e-01 8.997543901205062866e-02 -7.462868839502334595e-02 1.276054419577121735e-02 2.559952735900878906e-01 -1.200039219111204147e-02 2.804363071918487549e-01 -1.857443749904632568e-01 2.862834036350250244e-01 -1.755149960517883301e-01 2.171932309865951538e-01 -2.232352942228317261e-01 2.710998058319091797e-02 -1.350238770246505737e-01 1.839266717433929443e-01 1.635929048061370850e-01 -3.852171897888183594e-01
3.885978758335113525e-01 -1.533751636743545532e-01 1.838797032833099365e-01 3.515880703926086426e-01 2.426449581980705261e-02 4.359008744359016418e-02 -2.769138514995574951e-01 8.988663554191589355e-02 2.697091996669769287e-01 1.210948899388313293e-01 1.420005690306425095e-02 -1.187333986163139343e-01 1.467821002006530762e-01 9.328776039183139801e-03 1.646060198545455933e-01 4.605964571237564087e-02 3.372383117675781250e-01 5.791616439819335938e-02 -1.918226480484008789e-01 2.098976820707321167e-01 -1.818342804908752441e-01 6.161880679428577423e-03 -6.505808234214782715e-02 -5.176399648189544678e-02 -8.476477861404418945e-02 2.635998465120792389e-02 -1.951080560684204102e-01 -7.481341063976287842e-02 -3.229402303695678711e-01 1.424586176872253418e-01 -8.565317094326019287e-02 8.258906751871109009e-02
2.869579941034317017e-02 -2.676512897014617920e-01 1.445102989673614502e-01 1.390353441238403320e-01 -4.822387173771858215e-02 2.746823616325855255e-02 3.827267140150070190e-02 1.343445628881454468e-01 -2.829180359840393066e-01 2.976804077625274658e-01 -4.170725941658020020e-01 -2.027994543313980103e-01 1.361645460128784180e-01 -1.904041692614555359e-02 1.328594237565994263e-01 8.689381182193756104e-03 -1.637185066938400269e-01 4.120887219905853271e-01 2.004044130444526672e-02 1.174733340740203857e-01 -2.140835113823413849e-02 2.581466436386108398e-01 -3.917642682790756226e-02 -5.426582321524620056e-02 1.203872188925743103e-01 7.469648122787475586e-02 -1.875860095024108887e-01 -2.020366117358207703e-02 -6.592381745576858521e-02 1.429496556520462036e-01 -3.777573630213737488e-02 -2.830039858818054199e-01
2.061231285333633423e-01 2.147262915968894958e-02 3.460809588432312012e-02 1.704654097557067871e-01 -1.459057722240686417e-02 -8.979413658380508423e-02 -2.594799101352691650e-01 -1.356969475746154785e-01 1.587508469820022583e-01 -8.192152017727494240e-04 1.138790622353553772e-01 -2.804886698722839355e-01 -8.431714773178100586e-02 -9.575417637825012207e-02 -6.672462821006774902e-02 -2.719999849796295166e-01 3.093011975288391113e-01 9.891543537378311157e-02 -9.245938621461391449e-03 1.288269609212875366e-01 -1.370599120855331421e-02 1.675483286380767822e-01 8.933648467063903809e-02 1.365693807601928711e-01 -7.884261012077331543e-02 -4.572496935725212097e-02 -3.920869529247283936e-01 5.163871496915817261e-02 -2.596650123596191406e-01 2.214729338884353638e-01 -8.696107566356658936e-02 -3.942683637142181396e-01
7.072858512401580811e-02 -1.882682293653488159e-01 -1.721969395875930786e-01 1.881373971700668335e-01 5.791541561484336853e-02 -3.237110674381256104e-01 2.121646255254745483e-01 -1.948568373918533325e-01 -3.003282286226749420e-02 6.613062322139739990e-02 1.456928998231887817e-01 6.041228398680686951e-02 1.366569567471742630e-02 2.059010714292526245e-01 -1.105626747012138367e-01 -1.266665160655975342e-01 -1.272861212491989136e-01 3.895166218280792236e-01 1.428396254777908325e-02 -8.390518277883529663e-02 -3.093208372592926025e-01 2.136893719434738159e-01 -7.654348760843276978e-02 -4.611535463482141495e-03 3.917964175343513489e-02 4.376855120062828064e-02 -7.113989442586898804e-02 7.132411003112792969e-02 -3.696619570255279541e-01 3.245841562747955322e-01 -1.338436156511306763e-01 -8.042178303003311157e-02
2.762842178344726562e-02 -3.873802348971366882e-02 5.077418172731995583e-04 1.512772440910339355e-01 -5.223382636904716492e-02 2.343867868185043335e-01 -1.402540057897567749e-01 -2.640652358531951904e-01 -1.520632058382034302e-01 2.862679064273834229e-01 7.558493316173553467e-02 -3.416055440902709961e-01 -1.693490594625473022e-01 3.080066144466400146e-01 1.314825564622879028e-02 5.153308622539043427e-03 2.819507718086242676e-01 7.546401023864746094e-02 2.237661182880401611e-01 2.714222669601440430e-02 -1.015046332031488419e-02 -3.103770688176155090e-02 -2.180392853915691376e-02 2.642858922481536865e-01 -8.230008929967880249e-02 1.554087549448013306e-01 -3.219448402523994446e-02 -3.711229423061013222e-03 -2.973850369453430176e-01 2.638680934906005859e-01 -2.571393251419067383e-01 -1.140571460127830505e-01
2.764954566955566406e-01 -4.081138372421264648e-01 6.594786047935485840e-02 3.094656467437744141e-01 -4.085029289126396179e-02 -1.301743090152740479e-02 -1.863779276609420776e-01 -2.178575992584228516e-01 1.217907518148422241e-01 2.065290063619613647e-01 -1.029672697186470032e-01 1.927608251571655273e-01 -2.620839886367321014e-02 3.072634339332580566e-01 5.720157921314239502e-02 2.055377699434757233e-02 8.933874219655990601e-02 2.597147822380065918e-01 -3.986381739377975464e-02 1.502224151045084000e-02 -2.403278201818466187e-01 3.139713406562805176e-01 -2.217269539833068848e-01 6.640839576721191406e-02 -9.976088255643844604e-02 -1.194332912564277649e-01 -1.821321696043014526e-01 -1.054418385028839111e-01 -7.515951246023178101e-02 -1.739674247801303864e-02 8.077172189950942993e-02 2.571651712059974670e-02
1.848409473896026611e-01 -7.429160177707672119e-02 -1.430410295724868774e-01 8.033314347267150879e-02 -4.285570681095123291e-01 -1.406196951866149902e-01 -2.539839744567871094e-01 2.861474081873893738e-02 1.050957739353179932e-01 3.185319602489471436e-01 -2.982713095843791962e-02 -1.317711323499679565e-01 3.857628107070922852e-01 9.617708623409271240e-03 3.066268190741539001e-02 1.067057624459266663e-01 8.675450831651687622e-02 7.832095772027969360e-02 2.652062773704528809e-01 1.852029561996459961e-01 -1.246924046427011490e-02 3.451413661241531372e-02 -1.021474972367286682e-01 2.394040971994400024e-01 -1.015597358345985413e-01 -1.904137060046195984e-02 -2.340811677277088165e-02 2.004111260175704956e-01 -2.170618176460266113e-01 1.645549684762954712e-01 -1.497743576765060425e-01 -1.929753124713897705e-01
2.119790017604827881e-01 -1.216958910226821899e-01 -2.006309181451797485e-01 -1.239930861629545689e-03 -5.420951172709465027e-02 1.797975972294807434e-02 -3.642071783542633057e-01 -5.638715997338294983e-02 -1.130420193076133728e-01 3.492399305105209351e-02 1.495971530675888062e-01 -1.881881952285766602e-01 8.859876543283462524e-02 -7.082767039537429810e-02 -4.044398069381713867e-01 -5.902432650327682495e-02 4.027621075510978699e-02 3.738837838172912598e-01 2.672520279884338379e-01 2.330790609121322632e-01 -2.743167281150817871e-01 1.644396036863327026e-02 -1.113682016730308533e-01 5.366626754403114319e-02 1.404751092195510864e-01 8.155325055122375488e-02 -1.064738184213638306e-01 5.170609802007675171e-02 -2.332005351781845093e-01 6.070750206708908081e-02 1.640693247318267822e-01 -1.607905924320220947e-01
3.566204905509948730e-01 1.959374994039535522e-01 -9.517193771898746490e-03 -2.551572769880294800e-02 -7.655377686023712158e-02 2.583881020545959473e-01 -7.589001208543777466e-02 -9.849010407924652100e-02 -2.424496561288833618e-01 4.223276674747467041e-01 7.452561706304550171e-02 2.471759507898241282e-04 -1.350689381361007690e-01 1.609735637903213501e-01 -9.405609965324401855e-02 2.079318612813949585e-01 6.304205209016799927e-02 1.156251281499862671e-01 1.834593154489994049e-02 -1.034166757017374039e-02 3.444509208202362061e-02 1.859440803527832031e-01 -1.210424005985260010e-01 1.509433239698410034e-01 -5.917787551879882812e-02 -1.192667633295059204e-01 -9.791022539138793945e-02 5.725790932774543762e-02 -4.255538582801818848e-01 2.486673444509506226e-01 -1.948653161525726318e-01 6.473034620285034180e-02
3.138925880193710327e-02 -5.832587182521820068e-02 -7.577075064182281494e-02 2.087401598691940308e-01 1.627136394381523132e-02 -2.473499625921249390e-01 -5.002965927124023438e-01 -3.794972226023674011e-02 1.513203680515289307e-01 4.036430642008781433e-02 -1.340292245149612427e-01 -3.245710162445902824e-03 2.845604717731475830e-02 -1.007799580693244934e-01 -8.242584764957427979e-02 1.349223852157592773e-01 -8.848483115434646606e-02 1.546130701899528503e-02 1.596314087510108948e-02 2.929964661598205566e-01 -1.471134573221206665e-01 1.058663427829742432e-01 -1.468625664710998535e-01 3.018349707126617432e-01 -2.656496465206146240e-01 1.451684832572937012e-01 -3.185800462961196899e-02 1.164832990616559982e-02 -3.639694452285766602e-01 5.761278420686721802e-02 3.131497651338577271e-02 -2.922130823135375977e-01
1.711423248052597046e-01 -2.703371047973632812e-01 -6.687083095312118530e-02 2.247331887483596802e-01 -1.550763249397277832e-01 -2.146212384104728699e-02 -7.317338138818740845e-02 -1.920404657721519470e-02 1.368421018123626709e-01 2.164135873317718506e-01 -1.214380785822868347e-01 5.358375236392021179e-02 -1.632439345121383667e-01 4.646983742713928223e-01 3.855946287512779236e-02 -2.059120498597621918e-02 3.387448936700820923e-02 1.617858409881591797e-01 1.968879811465740204e-02 2.799922227859497070e-01 -2.102111726999282837e-01 4.037792384624481201e-01 -1.517293602228164673e-01 -1.374409198760986328e-01 2.251584641635417938e-02 1.640558689832687378e-01 -2.182541191577911377e-01 3.578497469425201416e-02 -1.433945149183273315e-01 1.506322622299194336e-01 -8.906482160091400146e-02 4.439645633101463318e-02
3.353337049484252930e-01 -1.315620094537734985e-01 -1.161502227187156677e-01 1.658394485712051392e-01 1.701453179121017456e-01 -1.093275770545005798e-01 -4.015501216053962708e-02 -1.259112954139709473e-01 4.546003881841897964e-03 -5.269013345241546631e-02 -7.972961664199829102e-02 -1.448336839675903320e-01 -1.020985469222068787e-01 6.754480302333831787e-02 -2.120325267314910889e-01 1.086034402251243591e-01 2.905984222888946533e-02 5.467892289161682129e-01 -7.189436256885528564e-02 2.457125186920166016e-01 -1.146626845002174377e-01 2.817710936069488525e-01 -9.468067437410354614e-02 -7.100474089384078979e-02 -2.795230150222778320e-01 8.406164124608039856e-03 1.360691040754318237e-01 7.121378183364868164e-02 -1.846637278795242310e-01 2.404772490262985229e-01 -4.860456287860870361e-02 3.184839710593223572e-02
3.206834197044372559e-01 -1.903240531682968140e-01 -1.489258408546447754e-01 8.864774368703365326e-03 -3.296169638633728027e-01 -7.698544114828109741e-02 -3.845725655555725098e-01 4.449508339166641235e-02 1.714427769184112549e-01 2.919758260250091553e-01 -2.304674535989761353e-01 -9.727297723293304443e-02 2.704731523990631104e-01 7.789547741413116455e-02 3.613163158297538757e-02 2.005247920751571655e-01 1.625628094188868999e-03 -6.040025502443313599e-02 1.395631134510040283e-01 -6.129021570086479187e-02 7.207779679447412491e-03 7.003083825111389160e-02 -1.241774484515190125e-01 2.164904028177261353e-01 -4.423568770289421082e-02 -1.273145340383052826e-02 -3.233741596341133118e-02 2.475756555795669556e-01 -1.698391735553741455e-01 2.512435615062713623e-01 -1.104239746928215027e-01 -1.162865981459617615e-01
-1.359838433563709259e-02 -4.806808382272720337e-02 -4.568760842084884644e-02 2.590116262435913086e-01 -2.018013596534729004e-01 1.766244322061538696e-02 -1.596730500459671021e-01 1.741602867841720581e-01 -2.532289624214172363e-01 -2.222187258303165436e-02 -7.714518904685974121e-02 -1.076173633337020874e-01 -1.047635599970817566e-01 1.093987096101045609e-02 1.106183379888534546e-01 4.469336196780204773e-02 -8.948070555925369263e-02 1.129948422312736511e-01 1.652327738702297211e-02 4.115592241287231445e-01 -1.577161699533462524e-01 6.507148593664169312e-02 -4.694063588976860046e-02 -6.732416152954101562e-02 -6.828749179840087891e-02 3.467971459031105042e-02 -3.832123577594757080e-01 3.170784711837768555e-01 -3.826723098754882812e-01 1.654847711324691772e-01 -9.703619778156280518e-02 -2.474220395088195801e-01
6.481873989105224609e-02 1.435633450746536255e-01 -1.445880383253097534e-01 9.636009484529495239e-02 -7.224995642900466919e-02 9.666660428047180176e-02 -7.612922787666320801e-02 -1.610293984413146973e-01 -6.248672679066658020e-02 3.445225358009338379e-01 -2.622485756874084473e-01 -7.963208854198455811e-02 -7.150162756443023682e-02 1.773288659751415253e-02 2.960818707942962646e-01 1.456607878208160400e-01 -9.224864840507507324e-02 3.886476755142211914e-01 4.697022214531898499e-02 -3.611679002642631531e-02 -9.290951490402221680e-02 1.514830887317657471e-01 1.311311870813369751e-01 3.778963088989257812e-01 -6.359589844942092896e-02 -2.625432014465332031e-01 -2.571425437927246094e-01 -6.475684791803359985e-02 -1.478321850299835205e-01 2.166832834482192993e-01 -1.475463435053825378e-02 1.404339522123336792e-01
2.696412801742553711e-01 -9.875784162431955338e-04 -2.687681913375854492e-01 -9.418021142482757568e-02 5.616683885455131531e-02 -1.447499245405197144e-01 5.521393194794654846e-02 -1.406269520521163940e-01 1.166995763778686523e-01 -6.062761321663856506e-02 -8.543854951858520508e-02 1.473628915846347809e-02 -1.172306239604949951e-01 1.578803360462188721e-01 9.938042610883712769e-02 -2.236623317003250122e-01 2.461099028587341309e-01 3.100596368312835693e-01 -1.118883490562438965e-01 1.264252215623855591e-01 -7.918307930231094360e-02 2.658573389053344727e-01 -9.598726779222488403e-02 3.096064329147338867e-01 -1.417588889598846436e-01 -8.900330401957035065e-03 4.709610715508460999e-02 1.095848903059959412e-01 -2.554165422916412354e-01 1.721695065498352051e-01 -8.753489702939987183e-02 -4.143663644790649414e-01
3.171949833631515503e-02 -9.364596009254455566e-02 3.860486298799514771e-02 2.850846350193023682e-01 -5.639647319912910461e-02 1.103096455335617065e-01 -1.958639919757843018e-01 -1.072806417942047119e-01 -2.997014224529266357e-01 1.711348593235015869e-01 1.795320957899093628e-01 9.872034192085266113e-02 1.737680435180664062e-01 1.066003069281578064e-01 4.461961612105369568e-02 -2.021750360727310181e-01 7.212308794260025024e-02 8.332734555006027222e-02 3.303086161613464355e-01 3.462094366550445557e-01 1.857403479516506195e-02 2.304562032222747803e-01 -1.625271514058113098e-02 3.498688340187072754e-01 -7.903007417917251587e-02 -2.340811342000961304e-01 -5.968262255191802979e-02 -1.228598654270172119e-01 -7.019717991352081299e-02 2.790991663932800293e-01 -1.238560453057289124e-01 -4.039761051535606384e-02
-5.083687230944633484e-02 1.381980329751968384e-01 6.839142739772796631e-02 -7.349445670843124390e-02 -4.309068992733955383e-02 -2.776404917240142822e-01 -1.384043097496032715e-01 2.324435561895370483e-01 2.302074059844017029e-02 4.259021282196044922e-01 -2.035634666681289673e-01 -3.475009649991989136e-02 1.460801959037780762e-01 1.895728558301925659e-01 9.138034284114837646e-02 1.208207532763481140e-01 -1.888475418090820312e-01 3.274273872375488281e-01 -1.666837632656097412e-01 2.587631344795227051e-01 -1.412863582372665405e-01 3.776837587356567383e-01 -3.186659887433052063e-02 2.946847081184387207e-01 3.983917832374572754e-02 -5.915572121739387512e-02 5.679716169834136963e-02 -6.364548951387405396e-02 -9.069265425205230713e-02 -3.408586233854293823e-02 -3.448231518268585205e-02 1.741042733192443848e-02
2.915769219398498535e-01 -4.093920439481735229e-02 -1.924087703227996826e-01 5.628118664026260376e-02 -3.805926144123077393e-01 -1.076662987470626831e-01 -2.211885899305343628e-01 1.291115731000900269e-01 8.690176159143447876e-02 3.561040759086608887e-01 -1.035799607634544373e-01 6.743478029966354370e-02 2.790599465370178223e-01 -5.908004473894834518e-03 -4.830510541796684265e-02 1.372536569833755493e-01 6.027721613645553589e-02 -7.311951369047164917e-02 6.722171604633331299e-02 1.598657518625259399e-01 1.061436608433723450e-01 -2.891479805111885071e-02 -1.504934579133987427e-01 2.211015671491622925e-01 2.812665887176990509e-02 -8.885966241359710693e-02 -6.493583321571350098e-02 2.121142446994781494e-01 -2.638674676418304443e-01 2.579447329044342041e-01 -1.700696535408496857e-02 -2.920998632907867432e-01
4.829013720154762268e-03 5.488191545009613037e-02 -2.034607231616973877e-01 6.995281670242547989e-03 2.160933762788772583e-01 -2.721626460552215576e-01 1.844776421785354614e-02 1.093589216470718384e-01 -4.114568233489990234e-02 3.541496694087982178e-01 -7.682015746831893921e-02 -1.829483360052108765e-01 -1.510939002037048340e-01 1.663360148668289185e-01 3.953026980161666870e-02 -1.435364484786987305e-01 2.231227904558181763e-01 3.261449933052062988e-01 -1.822197735309600830e-01 2.041920572519302368e-01 2.017455846071243286e-01 1.172969713807106018e-01 8.838272094726562500e-02 2.084814459085464478e-01 -5.205492675304412842e-02 -1.486244350671768188e-01 -4.508104547858238220e-02 7.131281495094299316e-02 -2.580519020557403564e-01 1.313484460115432739e-01 -2.184947133064270020e-01 -2.881209254264831543e-01
1.025485917925834656e-01 -2.603031508624553680e-02 -1.195947229862213135e-01 2.063183784484863281e-01 -4.724456742405891418e-02 -4.435160756111145020e-02 -5.136901512742042542e-02 -6.586868781596422195e-03 -1.478517204523086548e-01 2.441980242729187012e-01 -1.898736059665679932e-01 -3.215137720108032227e-01 -3.508683741092681885e-01 6.521262228488922119e-02 -1.762449443340301514e-01 -3.673304989933967590e-02 2.394651323556900024e-01 7.994146645069122314e-02 -3.688514828681945801e-01 2.017739117145538330e-01 -4.659974575042724609e-02 -3.457323461771011353e-02 -8.523252606391906738e-02 9.836745448410511017e-03 -5.169088765978813171e-02 -9.362049400806427002e-02 -1.961646676063537598e-01 -2.425620518624782562e-02 -1.727782189846038818e-01 2.395800203084945679e-01 1.646213349886238575e-04 -3.941864669322967529e-01
-8.414132148027420044e-02 -1.109198331832885742e-01 6.252447492443025112e-04 1.513464748859405518e-01 -9.672082215547561646e-02 -6.026466563344001770e-02 -4.388339817523956299e-01 -1.553652733564376831e-01 7.048641145229339600e-02 6.016525998711585999e-02 1.007773447781801224e-02 -9.496499598026275635e-02 -5.393095314502716064e-02 -1.016490161418914795e-01 -2.989653870463371277e-02 -1.622232049703598022e-01 3.370639383792877197e-01 -2.184296026825904846e-02 9.139574319124221802e-02 2.639226317405700684e-01 -7.176181674003601074e-02 2.924464046955108643e-01 -2.471915930509567261e-01 9.407755732536315918e-02 -1.187966689467430115e-01 -1.371510922908782959e-01 -1.578173041343688965e-01 5.877321958541870117e-02 -2.220045030117034912e-01 1.921062767505645752e-01 -1.444766819477081299e-01 -3.857157230377197266e-01
2.918582260608673096e-01 -7.448420673608779907e-02 -3.288187459111213684e-02 8.457010239362716675e-02 -3.058183193206787109e-01 6.039909273386001587e-02 -3.517115116119384766e-02 2.314305901527404785e-01 1.549103949218988419e-02 2.714822888374328613e-01 3.784827142953872681e-02 -1.797114312648773193e-01 -1.523086102679371834e-03 7.135414332151412964e-02 9.431796148419380188e-03 1.822358518838882446e-01 1.739507615566253662e-01 1.162678077816963196e-01 2.512588798999786377e-01 2.866627573966979980e-01 -2.634032070636749268e-01 -7.895548641681671143e-02 -6.063433736562728882e-02 2.228613644838333130e-01 -6.085496395826339722e-02 -3.962780162692070007e-02 -2.549042701721191406e-01 7.716110348701477051e-02 -1.696868687868118286e-01 2.758153676986694336e-01 1.261440454982221127e-03 3.223168253898620605e-01
-1.160530745983123779e-02 1.075637117028236389e-01 1.253318637609481812e-01 3.134009540081024170e-01 -3.283041715621948242e-02 -6.745541095733642578e-02 -3.097598254680633545e-01 9.161357581615447998e-02 -9.540138393640518188e-02 1.265205591917037964e-01 -3.801477551460266113e-01 -8.487068861722946167e-02 -2.295679301023483276e-01 2.765733897686004639e-01 5.179734900593757629e-02 1.926447004079818726e-01 9.927206486463546753e-02 1.438450217247009277e-01 7.673703879117965698e-02 1.399672776460647583e-01 -1.719889044761657715e-01 1.580960154533386230e-01 -1.409458667039871216e-01 1.930481642484664917e-01 -4.008629173040390015e-02 -9.201017022132873535e-02 -1.143563985824584961e-01 6.326123327016830444e-02 -2.402038425207138062e-01 -7.355500757694244385e-02 3.917835056781768799e-01 -8.422229439020156860e-02
9.192232042551040649e-02 9.396418184041976929e-02 1.800054609775543213e-01 1.340566426515579224e-01 8.221992291510105133e-03 -2.343992441892623901e-01 -1.428407281637191772e-01 -9.288531541824340820e-02 -1.014808788895606995e-01 3.682780265808105469e-02 -1.085698828101158142e-01 -3.435869142413139343e-02 3.624346554279327393e-01 1.998679637908935547e-01 2.999130189418792725e-01 -4.109238460659980774e-02 -1.297090053558349609e-01 3.280262053012847900e-01 -2.202174067497253418e-02 2.584396488964557648e-02 1.951272040605545044e-02 3.548089563846588135e-01 -3.729129582643508911e-02 1.804685145616531372e-01 1.340366899967193604e-01 -4.373893141746520996e-02 -1.169391199946403503e-01 -2.429555952548980713e-01 -3.271990120410919189e-01 1.488356888294219971e-01 -1.796189695596694946e-01 -1.444904506206512451e-01
2.037654668092727661e-01 -1.819696426391601562e-01 -1.868601888418197632e-01 2.023521438241004944e-02 -1.713224500417709351e-01 1.469179391860961914e-01 -2.992534339427947998e-01 -1.399228814989328384e-02 7.766190916299819946e-02 8.364141918718814850e-03 -1.481779813766479492e-01 -3.778018290176987648e-03 9.721359238028526306e-03 -1.626554876565933228e-01 -3.018924593925476074e-01 8.911275118589401245e-02 -1.067804768681526184e-01 4.092577993869781494e-01 1.311055123805999756e-01 1.320731788873672485e-01 -1.954442113637924194e-01 1.392809748649597168e-01 -8.038295805454254150e-02 1.134582161903381348e-01 5.990734323859214783e-02 1.808123588562011719e-01 -1.321288794279098511e-01 -3.836283460259437561e-02 -3.749394118785858154e-01 1.169456988573074341e-01 1.798981577157974243e-01 -2.517209351062774658e-01
6.938723474740982056e-02 -2.390024513006210327e-01 -8.417409658432006836e-02 3.361661136150360107e-01 -2.256277948617935181e-01 2.756573446094989777e-02 -6.090461090207099915e-02 -1.008462235331535339e-01 -3.254000842571258545e-02 2.646662890911102295e-01 -4.657358303666114807e-02 1.344750635325908661e-02 -1.491945516318082809e-02 3.223277330398559570e-01 5.747094005346298218e-02 -1.252501755952835083e-01 1.986744403839111328e-01 1.315741986036300659e-01 1.075266450643539429e-01 1.495307236909866333e-01 -2.081266492605209351e-01 5.239139199256896973e-01 -9.208876639604568481e-02 4.415696859359741211e-02 2.257126420736312866e-01 1.481165438890457153e-01 -2.128619849681854248e-01 -6.045152619481086731e-02 -1.128074824810028076e-01 -2.431700192391872406e-02 4.186546802520751953e-02 1.257985248230397701e-03
2.964043319225311279e-01 -9.747909754514694214e-02 1.150432750582695007e-01 7.986943423748016357e-02 1.713813245296478271e-01 -1.128541771322488785e-02 -2.205548584461212158e-01 -2.187930494546890259e-01 -6.702705472707748413e-02 1.335751116275787354e-01 -1.843249499797821045e-01 -1.785419285297393799e-01 -2.583259940147399902e-01 3.002695143222808838e-01 -1.524357348680496216e-01 -7.680453360080718994e-02 2.827272117137908936e-01 4.923086985945701599e-02 -1.660213023424148560e-01 2.516941428184509277e-01 -1.161221135407686234e-02 1.172095984220504761e-01 -1.779904663562774658e-01 1.733664721250534058e-01 -3.778800368309020996e-02 -3.013898730278015137e-01 -2.467459738254547119e-01 1.389591139741241932e-03 -2.399205714464187622e-01 7.769026607275009155e-02 1.098529919981956482e-01 7.142421603202819824e-02
2.726837992668151855e-01 1.477329432964324951e-01 -1.873039603233337402e-01 3.456140458583831787e-01 -3.777318298816680908e-01 2.330642566084861755e-02 -2.023351341485977173e-01 -1.883229911327362061e-01 -1.830768883228302002e-01 6.173510104417800903e-02 3.247033432126045227e-02 -6.054469570517539978e-02 -1.367377489805221558e-01 1.982757449150085449e-01 6.413675099611282349e-02 2.038194425404071808e-02 9.377066791057586670e-02 2.371190786361694336e-01 2.807873189449310303e-01 1.471314877271652222e-01 -1.558515429496765137e-01 1.400102581828832626e-02 -1.994159817695617676e-01 2.631777524948120117e-01 1.859229989349842072e-02 -1.759186536073684692e-01 -2.340400815010070801e-01 1.003446206450462341e-01 -6.333754211664199829e-02 -7.046385109424591064e-02 1.239572912454605103e-01 -7.461722940206527710e-02
1.694606095552444458e-01 -5.482727289199829102e-02 -3.780702129006385803e-03 -1.364395767450332642e-01 -1.131573971360921860e-02 1.587428003549575806e-01 -3.665930926799774170e-01 7.508806884288787842e-02 -6.778667867183685303e-02 2.547044157981872559e-01 -1.532125752419233322e-02 1.951121538877487183e-01 -1.467334479093551636e-02 -6.280106306076049805e-02 1.162442192435264587e-02 2.603626251220703125e-01 2.753811776638031006e-01 2.266061455011367798e-01 1.353183239698410034e-01 -4.557754471898078918e-02 -3.105191290378570557e-01 2.522059082984924316e-01 -2.248371541500091553e-01 1.600140184164047241e-01 1.091939732432365417e-01 -2.407314628362655640e-01 1.771216541528701782e-01 5.042841657996177673e-02 1.061341688036918640e-01 4.724852740764617920e-02 9.824496507644653320e-02 -3.061635792255401611e-01
1.900443732738494873e-01 -1.635684967041015625e-01 -2.026348114013671875e-01 3.063760399818420410e-01 -3.951977193355560303e-01 -6.081331148743629456e-02 -2.532634139060974121e-01 -1.269242316484451294e-01 -1.424327194690704346e-01 2.143705040216445923e-01 1.846869587898254395e-01 -2.136296480894088745e-01 -9.677034616470336914e-02 -1.688148230314254761e-01 1.333141792565584183e-02 5.170461721718311310e-03 -5.251966882497072220e-03 3.074761033058166504e-01 2.733038067817687988e-01 5.542986467480659485e-02 5.174367129802703857e-02 3.759106621146202087e-02 9.657613188028335571e-02 2.107748538255691528e-01 1.299796253442764282e-01 5.571061000227928162e-02 7.355363667011260986e-02 -1.025600284337997437e-01 -1.922144591808319092e-01 9.331050515174865723e-02 5.208635330200195312e-02 -2.520718574523925781e-01
2.553244829177856445e-01 -4.884113743901252747e-02 1.399359703063964844e-01 2.848055064678192139e-01 -3.282750248908996582e-01 -5.831424146890640259e-02 8.832806348800659180e-02 7.388738542795181274e-02 -3.476126119494438171e-02 2.494149506092071533e-01 -1.574398204684257507e-02 3.109687531832605600e-04 -1.780474632978439331e-01 -2.904323935508728027e-01 8.506493642926216125e-03 1.244670823216438293e-01 2.119325995445251465e-01 3.481139540672302246e-01 1.085971146821975708e-01 1.016048118472099304e-01 -3.658133149147033691e-01 1.501037776470184326e-01 1.552890688180923462e-01 9.310194104909896851e-02 -3.920003026723861694e-02 -1.891671717166900635e-01 5.219343304634094238e-02 -2.182593345642089844e-01 -1.285906434059143066e-01 -6.752002984285354614e-03 8.714063093066215515e-03 -1.741633564233779907e-01
1.480893492698669434e-01 -9.961195290088653564e-02 1.326072961091995239e-01 2.426118552684783936e-01 -2.944397628307342529e-01 -4.509582743048667908e-02 5.934622604399919510e-03 8.520554006099700928e-02 -1.579792350530624390e-01 1.044949293136596680e-01 -6.664401292800903320e-02 -4.584652185440063477e-02 -1.793005019426345825e-01 -3.699911832809448242e-01 4.805162898264825344e-04 2.249851673841476440e-01 2.595556378364562988e-01 3.933519423007965088e-01 1.778559535741806030e-01 1.744345128536224365e-01 -2.359476536512374878e-01 4.029105976223945618e-02 9.060345590114593506e-02 9.235545992851257324e-02 -1.867025345563888550e-02 -1.571624577045440674e-01 -3.475946560502052307e-02 -2.433675974607467651e-01 -1.207764223217964172e-01 3.725450113415718079e-02 4.755531623959541321e-02 -2.677471339702606201e-01
1.794155240058898926e-01 2.160416450351476669e-03 -1.075554490089416504e-01 -3.557774797081947327e-02 8.424945175647735596e-02 -5.645278096199035645e-02 -6.800688803195953369e-02 -1.570759713649749756e-01 -9.052912145853042603e-02 5.780830383300781250e-01 -7.224926352500915527e-02 3.775623068213462830e-02 5.494124442338943481e-02 1.596868187189102173e-01 2.593208253383636475e-01 9.905615448951721191e-02 3.934345673769712448e-03 4.194470047950744629e-01 -1.788999736309051514e-01 1.319758892059326172e-01 7.084508985280990601e-02 1.044638380408287048e-01 -5.268915742635726929e-02 -4.119754582643508911e-02 9.247720241546630859e-02 -1.047143191099166870e-01 -4.961741715669631958e-02 -2.782756686210632324e-01 -1.766863614320755005e-01 2.845753431320190430e-01 4.285580664873123169e-02 3.945528343319892883e-02
1.332623362541198730e-01 2.959492430090904236e-02 -9.606791287660598755e-02 1.372003229334950447e-03 2.774882912635803223e-01 9.377124719321727753e-03 -1.604567021131515503e-01 -7.739019393920898438e-02 -1.195940151810646057e-01 6.287850737571716309e-01 -1.132154650986194611e-02 -2.061477601528167725e-01 4.524472728371620178e-02 1.339402645826339722e-01 -6.533960998058319092e-02 -2.014038525521755219e-02 -9.047339670360088348e-03 1.612204313278198242e-01 -1.488006860017776489e-01 2.515857815742492676e-01 1.523820906877517700e-01 2.245448082685470581e-01 -1.388280689716339111e-01 1.790327578783035278e-01 4.140439257025718689e-02 -1.716705709695816040e-01 -1.818186640739440918e-01 -6.246171146631240845e-02 -1.165599375963211060e-01 1.206379756331443787e-01 -2.083759605884552002e-01 1.008380502462387085e-01
1.066475063562393188e-01 -1.821845024824142456e-01 -6.844013929367065430e-02 4.195673391222953796e-02 -4.816619157791137695e-01 -7.109160535037517548e-03 -2.908893525600433350e-01 2.166029810905456543e-02 1.170249283313751221e-01 3.635360300540924072e-01 -1.774178594350814819e-01 -7.349442690610885620e-02 2.186151444911956787e-01 -3.056818805634975433e-02 4.554013535380363464e-02 1.811566799879074097e-01 1.086163893342018127e-01 -6.815603468567132950e-03 1.676190793514251709e-01 7.139693200588226318e-02 8.462490141391754150e-02 -3.397248312830924988e-02 -1.718125343322753906e-01 2.388326078653335571e-01 4.390448704361915588e-02 -8.265577256679534912e-02 -9.779672324657440186e-02 2.326983213424682617e-01 -2.626984417438507080e-01 2.279817014932632446e-01 3.230639919638633728e-02 -1.763236075639724731e-01
9.809894114732742310e-02 -8.703099191188812256e-02 7.988428324460983276e-02 1.958918571472167969e-01 -2.061962708830833435e-02 -2.324479818344116211e-01 -2.811226546764373779e-01 -1.668584644794464111e-01 1.148335412144660950e-01 2.015504091978073120e-01 -2.757595777511596680e-01 -9.805186092853546143e-02 -9.854532033205032349e-02 -2.469350025057792664e-02 2.080358117818832397e-01 -1.536096036434173584e-01 4.150972664356231689e-01 9.828303009271621704e-02 1.492802649736404419e-01 3.972012698650360107e-01 4.174387082457542419e-02 1.468542218208312988e-01 -7.416859269142150879e-02 3.230054304003715515e-02 -2.250352054834365845e-01 5.741225555539131165e-02 -2.215135246515274048e-01 5.556261911988258362e-02 -3.612649859860539436e-03 1.250083446502685547e-01 -7.520907372236251831e-02 -2.019773870706558228e-01
3.174650967121124268e-01 1.508290767669677734e-01 -2.757051587104797363e-01 4.574214294552803040e-02 2.472680620849132538e-02 -1.516021192073822021e-01 7.594352960586547852e-02 -2.889490686357021332e-02 1.090554520487785339e-01 1.292154565453529358e-02 -1.505074501037597656e-01 -3.533088415861129761e-02 -3.784744143486022949e-01 1.697330921888351440e-01 1.724305748939514160e-02 -4.630576819181442261e-02 1.248111799359321594e-01 2.849541008472442627e-01 -8.883742988109588623e-02 3.287622630596160889e-01 4.384483397006988525e-02 1.464598327875137329e-01 -8.462035655975341797e-02 1.093678474426269531e-01 -1.018122658133506775e-01 -1.075064390897750854e-01 -2.480688504874706268e-02 4.406409710645675659e-02 -2.433370649814605713e-01 2.966787219047546387e-01 4.752231016755104065e-02 -3.584568798542022705e-01
1.099686920642852783e-01 1.181486621499061584e-01 1.643328219652175903e-01 9.306017309427261353e-02 -1.073745414614677429e-01 -3.235127925872802734e-01 -1.857371181249618530e-01 -1.232400089502334595e-01 -3.586443662643432617e-01 1.334779858589172363e-01 -1.034470349550247192e-01 -1.701116263866424561e-01 -2.105947732925415039e-01 -1.053069978952407837e-01 9.391057491302490234e-02 2.681224942207336426e-01 -1.164108589291572571e-01 -1.031371392309665680e-02 -5.997799336910247803e-02 -6.115550547838211060e-02 -1.350789219141006470e-01 3.633261620998382568e-01 -1.873243004083633423e-01 1.866153627634048462e-01 1.883097738027572632e-01 -1.968632489442825317e-01 -7.161810062825679779e-03 1.014985144138336182e-01 -2.522358894348144531e-01 1.395121514797210693e-01 1.700793802738189697e-01 -1.114917322993278503e-01
2.055655270814895630e-01 -2.118891477584838867e-01 -6.395480781793594360e-02 3.738037496805191040e-02 2.395943403244018555e-01 -2.618497610092163086e-01 1.051948815584182739e-01 4.058611392974853516e-02 5.234377086162567139e-02 1.652011424303054810e-01 -3.028847277164459229e-01 -1.816150695085525513e-01 2.254180163145065308e-01 2.583564817905426025e-01 -1.550277173519134521e-01 9.095879644155502319e-02 -6.257693469524383545e-02 1.593230962753295898e-01 1.575051248073577881e-01 4.942548274993896484e-02 -1.156636252999305725e-01 3.800744414329528809e-01 -2.598772048950195312e-01 1.593465954065322876e-01 1.174383908510208130e-01 1.119811460375785828e-01 4.811791703104972839e-02 1.412588804960250854e-01 -2.117119580507278442e-01 1.867907047271728516e-01 1.261521577835083008e-01 -1.118515282869338989e-01
1.044692322611808777e-01 -2.244996875524520874e-01 1.841227263212203979e-01 9.669806808233261108e-02 -1.405936926603317261e-01 1.436193287372589111e-01 -1.533312648534774780e-01 1.370422542095184326e-01 1.255501508712768555e-01 1.260234266519546509e-01 2.726235985755920410e-01 -1.805051565170288086e-01 1.693139076232910156e-01 -4.241675138473510742e-02 1.424110233783721924e-01 1.500263214111328125e-01 1.671172678470611572e-01 1.226370558142662048e-01 -1.176409795880317688e-01 2.567203938961029053e-01 -2.750785946846008301e-01 3.192999213933944702e-02 -2.050323635339736938e-01 1.052453368902206421e-01 -6.004919484257698059e-02 6.762409955263137817e-02 -9.172470867633819580e-02 1.137045174837112427e-01 -4.492229819297790527e-01 3.078563511371612549e-01 -1.330885738134384155e-01 6.796043366193771362e-02
1.592599302530288696e-01 -3.305556774139404297e-01 -1.478620320558547974e-01 1.103319227695465088e-01 -9.410469979047775269e-02 1.164636537432670593e-01 -8.299304172396659851e-03 1.070363968610763550e-01 -1.154610365629196167e-01 1.976141035556793213e-01 -1.615790426731109619e-01 -1.377779059112071991e-02 6.218685209751129150e-02 2.214024513959884644e-01 -9.121558815240859985e-02 -1.131102740764617920e-01 1.362087130546569824e-01 5.669107288122177124e-02 -2.266581729054450989e-02 7.759372889995574951e-02 -1.709936559200286865e-01 4.044885635375976562e-01 -2.118334174156188965e-01 1.197529807686805725e-01 -2.093147039413452148e-01 -2.925676703453063965e-01 -6.026626378297805786e-02 -9.724526316858828068e-04 -3.755941987037658691e-01 8.834043890237808228e-02 2.341182827949523926e-01 1.661746650934219360e-01
8.140234649181365967e-02 -2.041439414024353027e-01 -7.518182694911956787e-02 -1.746639013290405273e-01 2.643516659736633301e-01 1.344204097986221313e-01 -1.718975007534027100e-01 -1.560366898775100708e-01 1.403642445802688599e-01 2.907201945781707764e-01 4.373650252819061279e-02 -6.673663109540939331e-02 -2.424134165048599243e-01 2.295521050691604614e-01 8.201003074645996094e-03 2.059949487447738647e-01 -5.684171244502067566e-02 7.110853493213653564e-02 1.217854395508766174e-01 2.843805123120546341e-04 -2.006273865699768066e-01 3.574469089508056641e-01 8.297046273946762085e-02 1.731546670198440552e-01 -6.496319919824600220e-02 -3.958531022071838379e-01 2.383290790021419525e-02 -1.539761759340763092e-02 -1.203378364443778992e-01 2.618387043476104736e-01 -2.609860710799694061e-02 -1.889269500970840454e-01
1.888623088598251343e-01 1.336746960878372192e-01 3.616073355078697205e-02 -2.186151966452598572e-02 -6.967158615589141846e-02 1.084904670715332031e-01 -2.395328134298324585e-01 -4.185914248228073120e-02 4.509530216455459595e-02 4.259025156497955322e-01 -1.707408279180526733e-01 1.313427090644836426e-01 1.434503346681594849e-01 9.431184083223342896e-02 2.514156103134155273e-01 -9.232693165540695190e-02 1.149332430213689804e-02 2.229365259408950806e-01 -4.583463445305824280e-02 2.280007600784301758e-01 -1.515656113624572754e-01 3.760961815714836121e-02 1.136552467942237854e-01 4.294479787349700928e-01 8.976544253528118134e-03 -1.237533688545227051e-01 -9.981383383274078369e-02 -2.271750122308731079e-01 -2.681369185447692871e-01 1.917662173509597778e-01 -6.339304894208908081e-02 1.502752304077148438e-01
1.704770624637603760e-01 -1.572263091802597046e-01 -2.677860856056213379e-01 9.294001013040542603e-02 1.195739721879363060e-03 1.926426291465759277e-01 -2.088536918163299561e-01 -1.811006367206573486e-01 -6.313576549291610718e-02 5.573554039001464844e-01 -1.712175011634826660e-01 9.474467486143112183e-02 1.035130321979522705e-01 4.787928611040115356e-02 -2.260635197162628174e-01 6.841631978750228882e-02 -4.308665171265602112e-02 1.072926819324493408e-01 1.120930537581443787e-01 1.759260445833206177e-01 -2.082950323820114136e-01 5.345225334167480469e-02 -4.617073386907577515e-02 1.108965873718261719e-01 -8.165032416582107544e-02 -8.247583359479904175e-02 8.929473347961902618e-03 -2.778343260288238525e-01 -1.838293671607971191e-01 2.592053711414337158e-01 -1.458106189966201782e-01 -9.248554706573486328e-03
3.374462574720382690e-02 -2.929482460021972656e-01 4.867671057581901550e-02 1.255575716495513916e-01 -5.159279108047485352e-01 8.061295747756958008e-02 -2.264914065599441528e-01 8.731948584318161011e-02 1.274279952049255371e-01 1.297973841428756714e-01 1.538752764463424683e-01 -1.594523489475250244e-01 1.226527094841003418e-01 -5.039235204458236694e-02 3.649169579148292542e-02 -1.119083240628242493e-01 2.228602953255176544e-02 1.903435885906219482e-01 2.278645634651184082e-01 9.050277620553970337e-02 -1.876024603843688965e-01 3.187715411186218262e-01 -1.399568188935518265e-02 1.438973993062973022e-01 3.287355229258537292e-02 -6.779504567384719849e-02 7.137099653482437134e-02 -1.630614250898361206e-01 -1.786830127239227295e-01 1.528280526399612427e-01 -1.082808300852775574e-01 -3.012610673904418945e-01
5.043370183557271957e-03 6.925974786281585693e-02 2.656462788581848145e-01 6.479197740554809570e-02 -1.407417207956314087e-01 -3.694140613079071045e-01 -2.548988461494445801e-01 5.159233510494232178e-02 -4.281887039542198181e-02 1.849232763051986694e-01 3.642220422625541687e-02 -9.659164398908615112e-02 -1.106083989143371582e-01 3.227230012416839600e-01 -1.333868801593780518e-01 1.946413666009902954e-01 1.747732423245906830e-02 1.564279645681381226e-01 1.461583971977233887e-01 4.137488454580307007e-02 -9.573356807231903076e-02 4.431786239147186279e-01 2.509868331253528595e-02 -3.706294670701026917e-02 6.565633416175842285e-02 2.833562158048152924e-02 1.410049200057983398e-01 -1.623546779155731201e-01 -3.721665740013122559e-01 -7.828952372074127197e-02 -5.262682586908340454e-02 -1.535139381885528564e-01
-1.315442919731140137e-01 -9.930978715419769287e-02 1.901709139347076416e-01 3.451527655124664307e-01 -1.796033419668674469e-02 -1.350990384817123413e-01 -2.685054242610931396e-01 -1.008292213082313538e-01 -2.280558347702026367e-01 5.367149114608764648e-01 -2.744365334510803223e-01 -5.913556367158889771e-02 -2.542936205863952637e-01 1.369723975658416748e-01 -8.495673537254333496e-02 8.973511308431625366e-02 9.926514327526092529e-02 6.139006093144416809e-02 -1.744149718433618546e-03 4.584338888525962830e-02 -3.556580841541290283e-02 1.970435827970504761e-01 -1.918208450078964233e-01 -1.193110197782516479e-01 1.673788577318191528e-01 1.973148435354232788e-03 -4.900280386209487915e-02 -1.204227656126022339e-01 -1.719097495079040527e-01 1.289188861846923828e-02 -1.264503300189971924e-01 -4.050843790173530579e-02
3.498537838459014893e-02 -1.444291472434997559e-01 1.313479691743850708e-01 2.879999279975891113e-01 -1.069388445466756821e-02 -3.628231957554817200e-02 -1.326659023761749268e-01 -2.077529430389404297e-01 -1.981506794691085815e-01 2.546167671680450439e-01 -2.055645734071731567e-02 -5.925201624631881714e-02 1.360581666231155396e-01 1.816504150629043579e-01 -1.465355511754751205e-02 -8.728889375925064087e-02 8.372416347265243530e-02 2.637863159179687500e-01 3.271955549716949463e-01 3.290879726409912109e-01 6.664533168077468872e-02 2.740281224250793457e-01 1.987773180007934570e-01 1.065861359238624573e-01 -1.813271641731262207e-01 -1.898307651281356812e-01 1.505730114877223969e-02 -1.039282977581024170e-01 -1.272646039724349976e-01 2.976231575012207031e-01 -1.475673466920852661e-01 1.389548480510711670e-01
3.760854527354240417e-02 -9.061456471681594849e-02 -1.449886858463287354e-01 -1.328011509031057358e-02 6.968354433774948120e-02 -2.725176215171813965e-01 -2.363334894180297852e-01 2.148901522159576416e-01 -6.272835284471511841e-02 3.610817790031433105e-01 -1.483548805117607117e-02 8.692621439695358276e-02 1.349425315856933594e-01 1.293872445821762085e-01 1.998008340597152710e-01 -4.903702810406684875e-02 1.465647518634796143e-01 3.719891309738159180e-01 -1.778438836336135864e-01 8.881217241287231445e-02 1.228957772254943848e-01 3.136202096939086914e-01 -1.415713410824537277e-02 -7.253220677375793457e-02 1.251001805067062378e-01 2.360181510448455811e-02 1.677180267870426178e-02 -1.772915124893188477e-01 -3.999182488769292831e-03 4.141600728034973145e-01 -1.626375019550323486e-01 -6.667169183492660522e-02
1.337280720472335815e-01 -6.148022785782814026e-02 -1.682497859001159668e-01 2.506036758422851562e-01 -1.806533634662628174e-01 -3.126998245716094971e-01 -3.291398882865905762e-01 4.226730763912200928e-02 1.393211483955383301e-01 1.842600852251052856e-01 1.227733194828033447e-01 -2.509258389472961426e-01 -1.953082531690597534e-01 9.900004602968692780e-03 -1.272973418235778809e-01 -1.941968873143196106e-02 -2.033817768096923828e-01 1.780446916818618774e-01 1.549045294523239136e-01 -4.660026388592086732e-05 -1.253440976142883301e-01 2.116030752658843994e-01 -3.142673969268798828e-01 2.311732470989227295e-01 -2.742074728012084961e-01 -2.455905266106128693e-02 1.142845675349235535e-01 5.427499487996101379e-02 -4.951370134949684143e-02 4.395490046590566635e-03 -8.415689319372177124e-02 -2.221747040748596191e-01
1.195886135101318359e-01 -9.669127315282821655e-02 -8.279178291559219360e-02 2.974483370780944824e-01 -2.298675179481506348e-01 1.875725239515304565e-01 -9.096040576696395874e-02 3.619591891765594482e-01 -1.866539418697357178e-01 2.310976237058639526e-01 3.025569207966327667e-02 -1.229252666234970093e-01 -1.268666386604309082e-01 3.791812807321548462e-02 5.808289721608161926e-02 4.029212892055511475e-01 6.892028450965881348e-02 2.053397744894027710e-01 1.589204519987106323e-01 8.463060855865478516e-02 -3.278357386589050293e-01 1.021591797471046448e-01 1.534775923937559128e-02 9.336338378489017487e-03 -4.133841395378112793e-02 -1.749323904514312744e-01 -1.786951720714569092e-01 1.028693243861198425e-01 -2.623824179172515869e-01 1.448483616113662720e-01 5.604639649391174316e-02 -2.873424440622329712e-02
1.008218005299568176e-01 -3.148902952671051025e-01 -1.630463898181915283e-01 2.250577956438064575e-01 -8.249288797378540039e-02 6.131159141659736633e-02 -2.132806479930877686e-01 -2.147003449499607086e-02 -1.168063282966613770e-02 3.402670025825500488e-01 -2.152140587568283081e-01 -1.307674869894981384e-02 -1.388838738203048706e-01 1.016781404614448547e-01 -2.117993980646133423e-01 9.795060759643092752e-05 -5.206786468625068665e-02 3.483390435576438904e-02 5.927659571170806885e-02 1.230469942092895508e-01 2.245964109897613525e-02 3.671180605888366699e-01 2.322168648242950439e-01 5.230699107050895691e-02 -4.271301254630088806e-02 -1.358125209808349609e-01 -2.434638142585754395e-01 -2.505803108215332031e-01 -2.796402573585510254e-01 2.147337645292282104e-01 -1.561562269926071167e-01 1.203732118010520935e-01
1.676935106515884399e-01 -8.162017166614532471e-02 1.792796552181243896e-01 2.171677500009536743e-01 -1.223511472344398499e-01 -2.221813239157199860e-02 -1.589647531509399414e-01 4.073838889598846436e-02 -8.193643391132354736e-02 1.095078885555267334e-01 -2.275568842887878418e-01 -3.081003725528717041e-01 -6.269770860671997070e-02 -8.616238832473754883e-03 -9.916041046380996704e-02 -1.765543818473815918e-01 8.576932549476623535e-02 4.536790251731872559e-01 -2.266176491975784302e-01 3.395892679691314697e-01 -7.955350726842880249e-02 2.918344922363758087e-02 -7.648003520444035530e-04 -1.224828511476516724e-01 -1.236849203705787659e-01 -1.105324551463127136e-02 1.127604246139526367e-01 1.170079186558723450e-01 5.474941805005073547e-02 3.114372193813323975e-01 -1.504640579223632812e-01 -2.580730915069580078e-01
2.655145227909088135e-01 -5.623767897486686707e-02 1.531586423516273499e-02 1.171085890382528305e-02 1.133424639701843262e-01 -8.160924538969993591e-03 -5.814345180988311768e-02 -4.883111640810966492e-02 1.018746644258499146e-01 3.706047534942626953e-01 4.302633926272392273e-02 -1.687585115432739258e-01 2.067211270332336426e-02 -2.734337933361530304e-02 1.341008543968200684e-01 5.654628574848175049e-02 1.232884898781776428e-01 4.349921643733978271e-01 -8.286049216985702515e-02 1.368134617805480957e-01 -1.217679306864738464e-01 1.399141103029251099e-01 2.495532482862472534e-01 1.481052339076995850e-01 1.036669835448265076e-01 1.598582863807678223e-01 1.643230952322483063e-02 -1.960267424583435059e-01 -3.916704356670379639e-01 2.047775238752365112e-01 -1.969088241457939148e-02 2.958616614341735840e-01
7.826555520296096802e-03 -1.218263357877731323e-01 -1.100476235151290894e-01 2.921621203422546387e-01 -2.173682749271392822e-01 -2.391453646123409271e-02 -7.932414859533309937e-02 -1.710230298340320587e-02 -3.764718472957611084e-01 1.506018340587615967e-01 -9.465847909450531006e-02 -2.432618141174316406e-01 -1.360898911952972412e-01 -3.322313353419303894e-02 -1.960160583257675171e-02 1.813180446624755859e-01 1.287378519773483276e-01 3.534101247787475586e-01 1.929904222488403320e-01 3.598819300532341003e-02 -2.941977083683013916e-01 1.192123740911483765e-01 -1.663618385791778564e-01 -1.206167321652173996e-02 -1.930023729801177979e-01 -1.700648814439773560e-01 4.828164353966712952e-03 3.311544358730316162e-01 -1.738171428442001343e-01 1.530104875564575195e-01 8.912133425474166870e-02 -4.201506823301315308e-02
1.542355269193649292e-01 -7.066522538661956787e-02 6.288132816553115845e-02 2.199306190013885498e-01 -4.575256109237670898e-01 2.486443519592285156e-02 -6.942155957221984863e-02 1.418181657791137695e-01 -1.489227563142776489e-01 1.168063804507255554e-01 2.984521351754665375e-02 5.099663976579904556e-03 -2.302988171577453613e-01 -2.399040758609771729e-01 1.073147803544998169e-01 1.208802759647369385e-01 2.065665125846862793e-01 2.191982120275497437e-01 9.357424825429916382e-02 3.189824223518371582e-01 -1.694052368402481079e-01 2.932991683483123779e-01 2.441981136798858643e-01 8.044096082448959351e-02 -1.101441532373428345e-01 -4.802326858043670654e-02 7.323495298624038696e-02 -2.081698328256607056e-01 -1.077724993228912354e-01 1.318310946226119995e-01 -1.419191807508468628e-02 -1.901967525482177734e-01
7.205463945865631104e-02 -2.159486711025238037e-01 -1.246351748704910278e-01 -4.097407460212707520e-01 -9.545686095952987671e-02 -1.143294349312782288e-01 -4.065717011690139771e-02 -4.860674217343330383e-02 4.992835968732833862e-02 2.539537847042083740e-01 -9.409935027360916138e-02 -3.213586807250976562e-01 -5.517317727208137512e-02 -1.640149652957916260e-01 -4.207416251301765442e-02 -2.404111996293067932e-02 6.006335839629173279e-02 1.624781638383865356e-01 1.093753427267074585e-01 1.704901456832885742e-01 -2.947138547897338867e-01 -1.079725176095962524e-01 -9.937005490064620972e-02 2.715836167335510254e-01 1.770205795764923096e-01 -2.677373886108398438e-01 -6.948851048946380615e-02 -6.389996409416198730e-02 -3.237095773220062256e-01 1.309958696365356445e-01 7.783376425504684448e-02 -1.844696998596191406e-01
3.912481665611267090e-02 3.879376500844955444e-02 -1.675790846347808838e-01 -9.588608890771865845e-02 1.859177500009536743e-01 -3.168663382530212402e-01 -6.477428227663040161e-02 -3.592613211367279291e-04 -1.270109713077545166e-01 3.948349654674530029e-01 -8.043863624334335327e-02 -7.879836112260818481e-02 -5.604915320873260498e-02 -9.414166212081909180e-02 6.280580163002014160e-02 1.270427554845809937e-01 2.834066152572631836e-01 3.252131044864654541e-01 -6.179654970765113831e-02 7.646660506725311279e-02 2.530159950256347656e-01 2.942142784595489502e-01 -1.515505611896514893e-01 2.444552630186080933e-01 -1.554792840033769608e-02 -3.012202084064483643e-01 -3.153761103749275208e-02 -6.355358660221099854e-02 -1.072453409433364868e-01 2.563472092151641846e-01 3.376840800046920776e-02 -1.757003739476203918e-02
-3.294048458337783813e-02 -1.043521761894226074e-01 1.049523474648594856e-03 2.424629479646682739e-01 3.614956513047218323e-02 -1.989887505769729614e-01 -3.909336626529693604e-01 1.887826249003410339e-02 -5.683710426092147827e-02 1.129113733768463135e-01 -3.045277893543243408e-01 -6.392782181501388550e-02 -3.356765955686569214e-02 3.048395216464996338e-01 8.908044546842575073e-02 1.442548483610153198e-01 1.935037970542907715e-01 3.005509972572326660e-01 -1.616117060184478760e-01 5.218686535954475403e-02 1.442474592477083206e-02 2.016895115375518799e-01 -9.312517195940017700e-02 6.850749999284744263e-02 -2.196581512689590454e-01 -9.424929320812225342e-02 -1.346496194601058960e-01 1.708309501409530640e-01 -3.557717204093933105e-01 -8.523153513669967651e-02 2.240859270095825195e-01 1.332774013280868530e-02
1.909448392689228058e-02 -3.834592700004577637e-01 1.236555539071559906e-02 2.210457809269428253e-02 -1.848234981298446655e-01 1.209743991494178772e-01 -1.879597157239913940e-01 -2.837606072425842285e-01 -8.151759207248687744e-02 2.217916548252105713e-01 -1.513431370258331299e-01 -3.288638964295387268e-02 9.010419994592666626e-02 3.126806616783142090e-01 -1.085721980780363083e-02 -6.119187548756599426e-02 1.076526168617419899e-04 8.657585829496383667e-02 2.045992761850357056e-01 -4.120006039738655090e-02 -1.884929835796356201e-01 3.579876124858856201e-01 -2.744282782077789307e-01 -1.093558445572853088e-01 5.926762521266937256e-02 -2.750749588012695312e-01 -4.071483388543128967e-02 -1.010992228984832764e-01 -2.542050480842590332e-01 1.620879024267196655e-01 1.072309724986553192e-02 1.168873533606529236e-01
1.117691174149513245e-01 -9.577802382409572601e-03 4.526117816567420959e-02 2.339481264352798462e-01 -8.382993936538696289e-02 -8.499838411808013916e-02 -2.516687214374542236e-01 1.498812250792980194e-02 -7.840187847614288330e-02 3.047933280467987061e-01 -2.438360899686813354e-01 -1.444987803697586060e-01 -1.854005157947540283e-01 -1.921116113662719727e-01 -1.153636351227760315e-01 -1.576072126626968384e-01 3.052941523492336273e-02 1.949628293514251709e-01 -4.146760106086730957e-01 1.952811479568481445e-01 8.104296773672103882e-02 -6.551617383956909180e-02 -9.918578714132308960e-02 4.812257364392280579e-02 -1.162190213799476624e-01 -7.886006683111190796e-02 -2.225835062563419342e-02 1.676940768957138062e-01 -2.149354815483093262e-01 2.879241406917572021e-01 -7.306877523660659790e-02 -3.304305672645568848e-01
2.184707224369049072e-01 -6.293525546789169312e-02 2.181483805179595947e-02 1.429510712623596191e-01 -4.384530782699584961e-01 -9.445393830537796021e-02 -1.202386394143104553e-01 1.481067240238189697e-01 1.516109257936477661e-01 1.918932646512985229e-01 -1.281803548336029053e-01 -2.653719298541545868e-02 2.545828223228454590e-01 8.457295596599578857e-03 -6.862475723028182983e-02 1.547081172466278076e-01 -3.759236307814717293e-03 1.203112229704856873e-01 9.980605542659759521e-02 2.384350635111331940e-02 -7.536323368549346924e-02 1.135079860687255859e-01 -8.972899615764617920e-02 4.197363555431365967e-01 -1.478404551744461060e-01 -5.885808542370796204e-02 -6.473167240619659424e-02 2.886896729469299316e-01 -2.469364255666732788e-01 2.190053611993789673e-01 -1.737457364797592163e-01 -1.989426165819168091e-01
-1.088987011462450027e-02 -1.003505066037178040e-01 -4.466823115944862366e-02 2.560091614723205566e-01 7.462052255868911743e-02 1.158470809459686279e-01 -2.839362323284149170e-01 -1.734803318977355957e-01 -6.777330487966537476e-02 2.830340862274169922e-01 -1.264266967773437500e-01 3.037038445472717285e-02 1.765345633029937744e-01 2.401977628469467163e-01 1.002097800374031067e-01 -1.288899034261703491e-01 5.200715735554695129e-02 2.421961426734924316e-01 1.604673862457275391e-01 2.274099886417388916e-01 -5.632136482745409012e-03 2.264055311679840088e-01 1.067835837602615356e-01 3.554985821247100830e-01 -3.988505154848098755e-02 -1.915158182382583618e-01 -1.683682203292846680e-01 -2.018241137266159058e-01 -3.249452710151672363e-01 1.285760700702667236e-01 9.735474735498428345e-02 9.272854030132293701e-02
5.485434830188751221e-02 -2.278153300285339355e-01 8.074469119310379028e-02 1.203627586364746094e-01 -1.670688092708587646e-01 -8.767991326749324799e-03 -2.474080920219421387e-01 -3.664686530828475952e-02 2.664695680141448975e-01 8.711683005094528198e-02 5.791462957859039307e-02 -2.669814825057983398e-01 2.994642034173011780e-02 7.983849197626113892e-02 -1.044151410460472107e-01 -1.816467493772506714e-01 1.399166435003280640e-01 4.504751786589622498e-02 1.538945734500885010e-01 1.869104057550430298e-01 -2.503293752670288086e-02 3.684919774532318115e-01 -8.653070777654647827e-03 1.443203259259462357e-02 -2.054595798254013062e-01 -1.347280889749526978e-01 -2.036652415990829468e-01 1.481287032365798950e-01 -2.559423148632049561e-01 9.022537618875503540e-02 -1.906095594167709351e-01 -4.224414527416229248e-01
3.239375352859497070e-01 -1.106788516044616699e-01 -1.106795817613601685e-01 2.862743139266967773e-01 1.415180265903472900e-01 -1.613313406705856323e-01 1.704433746635913849e-02 2.984685450792312622e-02 -4.904628917574882507e-02 2.484703063964843750e-01 1.283122599124908447e-01 -2.075019106268882751e-02 3.433964401483535767e-02 3.271547555923461914e-01 2.118083983659744263e-01 3.137633204460144043e-02 7.213148474693298340e-02 3.256441950798034668e-01 1.531882584095001221e-01 -1.004400895908474922e-03 -3.115607500076293945e-01 2.439754903316497803e-01 1.392931044101715088e-01 -1.793915964663028717e-02 1.593646854162216187e-01 1.361704915761947632e-01 -6.424784660339355469e-02 -2.217277586460113525e-01 -5.868520960211753845e-02 2.848075628280639648e-01 -6.732161343097686768e-02 9.447488188743591309e-02
2.949847280979156494e-02 6.367741525173187256e-02 2.486455887556076050e-01 2.441576570272445679e-01 -1.956173479557037354e-01 -3.598363697528839111e-01 -1.049334481358528137e-01 1.189464479684829712e-01 1.271565724164247513e-02 1.995130032300949097e-01 -3.708417415618896484e-01 -1.289830952882766724e-01 -1.690742559731006622e-02 -4.771262779831886292e-02 5.872601643204689026e-02 -6.116451695561408997e-02 8.371014147996902466e-02 2.342598140239715576e-01 3.292261362075805664e-01 1.574207544326782227e-01 -1.398508250713348389e-01 -6.680870428681373596e-03 1.175144985318183899e-01 7.029153406620025635e-02 1.740818768739700317e-01 -1.610706001520156860e-01 -5.424520373344421387e-02 4.463936761021614075e-02 8.434312790632247925e-02 4.139177203178405762e-01 5.572310835123062134e-02 2.665602974593639374e-02
1.319671273231506348e-01 -7.315503433346748352e-03 -2.922943532466888428e-01 -1.438624113798141479e-01 1.522119273431599140e-03 -2.474244311451911926e-02 -1.591247618198394775e-01 -3.191743418574333191e-02 1.498149149119853973e-02 3.151098191738128662e-01 -1.557845249772071838e-02 1.823057532310485840e-01 2.055836142972111702e-03 2.439849674701690674e-01 -9.166735410690307617e-02 1.892990320920944214e-01 5.444414913654327393e-02 1.642684340476989746e-01 9.423238225281238556e-03 -1.335968822240829468e-01 -3.333204984664916992e-01 2.507622838020324707e-01 1.556306183338165283e-01 1.883745193481445312e-01 2.980353869497776031e-02 -1.747386157512664795e-01 -1.619465947151184082e-01 -2.329052537679672241e-01 -3.933756798505783081e-02 3.772365450859069824e-01 -5.395022034645080566e-02 -2.691545188426971436e-01
5.233329907059669495e-02 -1.809737682342529297e-01 -5.832295864820480347e-02 1.275512129068374634e-01 -8.607943356037139893e-02 -2.537379562854766846e-01 -4.640557169914245605e-01 8.020272105932235718e-02 4.749800544232130051e-03 3.002875447273254395e-01 1.140897199511528015e-01 -1.585609316825866699e-01 -2.190025895833969116e-01 -9.997047483921051025e-02 -1.500151306390762329e-01 -3.315016627311706543e-02 -2.504090368747711182e-01 3.061264753341674805e-01 2.331892214715480804e-02 4.179758578538894653e-02 -1.686179637908935547e-01 2.310006320476531982e-02 -2.686316072940826416e-01 1.763737350702285767e-01 -2.723812758922576904e-01 6.120702251791954041e-02 -1.126513853669166565e-01 8.530766516923904419e-02 -5.688763782382011414e-02 -6.044868007302284241e-02 -9.146001935005187988e-02 -1.929953396320343018e-01
1.753393411636352539e-01 3.084223717451095581e-02 -1.741861552000045776e-01 -2.782209776341915131e-02 2.761776149272918701e-01 -1.057327315211296082e-01 -2.050839550793170929e-02 -5.776512250304222107e-02 -4.781312495470046997e-02 1.023534461855888367e-01 -1.305613666772842407e-01 -6.459015607833862305e-02 -8.059354871511459351e-02 1.023706123232841492e-01 -4.407964348793029785e-01 2.399169802665710449e-01 1.856017671525478363e-02 4.542267620563507080e-01 1.117589697241783142e-01 1.236854568123817444e-01 -9.298998862504959106e-02 1.181212067604064941e-01 -1.327724754810333252e-01 1.437074244022369385e-01 1.136788278818130493e-01 -9.053554385900497437e-02 -2.726399004459381104e-01 1.168171837925910950e-01 -1.844702810049057007e-01 2.601228654384613037e-01 1.836848855018615723e-01 -5.740697681903839111e-02
-7.597342878580093384e-02 -1.020335555076599121e-01 5.136464908719062805e-02 -5.259799771010875702e-03 -1.047816574573516846e-01 -1.429941952228546143e-01 -1.289042979478836060e-01 3.454630821943283081e-02 -1.664540022611618042e-01 2.883131504058837891e-01 -4.296009242534637451e-02 2.612155079841613770e-01 -7.597475498914718628e-02 1.941436976194381714e-01 -1.009571701288223267e-01 1.683015525341033936e-01 2.591147422790527344e-01 -5.035487934947013855e-02 -1.119308322668075562e-01 -2.210480272769927979e-01 -2.283730655908584595e-01 2.263884395360946655e-01 5.265407264232635498e-02 1.732905805110931396e-01 -1.234467327594757080e-01 8.955267071723937988e-02 -2.315323799848556519e-02 -9.466684423387050629e-03 -4.386152625083923340e-01 2.540654242038726807e-01 -3.268524259328842163e-02 -3.462116718292236328e-01
8.713816106319427490e-02 8.345340192317962646e-02 1.822963356971740723e-01 3.480440080165863037e-01 -6.017992738634347916e-03 3.136022249236702919e-03 -1.623292565345764160e-01 2.755182683467864990e-01 -8.385547995567321777e-02 3.440986871719360352e-01 3.362919390201568604e-02 -9.528635442256927490e-02 -2.102135419845581055e-01 2.560802102088928223e-01 1.042956486344337463e-01 1.610240787267684937e-01 1.400836706161499023e-01 3.827236890792846680e-01 1.325691193342208862e-01 -1.126138791441917419e-01 -7.882800884544849396e-03 3.598267436027526855e-01 1.467964053153991699e-02 1.978361755609512329e-01 3.554993122816085815e-02 6.480309367179870605e-02 -1.051954627037048340e-01 -1.017993316054344177e-01 -2.145496606826782227e-01 1.034447457641363144e-02 -3.033686429262161255e-02 8.572582900524139404e-02
2.423641979694366455e-01 -3.655925989151000977e-01 3.428393900394439697e-01 3.263060450553894043e-01 7.003948092460632324e-02 -1.202578544616699219e-01 -3.138899803161621094e-02 4.040874168276786804e-02 -1.080525591969490051e-01 1.461427360773086548e-01 -5.285363644361495972e-02 8.592473715543746948e-02 -2.145491689443588257e-01 -1.355713903903961182e-01 1.232815310359001160e-01 -8.743909001350402832e-02 -7.892350107431411743e-02 3.241319060325622559e-01 2.720889642660040408e-05 2.842885255813598633e-01 -1.009683981537818909e-01 2.498337179422378540e-01 2.463847771286964417e-02 2.332908213138580322e-01 1.529992669820785522e-01 5.276760552078485489e-03 -2.127291411161422729e-01 -1.333262473344802856e-01 -1.072223410010337830e-01 8.813807368278503418e-02 4.534586519002914429e-02 5.996782705187797546e-02
-3.430800139904022217e-02 -2.060503661632537842e-01 -5.314031615853309631e-02 1.749133020639419556e-01 -4.681191220879554749e-02 -1.729459166526794434e-01 -1.055024638772010803e-01 2.552838250994682312e-02 -1.695908159017562866e-01 6.073531229048967361e-03 -1.730988472700119019e-01 -1.063969638198614120e-02 -1.623754203319549561e-01 8.227940648794174194e-03 1.105187833309173584e-01 1.704401820898056030e-01 1.515730470418930054e-01 3.559106290340423584e-01 -2.468670159578323364e-02 1.485253125429153442e-01 -3.458334207534790039e-01 3.709013015031814575e-02 -2.730400860309600830e-01 3.707357347011566162e-01 6.264939159154891968e-02 1.613408774137496948e-01 2.463804557919502258e-02 7.664811611175537109e-02 1.809610426425933838e-01 3.060015738010406494e-01 -1.716982573270797729e-01 -2.343102693557739258e-01
2.547943294048309326e-01 -1.300297379493713379e-01 1.913360059261322021e-01 1.502955257892608643e-01 -1.236483305692672729e-01 8.934807032346725464e-02 -2.783377170562744141e-01 3.306150436401367188e-01 -3.662296012043952942e-02 2.082203775644302368e-01 -1.647342890501022339e-01 -1.840329021215438843e-01 1.112112179398536682e-01 -6.335829943418502808e-02 1.836929172277450562e-01 2.220052182674407959e-01 1.965837627649307251e-01 7.425554096698760986e-02 3.024952672421932220e-02 -7.016820460557937622e-02 -3.529950976371765137e-02 8.017815649509429932e-02 -4.364844039082527161e-02 2.327807843685150146e-01 -5.452487990260124207e-02 -2.257502675056457520e-01 -2.888098955154418945e-01 -6.933853775262832642e-02 -1.440889537334442139e-01 2.791496813297271729e-01 -2.154981791973114014e-01 2.067957967519760132e-01
3.948791027069091797e-01 -3.038814663887023926e-01 -2.064939290285110474e-01 2.697918713092803955e-01 -1.205396503210067749e-01 -6.288440525531768799e-02 -3.379010856151580811e-01 -1.419555954635143280e-02 8.886374533176422119e-02 1.105781942605972290e-01 2.143391594290733337e-02 -6.217115744948387146e-02 1.780218631029129028e-01 -1.981140077114105225e-01 1.286160051822662354e-01 5.895861610770225525e-02 -1.054706349968910217e-01 1.218881309032440186e-01 -9.528443962335586548e-02 2.449745833873748779e-01 -1.462026387453079224e-01 3.613539412617683411e-02 1.457213312387466431e-01 2.234227210283279419e-01 1.119285672903060913e-01 -1.005303636193275452e-01 1.192990019917488098e-01 -2.636482119560241699e-01 -2.138422727584838867e-01 1.649508327245712280e-01 -1.579757779836654663e-02 -1.398514509201049805e-01
-2.039165049791336060e-02 -1.138300355523824692e-02 1.807525567710399628e-02 1.006865128874778748e-01 -4.273765161633491516e-02 -1.052893400192260742e-01 -1.604029536247253418e-01 -1.607975512742996216e-01 -5.675055831670761108e-02 4.563355743885040283e-01 -2.029674649238586426e-01 8.720497041940689087e-02 2.538835704326629639e-01 9.256745129823684692e-02 2.338062738999724388e-03 -1.950095444917678833e-01 -5.023279786109924316e-02 1.362070441246032715e-01 2.290578484535217285e-01 2.997040748596191406e-01 -5.962511058896780014e-03 1.229982003569602966e-01 2.036450058221817017e-01 2.120876461267471313e-01 9.392626583576202393e-02 -9.991253912448883057e-02 -1.499492526054382324e-01 -1.908456385135650635e-01 -3.621418178081512451e-01 2.575582563877105713e-01 1.075363159179687500e-01 -3.780284523963928223e-02
-1.064567789435386658e-01 9.295245260000228882e-02 7.047738134860992432e-02 2.061626911163330078e-01 -1.670770794153213501e-01 -1.790778785943984985e-01 -2.527904808521270752e-01 9.991404414176940918e-02 -2.192821502685546875e-01 -2.076374366879463196e-02 -3.323310315608978271e-01 -1.550906449556350708e-01 -1.382302790880203247e-01 1.149436309933662415e-01 -1.721577644348144531e-01 2.309591323137283325e-01 6.481464020907878876e-03 1.557401716709136963e-01 -8.375808596611022949e-02 1.579652875661849976e-01 -1.805756539106369019e-01 2.230317145586013794e-01 -1.802293658256530762e-01 1.768154352903366089e-01 -8.354790508747100830e-02 -2.941912114620208740e-01 -2.006681263446807861e-01 9.913732856512069702e-02 -2.554737031459808350e-01 -8.567663282155990601e-02 2.592028975486755371e-01 -1.208052858710289001e-01
3.167067468166351318e-02 -2.294414490461349487e-01 -3.266042470932006836e-01 -1.009795442223548889e-01 -2.210860401391983032e-01 -1.493092328310012817e-01 -1.935457736253738403e-01 -1.131180748343467712e-01 -1.533855348825454712e-01 -6.473411619663238525e-02 -2.709829211235046387e-01 -7.620546221733093262e-02 -1.926763653755187988e-01 -1.033595353364944458e-01 -1.802195608615875244e-01 -3.422308713197708130e-02 1.060411855578422546e-01 1.770041286945343018e-01 -1.445308476686477661e-01 1.985898166894912720e-01 -1.101547628641128540e-01 7.491122931241989136e-02 -2.045894712209701538e-01 1.254046559333801270e-01 1.240993849933147430e-02 -2.699975073337554932e-01 -1.382359415292739868e-01 -1.951999515295028687e-01 -1.345401853322982788e-01 4.189831316471099854e-01 -1.054177433252334595e-01 -7.991941273212432861e-02
3.216598331928253174e-01 -1.732233911752700806e-01 -1.319534927606582642e-01 9.088917076587677002e-02 -3.355099260807037354e-01 4.450211301445960999e-02 -2.835361063480377197e-01 6.009800732135772705e-02 6.222626566886901855e-02 2.864360809326171875e-01 -2.167488336563110352e-01 -3.395166620612144470e-02 2.138018757104873657e-01 2.571832388639450073e-02 -4.203146323561668396e-02 2.729715704917907715e-01 4.574888944625854492e-02 -2.609466947615146637e-02 6.985179334878921509e-02 1.043728142976760864e-01 9.321007877588272095e-02 -2.228353172540664673e-03 -4.920890182256698608e-02 2.967608869075775146e-01 -1.703752279281616211e-01 -7.995954155921936035e-02 -8.761146664619445801e-02 1.951061785221099854e-01 -1.669333279132843018e-01 2.898287177085876465e-01 4.512813407927751541e-03 -2.735348641872406006e-01
2.392394393682479858e-01 -3.165071457624435425e-02 -3.278688341379165649e-02 1.118608489632606506e-01 -4.847713708877563477e-01 4.655677080154418945e-02 -2.618753910064697266e-01 1.513537168502807617e-01 5.021938681602478027e-02 2.661600708961486816e-01 -6.694662570953369141e-02 -2.518213726580142975e-02 2.606784105300903320e-01 4.233529791235923767e-02 -1.143734976649284363e-01 1.467424184083938599e-01 1.241096630692481995e-01 3.480606526136398315e-02 -1.351088937371969223e-02 1.311658322811126709e-01 -1.761815510690212250e-02 8.680471777915954590e-02 8.718840032815933228e-02 2.383448183536529541e-01 -1.384267359972000122e-01 -5.726029165089130402e-03 -1.759278476238250732e-01 2.673854827880859375e-01 -3.069922626018524170e-01 9.330361336469650269e-02 -1.058612912893295288e-01 -2.731740772724151611e-01
-4.451101645827293396e-02 -1.552684931084513664e-03 9.514170140027999878e-02 1.320628970861434937e-01 -9.506192803382873535e-02 -8.471806347370147705e-02 -3.932291269302368164e-01 -3.287047892808914185e-02 -5.361531395465135574e-03 2.098342478275299072e-01 -1.165139898657798767e-01 -2.979052364826202393e-01 -1.746393144130706787e-01 -1.636576354503631592e-01 2.439706586301326752e-02 -2.096836566925048828e-01 -1.610573083162307739e-01 5.941123515367507935e-02 -1.906587183475494385e-01 1.942373514175415039e-01 2.077158167958259583e-02 2.061451375484466553e-01 -2.110265046358108521e-01 1.209712997078895569e-01 -2.374058365821838379e-01 1.382286846637725830e-02 -1.194672361016273499e-01 2.163687497377395630e-01 -3.109842240810394287e-01 1.947232633829116821e-01 -2.021638453006744385e-01 -2.293303757905960083e-01
1.832770258188247681e-01 -2.886437773704528809e-01 1.077538505196571350e-01 1.065975502133369446e-01 -2.197303473949432373e-01 3.110322728753089905e-02 -2.714978754520416260e-01 -3.025215566158294678e-01 5.716528743505477905e-03 2.243613898754119873e-01 -1.003662645816802979e-01 1.331064254045486450e-01 3.965128958225250244e-02 2.299775928258895874e-01 2.316039800643920898e-02 -3.629295527935028076e-02 4.678808152675628662e-02 2.214932739734649658e-01 2.311722338199615479e-01 -1.952153630554676056e-02 -6.713749468326568604e-02 4.450118541717529297e-01 -2.699854373931884766e-01 8.514401316642761230e-02 -2.867380902171134949e-02 -9.828980267047882080e-02 -1.326452344655990601e-01 2.488864213228225708e-02 -1.840834170579910278e-01 8.464498817920684814e-02 1.564455742482095957e-04 2.316475063562393188e-01
1.232147812843322754e-01 1.387355029582977295e-01 1.807438880205154419e-01 -7.542116940021514893e-02 -1.026699226349592209e-02 1.425610017031431198e-02 -2.172757834196090698e-01 -4.210214316844940186e-02 -8.829580992460250854e-02 1.275726500898599625e-02 1.381902098655700684e-01 -2.408177852630615234e-01 1.356864124536514282e-01 3.407740592956542969e-01 -7.726207841187715530e-03 -2.929084002971649170e-02 3.455061316490173340e-01 2.725375294685363770e-01 1.868314892053604126e-01 2.482946664094924927e-01 -1.376782059669494629e-01 3.100055456161499023e-01 -9.267198853194713593e-03 2.419386953115463257e-01 -1.645156890153884888e-01 -2.451314032077789307e-02 -1.867350637912750244e-01 2.382293194532394409e-01 -1.492258459329605103e-01 -7.464952766895294189e-02 6.012881174683570862e-02 -2.068515866994857788e-01
2.330466210842132568e-01 -2.261411398649215698e-01 -1.188784167170524597e-01 6.260956078767776489e-02 1.220712885260581970e-01 6.255979835987091064e-02 -8.822079002857208252e-02 1.342332363128662109e-01 5.974671989679336548e-02 3.722337782382965088e-01 -1.719196438789367676e-01 -6.451773643493652344e-02 -4.669384658336639404e-02 2.674799263477325439e-01 -1.285724043846130371e-01 2.818973548710346222e-02 -6.349800527095794678e-02 -5.464423820376396179e-02 9.916455298662185669e-02 2.344116121530532837e-01 -1.005208864808082581e-01 2.454634159803390503e-01 2.009427696466445923e-01 4.391233250498771667e-02 1.421802490949630737e-01 -1.421160548925399780e-01 -2.371546477079391479e-01 -1.136253178119659424e-01 -3.387407660484313965e-01 3.500410020351409912e-01 -1.458241492509841919e-01 1.114251762628555298e-01
3.668084144592285156e-01 -2.248490452766418457e-01 -1.447906196117401123e-01 1.220130175352096558e-01 7.648432999849319458e-02 1.411671638488769531e-01 -2.106260806322097778e-01 -1.194545701146125793e-01 -2.451631277799606323e-01 9.745164215564727783e-02 -4.676097596529871225e-04 -8.431561291217803955e-02 -6.273002922534942627e-02 1.114207133650779724e-01 9.059862047433853149e-02 2.336639761924743652e-01 1.837409138679504395e-01 2.081918716430664062e-01 3.979577496647834778e-02 2.693636715412139893e-01 6.752015650272369385e-02 -5.375080928206443787e-02 -1.405528038740158081e-01 2.802300453186035156e-01 2.644872106611728668e-02 -8.927543461322784424e-02 -1.523116379976272583e-01 1.130833774805068970e-01 -2.507397532463073730e-01 1.252521872520446777e-01 -3.929930925369262695e-01 -6.425505876541137695e-02
1.767416745424270630e-01 -5.664563179016113281e-02 -3.522737622261047363e-01 -2.210326939821243286e-01 2.741047739982604980e-02 1.092229783535003662e-01 -2.323616296052932739e-01 1.604545861482620239e-01 9.767407178878784180e-02 2.684485614299774170e-01 1.572104692459106445e-01 3.330157836899161339e-03 -7.077648490667343140e-02 -2.542399242520332336e-02 7.284398376941680908e-02 2.188729792833328247e-01 1.671427041292190552e-01 2.148572504520416260e-01 -2.352600917220115662e-03 5.888001248240470886e-02 -3.826869726181030273e-01 3.360429108142852783e-01 -6.348827481269836426e-02 1.059443354606628418e-01 1.319935619831085205e-01 2.299467567354440689e-03 -3.021712899208068848e-01 -8.916795998811721802e-02 1.367853283882141113e-01 1.439269930124282837e-01 7.368465512990951538e-02 -1.457466036081314087e-01
1.256450116634368896e-01 6.374708563089370728e-02 1.860088407993316650e-01 4.257373884320259094e-02 9.927389770746231079e-02 1.053804997354745865e-02 -2.454558163881301880e-01 -1.161573529243469238e-01 -1.916229277849197388e-01 2.680840194225311279e-01 1.663544923067092896e-01 -1.520043611526489258e-01 1.108838710933923721e-02 1.851072162389755249e-01 2.043185085058212280e-01 1.180177330970764160e-01 5.269369482994079590e-01 1.580371260643005371e-01 8.134484291076660156e-02 2.317944914102554321e-01 -4.413678497076034546e-02 2.720238566398620605e-01 -4.142688959836959839e-02 -2.136877365410327911e-02 3.984278813004493713e-02 -7.874806970357894897e-02 2.511177211999893188e-02 -1.104055047035217285e-01 -2.217426747083663940e-01 5.848439410328865051e-03 2.503311336040496826e-01 -1.924082040786743164e-01
-4.183246940374374390e-02 -1.812821328639984131e-01 -2.246759682893753052e-01 4.736584126949310303e-01 -4.497189447283744812e-02 7.134336233139038086e-02 -2.234292626380920410e-01 -2.350781410932540894e-01 -3.720824839547276497e-03 3.465923964977264404e-01 -2.405215650796890259e-01 1.210111081600189209e-01 3.754025325179100037e-02 1.243738979101181030e-01 4.565487429499626160e-02 4.942876100540161133e-02 -1.977010816335678101e-01 4.813901335000991821e-02 1.323148906230926514e-01 2.051237970590591431e-01 -4.241736233234405518e-02 3.444690704345703125e-01 -3.415685147047042847e-02 1.521467119455337524e-01 1.209984254091978073e-02 -3.837551549077033997e-02 -1.603694260120391846e-01 -1.747528463602066040e-01 -1.869823187589645386e-01 1.211884990334510803e-01 1.041532456874847412e-01 9.384962730109691620e-03
-1.177621409296989441e-01 -2.650463879108428955e-01 -1.367362886667251587e-01 1.136850491166114807e-01 -1.365218777209520340e-03 -6.574412435293197632e-02 -1.846659928560256958e-01 -1.883042007684707642e-01 -1.197650469839572906e-02 3.731817007064819336e-01 -2.189228087663650513e-01 1.392497420310974121e-01 2.725659310817718506e-01 6.692839413881301880e-02 2.480195276439189911e-02 -2.505270838737487793e-01 6.819348037242889404e-02 1.580680310726165771e-01 1.005221903324127197e-01 1.479961425065994263e-01 -6.670279055833816528e-02 2.409106343984603882e-01 -5.641658976674079895e-02 2.492031753063201904e-01 -8.016716688871383667e-02 -1.661710739135742188e-01 -7.947643101215362549e-02 -2.708978354930877686e-01 -3.451173305511474609e-01 1.808161437511444092e-01 7.826712727546691895e-02 2.043324708938598633e-02
2.611945569515228271e-01 -6.919753551483154297e-02 -7.665205001831054688e-02 8.517649024724960327e-02 -2.165104895830154419e-01 -1.184560358524322510e-01 -1.923928782343864441e-02 -7.176125049591064453e-02 -1.223999261856079102e-01 1.834890842437744141e-01 -4.972208663821220398e-02 -4.296883642673492432e-01 -3.142925500869750977e-01 1.574394106864929199e-01 -2.508961260318756104e-01 -2.087935619056224823e-02 2.003419548273086548e-01 6.981530040502548218e-02 -1.285257786512374878e-01 2.932038307189941406e-01 -1.114670485258102417e-01 -1.047308743000030518e-02 -1.095166206359863281e-01 2.052206546068191528e-01 -1.347931325435638428e-01 -1.418907642364501953e-01 -2.030240297317504883e-01 1.728081256151199341e-01 -2.201588749885559082e-01 7.687262445688247681e-02 6.859195977449417114e-02 -2.052162289619445801e-01
-1.401016954332590103e-02 9.620928019285202026e-02 -7.838714867830276489e-02 1.112621128559112549e-01 1.506522148847579956e-01 -1.730562001466751099e-01 -3.104182779788970947e-01 -1.259941607713699341e-01 3.200526535511016846e-02 1.895295530557632446e-01 9.103012830018997192e-02 -2.577759921550750732e-01 -4.000132679939270020e-01 9.895986318588256836e-02 9.451483190059661865e-02 3.247062116861343384e-02 3.268897235393524170e-01 2.719675302505493164e-01 -9.107272326946258545e-02 4.685996472835540771e-02 -2.101581310853362083e-03 9.287526458501815796e-02 2.146275937557220459e-01 9.394521266222000122e-02 5.830273404717445374e-02 6.449621170759201050e-02 -2.894931435585021973e-01 1.491200644522905350e-02 -1.633104830980300903e-01 1.756987720727920532e-01 -8.477897942066192627e-02 -3.233010768890380859e-01
-1.385130882263183594e-01 1.823581606149673462e-01 1.854591965675354004e-01 9.407170116901397705e-02 -8.460503816604614258e-02 -4.095366299152374268e-01 -2.151198536157608032e-01 -2.064465582370758057e-01 -7.406742312014102936e-03 8.067733794450759888e-02 -6.134731322526931763e-02 -4.294962063431739807e-02 -1.323591768741607666e-01 4.903539270162582397e-02 -1.467941850423812866e-01 1.012698039412498474e-01 3.104580044746398926e-01 2.033896297216415405e-01 1.169485002756118774e-01 -1.087514981627464294e-01 -5.738135427236557007e-02 3.698686957359313965e-01 1.444298774003982544e-01 1.229861527681350708e-01 -2.647637948393821716e-02 4.645535349845886230e-02 9.424085728824138641e-03 1.987149417400360107e-01 -2.225628644227981567e-01 1.938996911048889160e-01 -1.173638552427291870e-01 -3.065342903137207031e-01
-9.763214737176895142e-03 -1.132149174809455872e-01 -2.915167808532714844e-02 7.077305018901824951e-02 -1.741014868021011353e-01 -2.484110593795776367e-01 -4.886507242918014526e-02 -1.908600777387619019e-01 -1.288161724805831909e-01 1.697944849729537964e-01 -1.565271466970443726e-01 -4.778293669223785400e-01 9.494152665138244629e-02 2.702406942844390869e-01 1.962766200304031372e-01 1.641179621219635010e-01 1.911321654915809631e-02 2.735036611557006836e-01 1.181220188736915588e-01 9.135856479406356812e-02 -2.830325365066528320e-01 2.176441848278045654e-01 8.412309736013412476e-02 -1.972096115350723267e-01 1.571492850780487061e-01 -1.083715185523033142e-01 1.701614856719970703e-01 7.197453826665878296e-02 -1.840806901454925537e-01 1.709713935852050781e-01 1.570545602589845657e-03 -6.061849184334278107e-03
1.246873512864112854e-01 -5.095973610877990723e-02 -1.013013422489166260e-01 3.002968132495880127e-01 -1.444454770535230637e-02 8.108630031347274780e-02 -1.642983257770538330e-01 -1.591224074363708496e-01 -1.406103074550628662e-01 1.864962130784988403e-01 2.711942493915557861e-01 8.477035164833068848e-02 -1.556851342320442200e-02 1.385505497455596924e-01 1.733294725418090820e-01 8.856662362813949585e-02 3.606313169002532959e-01 3.238555490970611572e-01 2.026748806238174438e-01 8.000787347555160522e-02 -5.073309317231178284e-02 3.380458652973175049e-01 -1.133102774620056152e-01 1.013997197151184082e-02 1.233490705490112305e-01 -1.703659631311893463e-02 -2.386953532695770264e-01 1.752987271174788475e-03 -3.014299571514129639e-01 -7.583282142877578735e-02 2.089073657989501953e-01 -6.902938336133956909e-02
4.172828514128923416e-03 -2.384607940912246704e-01 1.816806346178054810e-01 -7.996088266372680664e-02 1.251979172229766846e-01 -2.296356260776519775e-01 -1.387710273265838623e-01 -1.029652953147888184e-01 1.027255430817604065e-01 3.023855090141296387e-01 -1.593607217073440552e-01 -4.055728018283843994e-02 -1.478778868913650513e-01 -2.696273922920227051e-01 -7.529880106449127197e-02 1.211888045072555542e-01 9.157819300889968872e-02 2.170433700084686279e-01 1.938985884189605713e-01 7.125674188137054443e-02 -2.554761469364166260e-01 -4.061311483383178711e-02 -1.819443851709365845e-01 2.610504329204559326e-01 1.404193639755249023e-01 1.712395995855331421e-01 -1.001815870404243469e-01 -1.689668148756027222e-01 -2.035407721996307373e-01 1.481506675481796265e-01 -1.872741132974624634e-01 -3.302793204784393311e-01
1.479568481445312500e-01 -1.637050807476043701e-01 1.046077348291873932e-02 1.809466183185577393e-01 4.959873855113983154e-02 5.717146396636962891e-02 -2.778646945953369141e-01 -7.193201035261154175e-02 1.030457671731710434e-02 3.776568174362182617e-01 -8.537550270557403564e-02 1.273184418678283691e-01 8.914596587419509888e-02 2.835366725921630859e-01 -5.152222514152526855e-02 -1.091896593570709229e-01 1.515898406505584717e-01 3.198285996913909912e-01 9.399679303169250488e-02 2.313984036445617676e-01 1.969379931688308716e-01 3.130982220172882080e-01 -1.517851720564067364e-03 -2.802425622940063477e-02 -1.689529269933700562e-01 -1.266537010669708252e-01 -9.092089533805847168e-02 -1.180454716086387634e-01 -2.593409419059753418e-01 1.982789933681488037e-01 8.679594099521636963e-02 2.346348464488983154e-01
1.866451054811477661e-01 -1.236122101545333862e-01 -5.130060017108917236e-02 6.673555821180343628e-02 -3.157606720924377441e-01 -7.385779917240142822e-02 -3.604859411716461182e-01 1.771039515733718872e-01 1.394572257995605469e-01 2.592708468437194824e-01 -9.158892929553985596e-02 -5.441812053322792053e-02 1.420708149671554565e-01 -1.698194444179534912e-01 -1.046559493988752365e-02 2.588642239570617676e-01 1.199037134647369385e-01 8.628593385219573975e-02 1.042014211416244507e-01 7.402526587247848511e-02 -1.000769361853599548e-01 1.502101123332977295e-01 8.203284442424774170e-02 2.329261749982833862e-01 5.556548386812210083e-02 8.684974908828735352e-02 2.100679576396942139e-01 -5.014084279537200928e-03 -3.431666493415832520e-01 1.355437785387039185e-01 -6.860031932592391968e-02 -3.671678304672241211e-01
2.313066422939300537e-01 5.102063342928886414e-02 1.051830351352691650e-01 3.529807925224304199e-01 -8.518441021442413330e-02 -2.052874565124511719e-01 -2.535042464733123779e-01 -1.492686867713928223e-01 8.023715764284133911e-02 -1.635006368160247803e-01 -2.506224513053894043e-01 -9.596656262874603271e-02 -1.162114068865776062e-01 -8.107497543096542358e-02 -1.407526880502700806e-01 8.101820945739746094e-02 -1.268493384122848511e-01 1.957321017980575562e-01 1.577348411083221436e-01 1.374458968639373779e-01 -5.229691267013549805e-01 7.008283585309982300e-02 5.366951972246170044e-02 1.093045100569725037e-01 5.461293458938598633e-02 1.531772874295711517e-02 -1.211525201797485352e-01 1.971083506941795349e-02 -3.044047206640243530e-02 1.334334313869476318e-01 -4.617271944880485535e-02 -3.001482188701629639e-01
2.678126692771911621e-01 -1.687674373388290405e-01 -4.471149295568466187e-02 5.280451476573944092e-02 -2.210640162229537964e-02 -2.074319124221801758e-01 -2.299631983041763306e-01 -2.925730310380458832e-02 -1.624995768070220947e-01 2.317122817039489746e-01 7.375448942184448242e-02 1.536878794431686401e-01 2.572825737297534943e-02 3.013562858104705811e-01 2.019928097724914551e-01 -6.203328073024749756e-02 -4.242921713739633560e-03 8.920563757419586182e-02 -1.840108819305896759e-02 5.053554475307464600e-02 -2.097235321998596191e-01 4.347482919692993164e-01 -2.151598781347274780e-01 2.674186602234840393e-02 -7.680516690015792847e-02 -1.590972952544689178e-02 -2.831038534641265869e-01 2.016658931970596313e-01 -3.226854503154754639e-01 3.439412638545036316e-02 -9.784504026174545288e-02 1.405314952135086060e-01
-1.050669699907302856e-01 -3.086124956607818604e-01 -1.507582888007164001e-02 1.619816571474075317e-01 -4.173516854643821716e-02 3.411703929305076599e-02 -1.908324956893920898e-01 -1.846170276403427124e-01 2.163261771202087402e-01 4.812972545623779297e-01 -8.922785520553588867e-02 5.089526996016502380e-02 -5.896628648042678833e-02 1.678204238414764404e-01 2.960664592683315277e-02 1.122240945696830750e-01 6.072541698813438416e-02 1.582807004451751709e-01 4.970923438668251038e-02 3.574249520897865295e-02 -7.451560348272323608e-02 2.722976803779602051e-01 8.428245037794113159e-02 2.587451599538326263e-02 2.393916398286819458e-01 -1.245849486440420151e-02 -2.868148088455200195e-01 -9.907121956348419189e-02 -8.989819884300231934e-02 4.195196628570556641e-01 -3.502451628446578979e-02 -7.023629546165466309e-02
5.506107211112976074e-02 -1.326765269041061401e-01 2.537756599485874176e-02 7.242657989263534546e-02 -1.871885061264038086e-01 -2.261134535074234009e-01 -1.532303690910339355e-01 -1.432651877403259277e-01 -3.482290506362915039e-01 1.157707646489143372e-01 2.752866148948669434e-01 -2.024075090885162354e-01 -3.954432159662246704e-02 2.255355417728424072e-01 -1.295466870069503784e-01 2.998344600200653076e-01 -1.782675981521606445e-01 8.663697540760040283e-02 7.084493339061737061e-02 5.270899087190628052e-02 -8.535553514957427979e-02 7.118091452866792679e-03 -1.195979937911033630e-01 2.676725089550018311e-01 -1.544908583164215088e-01 -1.254099756479263306e-01 -3.072336614131927490e-01 1.537972390651702881e-01 -2.750095725059509277e-01 2.358690053224563599e-01 4.271804168820381165e-02 -4.088783636689186096e-02
-1.450253576040267944e-01 2.012883313000202179e-02 1.712609380483627319e-01 2.784101851284503937e-02 1.575616598129272461e-01 -3.476783633232116699e-01 -1.155129224061965942e-01 5.572858452796936035e-02 -9.361792355775833130e-02 2.763525247573852539e-01 -3.441517651081085205e-01 5.563428997993469238e-02 -2.384003065526485443e-02 2.283277511596679688e-01 6.626427918672561646e-02 1.747016012668609619e-01 1.525963656604290009e-02 1.041846275329589844e-01 2.822849154472351074e-01 -8.211188251152634621e-04 -9.322601556777954102e-02 1.617928147315979004e-01 -1.888613998889923096e-01 -7.137174904346466064e-02 -1.146173700690269470e-01 -7.816178351640701294e-02 3.711600601673126221e-02 -1.637870818376541138e-01 -4.547989666461944580e-01 2.441689819097518921e-01 9.606496244668960571e-02 -4.975404962897300720e-02
4.608739316463470459e-01 -1.100825071334838867e-01 -3.395671769976615906e-02 1.492401957511901855e-02 1.324256532825529575e-03 -1.434532254934310913e-01 -2.045227736234664917e-01 -1.371648162603378296e-01 -1.066903844475746155e-01 3.622377514839172363e-01 1.718956828117370605e-01 -1.419077813625335693e-01 6.695017963647842407e-02 1.950640678405761719e-01 -4.531312733888626099e-02 4.731839895248413086e-02 2.774559259414672852e-01 2.260073423385620117e-01 -2.801616489887237549e-01 -5.392304435372352600e-02 5.780095607042312622e-02 2.115259319543838501e-01 1.971937268972396851e-01 4.491619020700454712e-02 -2.843852639198303223e-01 2.775986865162849426e-02 -2.420572489500045776e-01 3.286112472414970398e-02 -8.888512849807739258e-02 2.187200821936130524e-02 -6.409587711095809937e-02 -3.894619643688201904e-02
2.255183607339859009e-01 -2.047978043556213379e-01 3.202538192272186279e-01 7.959337532520294189e-02 -1.411787047982215881e-02 -1.160138472914695740e-01 -3.422941863536834717e-01 1.669325977563858032e-01 9.099830687046051025e-02 9.969348460435867310e-02 2.872159481048583984e-01 -2.140892446041107178e-01 -4.008990153670310974e-02 2.194295823574066162e-02 8.259804546833038330e-02 2.866787016391754150e-01 1.140817925333976746e-01 1.390785127878189087e-01 8.692902326583862305e-02 1.203940659761428833e-01 -8.701223880052566528e-02 6.163715571165084839e-02 -2.811311185359954834e-01 1.645630598068237305e-01 1.420826166868209839e-01 -1.069915741682052612e-01 -9.222252666950225830e-02 -6.130349356681108475e-03 -2.510547041893005371e-01 2.273615002632141113e-01 -2.507711350917816162e-01 1.108553707599639893e-01
2.263364642858505249e-01 9.893137961626052856e-02 -5.842817574739456177e-02 1.528684142976999283e-02 3.428393974900245667e-02 -1.681498368270695210e-03 -2.519107656553387642e-03 -1.147758886218070984e-01 8.885350823402404785e-02 -1.277536302804946899e-01 -2.746886909008026123e-01 9.601679444313049316e-02 -1.920298039913177490e-01 6.281802058219909668e-02 2.827567160129547119e-01 1.111589148640632629e-01 3.086046874523162842e-02 2.009015828371047974e-01 -1.188958957791328430e-01 1.399316042661666870e-01 -1.338686347007751465e-01 1.925207078456878662e-01 -3.207260370254516602e-01 1.744477637112140656e-02 1.124392077326774597e-01 -1.212797909975051880e-01 -6.178825162351131439e-03 -5.569637566804885864e-02 -3.241997659206390381e-01 4.313320517539978027e-01 1.127515882253646851e-01 -3.337928652763366699e-01
2.072762697935104370e-01 -1.026060208678245544e-01 9.471733123064041138e-02 1.365933716297149658e-01 -8.376970142126083374e-02 -4.970262572169303894e-02 -1.675002574920654297e-01 -3.402860136702656746e-03 -1.497983485460281372e-01 1.684582233428955078e-01 -9.108529984951019287e-02 7.458328455686569214e-02 -3.858231306076049805e-01 2.512681670486927032e-02 8.390744030475616455e-02 2.087180465459823608e-01 2.247876822948455811e-01 1.587828993797302246e-01 1.453236192464828491e-01 1.988747119903564453e-01 -1.613593101501464844e-01 1.170237809419631958e-01 -1.572298854589462280e-01 3.757386505603790283e-01 9.280489757657051086e-03 2.031782120466232300e-01 -3.592124208807945251e-02 2.148919254541397095e-01 1.356180161237716675e-01 2.454696893692016602e-01 -1.157822310924530029e-01 -3.059724867343902588e-01
8.694241940975189209e-02 -5.082378908991813660e-02 2.098123580217361450e-01 1.604391075670719147e-02 -1.382485181093215942e-01 -3.809912502765655518e-02 -4.215449392795562744e-01 -1.877170614898204803e-02 9.824878536164760590e-03 1.559207141399383545e-01 -1.519120782613754272e-01 -2.131945639848709106e-01 -1.192354857921600342e-01 -3.062702529132366180e-02 1.192649733275175095e-02 -2.611942775547504425e-02 8.634805679321289062e-02 3.671753406524658203e-02 2.358141839504241943e-01 3.327649533748626709e-01 -3.000121004879474640e-02 -5.628642812371253967e-02 1.623306125402450562e-01 1.403362005949020386e-01 -1.858071088790893555e-01 2.673942595720291138e-02 -1.040125042200088501e-01 1.679073832929134369e-02 -2.592369727790355682e-02 1.773178875446319580e-01 -3.045004606246948242e-01 -4.915419220924377441e-01
-1.935173273086547852e-01 7.052470743656158447e-02 3.062985241413116455e-01 8.009660989046096802e-02 3.862435743212699890e-02 -8.941011130809783936e-02 -2.117678225040435791e-01 -4.472010955214500427e-02 -5.138742551207542419e-02 2.152628600597381592e-01 -3.588632941246032715e-01 -8.950109779834747314e-02 1.950764097273349762e-02 2.607192695140838623e-01 2.334165573120117188e-01 1.350020021200180054e-01 2.535717785358428955e-01 2.029164582490921021e-01 2.893522083759307861e-01 -1.932203583419322968e-02 -1.268709450960159302e-01 1.633124500513076782e-01 -2.318176776170730591e-01 8.674246817827224731e-02 5.816752463579177856e-02 -7.109959423542022705e-02 2.066783793270587921e-02 -9.424776583909988403e-02 -2.723117172718048096e-01 1.071030497550964355e-01 1.976448595523834229e-01 -1.952848285436630249e-01
4.782172739505767822e-01 -4.540236294269561768e-02 -1.580611020326614380e-01 2.408801950514316559e-02 6.913316994905471802e-02 -1.891954392194747925e-01 -1.416590213775634766e-01 -2.724951878190040588e-02 -1.231709867715835571e-01 3.595449328422546387e-01 2.059519290924072266e-01 3.854967886582016945e-03 1.216863915324211121e-01 2.357738018035888672e-01 8.258038014173507690e-02 1.314004063606262207e-01 2.933721840381622314e-01 2.323349416255950928e-01 -2.157055735588073730e-01 7.063400745391845703e-02 1.007119640707969666e-01 2.312432527542114258e-01 -1.163820456713438034e-02 1.213754937052726746e-01 -2.090244740247726440e-01 1.036322489380836487e-01 -1.671812832355499268e-01 -9.809318929910659790e-02 -1.871366947889328003e-01 -2.141558565199375153e-02 5.797309428453445435e-02 7.141163107007741928e-03
2.017715759575366974e-02 -1.363392621278762817e-01 -1.850190572440624237e-02 1.778502464294433594e-01 -2.144520282745361328e-01 7.177392393350601196e-02 -3.743830919265747070e-01 2.392886020243167877e-02 2.098314613103866577e-01 1.784121394157409668e-01 1.069628894329071045e-01 -1.811482757329940796e-01 -1.342882812023162842e-01 4.333771392703056335e-02 -1.344607025384902954e-01 -2.438217997550964355e-01 2.236055582761764526e-01 -6.745568662881851196e-02 2.322434186935424805e-01 2.250459790229797363e-01 -4.167833924293518066e-02 3.718394339084625244e-01 -2.101075649261474609e-01 1.011259034276008606e-01 -3.577918559312820435e-02 -1.501271724700927734e-01 3.547373786568641663e-02 1.523590087890625000e-01 -1.349662840366363525e-01 1.417102217674255371e-01 -1.873791813850402832e-01 -2.537605464458465576e-01
2.489523775875568390e-02 8.251465111970901489e-02 -1.013880670070648193e-01 -5.528322979807853699e-02 2.575620412826538086e-01 8.073098212480545044e-02 -3.481471538543701172e-01 1.185772791504859924e-01 -2.097260951995849609e-01 -3.065447695553302765e-02 1.729388833045959473e-01 -1.497115790843963623e-01 3.689415752887725830e-02 1.238882392644882202e-01 2.849513851106166840e-02 1.132408436387777328e-02 3.181120753288269043e-01 1.897345483303070068e-01 2.879639565944671631e-01 3.533196151256561279e-01 -1.814577542245388031e-02 3.511000573635101318e-01 5.802615359425544739e-02 1.875020712614059448e-01 1.999958455562591553e-01 -1.587758809328079224e-01 -6.821823120117187500e-02 -1.231022402644157410e-01 -1.251309067010879517e-01 1.628251075744628906e-01 1.151940971612930298e-01 -9.319134056568145752e-02
6.270992755889892578e-02 -1.603723764419555664e-01 -7.435509562492370605e-02 8.771117776632308960e-02 -2.064658105373382568e-01 -2.398796677589416504e-01 -4.241625592112541199e-02 8.015782386064529419e-02 -1.347031593322753906e-01 1.131133362650871277e-01 -3.187852799892425537e-01 -7.665380090475082397e-02 -1.195815391838550568e-02 1.669844985008239746e-01 1.128037422895431519e-01 2.902833223342895508e-01 -1.981521397829055786e-01 1.703033894300460815e-01 -5.700051039457321167e-02 1.611256599426269531e-01 1.570308059453964233e-01 2.888502776622772217e-01 1.539380196481943130e-02 -1.205093711614608765e-01 9.323439002037048340e-02 2.754310704767704010e-02 -2.109635919332504272e-01 -3.279379308223724365e-01 -1.277920007705688477e-01 1.412836760282516479e-01 -7.637743651866912842e-02 -4.016463160514831543e-01
2.660550177097320557e-01 5.883786827325820923e-02 1.499335318803787231e-01 1.352885365486145020e-01 -6.214063242077827454e-02 2.597441077232360840e-01 -2.524244487285614014e-01 -9.628610312938690186e-02 -2.918443679809570312e-01 2.797183394432067871e-01 5.243146046996116638e-02 -2.192015498876571655e-01 -2.441106922924518585e-02 2.246968261897563934e-02 -1.721543669700622559e-01 1.738087236881256104e-01 3.457732498645782471e-02 2.690774202346801758e-01 1.266696751117706299e-01 -4.511472955346107483e-02 -2.010881714522838593e-02 -4.187964648008346558e-02 -1.763495653867721558e-01 1.701411306858062744e-01 -4.086481407284736633e-02 -3.160267770290374756e-01 9.928899258375167847e-02 -5.674443766474723816e-02 -3.267912864685058594e-01 2.009536474943161011e-01 -1.723168939352035522e-01 1.418370455503463745e-01
4.042584300041198730e-01 -2.160499840974807739e-01 -1.659086048603057861e-01 -2.909526973962783813e-02 1.440816521644592285e-01 -8.493097126483917236e-02 -5.990041792392730713e-02 -1.631368994712829590e-01 -1.722287386655807495e-01 6.079965829849243164e-02 1.977877318859100342e-02 -1.539067924022674561e-01 9.592340141534805298e-02 -3.400829434394836426e-02 1.927720904350280762e-01 1.966614872217178345e-01 2.397063076496124268e-01 5.399283766746520996e-02 -1.295670568943023682e-01 2.247292399406433105e-01 -5.347383394837379456e-02 1.074526682496070862e-01 -3.954103216528892517e-02 1.010307148098945618e-01 7.674887031316757202e-02 6.965731084346771240e-02 -1.199304684996604919e-01 -1.286490857601165771e-01 -4.523210227489471436e-01 9.361708909273147583e-02 -3.676112294197082520e-01 -1.253162026405334473e-01
2.161091566085815430e-02 1.694375872611999512e-01 7.137433439493179321e-02 2.878521382808685303e-01 2.453255839645862579e-02 9.754261374473571777e-02 -2.044369429349899292e-01 3.468873500823974609e-01 -1.560306996107101440e-01 3.510738015174865723e-01 1.918323934078216553e-01 -1.130934581160545349e-01 -2.482200711965560913e-01 1.912236362695693970e-01 1.223810911178588867e-01 1.034562960267066956e-01 9.228159487247467041e-02 2.926690876483917236e-01 1.431965231895446777e-01 -1.860149800777435303e-01 -1.205116882920265198e-01 2.866248786449432373e-01 5.273408815264701843e-02 2.275685369968414307e-01 -1.016251277178525925e-02 7.737578451633453369e-02 -1.317787319421768188e-01 -9.210349060595035553e-03 -1.902562230825424194e-01 1.699140854179859161e-02 -5.675445124506950378e-02 -1.606535762548446655e-01
1.995818875730037689e-02 5.370511859655380249e-02 -2.004107236862182617e-01 -1.974339038133621216e-01 2.098881639540195465e-03 -2.012947946786880493e-02 -3.612362444400787354e-01 -2.985156178474426270e-01 -2.904875874519348145e-01 3.659925460815429688e-01 -3.034206032752990723e-01 -2.089047990739345551e-02 1.110563650727272034e-01 2.225849926471710205e-01 6.697885692119598389e-02 -1.154957264661788940e-01 2.985666319727897644e-02 2.753214240074157715e-01 -1.169000193476676941e-01 3.552086278796195984e-02 -1.728885769844055176e-01 6.120236963033676147e-02 -1.646309345960617065e-01 9.498688578605651855e-02 -1.497434228658676147e-01 -2.638569772243499756e-01 -9.463635832071304321e-02 3.379490226507186890e-02 -1.727755963802337646e-01 1.043401286005973816e-01 -5.221698060631752014e-02 5.811420269310474396e-03
4.125653300434350967e-03 -2.091060951352119446e-02 -6.004070490598678589e-02 1.846487075090408325e-01 -1.971362382173538208e-01 1.422590315341949463e-01 -1.807718537747859955e-02 -9.468597173690795898e-02 -1.784292906522750854e-01 2.559828162193298340e-01 5.261706188321113586e-02 -1.026694029569625854e-01 -2.830433547496795654e-01 2.050739824771881104e-01 -1.645523905754089355e-01 2.910377383232116699e-01 2.085448205471038818e-01 9.922754019498825073e-02 2.269610613584518433e-01 5.231420695781707764e-02 -7.049734890460968018e-02 9.960763156414031982e-02 -1.900662630796432495e-01 1.957424730062484741e-01 -7.656885683536529541e-02 1.005724444985389709e-01 -6.627449765801429749e-03 -2.360115051269531250e-01 -3.150989413261413574e-01 2.467982321977615356e-01 -3.284380733966827393e-01 -1.100987493991851807e-01
1.651434153318405151e-01 -1.688120961189270020e-01 -8.497560396790504456e-03 1.189988404512405396e-01 -1.408808082342147827e-01 -1.108468398451805115e-01 -8.603186905384063721e-02 -5.343678966164588928e-02 -8.371260762214660645e-02 1.626036763191223145e-01 -3.239462077617645264e-01 -1.110006496310234070e-01 -9.665936976671218872e-02 -6.561977416276931763e-02 -5.419731140136718750e-02 -2.021826952695846558e-01 2.052912116050720215e-01 5.350651741027832031e-01 6.459356099367141724e-02 3.234504535794258118e-02 -1.815024167299270630e-01 3.864165395498275757e-02 -2.472498267889022827e-02 -2.148634493350982666e-01 -7.152352482080459595e-02 -6.517483294010162354e-02 2.409983277320861816e-01 -6.606323271989822388e-02 6.796503067016601562e-02 2.469534128904342651e-01 -2.355047687888145447e-02 -3.557978272438049316e-01
2.370791733264923096e-01 -1.862945854663848877e-01 5.395782738924026489e-02 2.218269258737564087e-01 -1.049577370285987854e-01 -2.252463437616825104e-02 -1.026419326663017273e-01 -1.015992835164070129e-01 -1.802828460931777954e-01 1.685487478971481323e-01 -9.583590924739837646e-02 1.107514929026365280e-02 -3.436419367790222168e-01 -5.629108846187591553e-02 5.973072350025177002e-02 2.223730832338333130e-01 2.621193230152130127e-01 -2.408433647360652685e-05 -1.156607344746589661e-01 1.546720862388610840e-01 -2.106268703937530518e-01 1.324341595172882080e-01 -6.154984980821609497e-02 3.967481851577758789e-01 -5.851566419005393982e-02 1.966146379709243774e-01 2.400188893079757690e-02 9.616032242774963379e-02 9.553225338459014893e-02 2.071736305952072144e-01 -1.305892970412969589e-02 -3.832290768623352051e-01
2.440912574529647827e-01 -3.455682992935180664e-01 1.145805194973945618e-01 1.995178014039993286e-01 -2.761659324169158936e-01 3.704037889838218689e-02 4.481556359678506851e-03 6.576327979564666748e-02 1.396019160747528076e-01 -3.523288667201995850e-02 -9.723298996686935425e-02 -2.204459756612777710e-01 3.487382084131240845e-02 3.414768434595316648e-04 2.543736062943935394e-02 -1.833094507455825806e-01 3.410344570875167847e-02 4.128026664257049561e-01 1.415407806634902954e-01 5.011096596717834473e-02 -3.355024755001068115e-01 1.661665886640548706e-01 -1.290830373764038086e-01 -4.355899244546890259e-02 -6.419669836759567261e-03 -4.931049048900604248e-02 -6.509530544281005859e-02 -6.915156543254852295e-02 -1.288738399744033813e-01 9.196771681308746338e-02 -1.234036162495613098e-01 -4.089021086692810059e-01
1.190336719155311584e-01 -1.289413273334503174e-01 -1.970335841178894043e-01 1.223058477044105530e-01 1.061129644513130188e-01 -3.377166986465454102e-01 -6.266511231660842896e-02 4.221918433904647827e-02 -1.742874532938003540e-01 2.984713017940521240e-01 -3.716879291459918022e-03 1.199055090546607971e-01 -1.773920357227325439e-01 2.907948568463325500e-02 2.403546720743179321e-01 1.285328865051269531e-01 1.530133634805679321e-01 1.960903257131576538e-01 8.794514834880828857e-02 4.554620385169982910e-02 1.537313908338546753e-01 1.546982228755950928e-01 -3.103782236576080322e-01 1.251228153705596924e-01 7.062981277704238892e-02 -1.014520898461341858e-01 2.007815614342689514e-02 -3.604471981525421143e-01 -1.840488314628601074e-01 3.260072469711303711e-01 1.291640996932983398e-01 1.013517379760742188e-01
2.303321063518524170e-01 -1.313509978353977203e-02 2.315519750118255615e-02 1.458379030227661133e-01 -1.913851685822010040e-02 -1.640600711107254028e-01 -1.524698138236999512e-01 6.296517699956893921e-02 -1.036754474043846130e-01 -2.193935029208660126e-02 8.980129659175872803e-02 -1.064002588391304016e-01 2.646898627281188965e-01 1.739447116851806641e-01 3.279929161071777344e-01 -1.477818489074707031e-01 2.059557586908340454e-01 -1.460841447114944458e-01 1.753125041723251343e-01 2.048254162073135376e-01 5.512506514787673950e-02 1.970568299293518066e-01 4.141515493392944336e-02 2.255023419857025146e-01 1.828146516345441341e-03 -3.432900905609130859e-01 -1.816628724336624146e-01 2.167210280895233154e-01 -2.085778564214706421e-01 2.889647781848907471e-01 1.050206925719976425e-02 -2.330344468355178833e-01
-1.749082002788782120e-03 -4.118451848626136780e-02 -1.495216935873031616e-01 3.283987343311309814e-01 -1.768685281276702881e-01 -1.769220530986785889e-01 -3.761515319347381592e-01 9.814986027777194977e-03 1.860739290714263916e-01 7.549296319484710693e-02 -1.071794554591178894e-01 -4.530488327145576477e-02 1.232696417719125748e-02 -8.185568451881408691e-02 -9.991198778152465820e-02 4.053476732224225998e-03 -2.882727794349193573e-02 9.918414801359176636e-02 -4.683462902903556824e-03 3.572950065135955811e-01 -7.912834733724594116e-02 4.658918362110853195e-03 -1.875679641962051392e-01 3.014736473560333252e-01 -3.705963194370269775e-01 7.694283872842788696e-02 -5.220816936343908310e-03 -5.968244373798370361e-02 -3.036457598209381104e-01 1.553170531988143921e-01 5.943178758025169373e-02 -2.362325042486190796e-01
1.857334822416305542e-01 7.843361049890518188e-02 -2.828661501407623291e-01 1.112866029143333435e-01 -1.416234225034713745e-01 -1.201163530349731445e-01 -1.334375441074371338e-01 4.449382890015840530e-03 -2.004843801259994507e-01 3.078079223632812500e-01 -8.746435493230819702e-02 7.511641085147857666e-02 -1.802645921707153320e-01 -6.501243263483047485e-02 2.507271617650985718e-02 -1.025362759828567505e-01 -3.328193128108978271e-01 2.051108628511428833e-01 3.217858076095581055e-02 2.676188647747039795e-01 -3.056884706020355225e-01 1.767972409725189209e-01 2.763596363365650177e-02 -1.633896082639694214e-01 5.625694617629051208e-02 -3.604561835527420044e-02 1.310014282353222370e-03 3.155301213264465332e-01 -1.943949311971664429e-01 2.802632749080657959e-01 -1.314902305603027344e-01 -5.690078064799308777e-02
-7.557610422372817993e-02 -1.798295378684997559e-01 -2.279843203723430634e-02 6.765262037515640259e-02 -3.146567195653915405e-02 -3.916958570480346680e-01 3.520258143544197083e-02 1.814614981412887573e-01 2.082826197147369385e-02 2.177259512245655060e-02 -2.874459326267242432e-01 -2.075168192386627197e-01 6.298051774501800537e-02 2.427112013101577759e-01 -1.306932568550109863e-01 2.668708264827728271e-01 1.090402901172637939e-01 2.036496251821517944e-01 1.024467945098876953e-01 2.513944506645202637e-01 -4.866266623139381409e-02 3.809843361377716064e-01 -2.686049342155456543e-01 2.328064665198326111e-02 1.132890488952398300e-02 3.030170500278472900e-02 -6.466040387749671936e-03 -1.873113214969635010e-01 -1.748571842908859253e-01 1.841080337762832642e-01 1.822072416543960571e-01 -9.689149260520935059e-02
9.184142202138900757e-02 -1.298136264085769653e-01 1.151912733912467957e-01 7.772718369960784912e-02 -9.025837481021881104e-02 -1.539407223463058472e-01 -1.926327645778656006e-01 -1.271863430738449097e-01 5.087665468454360962e-02 3.277750909328460693e-01 -1.314096599817276001e-01 2.316177487373352051e-01 4.169362783432006836e-02 -2.423135004937648773e-02 2.502379752695560455e-02 2.880834043025970459e-01 3.051152825355529785e-01 9.946122020483016968e-02 -2.146610617637634277e-02 -2.669807970523834229e-01 -1.632061004638671875e-01 2.344593554735183716e-01 -4.252627026289701462e-03 3.308879733085632324e-01 -2.311680465936660767e-02 -1.252384483814239502e-01 -1.815186589956283569e-01 2.327918708324432373e-01 -1.049657016992568970e-01 1.827628761529922485e-01 -1.248463708907365799e-02 -2.993577718734741211e-01
-9.152013808488845825e-03 1.159552112221717834e-01 5.380241200327873230e-03 1.498209685087203979e-01 2.417808398604393005e-02 -1.969570852816104889e-02 -3.029091358184814453e-01 -1.614704579114913940e-01 -1.475839465856552124e-01 1.088884696364402771e-01 -5.299374088644981384e-02 -1.455583423376083374e-01 -3.800651431083679199e-01 -1.456558983772993088e-02 6.928869336843490601e-02 -1.076451092958450317e-01 3.664201796054840088e-01 2.860483229160308838e-01 -9.204412251710891724e-02 4.653415456414222717e-02 2.920700050890445709e-02 -3.134805709123611450e-03 1.435306668281555176e-01 1.440994888544082642e-01 9.252119064331054688e-02 -1.109635978937149048e-01 -1.034624651074409485e-01 -2.987129613757133484e-03 -3.602778315544128418e-01 1.681547909975051880e-01 -1.624615862965583801e-02 -4.094297289848327637e-01
-2.277538413181900978e-03 -1.391046643257141113e-01 4.422789067029953003e-02 -3.262149915099143982e-02 -3.980911150574684143e-02 -9.665893018245697021e-02 -8.161503076553344727e-02 -1.608477234840393066e-01 -4.153895005583763123e-02 4.872704744338989258e-01 -1.910218000411987305e-01 1.120005398988723755e-01 1.952493786811828613e-01 2.517931461334228516e-01 1.562839024700224400e-03 -1.263639181852340698e-01 7.554310560226440430e-02 2.455148994922637939e-01 8.090823143720626831e-02 2.913059592247009277e-01 5.024185404181480408e-03 -3.846484050154685974e-02 2.359189093112945557e-01 1.630178987979888916e-01 8.591807633638381958e-02 -1.359415799379348755e-01 -1.453166753053665161e-01 -1.428856998682022095e-01 -3.220437169075012207e-01 3.252157866954803467e-01 -1.280118431895971298e-02 -1.015678793191909790e-01
1.507211923599243164e-01 2.900102362036705017e-02 3.391239047050476074e-01 2.009225636720657349e-02 -2.514949142932891846e-01 -1.364677101373672485e-01 -2.792145013809204102e-01 -7.426688820123672485e-02 -2.155251204967498779e-01 1.146149262785911560e-02 -1.996724009513854980e-01 -2.392086088657379150e-01 -1.650801599025726318e-01 2.538962662220001221e-01 3.322459757328033447e-02 1.569994166493415833e-02 -6.262637209147214890e-03 2.472411841154098511e-01 -6.934101879596710205e-02 1.150638014078140259e-01 -7.083334028720855713e-02 2.011315226554870605e-01 1.025173142552375793e-01 1.190267428755760193e-01 4.539418220520019531e-02 -2.256282232701778412e-02 -4.213278368115425110e-02 1.117339059710502625e-01 -3.613494932651519775e-01 1.085840165615081787e-02 3.676748871803283691e-01 -1.639426946640014648e-01
1.983672529458999634e-01 1.336032897233963013e-02 9.898940473794937134e-02 9.637129306793212891e-02 -1.217408701777458191e-01 -1.871770322322845459e-01 -2.020103633403778076e-01 4.915541410446166992e-02 -9.466198831796646118e-02 1.182544007897377014e-01 -2.194103598594665527e-01 1.252395287156105042e-02 -1.183790192008018494e-01 2.809842526912689209e-01 1.856898218393325806e-01 -1.254068128764629364e-02 3.496361672878265381e-01 1.739007979631423950e-01 -3.741190582513809204e-02 2.792515456676483154e-01 -7.969831675291061401e-02 1.248180642724037170e-01 3.525134548544883728e-02 1.025666669011116028e-02 -3.862045407295227051e-01 -1.818706095218658447e-01 -7.309566438198089600e-02 2.845506668090820312e-01 -2.318522185087203979e-01 1.300766617059707642e-01 2.295206040143966675e-01 -4.912722483277320862e-02
1.853846609592437744e-01 -1.845999360084533691e-01 -2.080326974391937256e-01 -4.037456586956977844e-03 1.352244764566421509e-01 -2.693782150745391846e-01 -1.701321005821228027e-01 -1.061982139945030212e-01 -1.551520377397537231e-01 2.089699506759643555e-01 -5.411498248577117920e-02 9.454723447561264038e-03 3.444785624742507935e-02 -1.600031256675720215e-01 -2.839953303337097168e-01 -9.448312222957611084e-02 1.761267930269241333e-01 2.221014946699142456e-01 6.733417510986328125e-02 -2.747639641165733337e-02 -3.874599635601043701e-01 2.466359436511993408e-01 5.977794528007507324e-02 4.724171385169029236e-02 -8.122213184833526611e-02 1.198008060455322266e-01 -1.660762280225753784e-01 7.847217470407485962e-02 -4.259054958820343018e-01 -6.853979080915451050e-02 1.636314392089843750e-01 -1.032144948840141296e-02
-1.330495029687881470e-01 5.737789440900087357e-03 9.819390624761581421e-02 1.090516224503517151e-01 -3.651418909430503845e-02 -1.956201195716857910e-01 -3.619098067283630371e-01 -1.350509524345397949e-01 -7.710444927215576172e-02 1.762431301176548004e-02 -2.153299599885940552e-01 -1.208759620785713196e-01 -1.365752965211868286e-01 -3.639788180589675903e-02 8.567339181900024414e-02 -8.042693883180618286e-02 3.311156630516052246e-01 1.340592652559280396e-01 1.722878217697143555e-02 3.266693651676177979e-01 -7.780247181653976440e-02 2.072127163410186768e-01 -9.424006938934326172e-02 1.352821476757526398e-02 -1.526061147451400757e-01 -1.403423696756362915e-01 -3.229960501194000244e-01 3.526950022205710411e-03 -1.997002512216567993e-01 6.605438143014907837e-02 -2.870849370956420898e-01 -3.228538930416107178e-01
1.409708261489868164e-01 -2.647045552730560303e-01 -3.049995601177215576e-01 -1.085323169827461243e-01 1.393577605485916138e-01 3.431937843561172485e-02 1.423656847327947617e-02 -7.951036840677261353e-02 -9.776668995618820190e-02 1.929558962583541870e-01 -3.750927746295928955e-02 2.264430659124627709e-04 -1.137895509600639343e-01 3.385318815708160400e-01 -2.874359674751758575e-02 1.767954379320144653e-01 -3.845685347914695740e-02 -1.298993360251188278e-02 -4.873012751340866089e-02 2.729384005069732666e-01 -3.181078732013702393e-01 9.040420874953269958e-03 9.623431414365768433e-02 2.825539410114288330e-01 3.784635663032531738e-02 -1.641995310783386230e-01 -6.483526527881622314e-02 -9.630413353443145752e-02 -1.990397721529006958e-01 2.914117872714996338e-01 -2.847305238246917725e-01 -2.322256565093994141e-01
1.468054205179214478e-01 -2.412135154008865356e-01 -6.335516925901174545e-03 3.064373508095741272e-03 2.720956802368164062e-01 1.646870970726013184e-01 -2.372200340032577515e-01 1.572889275848865509e-02 2.454046905040740967e-01 3.090216219425201416e-01 -9.561996161937713623e-02 -5.987241491675376892e-02 -2.442799210548400879e-01 2.093212157487869263e-01 -2.068422175943851471e-02 1.888925582170486450e-01 -2.791672945022583008e-01 1.105403006076812744e-01 1.057431921362876892e-01 4.810316860675811768e-02 -1.833008080720901489e-01 2.486989647150039673e-01 7.563765347003936768e-02 -6.338047981262207031e-02 1.862675417214632034e-03 -2.265011817216873169e-01 -2.552926540374755859e-02 6.011308357119560242e-02 -1.898447573184967041e-01 1.911597996950149536e-01 -1.866575181484222412e-01 -2.875075936317443848e-01
-3.816904127597808838e-02 -3.320304155349731445e-01 9.354790300130844116e-02 1.533183008432388306e-01 7.313604652881622314e-02 -2.985551059246063232e-01 -2.921435795724391937e-02 -7.919006049633026123e-02 -1.198465228080749512e-01 1.132238730788230896e-01 -2.304522693157196045e-01 -2.182290107011795044e-01 -2.195289172232151031e-02 -5.636008828878402710e-02 1.948261857032775879e-01 -7.256127148866653442e-02 7.664396613836288452e-02 3.641168177127838135e-01 1.916491091251373291e-01 1.128374189138412476e-01 -1.454162783920764923e-02 1.568623036146163940e-01 1.033112481236457825e-01 -1.339108683168888092e-02 1.903186365962028503e-02 1.416664868593215942e-01 -2.108413875102996826e-01 -3.473337590694427490e-01 7.532707601785659790e-02 2.914645969867706299e-01 -5.745472013950347900e-02 -2.767615020275115967e-01
8.461375534534454346e-02 -2.730157077312469482e-01 -3.710203990340232849e-02 1.988390833139419556e-01 3.063925728201866150e-02 -2.131199389696121216e-01 -3.415992483496665955e-02 9.824103116989135742e-02 -1.771682500839233398e-02 1.037960126996040344e-01 -2.705025076866149902e-01 -1.868827790021896362e-01 -5.692426115274429321e-02 -9.171469509601593018e-02 4.291316028684377670e-03 -1.429561078548431396e-01 9.419700503349304199e-02 5.219620466232299805e-01 2.217275463044643402e-02 6.442290544509887695e-02 -2.922965884208679199e-01 1.858752220869064331e-01 -1.112079247832298279e-01 -1.649053096771240234e-01 -6.516794860363006592e-02 -3.268590942025184631e-02 1.313586384057998657e-01 -2.159638553857803345e-01 -1.830190978944301605e-02 8.803030103445053101e-02 -1.681402474641799927e-01 -3.432898223400115967e-01
1.165605410933494568e-01 2.473229356110095978e-02 2.986908331513404846e-02 1.578361378051340580e-03 2.330667525529861450e-02 2.024058252573013306e-02 -2.256899923086166382e-01 1.754377968609333038e-02 4.717243462800979614e-02 4.914035797119140625e-01 -2.052192538976669312e-01 -5.671091377735137939e-02 1.068949326872825623e-01 1.794316619634628296e-02 2.197452932596206665e-01 -2.213382422924041748e-01 5.146429315209388733e-02 2.814093530178070068e-01 1.893743127584457397e-02 1.205788031220436096e-01 -1.955812573432922363e-01 1.222876552492380142e-02 2.034204602241516113e-01 4.066005051136016846e-01 -1.878924667835235596e-01 -1.193920597434043884e-01 -6.544808298349380493e-02 -1.989449411630630493e-01 -1.946052312850952148e-01 1.947043091058731079e-01 2.074570162221789360e-03 1.536258608102798462e-01
-4.763666540384292603e-02 -1.060073450207710266e-01 -2.058674991130828857e-01 2.092814594507217407e-01 -2.098549604415893555e-01 1.004403978586196899e-01 -2.987277507781982422e-02 8.725229650735855103e-02 -1.019295677542686462e-01 3.877336382865905762e-01 -2.157824933528900146e-01 -1.237547844648361206e-01 -1.707226485013961792e-01 -2.017795443534851074e-01 2.151456288993358612e-02 1.913426816463470459e-02 2.752399742603302002e-01 -1.407309174537658691e-01 2.148600369691848755e-01 6.508113443851470947e-02 -2.209082990884780884e-02 1.599429100751876831e-01 -7.153217494487762451e-02 1.749053746461868286e-01 -1.890920102596282959e-01 1.186862215399742126e-01 -1.932521313428878784e-01 2.179824709892272949e-01 -1.194260343909263611e-01 3.026215732097625732e-01 -1.670418083667755127e-01 -2.611406743526458740e-01
2.849620580673217773e-01 -2.245914041996002197e-01 -2.171443551778793335e-01 -3.273170441389083862e-02 1.871450543403625488e-01 -8.777704089879989624e-02 -5.308685824275016785e-02 -2.613231539726257324e-02 -1.219071447849273682e-01 1.833079308271408081e-01 -4.625639691948890686e-02 -2.184965647757053375e-02 -1.808223724365234375e-01 3.249003589153289795e-01 -4.971131682395935059e-02 1.514618545770645142e-01 4.968512803316116333e-03 1.367522180080413818e-01 -1.121030822396278381e-01 3.029037714004516602e-01 8.269987069070339203e-03 3.164000436663627625e-02 -4.501485079526901245e-02 4.035508632659912109e-01 -1.049274429678916931e-01 -1.821277439594268799e-01 -9.361880272626876831e-02 5.167001485824584961e-02 -1.488797813653945923e-01 6.321617215871810913e-02 -3.426554203033447266e-01 -2.664069235324859619e-01
-7.731636613607406616e-02 6.278706341981887817e-02 1.128046885132789612e-01 1.099893376231193542e-01 -1.892905533313751221e-01 -1.867877691984176636e-01 -3.625964224338531494e-01 -7.590273022651672363e-02 8.363791555166244507e-02 -1.644837670028209686e-02 -1.732688099145889282e-01 -6.932920962572097778e-02 -6.368620786815881729e-03 3.966449946165084839e-02 -5.576151236891746521e-02 -1.892728656530380249e-01 2.783161401748657227e-01 1.905400753021240234e-01 5.876521021127700806e-02 3.266985714435577393e-01 -1.328417956829071045e-01 1.348529905080795288e-01 -1.100657656788825989e-01 1.867714524269104004e-01 -2.596792280673980713e-01 -1.179937347769737244e-01 -4.163570106029510498e-01 -3.131766617298126221e-02 -1.427440643310546875e-01 7.829669862985610962e-02 -5.492751672863960266e-02 -2.875128388404846191e-01
2.963816523551940918e-01 -1.499532163143157959e-01 -1.291623860597610474e-01 2.783401906490325928e-01 5.756597965955734253e-02 -2.217801511287689209e-01 -1.986721754074096680e-01 -1.318750530481338501e-01 -6.614329665899276733e-02 3.379312455654144287e-01 1.580444872379302979e-01 1.620131582021713257e-01 7.915468513965606689e-02 2.501907348632812500e-01 3.359953463077545166e-01 -1.600274443626403809e-02 6.880129873752593994e-02 4.564020037651062012e-02 -3.167071565985679626e-02 1.415767520666122437e-01 -1.510304212570190430e-01 2.360927909612655640e-01 -6.344567239284515381e-02 4.825109243392944336e-02 1.001736596226692200e-01 8.990017324686050415e-02 -2.764727473258972168e-01 -9.003337472677230835e-02 -2.453331500291824341e-01 6.843772530555725098e-02 2.054034173488616943e-01 1.088826283812522888e-01
4.180712997913360596e-02 -1.818186193704605103e-01 9.430740028619766235e-02 1.778426766395568848e-01 -1.375327110290527344e-01 -4.146499633789062500e-01 5.312446504831314087e-02 -8.604674786329269409e-02 1.882455870509147644e-02 -8.714683353900909424e-03 -2.891921103000640869e-01 -1.205277368426322937e-01 9.999027103185653687e-02 1.964551806449890137e-01 1.212963759899139404e-01 2.140091061592102051e-01 -5.741180106997489929e-02 -5.106218531727790833e-02 1.090201139450073242e-01 1.906145960092544556e-01 -4.614217579364776611e-02 3.279931545257568359e-01 -1.446992456912994385e-01 4.715957120060920715e-02 1.122617647051811218e-01 2.054795026779174805e-01 1.395262591540813446e-02 -4.348273202776908875e-02 -3.216481208801269531e-01 3.982250988483428955e-01 4.675177112221717834e-02 -8.815789222717285156e-02
1.792953312397003174e-01 2.239695936441421509e-01 -2.654028236865997314e-01 5.953858792781829834e-02 2.921523451805114746e-01 -1.031334325671195984e-01 -9.617091715335845947e-02 3.520789369940757751e-02 -1.197056565433740616e-02 2.111937105655670166e-01 5.980670079588890076e-02 -2.113838493824005127e-01 -1.361800581216812134e-01 1.651910096406936646e-01 -8.512918651103973389e-02 5.518847331404685974e-02 2.021874636411666870e-01 1.953016668558120728e-01 -2.405207604169845581e-01 2.055864036083221436e-01 -6.256234645843505859e-02 4.074213802814483643e-01 -1.221588179469108582e-01 5.603604763746261597e-02 7.484747469425201416e-02 -2.380833029747009277e-01 5.273047462105751038e-02 -1.133394539356231689e-01 -1.258388310670852661e-01 2.303529828786849976e-01 -5.111220758408308029e-03 -2.723117470741271973e-01
-4.645437002182006836e-02 1.680198162794113159e-01 2.618804872035980225e-01 -1.119903754442930222e-02 1.398757100105285645e-01 -3.076146841049194336e-01 -2.394675165414810181e-01 1.566740684211254120e-02 5.611993744969367981e-02 1.617705374956130981e-01 -1.924730688333511353e-01 -1.170492172241210938e-01 2.148303762078285217e-02 3.340582251548767090e-01 1.397826820611953735e-01 7.426648586988449097e-02 2.396797388792037964e-01 2.551021873950958252e-01 3.030262589454650879e-01 8.101971447467803955e-02 -3.694871813058853149e-02 5.482377018779516220e-03 -1.607298254966735840e-01 1.035898029804229736e-01 -1.449374705553054810e-01 7.099058479070663452e-02 -1.497523933649063110e-01 -7.446931675076484680e-03 -3.323722779750823975e-01 2.213076055049896240e-01 2.110353708267211914e-01 -2.368036657571792603e-02
1.725147366523742676e-01 1.704763323068618774e-01 -8.379992097616195679e-02 7.796500623226165771e-02 -5.030817165970802307e-02 -2.018449455499649048e-01 -2.116978913545608521e-01 3.499875590205192566e-02 5.533095821738243103e-02 3.498310446739196777e-01 -1.121910288929939270e-01 -7.831967622041702271e-02 3.116772137582302094e-02 1.182997971773147583e-01 6.946361809968948364e-02 9.274296462535858154e-02 -3.373104631900787354e-01 3.066278994083404541e-01 -3.326495289802551270e-01 2.106667459011077881e-01 1.062155216932296753e-01 3.825937509536743164e-01 2.000461705029010773e-02 2.332451194524765015e-01 3.454249585047364235e-03 -7.751875370740890503e-02 1.387473102658987045e-02 -2.308038026094436646e-01 -2.802630700170993805e-02 1.575799435377120972e-01 -7.588943094015121460e-02 -6.869100499898195267e-03
1.983456909656524658e-01 -2.283911108970642090e-01 -1.165011525154113770e-01 -1.378125627525150776e-03 -4.504365324974060059e-01 -9.171500056982040405e-02 -1.263138204813003540e-01 9.864100068807601929e-02 5.914418026804924011e-02 2.523044049739837646e-01 -6.748925149440765381e-02 -1.029372811317443848e-01 1.863002330064773560e-01 6.012169271707534790e-02 -9.568541496992111206e-02 1.730094999074935913e-01 1.388902068138122559e-01 -4.584139585494995117e-02 1.586061418056488037e-01 1.744131147861480713e-01 5.125469714403152466e-02 1.226532459259033203e-01 -3.213932737708091736e-02 2.927930653095245361e-01 -1.671376079320907593e-01 6.076820939779281616e-02 6.680495291948318481e-02 2.271317094564437866e-01 -2.601594030857086182e-01 2.361031323671340942e-01 -2.135343700647354126e-01 -2.451774924993515015e-01
9.275104850530624390e-02 -5.305800586938858032e-02 9.399928897619247437e-02 1.954790353775024414e-01 -2.234974354505538940e-01 -1.442977637052536011e-01 -1.362175494432449341e-01 -1.593885868787765503e-01 -9.943431615829467773e-02 -5.913765728473663330e-02 -3.006257675588130951e-02 -1.688353121280670166e-01 -2.872010767459869385e-01 3.098288178443908691e-01 -1.073629856109619141e-01 -1.513174176216125488e-01 1.030078083276748657e-01 1.889183819293975830e-01 -1.356382817029953003e-01 4.472181797027587891e-01 -8.258983492851257324e-02 2.618621289730072021e-01 -1.543234884738922119e-01 3.759175911545753479e-02 -1.033582352101802826e-02 -4.784125834703445435e-02 6.817004829645156860e-02 1.752689927816390991e-01 -1.913288682699203491e-01 2.287471294403076172e-01 1.403952687978744507e-01 -2.436728775501251221e-01
3.766293227672576904e-01 1.222063004970550537e-01 -1.035750061273574829e-01 -1.908122599124908447e-01 2.730554901063442230e-02 -1.246140450239181519e-01 -1.869866549968719482e-01 3.440312668681144714e-02 1.346836686134338379e-01 4.504052549600601196e-02 -3.361226022243499756e-01 2.065462619066238403e-02 -1.757565140724182129e-01 -1.604998856782913208e-01 1.535889059305191040e-01 -1.545597910881042480e-01 2.121679931879043579e-01 2.597074210643768311e-01 1.063637956976890564e-01 2.698785960674285889e-01 -6.462275981903076172e-02 2.441420853137969971e-01 -1.174655333161354065e-01 3.723916783928871155e-02 5.237547680735588074e-02 -2.508313059806823730e-01 1.298469156026840210e-01 -1.313196271657943726e-01 -2.087902724742889404e-01 2.291167974472045898e-01 1.642072945833206177e-01 8.695420622825622559e-02
6.149813532829284668e-02 1.507430076599121094e-01 7.090808451175689697e-02 2.254951000213623047e-01 -1.613760143518447876e-01 -7.200400531291961670e-02 6.755542755126953125e-02 -1.314584612846374512e-01 -3.662344813346862793e-01 1.108026951551437378e-01 -2.948676645755767822e-01 -3.050874471664428711e-01 8.037754334509372711e-03 -3.463463857769966125e-02 1.360583454370498657e-01 -2.096293121576309204e-02 2.081522159278392792e-02 4.235496520996093750e-01 5.409941077232360840e-02 1.293866336345672607e-01 1.657195687294006348e-01 3.532187342643737793e-01 -5.544683709740638733e-02 2.140698768198490143e-02 1.165193393826484680e-01 3.992634266614913940e-02 1.290712356567382812e-01 -6.783608812838792801e-03 -1.225366592407226562e-01 2.525997757911682129e-01 -1.614851653575897217e-01 -1.608448177576065063e-01
1.806679069995880127e-01 3.291150555014610291e-02 -2.792003452777862549e-01 -5.000393721275031567e-04 2.728288620710372925e-02 -2.263346761465072632e-01 3.164825960993766785e-02 1.395956147462129593e-02 -1.224646046757698059e-01 1.010693460702896118e-01 2.430196106433868408e-02 1.638156920671463013e-01 -2.209238111972808838e-01 1.233002245426177979e-01 -5.238760635256767273e-02 1.372570693492889404e-01 1.491704583168029785e-01 2.149410992860794067e-01 -6.234686449170112610e-02 1.140474006533622742e-01 1.320075839757919312e-01 1.601369976997375488e-01 -2.821545600891113281e-01 3.482060432434082031e-01 -3.862175717949867249e-02 -4.098184406757354736e-02 -9.113983064889907837e-02 -1.457081735134124756e-01 -2.732330262660980225e-01 5.054215192794799805e-01 6.703280657529830933e-02 1.840088516473770142e-02
1.346706449985504150e-01 1.614290475845336914e-01 -1.026509702205657959e-01 1.453252881765365601e-02 5.524886772036552429e-02 -3.231476843357086182e-01 -5.709353089332580566e-02 2.057554870843887329e-01 -2.823694376274943352e-04 4.384089112281799316e-01 1.125902030616998672e-02 -5.263762921094894409e-02 7.997272908687591553e-02 1.763903200626373291e-01 9.154583513736724854e-02 -2.249090373516082764e-02 -2.790944278240203857e-01 2.263213247060775757e-01 8.455026149749755859e-02 9.330400498583912849e-04 -5.605066940188407898e-02 3.580469787120819092e-01 1.328505855053663254e-02 4.317417144775390625e-01 -1.352902352809906006e-01 1.475095599889755249e-01 -7.155015319585800171e-02 -1.565015017986297607e-01 -1.348728835582733154e-01 6.495398283004760742e-02 1.405591145157814026e-03 -6.496763974428176880e-02
5.199297517538070679e-02 1.136589124798774719e-01 -7.172000408172607422e-02 9.516435861587524414e-02 -3.370379805564880371e-01 -8.861851692199707031e-02 -2.044910192489624023e-01 -2.047243416309356689e-01 5.293499561958014965e-04 7.707136124372482300e-02 -1.866658478975296021e-01 2.419148571789264679e-02 -2.013381421566009521e-01 -3.062795661389827728e-02 -1.158341988921165466e-01 3.306211233139038086e-01 5.563092976808547974e-02 3.168572112917900085e-02 2.322027981281280518e-01 1.027476117014884949e-01 -4.070897772908210754e-02 4.130787551403045654e-01 1.508397161960601807e-01 3.289854526519775391e-01 -1.543836444616317749e-01 -9.981315582990646362e-03 -1.425906121730804443e-01 3.206375241279602051e-01 -1.287069916725158691e-01 2.980052866041660309e-02 -8.076934516429901123e-02 -1.285626292228698730e-01
1.450919508934020996e-01 -2.977967262268066406e-01 -3.272402286529541016e-01 -9.195450693368911743e-02 -1.721202582120895386e-01 1.098724827170372009e-01 -4.151504039764404297e-01 -7.245640456676483154e-02 9.907412528991699219e-02 8.000620454549789429e-02 1.625029928982257843e-02 6.921698804944753647e-03 3.588240593671798706e-02 -1.500321179628372192e-01 -1.740233413875102997e-02 -5.861166492104530334e-02 -9.869436174631118774e-02 1.791006475687026978e-01 1.681299805641174316e-01 3.631067276000976562e-01 -2.393576502799987793e-01 9.261803328990936279e-02 8.464388549327850342e-02 7.323769479990005493e-02 9.141269326210021973e-02 1.454415917396545410e-01 9.028501063585281372e-02 -7.334955781698226929e-02 -3.210339844226837158e-01 2.097335308790206909e-01 1.696389354765415192e-02 -2.016244083642959595e-01
4.510578215122222900e-01 -2.700194716453552246e-01 -1.378062963485717773e-01 1.638310253620147705e-01 1.001808270812034607e-01 -1.138875540345907211e-02 -6.361854821443557739e-02 -9.927734732627868652e-02 -9.976682811975479126e-02 1.193595454096794128e-01 1.412120014429092407e-01 1.112003847956657410e-01 8.556338399648666382e-02 2.776271104812622070e-01 1.640615612268447876e-01 1.930815130472183228e-01 -5.412451922893524170e-03 1.753912717103958130e-01 -5.409571900963783264e-02 1.738885939121246338e-01 -1.943594217300415039e-02 1.624152213335037231e-01 -2.095050066709518433e-01 3.273366689682006836e-01 -7.309825718402862549e-02 2.224971167743206024e-02 -1.696988493204116821e-01 -3.619662672281265259e-02 -2.930351793766021729e-01 1.766214519739151001e-01 -2.078002840280532837e-01 1.033912971615791321e-01
1.784063577651977539e-01 5.865652114152908325e-02 1.852804422378540039e-01 1.795595586299896240e-01 -2.032055146992206573e-02 -1.456456780433654785e-01 -2.942099869251251221e-01 -1.414730399847030640e-01 -6.895298510789871216e-02 3.240236043930053711e-01 1.456950418651103973e-02 -1.346814632415771484e-01 1.905111521482467651e-01 1.312970835715532303e-02 8.057080209255218506e-02 8.291996084153652191e-03 -2.032607644796371460e-01 3.539726436138153076e-01 -2.153275310993194580e-01 -7.376666367053985596e-02 -1.103781685233116150e-01 4.435580372810363770e-01 7.188415527343750000e-02 1.019520163536071777e-01 1.446602791547775269e-01 -1.050861403346061707e-01 -1.068228483200073242e-01 -1.427832245826721191e-01 -1.298445761203765869e-01 -1.022760495543479919e-01 -2.495604157447814941e-01 -5.059607699513435364e-02
2.053433358669281006e-01 7.347681559622287750e-03 -3.228242322802543640e-02 1.598294079303741455e-01 -1.573789566755294800e-01 -7.792448997497558594e-02 -3.328421711921691895e-02 5.182818695902824402e-02 7.468231767416000366e-02 2.167843282222747803e-01 -1.005367040634155273e-01 -3.031488358974456787e-01 2.145764082670211792e-01 -6.030097976326942444e-02 -5.057267099618911743e-02 -3.827901929616928101e-02 -5.107122287154197693e-02 3.446657583117485046e-02 3.448552489280700684e-01 3.312595188617706299e-01 1.064937040209770203e-01 2.865138649940490723e-01 -4.416469528223387897e-05 8.350362628698348999e-02 -2.299711853265762329e-01 -4.197711125016212463e-02 -1.483481079339981079e-01 1.572771817445755005e-01 -1.146918013691902161e-01 2.071764767169952393e-01 -3.792787669226527214e-03 -4.448993206024169922e-01
2.442100048065185547e-01 2.559896185994148254e-02 -2.870686650276184082e-01 6.885001808404922485e-02 9.969642013311386108e-02 -3.251874148845672607e-01 -1.354732215404510498e-01 -1.381556540727615356e-01 -2.506249547004699707e-01 1.198216676712036133e-01 -5.429470166563987732e-02 4.371889308094978333e-02 2.064969390630722046e-02 -1.754198595881462097e-02 -4.054014682769775391e-01 6.107319146394729614e-02 1.258220225572586060e-01 2.319689989089965820e-01 8.940455503761768341e-03 9.589432179927825928e-02 -2.958033382892608643e-01 3.604045212268829346e-01 7.663907855749130249e-02 6.690579652786254883e-02 -2.454354465007781982e-01 5.470023676753044128e-02 1.170999035239219666e-01 8.998740464448928833e-02 -1.747111380100250244e-01 7.413178682327270508e-02 -1.423871666193008423e-01 2.440508082509040833e-02
3.931956738233566284e-02 -1.651743203401565552e-01 6.079101935029029846e-02 2.384069114923477173e-01 -3.924876153469085693e-01 9.324492514133453369e-02 -5.520399659872055054e-02 2.047179490327835083e-01 -7.592112571001052856e-02 1.292584463953971863e-02 -3.916632756590843201e-02 5.183188244700431824e-02 -8.597986889071762562e-04 -1.763056069612503052e-01 4.764512181282043457e-03 5.539624392986297607e-02 2.225888669490814209e-01 3.472561240196228027e-01 1.756451427936553955e-01 4.030373692512512207e-01 -1.979898065328598022e-01 3.022057712078094482e-01 1.282167881727218628e-01 2.197071164846420288e-02 -6.706865876913070679e-02 -1.131235882639884949e-01 1.182829216122627258e-01 -5.687085539102554321e-02 -2.138084322214126587e-01 4.471064358949661255e-02 -1.948938220739364624e-01 -1.658979207277297974e-01
2.007752209901809692e-01 -2.089675813913345337e-01 -2.626971900463104248e-01 -8.281017839908599854e-02 -2.189332693815231323e-01 -1.401134729385375977e-01 -2.369309961795806885e-01 -1.452239975333213806e-02 -2.215317077934741974e-02 -1.155676171183586121e-01 -2.442538738250732422e-01 -8.694288134574890137e-02 -2.147464007139205933e-01 -4.314757511019706726e-02 8.069004863500595093e-03 -1.857609301805496216e-01 -1.082990318536758423e-01 1.062669605016708374e-01 2.866747789084911346e-03 2.009099721908569336e-01 -1.316216140985488892e-01 -4.551844671368598938e-02 8.245708048343658447e-02 2.155631482601165771e-01 -2.805776335299015045e-02 -1.839368641376495361e-01 2.223256602883338928e-02 -2.298168838024139404e-01 -2.838664054870605469e-01 4.864521920680999756e-01 4.365538805723190308e-02 -9.756563603878021240e-02
4.264006614685058594e-01 -9.551835805177688599e-02 -9.768499433994293213e-02 2.884667515754699707e-01 1.702983528375625610e-01 -7.721444219350814819e-02 -5.379056185483932495e-02 -1.596834212541580200e-01 2.096828445792198181e-02 7.720379531383514404e-02 -1.565588563680648804e-01 -2.679537534713745117e-01 5.747736617922782898e-02 9.668204933404922485e-03 -2.340209633111953735e-01 5.956866964697837830e-02 -1.167343184351921082e-02 3.970719277858734131e-01 1.496429592370986938e-01 3.245708346366882324e-02 -1.401894632726907730e-02 2.659448981285095215e-01 -9.693606942892074585e-02 2.389628253877162933e-02 -1.629796922206878662e-01 1.043985858559608459e-01 6.214498728513717651e-02 2.648536562919616699e-01 -4.642176255583763123e-02 3.139009773731231689e-01 -1.033463031053543091e-01 5.955189093947410583e-02
7.534765452146530151e-02 -9.734424948692321777e-02 -2.858097665011882782e-02 -2.572857774794101715e-02 1.334997415542602539e-01 5.512915551662445068e-02 -2.110923379659652710e-01 -1.005252450704574585e-01 1.988911330699920654e-01 5.540687441825866699e-01 -9.300139546394348145e-02 9.003035724163055420e-02 -6.362532079219818115e-02 7.404776662588119507e-02 1.292396932840347290e-01 2.318978905677795410e-01 7.016883045434951782e-02 3.831360936164855957e-01 -8.638865500688552856e-02 -1.047322675585746765e-01 -7.086430490016937256e-02 8.008441329002380371e-02 -2.014215849339962006e-02 6.910121440887451172e-02 6.532531697303056717e-04 -2.076792120933532715e-01 -2.081537693738937378e-01 -1.676620841026306152e-01 -3.600775077939033508e-02 3.621575832366943359e-01 1.750604063272476196e-01 9.528537280857563019e-03
2.129861712455749512e-01 -2.321280986070632935e-01 2.046130001544952393e-01 2.843237854540348053e-02 -6.957239471375942230e-03 5.970912426710128784e-02 -1.630105823278427124e-01 7.709968090057373047e-02 -5.030515417456626892e-02 5.043839216232299805e-01 -8.071532100439071655e-02 -2.725007832050323486e-01 -1.138342693448066711e-01 1.347406357526779175e-01 -5.022920295596122742e-02 2.354683130979537964e-01 -1.903308331966400146e-01 1.103727146983146667e-01 1.453637331724166870e-01 -1.392620503902435303e-01 -2.905924022197723389e-01 4.036312550306320190e-02 1.314114183187484741e-01 2.785170376300811768e-01 7.332485402002930641e-04 -1.719534546136856079e-01 -1.212353929877281189e-01 -6.360255181789398193e-02 -2.114574909210205078e-01 7.825642824172973633e-02 -1.616649776697158813e-01 -5.391996353864669800e-03
1.752865016460418701e-01 2.931876480579376221e-01 1.013994738459587097e-01 1.051907166838645935e-01 -1.506482064723968506e-01 1.168529912829399109e-01 -7.094448059797286987e-02 -2.632937766611576080e-02 -2.127137631177902222e-01 4.478932321071624756e-01 1.542790234088897705e-01 -1.360891610383987427e-01 -8.416327089071273804e-02 1.563670188188552856e-01 -1.370745748281478882e-01 3.175447881221771240e-02 4.225970711559057236e-03 1.954494230449199677e-02 1.968690007925033569e-01 1.505981534719467163e-01 -7.755575329065322876e-02 1.419736444950103760e-01 -1.755130290985107422e-01 9.010871499776840210e-02 4.753281548619270325e-02 -1.250867098569869995e-01 -1.389439553022384644e-01 -1.521579623222351074e-01 -4.719316959381103516e-01 1.398797929286956787e-01 -2.234483212232589722e-01 2.952637523412704468e-02
5.588638409972190857e-02 4.495699703693389893e-02 1.098763793706893921e-01 -1.681401133537292480e-01 7.602909114211797714e-03 -1.750351786613464355e-01 -3.038424849510192871e-01 -5.141634121537208557e-02 -1.084823235869407654e-01 4.819430783390998840e-02 6.927653402090072632e-02 -2.570499181747436523e-01 7.234158366918563843e-02 3.619041666388511658e-02 -1.906933821737766266e-02 -1.516015827655792236e-01 4.883719384670257568e-01 1.272641271352767944e-01 1.501674503087997437e-01 3.364693522453308105e-01 4.136915504932403564e-02 3.529104292392730713e-01 1.811941340565681458e-02 1.516999900341033936e-01 -1.636435836553573608e-01 -3.859741240739822388e-02 -2.407737076282501221e-01 -1.406308412551879883e-01 -2.072687298059463501e-01 1.399410963058471680e-01 3.051232732832431793e-02 6.664372235536575317e-02
-2.537872083485126495e-02 -1.680989116430282593e-01 1.004638001322746277e-01 9.300713986158370972e-02 4.497347772121429443e-02 -2.126115858554840088e-01 -1.427703946828842163e-01 -1.087140962481498718e-01 -7.395251840353012085e-02 4.099394977092742920e-01 -1.661850810050964355e-01 -2.798389457166194916e-02 2.876243293285369873e-01 1.412156373262405396e-01 2.375077642500400543e-02 -2.851323187351226807e-01 -8.372784405946731567e-02 1.800844520330429077e-01 9.545329213142395020e-02 1.431860774755477905e-01 1.889137551188468933e-02 4.746696725487709045e-02 1.656138896942138672e-01 1.762292981147766113e-01 -9.791915863752365112e-02 -1.114238575100898743e-01 -1.206991448998451233e-01 -9.902456402778625488e-02 -3.349773883819580078e-01 3.934752047061920166e-01 2.069923430681228638e-01 8.229443803429603577e-03
-4.093088954687118530e-02 -8.233869820833206177e-02 -2.721248567104339600e-01 5.810116976499557495e-02 -1.583537459373474121e-01 -5.707204714417457581e-02 7.810818403959274292e-02 -1.201484575867652893e-01 -9.170825034379959106e-02 2.470595687627792358e-01 5.381453782320022583e-03 -4.776373878121376038e-02 -5.153403878211975098e-01 2.819668352603912354e-01 8.843281865119934082e-02 1.936236582696437836e-02 1.450311839580535889e-01 -9.291267488151788712e-04 -9.583590924739837646e-02 1.802574247121810913e-01 -2.051713019609451294e-01 8.527994900941848755e-02 -2.126295119524002075e-01 2.195870429277420044e-01 6.831409782171249390e-02 -5.022695660591125488e-02 -3.808766230940818787e-02 8.245859295129776001e-02 -2.283323705196380615e-01 2.157062441110610962e-01 -9.573820978403091431e-02 -3.338141143321990967e-01
6.972426921129226685e-02 1.328852325677871704e-01 2.115214169025421143e-01 -1.616208814084529877e-02 -1.727304887026548386e-03 -3.295093774795532227e-01 -2.198334336280822754e-01 -1.459075212478637695e-01 -1.482722610235214233e-01 2.919052541255950928e-01 -1.354729384183883667e-01 -1.996877640485763550e-01 3.241058811545372009e-02 -9.873477369546890259e-02 5.965672805905342102e-02 -1.293729525059461594e-02 3.542266041040420532e-02 2.597934305667877197e-01 5.848506093025207520e-02 -1.799045801162719727e-01 -9.515844285488128662e-02 3.388848602771759033e-01 7.176969200372695923e-02 -1.793687492609024048e-01 8.485661447048187256e-02 9.704832732677459717e-02 1.303156614303588867e-01 -3.014526069164276123e-01 -3.794392049312591553e-01 1.700489521026611328e-01 -7.300505787134170532e-02 -7.671154290437698364e-02
2.215696424245834351e-01 -2.350148111581802368e-01 1.752650439739227295e-01 -4.282485693693161011e-02 1.648515313863754272e-01 -2.085787504911422729e-01 -5.514254793524742126e-02 -1.438123360276222229e-02 -2.654318086570128798e-05 3.231573700904846191e-01 -5.968267843127250671e-02 -3.024673461914062500e-02 -6.153131276369094849e-02 -2.765440046787261963e-01 -6.471160799264907837e-02 4.655910283327102661e-02 4.602211713790893555e-02 2.739628553390502930e-01 8.237233012914657593e-02 1.139676123857498169e-01 -2.307192087173461914e-01 -1.549342274665832520e-01 -1.195414736866950989e-01 1.104430258274078369e-01 4.866797104477882385e-02 6.204568594694137573e-02 -2.914454936981201172e-01 -1.450576037168502808e-01 -2.405625283718109131e-01 -9.374351799488067627e-02 -1.199771761894226074e-01 -4.469278156757354736e-01
2.479593008756637573e-01 1.559085398912429810e-02 1.747317984700202942e-02 -3.561228886246681213e-02 -1.989861726760864258e-01 -1.626563370227813721e-01 4.704801738262176514e-02 1.250748038291931152e-01 1.699076965451240540e-02 5.194160342216491699e-01 -1.348053514957427979e-01 1.439544260501861572e-01 -4.286314174532890320e-02 2.196908295154571533e-01 -1.698056608438491821e-01 2.643633484840393066e-01 2.263612300157546997e-01 9.965538978576660156e-02 6.317386776208877563e-02 -8.068883419036865234e-02 -1.182407662272453308e-01 1.718197166919708252e-01 1.532509624958038330e-01 2.271496653556823730e-01 -6.681268662214279175e-02 -3.232141211628913879e-02 -2.512613236904144287e-01 -2.279024012386798859e-02 -2.421358525753021240e-01 7.841455191373825073e-02 -2.109912037849426270e-01 -1.620967984199523926e-01
2.917667925357818604e-01 -1.552367061376571655e-01 -1.786773651838302612e-01 4.544334486126899719e-02 2.673385143280029297e-01 6.442659534513950348e-03 -2.435317263007164001e-02 4.192943498492240906e-02 4.784983396530151367e-02 1.861408054828643799e-01 -2.173316478729248047e-01 -1.396211087703704834e-01 1.194307804107666016e-01 1.246692985296249390e-01 -2.878590524196624756e-01 1.766442805528640747e-01 3.990452364087104797e-02 4.113255739212036133e-01 3.374715745449066162e-01 9.253942407667636871e-03 -6.422672420740127563e-02 1.302035301923751831e-01 -2.345424145460128784e-01 1.329423487186431885e-01 1.874059438705444336e-01 9.993510693311691284e-02 -1.877439767122268677e-01 1.073341220617294312e-01 -1.040490642189979553e-01 1.277986168861389160e-01 1.406732946634292603e-01 -1.343258470296859741e-01
2.516096830368041992e-01 1.225974503904581070e-02 -2.221365272998809814e-02 1.754237413406372070e-01 -3.288061916828155518e-01 -1.607805897947400808e-04 -2.752822339534759521e-01 -3.303578123450279236e-02 6.315325200557708740e-02 2.698574662208557129e-01 -6.747414916753768921e-02 -2.329674735665321350e-02 2.745159268379211426e-01 -9.087458997964859009e-02 -7.544877380132675171e-02 2.910846285521984100e-02 -1.059726113453507423e-03 6.138940528035163879e-02 4.062316119670867920e-01 1.942747533321380615e-01 2.543687634170055389e-02 -8.264550939202308655e-03 -9.673694521188735962e-02 1.434847414493560791e-01 -6.938592344522476196e-02 1.178267672657966614e-01 -1.503114253282546997e-01 2.164601087570190430e-01 -3.098165392875671387e-01 2.203341722488403320e-01 -9.749901294708251953e-02 -2.623792290687561035e-01
-9.198529273271560669e-02 -1.402933746576309204e-01 1.040773093700408936e-02 2.999242953956127167e-02 1.562477350234985352e-01 -8.441913127899169922e-02 2.642634510993957520e-02 -1.607993692159652710e-01 1.886870861053466797e-01 7.600973546504974365e-02 5.494908988475799561e-02 -8.997780829668045044e-02 -1.894492357969284058e-01 -2.125887572765350342e-01 1.033647209405899048e-01 7.658884860575199127e-03 2.628032350912690163e-03 4.082533717155456543e-01 -3.476641327142715454e-02 2.413909137248992920e-01 -2.519776821136474609e-01 2.185774594545364380e-01 -2.432359158992767334e-01 7.511153072118759155e-02 1.878803968429565430e-02 1.139940917491912842e-01 1.173474416136741638e-01 1.092385151423513889e-03 -1.983452737331390381e-01 4.775805473327636719e-01 -2.676605880260467529e-01 -3.833486698567867279e-03
-8.393389731645584106e-02 -2.954212129116058350e-01 1.303296685218811035e-01 2.177042141556739807e-02 -1.250800583511590958e-02 -5.104867219924926758e-01 6.945414841175079346e-02 1.566908061504364014e-01 -7.732643932104110718e-02 1.643305122852325439e-01 -1.632528007030487061e-01 -1.530309617519378662e-01 7.746359705924987793e-02 1.252029091119766235e-01 4.669962450861930847e-02 1.226149797439575195e-01 -7.820551097393035889e-02 4.340874776244163513e-02 1.321364045143127441e-01 3.462912142276763916e-01 7.528947293758392334e-02 2.868224084377288818e-01 -7.528708875179290771e-02 8.602482080459594727e-02 5.085736885666847229e-02 1.770697534084320068e-01 5.275755189359188080e-03 3.977624326944351196e-02 -3.678028583526611328e-01 2.162514775991439819e-01 9.299352020025253296e-02 -5.935917049646377563e-02
-9.876511245965957642e-02 -9.877250343561172485e-02 7.010056078433990479e-02 1.418694257736206055e-01 -5.192899703979492188e-02 -1.287529915571212769e-01 -1.569978594779968262e-01 -2.553957700729370117e-01 9.871858358383178711e-02 3.205317258834838867e-01 -7.865220308303833008e-02 2.497437968850135803e-02 2.969096302986145020e-01 4.605286195874214172e-02 6.202565878629684448e-02 -1.896704584360122681e-01 -2.177514508366584778e-02 2.409330308437347412e-01 1.851058192551136017e-02 2.099686861038208008e-01 -3.772419318556785583e-02 1.373796910047531128e-01 2.274049818515777588e-01 1.962102055549621582e-01 -1.172575578093528748e-01 -1.929742693901062012e-01 -1.187389194965362549e-01 -1.565591543912887573e-01 -4.107138216495513916e-01 3.480699658393859863e-01 6.286829710006713867e-02 -7.474378682672977448e-03
6.448961049318313599e-02 -2.030187100172042847e-01 -9.757019579410552979e-02 8.494325727224349976e-02 -1.584973931312561035e-02 -5.140072852373123169e-02 -3.036903440952301025e-01 -5.194101482629776001e-03 -1.256980150938034058e-01 3.177932202816009521e-01 -7.913357019424438477e-02 1.189207434654235840e-01 7.756850123405456543e-02 1.868783086538314819e-01 -1.343958079814910889e-01 -2.648941054940223694e-02 1.807017326354980469e-01 1.959150731563568115e-01 1.842046380043029785e-01 3.215198814868927002e-01 1.074728667736053467e-01 2.647011578083038330e-01 4.435870945453643799e-01 1.774269789457321167e-01 -1.757229566574096680e-01 -9.999943897128105164e-03 6.650905311107635498e-02 -6.938049197196960449e-02 -1.832239478826522827e-01 2.071007937192916870e-01 1.023091152310371399e-01 -2.205249667167663574e-02
1.707164011895656586e-02 -1.592327840626239777e-02 -2.251764982938766479e-01 -5.463246256113052368e-02 1.573013328015804291e-02 5.587725713849067688e-02 -3.084253370761871338e-01 -2.597674429416656494e-01 -1.632836014032363892e-01 3.636885881423950195e-01 -2.618201673030853271e-01 -2.024927586317062378e-01 8.236727863550186157e-02 2.649511098861694336e-01 1.041733548045158386e-01 -1.430788934230804443e-01 -1.314590722322463989e-01 3.305593132972717285e-01 -2.369927056133747101e-02 1.240368932485580444e-02 -3.072929382324218750e-02 1.275829970836639404e-01 -3.194221481680870056e-02 2.001546770334243774e-01 -1.340616047382354736e-01 -2.899594902992248535e-01 -2.293347269296646118e-01 -1.816233992576599121e-02 -2.092439085245132446e-01 1.738371886312961578e-02 1.344416886568069458e-01 -1.721109449863433838e-02
-8.077196776866912842e-03 -1.375905871391296387e-01 -2.178184688091278076e-01 3.187642991542816162e-01 5.097139999270439148e-02 1.097835414111614227e-02 -8.126769959926605225e-02 -2.173386216163635254e-01 -3.185378760099411011e-02 3.670589923858642578e-01 -1.770821064710617065e-01 3.168158978223800659e-02 2.808720171451568604e-01 2.844471484422683716e-02 -1.183672323822975159e-01 -1.742151975631713867e-01 -1.554634142667055130e-02 1.957396417856216431e-01 2.206883579492568970e-01 3.351560235023498535e-02 -3.151223808526992798e-02 2.929656207561492920e-01 -1.071917116641998291e-01 2.186692357063293457e-01 -7.441597431898117065e-02 -2.470982819795608521e-01 -2.025654762983322144e-01 -1.299721300601959229e-01 -2.324817925691604614e-01 2.366493791341781616e-01 6.216807663440704346e-02 1.013568714261054993e-01
-4.397758841514587402e-02 -2.308874279260635376e-01 -8.651312440633773804e-02 -8.180212229490280151e-02 5.275947228074073792e-02 6.287756562232971191e-02 -2.281152307987213135e-01 -1.877213120460510254e-01 -4.299829900264739990e-02 5.791458487510681152e-01 -3.270254731178283691e-01 -1.874760538339614868e-01 -2.750500440597534180e-01 5.483162403106689453e-02 -1.340335309505462646e-01 2.521599531173706055e-01 1.590502411127090454e-01 -5.938076972961425781e-02 1.143035665154457092e-02 6.284476816654205322e-02 -2.407217174768447876e-01 9.784244745969772339e-02 -1.457572430372238159e-01 -1.339965462684631348e-01 7.734747231006622314e-02 7.697119563817977905e-02 -5.564039945602416992e-02 -8.173599839210510254e-02 -1.003915220499038696e-01 9.862193465232849121e-02 -5.925992876291275024e-02 -1.112829223275184631e-01
1.648456901311874390e-01 5.237477645277976990e-02 5.570348724722862244e-02 1.342038810253143311e-01 -8.840178698301315308e-02 1.693506911396980286e-02 -1.895032674074172974e-01 5.347552895545959473e-02 -4.190954566001892090e-01 2.688226401805877686e-01 -3.332161605358123779e-01 -2.016703784465789795e-02 -3.989087790250778198e-02 -3.698274493217468262e-02 2.576841711997985840e-01 2.200113683938980103e-01 1.128631904721260071e-01 1.873798221349716187e-01 7.208450697362422943e-03 -1.748878136277198792e-02 5.103817954659461975e-02 4.131119549274444580e-01 -1.264028716832399368e-02 -7.955265045166015625e-02 6.632049381732940674e-02 2.285674065351486206e-01 1.344262063503265381e-01 -9.397508949041366577e-02 -1.496646553277969360e-01 7.883210480213165283e-02 -3.471850603818893433e-02 -2.892410159111022949e-01
8.841178566217422485e-02 -3.077693581581115723e-01 1.740925759077072144e-01 2.564054131507873535e-01 -1.882358342409133911e-01 2.077713608741760254e-01 6.995541602373123169e-02 -1.764828525483608246e-02 -8.109680563211441040e-02 1.649279445409774780e-01 1.429399549961090088e-01 -2.807264216244220734e-02 -2.419618070125579834e-01 6.804382055997848511e-02 3.810085356235504150e-02 1.260348856449127197e-01 2.101249396800994873e-01 2.695634663105010986e-01 1.101886630058288574e-01 1.746015846729278564e-01 -1.216639727354049683e-01 1.708033233880996704e-01 9.635678678750991821e-02 3.676056563854217529e-01 -1.601074039936065674e-01 -2.147842347621917725e-01 -5.202523618936538696e-02 -1.387952715158462524e-01 -2.771610617637634277e-01 1.952775418758392334e-01 -1.558043807744979858e-01 -3.591973334550857544e-02
3.316147923469543457e-01 -8.112270385026931763e-02 -1.768596023321151733e-01 2.439383417367935181e-01 -2.976952195167541504e-01 1.463068090379238129e-02 -2.458866536617279053e-01 6.212216988205909729e-02 2.961877286434173584e-01 2.081948965787887573e-01 -6.182369962334632874e-02 -9.338028728961944580e-02 3.092379868030548096e-01 -1.648835837841033936e-02 1.529912054538726807e-01 6.916318833827972412e-02 7.382630556821823120e-02 1.152890622615814209e-01 8.970102667808532715e-02 1.245709732174873352e-01 -1.285777837038040161e-01 2.838884107768535614e-02 3.244127333164215088e-02 2.819738090038299561e-01 -3.136428818106651306e-02 1.406749039888381958e-01 4.530696198344230652e-02 -8.846406824886798859e-03 -2.697820067405700684e-01 3.028508722782135010e-01 -1.019153445959091187e-01 -1.838684678077697754e-01
3.017340898513793945e-01 -1.214328780770301819e-01 4.854493215680122375e-02 1.248924061655998230e-01 1.445626318454742432e-01 -1.656204015016555786e-01 -8.056468516588211060e-02 9.106250852346420288e-02 6.617906689643859863e-02 3.143610060214996338e-01 -3.721712529659271240e-02 -3.079673051834106445e-01 -1.858071051537990570e-02 -1.187181249260902405e-01 1.580047101015225053e-04 -1.334758102893829346e-01 -7.076998706907033920e-03 -1.351739913225173950e-01 -2.482123076915740967e-01 1.059042587876319885e-01 -1.165954470634460449e-01 -3.585873171687126160e-02 -1.053600981831550598e-01 2.615834586322307587e-02 -9.994170069694519043e-02 -1.162443384528160095e-01 3.199630975723266602e-02 4.721343144774436951e-02 -5.126171708106994629e-01 3.706239759922027588e-01 -1.915442645549774170e-01 -7.970730774104595184e-03
2.982716076076030731e-02 -2.111835032701492310e-01 1.864884644746780396e-01 3.153613209724426270e-02 4.555786401033401489e-02 2.771494723856449127e-02 -2.214358001947402954e-01 -1.598811745643615723e-01 1.134520620107650757e-01 1.558840125799179077e-01 -1.259919255971908569e-01 -2.164948731660842896e-01 -2.323206216096878052e-01 1.835986673831939697e-01 -4.796925187110900879e-02 -2.811715006828308105e-01 8.653744310140609741e-02 -1.176365539431571960e-01 1.191141083836555481e-01 2.865765094757080078e-01 4.243106767535209656e-02 2.234372645616531372e-01 -6.675066798925399780e-02 2.881564795970916748e-01 -1.452789157629013062e-01 2.019972652196884155e-01 3.692868724465370178e-02 -1.291497051715850830e-01 -1.664093136787414551e-01 2.586110532283782959e-01 4.374402761459350586e-02 -3.728961944580078125e-01
3.064162731170654297e-01 -1.592744588851928711e-01 1.330534517765045166e-01 -1.427218168973922729e-01 -1.362453307956457138e-02 5.775760114192962646e-02 -2.262385636568069458e-01 1.226722896099090576e-01 2.456349730491638184e-01 1.402727514505386353e-01 -1.542963385581970215e-01 -2.756919562816619873e-01 -1.685579493641853333e-02 -2.669509351253509521e-01 -1.654193997383117676e-01 1.437930911779403687e-01 2.439743727445602417e-01 2.384807467460632324e-01 3.221587091684341431e-02 8.727402985095977783e-02 -3.872309625148773193e-01 -6.559014320373535156e-03 -1.883084513247013092e-02 2.044234424829483032e-01 -2.820118330419063568e-02 -8.193044364452362061e-02 -1.618707180023193359e-01 -1.331131756305694580e-01 -1.885578632354736328e-01 2.360156551003456116e-02 -1.539820134639739990e-01 -2.122838646173477173e-01
9.944922477006912231e-02 -2.465936392545700073e-01 1.490092277526855469e-01 -2.626403048634529114e-02 5.845067207701504230e-04 -1.710478961467742920e-01 -1.321620196104049683e-01 -2.642062306404113770e-01 -2.060603648424148560e-01 2.281104326248168945e-01 3.656786978244781494e-01 -6.850539892911911011e-02 -8.736906945705413818e-02 1.513759493827819824e-01 -1.029001623392105103e-01 2.170989811420440674e-01 3.087516129016876221e-02 1.126709207892417908e-01 5.038847401738166809e-02 2.375380992889404297e-01 -7.087979465723037720e-02 -2.134441211819648743e-02 -2.520598471164703369e-02 1.686395704746246338e-01 -1.369656473398208618e-01 1.758323982357978821e-02 -1.569928973913192749e-02 4.010956287384033203e-01 -2.323039919137954712e-01 2.541745901107788086e-01 8.027487434446811676e-03 -2.504160106182098389e-01
1.397517174482345581e-01 2.956931479275226593e-02 -1.693387180566787720e-01 7.155066728591918945e-02 -2.389616519212722778e-01 1.032512355595827103e-02 -1.710865199565887451e-01 3.636987134814262390e-02 4.678435251116752625e-02 4.878069460391998291e-02 -4.652234166860580444e-02 -1.723617613315582275e-01 3.748615086078643799e-02 -4.037005454301834106e-02 -2.011409401893615723e-01 1.680656671524047852e-01 1.620925590395927429e-02 8.474458009004592896e-02 4.679203033447265625e-01 2.734815478324890137e-01 1.247037202119827271e-01 2.800827622413635254e-01 -1.089903619140386581e-02 -6.746898591518402100e-02 -3.059805333614349365e-01 5.252576246857643127e-02 -1.134707629680633545e-01 -5.952585488557815552e-02 -2.076681405305862427e-01 2.837789952754974365e-01 -4.758466407656669617e-02 -3.335274457931518555e-01
1.126854419708251953e-01 -2.203739583492279053e-01 -1.247369274497032166e-01 1.537049561738967896e-01 -2.669894993305206299e-01 -1.234210655093193054e-01 -3.718723952770233154e-01 2.883592844009399414e-01 1.847126036882400513e-01 2.027394324541091919e-01 1.481908857822418213e-01 -9.015545248985290527e-02 1.449469029903411865e-01 -3.876127675175666809e-02 9.832438826560974121e-02 -1.280215680599212646e-01 -2.242695726454257965e-02 6.389378011226654053e-02 1.352721005678176880e-01 1.371328383684158325e-01 -1.281732767820358276e-01 2.080679088830947876e-01 1.382421404123306274e-01 2.271405160427093506e-01 1.623633652925491333e-01 -7.259356230497360229e-02 8.821268379688262939e-02 2.049163542687892914e-02 -3.402661085128784180e-01 5.551625415682792664e-02 -2.117477804422378540e-01 -2.491379082202911377e-01
[truncated: 3,271,468 more chars]
