# Supplementary material for: The Language of Innovation
Source: PLoS One. 2020 Apr 30;15(4):e0230107. doi: 10.1371/journal.pone.0230107 (PMC7194493; doi:10.1371/journal.pone.0230107)
Supplement: S22 File — (GZ) [file pone.0230107.s022.tar.gz › 2000-2004/V2Run_12_VS_4500_embeddings2000-2004ED32.txt]

4.244674462825059891e-03 9.288678318262100220e-02 1.588580906391143799e-01 3.039033412933349609e-01 -6.206655502319335938e-02 -2.968627028167247772e-02 -3.234374523162841797e-01 5.235082283616065979e-02 2.436519265174865723e-01 8.846312016248703003e-02 -1.593620181083679199e-01 -2.238275855779647827e-01 -2.012021541595458984e-01 2.748421728610992432e-01 1.345343440771102905e-01 -4.843503981828689575e-02 2.140260934829711914e-01 -1.710391975939273834e-02 -2.036109864711761475e-01 1.053350120782852173e-01 1.518734544515609741e-02 2.264980971813201904e-01 -1.466338634490966797e-01 -5.068634822964668274e-02 5.952392704784870148e-03 1.925656646490097046e-01 -3.763727247714996338e-01 7.259136438369750977e-02 2.499484643340110779e-02 -5.581933539360761642e-03 3.484596312046051025e-01 4.630009084939956665e-02
8.204431086778640747e-02 7.725441455841064453e-02 1.546273939311504364e-02 -1.385632306337356567e-01 -9.130948036909103394e-02 6.917402893304824829e-02 -2.946428954601287842e-01 2.025748193264007568e-01 4.818999469280242920e-01 7.771629840135574341e-03 -6.383616477251052856e-02 8.332403004169464111e-02 -7.468260079622268677e-02 -8.609931915998458862e-02 6.523025780916213989e-02 -1.694722026586532593e-01 1.118342205882072449e-01 2.073991671204566956e-02 -1.843819171190261841e-01 5.044106394052505493e-02 -2.779399454593658447e-01 1.569620100781321526e-03 6.534127146005630493e-02 -2.682583630084991455e-01 -1.352063417434692383e-01 -2.071716040372848511e-01 -3.957793116569519043e-01 1.647421158850193024e-02 -1.668472439050674438e-01 -1.205264478921890259e-01 2.639839351177215576e-01 6.698711216449737549e-02
2.998247742652893066e-01 1.857604682445526123e-01 -2.424752153456211090e-02 1.939554065465927124e-01 -1.359088569879531860e-01 1.161577478051185608e-01 -1.626601517200469971e-01 4.412013590335845947e-01 1.341145634651184082e-01 -7.656088471412658691e-02 -4.765236973762512207e-01 -1.703862100839614868e-01 -1.880421787500381470e-01 -4.201283305883407593e-02 -2.682910263538360596e-01 -5.839610844850540161e-02 1.072406247258186340e-01 1.137866266071796417e-02 9.441940113902091980e-03 -5.257811024785041809e-02 -1.114095821976661682e-01 -1.816732459701597691e-03 -3.322930261492729187e-02 3.538662567734718323e-02 -1.008359864354133606e-01 1.768724061548709869e-02 -3.610660731792449951e-01 -9.673587232828140259e-02 7.543130964040756226e-02 9.946058504283428192e-03 -3.349222242832183838e-02 7.394504547119140625e-02
6.632387172430753708e-03 -2.343879826366901398e-02 -5.343325808644294739e-02 -2.116831019520759583e-02 9.474754333496093750e-02 1.032159328460693359e-01 -3.273452222347259521e-01 2.528171837329864502e-01 -2.878232859075069427e-02 1.814447343349456787e-01 -1.082417443394660950e-01 -2.469794005155563354e-01 -3.414026796817779541e-01 -1.993492990732192993e-01 2.009129673242568970e-01 -1.459241565316915512e-02 8.301646448671817780e-03 -6.718982011079788208e-02 1.720941662788391113e-01 1.757806688547134399e-01 1.090681627392768860e-01 2.145288884639739990e-01 2.478515803813934326e-01 -1.071201413869857788e-01 -1.055252328515052795e-01 1.303130686283111572e-01 -2.052061706781387329e-01 9.697020053863525391e-02 3.747369945049285889e-01 -5.771363899111747742e-02 2.869744002819061279e-01 1.989752054214477539e-02
2.428883761167526245e-01 1.875746548175811768e-01 -1.788373291492462158e-02 2.462449520826339722e-01 -1.894428730010986328e-01 -9.505963680567219853e-05 -1.616408526897430420e-01 9.962077438831329346e-02 3.219999372959136963e-01 1.599147170782089233e-02 -2.100988626480102539e-01 -2.124687843024730682e-02 -4.271424412727355957e-01 3.813962638378143311e-02 1.540044248104095459e-01 -1.163357496261596680e-01 3.119582496583461761e-02 1.910078972578048706e-01 6.976606696844100952e-02 1.970797181129455566e-01 -1.614701896905899048e-01 1.394050121307373047e-01 -1.730639636516571045e-01 -1.405478864908218384e-01 -1.485486030578613281e-01 1.434880048036575317e-01 -1.105291545391082764e-01 5.792650207877159119e-02 1.065993309020996094e-01 2.034843266010284424e-01 -6.131191924214363098e-02 3.348168134689331055e-01
2.744508385658264160e-01 2.318191379308700562e-01 1.092868670821189880e-01 9.956363588571548462e-02 1.588193923234939575e-01 3.150922060012817383e-01 -1.452321559190750122e-01 2.319660931825637817e-01 3.874093592166900635e-01 -2.192752063274383545e-02 -6.173498928546905518e-02 -1.130734607577323914e-01 -3.615163266658782959e-01 1.542603820562362671e-01 5.375915393233299255e-02 -2.668282091617584229e-01 1.211805269122123718e-02 -7.958224415779113770e-02 -1.228504553437232971e-01 8.533828705549240112e-02 1.053994223475456238e-01 1.693239510059356689e-01 -3.080018609762191772e-02 -1.642722189426422119e-01 -1.300949901342391968e-01 1.229496449232101440e-01 5.870077013969421387e-02 -8.171568810939788818e-02 2.637396156787872314e-01 1.893762648105621338e-01 -2.656080946326255798e-02 9.524085372686386108e-02
2.894027829170227051e-01 8.232087641954421997e-02 1.338484603911638260e-02 9.030964225530624390e-02 7.400962710380554199e-02 2.019104659557342529e-01 -1.200926080346107483e-01 3.332632184028625488e-01 1.509075611829757690e-01 -2.347580790519714355e-01 -4.513517022132873535e-01 3.586675226688385010e-02 -2.195791155099868774e-01 5.158437043428421021e-02 9.463659673929214478e-02 -2.038948833942413330e-01 2.665049396455287933e-02 -1.516857445240020752e-01 8.258821815252304077e-02 1.629535406827926636e-01 -5.605219677090644836e-02 8.364277333021163940e-02 1.179167106747627258e-01 -3.035302758216857910e-01 1.228019148111343384e-01 1.943070143461227417e-01 -1.401327997446060181e-01 1.305917501449584961e-01 -9.316687285900115967e-02 -6.710018962621688843e-02 -1.500072628259658813e-01 2.159398794174194336e-01
3.911991119384765625e-01 8.911709487438201904e-02 4.448225721716880798e-02 1.680182479321956635e-02 3.659002110362052917e-02 6.396260857582092285e-02 -1.684437245130538940e-01 3.322229385375976562e-01 2.693493366241455078e-01 8.793634362518787384e-03 -3.196264803409576416e-01 -2.764480412006378174e-01 -2.465532124042510986e-01 -1.428581476211547852e-01 2.583562731742858887e-01 -2.928429245948791504e-01 1.294428855180740356e-01 1.752831786870956421e-02 -7.835873402655124664e-03 1.579218357801437378e-01 -1.917413920164108276e-01 9.410764276981353760e-02 4.230801016092300415e-02 1.675094068050384521e-01 1.087571028620004654e-02 3.039931505918502808e-02 2.703346125781536102e-02 -2.395040392875671387e-01 4.375884775072336197e-03 -1.918861828744411469e-02 -1.058535948395729065e-01 1.393228620290756226e-01
3.283328115940093994e-01 2.141362875699996948e-01 2.937767505645751953e-01 2.037125676870346069e-01 4.794990271329879761e-02 5.524257570505142212e-02 -1.929419189691543579e-01 2.534093558788299561e-01 4.469474032521247864e-02 8.756456663832068443e-04 -3.626412451267242432e-01 1.003663614392280579e-01 -4.031003117561340332e-01 1.510445922613143921e-01 7.113267481327056885e-02 -1.041021049022674561e-01 1.047799140214920044e-01 1.581290923058986664e-02 9.406960010528564453e-02 1.275674849748611450e-01 6.573385000228881836e-02 4.928056895732879639e-02 2.951595485210418701e-01 2.432354027405381203e-03 -8.375636488199234009e-02 -5.264184251427650452e-02 -2.018592059612274170e-01 1.944432407617568970e-01 -1.198346540331840515e-01 1.070076972246170044e-01 9.374821186065673828e-02 1.174589991569519043e-01
2.162139266729354858e-01 -4.606680478900671005e-03 1.032555848360061646e-01 1.787535548210144043e-01 -1.825897693634033203e-01 1.458723247051239014e-01 -2.469703257083892822e-01 9.763840585947036743e-02 2.797501385211944580e-01 1.925290822982788086e-01 -7.543560862541198730e-02 -2.744812965393066406e-01 -2.333079874515533447e-01 9.679444134235382080e-02 -8.053638786077499390e-02 -3.985566273331642151e-02 2.510771751403808594e-01 -1.632810533046722412e-01 -9.150442481040954590e-02 2.495245933532714844e-01 -3.500899076461791992e-01 1.170127317309379578e-01 1.431640144437551498e-02 9.904353320598602295e-02 1.446332484483718872e-01 -1.537419259548187256e-01 -3.078832328319549561e-01 1.366279572248458862e-01 -1.222236528992652893e-01 1.141839474439620972e-01 9.898041188716888428e-02 1.218280643224716187e-01
2.785443067550659180e-01 -1.558901816606521606e-01 1.666122078895568848e-01 3.523655980825424194e-02 1.496115475893020630e-01 -7.268539071083068848e-02 -7.180575281381607056e-02 1.161196008324623108e-01 2.054042071104049683e-01 1.641029864549636841e-01 -4.187667369842529297e-01 -2.512028515338897705e-01 -1.214326694607734680e-01 -9.544494003057479858e-02 2.727154493331909180e-01 1.522630900144577026e-01 8.887864649295806885e-02 2.420786470174789429e-01 -1.621049344539642334e-01 1.240503564476966858e-01 5.111654289066791534e-03 1.914111673831939697e-01 1.254510134458541870e-01 -5.950396135449409485e-02 -1.712837070226669312e-01 -2.548184618353843689e-02 -1.334162354469299316e-01 -5.115479230880737305e-02 2.477176636457443237e-01 -6.257902085781097412e-02 2.709951102733612061e-01 2.014137059450149536e-01
2.110519856214523315e-01 -5.295955576002597809e-03 2.358900383114814758e-02 3.389219194650650024e-02 -2.634665369987487793e-01 2.984778285026550293e-01 -2.792606949806213379e-01 1.747278422117233276e-01 3.585500121116638184e-01 1.689410358667373657e-01 -1.518261581659317017e-01 -1.008387356996536255e-01 -7.037430256605148315e-02 -1.514973193407058716e-01 3.745986893773078918e-02 -2.171135991811752319e-01 1.363534927368164062e-01 7.285399734973907471e-02 -7.135455310344696045e-02 3.175481557846069336e-01 2.053864449262619019e-01 -3.588976711034774780e-02 1.239259839057922363e-01 -1.082333028316497803e-01 1.493685394525527954e-01 -2.755653858184814453e-02 -2.617678642272949219e-01 1.694960445165634155e-01 -2.919727750122547150e-02 -8.895373344421386719e-02 -2.122011333703994751e-01 2.131934314966201782e-01
4.581566751003265381e-01 1.341614276170730591e-01 2.098879367113113403e-01 2.199810743331909180e-01 3.632572665810585022e-02 6.774221360683441162e-02 -3.444160223007202148e-01 1.745764762163162231e-01 1.896611750125885010e-01 -4.324606433510780334e-02 -1.966197192668914795e-01 -8.294910192489624023e-02 -2.739335298538208008e-01 -7.417799532413482666e-02 1.658852696418762207e-01 -3.087086975574493408e-01 2.952963113784790039e-02 -6.125888228416442871e-02 9.794385731220245361e-02 -7.867728918790817261e-02 -7.905155420303344727e-02 8.525060862302780151e-02 2.811529859900474548e-02 -7.357950508594512939e-02 -3.345970530062913895e-03 3.176866173744201660e-01 -2.050917744636535645e-01 -1.458418965339660645e-01 -7.335366308689117432e-02 4.432588815689086914e-02 -1.297903805971145630e-01 9.648755192756652832e-02
1.470277011394500732e-01 9.698542207479476929e-02 1.584046147763729095e-02 1.503758411854505539e-02 -4.565677419304847717e-02 -3.885817900300025940e-02 -4.384327530860900879e-01 7.632618397474288940e-02 2.040303498506546021e-01 -7.624364644289016724e-02 -3.653501868247985840e-01 -2.613802552223205566e-01 -4.410133063793182373e-01 1.725320816040039062e-01 2.531721815466880798e-02 -2.934030592441558838e-01 6.417556852102279663e-02 -8.988365530967712402e-02 9.217921644449234009e-02 2.304370552301406860e-01 -2.238604724407196045e-01 -1.100596860051155090e-01 1.081102415919303894e-01 -5.289821326732635498e-02 -6.239859759807586670e-02 -1.311281882226467133e-02 -1.688284873962402344e-01 2.759752236306667328e-02 8.952030539512634277e-02 1.127179116010665894e-01 -1.812611357308924198e-03 -4.546185210347175598e-02
2.933493554592132568e-01 4.999180138111114502e-02 2.684966623783111572e-01 1.547700315713882446e-01 -1.162927672266960144e-01 -2.099109441041946411e-02 -2.247172296047210693e-01 -6.532338261604309082e-02 1.451600641012191772e-01 -4.129194468259811401e-02 -1.369207054376602173e-01 -2.031099498271942139e-01 -2.620331048965454102e-01 3.269000677391886711e-03 2.080443054437637329e-01 1.894960254430770874e-01 1.241353005170822144e-01 1.839749366044998169e-01 -1.733092218637466431e-01 4.668837413191795349e-02 9.409761428833007812e-02 1.362900882959365845e-01 -2.106172218918800354e-02 -3.182938396930694580e-01 -2.833080887794494629e-01 9.209098294377326965e-03 -3.224344253540039062e-01 4.228490218520164490e-02 1.414503604173660278e-01 -4.454933106899261475e-02 3.086092472076416016e-01 4.520717263221740723e-02
4.865007996559143066e-01 6.506470590829849243e-02 7.423536479473114014e-02 2.630591988563537598e-01 -1.504790484905242920e-01 1.057306155562400818e-01 -1.556757539510726929e-01 2.844507396221160889e-01 1.493040174245834351e-01 -1.836704276502132416e-02 -2.148829996585845947e-01 -1.090460792183876038e-01 -4.148848354816436768e-01 2.126350402832031250e-01 2.829728126525878906e-01 -1.603492945432662964e-01 1.590978801250457764e-01 -8.621854707598686218e-03 -1.368855591863393784e-02 5.618843808770179749e-02 -7.248016539961099625e-03 -6.638053059577941895e-02 -2.646002545952796936e-02 -1.969390809535980225e-01 -6.758709251880645752e-02 2.009088248014450073e-01 -9.231308102607727051e-02 3.023055568337440491e-02 2.880598790943622589e-02 -1.678431592881679535e-02 -7.772526890039443970e-02 8.592747151851654053e-02
3.344964087009429932e-01 -7.168039679527282715e-02 2.260165959596633911e-01 1.153070628643035889e-01 1.844556331634521484e-01 2.020034939050674438e-01 -8.187071979045867920e-02 3.058238327503204346e-01 3.119597434997558594e-01 1.243660598993301392e-01 -2.789831757545471191e-01 -8.420020341873168945e-02 -3.487083017826080322e-01 1.478836238384246826e-01 9.456069767475128174e-02 -2.040607482194900513e-01 1.055930778384208679e-01 -6.891299784183502197e-02 3.392062485218048096e-01 7.973991334438323975e-02 -9.625013917684555054e-02 3.152676671743392944e-02 -8.868923038244247437e-02 -1.658046394586563110e-01 -4.490745440125465393e-02 1.711519658565521240e-01 1.138380914926528931e-01 -7.262568175792694092e-02 6.829588860273361206e-02 3.447228670120239258e-02 3.390254080295562744e-02 1.109021380543708801e-01
1.545326709747314453e-01 -1.403365563601255417e-02 3.868489339947700500e-02 3.206300139427185059e-01 -3.389431834220886230e-01 2.841161377727985382e-02 -9.986113756895065308e-02 3.828883469104766846e-01 4.334434270858764648e-01 1.129423752427101135e-01 6.250651180744171143e-02 1.177010759711265564e-01 -4.785198718309402466e-02 2.305419296026229858e-01 1.701644510030746460e-01 -1.411693636327981949e-02 -7.308093830943107605e-03 3.224711865186691284e-02 -2.463308395817875862e-03 1.781705021858215332e-01 -2.138476446270942688e-02 -1.281538605690002441e-01 4.626478254795074463e-02 2.393025206401944160e-03 -1.831015646457672119e-01 6.352360825985670090e-03 -3.589272797107696533e-01 -7.769137620925903320e-02 -7.401592284440994263e-02 -2.251822799444198608e-01 5.027434602379798889e-02 1.317487955093383789e-01
3.599386811256408691e-01 2.985297739505767822e-01 8.160930871963500977e-02 2.762972116470336914e-01 3.855857253074645996e-02 1.953135430812835693e-01 -1.709111481904983521e-01 1.777951866388320923e-01 2.388204038143157959e-01 -8.968028426170349121e-02 -2.671608924865722656e-01 -1.530112177133560181e-01 -3.033129870891571045e-01 -8.369506895542144775e-02 2.426864951848983765e-01 -3.562343716621398926e-01 6.957056373357772827e-02 -5.588915944099426270e-02 6.033369153738021851e-02 6.202597543597221375e-02 -1.238094940781593323e-01 -1.088717579841613770e-02 -3.101549483835697174e-02 -1.730319857597351074e-01 -1.338280290365219116e-01 -8.747874945402145386e-02 -4.539759457111358643e-02 -2.015178650617599487e-01 -1.288209706544876099e-01 -8.069148287177085876e-03 7.953474670648574829e-02 -1.343534607440233231e-02
2.953060865402221680e-01 6.047977879643440247e-02 1.441411525011062622e-01 1.563476026058197021e-01 1.960848867893218994e-01 1.180088520050048828e-02 -7.125169038772583008e-02 3.406182527542114258e-01 1.727126240730285645e-01 4.701624065637588501e-02 -2.012010514736175537e-01 -1.073663085699081421e-01 -4.161070883274078369e-01 -9.636812657117843628e-02 1.702309399843215942e-01 -2.748307585716247559e-01 -2.409666078165173531e-03 -1.029140874743461609e-01 7.774093747138977051e-02 -3.911362588405609131e-02 -9.672337770462036133e-02 -4.400898143649101257e-02 -1.284650117158889771e-01 -3.438159227371215820e-01 -2.151272445917129517e-01 4.520436376333236694e-02 -1.009913757443428040e-01 1.826036162674427032e-02 2.241624593734741211e-01 1.375920623540878296e-01 -2.865697443485260010e-02 2.005098015069961548e-01
2.812510132789611816e-01 2.393654137849807739e-01 1.180432960391044617e-01 -6.080844253301620483e-02 6.942553073167800903e-02 1.460838504135608673e-02 7.368201762437820435e-02 1.267012655735015869e-01 1.899713277816772461e-01 -9.930764883756637573e-02 -2.830942571163177490e-01 7.614048570394515991e-02 -2.880599200725555420e-01 -1.691028103232383728e-02 1.356281638145446777e-01 -1.074462160468101501e-01 2.959496974945068359e-01 -1.637892574071884155e-01 -6.486838310956954956e-02 -1.313937008380889893e-01 -2.800676524639129639e-01 1.276806443929672241e-01 7.312037795782089233e-02 1.554939150810241699e-01 1.314499229192733765e-01 -1.815185844898223877e-01 -1.977897286415100098e-01 1.794506758451461792e-01 6.282845884561538696e-02 -3.528014421463012695e-01 7.682720571756362915e-02 2.415350079536437988e-01
2.573928236961364746e-01 -6.865643709897994995e-02 -2.577937841415405273e-01 2.583767771720886230e-01 -6.752835214138031006e-02 2.764058411121368408e-01 -1.679330766201019287e-01 1.349637657403945923e-01 3.244140446186065674e-01 1.446458548307418823e-01 -1.030228808522224426e-01 -1.049869507551193237e-01 -8.417990803718566895e-02 -1.403127163648605347e-01 -8.759975433349609375e-02 -1.115947738289833069e-01 -1.128501296043395996e-01 2.603667378425598145e-01 -2.749999165534973145e-01 2.666182816028594971e-01 1.255378276109695435e-01 4.326416645199060440e-03 1.505292654037475586e-01 -8.912394940853118896e-02 -1.333732306957244873e-01 1.100739091634750366e-01 -2.412590682506561279e-01 -3.744667046703398228e-04 -1.341986805200576782e-01 -1.157082915306091309e-01 -6.621509324759244919e-03 2.838468849658966064e-01
2.886846661567687988e-01 1.784007996320724487e-01 2.780521512031555176e-01 3.783842325210571289e-01 -5.630707368254661560e-02 3.977384418249130249e-02 -1.210965439677238464e-01 3.045184314250946045e-01 2.398319095373153687e-01 8.860026299953460693e-02 -4.102756679058074951e-01 -1.671143770217895508e-01 -4.956284910440444946e-02 -1.210656315088272095e-01 9.227419644594192505e-02 -8.166178315877914429e-02 2.993687987327575684e-02 -1.823748052120208740e-01 4.384654760360717773e-02 1.623200327157974243e-01 6.749235093593597412e-02 -4.034898802638053894e-02 5.931974947452545166e-02 -5.587603524327278137e-02 1.173680052161216736e-01 -7.422032952308654785e-02 -1.833643168210983276e-01 -1.614271849393844604e-01 1.720970571041107178e-01 9.816249459981918335e-02 -2.534924149513244629e-01 -2.347438782453536987e-02
1.764526814222335815e-01 -3.703784942626953125e-02 1.407357770949602127e-02 2.680518291890621185e-02 1.799747943878173828e-01 -1.591941714286804199e-02 -2.437743395566940308e-01 -3.380253538489341736e-02 2.334917485713958740e-01 8.046898990869522095e-02 -1.413383781909942627e-01 -3.732689321041107178e-01 -1.877487897872924805e-01 -1.242376342415809631e-01 2.194836735725402832e-01 7.372508943080902100e-02 -5.489751324057579041e-02 -7.147191464900970459e-02 2.933986485004425049e-02 2.836480438709259033e-01 -1.569900512695312500e-01 1.569997519254684448e-01 -2.768347598612308502e-02 -1.775653064250946045e-01 -4.234601929783821106e-02 1.583689600229263306e-01 -1.513153314590454102e-01 9.961610287427902222e-02 4.211915135383605957e-01 -1.681301295757293701e-01 3.153275847434997559e-01 1.137784644961357117e-01
3.242890536785125732e-01 8.067022264003753662e-02 1.442217826843261719e-01 1.290805041790008545e-01 7.334678620100021362e-02 5.419949069619178772e-02 -1.577638685703277588e-01 2.343723028898239136e-01 4.335890710353851318e-02 7.757755368947982788e-02 -4.073441922664642334e-01 -1.032800078392028809e-01 -1.282757520675659180e-01 -1.542357206344604492e-01 2.448861002922058105e-01 -9.202422946691513062e-02 7.548218220472335815e-02 3.721145167946815491e-02 1.020562574267387390e-01 4.417449533939361572e-01 3.755256300792098045e-03 -1.233646795153617859e-01 1.768710440956056118e-03 3.061392530798912048e-02 -1.456964761018753052e-01 9.139385074377059937e-02 -3.487462699413299561e-01 -1.733028441667556763e-01 -1.236003413796424866e-01 -6.653228402137756348e-02 -1.988953500986099243e-01 -1.562538370490074158e-02
3.450665473937988281e-01 -7.045693695545196533e-02 1.529709100723266602e-01 -2.944707311689853668e-02 1.180612966418266296e-01 2.170388400554656982e-02 4.523617401719093323e-02 3.511429531499743462e-03 2.215009927749633789e-01 2.189506888389587402e-01 -1.687275916337966919e-01 -2.433117628097534180e-01 -1.635985821485519409e-01 -1.189816817641258240e-01 1.024293825030326843e-01 9.443780034780502319e-02 2.149040102958679199e-01 1.337771117687225342e-01 4.196621477603912354e-03 1.249822154641151428e-01 8.960072696208953857e-02 2.555052638053894043e-01 3.533617034554481506e-02 -3.169213533401489258e-01 -2.493466734886169434e-01 -5.871214717626571655e-02 -2.860220670700073242e-01 1.543089002370834351e-01 2.718919515609741211e-01 -1.897386312484741211e-01 6.325925141572952271e-02 2.243673503398895264e-01
2.515788674354553223e-01 1.717186719179153442e-01 -4.994769766926765442e-02 3.045372962951660156e-01 6.283371895551681519e-02 2.160245925188064575e-01 -1.221866160631179810e-01 1.642334908246994019e-01 3.423854336142539978e-02 9.401994198560714722e-02 -5.030117034912109375e-01 -2.726447284221649170e-01 -1.121681779623031616e-01 -4.217756539583206177e-02 2.147312015295028687e-01 -2.006862461566925049e-01 -9.429782629013061523e-02 8.241502195596694946e-02 3.233266994357109070e-02 2.867473065853118896e-01 -1.295597702264785767e-01 2.711330167949199677e-02 -7.232218980789184570e-02 -1.539741363376379013e-02 4.969012457877397537e-03 1.388543099164962769e-01 -1.343937367200851440e-01 -2.684134244918823242e-01 4.200315475463867188e-02 2.077269852161407471e-01 -5.953251197934150696e-02 3.923626989126205444e-02
1.887279748916625977e-01 -7.567360252141952515e-02 -2.179004848003387451e-01 1.227043271064758301e-01 1.689458638429641724e-01 2.243678271770477295e-01 -3.221600353717803955e-01 5.548374354839324951e-02 4.127584397792816162e-02 -9.679454378783702850e-03 -2.678565979003906250e-01 -1.510463505983352661e-01 -2.545782625675201416e-01 -1.105243116617202759e-01 2.382564246654510498e-01 1.004841551184654236e-01 4.847326129674911499e-02 1.647643744945526123e-01 2.064083814620971680e-01 1.805181987583637238e-02 -5.434624478220939636e-02 4.165912419557571411e-02 -7.310581207275390625e-02 -1.271601468324661255e-01 1.210268065333366394e-01 4.655691608786582947e-02 -2.117743194103240967e-01 9.488771855831146240e-02 2.488413006067276001e-01 -1.272308081388473511e-01 4.654630124568939209e-01 7.783160358667373657e-02
5.455301403999328613e-01 7.818373292684555054e-02 3.212175145745277405e-02 8.330029994249343872e-02 -1.293539651669561863e-03 4.067371040582656860e-02 -1.814171224832534790e-01 1.706722676753997803e-01 2.834449708461761475e-01 1.038097366690635681e-01 -1.733177602291107178e-01 4.711695387959480286e-02 -2.647719979286193848e-01 -4.049298877362161875e-04 8.812544494867324829e-02 -4.639314413070678711e-01 2.254166454076766968e-01 3.235947713255882263e-02 7.797005027532577515e-02 8.407772332429885864e-02 -5.310401692986488342e-02 -1.244070529937744141e-01 -1.630658656358718872e-02 -2.068682312965393066e-01 -5.037620291113853455e-02 1.212798953056335449e-01 -1.556240469217300415e-01 -5.806569755077362061e-02 3.985346108675003052e-02 -8.965564519166946411e-02 7.245197147130966187e-02 1.485204696655273438e-01
2.261398732662200928e-01 -1.720872074365615845e-01 1.359466928988695145e-02 1.441049724817276001e-01 1.168984398245811462e-01 4.718996584415435791e-02 -2.513548433780670166e-01 -8.463213592767715454e-02 1.371885985136032104e-01 2.237578034400939941e-01 -2.020143121480941772e-01 -2.735788524150848389e-01 -2.300010025501251221e-01 2.601922489702701569e-02 2.493445277214050293e-01 1.435457468032836914e-01 2.693039476871490479e-01 1.158758699893951416e-01 -1.357049867510795593e-02 2.827759683132171631e-01 -3.672314435243606567e-02 3.366945087909698486e-01 1.095572412014007568e-01 -1.336863934993743896e-01 -2.166636288166046143e-02 2.262251824140548706e-01 -3.188998624682426453e-02 5.903077125549316406e-02 2.382036745548248291e-01 -1.565299630165100098e-01 1.492594629526138306e-01 1.442509144544601440e-01
4.348312020301818848e-01 -3.892615786753594875e-04 -5.053412169218063354e-02 1.932818740606307983e-01 1.081915013492107391e-02 5.789098143577575684e-02 -7.513574510812759399e-02 8.903886377811431885e-02 3.281625807285308838e-01 4.393399506807327271e-02 -1.168580651283264160e-01 1.904205083847045898e-01 -2.804790735244750977e-01 2.374969422817230225e-01 -8.581501990556716919e-02 2.454197034239768982e-02 -1.003025844693183899e-01 -1.014714390039443970e-01 6.936586648225784302e-02 -1.049743294715881348e-01 -7.520408928394317627e-02 -6.719272583723068237e-02 3.275676071643829346e-01 1.115062236785888672e-01 -2.142460942268371582e-01 3.083360567688941956e-02 -2.188861519098281860e-01 1.839059740304946899e-01 1.648549735546112061e-01 -3.041091859340667725e-01 1.016423180699348450e-01 1.634738147258758545e-01
4.670336544513702393e-01 2.450117617845535278e-01 1.232776939868927002e-01 2.513086199760437012e-01 9.353303350508213043e-03 -1.017389521002769470e-01 8.248637616634368896e-02 2.393611669540405273e-01 1.407768428325653076e-01 6.458467990159988403e-02 -2.049079537391662598e-01 1.195806860923767090e-01 -1.243740320205688477e-01 -6.037799268960952759e-02 5.631603300571441650e-02 -1.578054130077362061e-01 1.286575198173522949e-01 -4.647139459848403931e-02 -1.794062852859497070e-01 2.046179175376892090e-01 -1.592214256525039673e-01 1.880745142698287964e-01 -2.251833230257034302e-01 -1.501788794994354248e-01 4.589872062206268311e-02 2.048641592264175415e-01 -3.110749423503875732e-01 -1.794306039810180664e-01 -3.748310729861259460e-02 -5.240814760327339172e-02 -9.701333940029144287e-02 1.677509248256683350e-01
3.556363880634307861e-01 6.864205747842788696e-02 -7.853177189826965332e-02 2.623262107372283936e-01 5.444030836224555969e-02 -2.670850604772567749e-02 -1.606921404600143433e-01 2.345415055751800537e-01 5.015372633934020996e-01 4.479372501373291016e-02 -1.503888219594955444e-01 -5.581589415669441223e-02 -4.672380983829498291e-01 -3.326307609677314758e-02 1.374863088130950928e-01 -2.751155495643615723e-01 4.571783170104026794e-02 4.830275103449821472e-02 5.269411019980907440e-03 5.936811491847038269e-02 -2.485350891947746277e-02 7.330073416233062744e-02 8.547529578208923340e-02 -1.235406696796417236e-01 -1.692071259021759033e-01 1.298479139804840088e-01 -2.225745469331741333e-02 -2.176549099385738373e-02 -1.117961853742599487e-01 -3.203824907541275024e-02 -1.107371225953102112e-01 8.514732122421264648e-02
1.465723365545272827e-01 -5.250797048211097717e-02 -7.151787728071212769e-02 -4.816379398107528687e-02 1.745721101760864258e-01 1.471126675605773926e-01 -1.128341257572174072e-01 2.438771277666091919e-01 1.298737227916717529e-01 4.785798862576484680e-02 -2.841048538684844971e-01 -1.829894185066223145e-01 -4.296009987592697144e-02 -1.110509485006332397e-01 1.830969899892807007e-01 3.664416074752807617e-02 1.010153442621231079e-01 3.652692772448062897e-03 4.361166656017303467e-01 2.628721296787261963e-01 1.563173979520797729e-01 3.518557921051979065e-02 7.279562205076217651e-02 1.164833456277847290e-01 7.234425842761993408e-02 1.476958766579627991e-02 -1.952151954174041748e-01 1.810805946588516235e-01 6.704508513212203979e-02 -3.736606240272521973e-01 2.763476669788360596e-01 2.251721322536468506e-01
2.148837596178054810e-01 1.323218494653701782e-01 1.651836186647415161e-01 2.724252641201019287e-01 -3.892343044281005859e-01 2.473150193691253662e-01 1.350224390625953674e-02 1.513838618993759155e-01 2.083962559700012207e-01 1.439762264490127563e-01 -1.689404994249343872e-01 2.697213925421237946e-02 -2.549163103103637695e-01 -5.430486798286437988e-02 6.837681867182254791e-03 -4.264419898390769958e-03 1.393734514713287354e-01 -1.630212664604187012e-01 -1.566388159990310669e-01 1.419380903244018555e-01 -1.301976293325424194e-01 -1.572445333003997803e-01 1.557537727057933807e-02 -8.472979068756103516e-02 -2.545110881328582764e-01 -8.590432256460189819e-02 -1.231385171413421631e-01 7.448913902044296265e-02 2.097812145948410034e-01 -1.412957161664962769e-01 3.405272960662841797e-01 1.582528948783874512e-01
2.270951569080352783e-01 1.384292989969253540e-01 3.210933804512023926e-01 1.610547006130218506e-01 -1.825854182243347168e-01 2.497302740812301636e-01 -1.540191173553466797e-01 4.749896470457315445e-03 2.310183346271514893e-01 -2.353191524744033813e-01 -3.541209995746612549e-01 -1.923541128635406494e-01 -3.785375654697418213e-01 -6.148480251431465149e-02 2.913415119110140949e-05 -1.415116190910339355e-01 3.758288174867630005e-02 -7.838545739650726318e-02 1.306106448173522949e-01 1.225715950131416321e-01 -7.152893394231796265e-02 -6.425943225622177124e-02 5.552665516734123230e-02 -1.202354431152343750e-01 -1.322650015354156494e-01 1.506470590829849243e-01 -1.853103190660476685e-01 1.991275995969772339e-01 5.236320570111274719e-02 -4.083751142024993896e-02 -3.967004269361495972e-02 2.365309447050094604e-01
2.060463428497314453e-01 -1.176290735602378845e-01 2.899269461631774902e-01 1.239427775144577026e-01 -3.742301464080810547e-02 1.096494793891906738e-01 -1.073707342147827148e-01 2.051801681518554688e-01 4.434187412261962891e-01 1.357094198465347290e-01 -2.188317328691482544e-01 4.864129051566123962e-02 2.083560377359390259e-01 -1.222942173480987549e-01 2.373845726251602173e-01 -1.087294425815343857e-03 3.740308806300163269e-02 -1.409440040588378906e-01 1.086309459060430527e-02 3.483181819319725037e-02 -2.126810699701309204e-01 -2.665718495845794678e-01 1.149257645010948181e-02 -9.931553900241851807e-02 6.976512819528579712e-02 -8.497453480958938599e-02 -2.990420162677764893e-01 -2.383049391210079193e-02 -5.823428556323051453e-02 -2.344928681850433350e-01 9.976970404386520386e-02 2.791555225849151611e-01
7.952417433261871338e-02 -8.754755370318889618e-03 -1.858928203582763672e-01 7.518678158521652222e-02 3.042678348720073700e-03 -5.500138737261295319e-03 -2.618976831436157227e-01 1.734988540410995483e-01 1.535791903734207153e-01 6.014857813715934753e-02 -2.018370479345321655e-01 -3.247272670269012451e-01 -1.949074268341064453e-01 -1.486234217882156372e-01 3.155071139335632324e-01 -7.901819795370101929e-02 1.201127022504806519e-01 4.679483547806739807e-02 -4.311735183000564575e-02 1.274578571319580078e-01 1.878011226654052734e-01 1.624643653631210327e-01 1.097392365336418152e-01 -1.916753202676773071e-01 -2.689537405967712402e-02 1.560712903738021851e-01 -1.807922571897506714e-01 2.483815699815750122e-01 4.001884162425994873e-01 -1.265811771154403687e-01 2.681842446327209473e-01 5.173854902386665344e-02
2.034582793712615967e-01 -1.208134591579437256e-01 1.593419909477233887e-01 7.920937240123748779e-02 7.890105247497558594e-02 -2.596866153180599213e-02 -2.449174225330352783e-01 2.499116361141204834e-01 5.100058019161224365e-02 1.970293074846267700e-01 -1.128890588879585266e-01 -3.886939585208892822e-01 -2.225424721837043762e-02 -2.498871386051177979e-01 1.122903153300285339e-01 6.275067571550607681e-03 3.215155899524688721e-01 1.215724721550941467e-01 1.661308854818344116e-01 -8.339657634496688843e-02 1.736803501844406128e-01 9.548341482877731323e-02 -2.920710146427154541e-01 4.630569741129875183e-02 1.212730333209037781e-01 8.965447545051574707e-03 -2.727633118629455566e-01 1.016482338309288025e-02 8.024025708436965942e-02 -1.907439343631267548e-02 3.553369343280792236e-01 1.932370476424694061e-02
3.499729931354522705e-01 6.715063005685806274e-02 4.594211000949144363e-03 7.120627164840698242e-02 -2.087524533271789551e-02 3.939363062381744385e-01 -1.956057697534561157e-01 3.272157907485961914e-02 1.968369185924530029e-01 1.124388426542282104e-01 -1.735527217388153076e-01 -7.345255464315414429e-02 -2.704515457153320312e-01 1.279775518923997879e-02 -1.431076377630233765e-01 7.641093432903289795e-02 5.665783584117889404e-02 -2.790956795215606689e-01 2.144107222557067871e-02 2.208702266216278076e-01 -1.545150429010391235e-01 -3.428528085350990295e-02 1.117081791162490845e-01 -8.243580162525177002e-02 -1.920446194708347321e-02 -9.049975126981735229e-02 -4.784854352474212646e-01 -1.650985702872276306e-02 -1.102167889475822449e-01 -1.443192213773727417e-01 2.005308568477630615e-01 -2.818029746413230896e-02
1.891875863075256348e-01 -4.508574679493904114e-02 2.725831270217895508e-01 2.004408650100231171e-02 -1.019978970289230347e-01 3.520911931991577148e-01 -5.956279113888740540e-02 2.588426172733306885e-01 2.737484574317932129e-01 -7.518523931503295898e-02 -2.514829635620117188e-01 -1.949386000633239746e-01 4.933720827102661133e-02 3.468629345297813416e-02 1.828445383580401540e-04 -6.575884670019149780e-02 1.006014272570610046e-01 -8.010698109865188599e-02 -1.215432956814765930e-01 2.711879909038543701e-01 -2.954837083816528320e-01 3.163288533687591553e-02 2.420220971107482910e-01 6.826312839984893799e-02 -2.793460525572299957e-02 -2.312403917312622070e-01 -1.384608745574951172e-01 -2.226891517639160156e-01 -9.679564833641052246e-02 -2.696120440959930420e-01 7.988154888153076172e-02 1.578001081943511963e-01
1.127604544162750244e-01 3.571289777755737305e-02 1.252622343599796295e-02 -2.957954257726669312e-02 5.510526522994041443e-02 8.298429101705551147e-02 -8.213161677122116089e-02 -2.258220314979553223e-02 1.973301172256469727e-01 7.251778244972229004e-02 -3.001184165477752686e-01 -1.506889164447784424e-01 -1.294252090156078339e-02 1.148827746510505676e-01 3.058906197547912598e-01 1.367308646440505981e-01 -2.414860203862190247e-02 3.464839607477188110e-02 3.354279398918151855e-01 4.874323308467864990e-02 1.739384047687053680e-02 2.616553902626037598e-01 -5.652299523353576660e-02 3.941808827221393585e-03 -3.928958997130393982e-02 -1.733272522687911987e-01 -2.437270283699035645e-01 -4.365086555480957031e-01 4.799640155397355556e-04 5.736209452152252197e-02 2.782317101955413818e-01 3.664875328540802002e-01
1.048440337181091309e-01 -1.013123616576194763e-01 2.230728790163993835e-02 2.628463692963123322e-02 -3.365000942721962929e-03 1.151750609278678894e-01 -1.904357075691223145e-01 2.500053346157073975e-01 1.426276266574859619e-01 5.812058597803115845e-02 -2.527372241020202637e-01 -3.373908102512359619e-01 -1.549060791730880737e-01 5.451420322060585022e-02 2.472696155309677124e-01 1.120389923453330994e-01 7.207906246185302734e-02 5.076288804411888123e-02 1.808933215215802193e-03 2.379979491233825684e-01 1.119085028767585754e-01 1.793332248926162720e-01 5.093676596879959106e-02 -1.910580545663833618e-01 3.500237688422203064e-02 1.138376072049140930e-01 -1.821969747543334961e-01 1.784052699804306030e-01 4.995025694370269775e-01 -1.833089590072631836e-01 1.904783844947814941e-01 1.289284676313400269e-01
2.566691339015960693e-01 2.608534395694732666e-01 1.130075305700302124e-01 9.196476638317108154e-02 8.220293372869491577e-02 -6.163684651255607605e-02 -5.771946534514427185e-02 5.165976658463478088e-02 2.569510638713836670e-01 1.049741134047508240e-01 -3.143251836299896240e-01 3.513827174901962280e-02 -3.293440341949462891e-01 2.292124032974243164e-01 1.897674053907394409e-01 -5.108503252267837524e-02 3.321142494678497314e-02 -3.037284910678863525e-01 3.451453894376754761e-02 -2.815777063369750977e-01 -1.773500144481658936e-01 6.669013202190399170e-02 -1.383495982736349106e-02 1.524962931871414185e-01 -7.425412535667419434e-02 2.197095379233360291e-02 -3.098265528678894043e-01 1.182966306805610657e-01 -7.716234028339385986e-02 -1.214254423975944519e-01 -1.118582338094711304e-01 2.630858719348907471e-01
2.167341411113739014e-01 8.333728462457656860e-02 1.878581792116165161e-01 -9.808399528264999390e-02 3.783803433179855347e-02 2.849586308002471924e-01 -2.943918406963348389e-01 -1.057912781834602356e-01 2.206211686134338379e-01 2.128631919622421265e-01 -3.829936981201171875e-01 -1.066403742879629135e-02 -2.149815708398818970e-01 1.385492384433746338e-01 -3.145229816436767578e-02 2.219729274511337280e-01 9.685857221484184265e-03 1.016880199313163757e-01 -2.618298232555389404e-01 -1.504436042159795761e-02 -7.206517457962036133e-02 1.792096793651580811e-01 6.020987406373023987e-02 -2.171795219182968140e-01 -8.120804280042648315e-02 1.809209138154983521e-01 -2.110595703125000000e-01 5.818531289696693420e-02 1.274356395006179810e-01 -3.697152249515056610e-03 -3.893937170505523682e-02 3.031112253665924072e-01
4.070212244987487793e-01 3.735938668251037598e-02 1.341892629861831665e-01 1.818129718303680420e-01 4.487139359116554260e-02 2.340387785807251930e-03 -1.910582780838012695e-01 2.757517397403717041e-01 2.805089354515075684e-01 -1.571775227785110474e-01 -2.386245578527450562e-01 -5.373684689402580261e-02 -2.929724156856536865e-01 -1.050407290458679199e-01 1.676860898733139038e-01 -4.529500305652618408e-01 -2.526315674185752869e-02 1.358568817377090454e-01 7.995325326919555664e-02 9.780170023441314697e-02 -6.732559949159622192e-02 -1.012120489031076431e-02 -3.025479800999164581e-02 8.086575195193290710e-03 -1.438395529985427856e-01 2.595777213573455811e-01 -1.503768861293792725e-01 8.387320488691329956e-02 7.345656305551528931e-02 -6.610595434904098511e-02 6.513777375221252441e-02 -3.936870768666267395e-02
7.480514235794544220e-03 -8.038361556828022003e-03 3.310726583003997803e-02 1.155962944030761719e-01 3.326927423477172852e-01 1.572390049695968628e-01 1.819430105388164520e-02 1.818259656429290771e-01 2.961500883102416992e-01 1.252914816141128540e-01 -6.908880919218063354e-02 2.237900905311107635e-02 -4.716820716857910156e-01 -1.583160310983657837e-01 -6.174356862902641296e-02 1.078573688864707947e-01 -1.995523869991302490e-01 -8.836558461189270020e-02 -1.941787637770175934e-02 1.392827481031417847e-01 -7.055592536926269531e-02 8.846238255500793457e-02 -7.787195593118667603e-02 1.080367788672447205e-01 -5.982068181037902832e-02 -7.285708189010620117e-02 -5.558676719665527344e-01 7.229591906070709229e-02 -5.181487277150154114e-02 -1.049930453300476074e-01 8.050090819597244263e-02 6.093539670109748840e-02
3.975107967853546143e-01 7.877682149410247803e-02 -9.685592353343963623e-02 1.480365842580795288e-01 1.734088361263275146e-01 1.969934552907943726e-01 -2.449455708265304565e-01 2.307808250188827515e-01 1.508218348026275635e-01 -1.237385421991348267e-01 -2.111441642045974731e-01 -1.357709318399429321e-01 -3.043850362300872803e-01 5.320164561271667480e-02 1.545326411724090576e-01 -2.795519530773162842e-01 -2.010670490562915802e-02 -6.633753329515457153e-02 2.016334682703018188e-01 1.155233904719352722e-01 -2.005130499601364136e-01 -2.206298895180225372e-02 5.886711925268173218e-02 -2.714447677135467529e-02 -3.688450530171394348e-02 1.467669033445417881e-03 -8.707137405872344971e-02 -2.668069303035736084e-01 2.488519698381423950e-01 -2.252588607370853424e-02 -2.126927524805068970e-01 1.796108931303024292e-01
2.631676197052001953e-01 1.532961428165435791e-01 9.375698119401931763e-02 -7.012881338596343994e-02 2.938482463359832764e-01 1.793495118618011475e-01 -3.194403350353240967e-01 -4.909059032797813416e-02 1.534091532230377197e-01 -1.418682038784027100e-01 -9.237644821405410767e-02 -1.626612395048141479e-01 -1.943433284759521484e-01 -4.245598800480365753e-03 1.220344901084899902e-01 -9.476421028375625610e-02 2.613804340362548828e-01 2.395278811454772949e-01 2.207277119159698486e-01 1.389940977096557617e-01 -2.866612374782562256e-01 -2.799809724092483521e-02 1.126506701111793518e-01 -2.840423285961151123e-01 -2.118834257125854492e-01 -3.890839219093322754e-02 -2.402621507644653320e-01 1.461747437715530396e-01 9.046263992786407471e-02 -1.479042172431945801e-01 5.007815547287464142e-03 6.788737326860427856e-02
3.882569670677185059e-01 7.541406899690628052e-02 3.244578540325164795e-01 3.470572531223297119e-01 -1.759809628129005432e-02 -1.073162630200386047e-01 -1.766273677349090576e-01 1.678922772407531738e-01 2.116311490535736084e-01 -8.733132481575012207e-02 -1.715324968099594116e-01 1.054246202111244202e-01 -2.623214125633239746e-01 1.074176579713821411e-01 1.854184120893478394e-01 -2.097818851470947266e-01 1.128892153501510620e-01 -2.553666532039642334e-01 6.323168426752090454e-02 2.278242819011211395e-02 7.947520352900028229e-03 4.533901810646057129e-02 1.530574820935726166e-02 6.681438535451889038e-02 6.989843398332595825e-02 -3.134303912520408630e-02 -1.640194654464721680e-01 2.862336039543151855e-01 2.222786545753479004e-01 -4.898644611239433289e-02 -4.896275699138641357e-02 1.916995048522949219e-01
-6.704316008836030960e-03 -1.249201521277427673e-01 -1.241915486752986908e-02 2.013898082077503204e-02 3.604368120431900024e-02 2.466605603694915771e-01 -6.229400634765625000e-02 2.790986299514770508e-01 2.784770131111145020e-01 2.603546679019927979e-01 -2.083619832992553711e-01 2.236364176496863365e-03 -3.073562979698181152e-01 -1.863147169351577759e-01 1.663916110992431641e-01 1.023743376135826111e-01 -1.600760817527770996e-01 -2.022224664688110352e-01 -2.969710528850555420e-02 3.055566251277923584e-01 -1.477285176515579224e-01 2.245920449495315552e-01 -1.165507584810256958e-01 -2.410749904811382294e-02 1.213091909885406494e-01 1.411677002906799316e-01 -2.298852950334548950e-01 1.736384779214859009e-01 -8.652319014072418213e-02 -3.050153851509094238e-01 1.200856491923332214e-01 6.319099664688110352e-02
1.044513285160064697e-02 -1.081415116786956787e-01 2.409820444881916046e-02 3.778501227498054504e-02 -3.918282687664031982e-02 1.166055649518966675e-01 -1.628141999244689941e-01 5.215884372591972351e-02 9.196799993515014648e-02 1.994882822036743164e-01 -3.696817755699157715e-01 -2.594493031501770020e-01 -3.948885947465896606e-02 -1.096172481775283813e-01 2.873478829860687256e-01 -3.157539293169975281e-02 -7.275760173797607422e-03 3.958586230874061584e-02 3.183956071734428406e-02 2.477021813392639160e-01 1.910954266786575317e-01 1.275171637535095215e-01 -6.304404884576797485e-02 -1.837653070688247681e-01 -2.479614224284887314e-03 2.743652760982513428e-01 -1.511023342609405518e-01 1.922515928745269775e-01 4.026968181133270264e-01 -1.733116954565048218e-01 3.090636134147644043e-01 1.230602413415908813e-01
1.294183731079101562e-01 -8.935242891311645508e-02 -9.519989788532257080e-02 1.458714157342910767e-01 1.289044469594955444e-01 3.097269237041473389e-01 -1.963699012994766235e-01 2.707803249359130859e-01 3.272185623645782471e-01 -9.489513002336025238e-03 -1.670668572187423706e-01 2.318235673010349274e-02 -3.120458126068115234e-01 -1.767094284296035767e-01 2.583488523960113525e-01 1.840778142213821411e-01 -3.154817596077919006e-02 -1.654502600431442261e-01 -1.708665341138839722e-01 1.398219764232635498e-01 -6.123238429427146912e-02 2.382448911666870117e-01 -7.195131480693817139e-02 1.105399727821350098e-01 2.979055419564247131e-02 1.429214924573898315e-01 -2.677789330482482910e-01 3.057717718183994293e-02 -1.151633560657501221e-01 -2.976823747158050537e-01 6.328069418668746948e-02 -2.828285098075866699e-02
1.849581897258758545e-01 3.950706124305725098e-02 1.457266509532928467e-01 3.872563838958740234e-01 -1.652713268995285034e-01 1.896456182003021240e-01 -1.262584775686264038e-01 1.768514961004257202e-01 3.834014236927032471e-01 -2.111486159265041351e-02 -7.961390912532806396e-02 -1.540923565626144409e-01 2.267725393176078796e-02 -1.966585367918014526e-01 -2.141506224870681763e-01 -1.159926801919937134e-01 2.971734479069709778e-02 -2.012716680765151978e-01 2.513503134250640869e-01 1.522028744220733643e-01 -1.513437926769256592e-01 8.119402825832366943e-02 1.748132556676864624e-01 -4.981193318963050842e-02 5.068952590227127075e-02 -2.692527882754802704e-02 -3.508820235729217529e-01 -1.175738275051116943e-01 -7.386658340692520142e-02 9.997973591089248657e-02 1.462301760911941528e-01 1.978720575571060181e-01
2.437939941883087158e-01 2.467660456895828247e-01 1.164857745170593262e-01 2.494946420192718506e-01 -2.240864038467407227e-01 2.141844779253005981e-01 -3.934171795845031738e-02 2.150745689868927002e-01 2.006610333919525146e-01 2.722383141517639160e-01 -1.991031467914581299e-01 -5.164111405611038208e-02 -2.296293675899505615e-01 -2.524792551994323730e-01 1.581569314002990723e-01 -2.177107334136962891e-02 3.353437408804893494e-02 1.575801223516464233e-01 -2.171921133995056152e-01 5.574651062488555908e-02 -8.169884979724884033e-02 3.577974438667297363e-02 1.494208723306655884e-01 -2.471417337656021118e-01 -2.426922023296356201e-01 1.518668830394744873e-01 -2.184649854898452759e-01 -1.302209049463272095e-01 -9.347493946552276611e-02 -1.503783930093050003e-02 -1.893060356378555298e-01 4.759207367897033691e-02
2.378843724727630615e-01 2.643334269523620605e-01 -2.888747304677963257e-02 1.044427603483200073e-01 -1.453008651733398438e-01 1.016353070735931396e-01 -2.892734408378601074e-01 1.000228524208068848e-01 1.711528450250625610e-01 1.581861078739166260e-01 -1.350553929805755615e-01 9.154277294874191284e-02 -4.540987014770507812e-01 -6.600551307201385498e-02 2.591498754918575287e-02 -2.914514541625976562e-01 2.460277080535888672e-01 -4.106885194778442383e-02 1.395756155252456665e-01 2.296563088893890381e-01 1.117940396070480347e-01 -9.206966310739517212e-02 -5.306525155901908875e-02 4.668327420949935913e-02 3.036535158753395081e-02 3.639107048511505127e-01 -1.879420876502990723e-01 -9.660734981298446655e-02 8.079208433628082275e-02 -9.315844625234603882e-02 -1.635065884329378605e-03 -7.700509577989578247e-02
1.632143110036849976e-01 -5.168643966317176819e-02 -1.115339770913124084e-01 1.966758072376251221e-01 2.115137130022048950e-02 3.886033594608306885e-01 3.743506968021392822e-02 -9.309323132038116455e-02 9.032541513442993164e-02 1.172606647014617920e-01 -1.839446276426315308e-01 8.604460395872592926e-03 -1.351028401404619217e-02 3.771761357784271240e-01 8.277101069688796997e-02 5.391456652432680130e-03 1.680176109075546265e-01 5.609342828392982483e-02 8.386225253343582153e-02 6.800265051424503326e-03 3.550603091716766357e-01 1.857718378305435181e-01 -5.092411115765571594e-02 -1.255787461996078491e-01 -1.268141716718673706e-01 1.571516543626785278e-01 -4.007118344306945801e-01 -1.640538424253463745e-01 2.991020679473876953e-02 -1.949398964643478394e-01 1.704846620559692383e-01 1.981839090585708618e-01
7.058744877576828003e-02 -1.134061366319656372e-01 -2.617151662707328796e-02 1.519225239753723145e-01 -1.847724243998527527e-02 -2.985639031976461411e-03 -2.792555093765258789e-01 1.568496078252792358e-01 1.482139080762863159e-01 1.464961171150207520e-01 -1.317766606807708740e-01 -3.851284086704254150e-01 -6.648358702659606934e-02 -6.868664175271987915e-02 2.562524974346160889e-01 3.700520610436797142e-03 -7.958257570862770081e-03 6.021653488278388977e-02 8.571891486644744873e-02 2.211958020925521851e-01 1.792753785848617554e-01 1.336299628019332886e-01 1.486939340829849243e-01 -2.717005610466003418e-01 7.673612236976623535e-02 5.496929585933685303e-02 -1.871170848608016968e-01 1.199009269475936890e-01 3.927732706069946289e-01 -1.785879433155059814e-01 3.244320452213287354e-01 1.261302232742309570e-01
2.911605834960937500e-01 1.648165136575698853e-01 9.757245890796184540e-03 1.733136475086212158e-01 -1.255420893430709839e-01 1.694484148174524307e-03 2.428960753604769707e-03 1.296211034059524536e-01 3.136466741561889648e-01 3.640685230493545532e-02 -2.169685810804367065e-01 -2.119036763906478882e-01 -3.383763134479522705e-01 7.492513954639434814e-02 2.926567196846008301e-01 -3.696599602699279785e-01 1.133570298552513123e-01 1.144412755966186523e-01 -8.066014200448989868e-02 -3.492479026317596436e-02 -1.612446159124374390e-01 -1.852914094924926758e-01 6.469617784023284912e-02 -1.128649413585662842e-01 -1.157735125161707401e-03 1.813852041959762573e-01 -1.240393742918968201e-01 -1.463355720043182373e-01 -1.651140898466110229e-01 8.771018683910369873e-02 1.073117554187774658e-01 2.533125877380371094e-01
1.522695738822221756e-02 -7.021583616733551025e-02 -3.636110574007034302e-02 6.714095175266265869e-02 4.669446125626564026e-02 9.341737627983093262e-02 -3.348054587841033936e-01 2.626853287220001221e-01 8.551118522882461548e-02 1.780334860086441040e-01 -2.177686244249343872e-01 -3.317552506923675537e-01 -1.361699253320693970e-01 -2.124141436070203781e-03 3.347887992858886719e-01 1.481946324929594994e-03 -5.615229159593582153e-02 -7.340629585087299347e-03 2.424445934593677521e-02 1.643095165491104126e-01 1.809581816196441650e-01 6.244473904371261597e-02 3.299721702933311462e-02 -2.387856394052505493e-01 6.635410338640213013e-02 2.303371019661426544e-02 -1.551966071128845215e-01 2.052616775035858154e-01 4.356794655323028564e-01 -1.397559791803359985e-01 2.372791022062301636e-01 8.677918463945388794e-02
-1.657101809978485107e-01 9.041056036949157715e-02 7.991981506347656250e-02 2.375476527959108353e-03 3.499396890401840210e-02 2.208891808986663818e-01 -8.722288534045219421e-03 2.080744206905364990e-01 2.522468864917755127e-01 -1.870489269495010376e-01 -3.299820423126220703e-01 -2.972931973636150360e-02 -1.502232439815998077e-02 -1.103345230221748352e-01 3.501022458076477051e-01 -1.512147635221481323e-01 3.527811467647552490e-01 -1.083290800452232361e-01 -8.749181032180786133e-02 8.266190066933631897e-03 -8.806579560041427612e-02 1.862337738275527954e-01 2.162916809320449829e-01 -2.740626782178878784e-02 9.025348722934722900e-02 1.162852570414543152e-01 -4.079991579055786133e-01 -3.926420584321022034e-02 -3.775516897439956665e-02 1.767942458391189575e-01 2.035901099443435669e-01 -2.593947574496269226e-02
4.185693338513374329e-02 1.676307767629623413e-01 1.417005341500043869e-02 3.362058401107788086e-01 -2.160304337739944458e-01 2.215274125337600708e-01 6.395607441663742065e-02 1.955073028802871704e-01 3.936125040054321289e-01 -1.788045018911361694e-01 -2.132065296173095703e-01 1.155306622385978699e-01 -7.990992814302444458e-02 -3.828924149274826050e-02 1.576761752367019653e-01 -4.826434329152107239e-02 5.244280025362968445e-02 -6.901600211858749390e-02 -1.875187158584594727e-01 3.084098994731903076e-01 -1.783311516046524048e-01 -3.658239170908927917e-02 -2.789396233856678009e-02 -1.410452872514724731e-01 7.207666337490081787e-02 1.267381459474563599e-01 -4.029336869716644287e-01 -5.399658903479576111e-02 9.134513325989246368e-03 -1.953521668910980225e-01 -2.179706655442714691e-02 1.457784026861190796e-01
3.980815112590789795e-01 -9.017946198582649231e-03 5.368251819163560867e-03 2.938800454139709473e-01 3.898102091625332832e-03 1.663013100624084473e-01 -1.932407915592193604e-01 3.165088295936584473e-01 9.891584515571594238e-02 -2.184159010648727417e-01 -2.399299889802932739e-01 -1.149646565318107605e-01 -2.044819295406341553e-01 -1.760400235652923584e-01 3.074876070022583008e-01 -1.367779225111007690e-01 6.183213088661432266e-03 -7.473006844520568848e-02 2.254343777894973755e-01 1.819082349538803101e-01 5.666337162256240845e-02 -1.321615092456340790e-02 1.762383282184600830e-01 -2.077374234795570374e-02 -1.375658363103866577e-01 1.834640745073556900e-03 -8.923693001270294189e-02 -2.733224034309387207e-01 8.773522078990936279e-02 1.218529343605041504e-01 1.051897630095481873e-01 1.261502504348754883e-01
4.587417468428611755e-02 -5.703258514404296875e-02 1.261415928602218628e-01 3.154697120189666748e-01 2.466912716627120972e-01 4.780441150069236755e-02 -3.629446327686309814e-01 2.924351990222930908e-01 8.581761270761489868e-02 4.627077654004096985e-02 -3.520884811878204346e-01 -2.576863169670104980e-01 -3.080416619777679443e-01 -5.917826667428016663e-02 -6.079442426562309265e-02 -8.506447076797485352e-02 9.415880590677261353e-02 1.188615337014198303e-02 1.156970337033271790e-01 4.412658885121345520e-02 -1.169437021017074585e-01 1.033306047320365906e-01 2.349226325750350952e-01 -5.375308170914649963e-02 -2.694701552391052246e-01 1.811631023883819580e-01 -1.796585507690906525e-02 6.304072588682174683e-02 1.220652163028717041e-01 7.662685215473175049e-02 -1.923867911100387573e-01 -1.238411813974380493e-01
2.182996720075607300e-01 -3.354064226150512695e-01 7.175503671169281006e-02 1.833892054855823517e-02 3.063326179981231689e-01 1.521216332912445068e-01 -2.533202469348907471e-01 2.530441060662269592e-02 1.962929069995880127e-01 1.466904282569885254e-01 -2.193408161401748657e-01 -3.134881556034088135e-01 6.179351825267076492e-03 -3.817022964358329773e-02 1.967897079885005951e-02 5.391237512230873108e-02 1.704838573932647705e-01 7.553164660930633545e-02 -1.656977385282516479e-01 1.717598140239715576e-01 -3.876874968409538269e-02 2.446173727512359619e-01 1.645671320147812366e-03 -2.273655235767364502e-01 -1.628610193729400635e-01 5.691544339060783386e-02 -1.365636587142944336e-01 5.308693274855613708e-02 2.864546775817871094e-01 -1.900680512189865112e-01 2.441367208957672119e-01 8.698384463787078857e-02
1.808760017156600952e-01 -9.129839390516281128e-02 8.898764103651046753e-02 1.001346111297607422e-01 -9.312634170055389404e-02 -1.154329553246498108e-01 -2.478371709585189819e-01 3.580875992774963379e-01 3.765541315078735352e-02 1.299076378345489502e-01 -3.020876348018646240e-01 2.454287260770797729e-01 -3.539199829101562500e-01 -4.098121821880340576e-02 -1.447803676128387451e-01 -3.818284347653388977e-02 1.624132096767425537e-01 5.237912386655807495e-02 -8.953992277383804321e-02 1.838290840387344360e-01 -1.067501828074455261e-01 -2.338425219058990479e-01 1.375819444656372070e-01 -1.305636614561080933e-01 1.698198616504669189e-01 1.236561462283134460e-01 -2.954434752464294434e-01 -9.799409657716751099e-02 -6.718453764915466309e-02 -2.107841335237026215e-02 3.013703227043151855e-01 2.059368975460529327e-02
4.246681332588195801e-01 1.143250390887260437e-01 -6.938901543617248535e-02 1.801208704710006714e-01 2.126624062657356262e-02 1.907797604799270630e-01 -2.772874757647514343e-02 1.945945085026323795e-03 3.513843417167663574e-01 1.934994459152221680e-01 -2.148947417736053467e-01 -1.828345805406570435e-01 3.123629093170166016e-02 -1.356932073831558228e-01 -1.830210089683532715e-01 -1.827764660120010376e-01 1.452557593584060669e-01 7.633268088102340698e-02 3.227901756763458252e-01 1.713637858629226685e-01 -1.060818787664175034e-02 5.740789696574211121e-02 1.526872366666793823e-01 -6.563126295804977417e-02 -1.174215599894523621e-02 -4.464767128229141235e-02 -4.001947343349456787e-01 -6.813940592110157013e-03 -1.840663701295852661e-01 2.749606594443321228e-02 -2.370489202439785004e-02 1.258851885795593262e-01
3.891867697238922119e-01 -1.439825296401977539e-01 -4.143761098384857178e-02 9.262001514434814453e-02 9.185421466827392578e-02 -1.078182607889175415e-01 -5.100159719586372375e-02 9.529933333396911621e-02 4.086289554834365845e-02 1.264551579952239990e-01 -6.655176728963851929e-02 -3.249088227748870850e-01 -3.769436478614807129e-02 1.503272652626037598e-01 -4.287515580654144287e-02 9.872604161500930786e-02 4.700771719217300415e-02 2.092327326536178589e-01 5.301233753561973572e-02 8.177322149276733398e-02 9.602119773626327515e-02 2.907117307186126709e-01 6.116340681910514832e-02 8.677968755364418030e-03 -8.967235684394836426e-02 2.269388437271118164e-01 -2.766421437263488770e-01 -1.439376026391983032e-01 2.332384586334228516e-01 -2.293490022420883179e-01 3.948858678340911865e-01 2.230248451232910156e-01
1.833595149219036102e-02 -1.066828519105911255e-01 1.617050915956497192e-01 1.845469474792480469e-01 2.762305550277233124e-02 3.276450932025909424e-01 -5.076555162668228149e-02 3.628045022487640381e-01 3.228374123573303223e-01 2.028657048940658569e-01 -2.769256234169006348e-01 2.589946053922176361e-02 -2.228579819202423096e-01 -1.726886630058288574e-01 5.709088966250419617e-02 2.219323664903640747e-01 -4.716511443257331848e-02 -1.968943178653717041e-01 -1.436756551265716553e-01 5.827647447586059570e-02 3.180981799960136414e-02 1.750319600105285645e-01 -1.398652940988540649e-01 9.831595420837402344e-02 -1.057261973619461060e-01 -1.576768793165683746e-02 -3.465156257152557373e-01 -5.977684631943702698e-02 -5.752477422356605530e-02 -2.113040536642074585e-01 1.046459972858428955e-01 -1.055035889148712158e-01
4.572798609733581543e-01 -1.122757792472839355e-01 7.280230522155761719e-02 1.295316368341445923e-01 7.559343427419662476e-02 9.221572428941726685e-02 -8.702975511550903320e-02 7.992909848690032959e-02 2.532599270343780518e-01 -8.836073800921440125e-03 -3.617859184741973877e-01 -9.530530869960784912e-02 -3.840453624725341797e-01 2.194598317146301270e-02 2.373613566160202026e-01 -3.817687928676605225e-01 -4.266445711255073547e-02 5.186513438820838928e-02 6.481608748435974121e-02 8.533275127410888672e-02 -2.203676477074623108e-02 -4.691324010491371155e-02 -1.364147663116455078e-01 -2.412189031019806862e-03 -1.912050396203994751e-01 1.384680867195129395e-01 -2.401982992887496948e-01 -2.226784452795982361e-02 -8.470486104488372803e-02 3.976681828498840332e-02 -1.103233098983764648e-01 4.041144251823425293e-02
2.401826679706573486e-01 1.767151430249214172e-02 -3.092018701136112213e-02 4.666054248809814453e-02 4.627715051174163818e-02 6.176749989390373230e-02 -3.039644360542297363e-01 4.499826952815055847e-02 4.841622114181518555e-01 4.793398082256317139e-02 -2.184465974569320679e-01 -2.335247844457626343e-01 -2.627399861812591553e-01 1.361214369535446167e-01 1.908449083566665649e-01 -8.186143822968006134e-03 7.879441976547241211e-02 9.030058979988098145e-02 6.151979323476552963e-03 1.762500219047069550e-02 -1.281716823577880859e-01 -2.771240845322608948e-02 -1.900156587362289429e-02 -3.072909116744995117e-01 -2.662798464298248291e-01 3.258052468299865723e-01 -3.372104605659842491e-03 5.570888891816139221e-02 9.901736676692962646e-02 1.287501752376556396e-01 -7.293031550943851471e-03 2.053725868463516235e-01
-4.202744737267494202e-02 3.028480522334575653e-02 1.069751307368278503e-01 1.089914888143539429e-01 -3.216863051056861877e-02 9.701333194971084595e-02 -1.532122790813446045e-01 4.550367221236228943e-02 2.065781950950622559e-01 1.245283987373113632e-02 -1.112283617258071899e-01 -3.666991293430328369e-01 -2.544341981410980225e-01 -1.617068052291870117e-01 2.723478376865386963e-01 5.590618401765823364e-02 9.369591623544692993e-02 1.196980848908424377e-01 2.141440063714981079e-01 2.977206110954284668e-01 1.462905202060937881e-02 2.637793421745300293e-01 -2.575395442545413971e-02 -9.424426406621932983e-02 4.008353129029273987e-02 -5.505052395164966583e-03 -2.317575365304946899e-01 2.498856484889984131e-01 2.396057099103927612e-01 -1.617229878902435303e-01 3.602497279644012451e-01 1.098705455660820007e-01
4.111008644104003906e-01 2.236237674951553345e-01 1.189231723546981812e-01 4.447474181652069092e-01 -7.333698868751525879e-02 7.350984960794448853e-02 -2.189582437276840210e-01 2.354585528373718262e-01 2.406282126903533936e-01 -6.207224354147911072e-02 -1.811455190181732178e-01 -1.804185807704925537e-01 -1.230946332216262817e-01 -2.193781733512878418e-02 -1.791547685861587524e-01 -2.157980203628540039e-01 5.734336748719215393e-02 -1.329658478498458862e-01 1.937230229377746582e-01 1.431865245103836060e-01 8.659078925848007202e-02 1.028396189212799072e-02 1.399329602718353271e-01 -1.493665277957916260e-01 -1.721968203783035278e-01 1.012435853481292725e-01 -1.266908049583435059e-01 8.121471852064132690e-02 -1.941638439893722534e-02 -2.480831928551197052e-03 4.538462683558464050e-02 1.999401599168777466e-01
2.009523212909698486e-01 -1.587954014539718628e-01 3.851887071505188942e-03 2.986041456460952759e-02 -1.290590465068817139e-01 2.002976089715957642e-01 -4.699756205081939697e-01 1.721442192792892456e-01 2.985599935054779053e-01 1.144210472702980042e-01 -6.699215155094861984e-03 1.515171770006418228e-02 -8.978927880525588989e-02 5.061838775873184204e-02 -1.196859776973724365e-02 9.798807650804519653e-02 -2.555193752050399780e-02 5.001573357731103897e-03 1.213219109922647476e-02 8.615978807210922241e-02 -1.078511923551559448e-01 1.238078922033309937e-01 1.804764717817306519e-01 5.223079025745391846e-02 1.568627953529357910e-01 2.798497080802917480e-01 -4.728302061557769775e-01 -1.010494753718376160e-01 1.347917877137660980e-02 4.610205814242362976e-02 -1.597275882959365845e-01 2.613535225391387939e-01
1.180373579263687134e-01 3.797236457467079163e-02 3.004657328128814697e-01 4.259414672851562500e-01 -8.078026771545410156e-02 3.066784441471099854e-01 1.514024436473846436e-01 1.222361847758293152e-01 2.283385246992111206e-01 -5.755203962326049805e-02 -4.444476962089538574e-02 7.833996415138244629e-02 -6.293395161628723145e-02 -5.495787039399147034e-02 2.466910034418106079e-01 -1.801867187023162842e-01 1.600020974874496460e-01 9.127005189657211304e-02 6.464798003435134888e-03 2.332194149494171143e-01 -1.114253848791122437e-01 -1.620543450117111206e-01 2.130435705184936523e-01 -9.579297900199890137e-02 -5.411472544074058533e-02 9.062918275594711304e-02 -3.746978044509887695e-01 -8.400640636682510376e-02 2.005759924650192261e-01 -1.668817102909088135e-01 -4.820196703076362610e-02 1.937467837706208229e-03
1.442909091711044312e-01 -2.335298359394073486e-01 8.989363163709640503e-02 -6.802009791135787964e-02 1.106558591127395630e-01 -6.107690185308456421e-02 -7.341077178716659546e-02 2.298077195882797241e-01 8.132936805486679077e-02 -1.168439462780952454e-01 -1.127418652176856995e-01 -1.060794964432716370e-01 -2.672665119171142578e-01 3.579450026154518127e-02 5.919355154037475586e-02 -1.731273084878921509e-01 -3.360456526279449463e-01 -1.114743351936340332e-01 1.908487677574157715e-01 2.935991995036602020e-02 -1.181451082229614258e-01 1.894786804914474487e-01 -2.136908918619155884e-01 -2.768870592117309570e-01 1.220090091228485107e-01 9.312108159065246582e-02 -4.079926013946533203e-01 -1.130895465612411499e-01 -1.793633699417114258e-01 -3.278439640998840332e-01 -7.828003913164138794e-02 6.265548616647720337e-02
-1.303089112043380737e-01 1.062238812446594238e-01 -1.202809810638427734e-01 2.825941145420074463e-02 1.683223992586135864e-01 -4.041204228997230530e-02 -2.355831712484359741e-01 1.446515023708343506e-01 5.183721077628433704e-04 1.360741555690765381e-01 -1.607591360807418823e-01 -4.013604521751403809e-01 -1.254576891660690308e-01 -2.369840294122695923e-01 2.538661360740661621e-01 -4.941494390368461609e-02 1.819175034761428833e-01 1.400344520807266235e-01 1.447720527648925781e-01 9.380862861871719360e-02 -1.576214283704757690e-01 2.629534900188446045e-01 -6.393393874168395996e-02 1.056104078888893127e-01 8.199963718652725220e-02 1.225645747035741806e-02 -2.444342970848083496e-01 8.749885112047195435e-02 3.396823406219482422e-01 -1.980454027652740479e-01 2.632519304752349854e-01 1.263369023799896240e-01
2.107050083577632904e-02 -2.018876969814300537e-01 -2.213009819388389587e-02 8.625020086765289307e-02 -2.562050707638263702e-02 1.036085933446884155e-01 -2.829572856426239014e-01 1.011747941374778748e-01 1.857171207666397095e-01 8.671196550130844116e-02 -2.704334557056427002e-01 -4.573581218719482422e-01 -1.947081834077835083e-01 -4.936764761805534363e-02 2.947840690612792969e-01 4.870612546801567078e-02 3.449741983786225319e-03 7.061543315649032593e-02 1.865881532430648804e-01 1.116494685411453247e-01 2.542920783162117004e-02 1.523592472076416016e-01 -7.215684745460748672e-03 -1.107313260436058044e-01 -1.345735788345336914e-01 8.186536282300949097e-02 -1.491837352514266968e-01 1.399801522493362427e-01 3.694770932197570801e-01 -9.612111002206802368e-02 2.603645622730255127e-01 1.630339324474334717e-01
6.987521052360534668e-02 -1.130130067467689514e-01 -1.398986857384443283e-02 1.402088999748229980e-01 -6.543803215026855469e-02 1.498015969991683960e-01 -2.927350699901580811e-01 2.461410909891128540e-01 9.368250519037246704e-02 8.897199481725692749e-02 -1.383166760206222534e-01 -4.292958378791809082e-01 -1.579136550426483154e-01 -7.967253029346466064e-02 2.157691717147827148e-01 -4.137890040874481201e-02 4.208836704492568970e-02 1.864141225814819336e-01 2.827780321240425110e-02 9.101888537406921387e-02 5.732989311218261719e-02 1.544881314039230347e-01 1.622256264090538025e-02 -5.740381032228469849e-02 1.012451425194740295e-01 1.103539615869522095e-01 -1.686283648014068604e-01 1.280118823051452637e-01 4.323907494544982910e-01 -2.187840491533279419e-01 3.335134387016296387e-01 -1.376842427998781204e-02
1.839268058538436890e-01 -1.395967304706573486e-01 -2.295389175415039062e-01 1.042767614126205444e-01 -2.584035992622375488e-01 2.361061722040176392e-01 -1.614230424165725708e-01 1.297752112150192261e-01 3.487057387828826904e-01 7.185292243957519531e-02 -3.658382296562194824e-01 -1.872441768646240234e-01 5.418647080659866333e-02 1.087089851498603821e-01 -3.678364306688308716e-02 -4.363920539617538452e-02 1.757368631660938263e-02 -1.133167892694473267e-01 -1.876268833875656128e-01 3.444274142384529114e-02 1.298058964312076569e-02 1.594710946083068848e-01 1.683499431237578392e-03 7.601984590291976929e-02 1.437625382095575333e-02 -3.166810795664787292e-02 -4.628024697303771973e-01 2.306804060935974121e-01 1.478011906147003174e-02 1.155108436942100525e-01 1.351974308490753174e-01 1.505550295114517212e-01
-2.804637700319290161e-02 -4.269839450716972351e-02 2.045461907982826233e-03 3.525201976299285889e-02 9.722643531858921051e-03 -6.962956488132476807e-02 -2.682110667228698730e-01 2.824271619319915771e-01 5.213181301951408386e-02 1.372584253549575806e-01 -2.164695262908935547e-01 -2.966961562633514404e-01 -2.500314414501190186e-01 -9.427985176444053650e-03 3.127773404121398926e-01 2.759382687509059906e-02 6.798573583364486694e-02 5.839895084500312805e-02 2.247299440205097198e-02 9.001984447240829468e-02 2.266475409269332886e-01 1.100975126028060913e-01 -4.061894118785858154e-02 -1.446622312068939209e-01 2.249817736446857452e-02 1.166559532284736633e-01 -1.763320118188858032e-01 1.286262869834899902e-01 4.492195844650268555e-01 -1.444502174854278564e-01 3.241613209247589111e-01 1.721953898668289185e-01
3.786435425281524658e-01 1.672793030738830566e-01 2.123426049947738647e-01 1.344603747129440308e-01 -9.264192730188369751e-02 2.117714732885360718e-01 -1.820634901523590088e-01 1.737768389284610748e-02 3.492808640003204346e-01 -7.856485247611999512e-02 -3.474657237529754639e-01 -1.339458376169204712e-01 -3.111746609210968018e-01 2.815140038728713989e-02 -2.870747447013854980e-02 -9.468211233615875244e-02 2.058429718017578125e-01 3.535361960530281067e-02 5.022785812616348267e-02 1.872550100088119507e-01 -3.559666499495506287e-02 -1.223338991403579712e-01 1.004466861486434937e-01 -9.599766135215759277e-02 -2.817288339138031006e-01 2.169067561626434326e-01 -1.027012169361114502e-01 1.041608303785324097e-01 1.451395303010940552e-01 -6.364199519157409668e-02 3.201548010110855103e-02 1.167940646409988403e-01
3.039524555206298828e-01 2.143572419881820679e-01 -9.380829334259033203e-02 2.830926477909088135e-01 8.181105554103851318e-02 3.843203932046890259e-02 3.618048503994941711e-02 2.845514714717864990e-01 1.852350085973739624e-01 2.000242173671722412e-01 -6.183362379670143127e-02 1.880926638841629028e-02 7.416687160730361938e-02 -4.215490818023681641e-02 9.951684623956680298e-02 -2.285031080245971680e-01 2.903284318745136261e-02 1.619960181415081024e-02 1.200517490506172180e-01 1.216450110077857971e-01 -3.267791271209716797e-01 -7.340341107919812202e-04 1.876597292721271515e-02 -1.902236938476562500e-01 9.762674570083618164e-02 -9.278222173452377319e-02 -5.020487904548645020e-01 8.994152396917343140e-02 6.110013648867607117e-02 -1.656223833560943604e-01 -2.247738093137741089e-01 -2.780691720545291901e-02
7.106118649244308472e-02 -1.560847461223602295e-01 -1.025270447134971619e-01 2.130837179720401764e-02 6.814784556627273560e-02 -5.898191779851913452e-02 -3.236746191978454590e-01 2.292999178171157837e-01 8.249781280755996704e-02 1.709527708590030670e-02 -1.006093323230743408e-01 -3.243569433689117432e-01 -2.439169585704803467e-01 -8.311081677675247192e-02 3.255215287208557129e-01 -6.076517701148986816e-02 1.705222018063068390e-02 1.120705157518386841e-01 1.888889819383621216e-01 1.051357984542846680e-01 4.540872946381568909e-02 1.273044198751449585e-01 4.583448544144630432e-02 -3.718445450067520142e-02 -2.039025537669658661e-02 2.022223174571990967e-01 -2.518439590930938721e-01 2.365058958530426025e-01 2.422000914812088013e-01 -3.665223121643066406e-01 2.399971932172775269e-01 5.535957217216491699e-02
1.670539677143096924e-01 -3.526540100574493408e-02 7.090272754430770874e-02 1.367239207029342651e-01 8.696944266557693481e-02 3.476515784859657288e-02 -9.949642419815063477e-02 4.802419245243072510e-02 1.134652793407440186e-01 2.033939510583877563e-01 -3.604037761688232422e-01 -3.873438835144042969e-01 -2.528327703475952148e-02 -2.785582619253546000e-04 1.615730971097946167e-01 1.901956200599670410e-01 1.726754903793334961e-01 -1.651915535330772400e-02 -1.855439692735671997e-02 2.331034094095230103e-01 -5.234647542238235474e-02 2.704273462295532227e-01 -2.091012150049209595e-02 -1.439489424228668213e-01 -1.527194380760192871e-01 2.106767892837524414e-01 -2.768586277961730957e-01 3.505421429872512817e-02 4.050023257732391357e-01 2.798150852322578430e-02 1.240139305591583252e-01 1.465733498334884644e-01
1.668219268321990967e-01 -9.797920286655426025e-02 6.902341544628143311e-02 -1.415312476456165314e-02 1.934861689805984497e-01 2.764303795993328094e-02 -2.043706774711608887e-01 -5.765028297901153564e-02 1.288715302944183350e-01 2.401296645402908325e-01 -2.342290431261062622e-01 -1.862868368625640869e-01 -1.496147662401199341e-01 1.222912445664405823e-01 2.249048203229904175e-01 -9.002730250358581543e-03 1.530172973871231079e-01 1.193057894706726074e-01 5.098288878798484802e-02 2.399803400039672852e-01 -1.033087223768234253e-01 2.891316711902618408e-01 9.349112957715988159e-02 -1.156869381666183472e-01 -1.345696300268173218e-01 3.057637065649032593e-02 -2.414837926626205444e-01 1.328309178352355957e-01 4.534851014614105225e-01 -1.173354163765907288e-01 3.031612336635589600e-01 4.379278793931007385e-02
3.483349680900573730e-01 -2.778674662113189697e-01 1.405842155218124390e-01 2.702957950532436371e-02 3.756024315953254700e-02 -4.841789603233337402e-02 -2.205306887626647949e-01 1.354303508996963501e-01 5.140739679336547852e-02 3.126516640186309814e-01 -1.254270225763320923e-01 -2.969011962413787842e-01 -1.892201453447341919e-01 1.122174318879842758e-02 2.221335619688034058e-01 5.212679132819175720e-02 1.090533584356307983e-01 1.506008952856063843e-01 -5.369424819946289062e-03 2.809899747371673584e-01 2.097316682338714600e-01 2.052485644817352295e-01 -8.898597955703735352e-02 -8.384864777326583862e-03 -1.650307774543762207e-01 7.689405232667922974e-02 -1.919697225093841553e-01 3.043956123292446136e-02 1.966438740491867065e-01 -1.816333681344985962e-01 1.621937602758407593e-01 2.034878879785537720e-01
-6.818187423050403595e-03 2.303560497239232063e-03 1.168756186962127686e-01 1.457258909940719604e-01 5.775400996208190918e-02 2.089736908674240112e-01 -1.882670670747756958e-01 1.768846064805984497e-01 2.912668585777282715e-01 1.998136937618255615e-01 -2.025383114814758301e-01 -2.912732772529125214e-02 -2.739619314670562744e-01 -1.532624512910842896e-01 1.188871264457702637e-01 2.824618220329284668e-01 5.817198380827903748e-02 -2.154609560966491699e-01 -5.651259794831275940e-02 2.168525755405426025e-01 8.591507375240325928e-02 2.083756029605865479e-01 -1.240132227540016174e-01 8.240820467472076416e-02 4.720353055745363235e-03 5.446432903409004211e-02 -4.072355926036834717e-01 8.605151623487472534e-02 -9.045359492301940918e-02 -3.102443814277648926e-01 1.962076276540756226e-01 7.429341319948434830e-03
8.740830421447753906e-02 5.355489626526832581e-02 -2.937945127487182617e-01 2.903647124767303467e-01 -8.333273231983184814e-02 1.361555755138397217e-01 -1.477893888950347900e-01 -7.898747920989990234e-02 5.028483644127845764e-02 -5.454024299979209900e-02 -2.276795208454132080e-01 -3.634209036827087402e-01 -2.581938505172729492e-01 -1.706011220812797546e-02 1.340081244707107544e-01 -1.187029331922531128e-01 2.213732749223709106e-01 -2.400177121162414551e-01 -7.878621667623519897e-02 -1.600423753261566162e-01 -9.737884998321533203e-02 2.333742380142211914e-01 9.593832492828369141e-02 -2.217111140489578247e-01 -2.616881132125854492e-01 -1.014839932322502136e-01 -2.780619263648986816e-01 -1.275439411401748657e-01 1.936173252761363983e-02 -1.750480830669403076e-01 -5.292205139994621277e-02 9.978605806827545166e-02
7.400128524750471115e-04 -1.347270309925079346e-01 -7.035095244646072388e-02 6.468217819929122925e-02 2.769812382757663727e-02 5.798141006380319595e-03 -3.418704271316528320e-01 1.980242133140563965e-01 2.120971232652664185e-01 1.728422343730926514e-01 -2.156546860933303833e-01 -2.807168066501617432e-01 -8.917101472616195679e-02 -6.983634084463119507e-02 3.195693492889404297e-01 -4.224456846714019775e-02 6.786658614873886108e-02 5.889784172177314758e-02 1.239018738269805908e-01 4.929634183645248413e-02 3.056010231375694275e-02 2.258739620447158813e-01 7.090026140213012695e-02 -1.435336768627166748e-01 1.370390951633453369e-01 1.806059926748275757e-01 -1.966034173965454102e-01 2.075138241052627563e-01 4.284348487854003906e-01 -7.879427820444107056e-02 2.692365646362304688e-01 -1.069463789463043213e-02
3.534412980079650879e-01 -2.117678225040435791e-01 -7.447399199008941650e-02 1.836612522602081299e-01 -2.273431569337844849e-01 1.316527575254440308e-01 -2.373432740569114685e-02 2.529141306877136230e-01 1.719370484352111816e-01 2.418974936008453369e-01 -1.816675066947937012e-01 -2.313376069068908691e-01 -1.455759108066558838e-01 2.319541573524475098e-02 4.454917833209037781e-02 -4.701472446322441101e-02 -9.334498643875122070e-02 -6.890755891799926758e-02 -1.597113013267517090e-01 4.210777953267097473e-02 -1.043023243546485901e-01 9.294335544109344482e-02 3.333140611648559570e-01 -2.686056122183799744e-02 9.304250031709671021e-02 1.428396441042423248e-02 -4.654178619384765625e-01 1.264366358518600464e-01 -8.269148319959640503e-02 1.192231774330139160e-01 1.214256882667541504e-01 8.689410239458084106e-02
-2.477762848138809204e-01 6.051154062151908875e-02 -3.657055273652076721e-02 1.158013045787811279e-01 3.238048553466796875e-01 1.770631372928619385e-01 -2.523878216743469238e-01 1.924994736909866333e-01 2.601958215236663818e-01 -1.711083948612213135e-02 -1.882593631744384766e-01 -2.217363268136978149e-01 -1.260754615068435669e-01 1.814806461334228516e-01 -2.384864538908004761e-02 1.123112514615058899e-01 1.709063351154327393e-01 2.308564335107803345e-01 1.357243210077285767e-01 1.855174303054809570e-01 -1.322793960571289062e-01 -1.034824773669242859e-01 2.156856954097747803e-01 -2.480901479721069336e-01 2.935712598264217377e-02 -1.149551719427108765e-01 -1.663649380207061768e-01 5.721126799471676350e-04 2.658120989799499512e-01 -8.797223120927810669e-02 1.449073404073715210e-01 2.363490909337997437e-01
3.111234307289123535e-01 1.156329084187746048e-02 9.965715557336807251e-02 3.248201608657836914e-01 1.354658901691436768e-01 1.875879466533660889e-01 -1.042681559920310974e-01 2.719030380249023438e-01 3.774932622909545898e-01 -1.939479261636734009e-02 -2.851271033287048340e-01 1.763205081224441528e-01 -1.719102412462234497e-01 -4.531030729413032532e-02 1.307909190654754639e-01 -1.269112229347229004e-01 -3.509484976530075073e-02 5.353159829974174500e-02 -1.185183972120285034e-01 9.810957312583923340e-02 -5.736431479454040527e-02 -2.317755520343780518e-01 -1.990675181150436401e-01 -1.237646564841270447e-01 -1.044092625379562378e-01 2.249300628900527954e-01 -2.704582214355468750e-01 2.723259478807449341e-02 1.292301118373870850e-01 1.477037370204925537e-01 4.810785874724388123e-02 1.151610836386680603e-01
1.658353507518768311e-01 -1.310216337442398071e-01 -1.399300694465637207e-01 1.416760534048080444e-01 3.953862190246582031e-02 1.098121032118797302e-01 -2.277927249670028687e-01 1.285852193832397461e-01 1.001322641968727112e-01 1.456424593925476074e-01 -2.355147898197174072e-01 -2.825109362602233887e-01 -1.139083728194236755e-01 -1.993302404880523682e-01 2.819345295429229736e-01 -2.743193320930004120e-02 -7.878900319337844849e-02 5.879331380128860474e-02 -2.555508166551589966e-03 1.609154790639877319e-01 1.567472964525222778e-01 2.604728937149047852e-01 6.659525632858276367e-02 -1.026026830077171326e-01 -3.938103560358285904e-03 1.455906927585601807e-01 -1.844161897897720337e-01 1.550973951816558838e-01 4.383678734302520752e-01 -1.750675141811370850e-01 2.843448221683502197e-01 9.100603312253952026e-02
-9.427382051944732666e-02 2.619664072990417480e-01 1.564008891582489014e-01 6.383641064167022705e-02 2.474555373191833496e-02 2.569089531898498535e-01 1.621046066284179688e-01 -6.268696486949920654e-02 2.330334782600402832e-01 1.087032780051231384e-01 -2.422555722296237946e-02 -5.090252682566642761e-02 -1.275930553674697876e-01 3.194283694028854370e-02 3.619520664215087891e-01 -4.724660888314247131e-02 2.923537790775299072e-01 -1.984064579010009766e-01 -3.080751188099384308e-02 1.508866101503372192e-01 1.250439044088125229e-02 1.442229300737380981e-01 2.502780854701995850e-01 -2.217356562614440918e-01 1.362748295068740845e-01 1.181500703096389771e-01 -4.632076323032379150e-01 -1.623853892087936401e-01 -1.029315143823623657e-01 -4.188657924532890320e-02 4.570829123258590698e-02 8.985193073749542236e-02
3.357558846473693848e-01 1.253319829702377319e-01 2.469984441995620728e-02 2.644580304622650146e-01 2.714903056621551514e-01 2.175953388214111328e-01 -1.544380486011505127e-01 2.967451810836791992e-01 5.257105082273483276e-02 5.232930555939674377e-02 -3.458419442176818848e-01 -2.897976040840148926e-01 -2.405134290456771851e-01 -1.525587737560272217e-01 1.999854296445846558e-01 -1.743821054697036743e-01 3.625691682100296021e-02 4.614322446286678314e-03 8.232292532920837402e-02 1.620225310325622559e-01 -1.300238221883773804e-01 -2.687777206301689148e-02 -3.359274193644523621e-02 -1.537623852491378784e-01 1.570455729961395264e-01 8.119008690118789673e-02 -1.454495936632156372e-01 -2.036886960268020630e-01 -5.678771529346704483e-03 1.428996324539184570e-01 -7.540806382894515991e-02 1.030996218323707581e-01
3.245371878147125244e-01 -1.072119995951652527e-01 -5.617523193359375000e-02 1.489714086055755615e-01 5.021406337618827820e-02 2.645328342914581299e-01 -9.893008321523666382e-02 7.188021391630172729e-02 1.248623728752136230e-01 -9.915851801633834839e-02 -2.779024541378021240e-01 -5.120930448174476624e-02 -1.614986360073089600e-01 6.643247604370117188e-02 1.420001983642578125e-01 -1.952951848506927490e-01 -9.008575975894927979e-02 -3.227361440658569336e-01 -1.156703457236289978e-01 4.096157848834991455e-02 8.663907647132873535e-02 -1.897951364517211914e-01 -1.067432612180709839e-01 6.202579289674758911e-02 7.024647295475006104e-02 2.185094729065895081e-02 -3.155160248279571533e-01 2.660488188266754150e-01 -5.975317955017089844e-02 -5.625122040510177612e-02 4.457708597183227539e-01 9.493976086378097534e-02
2.247370779514312744e-01 9.613230079412460327e-02 1.718597486615180969e-02 1.658753752708435059e-01 2.286132276058197021e-01 8.145205676555633545e-02 -1.182736828923225403e-01 2.808056473731994629e-01 1.822238117456436157e-01 4.571166634559631348e-02 -2.829724550247192383e-01 -3.423691093921661377e-01 -3.492133319377899170e-01 -1.138213723897933960e-01 2.300920784473419189e-01 -1.922363042831420898e-01 -1.865767538547515869e-01 -1.104724034667015076e-01 1.504492908716201782e-01 2.280636727809906006e-01 -1.043939739465713501e-01 -7.405372709035873413e-02 1.412410475313663483e-02 -6.443738192319869995e-02 -1.387588381767272949e-01 2.399665862321853638e-02 -5.909892544150352478e-02 -3.070101141929626465e-01 5.972487479448318481e-02 1.455282568931579590e-01 -3.916499018669128418e-02 1.306200176477432251e-01
1.087166517972946167e-01 -2.048278898000717163e-01 4.947926476597785950e-02 9.752701967954635620e-02 1.531984806060791016e-01 1.128386333584785461e-01 -6.286669522523880005e-02 9.239524602890014648e-02 9.288068860769271851e-02 -8.078628033399581909e-02 -1.341506689786911011e-01 -1.766617447137832642e-01 -1.289354562759399414e-01 -2.317935675382614136e-01 4.709496796131134033e-01 -1.132474839687347412e-01 2.111753970384597778e-01 -1.570087373256683350e-01 2.669254243373870850e-01 3.413259610533714294e-02 8.272430300712585449e-02 5.567722395062446594e-02 -7.434727996587753296e-02 1.017093211412429810e-01 -6.972924619913101196e-02 -1.294870376586914062e-01 -1.824961751699447632e-01 1.202879622578620911e-01 2.436539679765701294e-01 -3.175549805164337158e-01 3.347532749176025391e-01 8.424342423677444458e-02
-1.003548949956893921e-01 -7.472188025712966919e-02 1.163589358329772949e-01 -2.273582853376865387e-02 2.040625959634780884e-01 1.946342587471008301e-01 4.407079517841339111e-02 2.685137093067169189e-01 8.970785886049270630e-02 2.760509848594665527e-01 -3.614391386508941650e-01 1.817738711833953857e-01 -1.249789744615554810e-01 1.445744000375270844e-02 1.774712651968002319e-01 7.866920530796051025e-02 1.044788733124732971e-01 1.805029809474945068e-01 1.143283303827047348e-02 -7.350809127092361450e-02 -5.865610390901565552e-02 3.024823665618896484e-01 3.569598197937011719e-01 3.288362547755241394e-02 3.296323120594024658e-02 1.839034259319305420e-01 -3.687950372695922852e-01 -1.068830639123916626e-01 -2.158599905669689178e-02 -1.106144487857818604e-02 1.004639789462089539e-01 2.231297791004180908e-01
5.368224531412124634e-02 -9.024690091609954834e-02 -7.444160431623458862e-02 1.367153823375701904e-01 8.431851118803024292e-02 5.554895102977752686e-02 -3.248673081398010254e-01 -8.308442682027816772e-02 1.979553699493408203e-01 1.021892651915550232e-01 -2.041476815938949585e-01 -2.873921692371368408e-01 -2.006484717130661011e-01 -1.988144218921661377e-01 7.980062812566757202e-02 1.179298907518386841e-01 1.654928326606750488e-01 1.818153448402881622e-02 2.528453171253204346e-01 1.295136511325836182e-01 7.701580971479415894e-02 2.082927227020263672e-01 -5.067797377705574036e-03 -2.674234472215175629e-02 6.271396577358245850e-02 9.002093225717544556e-02 -1.183312758803367615e-01 -8.186719380319118500e-03 5.010823607444763184e-01 -1.720935851335525513e-01 2.130899280309677124e-01 2.396826297044754028e-01
3.518026471138000488e-01 7.129551470279693604e-02 1.642165333032608032e-01 1.474288552999496460e-01 -1.085148602724075317e-01 -3.388061374425888062e-02 -1.693100631237030029e-01 1.100734472274780273e-01 3.861052095890045166e-01 -4.776165261864662170e-02 -2.825668156147003174e-01 -2.411677986383438110e-01 -3.315197825431823730e-01 -5.889415740966796875e-03 2.187538892030715942e-01 -2.733022868633270264e-01 9.235730767250061035e-02 -5.147537961602210999e-02 -6.814057379961013794e-02 1.060783192515373230e-01 1.017429232597351074e-01 -2.180708199739456177e-02 4.326089471578598022e-02 -2.274297028779983521e-01 -2.462859004735946655e-01 2.864013910293579102e-01 -2.993646077811717987e-02 2.974355593323707581e-02 -9.043934941291809082e-02 -3.552484884858131409e-02 2.466485649347305298e-02 -2.968071028590202332e-02
6.889538466930389404e-02 9.726569056510925293e-03 -9.038361907005310059e-02 -1.172682177275419235e-02 -1.471707522869110107e-01 4.181211292743682861e-01 1.442868541926145554e-02 -4.129220917820930481e-02 3.570794761180877686e-01 2.848246693611145020e-01 -1.811204850673675537e-01 -4.271368682384490967e-02 -1.246066913008689880e-01 4.701769724488258362e-02 -3.436260297894477844e-02 -1.644973605871200562e-01 8.100650459527969360e-02 1.715370118618011475e-01 -2.965863645076751709e-01 5.522915720939636230e-02 2.901633270084857941e-02 1.387964002788066864e-02 -2.650318481028079987e-02 8.214972168207168579e-02 1.356794219464063644e-02 -4.475045949220657349e-02 -4.239298701286315918e-01 5.017180368304252625e-02 -5.479005351662635803e-02 -1.998209655284881592e-01 1.433703005313873291e-01 3.403300940990447998e-01
-3.349727764725685120e-02 -2.210155874490737915e-02 6.637983024120330811e-02 1.193258911371231079e-01 1.190726608037948608e-01 3.923778235912322998e-02 1.493400633335113525e-01 1.844889223575592041e-01 2.855933904647827148e-01 2.599441409111022949e-01 -3.428926765918731689e-01 -5.843549966812133789e-03 -3.111691176891326904e-01 -1.375200301408767700e-01 -4.906329885125160217e-02 -2.270838245749473572e-02 -8.174460381269454956e-03 2.175824940204620361e-01 8.449085801839828491e-02 5.546455457806587219e-02 1.103263050317764282e-01 -1.314875185489654541e-01 -2.362765669822692871e-01 1.349565237760543823e-01 2.951280772686004639e-01 1.553132832050323486e-01 -3.328793644905090332e-01 -4.113040864467620850e-02 2.763677239418029785e-01 8.441483974456787109e-02 3.061812603846192360e-03 2.322082668542861938e-01
8.999737352132797241e-02 3.165927827358245850e-01 2.142609506845474243e-01 1.423093825578689575e-01 5.103146657347679138e-02 1.042374875396490097e-02 -2.288745790719985962e-01 -1.510916501283645630e-01 2.166880518198013306e-01 1.916239708662033081e-01 -1.750558167695999146e-01 -1.739851534366607666e-01 -2.886488139629364014e-01 5.153298750519752502e-02 -2.336001992225646973e-01 -9.176762402057647705e-02 3.233635798096656799e-02 1.354718208312988281e-01 -2.732493877410888672e-01 1.492826491594314575e-01 -2.881398797035217285e-01 -4.839868843555450439e-02 -4.660408943891525269e-02 -6.928835809230804443e-02 -6.632206588983535767e-02 9.371560066938400269e-02 -1.910755485296249390e-01 3.695423901081085205e-02 1.821670122444629669e-02 -8.262001723051071167e-02 4.927697777748107910e-02 4.297676086425781250e-01
2.284010797739028931e-01 9.971883893013000488e-02 1.486415863037109375e-01 3.470139205455780029e-02 6.157861649990081787e-02 1.465814113616943359e-01 -3.022797703742980957e-01 -1.069907471537590027e-02 3.092841804027557373e-01 9.789709001779556274e-03 -4.489347636699676514e-01 -1.952265650033950806e-01 -2.445641607046127319e-01 1.215795613825321198e-02 -1.156570389866828918e-01 -1.856642663478851318e-01 1.385670602321624756e-01 5.674477294087409973e-02 6.817645579576492310e-02 2.236842811107635498e-01 3.271823376417160034e-02 -1.865092068910598755e-01 -7.867851294577121735e-03 -1.159202009439468384e-01 -2.161115854978561401e-01 -6.028953939676284790e-03 -5.930693447589874268e-02 1.364927887916564941e-01 1.948575824499130249e-01 -7.558357715606689453e-02 -5.083711072802543640e-02 3.361482918262481689e-01
-1.929904334247112274e-02 -1.508344858884811401e-01 -3.571594133973121643e-02 1.264291554689407349e-01 -1.943381875753402710e-01 4.256577044725418091e-02 -2.821689248085021973e-01 9.376533329486846924e-02 1.000837907195091248e-01 -1.853558793663978577e-02 -3.215775191783905029e-01 2.966544628143310547e-01 -2.978676557540893555e-01 -1.841472089290618896e-02 3.857700154185295105e-02 -1.837298721075057983e-01 2.185341566801071167e-01 7.556378096342086792e-02 1.391722708940505981e-01 1.167887821793556213e-01 -1.499658972024917603e-01 -2.696148753166198730e-01 -5.292572826147079468e-02 -7.603649795055389404e-02 -1.026816945523023605e-02 2.502893209457397461e-01 -3.815266191959381104e-01 7.723909337073564529e-03 -9.964904189109802246e-02 -9.424051642417907715e-02 2.503248453140258789e-01 1.595441550016403198e-01
-8.698976039886474609e-02 3.804809227585792542e-02 2.628425061702728271e-01 3.115313351154327393e-01 1.644110232591629028e-01 4.613020643591880798e-02 -1.246220767498016357e-01 -3.337796404957771301e-02 -1.273171883076429367e-02 -1.771518588066101074e-01 -2.947810888290405273e-01 -7.965532131493091583e-03 -4.121847450733184814e-01 -1.416218094527721405e-02 -7.443296909332275391e-02 -6.939379125833511353e-02 2.146982997655868530e-01 -1.818311512470245361e-01 -1.986938565969467163e-01 2.991084158420562744e-01 6.046860665082931519e-02 1.343969702720642090e-01 7.856973260641098022e-02 -9.080082178115844727e-02 -1.428699791431427002e-01 2.618427276611328125e-01 -8.087430894374847412e-02 -2.161951661109924316e-01 -1.164802238345146179e-01 -1.310275346040725708e-01 -5.626219883561134338e-02 2.443170845508575439e-01
1.840481162071228027e-01 -1.305884569883346558e-01 3.609434515237808228e-02 -2.669529058039188385e-02 1.633670181035995483e-01 1.357479393482208252e-01 -2.046099007129669189e-01 -1.646277457475662231e-01 2.736591100692749023e-01 4.062737897038459778e-02 -1.525377184152603149e-01 -1.803258359432220459e-01 -8.647568523883819580e-02 1.601765155792236328e-01 2.132681608200073242e-01 7.024903595447540283e-02 1.178879886865615845e-01 1.500090062618255615e-01 -1.937201619148254395e-01 -3.644578158855438232e-02 -4.171784967184066772e-02 5.711860954761505127e-02 -1.301511675119400024e-01 -1.234349682927131653e-01 -2.454605698585510254e-01 1.306584328413009644e-01 -4.843339323997497559e-01 7.322832942008972168e-02 1.237294636666774750e-02 5.607448145747184753e-02 -5.834562331438064575e-02 4.250830113887786865e-01
2.707262933254241943e-01 -3.138006031513214111e-01 1.613124459981918335e-01 9.155470877885818481e-02 7.522592693567276001e-02 -4.908815026283264160e-02 -9.130978584289550781e-02 1.164995208382606506e-01 1.519824117422103882e-01 2.199009954929351807e-01 -1.763850152492523193e-01 -1.187656000256538391e-01 -2.212748080492019653e-01 3.286453336477279663e-02 1.929677575826644897e-01 6.319896131753921509e-02 -8.362452499568462372e-03 2.011274099349975586e-01 -1.665852069854736328e-01 1.450933218002319336e-01 1.190862432122230530e-01 2.401853650808334351e-01 -7.627811282873153687e-02 -2.038197219371795654e-01 -2.459314912557601929e-01 9.399803727865219116e-02 -2.293509244918823242e-01 1.258877813816070557e-01 2.593342363834381104e-01 -9.676792472600936890e-02 2.914434373378753662e-01 2.191526293754577637e-01
3.546160757541656494e-01 -3.946609422564506531e-02 7.102750241756439209e-02 6.989309191703796387e-02 6.157779693603515625e-02 -3.008425422012805939e-02 -1.485889852046966553e-01 6.773366034030914307e-02 1.417873650789260864e-01 2.339875996112823486e-01 -1.786557585000991821e-01 -2.321571111679077148e-01 -1.534814685583114624e-01 -1.108003258705139160e-01 2.783321440219879150e-01 1.503570973873138428e-01 4.587792605161666870e-02 1.389496922492980957e-01 -2.174020744860172272e-02 2.467094808816909790e-01 -3.861204907298088074e-02 3.022284805774688721e-01 -5.687563121318817139e-02 -1.195070147514343262e-01 -2.136991471052169800e-01 1.431815624237060547e-01 -1.441558748483657837e-01 -2.456766366958618164e-02 3.866660296916961670e-01 -2.536619901657104492e-01 1.444016993045806885e-01 1.394963264465332031e-01
2.388363033533096313e-01 2.549640536308288574e-01 -5.340555682778358459e-02 1.663586497306823730e-01 -1.452803909778594971e-01 1.352811455726623535e-01 -3.218962550163269043e-01 1.579444855451583862e-01 2.416735328733921051e-02 1.134524568915367126e-01 -4.828883707523345947e-01 -4.048945754766464233e-02 -2.062550038099288940e-01 2.139865234494209290e-02 -2.842415571212768555e-01 -2.711620926856994629e-01 -7.757947593927383423e-02 8.047510683536529541e-02 1.952379643917083740e-01 1.725157648324966431e-01 -1.327522099018096924e-01 1.120975315570831299e-01 1.879281736910343170e-02 -1.410668157041072845e-02 -6.892733275890350342e-02 3.666424006223678589e-02 -2.944072186946868896e-01 5.981646478176116943e-02 -3.078258968889713287e-02 1.516200974583625793e-02 6.311084330081939697e-02 1.457054764032363892e-01
1.138938888907432556e-01 2.723649330437183380e-02 3.814219962805509567e-03 2.303097397089004517e-01 1.869539767503738403e-01 8.285518735647201538e-02 -3.146855533123016357e-01 1.526828855276107788e-01 1.319881677627563477e-01 7.904638350009918213e-02 -3.881525695323944092e-01 -3.337947428226470947e-01 -2.331713885068893433e-01 -1.870869249105453491e-01 -2.264317870140075684e-02 -1.383874565362930298e-01 1.918169707059860229e-01 -1.445369422435760498e-01 8.656253665685653687e-02 1.793415695428848267e-01 -1.771423667669296265e-01 1.633912906982004642e-04 1.497798413038253784e-01 -3.116942048072814941e-01 8.764811605215072632e-02 2.415110468864440918e-01 1.214912012219429016e-01 -3.479892387986183167e-02 7.566358894109725952e-02 4.179475456476211548e-02 -8.954420685768127441e-02 1.688492000102996826e-01
2.758145034313201904e-01 1.912099658511579037e-03 1.115474030375480652e-01 2.431181818246841431e-01 2.083172649145126343e-01 1.596421748399734497e-01 -2.139227688312530518e-01 1.585118770599365234e-01 3.644282519817352295e-01 4.111027717590332031e-02 -4.071916937828063965e-01 1.081391796469688416e-01 -9.732081741094589233e-02 -4.004884976893663406e-03 1.657543331384658813e-01 -2.283082157373428345e-01 1.167142838239669800e-01 -4.191977530717849731e-02 -9.028872102499008179e-02 1.152277588844299316e-01 -2.536877393722534180e-01 -1.003263145685195923e-01 -7.404230535030364990e-02 -4.104596748948097229e-02 3.104363102465867996e-03 2.886142730712890625e-01 -1.736697405576705933e-01 1.029653027653694153e-01 2.164997458457946777e-01 1.005164459347724915e-01 -8.528609573841094971e-02 -6.928191334009170532e-02
1.985004991292953491e-01 4.916972666978836060e-02 -1.716021001338958740e-01 2.252831310033798218e-02 -6.690312176942825317e-02 2.521843314170837402e-01 1.169822663068771362e-01 3.609519302845001221e-01 1.500346660614013672e-01 1.576672047376632690e-01 -9.973572939634323120e-02 -2.468135505914688110e-01 -2.535683214664459229e-01 2.233253270387649536e-01 3.428247869014739990e-01 6.561890244483947754e-02 -1.092553138732910156e-02 5.745097994804382324e-02 -1.270633563399314880e-02 1.139583811163902283e-01 1.421259045600891113e-01 2.006909698247909546e-01 3.176449537277221680e-01 -1.389944702386856079e-01 -4.513217136263847351e-02 -7.785714231431484222e-03 -7.817342877388000488e-02 5.358798056840896606e-02 3.361227363348007202e-02 -2.116536945104598999e-01 2.618443071842193604e-01 1.977613419294357300e-01
8.577203005552291870e-02 -2.467110902070999146e-01 -4.005502164363861084e-02 1.761862188577651978e-01 -3.971350193023681641e-02 1.735818237066268921e-01 -1.627686768770217896e-01 -8.292618393898010254e-02 2.189253717660903931e-01 6.437208037823438644e-03 -2.432329356670379639e-01 -4.601120203733444214e-02 -3.539649844169616699e-01 -1.399990916252136230e-01 2.561178803443908691e-01 4.209660366177558899e-02 -3.010190129280090332e-01 -1.736058592796325684e-01 7.663020398467779160e-03 8.332928270101547241e-02 -1.068885158747434616e-02 7.125739008188247681e-02 1.454869806766510010e-01 2.826259732246398926e-01 3.774762526154518127e-02 5.578059703111648560e-02 -2.971479594707489014e-01 -1.155695319175720215e-01 -1.415521949529647827e-01 -1.811305731534957886e-01 2.986315786838531494e-01 1.741803884506225586e-01
-2.238372340798377991e-02 -7.116950303316116333e-02 1.693312674760818481e-01 2.534603476524353027e-01 1.609587222337722778e-01 4.249004423618316650e-01 -2.555148303508758545e-01 -5.758928135037422180e-02 3.067148625850677490e-01 2.187554687261581421e-01 -1.666158437728881836e-01 5.928634852170944214e-02 -1.146148517727851868e-01 -8.410061895847320557e-02 -9.283960610628128052e-02 -1.436665952205657959e-01 2.906294167041778564e-01 -2.300445884466171265e-01 -2.321793884038925171e-01 2.307052910327911377e-02 -1.020238623023033142e-01 -9.288419783115386963e-02 -1.063406020402908325e-01 5.638232827186584473e-02 1.760999560356140137e-01 4.422123730182647705e-02 -1.419142633676528931e-01 -1.106238812208175659e-01 3.972475603222846985e-02 -3.303073346614837646e-01 -1.683633215725421906e-02 4.621853306889533997e-02
1.651832163333892822e-01 1.213075891137123108e-01 7.045374810695648193e-02 2.265098690986633301e-02 2.633182704448699951e-02 -8.192923665046691895e-02 -3.309077620506286621e-01 9.821230173110961914e-02 1.714916825294494629e-01 4.132401570677757263e-02 -3.624384403228759766e-01 6.598203629255294800e-02 -3.053093850612640381e-01 -9.957832843065261841e-02 -1.492675393819808960e-01 -4.493901133537292480e-01 9.309353679418563843e-02 -1.963143199682235718e-01 1.275583356618881226e-01 7.760628312826156616e-02 1.372615247964859009e-01 -1.742168888449668884e-02 -7.496455311775207520e-02 -2.989360317587852478e-02 4.435037449002265930e-02 3.133065998554229736e-01 -2.798725068569183350e-01 -1.787347644567489624e-01 -1.115081384778022766e-01 -6.215440481901168823e-02 2.130847796797752380e-02 9.729097783565521240e-02
-3.697139397263526917e-02 -3.370845690369606018e-02 -6.758782267570495605e-02 1.741816401481628418e-01 -1.769388467073440552e-02 5.039688944816589355e-01 -4.528904706239700317e-02 3.839391842484474182e-02 2.563882172107696533e-01 1.446983069181442261e-01 -1.403508484363555908e-01 4.987093433737754822e-02 -1.136110350489616394e-01 -1.774402260780334473e-01 -1.673133671283721924e-01 -1.978849321603775024e-01 5.047749355435371399e-02 1.337160170078277588e-01 -1.908436864614486694e-01 -1.214595437049865723e-01 5.499313026666641235e-02 -5.557809397578239441e-02 1.745465695858001709e-01 2.687496319413185120e-02 -9.023099392652511597e-02 7.606356590986251831e-02 -3.964307904243469238e-01 8.265657722949981689e-02 1.930364780128002167e-02 -1.716398894786834717e-01 1.775848716497421265e-01 3.690179586410522461e-01
3.877710103988647461e-01 1.561942249536514282e-01 1.617556512355804443e-01 2.959018349647521973e-01 -6.010380014777183533e-02 1.768314540386199951e-01 -2.654916346073150635e-01 1.974505633115768433e-01 -8.230097591876983643e-03 5.000657960772514343e-02 -2.076456248760223389e-01 -4.655957967042922974e-02 -1.741241067647933960e-01 -6.601447612047195435e-02 -2.563531696796417236e-02 -5.863139405846595764e-02 -2.811976335942745209e-02 3.167707622051239014e-01 -1.554580628871917725e-01 3.058139979839324951e-01 -1.282756179571151733e-01 5.198542401194572449e-02 2.147670537233352661e-01 -5.264521017670631409e-02 1.382799446582794189e-01 -6.047905609011650085e-02 -1.299619823694229126e-01 -3.641816079616546631e-01 -1.942683756351470947e-02 -1.103974953293800354e-01 9.106734395027160645e-02 2.240687236189842224e-02
7.022494077682495117e-02 -3.725085780024528503e-02 3.539812564849853516e-01 1.537296026945114136e-01 -8.947902917861938477e-02 1.327498853206634521e-01 -2.351506054401397705e-02 2.524879276752471924e-01 2.610563039779663086e-01 2.039884924888610840e-01 -3.434288501739501953e-02 1.657823473215103149e-02 -5.036862101405858994e-03 1.347175389528274536e-01 7.403615862131118774e-02 -3.436000272631645203e-02 4.643084108829498291e-02 9.433681517839431763e-02 2.825935930013656616e-02 -1.122429817914962769e-01 2.853677868843078613e-01 3.700703084468841553e-01 -2.142890989780426025e-01 -1.550519913434982300e-01 -6.608305871486663818e-02 -7.004715502262115479e-03 -1.344000101089477539e-01 -3.422106802463531494e-01 1.835819035768508911e-01 -7.687932997941970825e-02 3.225274085998535156e-01 1.507872343063354492e-01
-9.478592127561569214e-02 -2.931348979473114014e-02 4.693708848208189011e-03 1.688271909952163696e-01 1.054240092635154724e-01 2.790205776691436768e-01 -2.658466398715972900e-01 -2.161354757845401764e-02 3.086537718772888184e-01 8.212512731552124023e-02 -1.007090881466865540e-01 -1.758307814598083496e-01 -3.181721270084381104e-01 -8.956539444625377655e-03 -1.603144556283950806e-01 1.955227851867675781e-01 3.984289616346359253e-02 2.225792706012725830e-01 1.843796521425247192e-01 1.950131505727767944e-01 -7.818504422903060913e-02 -1.813058182597160339e-02 -3.383318707346916199e-02 -2.685292661190032959e-01 -1.082407087087631226e-01 -8.968339860439300537e-02 -1.549325436353683472e-01 7.028505206108093262e-02 2.099835425615310669e-01 -4.255842268466949463e-01 1.252354383468627930e-01 2.752938121557235718e-02
-8.972844481468200684e-02 7.056032121181488037e-02 1.018527746200561523e-01 1.487605124711990356e-01 2.815319895744323730e-01 1.997290700674057007e-01 -6.657703965902328491e-02 1.921455725096166134e-03 2.578238248825073242e-01 1.432002484798431396e-01 -1.320409774780273438e-01 -1.957956999540328979e-01 -4.128880202770233154e-01 -1.055200770497322083e-01 1.199486330151557922e-01 -5.264471098780632019e-02 6.955906003713607788e-02 1.105139106512069702e-01 -8.641193620860576630e-03 2.059714049100875854e-01 2.887111604213714600e-01 -1.050966531038284302e-01 -2.235060632228851318e-01 1.118124201893806458e-01 1.401032805442810059e-01 -2.543724477291107178e-01 -4.006786048412322998e-01 7.946368306875228882e-03 -1.048938743770122528e-02 9.030476957559585571e-02 1.176830232143402100e-01 7.678384333848953247e-02
4.628378897905349731e-02 -3.121143090538680553e-04 2.731103077530860901e-02 1.842647194862365723e-01 -5.716791376471519470e-02 1.351209878921508789e-01 -3.506275415420532227e-01 1.778822392225265503e-01 -3.329235361889004707e-03 1.717535257339477539e-01 -2.356801480054855347e-01 -3.341536819934844971e-01 -1.153336465358734131e-01 -1.506385654211044312e-01 2.240791469812393188e-01 2.302763983607292175e-02 4.795444756746292114e-02 3.253398463129997253e-02 -3.537497296929359436e-02 1.701643764972686768e-01 7.613741606473922729e-02 1.393229365348815918e-01 6.182522326707839966e-02 -1.604688018560409546e-01 -4.140440374612808228e-02 1.199547946453094482e-02 -7.538618892431259155e-02 1.697438508272171021e-01 4.503184854984283447e-01 -2.953290343284606934e-01 2.862084507942199707e-01 8.354620635509490967e-02
2.808113992214202881e-01 2.014582045376300812e-02 -1.464855372905731201e-01 2.540048658847808838e-01 8.471057750284671783e-03 1.283869296312332153e-01 -2.841667532920837402e-01 1.595511287450790405e-01 2.909726202487945557e-01 1.021190360188484192e-01 -2.393961548805236816e-01 -1.487823724746704102e-01 -3.166733384132385254e-01 -2.735353633761405945e-02 2.397424280643463135e-01 -2.347041219472885132e-01 9.300984442234039307e-02 3.118497729301452637e-01 9.456396102905273438e-02 9.908402711153030396e-02 -5.831740796566009521e-03 -1.035374402999877930e-01 -4.388260468840599060e-02 7.578198611736297607e-02 -1.065959874540567398e-02 7.471136283129453659e-03 -1.192145049571990967e-01 -2.697001397609710693e-01 -1.778355687856674194e-01 -1.188657879829406738e-01 -2.144155204296112061e-01 -4.399628937244415283e-02
1.023991480469703674e-01 -4.202549532055854797e-02 2.777476795017719269e-02 1.161200180649757385e-01 1.916291415691375732e-01 3.509083762764930725e-02 -1.938239336013793945e-01 -6.346511840820312500e-02 1.184712350368499756e-01 2.187407016754150391e-01 -3.386007845401763916e-01 -2.670397758483886719e-01 -3.919238597154617310e-02 3.478752076625823975e-02 2.052868902683258057e-01 1.860799342393875122e-01 6.738214194774627686e-02 8.064956963062286377e-02 6.390810012817382812e-02 2.454938739538192749e-01 7.558096200227737427e-02 1.757526546716690063e-01 7.174897193908691406e-02 -3.057406544685363770e-01 -2.406991720199584961e-01 1.467083841562271118e-01 -2.750942111015319824e-01 4.433697089552879333e-02 2.873726785182952881e-01 -1.977198421955108643e-01 2.778217792510986328e-01 4.099024226889014244e-05
2.729791700839996338e-01 1.025856807827949524e-01 8.466856181621551514e-02 2.166612446308135986e-01 4.313393682241439819e-02 2.620469927787780762e-01 -4.412880241870880127e-01 1.161455437541007996e-01 1.174851879477500916e-01 7.670285552740097046e-02 -6.350599974393844604e-02 -1.832056492567062378e-01 -2.227674871683120728e-01 -6.430085748434066772e-02 -3.257406353950500488e-01 -9.526035189628601074e-02 6.731730699539184570e-02 -1.515704989433288574e-01 1.771252006292343140e-01 3.148353695869445801e-01 -1.983026415109634399e-01 2.452578954398632050e-02 1.035058051347732544e-01 1.040585804730653763e-02 -4.303399845957756042e-02 -5.902620777487754822e-02 -2.406686544418334961e-01 3.346859291195869446e-02 -5.729583650827407837e-02 -5.345778539776802063e-02 1.542310863733291626e-01 2.298181354999542236e-01
2.097983658313751221e-01 -5.260130390524864197e-02 7.955088466405868530e-02 1.121072471141815186e-01 -1.043909117579460144e-01 3.388397097587585449e-01 -1.332915723323822021e-01 6.431547552347183228e-02 1.670678704977035522e-01 3.920909464359283447e-01 1.135319843888282776e-01 -1.059371829032897949e-01 -1.368539184331893921e-01 3.166532218456268311e-01 1.831159740686416626e-01 5.269623175263404846e-02 1.210583224892616272e-01 1.684878021478652954e-01 -2.702540345489978790e-02 -8.705069869756698608e-02 4.734234884381294250e-02 5.899010598659515381e-02 1.136572100222110748e-02 -6.080453284084796906e-03 -1.683125793933868408e-01 -8.611149340867996216e-02 -4.650628268718719482e-01 -8.850754797458648682e-02 1.312293410301208496e-01 -2.832440100610256195e-02 2.596157491207122803e-01 1.520493030548095703e-01
1.379525959491729736e-01 7.234711665660142899e-03 2.011798173189163208e-01 2.421167343854904175e-01 -1.507782042026519775e-01 -1.214512437582015991e-01 -2.547781765460968018e-01 2.406156659126281738e-01 2.459153980016708374e-01 1.372700333595275879e-01 -1.147918626666069031e-01 1.176732182502746582e-01 -1.744651198387145996e-01 1.629230231046676636e-01 2.465820163488388062e-01 -3.179817199707031250e-01 7.546301931142807007e-04 2.363430336117744446e-02 5.016930773854255676e-02 3.137825056910514832e-02 -1.986934542655944824e-01 -2.793330885469913483e-02 1.081358119845390320e-01 -2.556235492229461670e-01 -3.082912862300872803e-01 1.659704446792602539e-01 -5.397268570959568024e-03 -1.076512932777404785e-01 1.763123869895935059e-01 -1.810895651578903198e-02 -3.148592635989189148e-02 3.291235864162445068e-01
-2.086238563060760498e-01 -3.627347201108932495e-02 -2.164009399712085724e-02 2.839525341987609863e-01 1.208165511488914490e-01 3.044457435607910156e-01 -1.019917875528335571e-01 1.482743322849273682e-01 3.311598300933837891e-01 5.340234562754631042e-02 -3.567563891410827637e-01 -4.240416362881660461e-02 -2.951614558696746826e-01 -1.373706459999084473e-01 1.711203008890151978e-01 8.205172419548034668e-02 7.026943564414978027e-02 -3.412727266550064087e-03 -8.987035602331161499e-03 8.109416812658309937e-02 -1.573891043663024902e-01 1.666618734598159790e-01 -2.007657438516616821e-01 1.569964922964572906e-02 8.894507586956024170e-02 2.495341002941131592e-02 -2.592245936393737793e-01 1.387871336191892624e-02 -1.367755234241485596e-01 -1.509714126586914062e-01 2.451314032077789307e-01 -2.618652880191802979e-01
3.418751060962677002e-01 -1.015444695949554443e-01 2.086977064609527588e-01 1.062285453081130981e-01 2.594114542007446289e-01 4.670599848031997681e-02 -1.552622169256210327e-01 1.180595532059669495e-01 3.403124511241912842e-01 -1.547644566744565964e-02 -3.355796337127685547e-01 2.191409617662429810e-01 -2.102776020765304565e-01 -1.663690656423568726e-01 7.164439558982849121e-02 9.107487276196479797e-03 -1.208746284246444702e-01 -1.419541835784912109e-01 -1.097327396273612976e-01 2.318111211061477661e-01 -8.816877752542495728e-02 -5.033150687813758850e-02 -6.821634620428085327e-02 -6.410175561904907227e-02 2.998930215835571289e-02 3.895218074321746826e-01 -1.965489238500595093e-01 7.745002955198287964e-02 1.186871156096458435e-01 3.778686001896858215e-02 6.548113375902175903e-02 1.413626074790954590e-01
-6.198829784989356995e-02 2.426095157861709595e-01 -1.111455857753753662e-01 3.784228861331939697e-01 3.554746136069297791e-02 1.772661954164505005e-01 2.221371233463287354e-01 -1.092809215188026428e-01 9.145309031009674072e-02 2.253236249089241028e-02 -5.648872256278991699e-02 -1.923384666442871094e-01 -2.564306259155273438e-01 2.481283694505691528e-01 1.739256531000137329e-01 -1.740099340677261353e-01 5.899022147059440613e-02 4.468440636992454529e-02 1.459902226924896240e-01 -2.562902681529521942e-02 5.941633135080337524e-02 2.860517203807830811e-01 -5.786354467272758484e-02 -1.665061712265014648e-01 -2.082255333662033081e-01 -8.893203735351562500e-02 -3.653895556926727295e-01 -6.028378009796142578e-02 -5.353974923491477966e-02 -6.981369107961654663e-02 -9.785588830709457397e-03 3.327680826187133789e-01
-1.952115893363952637e-01 -2.342219091951847076e-02 -6.897512823343276978e-03 2.285259664058685303e-01 -3.052548505365848541e-02 3.413618505001068115e-01 -3.291782736778259277e-01 1.484522968530654907e-01 2.035452425479888916e-01 -1.118616480380296707e-02 -1.552498191595077515e-01 1.260639429092407227e-01 4.017364978790283203e-02 1.096952632069587708e-01 8.758416771888732910e-02 8.182681351900100708e-02 -5.692482739686965942e-02 -2.834158018231391907e-02 -5.267309397459030151e-02 -9.461466968059539795e-02 2.102936357259750366e-01 2.598064243793487549e-01 -7.528641819953918457e-02 -4.476769641041755676e-02 -1.136298626661300659e-01 -4.695263225585222244e-03 -4.032346308231353760e-01 5.170940235257148743e-02 -6.965424865484237671e-02 -2.992463409900665283e-01 -3.336945921182632446e-02 3.778459727764129639e-01
1.075820252299308777e-02 -1.706646531820297241e-01 5.879091098904609680e-02 4.049470648169517517e-02 -2.295042015612125397e-02 6.534402817487716675e-02 -2.882689237594604492e-01 1.398573368787765503e-01 -1.408763881772756577e-02 2.298052459955215454e-01 -3.002281486988067627e-01 -2.883815467357635498e-01 -1.686410307884216309e-01 -8.669224381446838379e-02 1.542448103427886963e-01 -3.382937982678413391e-02 4.640138894319534302e-02 8.975803107023239136e-02 3.369638323783874512e-02 1.602070182561874390e-01 7.871750742197036743e-02 1.982679367065429688e-01 7.093224674463272095e-02 -2.211745679378509521e-01 1.855283975601196289e-01 9.212431311607360840e-02 -2.550504803657531738e-01 1.720027625560760498e-01 4.456557631492614746e-01 -1.480260938405990601e-01 2.711740136146545410e-01 5.420100316405296326e-02
1.333330869674682617e-01 -6.446919590234756470e-02 -1.192746609449386597e-01 2.290744930505752563e-01 1.021771505475044250e-01 8.084611594676971436e-02 -8.565659821033477783e-02 2.897192239761352539e-01 1.854595690965652466e-01 9.275919944047927856e-02 -1.359708756208419800e-01 -1.894032210111618042e-01 -1.535493880510330200e-01 3.006379678845405579e-02 1.508990079164505005e-01 -7.816238701343536377e-02 9.433925151824951172e-02 -6.977356970310211182e-02 -2.146546691656112671e-01 3.473542034626007080e-01 -2.477583289146423340e-01 -3.655041456222534180e-01 -3.843422234058380127e-02 8.149171620607376099e-02 4.949671775102615356e-02 2.098861783742904663e-01 -2.625626921653747559e-01 -1.725642085075378418e-01 2.975433468818664551e-01 -1.288228183984756470e-01 -1.162780150771141052e-01 7.020248472690582275e-02
-2.509991079568862915e-02 2.396464347839355469e-01 1.100647300481796265e-01 4.921546578407287598e-02 8.749228715896606445e-02 2.395188510417938232e-01 -4.047540724277496338e-01 -5.284524988383054733e-03 1.987246423959732056e-02 9.723433107137680054e-02 -2.855902612209320068e-01 -9.252869337797164917e-02 -1.746844649314880371e-01 1.415173858404159546e-01 -2.815379202365875244e-01 -2.186802178621292114e-01 -8.140516281127929688e-02 -1.526651680469512939e-01 -7.607493549585342407e-02 1.949515640735626221e-01 -1.277256608009338379e-01 -5.575612559914588928e-02 9.878835827112197876e-02 1.539654284715652466e-01 8.244273252785205841e-03 1.500310599803924561e-01 -3.948502838611602783e-01 -4.784654453396797180e-02 3.651164099574089050e-02 -5.683768074959516525e-03 -3.460980206727981567e-02 3.331299424171447754e-01
1.403472125530242920e-01 2.554977238178253174e-01 3.008638024330139160e-01 1.068320218473672867e-02 -4.004191234707832336e-02 -4.396058619022369385e-02 3.475861996412277222e-02 2.375249117612838745e-01 -1.802298240363597870e-02 1.780144274234771729e-01 -3.439172804355621338e-01 -1.385545134544372559e-01 -1.601711660623550415e-01 -3.741597523912787437e-03 -1.556508243083953857e-01 -2.011546343564987183e-01 -1.115358024835586548e-01 -2.701936066150665283e-01 1.972057372331619263e-01 1.960626989603042603e-01 -2.978299371898174286e-02 -5.389136821031570435e-02 1.334575265645980835e-01 3.215246647596359253e-02 -1.154725104570388794e-01 1.009844690561294556e-01 -4.521348476409912109e-01 -9.482743591070175171e-02 2.793839760124683380e-02 5.775942280888557434e-02 -7.187055051326751709e-02 2.678339779376983643e-01
2.897128462791442871e-01 3.816233575344085693e-02 -1.368256844580173492e-02 2.047787308692932129e-01 1.624161303043365479e-01 1.385591179132461548e-01 -8.050078898668289185e-02 1.396782249212265015e-01 2.203440219163894653e-01 1.306046843528747559e-01 -3.766809403896331787e-01 1.590363122522830963e-02 -3.000970780849456787e-01 2.152847684919834137e-02 2.938715219497680664e-01 -2.660233676433563232e-01 -1.106481179594993591e-01 -1.353337913751602173e-01 1.704703271389007568e-01 -1.413565035909414291e-02 -5.045691505074501038e-02 -4.417215660214424133e-02 -1.103004440665245056e-01 -1.534825284034013748e-02 -2.933369576930999756e-01 2.600949704647064209e-01 -2.717036055400967598e-03 -5.875561386346817017e-02 2.928801774978637695e-01 9.541747719049453735e-02 1.269110143184661865e-01 2.563625387847423553e-02
-9.704033285379409790e-02 1.124439295381307602e-02 5.933746322989463806e-02 4.193181544542312622e-02 1.899719387292861938e-01 1.375819891691207886e-01 9.670702368021011353e-02 2.904508113861083984e-01 2.304609864950180054e-01 8.344343304634094238e-02 -1.514027863740921021e-01 1.648284047842025757e-01 -3.117472827434539795e-01 -2.901265583932399750e-02 1.970175355672836304e-01 -2.543063461780548096e-02 2.254586666822433472e-01 -1.259460151195526123e-01 -2.093883752822875977e-01 6.771943718194961548e-02 -7.153975218534469604e-02 5.918683856725692749e-02 3.515355885028839111e-01 -1.198532283306121826e-01 6.684605032205581665e-02 1.981676518917083740e-01 -4.786939024925231934e-01 -6.941296160221099854e-02 2.270529419183731079e-02 8.744245767593383789e-02 -1.543478667736053467e-01 1.319559216499328613e-01
1.111709028482437134e-01 -2.254666239023208618e-01 -1.780700869858264923e-02 1.639326661825180054e-01 -2.271120809018611908e-02 1.404996812343597412e-01 -7.034117728471755981e-02 -1.456736922264099121e-01 1.918835192918777466e-01 1.320541948080062866e-01 -2.472144961357116699e-01 1.608505696058273315e-01 -3.118146657943725586e-01 -3.843332827091217041e-02 1.072821244597434998e-01 2.869568020105361938e-02 -2.110349833965301514e-01 -1.021404042840003967e-01 -4.792231321334838867e-02 -1.449511386454105377e-02 -1.494847685098648071e-01 5.350037943571805954e-03 9.353025257587432861e-02 1.817256659269332886e-01 1.495766639709472656e-01 -6.587890535593032837e-02 -5.103060603141784668e-01 -1.030524820089340210e-01 1.574859172105789185e-01 -1.950312852859497070e-01 2.916257083415985107e-01 2.089372724294662476e-01
1.955593675374984741e-01 4.628845956176519394e-03 2.056675106287002563e-01 2.913352847099304199e-01 -7.757237553596496582e-02 1.144782304763793945e-01 -3.057390451431274414e-01 1.241562813520431519e-01 1.882911324501037598e-01 -2.232298068702220917e-02 -2.931018471717834473e-01 -1.561598628759384155e-01 -3.132194876670837402e-01 -1.213687211275100708e-01 2.760606706142425537e-01 -2.812615633010864258e-01 6.441441923379898071e-02 1.606311202049255371e-01 1.508890539407730103e-01 2.015784978866577148e-01 -5.316282063722610474e-02 -1.596234552562236786e-02 -4.042974673211574554e-03 1.134072318673133850e-01 1.369383782148361206e-01 -1.154942661523818970e-01 -4.204134643077850342e-02 -2.604616284370422363e-01 -2.201010733842849731e-01 -1.116320639848709106e-01 -1.312460750341415405e-01 5.479662865400314331e-02
1.816169917583465576e-01 -1.742716878652572632e-02 -1.916954219341278076e-01 2.046005576848983765e-01 2.975617721676826477e-02 9.619815647602081299e-02 7.870996743440628052e-02 -1.252315938472747803e-01 6.199793145060539246e-02 -1.430810689926147461e-01 -2.733384370803833008e-01 -2.873243689537048340e-01 -2.589237391948699951e-01 3.072700463235378265e-02 2.835774421691894531e-01 -2.776857912540435791e-01 1.390331387519836426e-01 -1.884564012289047241e-01 1.085810083895921707e-02 -2.071481794118881226e-01 -1.208092346787452698e-01 7.811547815799713135e-02 1.309384554624557495e-01 -2.488479018211364746e-01 -1.963501721620559692e-01 1.323278993368148804e-01 -2.813678681850433350e-01 -1.285215318202972412e-01 -1.506887972354888916e-01 -1.192210167646408081e-01 2.092824690043926239e-02 2.494774907827377319e-01
2.984083592891693115e-01 1.612429320812225342e-01 -8.033306896686553955e-02 2.588673830032348633e-01 -1.489397585391998291e-01 4.530436694622039795e-01 -4.656682908535003662e-01 7.029439508914947510e-02 9.743929654359817505e-02 7.008953392505645752e-02 -1.075600013136863708e-01 3.476649895310401917e-02 -1.370984762907028198e-01 1.784993149340152740e-02 -3.198739886283874512e-02 -3.143873810768127441e-02 1.717916876077651978e-01 2.375002205371856689e-02 -2.380061149597167969e-01 2.036624252796173096e-01 2.649360336363315582e-02 7.440482825040817261e-02 4.112947732210159302e-02 1.096279174089431763e-01 1.195907816290855408e-01 -1.721977591514587402e-01 -2.270493507385253906e-01 -1.055657491087913513e-01 1.207746714353561401e-01 -1.754411011934280396e-01 -2.027172036468982697e-02 1.156745925545692444e-01
3.921795785427093506e-01 1.586090475320816040e-01 1.913632899522781372e-01 2.912648618221282959e-01 -5.237963423132896423e-02 2.863134741783142090e-01 -3.835644423961639404e-01 3.624911233782768250e-02 -5.376125499606132507e-02 -2.173684723675251007e-02 -1.951636075973510742e-01 -9.312307089567184448e-02 -8.893909305334091187e-02 8.620084822177886963e-02 -1.269416511058807373e-01 -3.612019866704940796e-02 -9.603600203990936279e-02 -1.994459182024002075e-01 -2.102278918027877808e-01 2.856925725936889648e-01 -1.320604886859655380e-02 -4.074596241116523743e-02 -3.148658201098442078e-03 9.823523461818695068e-02 -1.424919366836547852e-01 -1.502194255590438843e-01 -2.110953927040100098e-01 8.796282857656478882e-02 6.288305670022964478e-02 -2.989038527011871338e-01 3.422843292355537415e-02 8.715112507343292236e-02
3.262744545936584473e-01 -2.786786556243896484e-01 1.458599120378494263e-01 1.895257383584976196e-01 -2.443208247423171997e-01 2.884809374809265137e-01 -2.128378152847290039e-01 1.404366269707679749e-02 1.719671040773391724e-01 6.132528930902481079e-02 -2.058241665363311768e-01 1.371825201204046607e-04 -1.006545275449752808e-01 -1.419370770454406738e-01 7.748907059431076050e-02 -1.068314164876937866e-01 -5.285615846514701843e-02 1.774608902633190155e-02 -1.778477132320404053e-01 3.016229569911956787e-01 -5.190600454807281494e-02 2.757380902767181396e-01 1.287733018398284912e-01 4.966998472809791565e-02 4.419589042663574219e-02 -2.917586080729961395e-02 -3.372911512851715088e-01 5.600491166114807129e-02 -8.222187310457229614e-02 -8.771841228008270264e-02 -8.076998591423034668e-02 2.875923812389373779e-01
1.875954717397689819e-01 7.777819782495498657e-02 -4.140170291066169739e-02 2.128379195928573608e-01 -2.237864732742309570e-01 1.625846177339553833e-01 -1.861296594142913818e-01 2.436847537755966187e-01 3.063705861568450928e-01 1.302463263273239136e-01 -5.219293758273124695e-02 2.703171968460083008e-02 -1.405658721923828125e-01 -2.067598551511764526e-01 1.676473915576934814e-01 -3.500089943408966064e-01 7.622051239013671875e-02 2.959707677364349365e-01 -2.572388201951980591e-02 1.960932761430740356e-01 1.302473247051239014e-01 1.152456551790237427e-01 8.611471205949783325e-02 1.386194676160812378e-01 3.596475347876548767e-02 2.372972518205642700e-01 -1.509434580802917480e-01 1.234088093042373657e-01 -9.512291103601455688e-02 -2.131849527359008789e-03 1.827167719602584839e-01 2.938480079174041748e-01
4.112906157970428467e-01 1.564684957265853882e-01 -2.621510066092014313e-02 3.064359426498413086e-01 1.257706284523010254e-01 2.554784528911113739e-02 -1.688765585422515869e-01 3.087390363216400146e-01 1.178568676114082336e-01 2.585308812558650970e-02 -3.709764778614044189e-01 -2.290604412555694580e-01 -2.751090228557586670e-01 -3.706305474042892456e-02 1.727849543094635010e-01 -3.235612437129020691e-02 4.153165593743324280e-02 -1.574167236685752869e-02 1.187395211309194565e-02 2.605053782463073730e-01 -1.565459966659545898e-01 -6.945273280143737793e-02 9.556324779987335205e-02 -8.298483490943908691e-02 -2.199372462928295135e-02 1.604489237070083618e-01 -1.483906656503677368e-01 -2.947437763214111328e-01 4.689177125692367554e-02 5.798139795660972595e-02 -4.865088686347007751e-02 2.171790599822998047e-02
9.911325573921203613e-02 1.866655796766281128e-01 1.177886687219142914e-02 1.502031087875366211e-01 7.149191945791244507e-02 2.982187569141387939e-01 -1.258914172649383545e-01 1.800779551267623901e-01 2.287710756063461304e-01 2.485193759202957153e-01 -8.072708733379840851e-03 9.630886837840080261e-03 -2.877599895000457764e-01 -9.605400264263153076e-03 2.073601186275482178e-01 1.431002914905548096e-01 -1.989555358886718750e-01 -2.650267481803894043e-01 1.239071488380432129e-01 1.176830381155014038e-01 -1.781469583511352539e-01 1.815256476402282715e-01 1.129982098937034607e-01 6.275108084082603455e-03 -1.599683761596679688e-01 -4.190380126237869263e-02 -2.879255414009094238e-01 5.903593078255653381e-02 9.358752518892288208e-03 -1.013081595301628113e-01 4.321669340133666992e-01 4.805126041173934937e-02
2.238583378493785858e-02 -2.187643498182296753e-01 -1.138627976179122925e-01 -3.972114622592926025e-02 -1.130345016717910767e-01 1.516546159982681274e-01 -1.680991500616073608e-01 1.342353504151105881e-02 3.348623216152191162e-01 2.402764111757278442e-01 -1.708965748548507690e-02 -4.199964180588722229e-02 -2.590926289558410645e-01 -8.023235946893692017e-02 1.348334997892379761e-01 4.904814437031745911e-02 -1.597379297018051147e-01 -1.930557489395141602e-01 -5.689757317304611206e-02 2.088135331869125366e-01 3.377626091241836548e-02 1.563182771205902100e-01 -1.386936753988265991e-01 -5.162921920418739319e-02 -5.645757913589477539e-02 2.079453170299530029e-01 -3.376207649707794189e-01 -4.863622412085533142e-02 -1.293064951896667480e-01 -4.028540253639221191e-01 2.688657939434051514e-01 1.887433826923370361e-01
6.896973401308059692e-02 2.102129310369491577e-01 1.002663150429725647e-01 -5.703894421458244324e-02 -4.182134196162223816e-02 -9.539076685905456543e-02 -1.885104328393936157e-01 3.110850751399993896e-01 2.228103578090667725e-01 -1.902829110622406006e-02 -3.534095585346221924e-01 -1.447659134864807129e-01 -3.145006597042083740e-01 2.723388001322746277e-02 -1.315121203660964966e-01 -1.224834173917770386e-01 -8.993364125490188599e-02 -1.981607377529144287e-01 1.007710769772529602e-01 2.159190177917480469e-01 7.058332208544015884e-03 4.248487949371337891e-02 2.714003026485443115e-01 2.037254124879837036e-01 -1.048589199781417847e-01 2.606551051139831543e-01 -3.246312439441680908e-01 -1.593988947570323944e-02 5.693551525473594666e-02 8.227180689573287964e-03 -1.078015640377998352e-01 2.147584706544876099e-01
-1.526809632778167725e-01 1.015390604734420776e-01 -3.716617450118064880e-02 1.240221783518791199e-01 8.032746613025665283e-02 5.152517184615135193e-02 -1.688102632761001587e-01 8.105145394802093506e-02 -3.652434796094894409e-02 3.880139887332916260e-01 -5.278863310813903809e-01 1.761643886566162109e-01 -2.018061131238937378e-01 4.599107429385185242e-02 -1.669406890869140625e-02 -1.432869434356689453e-01 -5.174103751778602600e-02 1.986277997493743896e-01 -1.655477285385131836e-01 4.327303171157836914e-02 -4.653162136673927307e-02 4.169709235429763794e-02 -5.708928406238555908e-02 -2.568399906158447266e-01 -2.166791632771492004e-02 1.882653799839317799e-03 -2.637133896350860596e-01 -2.843189425766468048e-02 -1.810747832059860229e-01 -3.575679659843444824e-01 6.221450120210647583e-02 1.806103065609931946e-02
2.359800487756729126e-01 1.470693796873092651e-01 5.517514422535896301e-02 1.888806372880935669e-01 1.029319409281015396e-02 2.333400957286357880e-02 -3.783310353755950928e-01 1.678805053234100342e-01 1.361685395240783691e-01 1.713097393512725830e-01 -3.883565664291381836e-01 -1.026420220732688904e-01 1.281738281250000000e-02 1.516756950877606869e-03 2.904037833213806152e-01 -9.581826627254486084e-02 1.571267694234848022e-01 1.025584563612937927e-01 2.971500158309936523e-01 2.653040885925292969e-01 -7.353296875953674316e-02 -2.082426846027374268e-01 -2.334776706993579865e-02 5.366979539394378662e-02 1.884092763066291809e-02 1.313477456569671631e-01 -4.445843398571014404e-02 -2.790415883064270020e-01 -1.865911632776260376e-01 -1.563591957092285156e-01 6.680672615766525269e-02 4.246615990996360779e-02
2.452788501977920532e-01 9.965674579143524170e-02 2.269599586725234985e-01 1.809974312782287598e-01 -8.890903741121292114e-02 1.285508424043655396e-01 -2.523226141929626465e-01 1.858090758323669434e-01 1.899846494197845459e-01 1.672083884477615356e-01 -1.902776658535003662e-01 -6.022172421216964722e-02 -1.496177464723587036e-01 1.669540554285049438e-01 -3.878473341464996338e-01 -1.038573905825614929e-01 5.098501965403556824e-02 -2.640658318996429443e-01 1.617016494274139404e-01 2.890376448631286621e-01 2.337134815752506256e-02 2.998559176921844482e-01 1.745141148567199707e-01 -5.022332444787025452e-02 -1.208540331572294235e-02 9.156678617000579834e-02 -2.335009872913360596e-01 -9.435471147298812866e-02 -1.233707889914512634e-01 -7.304850220680236816e-02 9.689145535230636597e-02 1.731540448963642120e-02
3.051717299968004227e-03 1.157060787081718445e-01 -7.532822340726852417e-02 -2.809138596057891846e-02 1.356684416532516479e-01 1.692751795053482056e-02 -8.329007774591445923e-03 3.185357749462127686e-01 1.906179189682006836e-01 3.146629631519317627e-01 -2.551085948944091797e-01 -1.275734603404998779e-01 -7.011877000331878662e-02 1.633356884121894836e-02 1.817046850919723511e-01 -2.158562242984771729e-01 2.591393589973449707e-01 -3.498821705579757690e-02 -8.650294505059719086e-03 1.007672771811485291e-01 -2.366619557142257690e-01 8.691411465406417847e-02 4.103416800498962402e-01 4.060655832290649414e-02 -2.969822846353054047e-02 1.509090811014175415e-01 -3.851637542247772217e-01 -4.607745260000228882e-02 -5.932358279824256897e-02 1.060634329915046692e-01 -2.279529869556427002e-01 7.318203896284103394e-02
-7.072337716817855835e-02 -1.085905134677886963e-01 2.231968641281127930e-01 4.837984144687652588e-01 -1.068784594535827637e-01 1.022537983953952789e-02 4.157355055212974548e-02 1.746243983507156372e-01 4.606146365404129028e-02 4.579271376132965088e-02 -3.637164235115051270e-01 -7.179428637027740479e-02 -2.360420525074005127e-01 9.048920124769210815e-02 2.002692818641662598e-01 -1.515900492668151855e-01 2.933169007301330566e-01 -1.405693739652633667e-01 -4.629866033792495728e-02 1.668231338262557983e-01 -7.254147529602050781e-02 5.572209134697914124e-02 1.154185011982917786e-01 -1.806856244802474976e-01 -6.874050945043563843e-02 6.905201822519302368e-02 -1.953935623168945312e-01 -1.121325865387916565e-01 -5.607657134532928467e-02 3.951060026884078979e-02 -3.328843414783477783e-01 1.451115757226943970e-01
1.994753032922744751e-01 -2.082347422838211060e-01 2.344980649650096893e-02 -9.337152540683746338e-02 8.430866152048110962e-02 1.615295261144638062e-01 -1.811933219432830811e-01 2.235172986984252930e-01 1.958941221237182617e-01 -1.155803725123405457e-01 -6.329426914453506470e-02 -2.613460421562194824e-01 -1.920109838247299194e-01 -2.107695341110229492e-01 3.048719763755798340e-01 -1.895447820425033569e-01 1.980884820222854614e-01 -6.871172040700912476e-02 5.192944034934043884e-02 8.645211905241012573e-02 5.878643319010734558e-02 3.105495311319828033e-02 1.016887128353118896e-01 1.228855699300765991e-01 -9.250540286302566528e-03 -2.717934362590312958e-02 -1.231304109096527100e-01 2.103388309478759766e-01 1.356112211942672729e-01 -4.294709265232086182e-01 3.309205472469329834e-01 2.858684770762920380e-02
-7.663909345865249634e-02 -1.817535459995269775e-01 1.906305104494094849e-01 2.030030041933059692e-01 2.563948333263397217e-01 2.229561805725097656e-01 -5.107200890779495239e-02 1.506478525698184967e-02 2.959960401058197021e-01 -1.137946173548698425e-01 2.566419774666428566e-03 -7.240423560142517090e-02 -3.072916865348815918e-01 -1.723105646669864655e-02 -3.524660365656018257e-03 1.009866148233413696e-01 2.106998302042484283e-02 -1.646532714366912842e-01 -6.633681803941726685e-02 -1.063571590930223465e-02 3.957803547382354736e-02 9.202107042074203491e-02 -2.874747812747955322e-01 -5.297252908349037170e-02 -8.632826805114746094e-02 1.483465582132339478e-01 -5.639001727104187012e-01 1.228291424922645092e-03 1.811149343848228455e-02 -1.633945107460021973e-01 9.198401123285293579e-02 2.098325490951538086e-01
-1.123077645897865295e-01 -8.845838159322738647e-02 2.840210217982530594e-03 1.375406682491302490e-01 9.390284866094589233e-02 2.074107676744461060e-01 -5.487593412399291992e-01 -2.636998891830444336e-01 1.201238036155700684e-01 7.986018806695938110e-02 -3.386915624141693115e-01 -1.032426655292510986e-01 5.583360791206359863e-03 8.942577242851257324e-02 2.193459421396255493e-01 -2.499185949563980103e-01 -2.441722713410854340e-02 -2.159517407417297363e-01 -2.044516503810882568e-01 -1.294864267110824585e-01 1.251733601093292236e-01 1.074261292815208435e-01 5.664544925093650818e-02 -1.395188421010971069e-01 -6.777569651603698730e-02 -1.552340686321258545e-01 -1.546998620033264160e-01 -1.235852912068367004e-01 1.709217727184295654e-01 -3.111600130796432495e-02 -9.961451590061187744e-02 9.830034524202346802e-02
2.206781655550003052e-01 1.444767415523529053e-01 2.553102076053619385e-01 -3.256494551897048950e-02 8.718443661928176880e-02 1.514125019311904907e-01 -2.163568139076232910e-01 -1.266909539699554443e-01 1.853765994310379028e-01 2.472728788852691650e-01 -1.141907572746276855e-01 -3.282047510147094727e-01 -8.957161009311676025e-02 -4.948403686285018921e-02 1.832828484475612640e-02 6.703406572341918945e-02 -8.609481900930404663e-02 1.999710500240325928e-01 6.759824603796005249e-02 -4.967674985527992249e-02 1.743890903890132904e-02 6.234088167548179626e-02 1.759621687233448029e-02 -2.328442037105560303e-01 -2.169363647699356079e-01 1.220104843378067017e-02 -4.017852842807769775e-01 -1.134491413831710815e-01 7.997200638055801392e-02 -5.219414597377181053e-04 9.276399761438369751e-02 4.353857338428497314e-01
4.202753901481628418e-01 7.099372148513793945e-02 8.218542486429214478e-02 9.549775719642639160e-02 2.551009953022003174e-01 2.540856599807739258e-01 -1.475194841623306274e-01 1.408043950796127319e-01 2.497435510158538818e-01 1.211715713143348694e-01 -6.069472804665565491e-02 -6.918037682771682739e-02 -2.882224917411804199e-01 -3.762809932231903076e-02 2.543687224388122559e-01 -2.817142903804779053e-01 4.209024086594581604e-02 2.395366504788398743e-02 2.302069962024688721e-01 -3.150968253612518311e-02 -1.388922631740570068e-01 6.235809624195098877e-02 -1.825726218521595001e-02 -1.832025051116943359e-01 -3.128665685653686523e-01 1.944960653781890869e-01 -8.124597370624542236e-02 1.232974603772163391e-01 1.631136834621429443e-01 8.137311041355133057e-02 9.406770020723342896e-02 -6.440714746713638306e-02
-7.662978768348693848e-02 -2.561557479202747345e-02 3.118678368628025055e-02 3.313434720039367676e-01 1.281091868877410889e-01 9.861027449369430542e-02 6.059589236974716187e-02 1.236414164304733276e-01 2.396340966224670410e-01 8.183504641056060791e-02 -1.978392750024795532e-01 4.945414140820503235e-02 -2.296958863735198975e-01 -5.892485752701759338e-02 1.182414367794990540e-01 2.182997297495603561e-03 -2.149799913167953491e-01 -2.677156217396259308e-02 -1.593054383993148804e-01 4.966847226023674011e-02 -1.947370916604995728e-01 -2.628179267048835754e-02 -1.404810100793838501e-01 9.644559770822525024e-02 6.127204373478889465e-02 -1.100041493773460388e-01 -6.387189030647277832e-01 -7.674261182546615601e-02 -8.364997804164886475e-02 -1.862497031688690186e-01 1.138884127140045166e-01 1.868104934692382812e-01
1.041025742888450623e-01 -8.786918967962265015e-02 9.728750586509704590e-02 9.588138014078140259e-02 -1.337236166000366211e-01 1.956838071346282959e-01 -1.193430051207542419e-01 -1.609301120042800903e-01 2.531197369098663330e-01 1.390113532543182373e-01 -1.823404133319854736e-01 1.131314337253570557e-01 -3.795911073684692383e-01 2.609840407967567444e-02 6.628435105085372925e-02 -3.121206164360046387e-02 -2.257245928049087524e-01 -7.512550801038742065e-02 -1.223875954747200012e-01 6.894374638795852661e-02 -4.155018553137779236e-02 -3.768088296055793762e-02 6.619679182767868042e-02 -3.906229278072714806e-03 1.548589318990707397e-01 -1.202559769153594971e-01 -5.263066291809082031e-01 3.493616357445716858e-02 2.392143607139587402e-01 -1.952819973230361938e-01 2.233018130064010620e-01 2.028160244226455688e-01
-9.813474118709564209e-02 -1.008881926536560059e-01 -7.470612972974777222e-02 1.875177472829818726e-01 -1.996393948793411255e-01 3.495103716850280762e-01 -4.858910292387008667e-02 1.924016624689102173e-01 7.461025565862655640e-02 1.177634596824645996e-01 -7.372149080038070679e-02 -1.846620887517929077e-01 -2.721602022647857666e-01 1.950398683547973633e-01 2.412703782320022583e-01 -1.077886205166578293e-02 2.845520079135894775e-01 1.109734829515218735e-02 8.184711635112762451e-02 -1.600284576416015625e-01 1.907040327787399292e-01 2.371408641338348389e-01 2.248143106698989868e-01 -7.016391307115554810e-02 -5.656100064516067505e-02 -3.326849639415740967e-02 -2.331330776214599609e-01 -1.290150135755538940e-01 -1.049796491861343384e-01 -8.857951313257217407e-02 3.417004644870758057e-01 1.903887987136840820e-01
3.581301867961883545e-01 -3.164387866854667664e-02 3.346110284328460693e-01 -3.623621538281440735e-02 1.911249011754989624e-01 8.484031260013580322e-02 -2.973565459251403809e-01 4.611500725150108337e-02 1.791381686925888062e-01 2.963942885398864746e-01 -3.801677376031875610e-02 -2.740431427955627441e-01 -1.140258684754371643e-01 1.575906574726104736e-01 1.894962601363658905e-02 2.622145414352416992e-01 4.767622798681259155e-02 1.614817678928375244e-01 -6.905336678028106689e-02 3.273488953709602356e-02 -4.560287576168775558e-03 2.238795459270477295e-01 3.703359514474868774e-02 -7.365310192108154297e-02 -2.332568913698196411e-01 9.213560074567794800e-02 -3.101046085357666016e-01 -8.985503017902374268e-02 1.326699405908584595e-01 -1.022665202617645264e-01 1.488033384084701538e-01 1.062327250838279724e-01
3.403630554676055908e-01 1.839802414178848267e-01 1.579675227403640747e-01 1.729865819215774536e-01 -4.578109830617904663e-02 1.154586672782897949e-01 -2.658936679363250732e-01 -6.388321635313332081e-04 7.199784368276596069e-02 -1.955759674310684204e-01 -4.540103673934936523e-01 -1.704874485731124878e-01 -2.364569008350372314e-01 4.069155454635620117e-02 -9.131030738353729248e-02 -9.175340086221694946e-02 9.906779974699020386e-03 3.367597004398703575e-03 1.183559596538543701e-01 1.898838877677917480e-01 3.959618508815765381e-02 -6.527821719646453857e-02 2.581127919256687164e-02 -6.761569529771804810e-02 -6.384421885013580322e-02 1.870285421609878540e-01 -2.825390398502349854e-01 2.869568169116973877e-01 7.146339118480682373e-02 -1.710169613361358643e-01 1.699548959732055664e-02 2.433905601501464844e-01
1.298221051692962646e-01 2.538143694400787354e-01 9.713747352361679077e-02 -5.456033349037170410e-02 -2.877177856862545013e-02 1.767006218433380127e-01 -7.653556764125823975e-02 7.204982638359069824e-02 1.120503544807434082e-01 1.558439284563064575e-01 6.287143379449844360e-02 -7.850316353142261505e-03 -1.182138547301292419e-01 2.172595858573913574e-01 1.045449897646903992e-01 -4.981988072395324707e-01 1.705109956674277782e-03 -3.618377074599266052e-02 1.943596452474594116e-02 -1.945505035109817982e-03 -8.252685517072677612e-02 -3.505224734544754028e-02 7.692292332649230957e-02 -1.130071431398391724e-01 -4.891024157404899597e-02 1.669026762247085571e-01 -3.377941548824310303e-01 -1.356742233037948608e-01 6.112146750092506409e-02 -5.087032914161682129e-01 -6.001165509223937988e-02 -2.115397602319717407e-01
7.833432406187057495e-02 -7.433682680130004883e-02 -2.506163120269775391e-01 3.375746309757232666e-02 -1.016867309808731079e-01 -4.806589707732200623e-02 -2.027748972177505493e-01 2.321679443120956421e-01 1.209035515785217285e-01 1.261367052793502808e-01 -3.579743802547454834e-01 -1.922524869441986084e-01 -2.209882289171218872e-01 -3.740113973617553711e-02 1.644255071878433228e-01 -3.846589103341102600e-02 -1.336449980735778809e-01 -1.992617845535278320e-01 2.435899525880813599e-02 -1.021074950695037842e-01 2.556239068508148193e-02 2.435223460197448730e-01 1.145128160715103149e-01 -2.989195585250854492e-01 7.073723524808883667e-02 -1.017290055751800537e-01 -2.014372199773788452e-01 1.163724735379219055e-01 2.836960852146148682e-01 -1.183079853653907776e-01 3.728129565715789795e-01 9.156777709722518921e-02
2.417085170745849609e-01 1.072735153138637543e-02 1.757046133279800415e-01 1.475851535797119141e-01 9.600353240966796875e-02 -3.302031010389328003e-02 -3.970706164836883545e-01 1.930388212203979492e-01 1.616379916667938232e-01 6.402902305126190186e-02 -7.622061669826507568e-02 -8.329275995492935181e-02 -1.033175215125083923e-01 1.316373497247695923e-01 6.647890061140060425e-02 -4.735959172248840332e-01 7.607749104499816895e-02 -2.747458592057228088e-02 7.561932504177093506e-02 2.662729322910308838e-01 -4.063944891095161438e-02 2.579886652529239655e-02 7.289241254329681396e-02 -1.142347827553749084e-01 -6.373454630374908447e-02 -2.263069525361061096e-02 -1.318245977163314819e-01 -3.693572878837585449e-01 6.668773293495178223e-02 7.538995146751403809e-02 -2.046750783920288086e-01 2.638963460922241211e-01
-1.267718970775604248e-01 -2.145280875265598297e-02 2.046762555837631226e-01 1.841809228062629700e-02 3.652233481407165527e-01 5.352125689387321472e-02 -1.624196916818618774e-01 3.033281862735748291e-02 3.085722625255584717e-01 -1.270307451486587524e-01 -8.066064864397048950e-02 -2.541117370128631592e-01 -2.258162945508956909e-01 -8.135319687426090240e-03 4.964691400527954102e-02 1.449210643768310547e-01 1.069233492016792297e-01 -4.047360271215438843e-02 8.671016991138458252e-02 1.104895472526550293e-01 -6.743267178535461426e-02 -8.513536304235458374e-02 -1.105428580194711685e-02 -2.203644961118698120e-01 1.578880846500396729e-01 2.392666339874267578e-01 -4.191460013389587402e-01 1.519513428211212158e-01 1.173475757241249084e-02 -2.444182485342025757e-01 2.916122674942016602e-01 -3.981103375554084778e-02
-1.419275701045989990e-01 -1.022499352693557739e-01 3.447538241744041443e-02 3.257313072681427002e-01 -7.089855521917343140e-02 1.880823224782943726e-01 -2.002026289701461792e-01 2.182080149650573730e-01 -1.234251260757446289e-01 2.375480346381664276e-02 -2.543838024139404297e-01 -2.054942399263381958e-02 -1.637823283672332764e-01 -1.509311795234680176e-01 3.182060718536376953e-01 -3.659805357456207275e-01 -1.466679573059082031e-01 2.722422033548355103e-02 -1.547725349664688110e-01 -3.294571042060852051e-01 -1.739212721586227417e-01 1.325318366289138794e-01 -8.432015031576156616e-02 -7.148982584476470947e-02 1.870990544557571411e-02 -9.737633913755416870e-02 -2.998382449150085449e-01 4.356903210282325745e-02 -2.471504360437393188e-02 -8.887545764446258545e-02 1.474753618240356445e-01 1.469909399747848511e-01
2.180122435092926025e-01 -1.698918193578720093e-01 1.016332656145095825e-01 -1.338386721909046173e-02 2.297432869672775269e-01 -1.731640398502349854e-01 -8.213791251182556152e-02 6.705458462238311768e-02 8.147498965263366699e-02 3.415712416172027588e-01 -2.349625527858734131e-01 -3.268339633941650391e-01 -2.189446091651916504e-01 6.454897671937942505e-02 2.924767881631851196e-02 1.254387646913528442e-01 4.250274971127510071e-02 3.434155136346817017e-02 -1.056314334273338318e-01 1.661637127399444580e-01 1.354872733354568481e-01 2.108205556869506836e-01 -4.768846929073333740e-02 -2.672500535845756531e-02 6.253160536289215088e-02 2.729676663875579834e-01 -2.127213776111602783e-01 -1.248501390218734741e-01 2.551524341106414795e-01 -1.697965711355209351e-01 3.149682581424713135e-01 1.584772318601608276e-01
-4.406845569610595703e-02 -8.688253909349441528e-02 -8.107613027095794678e-02 6.118912622332572937e-02 6.149659864604473114e-03 1.611749380826950073e-01 -2.446356266736984253e-01 2.287486791610717773e-01 8.516352623701095581e-02 1.614898741245269775e-01 -1.900684684514999390e-01 -3.692514002323150635e-01 -1.645738631486892700e-01 -5.100457742810249329e-02 2.381002008914947510e-01 1.102995499968528748e-02 9.437813609838485718e-02 2.544589154422283173e-02 -2.853300981223583221e-02 1.515555083751678467e-01 7.078388333320617676e-02 9.724248200654983521e-02 -2.359191142022609711e-02 -2.925313711166381836e-01 1.612416654825210571e-02 7.085622102022171021e-02 -1.819076836109161377e-01 3.729248046875000000e-02 5.069720149040222168e-01 -8.227251470088958740e-02 3.161857426166534424e-01 1.106370016932487488e-01
7.304527610540390015e-02 5.766392126679420471e-02 8.275356888771057129e-02 7.760495692491531372e-02 9.729349613189697266e-02 2.803839743137359619e-01 -1.691567301750183105e-01 2.533755004405975342e-01 2.402612566947937012e-01 2.085790485143661499e-01 -4.745151475071907043e-02 5.107806064188480377e-03 -3.264012336730957031e-01 -5.603274330496788025e-02 2.532856166362762451e-01 2.738715410232543945e-01 -2.116055600345134735e-02 -1.471682786941528320e-01 1.025877594947814941e-01 1.515266746282577515e-01 -2.065449506044387817e-01 1.596436202526092529e-01 -9.479200094938278198e-02 1.841250509023666382e-01 1.190366037189960480e-02 5.105775594711303711e-02 -3.098581731319427490e-01 7.581799477338790894e-02 3.889143094420433044e-02 -2.909711599349975586e-01 2.963498234748840332e-01 9.736238047480583191e-03
2.114150822162628174e-01 -8.193252235651016235e-02 -5.340382084250450134e-02 3.198443651199340820e-01 5.402586981654167175e-02 3.610987588763237000e-02 -8.678262680768966675e-02 1.784271746873855591e-01 4.394664987921714783e-02 -1.069574616849422455e-02 -2.304451912641525269e-01 -4.262805305188521743e-05 -2.056398987770080566e-01 -1.487204432487487793e-02 9.968673437833786011e-02 1.163846179842948914e-01 4.959031939506530762e-02 -2.736516594886779785e-01 -1.475397199392318726e-01 1.903779059648513794e-01 1.765699386596679688e-01 -1.256083995103836060e-01 2.257627248764038086e-01 1.295820325613021851e-01 1.781569868326187134e-01 1.576110869646072388e-01 -3.575153052806854248e-01 1.934637874364852905e-01 -3.749187104403972626e-03 -9.690637141466140747e-02 4.055170416831970215e-01 1.815469115972518921e-01
-2.315253578126430511e-02 6.891445070505142212e-02 2.386916801333427429e-02 2.894454002380371094e-01 -2.172622084617614746e-01 -1.437216550111770630e-01 8.428717404603958130e-02 -5.192159488797187805e-02 2.433404177427291870e-01 9.041127562522888184e-02 -1.856027245521545410e-01 6.078269798308610916e-03 -3.377627134323120117e-01 6.777907907962799072e-02 5.367301404476165771e-02 -2.576861381530761719e-01 5.978909879922866821e-02 -2.182915061712265015e-01 -1.590286195278167725e-01 4.856596514582633972e-02 8.466598577797412872e-03 1.129602193832397461e-01 -2.662926018238067627e-01 -1.403892785310745239e-01 -1.448129713535308838e-01 1.381658762693405151e-01 -3.750910460948944092e-01 8.684057742357254028e-02 -1.274312194436788559e-02 -3.632925450801849365e-01 -1.129333600401878357e-01 -1.653857082128524780e-01
2.538749016821384430e-02 8.318455517292022705e-02 -5.736385285854339600e-02 -2.200113795697689056e-02 7.772710174322128296e-03 3.143796622753143311e-01 -4.734303057193756104e-02 8.906606584787368774e-02 2.065286040306091309e-01 5.700462684035301208e-02 -3.983095660805702209e-02 -2.256086617708206177e-01 -2.366672307252883911e-01 1.409124284982681274e-01 2.170728147029876709e-01 1.824032664299011230e-01 2.193868011236190796e-01 1.394800692796707153e-01 3.132961317896842957e-02 -1.731671094894409180e-01 -8.710443042218685150e-03 3.442093431949615479e-01 -1.189242303371429443e-01 -1.980656757950782776e-02 -1.419978290796279907e-01 1.802528947591781616e-01 -4.966447651386260986e-01 -4.960387945175170898e-02 5.643695965409278870e-02 -9.648151695728302002e-02 2.475963681936264038e-01 1.331526488065719604e-01
2.273837476968765259e-02 1.449642628431320190e-01 2.090369910001754761e-01 1.280620321631431580e-02 2.510060966014862061e-01 2.997581660747528076e-01 -1.964129060506820679e-01 7.141368091106414795e-02 2.541752159595489502e-01 -1.170787140727043152e-01 -9.461630135774612427e-02 -6.178777664899826050e-02 -2.634100914001464844e-01 -6.221842393279075623e-02 -1.523482054471969604e-01 5.402810405939817429e-03 7.911175489425659180e-02 1.598968803882598877e-01 2.762056291103363037e-01 2.333460003137588501e-01 -3.843011707067489624e-02 -5.757247656583786011e-02 2.648083865642547607e-01 -1.710744500160217285e-01 -1.958819180727005005e-01 4.175044968724250793e-02 -2.515538334846496582e-01 -6.880839914083480835e-02 3.569537103176116943e-01 -1.661112755537033081e-01 1.050816401839256287e-01 9.781812876462936401e-02
1.417201459407806396e-01 -2.444106489419937134e-01 2.680186629295349121e-01 3.238199353218078613e-01 -2.122199535369873047e-02 3.804141879081726074e-01 -2.292100191116333008e-01 4.201515018939971924e-02 1.578139066696166992e-01 1.984660178422927856e-01 -1.526895165443420410e-01 -8.975976961664855480e-04 -1.249933168292045593e-01 1.588127017021179199e-02 -9.728028625249862671e-02 -2.453561127185821533e-01 1.208746712654829025e-02 -7.276542484760284424e-02 1.345150917768478394e-01 2.066905498504638672e-01 -5.129870399832725525e-02 3.607960343360900879e-01 1.759097129106521606e-01 4.879743978381156921e-02 -1.930309087038040161e-01 -1.020534411072731018e-01 -1.614635288715362549e-01 -8.327358961105346680e-02 1.790660619735717773e-01 -6.653543561697006226e-02 -7.948102056980133057e-02 -1.224481016397476196e-01
2.674055658280849457e-02 2.305503487586975098e-01 9.156529605388641357e-02 1.042815595865249634e-01 1.088412180542945862e-01 -1.084062084555625916e-01 -1.160611212253570557e-01 2.571632713079452515e-02 -1.169447526335716248e-01 1.603345274925231934e-01 -4.701299071311950684e-01 8.576477319002151489e-02 4.261952638626098633e-02 -7.357661426067352295e-02 2.194466069340705872e-02 -2.656866610050201416e-01 2.850104272365570068e-01 -2.298230528831481934e-01 -6.524899601936340332e-02 2.802873961627483368e-02 -1.242412403225898743e-01 -9.954560548067092896e-03 7.196503877639770508e-02 -1.162988599389791489e-02 -1.474107056856155396e-01 1.118584945797920227e-01 -2.954914569854736328e-01 -1.927715986967086792e-01 1.183755919337272644e-01 -4.580255150794982910e-01 -9.023358114063739777e-03 2.322335168719291687e-02
1.363781839609146118e-01 1.397623494267463684e-02 -1.052729785442352295e-01 -9.475327283143997192e-02 -9.574101120233535767e-02 5.687751993536949158e-02 2.789057977497577667e-02 -1.065808311104774475e-01 3.287312090396881104e-01 1.071441248059272766e-01 -1.599039137363433838e-01 -2.501789331436157227e-01 -3.376566991209983826e-02 -1.545524597167968750e-01 2.116348445415496826e-01 -5.701566860079765320e-02 2.208534479141235352e-01 -1.947414278984069824e-01 2.823299169540405273e-01 1.377971023321151733e-01 -3.626337647438049316e-02 -2.475504390895366669e-02 -1.617113798856735229e-01 7.493405789136886597e-02 -1.517792493104934692e-01 2.185047566890716553e-01 -2.903538048267364502e-01 -2.661110134795308113e-03 7.770989835262298584e-02 -3.332977592945098877e-01 3.207704722881317139e-01 2.482556700706481934e-01
4.932838305830955505e-02 5.508542526513338089e-04 -2.770740725100040436e-02 6.434864550828933716e-02 -3.429274633526802063e-02 3.322166949510574341e-02 -3.648991286754608154e-01 1.745894104242324829e-01 1.346827000379562378e-01 1.874727308750152588e-01 -1.983690708875656128e-01 -3.125803172588348389e-01 -1.428740024566650391e-01 -1.055082231760025024e-01 3.498744666576385498e-01 1.080128736793994904e-02 9.548685699701309204e-02 -4.963683430105447769e-03 5.202262476086616516e-02 1.207369863986968994e-01 1.220280975103378296e-01 2.157894223928451538e-01 -1.944627985358238220e-02 -2.353774905204772949e-01 3.725512698292732239e-02 -3.394256904721260071e-02 -1.956321895122528076e-01 1.807476133108139038e-01 4.689370691776275635e-01 -7.483336329460144043e-02 1.761566400527954102e-01 9.301493316888809204e-02
1.973240375518798828e-01 2.606444358825683594e-01 1.519744843244552612e-01 3.656882345676422119e-01 1.476680487394332886e-01 9.146954864263534546e-02 7.488563656806945801e-02 2.732982039451599121e-01 1.518030315637588501e-01 4.644727800041437149e-03 -1.722204685211181641e-01 2.314650826156139374e-02 -4.642147943377494812e-02 1.994673721492290497e-02 8.072776347398757935e-02 -2.805404663085937500e-01 1.993983797729015350e-02 -1.793303042650222778e-01 3.393995389342308044e-02 2.298900485038757324e-01 -1.835238486528396606e-01 -2.351438440382480621e-02 -3.934592008590698242e-02 -8.286593109369277954e-02 1.423576772212982178e-01 5.785579234361648560e-02 -4.943140149116516113e-01 1.558179035782814026e-02 9.342271834611892700e-03 -1.458356827497482300e-01 -2.498421967029571533e-01 6.009440496563911438e-02
1.413713395595550537e-01 -1.156781315803527832e-01 2.639890313148498535e-01 2.181402295827865601e-01 -1.333014518022537231e-01 2.689529359340667725e-01 -2.276771068572998047e-01 1.657391898334026337e-02 1.749786287546157837e-01 1.975925564765930176e-01 -2.832028865814208984e-01 -1.344311386346817017e-01 6.412927806377410889e-02 2.458153106272220612e-02 -4.652021080255508423e-02 -1.873549968004226685e-01 2.284445799887180328e-02 5.780729651451110840e-02 7.189753651618957520e-02 -6.947349011898040771e-02 -1.797577887773513794e-01 1.031425669789314270e-01 -5.249441415071487427e-02 -9.289430081844329834e-02 -6.873462349176406860e-02 -1.267565190792083740e-01 -3.965083062648773193e-01 2.395378649234771729e-01 -2.763100266456604004e-01 -6.199765950441360474e-02 3.259459733963012695e-01 8.488739281892776489e-02
1.664537042379379272e-01 -1.671096980571746826e-01 1.220379211008548737e-02 1.253315657377243042e-01 1.364501845091581345e-02 3.715674579143524170e-01 -2.444178014993667603e-01 1.731978803873062134e-01 8.600408583879470825e-02 1.894653737545013428e-01 -7.455532997846603394e-02 -1.761083900928497314e-01 -1.243889182806015015e-01 5.749099329113960266e-02 -1.430991590023040771e-01 9.650078415870666504e-02 1.287767589092254639e-01 -1.603759676218032837e-01 -1.093170512467622757e-02 2.860612869262695312e-01 -1.734138429164886475e-01 -1.137647777795791626e-01 7.712644338607788086e-02 1.206804364919662476e-01 1.263996306806802750e-02 -1.553460359573364258e-01 -4.780764579772949219e-01 -6.973075866699218750e-02 -7.703997194766998291e-02 -1.707009971141815186e-01 2.883094251155853271e-01 9.165593236684799194e-02
-1.230033934116363525e-01 -5.973256006836891174e-02 1.330463141202926636e-01 1.940063685178756714e-01 3.162349462509155273e-01 1.392925679683685303e-01 -5.095897242426872253e-02 2.537359893321990967e-01 4.489684477448463440e-02 -1.924664378166198730e-01 -2.024459093809127808e-01 -1.586455851793289185e-01 -4.071411117911338806e-02 -2.662553489208221436e-01 -7.597038894891738892e-02 -3.495779335498809814e-01 1.837615072727203369e-01 -1.206143498420715332e-01 -1.630389243364334106e-01 4.136767238378524780e-03 9.707279503345489502e-02 1.783848255872726440e-01 -4.180417582392692566e-02 -1.368609666824340820e-01 2.818413637578487396e-02 -2.006751298904418945e-02 -8.547174930572509766e-02 -8.710365742444992065e-02 2.215976268053054810e-01 -3.692499101161956787e-01 -1.718804687261581421e-01 2.571340501308441162e-01
1.934463232755661011e-01 -3.001246228814125061e-02 8.220141381025314331e-02 2.648163735866546631e-01 -2.358861820539459586e-04 5.388175249099731445e-01 -1.202689036726951599e-01 -2.734412264544516802e-04 1.425676941871643066e-01 1.463210955262184143e-02 -1.633970886468887329e-01 7.458278443664312363e-03 -4.044456034898757935e-02 4.580784216523170471e-02 -2.768838107585906982e-01 -3.679678738117218018e-01 -3.692291676998138428e-02 5.383620783686637878e-02 -7.826872915029525757e-02 1.817560493946075439e-01 -1.220738962292671204e-01 3.308075666427612305e-01 2.123577445745468140e-01 -9.341241419315338135e-02 1.098365872167050838e-03 4.291433095932006836e-02 -2.190503478050231934e-01 -4.938091710209846497e-02 1.846124082803726196e-01 -4.594669491052627563e-02 7.812080532312393188e-02 -2.776116691529750824e-02
-4.722448438405990601e-02 -1.008606702089309692e-01 7.024019211530685425e-02 2.433626949787139893e-01 1.782517135143280029e-01 2.662663757801055908e-01 -6.288383156061172485e-02 1.680856645107269287e-01 3.749414682388305664e-01 1.099068019539117813e-02 -1.263835132122039795e-01 -6.791317462921142578e-02 -3.222045302391052246e-01 -1.296729743480682373e-01 -2.052913308143615723e-01 8.435871452093124390e-03 -2.188842594623565674e-01 -1.155504062771797180e-01 1.836043410003185272e-02 6.473526358604431152e-02 -1.951364800333976746e-02 1.519352011382579803e-02 -9.762833826243877411e-03 5.077527090907096863e-02 1.743952743709087372e-02 3.496696054935455322e-02 -5.826835036277770996e-01 6.047938391566276550e-02 -5.706250667572021484e-02 -2.533403038978576660e-02 1.353237926959991455e-01 1.686291098594665527e-01
1.505066901445388794e-01 -3.467167541384696960e-02 -4.396058619022369385e-02 -1.881246417760848999e-01 1.191545650362968445e-01 2.477328926324844360e-01 2.093599922955036163e-02 -3.877360373735427856e-02 -7.695572078227996826e-02 8.245852589607238770e-02 -1.098211929202079773e-01 -2.009026706218719482e-02 -3.635063767433166504e-01 5.030998960137367249e-02 5.974453687667846680e-02 -1.253791153430938721e-01 2.718767523765563965e-01 -8.007314801216125488e-02 2.777101397514343262e-01 1.066538393497467041e-01 -5.185965448617935181e-03 2.936893701553344727e-01 -2.169462740421295166e-01 -2.146241813898086548e-01 8.886067569255828857e-02 -7.838389277458190918e-02 -4.985682368278503418e-01 -3.354363143444061279e-02 9.718788415193557739e-02 -1.284061968326568604e-01 2.101558744907379150e-01 9.846972301602363586e-03
4.350531473755836487e-02 5.831229034811258316e-03 1.505377441644668579e-01 3.507390916347503662e-01 1.510511636734008789e-01 9.600336104631423950e-02 1.398129612207412720e-01 2.243078798055648804e-01 2.507874667644500732e-01 2.791326725855469704e-03 8.895032107830047607e-02 -7.727837562561035156e-02 -5.476142466068267822e-02 7.727146893739700317e-02 9.773646295070648193e-02 -1.496764570474624634e-01 -4.039327800273895264e-02 6.970977038145065308e-02 -1.088569220155477524e-02 2.593046426773071289e-01 -3.765619397163391113e-01 1.538088917732238770e-01 1.753920912742614746e-01 5.942516773939132690e-02 5.523815634660422802e-04 1.899396628141403198e-01 -3.221448659896850586e-01 -2.062030732631683350e-01 1.137414649128913879e-01 -3.173387050628662109e-01 -2.471038699150085449e-01 4.597485437989234924e-02
-1.073333099484443665e-01 -3.657066076993942261e-02 1.474145352840423584e-01 1.082218885421752930e-01 2.285870723426342010e-02 -3.196454048156738281e-02 -2.336194664239883423e-01 1.007227823138237000e-01 1.822328120470046997e-01 -5.432495474815368652e-02 -1.263044327497482300e-01 -1.344200819730758667e-01 -5.198513865470886230e-01 7.294251583516597748e-03 2.608817815780639648e-01 2.094554454088211060e-01 -9.315542131662368774e-02 -2.582140862941741943e-01 -7.783515751361846924e-02 1.458365023136138916e-01 -2.012997567653656006e-01 2.466927170753479004e-01 8.636641502380371094e-02 -5.451634898781776428e-02 -3.708719834685325623e-02 -1.572368144989013672e-01 -2.181681543588638306e-01 8.128007501363754272e-02 -1.304235905408859253e-01 -2.406130433082580566e-01 2.480059564113616943e-01 6.178228557109832764e-02
-6.644178181886672974e-02 4.862880334258079529e-02 4.514967277646064758e-02 2.927193343639373779e-01 -1.172535642981529236e-01 1.493447721004486084e-01 1.511777751147747040e-02 -1.454714834690093994e-01 1.290669888257980347e-01 5.535646341741085052e-03 -5.716504454612731934e-01 -2.802566885948181152e-01 5.527548491954803467e-02 -1.140892356634140015e-01 9.305444359779357910e-02 -2.894057631492614746e-01 2.686370909214019775e-02 1.058074980974197388e-01 9.016509354114532471e-02 9.959059953689575195e-02 7.446650415658950806e-02 2.023029923439025879e-01 1.207870766520500183e-01 -1.292389929294586182e-01 -2.913926541805267334e-01 1.542810499668121338e-01 -8.915171027183532715e-02 -1.591252684593200684e-01 -8.017452061176300049e-02 -2.427411526441574097e-01 3.433554247021675110e-02 3.620949387550354004e-02
9.466125629842281342e-03 2.631823122501373291e-01 4.349235445261001587e-02 -3.684198856353759766e-02 -9.874529391527175903e-02 2.714481353759765625e-01 -2.953431308269500732e-01 1.410463601350784302e-01 9.767742455005645752e-02 4.150608479976654053e-01 -1.740071177482604980e-01 -1.314681023359298706e-01 -9.373846650123596191e-02 9.340436756610870361e-02 9.152714163064956665e-02 -1.614110171794891357e-01 -6.292740255594253540e-02 2.985766232013702393e-01 -2.430049702525138855e-02 1.025682091712951660e-01 -2.767428057268261909e-03 -1.116973161697387695e-01 -1.027783006429672241e-01 -2.012664079666137695e-01 -7.863373309373855591e-02 -1.995579153299331665e-01 -3.232345879077911377e-01 1.811789125204086304e-01 -1.088984087109565735e-01 -2.048025466501712799e-02 6.470963358879089355e-02 2.965919375419616699e-01
-4.841220006346702576e-02 3.951253890991210938e-01 2.010146230459213257e-01 1.073673814535140991e-01 -5.251973122358322144e-02 1.814961880445480347e-01 -3.211430907249450684e-01 2.134479582309722900e-01 1.517265737056732178e-01 -8.006785064935684204e-02 -2.539737820625305176e-01 -1.066256165504455566e-01 -1.119870319962501526e-01 2.797411940991878510e-02 -1.038381159305572510e-01 3.669424727559089661e-02 -5.029477644711732864e-03 2.975642681121826172e-01 2.800987362861633301e-01 1.972923576831817627e-01 2.964584529399871826e-02 1.201990693807601929e-01 5.971619859337806702e-02 -1.549815237522125244e-01 -2.397157251834869385e-01 9.588555991649627686e-02 -2.519767582416534424e-01 2.017992585897445679e-01 1.073896735906600952e-01 -9.499303996562957764e-02 1.701760455034673214e-03 1.848137378692626953e-01
3.097096085548400879e-01 -8.629427105188369751e-02 -8.003148436546325684e-02 2.758523523807525635e-01 -1.968472748994827271e-01 1.151806861162185669e-01 -1.984317004680633545e-01 1.598390191793441772e-01 2.078386694192886353e-01 1.732876896858215332e-01 -2.385524213314056396e-01 2.189790308475494385e-01 -5.671424046158790588e-02 -1.293108761310577393e-01 1.181457638740539551e-01 -1.043829023838043213e-01 1.757316477596759796e-02 8.276546746492385864e-02 -1.709763258695602417e-01 2.528832554817199707e-01 -1.704579889774322510e-01 2.462116330862045288e-01 -8.417767286300659180e-02 -8.604647219181060791e-02 -6.808570027351379395e-02 -4.522633552551269531e-02 -4.109611511230468750e-01 -8.730112574994564056e-03 6.049991399049758911e-02 -7.426285743713378906e-02 -1.846092939376831055e-01 2.256278246641159058e-01
-3.697982523590326309e-03 -8.548030257225036621e-02 -3.435898572206497192e-02 9.266469627618789673e-02 -1.829027086496353149e-01 3.901312947273254395e-01 9.070835262537002563e-02 6.371688097715377808e-02 6.569057703018188477e-02 1.258876621723175049e-01 -1.526207923889160156e-01 -1.766757667064666748e-01 -2.859842777252197266e-01 3.455120325088500977e-01 1.133561581373214722e-01 -2.070411667227745056e-02 9.104744344949722290e-02 -3.199567645788192749e-02 1.686227917671203613e-01 -1.141888424754142761e-01 1.567558348178863525e-01 2.252115607261657715e-01 7.557860761880874634e-02 5.331531167030334473e-02 -6.158482283353805542e-02 -1.949696056544780731e-02 -5.112498998641967773e-01 -5.042759701609611511e-02 -2.996118739247322083e-02 -1.813679039478302002e-01 1.834393292665481567e-01 1.602709144353866577e-01
-2.362070418894290924e-02 -3.674666956067085266e-02 7.690404355525970459e-02 9.594404697418212891e-02 4.189105331897735596e-02 2.101599425077438354e-01 -9.281110763549804688e-02 3.394302725791931152e-01 4.571783244609832764e-01 1.486696004867553711e-01 -2.808646261692047119e-01 9.360568225383758545e-02 -3.450958132743835449e-01 -1.724186353385448456e-02 7.251013070344924927e-02 1.891216933727264404e-01 1.200619712471961975e-01 -8.263273537158966064e-02 4.469354078173637390e-02 9.612509608268737793e-02 7.910753041505813599e-02 -2.746465802192687988e-02 -4.348998516798019409e-02 1.371265351772308350e-01 1.525660008192062378e-01 5.987304262816905975e-03 -2.709181010723114014e-01 -8.180347271263599396e-03 2.200712449848651886e-02 -3.251193761825561523e-01 2.444702833890914917e-01 -1.055098697543144226e-01
-3.805119171738624573e-02 -4.198284819722175598e-02 -7.500572502613067627e-02 1.032284274697303772e-01 1.105988584458827972e-02 -1.523775700479745865e-02 -3.041405379772186279e-01 1.482916325330734253e-01 1.282398700714111328e-01 9.638244658708572388e-02 -2.836145162582397461e-01 -3.111975789070129395e-01 -1.435080617666244507e-01 -8.344093710184097290e-02 2.717009782791137695e-01 -1.989520713686943054e-02 8.762811124324798584e-02 -3.689017146825790405e-02 1.273973733186721802e-01 1.110793575644493103e-01 7.438118755817413330e-02 7.673545926809310913e-02 1.005714386701583862e-01 -2.923631668090820312e-01 7.428627461194992065e-02 8.125362545251846313e-02 -2.225700467824935913e-01 7.364312559366226196e-02 4.579644799232482910e-01 -8.352646231651306152e-02 3.571616411209106445e-01 6.997819244861602783e-02
-8.621492981910705566e-02 -6.414470821619033813e-02 1.147920265793800354e-02 1.416104137897491455e-01 1.079070195555686951e-02 -7.312159240245819092e-02 -3.800659477710723877e-01 1.280997842550277710e-01 6.130755320191383362e-02 5.719904601573944092e-02 -2.089072912931442261e-01 -2.515013813972473145e-01 -1.397116333246231079e-01 -9.508568793535232544e-02 2.969683408737182617e-01 3.316727280616760254e-02 -2.163625322282314301e-02 1.058992296457290649e-01 -1.165368501096963882e-02 1.544734239578247070e-01 2.171140909194946289e-01 2.057714164257049561e-01 7.719469070434570312e-02 -2.395854890346527100e-01 9.217438846826553345e-02 9.224272519350051880e-02 -2.820332944393157959e-01 1.300874352455139160e-01 3.455861508846282959e-01 -2.164569050073623657e-01 3.188022971153259277e-01 -1.606529578566551208e-02
5.740547552704811096e-03 2.496075630187988281e-01 1.681307516992092133e-02 -6.215678155422210693e-02 -2.363428026437759399e-01 2.094158828258514404e-01 -4.702495038509368896e-02 -2.416236400604248047e-01 4.476420879364013672e-01 1.597400605678558350e-01 -2.028943449258804321e-01 1.787228509783744812e-02 1.761847548186779022e-02 -2.524324692785739899e-02 -8.483611978590488434e-03 -2.089419960975646973e-01 4.749926552176475525e-02 -9.167124330997467041e-02 1.192186772823333740e-01 2.413654327392578125e-01 9.263028204441070557e-02 -5.637533217668533325e-02 -8.530670404434204102e-02 -4.936756566166877747e-02 1.049633696675300598e-01 1.920440420508384705e-02 -1.937741339206695557e-01 -2.555672526359558105e-01 2.260760962963104248e-01 -2.188397198915481567e-01 2.060840874910354614e-01 3.175284564495086670e-01
3.949552029371261597e-02 7.130170613527297974e-02 2.716382443904876709e-01 -8.534278720617294312e-03 4.193690419197082520e-02 3.482068479061126709e-01 -2.317571341991424561e-01 -1.398293208330869675e-02 2.535991072654724121e-01 -8.260744810104370117e-02 -2.701940238475799561e-01 -1.598936319351196289e-01 -2.218907922506332397e-01 9.578396379947662354e-02 -9.659725427627563477e-02 1.209738552570343018e-01 9.295991808176040649e-02 9.033746272325515747e-02 4.003124535083770752e-01 3.197770118713378906e-01 -1.007205061614513397e-02 3.374488651752471924e-02 7.896431535482406616e-02 -4.747511819005012512e-02 -1.677256077527999878e-01 -9.377884119749069214e-02 -2.231980413198471069e-01 -1.061952635645866394e-01 1.373724341392517090e-01 -1.274596601724624634e-01 -7.749153673648834229e-02 2.496336251497268677e-01
8.082418143749237061e-02 1.516548246145248413e-01 3.491309285163879395e-02 3.317214250564575195e-01 6.535146385431289673e-02 2.590656578540802002e-01 -1.747293323278427124e-01 9.567485749721527100e-02 1.949517428874969482e-01 9.904931485652923584e-02 -9.070728719234466553e-02 6.821995228528976440e-02 -3.014210164546966553e-01 4.484732076525688171e-02 -9.201199561357498169e-02 -6.144016608595848083e-02 -1.641372144222259521e-01 -5.353013426065444946e-02 -3.073720037937164307e-01 1.125282347202301025e-01 -2.285309433937072754e-01 -9.352261573076248169e-02 2.290642708539962769e-01 -2.416684478521347046e-01 1.545386016368865967e-01 -1.765980273485183716e-01 -1.564578711986541748e-01 -1.147350594401359558e-01 2.410889603197574615e-02 -1.220526397228240967e-01 1.533394157886505127e-01 3.766136169433593750e-01
-2.451035752892494202e-02 -7.541418820619583130e-02 2.101898044347763062e-01 -1.178726181387901306e-01 1.703932434320449829e-01 3.354152441024780273e-01 -2.679075896739959717e-01 -5.969175696372985840e-02 1.213303059339523315e-01 3.994750976562500000e-02 -4.059624373912811279e-01 -1.031477600336074829e-01 -2.711761593818664551e-01 1.389657855033874512e-01 2.038830220699310303e-01 -1.977337747812271118e-01 -6.516739726066589355e-02 4.955530166625976562e-02 4.838302731513977051e-02 -3.029789216816425323e-02 1.761248260736465454e-01 -1.422915458679199219e-01 -7.276012748479843140e-02 1.203183159232139587e-01 1.450694948434829712e-01 -9.635708481073379517e-02 -3.357215523719787598e-01 2.231592535972595215e-01 1.773572564125061035e-01 -7.311517745256423950e-02 3.419175045564770699e-03 -2.069684714078903198e-01
3.437729477882385254e-01 1.643700152635574341e-01 7.718808203935623169e-02 3.129704892635345459e-01 1.276483386754989624e-01 -8.203951269388198853e-02 -2.233877032995223999e-01 2.103508710861206055e-01 2.331449538469314575e-01 -3.823368996381759644e-02 -2.638990581035614014e-01 -2.012343704700469971e-01 -1.224560942500829697e-02 9.689907729625701904e-02 -6.316151469945907593e-02 -1.041374132037162781e-01 2.549037635326385498e-01 -2.176477760076522827e-01 2.643648386001586914e-01 1.493235826492309570e-01 -5.211249738931655884e-02 1.337669342756271362e-01 -2.703784704208374023e-01 -2.515478134155273438e-01 -2.434930354356765747e-01 -3.215267881751060486e-02 -6.840410083532333374e-02 4.057264421135187149e-03 6.463063508272171021e-02 2.703076042234897614e-02 9.263544529676437378e-02 5.796602368354797363e-02
1.932979971170425415e-01 9.562836587429046631e-02 9.869407862424850464e-03 2.335494756698608398e-01 2.624455988407135010e-01 1.186582148075103760e-01 -8.775433897972106934e-02 1.927971243858337402e-01 1.912610530853271484e-01 7.994724810123443604e-02 -2.680022716522216797e-01 -4.162904322147369385e-01 -1.965359896421432495e-01 -1.561979018151760101e-02 -9.041111171245574951e-02 -2.787887156009674072e-01 7.807083427906036377e-02 -5.623870715498924255e-02 3.178944885730743408e-01 1.546839177608489990e-01 3.542897105216979980e-02 -4.007717128843069077e-03 1.138159632682800293e-01 -2.320007681846618652e-01 -3.302351385354995728e-02 2.736272811889648438e-01 9.981328248977661133e-02 3.611858561635017395e-02 1.765727996826171875e-01 -1.928045041859149933e-02 -1.545072197914123535e-01 1.149476468563079834e-01
-1.099942326545715332e-01 2.901968359947204590e-01 -1.457731984555721283e-02 2.679656818509101868e-02 3.855081275105476379e-02 1.755724102258682251e-01 -4.424844086170196533e-01 3.296650201082229614e-02 2.051053196191787720e-01 -3.194086626172065735e-02 -8.053342811763286591e-03 -1.596053838729858398e-01 -2.643349766731262207e-01 -2.404576092958450317e-01 1.630726605653762817e-01 -1.343159079551696777e-01 -3.779846942052245140e-03 1.254391819238662720e-01 -1.282079815864562988e-01 -7.175012677907943726e-02 1.422018855810165405e-01 -1.706084161996841431e-01 6.129613891243934631e-02 -1.353568881750106812e-01 -5.646054446697235107e-02 2.550560832023620605e-01 -2.901596724987030029e-01 2.050257921218872070e-01 1.029706671833992004e-01 -5.889821331948041916e-04 -1.533740758895874023e-01 3.086642622947692871e-01
-3.708900185301899910e-03 -8.757526427507400513e-02 2.635686397552490234e-01 2.683369517326354980e-01 -9.959912858903408051e-03 2.807022929191589355e-01 -2.829797267913818359e-01 -4.186934977769851685e-02 1.362012177705764771e-01 1.548036634922027588e-01 7.098455727100372314e-02 1.827350109815597534e-01 -1.949836164712905884e-01 1.976665556430816650e-01 1.499832123517990112e-01 -1.149278432130813599e-01 2.678695023059844971e-01 -7.956576347351074219e-02 1.091009005904197693e-01 8.524292707443237305e-02 1.906079202890396118e-01 4.098133742809295654e-02 -1.749950498342514038e-01 -1.206558272242546082e-01 4.173719882965087891e-02 -1.712407916784286499e-01 -2.961324751377105713e-01 1.433098614215850830e-01 1.347112189978361130e-02 -1.457554101943969727e-01 -2.695369720458984375e-01 2.873330116271972656e-01
-5.261100828647613525e-02 -5.855853855609893799e-02 1.846404820680618286e-01 3.235119283199310303e-01 4.483132660388946533e-01 2.162513285875320435e-01 -7.975473254919052124e-02 8.700554817914962769e-02 4.357253760099411011e-02 -1.047982797026634216e-01 -1.163975447416305542e-01 -9.966556727886199951e-02 -2.495427280664443970e-01 -6.924903392791748047e-02 4.412201792001724243e-02 1.514751911163330078e-01 -1.303654722869396210e-02 1.549585610628128052e-01 3.757589459419250488e-01 -6.578297913074493408e-02 -2.473049238324165344e-02 -8.008309639990329742e-03 -4.553801193833351135e-02 -1.574737280607223511e-01 -1.948017627000808716e-01 1.655625551939010620e-01 -2.537083923816680908e-01 -8.161041140556335449e-02 2.047502249479293823e-01 -2.015084475278854370e-01 1.811459511518478394e-01 1.267620176076889038e-01
-2.139938771724700928e-01 -2.705000936985015869e-01 -5.876212567090988159e-02 2.309329360723495483e-01 2.259520143270492554e-01 -1.522554736584424973e-02 -1.550992135889828205e-03 1.781522184610366821e-01 1.408159732818603516e-01 -3.308105096220970154e-02 -1.181490570306777954e-01 -9.082908928394317627e-02 -3.687609434127807617e-01 -1.413398981094360352e-01 8.844276517629623413e-02 -3.441536426544189453e-01 1.560218725353479385e-02 -2.066661715507507324e-01 -1.905116587877273560e-01 1.867516189813613892e-01 8.735072612762451172e-02 5.913656577467918396e-02 2.521322667598724365e-01 -1.358922719955444336e-01 2.764142490923404694e-02 5.356447398662567139e-02 -2.722670733928680420e-01 -8.803058415651321411e-02 -9.289260022342205048e-03 -3.086081743240356445e-01 -1.663516163825988770e-01 8.281040005385875702e-03
3.022110613528639078e-04 -1.615336090326309204e-01 -2.793851792812347412e-01 -1.002259328961372375e-01 -1.369249075651168823e-01 -6.060567498207092285e-02 -1.047970429062843323e-01 1.168759614229202271e-01 2.697526514530181885e-01 3.901784494519233704e-02 -2.909212708473205566e-01 -2.107830643653869629e-01 -2.351753711700439453e-01 8.039371669292449951e-02 1.677518188953399658e-01 -6.875124573707580566e-02 -4.748652502894401550e-02 9.718810766935348511e-02 -7.633184641599655151e-02 2.533679306507110596e-01 2.963507175445556641e-01 1.793785244226455688e-01 -1.415943168103694916e-02 -7.084818929433822632e-02 -1.132931113243103027e-01 2.344322949647903442e-01 -3.639209866523742676e-01 1.314419209957122803e-01 1.605829596519470215e-01 -1.411420106887817383e-01 2.654942870140075684e-01 -1.013827882707118988e-02
2.801862657070159912e-01 3.327848017215728760e-02 1.509520970284938812e-02 2.648373544216156006e-01 2.564525008201599121e-01 1.201627701520919800e-01 -2.520936429500579834e-01 2.445685714483261108e-01 1.121608912944793701e-01 1.298158895224332809e-02 -3.617429137229919434e-01 -2.380785346031188965e-01 -2.958661317825317383e-01 -1.525711119174957275e-01 2.883302569389343262e-01 -3.012445569038391113e-01 -1.111239045858383179e-01 -1.447316352277994156e-02 1.382206976413726807e-01 2.097477018833160400e-01 -1.229024231433868408e-01 -5.980654433369636536e-02 -7.693861424922943115e-02 -3.330014878883957863e-03 -4.995347931981086731e-03 -4.923005774617195129e-02 -5.313060060143470764e-02 -2.249714732170104980e-01 2.402991615235805511e-02 3.291521593928337097e-02 -5.457930639386177063e-02 2.591093815863132477e-02
3.847416341304779053e-01 -2.005587704479694366e-02 1.228114292025566101e-01 1.519447565078735352e-01 1.804968565702438354e-01 5.638813599944114685e-02 -2.460693567991256714e-01 1.811062693595886230e-01 3.691965937614440918e-01 5.052475258708000183e-02 -3.764451742172241211e-01 1.414390802383422852e-01 -1.979365497827529907e-01 -1.868777535855770111e-02 3.044398128986358643e-02 -1.270481050014495850e-01 -2.634177915751934052e-02 -8.424128172919154167e-04 -5.707191303372383118e-02 1.537003517150878906e-01 -1.329184174537658691e-01 -2.744405567646026611e-01 1.755518913269042969e-01 -4.914968088269233704e-02 -1.367645114660263062e-01 2.076033353805541992e-01 -2.171397805213928223e-01 -2.294945344328880310e-02 2.345046699047088623e-01 1.147080212831497192e-02 -6.846360862255096436e-02 6.353323906660079956e-02
2.922241985797882080e-01 9.905705600976943970e-02 1.267988234758377075e-01 1.780171096324920654e-01 -3.826553747057914734e-02 4.204348623752593994e-01 -4.504423439502716064e-01 4.949375055730342865e-03 1.098711416125297546e-01 -2.401236630976200104e-02 -1.947312653064727783e-01 -9.212202578783035278e-02 9.601191431283950806e-02 1.348992809653282166e-02 -9.739495068788528442e-02 -7.358729094266891479e-02 1.931706070899963379e-02 3.686862066388130188e-02 -8.794612437486648560e-02 3.379163146018981934e-01 -8.977431803941726685e-02 -4.315909743309020996e-02 2.002235800027847290e-01 -2.303772233426570892e-02 3.164081647992134094e-02 9.153927676379680634e-03 -8.275165408849716187e-02 -1.933578848838806152e-01 -1.679507344961166382e-01 -2.220392972230911255e-01 2.305857539176940918e-01 2.057193517684936523e-01
-1.508271992206573486e-01 2.724718675017356873e-02 -2.916475757956504822e-03 3.289394080638885498e-01 -5.198165401816368103e-02 9.854647517204284668e-02 9.660302661359310150e-03 -1.080930083990097046e-01 1.106526926159858704e-01 2.135766297578811646e-01 -4.714339077472686768e-01 -2.940163314342498779e-01 -1.472358703613281250e-01 -8.233438432216644287e-02 1.252195686101913452e-01 -3.080429136753082275e-01 3.252921104431152344e-01 -1.389039158821105957e-01 7.893729209899902344e-02 -1.351281404495239258e-01 5.742902308702468872e-02 1.100918725132942200e-01 1.243439093232154846e-01 -1.023521944880485535e-01 -2.561018764972686768e-01 1.629513800144195557e-01 -1.815664470195770264e-01 -4.076228663325309753e-02 -9.905835986137390137e-02 1.056387927383184433e-02 -1.880915835499763489e-02 1.025818362832069397e-01
1.850001215934753418e-01 2.450183406472206116e-02 1.871297359466552734e-01 2.331318147480487823e-02 6.565549969673156738e-02 1.283692270517349243e-01 1.352424174547195435e-01 1.024009063839912415e-01 3.213352262973785400e-01 1.502090543508529663e-01 -1.216286942362785339e-01 -2.954158186912536621e-02 4.358459729701280594e-03 1.706912666559219360e-01 8.080507814884185791e-02 -1.935400441288948059e-02 1.010301150381565094e-02 9.708020091056823730e-02 -1.249420363456010818e-02 -1.640758514404296875e-01 2.105339765548706055e-01 3.284733295440673828e-01 -5.442085489630699158e-02 -9.155209176242351532e-03 1.509479619562625885e-02 1.152599006891250610e-01 -2.045595347881317139e-01 -4.273487031459808350e-01 2.490117847919464111e-01 -2.164586335420608521e-01 3.576683104038238525e-01 1.893767416477203369e-01
2.091340720653533936e-01 -1.900092214345932007e-01 -9.994685649871826172e-02 1.950942128896713257e-01 -2.351655513048171997e-01 3.184410929679870605e-01 -1.859856247901916504e-01 1.817456632852554321e-01 2.806715071201324463e-01 1.266942620277404785e-01 -3.026563823223114014e-01 -7.919614017009735107e-02 -6.381379067897796631e-02 5.509714782238006592e-02 3.221576567739248276e-03 7.711820304393768311e-02 8.121632784605026245e-02 4.319961369037628174e-02 2.261029034852981567e-01 -5.344079434871673584e-02 5.802444182336330414e-03 1.148164123296737671e-01 2.877351343631744385e-01 -1.513573434203863144e-02 -8.404598385095596313e-02 -1.101082097738981247e-02 -4.151616394519805908e-01 2.603231668472290039e-01 -4.620731342583894730e-03 -2.957913465797901154e-02 1.693858206272125244e-01 -8.021354675292968750e-02
-6.697699893265962601e-03 1.001588404178619385e-01 1.243380084633827209e-01 2.602410912513732910e-01 1.793330907821655273e-01 3.827075362205505371e-01 -1.430413573980331421e-01 1.445082426071166992e-01 3.208085298538208008e-01 2.174127399921417236e-01 -3.583389148116111755e-02 -1.237773075699806213e-01 -3.207537233829498291e-01 4.945559427142143250e-03 4.465581383556127548e-03 7.056476920843124390e-02 2.258747443556785583e-02 -2.848624251782894135e-02 -1.547530740499496460e-01 -5.679680034518241882e-03 -1.433770358562469482e-01 1.252629756927490234e-01 -3.485145270824432373e-01 1.872889697551727295e-01 5.293076485395431519e-02 -2.051233872771263123e-02 -2.366008162498474121e-01 -3.228339552879333496e-02 1.424455195665359497e-01 -3.062998354434967041e-01 1.222144961357116699e-01 -6.848420947790145874e-02
4.527461826801300049e-01 2.556445002555847168e-01 2.077250033617019653e-01 2.439377009868621826e-01 1.339817792177200317e-01 7.094804942607879639e-02 -9.713038802146911621e-03 8.409225195646286011e-02 2.722186148166656494e-01 3.467963635921478271e-02 -2.668246626853942871e-01 -3.059243317693471909e-04 -3.991440832614898682e-01 1.289456486701965332e-01 3.902836516499519348e-02 -1.548964083194732666e-01 9.317278116941452026e-02 -6.066651269793510437e-02 1.301770936697721481e-02 7.915011048316955566e-02 9.386999905109405518e-02 -2.081209421157836914e-02 1.143297106027603149e-01 2.811384946107864380e-02 1.662576049566268921e-01 1.704792976379394531e-01 -1.301976293325424194e-01 2.096282839775085449e-01 1.481865942478179932e-01 -5.900628492236137390e-02 -5.304278060793876648e-02 2.472725957632064819e-01
-9.380570799112319946e-02 1.043576821684837341e-01 1.132948622107505798e-01 8.643555641174316406e-02 3.575518354773521423e-02 8.759088814258575439e-02 -2.629484534263610840e-01 1.117244735360145569e-01 -9.943172335624694824e-02 4.765064269304275513e-02 -3.848171830177307129e-01 1.385156959295272827e-01 -4.338652268052101135e-02 -5.531816184520721436e-02 2.995797395706176758e-01 -3.454873859882354736e-01 3.304719328880310059e-01 -6.582421064376831055e-02 -4.836341738700866699e-02 -1.059728711843490601e-01 -1.088678836822509766e-01 -1.773888468742370605e-01 8.645550161600112915e-02 1.098706871271133423e-01 -1.532073020935058594e-01 3.592636808753013611e-02 -3.303665220737457275e-01 -5.748371034860610962e-02 1.982881724834442139e-01 -2.864446938037872314e-01 1.510069966316223145e-01 -6.773228198289871216e-02
2.393503040075302124e-01 2.595842182636260986e-01 1.620284914970397949e-01 1.243487372994422913e-01 2.580927871167659760e-02 1.890333294868469238e-01 -3.207478821277618408e-01 7.538792490959167480e-02 1.261100620031356812e-01 -2.087173908948898315e-01 -3.831425011157989502e-01 -1.618385463953018188e-01 -2.436337471008300781e-01 1.093587949872016907e-01 -1.467513144016265869e-01 -1.702054888010025024e-01 1.456668525934219360e-01 -4.837780445814132690e-02 1.813776195049285889e-01 1.326889097690582275e-01 -8.220969140529632568e-02 8.546874672174453735e-02 9.479515999555587769e-02 -4.939289391040802002e-02 -1.327766925096511841e-01 1.901064366102218628e-01 -2.713678181171417236e-01 2.261772453784942627e-01 9.246321767568588257e-02 -1.181243434548377991e-01 -6.876702606678009033e-02 1.703500151634216309e-01
1.407541781663894653e-01 2.379887402057647705e-01 -1.011045798659324646e-01 5.486615374684333801e-02 2.026647329330444336e-02 -1.369856530800461769e-03 -5.569507926702499390e-02 2.357806265354156494e-01 2.278606593608856201e-01 6.656910479068756104e-02 -1.517242789268493652e-01 9.238559752702713013e-02 2.175411134958267212e-01 -8.180763572454452515e-02 2.350718677043914795e-01 -3.893676996231079102e-01 1.706808954477310181e-01 -9.082454442977905273e-02 -1.820396259427070618e-02 1.651958823204040527e-01 -1.002234779298305511e-02 2.354244142770767212e-01 1.642023473978042603e-01 2.584750205278396606e-02 -3.300843536853790283e-01 9.961776435375213623e-02 -4.305886030197143555e-01 3.858444467186927795e-02 5.775574967265129089e-02 -8.322731405496597290e-02 -1.849141344428062439e-02 1.946362704038619995e-01
3.484478294849395752e-01 -3.586579859256744385e-02 -3.289363160729408264e-02 2.793613374233245850e-01 -2.280869334936141968e-01 1.723443716764450073e-01 -2.150779217481613159e-01 1.848990172147750854e-01 3.206844329833984375e-01 3.447026712819933891e-03 -1.738965064287185669e-01 -5.953397974371910095e-02 -7.404346764087677002e-02 -1.665601283311843872e-01 1.422258466482162476e-01 -4.821867346763610840e-01 1.193184852600097656e-01 1.024158746004104614e-01 -6.827567517757415771e-02 8.590094745159149170e-02 6.983029097318649292e-02 -7.273532450199127197e-02 -2.601423673331737518e-02 1.938954577781260014e-03 9.441917762160301208e-03 2.579473257064819336e-01 -1.648935228586196899e-01 -4.822089523077011108e-02 -1.441937834024429321e-01 -7.187115401029586792e-02 4.518838226795196533e-02 2.040956914424896240e-01
2.321249991655349731e-01 7.361983507871627808e-02 -1.079632714390754700e-01 2.313076555728912354e-01 -7.517694681882858276e-02 4.505137726664543152e-02 -3.820763230323791504e-01 2.375884950160980225e-01 2.643868029117584229e-01 -7.623638957738876343e-02 -3.200190067291259766e-01 -1.092099696397781372e-01 -1.254587322473526001e-01 1.026753918267786503e-03 2.404734939336776733e-01 -2.446585446596145630e-01 2.096506655216217041e-01 5.350693315267562866e-02 6.203287094831466675e-02 2.746134102344512939e-01 7.268675416707992554e-02 -6.103562936186790466e-02 6.942883133888244629e-02 8.376180380582809448e-02 -7.240011543035507202e-02 -4.591387882828712463e-02 -1.129103899002075195e-01 -2.005316317081451416e-01 -3.382019400596618652e-01 -1.220949664711952209e-01 7.132594287395477295e-02 -1.845327578485012054e-02
-4.607460461556911469e-03 -1.731994003057479858e-01 -1.418287009000778198e-01 -5.904722586274147034e-02 -7.552489638328552246e-02 1.338705271482467651e-01 -1.131032481789588928e-01 -5.052342265844345093e-02 2.099026441574096680e-01 7.681964337825775146e-02 -3.019853830337524414e-01 -1.383692324161529541e-01 -2.988493442535400391e-01 3.063169121742248535e-02 1.116559579968452454e-01 -6.563909351825714111e-02 9.054812788963317871e-02 -9.742349386215209961e-02 1.654243916273117065e-01 3.095360994338989258e-01 2.816950976848602295e-01 1.903521269559860229e-01 -2.415471822023391724e-01 5.242430418729782104e-02 -1.536583602428436279e-01 2.379465289413928986e-02 -3.149695992469787598e-01 -7.577730715274810791e-02 8.813774585723876953e-02 -2.079150676727294922e-01 3.333049714565277100e-01 -1.769756674766540527e-01
1.694900393486022949e-01 -1.182534638792276382e-02 -3.634481877088546753e-02 1.802420616149902344e-01 4.088113456964492798e-02 2.060078531503677368e-01 -2.179081588983535767e-01 1.804790645837783813e-01 -7.392247021198272705e-02 6.041694805026054382e-02 1.345005333423614502e-01 2.931201085448265076e-02 -1.516516506671905518e-01 2.513425946235656738e-01 1.123314797878265381e-01 -2.312061488628387451e-01 -4.733156040310859680e-02 -1.526092439889907837e-01 -4.246435314416885376e-02 1.651481091976165771e-01 1.241910830140113831e-01 1.937115043401718140e-01 -2.308536022901535034e-01 -2.219566553831100464e-01 4.672767594456672668e-02 1.385021060705184937e-01 -2.866145968437194824e-01 -2.817747592926025391e-01 2.052239030599594116e-01 -4.169767796993255615e-01 -1.535604894161224365e-01 1.601727120578289032e-02
-8.698502928018569946e-02 7.559187710285186768e-02 -2.075060456991195679e-01 1.866011619567871094e-01 3.620001077651977539e-01 1.005091071128845215e-01 -2.285898327827453613e-01 1.665720343589782715e-01 1.130733788013458252e-01 9.563173353672027588e-02 -1.238960474729537964e-01 -9.246616624295711517e-03 2.695626206696033478e-02 2.143245935440063477e-02 1.421323139220476151e-02 -2.845401465892791748e-01 3.153181076049804688e-01 -1.275780498981475830e-01 -3.693198412656784058e-02 3.763426095247268677e-02 5.758643150329589844e-02 1.665566712617874146e-01 2.087368518114089966e-01 -1.982886642217636108e-01 7.719041407108306885e-02 -1.597940623760223389e-01 -2.288154959678649902e-01 -3.889704644680023193e-01 -2.587962895631790161e-02 -2.600038945674896240e-01 -1.776412576436996460e-01 2.394400723278522491e-02
3.523688316345214844e-01 1.914484202861785889e-01 -1.383585184812545776e-01 3.126256465911865234e-01 -2.245143055915832520e-02 9.738209843635559082e-02 -3.515098392963409424e-01 9.616473317146301270e-02 2.812870144844055176e-01 6.233098357915878296e-02 -1.189688220620155334e-01 -8.372288197278976440e-02 1.552734058350324631e-02 -7.396240532398223877e-02 7.528704404830932617e-02 -2.375072538852691650e-01 1.084292083978652954e-01 1.151909381151199341e-01 -1.515492051839828491e-01 1.989381164312362671e-01 1.072057113051414490e-01 1.635347902774810791e-01 1.110229864716529846e-01 1.356070339679718018e-01 -7.342988252639770508e-02 5.839726328849792480e-02 -3.047646880149841309e-01 4.536221921443939209e-02 -2.503284066915512085e-02 2.048370055854320526e-02 -2.835559546947479248e-01 2.565897703170776367e-01
1.880912184715270996e-01 -1.602535694837570190e-01 1.616139709949493408e-01 5.183311924338340759e-02 -1.251315176486968994e-01 1.403912305831909180e-01 -1.581611037254333496e-01 -1.544249802827835083e-01 2.925038337707519531e-01 1.981648504734039307e-01 -1.203959956765174866e-01 1.599849313497543335e-01 -2.792788445949554443e-01 -2.933258749544620514e-02 5.650311242789030075e-03 7.388816773891448975e-02 -1.337285488843917847e-01 -8.307058364152908325e-02 -9.994721040129661560e-03 -1.248342096805572510e-01 -1.104700714349746704e-01 -6.696096621453762054e-03 1.107170209288597107e-01 -1.303983479738235474e-02 6.524202227592468262e-02 -1.161991804838180542e-01 -5.021552443504333496e-01 -2.607226930558681488e-02 2.144623398780822754e-01 -1.876738816499710083e-01 3.214943706989288330e-01 2.373216748237609863e-01
-9.804857522249221802e-02 -4.887431859970092773e-02 -9.741020202636718750e-02 2.812521457672119141e-01 5.297053977847099304e-02 4.321277607232332230e-03 -3.002976998686790466e-03 -2.583539672195911407e-02 3.211979195475578308e-02 1.207621023058891296e-01 -3.800612092018127441e-01 -5.388958454132080078e-01 -6.464970856904983521e-02 -2.001157216727733612e-02 8.032856881618499756e-02 -3.373359143733978271e-01 2.114333957433700562e-01 -2.137144953012466431e-01 -1.902938261628150940e-02 -6.015081703662872314e-02 3.984622284770011902e-02 2.428904548287391663e-02 1.163823436945676804e-02 -1.497688740491867065e-01 -1.751558929681777954e-01 1.299528330564498901e-01 -3.251835405826568604e-01 -8.900409191846847534e-02 8.529732376337051392e-02 5.507395043969154358e-02 -1.079763993620872498e-01 1.352908760309219360e-01
2.040552347898483276e-01 -1.643069088459014893e-01 -5.327900871634483337e-02 3.259314298629760742e-01 3.482661545276641846e-01 -1.385227292776107788e-01 1.304289847612380981e-01 1.362152546644210815e-01 1.232582777738571167e-01 -3.544656559824943542e-02 -3.500149548053741455e-01 6.688613444566726685e-02 -8.011315017938613892e-02 6.434428691864013672e-02 4.427747428417205811e-02 -2.569082081317901611e-01 9.327596426010131836e-02 -8.791740238666534424e-02 -1.835634410381317139e-01 3.312095701694488525e-01 6.617101281881332397e-02 -4.188021644949913025e-02 6.106429174542427063e-02 -1.742985248565673828e-01 -6.418614834547042847e-02 -9.919898957014083862e-02 -1.414219737052917480e-01 -1.672355085611343384e-01 3.678503930568695068e-01 -1.606848537921905518e-01 -7.599560543894767761e-03 3.332570940256118774e-02
9.853155165910720825e-02 6.828165799379348755e-02 -2.831327728927135468e-02 -2.089081257581710815e-01 9.102541953325271606e-02 2.288848012685775757e-01 -9.239353239536285400e-02 -6.690883636474609375e-02 2.399433702230453491e-01 7.444057613611221313e-03 -1.369398832321166992e-01 -1.325534433126449585e-01 -2.293689996004104614e-01 1.587751656770706177e-01 4.955545812845230103e-02 -9.134986996650695801e-02 3.486200273036956787e-01 3.071815371513366699e-01 2.479209899902343750e-01 2.215909361839294434e-01 7.758954912424087524e-02 -6.651810370385646820e-03 -1.166205480694770813e-01 -5.585393309593200684e-02 -2.776726894080638885e-02 4.684888571500778198e-02 -4.299864172935485840e-01 -8.785204589366912842e-02 1.324160993099212646e-01 -6.618282198905944824e-02 3.402184545993804932e-01 4.942789301276206970e-02
3.709498643875122070e-01 5.368373543024063110e-02 1.244987733662128448e-02 -1.760825514793395996e-01 1.407934725284576416e-01 1.455806046724319458e-01 -1.435769814997911453e-02 4.306318983435630798e-02 2.613557577133178711e-01 1.461415886878967285e-01 -1.681566354818642139e-03 -2.437164485454559326e-01 -2.122325450181961060e-01 2.042431384325027466e-02 2.254058420658111572e-01 8.918721228837966919e-03 -8.277825266122817993e-02 4.912335053086280823e-02 -1.585152596235275269e-01 1.565132886171340942e-01 2.131231576204299927e-01 2.191002666950225830e-01 -1.145157143473625183e-01 2.002410590648651123e-02 3.170686215162277222e-02 7.194437086582183838e-02 -1.628195941448211670e-01 -4.559207558631896973e-01 9.513950347900390625e-02 -2.772395014762878418e-01 1.445533484220504761e-01 1.633124202489852905e-01
1.474590133875608444e-02 5.812215805053710938e-02 -4.978107661008834839e-02 2.209261208772659302e-01 2.591427266597747803e-01 2.119597643613815308e-01 7.408792525529861450e-02 9.926855564117431641e-02 4.200810194015502930e-01 1.355449557304382324e-01 -2.435991615056991577e-01 -1.385695040225982666e-01 -2.818979322910308838e-01 -1.290660351514816284e-01 4.530680552124977112e-02 -1.818288234062492847e-03 -1.828964985907077789e-02 2.508359961211681366e-02 5.934606119990348816e-02 -4.024433344602584839e-02 7.734949141740798950e-02 -1.314435452222824097e-01 -2.329227775335311890e-01 1.630426347255706787e-01 1.783877909183502197e-01 5.547492951154708862e-02 -4.573041498661041260e-01 -3.477412462234497070e-02 -4.659157246351242065e-02 -3.991967812180519104e-02 2.844391167163848877e-01 -7.760208100080490112e-02
1.529631912708282471e-01 1.256521195173263550e-01 -8.922763913869857788e-02 1.967299878597259521e-01 -8.096603304147720337e-02 1.553248381242156029e-03 -1.181559711694717407e-01 -4.453261941671371460e-02 -1.199039518833160400e-01 6.706438213586807251e-02 -2.059603929519653320e-01 -3.478831052780151367e-02 -1.952734291553497314e-01 -1.846003532409667969e-01 6.802660971879959106e-02 -1.002214998006820679e-01 3.857140615582466125e-02 -3.961622342467308044e-02 1.321472972631454468e-02 2.295072674751281738e-01 9.559273719787597656e-02 -3.029168769717216492e-02 2.096205055713653564e-01 -1.235969364643096924e-01 5.256440490484237671e-02 -1.530938148498535156e-01 -4.319916367530822754e-01 -3.895493596792221069e-02 -1.680963188409805298e-01 -2.556506693363189697e-01 -9.812904894351959229e-02 5.472716689109802246e-01
1.044808775186538696e-01 7.044792920351028442e-02 1.799765229225158691e-01 7.957834005355834961e-02 2.994180321693420410e-01 1.361218839883804321e-01 9.146825224161148071e-02 8.074637502431869507e-02 2.717980742454528809e-01 8.865836262702941895e-02 -3.005387187004089355e-01 -1.591097712516784668e-01 -3.622799217700958252e-01 -1.101837232708930969e-01 7.443185895681381226e-02 -8.440300822257995605e-02 2.553835138678550720e-02 1.621361225843429565e-01 3.115082159638404846e-03 6.258475035429000854e-02 3.291153907775878906e-01 -1.456091105937957764e-01 -1.294394731521606445e-01 4.776659607887268066e-02 2.467028200626373291e-01 -1.109145283699035645e-01 -3.931350111961364746e-01 4.636113718152046204e-02 8.128303289413452148e-02 1.349525619298219681e-02 2.264193147420883179e-01 3.948605433106422424e-02
2.795762121677398682e-01 1.424526572227478027e-01 -6.533021479845046997e-02 7.039308547973632812e-02 -1.751464903354644775e-01 6.240772828459739685e-02 -3.530856966972351074e-01 2.932250499725341797e-02 1.766207367181777954e-01 -1.138019040226936340e-01 -5.328137874603271484e-01 5.709631368517875671e-02 -1.755032241344451904e-01 -4.846017062664031982e-02 6.746032834053039551e-02 -1.493969261646270752e-01 1.193121001124382019e-01 -2.993224421516060829e-03 2.368531525135040283e-01 1.224053949117660522e-01 7.073883712291717529e-02 -8.727408014237880707e-03 4.237579926848411560e-02 5.192410200834274292e-02 -1.580510437488555908e-01 2.646416723728179932e-01 -1.194321587681770325e-01 -2.065835893154144287e-01 -3.005635924637317657e-02 -2.780296504497528076e-01 -7.177591323852539062e-02 1.034112796187400818e-01
-3.681495413184165955e-02 -1.957698762416839600e-01 3.862754628062248230e-02 2.617261409759521484e-01 2.424717992544174194e-01 -8.230787701904773712e-03 -1.156992539763450623e-01 4.690615460276603699e-02 5.700255036354064941e-01 1.873733550310134888e-01 -6.192990392446517944e-02 -8.569400012493133545e-02 -1.591565907001495361e-01 -6.528294086456298828e-02 4.238687083125114441e-02 1.128057390451431274e-01 -1.545297652482986450e-01 -1.866071224212646484e-01 1.193454265594482422e-01 1.839947104454040527e-01 -1.775141656398773193e-01 -5.637500062584877014e-02 -2.945248037576675415e-03 5.790112912654876709e-02 -1.013688221573829651e-01 1.970160007476806641e-01 -3.497798144817352295e-01 1.479770708829164505e-02 -4.239913821220397949e-02 3.598850592970848083e-02 1.927670389413833618e-01 2.092627286911010742e-01
-1.885555237531661987e-01 -4.709716886281967163e-02 3.533227741718292236e-02 8.385425806045532227e-02 -6.686355173587799072e-02 1.458585411310195923e-01 -1.885129958391189575e-01 -1.354902796447277069e-02 1.510884612798690796e-01 1.618086397647857666e-01 -3.191401362419128418e-01 -2.157176434993743896e-01 -1.388096064329147339e-01 6.999138742685317993e-02 1.319452524185180664e-01 -1.153198257088661194e-01 -4.400846734642982483e-02 -4.964536428451538086e-02 -1.920154094696044922e-01 1.816905848681926727e-02 -8.336339145898818970e-02 -4.167649894952774048e-02 -1.513520777225494385e-01 -1.774284541606903076e-01 1.825068444013595581e-01 5.568728223443031311e-02 -2.966111600399017334e-01 -1.625192314386367798e-01 -1.458109021186828613e-01 -5.719197988510131836e-01 -1.021646708250045776e-01 -1.610776036977767944e-01
-3.488987311720848083e-02 -1.002426669001579285e-01 5.667293071746826172e-02 2.746927440166473389e-01 1.694684624671936035e-01 1.694238185882568359e-01 -6.821233779191970825e-02 1.664722114801406860e-01 3.980261087417602539e-01 1.840868592262268066e-01 -2.764756679534912109e-01 1.439038012176752090e-02 -3.679702281951904297e-01 -4.733035340905189514e-02 1.634756475687026978e-01 -1.214420236647129059e-02 1.382157206535339355e-01 9.419723600149154663e-02 -3.751391917467117310e-02 -5.006728321313858032e-02 1.676276177167892456e-01 -1.688827127218246460e-01 -1.692172884941101074e-01 6.831692904233932495e-02 2.409470826387405396e-01 -2.703633904457092285e-01 -2.631468474864959717e-01 -8.330926299095153809e-02 1.063693389296531677e-01 -5.805820599198341370e-02 1.639615446329116821e-01 -1.268215626478195190e-01
3.049947023391723633e-01 1.921684592962265015e-01 2.772842347621917725e-02 2.170454561710357666e-01 -2.119270339608192444e-02 1.755027286708354950e-02 -4.298513233661651611e-01 3.816267549991607666e-01 9.279222041368484497e-02 1.015844866633415222e-01 -2.490517199039459229e-01 -1.471294313669204712e-01 -1.280154436826705933e-01 -3.180112689733505249e-02 9.874069690704345703e-02 -2.900041341781616211e-01 4.207203164696693420e-02 1.890055537223815918e-01 5.033525824546813965e-02 2.253699302673339844e-01 -2.013183757662773132e-02 4.660835489630699158e-02 6.163661181926727295e-02 1.859179139137268066e-02 1.458739787340164185e-01 8.707481622695922852e-02 -1.039950624108314514e-01 -1.171248853206634521e-01 -2.392876446247100830e-01 -2.014685869216918945e-01 -6.243031844496726990e-02 -1.564211994409561157e-01
2.356926500797271729e-01 2.959083318710327148e-01 1.741983368992805481e-02 9.556703269481658936e-02 1.368082612752914429e-01 -1.737685501575469971e-01 -1.359836012125015259e-01 6.574731320142745972e-02 3.209152817726135254e-01 -9.994090348482131958e-02 -2.886192500591278076e-01 -4.337252303957939148e-02 -3.252506852149963379e-01 -8.770301938056945801e-02 -1.216443534940481186e-02 -1.438077837228775024e-01 1.457868516445159912e-01 -1.775465607643127441e-01 1.521037071943283081e-01 1.576595008373260498e-01 1.311833709478378296e-01 3.271174430847167969e-02 2.077592015266418457e-01 -2.958564162254333496e-01 -1.960341259837150574e-02 1.898310035467147827e-01 -1.394465416669845581e-01 -3.069178760051727295e-01 1.657808870077133179e-01 -1.159248780459165573e-02 -4.625241085886955261e-02 1.170272976160049438e-01
9.875780344009399414e-02 7.809326797723770142e-02 8.558678627014160156e-02 2.893332540988922119e-01 -5.786772072315216064e-02 -4.121830686926841736e-02 -1.126277148723602295e-01 3.135417103767395020e-01 2.051795423030853271e-01 7.843344658613204956e-02 -1.320357918739318848e-01 1.476502716541290283e-01 -1.638832092285156250e-01 -1.629899591207504272e-01 -1.114302352070808411e-01 -4.470788240432739258e-01 8.109407126903533936e-02 -9.548370540142059326e-02 4.869772866368293762e-02 1.156566739082336426e-01 2.221517413854598999e-01 -2.730465829372406006e-01 -6.776366382837295532e-02 1.104061119258403778e-02 9.383528679609298706e-02 1.179731115698814392e-01 -4.395289421081542969e-01 8.482769131660461426e-03 7.805237919092178345e-02 -1.636786013841629028e-01 -8.720365911722183228e-02 -8.564866334199905396e-02
2.180671393871307373e-01 -1.355780959129333496e-01 1.514285355806350708e-01 1.304357349872589111e-01 2.950964272022247314e-01 5.287297442555427551e-02 -3.520209491252899170e-01 2.079827040433883667e-01 6.907974928617477417e-02 -1.034685745835304260e-01 -2.690603435039520264e-01 -1.836252063512802124e-01 -1.475171744823455811e-01 1.052420064806938171e-01 3.233987465500831604e-02 -2.733456492424011230e-01 1.752812117338180542e-01 6.864387542009353638e-02 5.375839397311210632e-02 2.009865492582321167e-01 -5.763435736298561096e-02 -5.588445067405700684e-02 2.157562673091888428e-01 -7.308568060398101807e-02 -1.996749788522720337e-01 -4.319724068045616150e-02 -1.147764697670936584e-01 -3.339862227439880371e-01 1.829351633787155151e-01 1.412532180547714233e-01 -1.528077106922864914e-02 2.229619026184082031e-01
2.862241864204406738e-01 3.296667337417602539e-01 2.173838317394256592e-01 9.956331551074981689e-02 -2.821791544556617737e-02 2.215713858604431152e-01 -3.037047088146209717e-01 1.341128498315811157e-01 1.639989763498306274e-01 2.215938121080398560e-01 -2.604856789112091064e-01 5.633920058608055115e-02 -9.377257525920867920e-02 2.023528367280960083e-01 -8.462072163820266724e-02 -1.012854203581809998e-01 -7.042063772678375244e-02 -1.750588864088058472e-01 1.322030927985906601e-02 1.034735292196273804e-01 -1.066415607929229736e-01 4.522811993956565857e-02 2.513622306287288666e-02 4.655532911419868469e-02 -6.660819053649902344e-02 9.980306029319763184e-03 -1.573995202779769897e-01 2.879658639430999756e-01 2.437566667795181274e-01 -3.050304204225540161e-02 5.895759165287017822e-02 3.730494976043701172e-01
3.944167494773864746e-02 -8.603634685277938843e-02 2.226485908031463623e-01 -1.601240336894989014e-01 1.309875994920730591e-01 2.723956406116485596e-01 -2.246405482292175293e-01 -8.328484743833541870e-02 2.611884474754333496e-01 3.802852705121040344e-02 -1.042592227458953857e-01 -6.951546669006347656e-02 -9.801714867353439331e-02 2.515662610530853271e-01 1.196916624903678894e-01 -2.987131476402282715e-01 -1.414645761251449585e-01 -1.404998749494552612e-01 2.861184775829315186e-01 7.071531563997268677e-02 -1.181543897837400436e-02 1.537212878465652466e-01 6.953850388526916504e-02 2.913969010114669800e-02 1.813942939043045044e-01 8.933727629482746124e-03 -1.619888693094253540e-01 -4.465333521366119385e-01 8.806769549846649170e-02 -2.697895765304565430e-01 -7.046909630298614502e-02 7.114005833864212036e-02
5.950720980763435364e-02 -1.076089665293693542e-01 1.121145784854888916e-01 1.611688286066055298e-01 -1.285468935966491699e-01 1.363776028156280518e-01 -2.685214765369892120e-02 6.853058934211730957e-02 3.611153960227966309e-01 -1.512419879436492920e-01 -9.122988581657409668e-02 4.646863788366317749e-02 -1.494900882244110107e-01 1.150629296898841858e-01 1.478293389081954956e-01 -2.646162919700145721e-02 -1.618381738662719727e-01 7.210972905158996582e-02 2.894062697887420654e-01 7.314971834421157837e-02 1.886013448238372803e-01 4.317374229431152344e-01 -8.060038089752197266e-02 -9.974095970392227173e-02 1.436031758785247803e-01 9.998968802392482758e-03 -2.836458086967468262e-01 3.504120185971260071e-02 2.221852540969848633e-02 -4.433702826499938965e-01 5.062692239880561829e-02 1.514695137739181519e-01
3.392869979143142700e-02 -1.125720813870429993e-01 -4.801145568490028381e-02 9.568765759468078613e-02 2.398393750190734863e-01 3.859831988811492920e-01 -8.206766843795776367e-02 3.439274802803993225e-02 5.798577889800071716e-02 3.554350733757019043e-01 -1.356758326292037964e-01 -1.054482012987136841e-01 -1.486485600471496582e-01 2.626544833183288574e-01 3.118037879467010498e-01 -6.404782179743051529e-03 2.494445592164993286e-01 5.699106305837631226e-02 -1.204206496477127075e-01 -2.354548685252666473e-02 5.882641300559043884e-02 1.725015491247177124e-01 1.636179834604263306e-01 -7.001483440399169922e-02 5.428187176585197449e-02 1.629564911127090454e-01 -2.402753829956054688e-01 -2.331101298332214355e-01 -1.908798962831497192e-01 3.459521383047103882e-02 1.532294750213623047e-01 2.542041540145874023e-01
8.796398341655731201e-02 -1.107213795185089111e-01 -2.849306538701057434e-02 7.329549640417098999e-02 1.037461459636688232e-01 3.378666043281555176e-01 -1.105248034000396729e-01 8.326883614063262939e-02 3.416433930397033691e-01 1.180764511227607727e-01 -2.744746804237365723e-01 -2.281136810779571533e-02 -3.805645108222961426e-01 -1.007138118147850037e-01 -2.548670582473278046e-02 2.185777425765991211e-01 -1.077839732170104980e-01 -7.825541496276855469e-02 -3.699856996536254883e-02 8.002509362995624542e-03 -1.441820561885833740e-01 -4.961127042770385742e-02 -4.941514879465103149e-02 1.071580871939659119e-01 -3.234162181615829468e-02 -1.401286013424396515e-02 -4.677307307720184326e-01 -2.486520260572433472e-02 -7.061746716499328613e-02 -2.132041603326797485e-01 2.696201801300048828e-01 1.404136419296264648e-01
4.739482998847961426e-01 5.594034492969512939e-02 1.489861756563186646e-01 1.329416781663894653e-01 2.256066501140594482e-01 1.138208508491516113e-01 -9.674548357725143433e-02 9.487014263868331909e-02 2.002845108509063721e-01 2.746379673480987549e-01 -2.465735524892807007e-01 -1.167818233370780945e-01 -1.622941344976425171e-01 6.841877009719610214e-03 1.530922502279281616e-01 -3.549934923648834229e-01 3.428192436695098877e-02 -7.899021357297897339e-02 -4.093924537301063538e-02 1.073822602629661560e-01 -1.535176336765289307e-01 -1.256018579006195068e-01 -1.993540674448013306e-01 -5.643479526042938232e-02 -1.579466164112091064e-01 2.754051089286804199e-01 -1.604927629232406616e-01 6.042849645018577576e-02 1.496953219175338745e-01 1.167662143707275391e-01 1.100391969084739685e-01 -5.559807643294334412e-02
-4.336508363485336304e-02 1.103020384907722473e-01 -6.389464437961578369e-02 -3.958456590771675110e-02 1.340241432189941406e-01 1.846765577793121338e-01 -3.183291256427764893e-01 1.709483936429023743e-02 1.377344727516174316e-01 2.822148613631725311e-02 -3.102837502956390381e-01 -2.329266220331192017e-01 -1.089170500636100769e-01 -1.526799402199685574e-03 1.642239242792129517e-01 3.178959712386131287e-02 1.939933449029922485e-01 7.374966889619827271e-02 2.685752213001251221e-01 3.029362857341766357e-02 4.636567085981369019e-02 2.237377017736434937e-01 2.640848048031330109e-03 -7.664103992283344269e-03 5.947291105985641479e-02 -4.184138029813766479e-03 -2.674215734004974365e-01 1.253879815340042114e-01 3.274842798709869385e-01 -2.103788852691650391e-01 4.504278004169464111e-01 5.374285206198692322e-02
3.295506164431571960e-02 1.463169157505035400e-01 1.265005022287368774e-01 4.066731929779052734e-01 3.835520744323730469e-01 1.414315253496170044e-01 -2.060982882976531982e-01 -4.381314292550086975e-02 4.308712184429168701e-01 -5.493758711963891983e-03 -7.384357741102576256e-04 7.791404146701097488e-03 -3.341207802295684814e-01 -4.014744982123374939e-02 -1.177881136536598206e-01 -4.755389690399169922e-02 -5.087973922491073608e-02 -9.285008162260055542e-02 -1.076705753803253174e-01 -3.398128598928451538e-02 -1.195504665374755859e-01 -1.200439035892486572e-01 2.531337738037109375e-02 1.292664706707000732e-01 1.257031410932540894e-01 -8.597373962402343750e-02 -2.636966109275817871e-01 -1.339718997478485107e-01 6.260841619223356247e-03 -2.879848182201385498e-01 -1.687155850231647491e-02 7.440593093633651733e-02
1.727062612771987915e-01 4.995387047529220581e-02 3.434336557984352112e-02 1.482412368059158325e-01 -7.116450369358062744e-02 9.590122103691101074e-02 -7.453382015228271484e-02 7.950890064239501953e-02 -1.094009056687355042e-01 2.445608079433441162e-01 -4.127556979656219482e-01 7.304984331130981445e-02 -7.666481658816337585e-03 -5.812282860279083252e-02 6.128633767366409302e-02 -1.707080751657485962e-01 2.521924376487731934e-01 -1.584952622652053833e-01 -8.960860967636108398e-02 -2.720091305673122406e-02 -2.034936696290969849e-01 -1.052476093173027039e-01 1.799761503934860229e-01 -8.683423697948455811e-02 -4.721126332879066467e-02 1.306273639202117920e-01 -3.000937998294830322e-01 -6.402555853128433228e-02 1.932360678911209106e-01 -5.202744603157043457e-01 -2.054457366466522217e-02 -1.508714556694030762e-01
2.466791421175003052e-01 1.965606212615966797e-01 -1.871499270200729370e-01 1.593556553125381470e-01 -2.214099839329719543e-02 1.239838376641273499e-01 -4.554530978202819824e-01 1.651764661073684692e-01 2.416926324367523193e-01 1.144758835434913635e-01 -2.460650503635406494e-01 -1.814165562391281128e-01 7.339224964380264282e-02 -1.318293344229459763e-02 1.354054957628250122e-01 3.090312704443931580e-02 1.693654805421829224e-01 1.468317676335573196e-02 3.091636113822460175e-02 2.053815126419067383e-01 1.953941732645034790e-01 5.713885277509689331e-02 -1.676034331321716309e-01 2.750230021774768829e-02 -5.098771303892135620e-02 1.205791234970092773e-01 -4.079871475696563721e-01 -2.921133860945701599e-02 -1.622617542743682861e-01 3.578772768378257751e-02 -1.717934012413024902e-01 1.256343871355056763e-01
5.582648143172264099e-02 -1.277882754802703857e-01 2.570399940013885498e-01 1.213313862681388855e-01 2.601308226585388184e-01 1.197593137621879578e-01 2.347828634083271027e-02 1.822184175252914429e-01 3.348628878593444824e-01 1.243718415498733521e-01 -2.013544738292694092e-01 2.390454709529876709e-02 -4.350690543651580811e-01 5.387285724282264709e-02 8.634351193904876709e-02 -1.818913668394088745e-01 -7.005591690540313721e-02 1.226938888430595398e-01 4.003145918250083923e-02 4.534247517585754395e-02 1.626443564891815186e-01 -2.674799859523773193e-01 -2.498368266969919205e-03 2.501395717263221741e-02 2.120845764875411987e-01 -6.897957623004913330e-02 -3.530729711055755615e-01 -1.397462934255599976e-01 1.391891092061996460e-01 1.118670925498008728e-01 1.455854624509811401e-01 1.152934804558753967e-01
1.833275854587554932e-01 3.007726967334747314e-01 2.522590160369873047e-01 1.623611301183700562e-01 3.323186933994293213e-02 1.580982357263565063e-01 -2.638655900955200195e-01 8.567131310701370239e-02 2.912023365497589111e-01 5.467781797051429749e-02 -4.400628507137298584e-01 4.741507023572921753e-02 -1.173738837242126465e-01 7.602069061249494553e-03 1.696912944316864014e-01 -2.208885401487350464e-01 -9.558685123920440674e-02 -2.756131887435913086e-01 2.329328283667564392e-02 -1.495315283536911011e-01 9.611003845930099487e-02 3.814459964632987976e-02 -2.293211966753005981e-02 9.248612076044082642e-02 4.885265603661537170e-02 -8.320940285921096802e-02 -2.308075875043869019e-02 3.199571371078491211e-01 3.892001509666442871e-02 -2.178933173418045044e-01 7.543738931417465210e-02 1.143742799758911133e-01
2.803282067179679871e-02 -1.058663800358772278e-01 4.810435697436332703e-02 2.174367606639862061e-01 1.034534499049186707e-01 2.988352179527282715e-01 -3.353773653507232666e-01 2.989847660064697266e-01 2.418723702430725098e-01 1.858525276184082031e-01 5.036321654915809631e-02 -2.529693767428398132e-02 -2.511515021324157715e-01 -4.122418537735939026e-02 -1.770744621753692627e-01 -3.204242885112762451e-02 1.170445755124092102e-01 -2.006307095289230347e-01 -2.845031917095184326e-01 -2.325660735368728638e-01 -1.717623323202133179e-01 -1.287129819393157959e-01 -2.116179279983043671e-02 -2.236920781433582306e-02 -1.724875532090663910e-02 2.751009911298751831e-02 -8.787735551595687866e-02 -1.463737934827804565e-01 2.145007103681564331e-01 -3.445758819580078125e-01 8.454971015453338623e-02 7.118971645832061768e-02
1.407266706228256226e-01 1.152981072664260864e-01 -3.131616115570068359e-02 1.906716823577880859e-01 -9.428942203521728516e-02 1.132527589797973633e-01 -1.509884148836135864e-01 2.703524529933929443e-01 1.413077712059020996e-01 1.422240585088729858e-01 -3.573658764362335205e-01 3.356525674462318420e-02 1.037745475769042969e-01 6.418507080525159836e-03 2.247030138969421387e-01 -3.055136501789093018e-01 8.676946163177490234e-02 -8.909509330987930298e-02 -1.507590059190988541e-02 1.118258833885192871e-01 1.986294239759445190e-01 1.491809040307998657e-01 2.014528363943099976e-01 -4.379774257540702820e-02 -2.592172622680664062e-01 5.128310993313789368e-02 -4.062061309814453125e-01 1.192111074924468994e-01 -1.392301470041275024e-01 6.343639642000198364e-02 -1.788038313388824463e-01 2.268500626087188721e-01
8.105193823575973511e-02 -3.082854151725769043e-01 9.837010502815246582e-02 3.255583047866821289e-01 2.141357213258743286e-02 2.372335083782672882e-02 -7.774055004119873047e-02 -1.070568524301052094e-02 2.703326046466827393e-01 -8.800414949655532837e-02 -7.158773392438888550e-02 3.312381356954574585e-02 -2.788191139698028564e-01 1.098800376057624817e-01 -7.838729023933410645e-02 -7.115986943244934082e-02 -1.841400265693664551e-01 -3.841776866465806961e-03 2.054886817932128906e-01 7.441260665655136108e-02 -1.214483156800270081e-01 3.069966733455657959e-01 -2.054574042558670044e-01 -4.211759939789772034e-02 7.353776693344116211e-02 -8.896554820239543915e-03 -5.398445129394531250e-01 -3.185012936592102051e-02 5.251871421933174133e-02 -1.776621192693710327e-01 7.332550734281539917e-02 1.231959462165832520e-01
-1.232173517346382141e-01 -3.678659349679946899e-02 1.938558965921401978e-01 2.584382593631744385e-01 4.030877649784088135e-01 6.676068995147943497e-03 -1.772082000970840454e-01 7.868997007608413696e-02 -3.905518725514411926e-02 -1.775286197662353516e-01 -2.558063268661499023e-01 -1.553844362497329712e-01 -1.403021216392517090e-01 -2.247796803712844849e-01 6.916497647762298584e-02 -2.046802341938018799e-01 2.157540917396545410e-01 -6.636132299900054932e-02 2.227873355150222778e-01 9.768833965063095093e-02 -8.021166175603866577e-02 3.100536167621612549e-01 -1.469623297452926636e-01 -1.514594703912734985e-01 8.577794581651687622e-02 -1.830928027629852295e-01 -2.051735520362854004e-01 -8.106485754251480103e-02 -6.984204053878784180e-03 -1.621180623769760132e-01 -8.667767792940139771e-02 2.425587028264999390e-01
1.573199331760406494e-01 -2.637986242771148682e-01 4.922002181410789490e-02 3.702861368656158447e-01 8.423453569412231445e-02 -1.469747722148895264e-01 -1.894986629486083984e-02 2.634559869766235352e-01 1.710829436779022217e-01 -1.844687908887863159e-01 -1.132686659693717957e-01 -1.533492356538772583e-01 -1.329977661371231079e-01 1.828000098466873169e-01 -5.810859426856040955e-02 -1.239485740661621094e-01 -4.284049570560455322e-02 -1.350134611129760742e-01 1.486204266548156738e-01 6.768664717674255371e-02 -1.179371103644371033e-01 3.147029280662536621e-01 -1.577829122543334961e-01 -1.919601112604141235e-01 2.452722340822219849e-01 -1.355586498975753784e-01 -3.600145876407623291e-01 -7.757774740457534790e-02 1.081268340349197388e-01 -1.716540455818176270e-01 1.311212033033370972e-01 6.508196145296096802e-02
4.485124051570892334e-01 5.636481940746307373e-02 1.282183974981307983e-01 2.049304097890853882e-01 -5.353549122810363770e-02 1.487762778997421265e-01 -1.734292358160018921e-01 9.129714220762252808e-02 1.662839353084564209e-01 8.869896084070205688e-02 -9.044640511274337769e-02 -1.705876439809799194e-01 -2.911442816257476807e-01 -2.108858376741409302e-01 2.748832404613494873e-01 -1.259849816560745239e-01 1.146438252180814743e-02 -8.909895084798336029e-03 6.243550777435302734e-02 1.052563488483428955e-01 -2.841314375400543213e-01 1.219665557146072388e-01 2.261935621500015259e-01 -2.718339487910270691e-02 4.261229559779167175e-02 3.938220813870429993e-02 -1.749341785907745361e-01 -4.112786948680877686e-01 5.670960247516632080e-02 5.596168711781501770e-02 -7.222235668450593948e-03 -9.013877063989639282e-02
1.637738198041915894e-01 -6.613343209028244019e-02 1.029001921415328979e-01 1.839925795793533325e-01 -7.782861590385437012e-02 7.351955771446228027e-02 -4.243472218513488770e-01 -9.092085063457489014e-02 -4.553538933396339417e-02 9.374023228883743286e-02 -2.426047325134277344e-01 -1.631115078926086426e-01 -1.312760263681411743e-01 -4.209400340914726257e-02 2.804003469645977020e-02 -2.309278845787048340e-01 3.416238129138946533e-01 1.094214171171188354e-01 -1.877771019935607910e-01 7.845013588666915894e-02 -2.025220394134521484e-01 -8.634581416845321655e-02 1.818771064281463623e-01 -1.522922515869140625e-01 -1.249631866812705994e-01 1.741663813591003418e-01 -2.101156264543533325e-01 1.044316515326499939e-01 -6.488201767206192017e-02 -3.585462272167205811e-01 -1.395401954650878906e-01 1.644461601972579956e-01
1.694835163652896881e-02 7.144378963857889175e-03 2.114831954240798950e-01 3.097037374973297119e-01 2.409714013338088989e-01 3.193894922733306885e-01 -1.604681760072708130e-01 2.962657809257507324e-01 2.931859195232391357e-01 1.118283569812774658e-01 -3.572013601660728455e-02 4.471449181437492371e-02 -3.631144762039184570e-01 1.041832938790321350e-02 -6.265860050916671753e-02 2.668594755232334137e-02 9.261936694383621216e-02 -1.477420777082443237e-01 -2.388879656791687012e-01 -6.358608603477478027e-02 -1.125884130597114563e-01 9.630872309207916260e-02 -1.399265229701995850e-01 -2.230889536440372467e-02 1.056398674845695496e-01 1.936161704361438751e-02 -1.042751520872116089e-01 -1.110265254974365234e-01 6.347909569740295410e-02 -4.070204198360443115e-01 4.342194646596908569e-02 -8.497777581214904785e-02
-3.415455669164657593e-02 -5.153292044997215271e-02 1.720865070819854736e-01 1.284336000680923462e-01 2.195758074522018433e-01 -3.578732535243034363e-02 -7.908825576305389404e-02 1.216947585344314575e-01 3.502917587757110596e-01 3.992294892668724060e-02 -2.997936308383941650e-01 -1.588411927223205566e-01 -3.525056838989257812e-01 -1.711484491825103760e-01 9.512592107057571411e-02 -2.298440039157867432e-01 3.637264296412467957e-02 -7.826943881809711456e-03 -1.595813810126855969e-04 -1.146477833390235901e-01 8.306881785392761230e-02 -1.816825717687606812e-01 -1.533961147069931030e-01 1.137413457036018372e-01 2.579690814018249512e-01 -1.041323877871036530e-02 -4.083939790725708008e-01 9.565158933401107788e-02 1.721200793981552124e-01 1.363918185234069824e-01 1.971289068460464478e-01 -6.396810710430145264e-02
6.278156489133834839e-02 1.121892184019088745e-01 8.825453929603099823e-03 2.437478117644786835e-02 1.578561514616012573e-01 -1.438409686088562012e-01 -1.628897041082382202e-01 9.060347080230712891e-02 9.925361722707748413e-02 2.113194316625595093e-01 -2.353916764259338379e-01 -3.752682805061340332e-01 3.183363750576972961e-02 5.090462509542703629e-03 -5.309940502047538757e-02 -1.059017926454544067e-01 9.367117285728454590e-02 3.449175506830215454e-02 -6.501772254705429077e-02 1.283396929502487183e-01 3.593051731586456299e-01 2.245519310235977173e-01 -8.541835844516754150e-02 3.552452027797698975e-01 -7.946137338876724243e-02 1.239682808518409729e-01 -3.031940758228302002e-01 1.144680231809616089e-01 1.483436673879623413e-01 -9.717898815870285034e-02 2.472643703222274780e-01 2.713852226734161377e-01
5.560465529561042786e-02 -1.100222170352935791e-01 5.444524064660072327e-02 2.114595025777816772e-01 -8.161976933479309082e-02 1.423019915819168091e-01 -1.161048710346221924e-01 -8.115567266941070557e-02 2.296966165304183960e-01 5.507796630263328552e-02 -7.898368686437606812e-02 1.354562640190124512e-01 -3.436042070388793945e-01 -5.892795696854591370e-02 3.164901956915855408e-02 3.784029930830001831e-02 -8.623221516609191895e-02 -1.628252863883972168e-01 -1.377708613872528076e-01 -8.203523606061935425e-02 -5.337738431990146637e-03 1.722951233386993408e-02 2.099668681621551514e-01 1.674542874097824097e-01 1.090481504797935486e-01 2.132702618837356567e-02 -6.430196166038513184e-01 -4.126638174057006836e-02 5.122817680239677429e-02 -5.967309698462486267e-02 2.786357402801513672e-01 2.057603001594543457e-01
3.061098158359527588e-01 1.644503176212310791e-01 8.629028499126434326e-02 2.139325737953186035e-01 1.416028849780559540e-02 3.193630650639533997e-02 -2.947293221950531006e-01 1.808722168207168579e-01 3.135369122028350830e-01 -1.275375932455062866e-01 -2.684161961078643799e-01 -2.136166691780090332e-01 -3.110506236553192139e-01 -2.852679416537284851e-02 -1.406598687171936035e-01 -8.387698233127593994e-02 3.279114887118339539e-02 -5.348360538482666016e-02 9.447237104177474976e-02 1.141185462474822998e-01 -6.239935383200645447e-02 1.287698894739151001e-01 1.653117537498474121e-01 -2.599508762359619141e-01 1.714254729449748993e-02 2.861626148223876953e-01 -8.235688507556915283e-02 1.635991185903549194e-01 1.911210417747497559e-01 -7.511415332555770874e-02 -5.034210532903671265e-02 2.165783643722534180e-01
2.390463054180145264e-01 3.636774420738220215e-02 3.643133118748664856e-02 1.717521399259567261e-01 -1.143943369388580322e-01 -1.636929363012313843e-01 -3.700478076934814453e-01 2.806134894490242004e-02 1.812131330370903015e-02 2.539241611957550049e-01 -2.338527441024780273e-01 1.462769508361816406e-01 -2.086952030658721924e-01 -9.733305871486663818e-02 -1.292777955532073975e-01 -4.628016650676727295e-01 8.693876862525939941e-02 -7.036319375038146973e-02 9.330181777477264404e-02 -5.525711178779602051e-02 2.273840829730033875e-02 -1.982823163270950317e-01 -1.412902325391769409e-01 -5.027635954320430756e-03 -1.424601227045059204e-01 1.507226973772048950e-01 -3.679424822330474854e-01 -6.387722492218017578e-02 6.947427242994308472e-02 -1.883290708065032959e-01 -2.024411596357822418e-02 -3.195329383015632629e-02
1.958414167165756226e-02 4.585155844688415527e-02 2.213200330734252930e-01 3.843495249748229980e-01 -9.260171651840209961e-02 1.789253056049346924e-01 -7.199463900178670883e-03 2.553250789642333984e-01 3.078685104846954346e-01 -2.667798660695552826e-02 -1.453290879726409912e-01 3.535136580467224121e-02 2.143047749996185303e-02 -5.546260625123977661e-02 2.431636303663253784e-01 -3.856773301959037781e-02 1.442629843950271606e-01 3.777577355504035950e-02 4.947747662663459778e-02 5.549741536378860474e-02 -3.840077519416809082e-01 9.721144288778305054e-02 1.948748528957366943e-01 -1.290310267359018326e-02 -6.865552812814712524e-02 3.624002856668084860e-04 -3.811538815498352051e-01 -6.710780411958694458e-02 2.003654986619949341e-01 -2.489045411348342896e-01 -1.773413568735122681e-01 -4.573470354080200195e-02
-8.406990766525268555e-02 -1.419127583503723145e-01 3.434544056653976440e-02 2.479050606489181519e-01 1.765625737607479095e-02 2.532349228858947754e-01 -7.357701659202575684e-02 2.787174582481384277e-01 2.378041446208953857e-01 1.231666579842567444e-01 -2.452391088008880615e-01 6.347963958978652954e-02 -1.326731592416763306e-01 -7.837419398128986359e-03 2.796572446823120117e-01 3.043641746044158936e-01 6.694120913743972778e-02 -5.042343866080045700e-03 -1.615182682871818542e-02 6.527487188577651978e-02 -1.284490823745727539e-01 1.327295750379562378e-01 2.044740766286849976e-01 5.781592056155204773e-02 -8.769100531935691833e-03 1.337890028953552246e-01 -5.062758326530456543e-01 3.103436715900897980e-02 -1.646787077188491821e-01 -6.725828349590301514e-02 6.982748210430145264e-02 1.953139901161193848e-01
-1.232807785272598267e-01 -1.477537900209426880e-01 -3.985438868403434753e-02 1.526849269866943359e-01 8.558131754398345947e-03 4.447982087731361389e-02 -8.151403069496154785e-02 8.913036435842514038e-02 1.294099986553192139e-01 3.177894353866577148e-01 -3.369848430156707764e-01 -6.353123486042022705e-02 -7.374801486730575562e-02 -1.008936613798141479e-01 2.279181182384490967e-01 -2.869433164596557617e-01 3.182931542396545410e-01 -9.438801556825637817e-02 -4.378357902169227600e-02 -1.467254310846328735e-01 1.082742288708686829e-01 2.748296558856964111e-01 1.328354030847549438e-01 8.724936842918395996e-02 -1.046709045767784119e-01 3.595094978809356689e-01 -3.012835085391998291e-01 -1.336122304201126099e-01 -4.674976691603660583e-02 9.229413233697414398e-03 -1.912391483783721924e-01 4.845567047595977783e-02
3.524560332298278809e-01 6.084793806076049805e-02 -7.222893182188272476e-03 2.593674063682556152e-01 2.178990393877029419e-01 1.973311007022857666e-01 -1.700198352336883545e-01 2.407646924257278442e-01 6.973940134048461914e-02 4.788564518094062805e-02 -2.302325665950775146e-01 -1.791180372238159180e-01 -2.664669454097747803e-01 -2.413715124130249023e-01 3.563047349452972412e-01 -2.796066403388977051e-01 -3.157526254653930664e-02 -1.086535304784774780e-01 3.513640956953167915e-03 2.077342569828033447e-01 -1.487000752240419388e-02 5.404898896813392639e-02 2.452855370938777924e-02 -9.992402791976928711e-02 1.484447717666625977e-01 3.536091744899749756e-02 -2.786871418356895447e-02 -2.555169165134429932e-01 1.484966129064559937e-01 8.984018117189407349e-02 -1.174682527780532837e-01 4.289241135120391846e-02
2.073100060224533081e-01 -2.323452616110444069e-03 1.999882012605667114e-01 3.619674742221832275e-01 1.787479519844055176e-01 3.711833059787750244e-01 -1.336915045976638794e-01 1.157542169094085693e-01 9.553929418325424194e-02 1.765357553958892822e-01 -1.265602409839630127e-01 -7.193826884031295776e-02 -6.625381112098693848e-02 -6.997721642255783081e-02 -2.513723969459533691e-01 1.872398890554904938e-02 -9.588659554719924927e-02 -3.890555351972579956e-02 1.191218048334121704e-01 3.589637875556945801e-01 -1.761044561862945557e-01 3.866062760353088379e-01 1.248239129781723022e-01 -1.338645070791244507e-01 4.278111271560192108e-03 -4.282566718757152557e-03 -2.734245061874389648e-01 -1.434242445975542068e-02 5.338743701577186584e-02 -6.754679977893829346e-02 1.535150222480297089e-02 -1.755507476627826691e-02
1.889870851300656796e-03 2.094784677028656006e-01 6.451996415853500366e-02 1.099430844187736511e-01 1.682785749435424805e-01 2.527092695236206055e-01 -1.060584709048271179e-01 -7.649064064025878906e-02 9.883723407983779907e-02 -9.895612299442291260e-02 -1.506880223751068115e-01 -2.239326536655426025e-01 -2.923646569252014160e-01 -8.171965926885604858e-02 1.276406198740005493e-01 1.983465552330017090e-01 4.169043898582458496e-02 2.369642257690429688e-01 5.817950516939163208e-02 1.650451123714447021e-01 1.073549240827560425e-01 -1.000209972262382507e-01 5.618180334568023682e-02 -3.010127544403076172e-01 -1.338573843240737915e-01 -2.584065124392509460e-02 -1.890040785074234009e-01 -3.241065740585327148e-01 1.697944551706314087e-01 -3.074488639831542969e-01 3.222826719284057617e-01 -7.406254735542461276e-05
2.784796059131622314e-01 -2.326729744672775269e-01 1.313033401966094971e-01 1.929450333118438721e-01 4.529932141304016113e-01 1.272530704736709595e-01 -8.878506720066070557e-02 1.193854138255119324e-01 4.169523119926452637e-01 6.649470329284667969e-02 -2.369663417339324951e-01 -1.224921271204948425e-02 -2.580600976943969727e-01 -1.473137363791465759e-02 -2.304856106638908386e-02 -2.501899935305118561e-02 -9.232880175113677979e-02 3.012888319790363312e-02 3.531651571393013000e-02 1.342434585094451904e-01 -1.363862156867980957e-01 -2.023501098155975342e-01 7.840078324079513550e-03 -1.284109894186258316e-02 1.452753543853759766e-01 1.462618857622146606e-01 -2.777221202850341797e-01 1.456391960382461548e-01 4.797177016735076904e-02 8.317141234874725342e-02 7.016743719577789307e-02 1.559331268072128296e-01
-9.347467869520187378e-02 -1.270071715116500854e-01 3.284565359354019165e-02 2.061523646116256714e-01 1.421146988868713379e-01 1.522806435823440552e-01 -1.878206878900527954e-01 1.768438220024108887e-01 2.222770899534225464e-01 -2.040713839232921600e-02 -9.758250415325164795e-02 -7.244563847780227661e-02 -8.511288464069366455e-02 -6.310686934739351273e-03 5.560748651623725891e-02 3.974481523036956787e-01 1.063556894659996033e-01 2.436945587396621704e-01 1.714535951614379883e-01 1.111121028661727905e-01 -1.407406032085418701e-01 6.567626446485519409e-02 1.699073016643524170e-01 4.207621514797210693e-02 -3.711957484483718872e-02 -6.236233562231063843e-02 -2.898886501789093018e-01 -6.396892666816711426e-02 2.415798008441925049e-01 -3.681754171848297119e-01 2.989592552185058594e-01 2.116517275571823120e-01
-4.194319248199462891e-02 -6.767319142818450928e-02 -3.131449595093727112e-02 2.432556003332138062e-01 -1.851055026054382324e-01 4.475239515304565430e-01 8.435918390750885010e-02 1.491580009460449219e-01 -9.431603364646434784e-03 1.774614453315734863e-01 -1.947963088750839233e-01 -1.373611688613891602e-01 -3.101195394992828369e-01 1.226739585399627686e-01 2.493031919002532959e-01 4.708318039774894714e-02 1.190134659409523010e-01 -2.203870192170143127e-02 2.013673335313796997e-01 -1.422515362501144409e-01 1.848869472742080688e-01 2.350483834743499756e-01 1.343359500169754028e-01 -1.328783109784126282e-02 -4.788986593484878540e-02 -5.173296853899955750e-02 -3.139128983020782471e-01 -8.955381065607070923e-02 8.251301944255828857e-02 -3.980156034231185913e-02 2.209664881229400635e-01 2.318967282772064209e-01
-2.168327942490577698e-02 -6.261605769395828247e-02 -4.992697387933731079e-02 3.350110724568367004e-02 -2.163970470428466797e-02 1.322508603334426880e-01 -2.372975051403045654e-01 1.669059842824935913e-01 2.510762214660644531e-01 9.414100646972656250e-02 -8.307205885648727417e-02 -5.702707543969154358e-02 -2.606677412986755371e-01 -2.403268516063690186e-01 2.585133612155914307e-01 7.871352881193161011e-02 6.873812526464462280e-02 -1.783827543258666992e-01 2.072975784540176392e-01 8.808463811874389648e-02 -2.094983160495758057e-01 1.080736666917800903e-01 -3.865930810570716858e-02 1.548125296831130981e-01 -4.647875949740409851e-02 6.578471511602401733e-02 -4.130800068378448486e-01 2.771996855735778809e-01 -6.136833503842353821e-02 -4.071419537067413330e-01 9.655623883008956909e-02 8.921501040458679199e-02
-4.048035293817520142e-02 -1.066974028944969177e-01 2.447480708360671997e-02 1.690060831606388092e-02 -1.907988488674163818e-01 -5.787900090217590332e-02 -2.228502780199050903e-01 8.638898283243179321e-02 1.540224701166152954e-01 3.077898323535919189e-01 3.109738975763320923e-02 -6.322381645441055298e-02 -3.525932431221008301e-01 -3.182941973209381104e-01 5.688764899969100952e-02 -2.139233425259590149e-02 -7.579695433378219604e-02 -1.452897042036056519e-01 8.779712021350860596e-02 1.841814815998077393e-01 -2.240292280912399292e-01 4.411289095878601074e-02 -1.111548021435737610e-01 -1.558619141578674316e-01 -3.383396938443183899e-02 1.572079509496688843e-01 -2.137102335691452026e-01 -3.092359602451324463e-01 -4.832276701927185059e-02 -8.815251290798187256e-02 1.386501193046569824e-01 4.274429082870483398e-01
2.816827893257141113e-01 -3.515245765447616577e-02 3.110180795192718506e-01 -1.995408441871404648e-03 6.162963435053825378e-02 1.414266079664230347e-01 -1.383980363607406616e-01 9.576300531625747681e-02 1.607690006494522095e-01 2.262808233499526978e-01 -2.996404170989990234e-01 2.882407605648040771e-01 -1.983487606048583984e-01 1.546950489282608032e-01 2.930264174938201904e-01 9.137591719627380371e-02 1.152826659381389618e-02 -1.452215313911437988e-01 1.468246728181838989e-01 1.212879493832588196e-01 1.983904689550399780e-01 2.003488689661026001e-01 1.438597450032830238e-03 1.936516538262367249e-02 -3.383412957191467285e-02 -1.997496783733367920e-01 -1.885835975408554077e-01 2.164942175149917603e-01 -2.359606884419918060e-02 -2.870759963989257812e-01 8.269182592630386353e-02 1.118191480636596680e-01
2.404385656118392944e-01 -5.791363865137100220e-02 -2.240932732820510864e-01 1.027151495218276978e-01 1.080368161201477051e-01 3.553910553455352783e-02 -3.529061079025268555e-01 2.535635828971862793e-01 1.906885579228401184e-02 8.894082158803939819e-03 -9.503294527530670166e-02 5.060813575983047485e-02 -9.709326550364494324e-03 1.561722308397293091e-01 2.372907400131225586e-01 -2.545088827610015869e-01 2.376498430967330933e-01 -1.486596316099166870e-01 1.540808565914630890e-02 -2.901173010468482971e-02 -1.108764186501502991e-01 1.504555046558380127e-01 -1.181017607450485229e-01 -3.404895365238189697e-01 -1.023427024483680725e-01 2.333877980709075928e-02 -3.235645592212677002e-01 -2.302587628364562988e-01 2.672035992145538330e-01 -2.542669326066970825e-02 -1.096454858779907227e-01 1.463836878538131714e-01
4.050141572952270508e-02 -2.052625864744186401e-01 2.185492813587188721e-01 2.832742631435394287e-01 8.445160835981369019e-02 -1.013374477624893188e-01 -2.671568989753723145e-01 2.002690136432647705e-01 1.500616036355495453e-02 -8.683269470930099487e-02 -1.381770223379135132e-01 -1.862220279872417450e-02 -7.010862976312637329e-02 2.123334705829620361e-01 -2.563817054033279419e-02 -2.064035981893539429e-01 -2.575167715549468994e-01 -1.263912022113800049e-01 9.387712925672531128e-03 3.183952569961547852e-01 2.116073481738567352e-02 1.152893006801605225e-01 -3.025091290473937988e-01 -4.796042107045650482e-03 -2.027491778135299683e-01 -2.405349612236022949e-01 -3.240274488925933838e-01 -3.590199723839759827e-02 1.305961757898330688e-01 -2.314957827329635620e-01 1.075511127710342407e-01 4.883205518126487732e-02
2.843464910984039307e-01 2.580549381673336029e-02 1.625023782253265381e-01 1.072355732321739197e-01 2.484298050403594971e-01 7.601905614137649536e-02 -2.146998494863510132e-01 3.470755219459533691e-01 2.753029167652130127e-01 5.719023942947387695e-02 -3.162931203842163086e-01 -2.947377227246761322e-02 -8.985773473978042603e-02 4.852800816297531128e-02 -1.901485957205295563e-02 -2.328167110681533813e-01 -1.630662679672241211e-01 -1.462986171245574951e-01 7.123862951993942261e-02 1.925593018531799316e-01 1.110605522990226746e-01 9.385344386100769043e-02 -2.665491402149200439e-01 -8.466373383998870850e-02 -2.939299643039703369e-01 7.167536765336990356e-02 -1.161786615848541260e-01 1.655181050300598145e-01 2.176260054111480713e-01 8.486042916774749756e-02 -1.460192203521728516e-01 6.112832576036453247e-02
2.772965431213378906e-01 -1.587927937507629395e-01 1.618727594614028931e-01 6.147691607475280762e-02 3.334789276123046875e-01 4.099433869123458862e-02 -2.050200253725051880e-01 9.816367179155349731e-02 2.484180182218551636e-01 -4.571194574236869812e-02 -3.371556401252746582e-01 -5.183270666748285294e-03 -1.458005309104919434e-01 -2.625280432403087616e-02 -1.334555298089981079e-01 -2.291015237569808960e-01 7.247981429100036621e-02 1.082962825894355774e-01 -1.131498366594314575e-01 2.987332046031951904e-01 -9.092463552951812744e-02 -1.503598839044570923e-01 7.321197539567947388e-02 -1.693597063422203064e-02 -1.757625341415405273e-01 5.567337200045585632e-02 -2.628957331180572510e-01 -2.643169760704040527e-01 2.066067010164260864e-01 1.449973136186599731e-02 -1.519153714179992676e-01 1.977679133415222168e-01
3.217856585979461670e-02 6.969846040010452271e-02 3.204592168331146240e-01 1.829801499843597412e-01 4.461333900690078735e-02 2.676754295825958252e-01 -3.746425807476043701e-01 9.772936254739761353e-02 9.271869808435440063e-02 8.315960317850112915e-02 -9.257422387599945068e-02 1.825090199708938599e-01 -1.384261846542358398e-01 1.940541863441467285e-01 3.007536232471466064e-01 -2.302049547433853149e-01 8.908385038375854492e-02 -3.436319157481193542e-02 -7.406461238861083984e-02 -9.365361928939819336e-02 1.681162416934967041e-01 1.171377152204513550e-01 -3.192453682422637939e-01 1.057394295930862427e-01 3.408122062683105469e-02 -2.103998363018035889e-01 -2.685160040855407715e-01 8.553183823823928833e-02 -5.857690423727035522e-02 -3.205871582031250000e-02 -1.138509735465049744e-01 2.366461306810379028e-01
1.072515994310379028e-01 5.026824772357940674e-02 -4.492009431123733521e-02 4.725921899080276489e-02 -1.095591485500335693e-01 5.160238593816757202e-02 -7.400545477867126465e-02 1.888224184513092041e-01 1.920063942670822144e-01 4.111068546772003174e-01 -1.352141499519348145e-01 -1.945059895515441895e-01 -3.919979333877563477e-01 7.677254825830459595e-02 1.981685757637023926e-01 1.151043251156806946e-01 1.822740733623504639e-01 -1.123078241944313049e-01 9.608644992113113403e-02 1.002868358045816422e-02 8.880551904439926147e-02 1.171268075704574585e-01 1.902041584253311157e-01 -1.897529661655426025e-01 5.482015386223793030e-02 -1.302608400583267212e-01 -1.847846992313861847e-02 1.012980267405509949e-01 -4.852105304598808289e-02 -3.377177119255065918e-01 3.653016090393066406e-01 1.498919129371643066e-01
9.891214221715927124e-02 -1.211790665984153748e-01 -1.188463419675827026e-01 1.584196090698242188e-01 -1.132732182741165161e-01 1.790989190340042114e-01 -1.338279843330383301e-01 -8.421767503023147583e-02 2.512108087539672852e-01 1.848930120468139648e-02 -1.028746739029884338e-01 -5.678465589880943298e-02 -3.511200547218322754e-01 2.896837145090103149e-02 1.422866880893707275e-01 -6.108000129461288452e-02 -1.391873061656951904e-01 -1.004524603486061096e-01 -3.720332635566592216e-03 1.819867342710494995e-01 -2.240991219878196716e-02 1.194745525717735291e-01 9.682071208953857422e-02 3.145613670349121094e-01 7.707334007136523724e-04 1.523819267749786377e-01 -4.593360126018524170e-01 3.933593630790710449e-02 -1.087876856327056885e-01 -2.366410046815872192e-01 3.743041753768920898e-01 1.079469546675682068e-01
-1.697695702314376831e-01 2.228687554597854614e-01 1.540341675281524658e-01 3.396416008472442627e-01 -1.227656006813049316e-01 -1.554217841476202011e-02 -2.213099598884582520e-01 4.851240292191505432e-02 -1.173310503363609314e-01 2.742934226989746094e-02 -4.053182601928710938e-01 -7.908067107200622559e-02 -1.446742713451385498e-01 -5.303470417857170105e-03 1.337443292140960693e-01 -2.682358622550964355e-01 1.375254094600677490e-01 -9.806743264198303223e-02 -1.913898736238479614e-01 1.051397547125816345e-01 6.570431590080261230e-02 1.810982525348663330e-01 1.043136510998010635e-02 -2.044893801212310791e-01 -2.210403531789779663e-01 2.305898219347000122e-01 -1.818209514021873474e-02 1.497978419065475464e-01 9.502066671848297119e-02 -3.588819503784179688e-01 9.910567663609981537e-03 4.416920989751815796e-02
9.214066714048385620e-02 2.792291045188903809e-01 2.752826176583766937e-02 7.135191559791564941e-02 1.426451373845338821e-02 6.568259745836257935e-02 -3.906319439411163330e-01 2.853162586688995361e-01 9.655772149562835693e-02 1.260761320590972900e-01 -3.512771129608154297e-01 -1.210752055048942566e-01 -2.710905969142913818e-01 7.810084521770477295e-02 4.941974952816963196e-02 -3.324629068374633789e-01 7.975693792104721069e-02 -1.665702760219573975e-01 2.253360748291015625e-01 2.221987098455429077e-01 3.833831055089831352e-03 6.343510746955871582e-02 -1.831150949001312256e-01 8.189287036657333374e-02 -1.427781730890274048e-01 5.266658589243888855e-02 -7.337105274200439453e-02 -2.939279377460479736e-01 4.589667543768882751e-02 9.862106293439865112e-03 -1.305835992097854614e-01 2.479466795921325684e-02
9.632565826177597046e-02 1.188465952873229980e-01 -6.951509416103363037e-02 1.838799715042114258e-01 1.019838899374008179e-01 1.446489337831735611e-02 -2.619015574455261230e-01 -6.442886590957641602e-02 7.833213359117507935e-02 -2.495245821774005890e-02 -4.338889420032501221e-01 -2.728517055511474609e-01 -3.069896996021270752e-01 -5.837229266762733459e-02 -9.958814829587936401e-02 1.499320417642593384e-01 1.029384601861238480e-02 1.392467767000198364e-01 -2.447326928377151489e-01 3.419126272201538086e-01 -1.210022345185279846e-01 -8.356181532144546509e-02 -2.410445548593997955e-02 -1.144199073314666748e-01 -4.491608589887619019e-02 1.393304318189620972e-01 -2.554797232151031494e-01 -9.962300211191177368e-02 1.020175740122795105e-01 -2.098452001810073853e-01 -2.636164426803588867e-01 5.416055396199226379e-02
1.983223557472229004e-01 1.596216112375259399e-01 2.174965143203735352e-01 8.407783508300781250e-02 -1.310490369796752930e-01 1.734953373670578003e-01 -2.401478141546249390e-01 1.270027756690979004e-01 4.323125481605529785e-01 2.495162039995193481e-01 -1.086084693670272827e-01 -8.886180073022842407e-02 -1.445190161466598511e-01 5.268653854727745056e-02 -4.984252527356147766e-02 -8.936227113008499146e-02 -1.699321530759334564e-02 -5.868835374712944031e-02 -8.588809520006179810e-02 7.906799018383026123e-02 -2.973262034356594086e-02 -3.095178008079528809e-01 -2.421681024134159088e-02 -2.945162653923034668e-01 -9.802777320146560669e-02 -3.090443322435021400e-03 -1.711580902338027954e-01 1.339769959449768066e-01 3.934172273147851229e-04 -1.233223378658294678e-01 2.853116393089294434e-01 3.192428052425384521e-01
5.535266548395156860e-02 -8.980537950992584229e-02 -2.657775878906250000e-01 -2.190320519730448723e-03 -1.189131960272789001e-01 2.154386229813098907e-02 -3.034124374389648438e-01 3.552274107933044434e-01 8.469004929065704346e-02 1.996662020683288574e-01 -3.073907494544982910e-01 -3.755891323089599609e-01 -2.046188712120056152e-01 -5.663632601499557495e-02 1.374295800924301147e-01 -8.703501895070075989e-03 -9.264206141233444214e-02 -2.097754925489425659e-02 -3.746343776583671570e-02 1.415270864963531494e-01 5.609365180134773254e-02 2.442784309387207031e-01 2.518751099705696106e-02 -2.694626152515411377e-01 4.545864835381507874e-02 -1.002979427576065063e-01 -2.407804429531097412e-01 1.098628714680671692e-01 1.551820635795593262e-01 -1.323361694812774658e-01 2.178075909614562988e-01 3.192550688982009888e-02
5.278983339667320251e-02 2.276259660720825195e-01 1.814271360635757446e-01 4.120186865329742432e-01 7.932739704847335815e-02 2.342724353075027466e-01 8.269648998975753784e-02 1.525712460279464722e-01 4.335717260837554932e-01 8.347619324922561646e-02 -7.394029200077056885e-02 1.767936050891876221e-01 -2.432715520262718201e-02 -5.471266061067581177e-02 2.049907594919204712e-01 -9.069279581308364868e-02 1.334758549928665161e-01 4.490449558943510056e-03 4.560973495244979858e-02 2.170250415802001953e-01 -2.072843909263610840e-01 2.227088063955307007e-02 -4.880125634372234344e-03 -2.158208750188350677e-02 -2.134785205125808716e-01 8.429135382175445557e-02 -3.104375600814819336e-01 -6.278878450393676758e-02 1.673180162906646729e-01 -1.785627752542495728e-01 -1.902070641517639160e-01 -7.684217393398284912e-02
2.228836119174957275e-01 -5.103461816906929016e-02 -1.000156402587890625e-01 9.486726671457290649e-02 2.159912884235382080e-01 1.888487339019775391e-01 -9.396167099475860596e-02 3.016378581523895264e-01 -1.712190359830856323e-02 1.763724088668823242e-01 -6.882776319980621338e-02 3.600815683603286743e-02 -6.626845151185989380e-02 2.078471630811691284e-01 1.180855631828308105e-01 -1.476387530565261841e-01 1.876529157161712646e-01 3.843695670366287231e-02 2.127816081047058105e-01 -3.531501814723014832e-02 -1.165599450469017029e-01 2.466110885143280029e-02 -1.603567749261856079e-01 -2.961193323135375977e-01 -4.113400354981422424e-02 -1.117597073316574097e-01 -3.597058653831481934e-01 -4.064398407936096191e-01 1.042335554957389832e-01 -3.075022995471954346e-01 2.266838401556015015e-02 -1.755475066602230072e-02
-8.252459764480590820e-02 8.866290748119354248e-02 1.684743911027908325e-01 1.403701156377792358e-01 1.720800548791885376e-01 2.603356838226318359e-01 -2.087688893079757690e-01 -8.880290389060974121e-02 2.695882618427276611e-01 3.751341253519058228e-02 -1.084526479244232178e-01 -2.281568944454193115e-01 -3.820987641811370850e-01 -4.649964347481727600e-02 1.655738353729248047e-01 6.392867118120193481e-02 6.956749409437179565e-02 1.994608044624328613e-01 1.939478367567062378e-01 1.950192600488662720e-01 1.174150481820106506e-01 -1.168174818158149719e-01 1.552584469318389893e-01 -3.150916695594787598e-01 -7.225929945707321167e-02 -1.502363830804824829e-01 -1.835782974958419800e-01 -1.846366375684738159e-01 2.838163971900939941e-01 1.451771613210439682e-02 1.528760790824890137e-01 -2.786549273878335953e-03
-1.635998338460922241e-01 1.592867970466613770e-01 -1.010999977588653564e-01 1.753961443901062012e-01 2.739712893962860107e-01 3.310895264148712158e-01 -1.843874901533126831e-01 8.377320773433893919e-05 2.268525063991546631e-01 -1.856827549636363983e-02 -2.637114524841308594e-01 -1.849347949028015137e-01 -2.211993634700775146e-01 -5.677554383873939514e-02 -5.443335697054862976e-02 1.565090268850326538e-01 1.026615779846906662e-02 2.818870842456817627e-01 4.130994528532028198e-02 5.749084427952766418e-02 1.189563330262899399e-02 -2.356653511524200439e-01 2.778126001358032227e-01 -2.558943927288055420e-01 4.922581464052200317e-02 8.958408236503601074e-02 -5.541828274726867676e-02 -1.380251795053482056e-01 1.389841586351394653e-01 -2.712296843528747559e-01 1.645100563764572144e-01 1.326694786548614502e-01
-8.689778298139572144e-02 -4.847804084420204163e-02 -2.134444564580917358e-01 1.916248202323913574e-01 1.935411691665649414e-01 2.621799111366271973e-01 -6.154664978384971619e-02 3.470495939254760742e-01 2.568820118904113770e-01 3.605128228664398193e-01 -1.236792355775833130e-01 1.557736098766326904e-02 -2.114350795745849609e-01 9.249627590179443359e-02 2.413916885852813721e-01 -6.613145116716623306e-03 1.301478594541549683e-01 -2.023930698633193970e-01 1.138851046562194824e-01 6.212403625249862671e-02 -1.457509398460388184e-01 1.796577125787734985e-01 2.141390889883041382e-01 4.807774722576141357e-02 -1.935903728008270264e-01 -1.743867844343185425e-01 -1.278803199529647827e-01 7.379842549562454224e-02 9.687048196792602539e-02 2.534355223178863525e-02 2.723146378993988037e-01 6.351344287395477295e-02
5.703710392117500305e-02 -2.453700006008148193e-01 1.005573272705078125e-01 2.371094822883605957e-01 5.586731806397438049e-02 3.146395981311798096e-01 -1.672362834215164185e-01 -1.298832427710294724e-02 6.246176734566688538e-02 -5.608743429183959961e-02 -2.147395908832550049e-01 -8.518946170806884766e-02 -3.081482946872711182e-01 -8.968102931976318359e-02 -9.336420148611068726e-02 -2.790128290653228760e-01 2.155023068189620972e-01 -9.763339161872863770e-02 -9.571978449821472168e-02 4.011646509170532227e-01 -6.141088902950286865e-02 2.419868856668472290e-01 2.550232112407684326e-01 1.162764523178339005e-02 -1.604655832052230835e-01 1.785861253738403320e-01 -1.386232525110244751e-01 -6.965938955545425415e-02 -5.441831424832344055e-03 -1.000094711780548096e-01 -1.936067640781402588e-01 8.470613509416580200e-02
1.309806108474731445e-01 4.977111890912055969e-02 -5.629949271678924561e-03 1.729438602924346924e-01 4.101331532001495361e-02 4.134281873703002930e-01 -5.135666206479072571e-02 -1.059554666280746460e-01 1.132940128445625305e-02 1.146896183490753174e-02 -1.975726187229156494e-01 -8.690653741359710693e-02 -9.104945510625839233e-02 4.085944592952728271e-01 1.366327516734600067e-03 -7.961873710155487061e-02 1.439728438854217529e-01 -5.756832286715507507e-02 8.532054722309112549e-02 -3.450756892561912537e-02 -5.537860468029975891e-02 2.384118437767028809e-01 -2.057374268770217896e-01 -1.141059175133705139e-01 -2.335254400968551636e-01 -1.552915479987859726e-02 -2.781614363193511963e-01 -3.491373360157012939e-01 -5.504066590219736099e-03 -3.044577538967132568e-01 9.243448078632354736e-02 1.801278442144393921e-01
-6.089755892753601074e-02 1.160101499408483505e-02 -8.550304919481277466e-02 2.242109328508377075e-01 -5.614281445741653442e-02 -1.894341595470905304e-02 -1.213942021131515503e-01 2.221665978431701660e-01 4.117629826068878174e-01 1.170086860656738281e-01 -1.570171713829040527e-01 -8.361594378948211670e-02 -5.755515396595001221e-02 -1.591619253158569336e-01 1.630963683128356934e-01 1.778610348701477051e-01 -4.816735535860061646e-02 -1.525424420833587646e-01 -1.686575859785079956e-01 2.681924402713775635e-01 -7.445351034402847290e-02 6.302833207882940769e-04 1.216741874814033508e-01 4.387000948190689087e-02 2.074025124311447144e-01 -9.045915305614471436e-02 -2.533812522888183594e-01 6.464652717113494873e-02 -7.044550031423568726e-02 -4.827980697154998779e-01 2.333527058362960815e-01 9.423195570707321167e-02
1.590823531150817871e-01 2.612962424755096436e-01 -2.421655133366584778e-02 1.677875220775604248e-01 5.811307113617658615e-03 3.065250068902969360e-02 -1.329015344381332397e-01 1.202624812722206116e-01 1.627383083105087280e-01 -1.865510344505310059e-01 -9.052206575870513916e-02 -7.749173790216445923e-02 -2.360411286354064941e-01 -1.797733157873153687e-01 6.528721749782562256e-02 -8.276617527008056641e-02 2.773024737834930420e-01 -2.038745880126953125e-01 7.229790836572647095e-02 3.415380716323852539e-01 -4.185139015316963196e-02 -1.476057171821594238e-01 -3.332564141601324081e-03 -1.647996604442596436e-01 1.370088607072830200e-01 1.660910248756408691e-02 -4.367535114288330078e-01 -2.208579927682876587e-01 2.630464136600494385e-01 -1.192518919706344604e-01 -1.840696930885314941e-01 5.501917749643325806e-02
-1.078449040651321411e-01 5.553964525461196899e-02 9.352914243936538696e-02 6.223697215318679810e-02 -4.032079130411148071e-02 5.539964511990547180e-02 1.893842220306396484e-01 3.907229378819465637e-02 8.317174762487411499e-02 1.999062150716781616e-01 -4.489926695823669434e-01 -2.763217389583587646e-01 -9.038100391626358032e-02 -1.096561849117279053e-01 -4.112229216843843460e-03 -4.133446216583251953e-01 2.323807924985885620e-01 -5.434795748442411423e-03 -4.431205987930297852e-02 4.553109407424926758e-02 1.469396352767944336e-01 2.732018232345581055e-01 1.999597996473312378e-01 -2.098446637392044067e-01 -1.935352534055709839e-01 2.518808469176292419e-02 -1.705933213233947754e-01 -3.744820877909660339e-02 -3.787545859813690186e-02 -3.260423839092254639e-01 -4.963847808539867401e-03 -3.147045150399208069e-03
1.154827028512954712e-01 -1.698248237371444702e-01 -1.546767652034759521e-01 1.504093855619430542e-01 -2.096249908208847046e-02 2.699303999543190002e-02 -1.125686317682266235e-01 -8.192297816276550293e-02 2.541239261627197266e-01 9.335943311452865601e-02 -9.522025287151336670e-02 3.312041610479354858e-02 -3.263700604438781738e-01 -4.152612015604972839e-02 1.798919886350631714e-01 -3.686774894595146179e-02 -9.871678054332733154e-02 -1.005550399422645569e-01 1.093531399965286255e-02 1.421743035316467285e-01 -9.436098486185073853e-02 1.668232828378677368e-01 1.393454223871231079e-01 3.568649888038635254e-01 1.078947931528091431e-01 1.058046892285346985e-01 -4.575398564338684082e-01 -4.555713012814521790e-02 -5.697610229253768921e-02 -1.496380120515823364e-01 3.725555241107940674e-01 2.071728855371475220e-01
-1.340821683406829834e-01 3.107475489377975464e-02 1.105348467826843262e-01 1.430571079254150391e-01 7.356625050306320190e-02 2.246077656745910645e-01 -3.477534353733062744e-01 2.285629063844680786e-01 2.793646454811096191e-01 -2.082611173391342163e-01 -5.048482120037078857e-02 -1.181560382246971130e-01 -5.797779932618141174e-02 -9.131952375173568726e-02 2.083747386932373047e-01 1.681073457002639771e-01 2.823812961578369141e-01 1.419225241988897324e-02 2.095691114664077759e-01 1.688818633556365967e-01 9.287735819816589355e-02 -3.031109087169170380e-02 2.477554138749837875e-03 -3.403165042400360107e-01 -1.584528386592864990e-01 1.454659849405288696e-01 -3.214499056339263916e-01 -2.477957680821418762e-02 2.595123350620269775e-01 -3.694466128945350647e-02 3.515170514583587646e-02 1.118390914052724838e-02
6.328674405813217163e-02 7.376896589994430542e-02 -1.510315537452697754e-01 4.111236929893493652e-01 7.486363500356674194e-02 1.235606670379638672e-01 -3.320965170860290527e-02 -2.797507941722869873e-01 -5.484810564666986465e-03 1.602077335119247437e-01 -3.400547802448272705e-02 -3.286477029323577881e-01 -4.008509591221809387e-02 1.283270716667175293e-01 2.933478355407714844e-01 -1.586486995220184326e-01 3.843104466795921326e-02 -1.540594696998596191e-01 1.008241921663284302e-01 -9.254007041454315186e-02 -1.217369884252548218e-01 2.450389415025711060e-01 6.313669681549072266e-02 -4.989849030971527100e-02 -1.345946490764617920e-01 1.392328590154647827e-01 -4.226588606834411621e-01 -2.159864306449890137e-01 1.154347211122512817e-01 -1.084700748324394226e-01 2.559368498623371124e-03 1.454476863145828247e-01
4.515715874731540680e-03 -2.188507765531539917e-01 1.392670273780822754e-01 1.388545781373977661e-01 2.391145080327987671e-01 2.520782947540283203e-01 -9.617982804775238037e-02 3.170670568943023682e-01 1.400838196277618408e-01 2.351284921169281006e-01 -1.894758194684982300e-01 1.474921405315399170e-01 -2.402984052896499634e-01 -5.001815780997276306e-02 2.724810540676116943e-01 2.771452963352203369e-01 3.461014106869697571e-02 -1.194844767451286316e-01 -9.542084485292434692e-02 7.382991164922714233e-02 -1.416632980108261108e-01 1.409959644079208374e-01 -2.729129195213317871e-01 5.206251982599496841e-03 -1.008863374590873718e-01 -1.394418440759181976e-02 -3.299443423748016357e-01 -8.227810263633728027e-02 1.165825873613357544e-01 -1.973169744014739990e-01 1.196886226534843445e-01 4.121554642915725708e-02
5.124910920858383179e-02 -5.189872905611991882e-02 -1.182738244533538818e-01 8.320022374391555786e-02 2.715671658515930176e-01 -1.693311333656311035e-01 -3.704634010791778564e-01 8.879394829273223877e-02 2.184412479400634766e-01 -3.045615926384925842e-02 -1.220330074429512024e-01 7.198896259069442749e-02 -6.734838336706161499e-02 3.645477592945098877e-01 2.028670161962509155e-01 -1.130254641175270081e-01 2.122930437326431274e-01 5.576334148645401001e-02 2.381062060594558716e-01 -2.109205275774002075e-01 1.118896678090095520e-01 -1.915086642839014530e-03 1.612050831317901611e-01 -1.173355989158153534e-02 8.871693164110183716e-02 3.835355490446090698e-02 -2.423086613416671753e-01 -3.555209934711456299e-01 4.630957543849945068e-02 -2.248895727097988129e-02 -1.810759305953979492e-02 2.840851247310638428e-01
2.117647230625152588e-01 -7.465910166501998901e-03 8.136864006519317627e-02 8.260250091552734375e-02 -8.293169736862182617e-02 3.616891801357269287e-01 -3.232718706130981445e-01 2.344397604465484619e-01 1.152243912220001221e-01 5.575636867433786392e-03 -3.939964994788169861e-02 -8.599761128425598145e-02 -3.081407845020294189e-01 1.323196142911911011e-01 -2.939794957637786865e-01 -1.314213722944259644e-01 1.031130831688642502e-02 -2.702124714851379395e-01 -8.474603295326232910e-03 1.698623299598693848e-01 -2.768900990486145020e-01 -4.022354632616043091e-02 1.243407651782035828e-01 5.692076683044433594e-02 -1.105446461588144302e-02 1.427571475505828857e-02 -3.033002018928527832e-01 -8.638205379247665405e-02 -4.517476260662078857e-02 -2.017731666564941406e-01 1.705426871776580811e-01 1.882351338863372803e-01
4.041105508804321289e-01 1.372797042131423950e-02 -6.165084242820739746e-02 3.520623445510864258e-01 -1.586145460605621338e-01 -2.219133824110031128e-02 -2.735567688941955566e-01 1.281913071870803833e-01 3.705483675003051758e-01 2.092539370059967041e-01 -2.900137007236480713e-01 -3.626376390457153320e-02 7.751237601041793823e-02 2.382049895823001862e-02 1.965542286634445190e-01 -2.220629453659057617e-01 4.623922985047101974e-03 2.042327523231506348e-01 -1.184155493974685669e-01 9.190312027931213379e-02 1.134509891271591187e-01 3.751571476459503174e-02 3.406180441379547119e-02 -3.867046907544136047e-02 -2.053831070661544800e-01 1.462894529104232788e-01 -1.758369505405426025e-01 -2.003053203225135803e-02 -1.914204359054565430e-01 -1.768576540052890778e-02 -1.606952399015426636e-02 1.324847936630249023e-01
1.059553548693656921e-01 -1.818434000015258789e-01 -1.985615938901901245e-01 1.227623745799064636e-01 -1.457711029797792435e-02 2.310687489807605743e-02 -1.664079576730728149e-01 2.622115612030029297e-01 1.912381350994110107e-01 2.433372735977172852e-01 -2.475066781044006348e-01 -2.897945046424865723e-01 -6.798630952835083008e-02 -1.037978976964950562e-01 2.314992547035217285e-01 3.247565589845180511e-03 5.263902619481086731e-02 -1.115811243653297424e-01 3.467943146824836731e-02 3.843405842781066895e-02 2.090590298175811768e-01 2.794471979141235352e-01 9.701436758041381836e-02 -2.857248187065124512e-01 -3.301131352782249451e-02 -1.521172225475311279e-01 -2.736039757728576660e-01 2.213097214698791504e-01 6.214382871985435486e-02 -6.442470848560333252e-02 3.272193968296051025e-01 9.643917903304100037e-03
1.537992209196090698e-01 1.663759201765060425e-01 -2.269042469561100006e-02 -1.962688378989696503e-02 1.772617399692535400e-01 6.502255052328109741e-02 -8.677481859922409058e-02 1.141956448554992676e-01 -6.322684884071350098e-02 1.916566938161849976e-01 -1.122241988778114319e-01 -8.404935151338577271e-02 -1.584033370018005371e-01 -1.367123723030090332e-01 -1.750925928354263306e-02 -1.808041930198669434e-01 2.134869992733001709e-01 4.239863529801368713e-02 1.042274981737136841e-01 6.442932039499282837e-02 2.669650912284851074e-01 1.589441299438476562e-01 -2.321202009916305542e-01 1.912129968404769897e-01 -2.026514150202274323e-03 -1.398705393075942993e-01 -4.814196825027465820e-01 -8.122040331363677979e-02 2.880404293537139893e-01 1.108247879892587662e-02 3.535929918289184570e-01 1.973958611488342285e-01
-1.313239708542823792e-02 2.417590320110321045e-01 2.933792471885681152e-01 -7.551880925893783569e-02 1.301377713680267334e-01 2.309919595718383789e-01 -1.706991642713546753e-01 1.769622415304183960e-01 1.499261260032653809e-01 -1.483656466007232666e-03 -2.516126036643981934e-01 -1.437569111585617065e-01 -2.332485467195510864e-01 3.843482956290245056e-02 -2.156227082014083862e-01 -2.625585496425628662e-01 -1.349088270217180252e-02 -1.197120249271392822e-01 4.661256819963455200e-02 2.398432046175003052e-01 -7.573550194501876831e-02 1.824042201042175293e-01 1.183323413133621216e-01 1.040955260396003723e-01 -2.136901468038558960e-01 9.634748101234436035e-02 -3.703797161579132080e-01 2.681806683540344238e-02 2.741131372749805450e-02 5.037996545433998108e-02 -2.211521416902542114e-01 2.408128827810287476e-01
1.388227045536041260e-01 -9.383115917444229126e-02 1.399183720350265503e-01 -1.176257897168397903e-02 1.376564353704452515e-01 1.957985162734985352e-01 -2.507003247737884521e-01 2.185849249362945557e-01 4.682012274861335754e-02 -6.858399510383605957e-02 -1.683957874774932861e-01 -1.929936259984970093e-01 -1.913359910249710083e-01 -2.822130322456359863e-01 4.187131524085998535e-01 -1.209761649370193481e-01 9.932124614715576172e-02 -5.238148570060729980e-02 1.842314898967742920e-01 4.862720519304275513e-02 2.700608223676681519e-02 6.883619725704193115e-02 3.403019858524203300e-03 1.480056047439575195e-01 -2.401412092149257660e-02 6.730021536350250244e-02 -1.004052460193634033e-01 2.480010986328125000e-01 -5.250475183129310608e-02 -3.042132556438446045e-01 3.746811151504516602e-01 1.300135403871536255e-01
2.641499936580657959e-01 -9.117282927036285400e-02 -1.073973327875137329e-01 2.568830549716949463e-01 -3.109950423240661621e-01 7.991133630275726318e-02 -2.974844872951507568e-01 1.806650161743164062e-01 3.353603780269622803e-01 1.424039155244827271e-01 -3.787239268422126770e-02 5.473869293928146362e-02 -1.341784745454788208e-01 -1.661414951086044312e-01 2.499689757823944092e-01 -2.777494490146636963e-01 1.839242726564407349e-01 8.797695860266685486e-03 -1.011218130588531494e-01 2.910651080310344696e-02 1.402834663167595863e-03 1.613105833530426025e-01 -1.862767501734197140e-03 5.236409604549407959e-02 -4.746070876717567444e-02 3.362443745136260986e-01 -1.606193333864212036e-01 -4.627119749784469604e-02 -5.698452517390251160e-02 1.039245203137397766e-01 1.778313219547271729e-01 1.872579604387283325e-01
1.801431924104690552e-01 -1.115686073899269104e-01 -2.563416957855224609e-02 -1.829781755805015564e-02 -1.086943522095680237e-01 1.872518658638000488e-01 -5.428893864154815674e-02 3.461740612983703613e-01 4.803479835391044617e-02 1.738484948873519897e-01 -6.690353900194168091e-02 3.078513965010643005e-02 -7.941357791423797607e-02 3.165936172008514404e-01 -1.062948554754257202e-01 -1.744769811630249023e-01 1.585564613342285156e-01 6.904286891222000122e-02 6.181818991899490356e-02 -3.855362907052040100e-02 -1.047737058252096176e-02 6.928287446498870850e-02 -2.576920688152313232e-01 -2.349731475114822388e-01 -1.932429149746894836e-02 7.133286446332931519e-02 -3.821615576744079590e-01 -3.795290589332580566e-01 2.402396798133850098e-01 -2.382598072290420532e-01 -1.353696882724761963e-01 9.006812423467636108e-02
1.637450456619262695e-01 -1.207203716039657593e-01 -1.610755920410156250e-01 1.361941695213317871e-01 -1.457721590995788574e-01 -7.448390126228332520e-02 -2.151912748813629150e-01 3.368275165557861328e-01 2.059114128351211548e-01 2.212731689214706421e-01 -2.969012558460235596e-01 -3.391449749469757080e-01 -1.586606353521347046e-01 -7.165253162384033203e-02 8.754603564739227295e-02 -8.342900127172470093e-02 -1.163354665040969849e-01 -5.525767058134078979e-02 8.471430093050003052e-02 5.617763474583625793e-02 1.088054701685905457e-01 2.478356063365936279e-01 2.753280289471149445e-02 -1.966081559658050537e-01 5.532300844788551331e-02 -2.159170806407928467e-01 -1.666805297136306763e-01 1.920538842678070068e-01 2.590632736682891846e-01 -5.432093515992164612e-02 2.530389726161956787e-01 8.029280230402946472e-03
1.694814302027225494e-02 -2.664615958929061890e-02 1.153370961546897888e-01 1.616559363901615143e-02 -6.385556608438491821e-02 3.247214555740356445e-01 -1.041182950139045715e-01 2.453180104494094849e-01 -2.780478261411190033e-02 3.192213475704193115e-01 -8.423370891250669956e-04 4.997772350907325745e-02 -2.044917047023773193e-01 -1.077199503779411316e-01 7.823768258094787598e-02 8.330868184566497803e-02 1.047087982296943665e-01 1.295012831687927246e-01 -7.136076688766479492e-02 7.964387536048889160e-03 2.221592068672180176e-01 2.478462755680084229e-01 -4.977862536907196045e-02 -2.754169404506683350e-01 9.950571507215499878e-02 1.930337399244308472e-01 -5.279601216316223145e-01 -9.659224189817905426e-03 -1.314445734024047852e-01 -1.080660149455070496e-01 1.710021942853927612e-01 1.644333899021148682e-01
9.635952115058898926e-02 3.611697256565093994e-02 3.316244110465049744e-02 1.428696662187576294e-01 2.178687453269958496e-01 2.336776554584503174e-01 -2.121518254280090332e-01 8.554063737392425537e-02 1.221275255084037781e-01 -6.212560832500457764e-02 -4.457232356071472168e-01 -3.836237490177154541e-01 -1.676289588212966919e-01 1.211532726883888245e-01 -6.250363308936357498e-03 -1.436310410499572754e-01 1.072658747434616089e-01 4.209841787815093994e-02 -2.411918342113494873e-01 2.619343400001525879e-01 -4.292391706258058548e-03 -1.925422847270965576e-01 2.508755028247833252e-02 -2.503856644034385681e-02 -4.882758855819702148e-02 2.868394553661346436e-01 -6.270474940538406372e-02 -4.986445978283882141e-02 1.681395471096038818e-01 -1.693530529737472534e-01 -1.905245333909988403e-01 1.506812572479248047e-01
7.016473263502120972e-02 -3.708947300910949707e-01 1.344430446624755859e-01 2.257303595542907715e-01 7.014378160238265991e-02 2.757531218230724335e-02 -1.437380611896514893e-01 -7.113805040717124939e-03 2.494950741529464722e-01 -8.937995880842208862e-02 -1.301059424877166748e-01 3.488244116306304932e-02 -1.784439086914062500e-01 9.272089600563049316e-02 -5.617092363536357880e-03 -1.157413423061370850e-01 2.672164328396320343e-02 -3.682000935077667236e-02 3.549696803092956543e-01 -9.102717041969299316e-02 -1.329407393932342529e-01 1.110139116644859314e-01 -1.962803751230239868e-01 -1.369746029376983643e-01 1.642298549413681030e-01 2.413848182186484337e-03 -4.576845467090606689e-01 -1.314198076725006104e-01 -9.436830878257751465e-02 -2.971189916133880615e-01 1.492420434951782227e-01 -1.517194658517837524e-01
3.162480294704437256e-01 1.379463970661163330e-01 6.552518159151077271e-02 3.107519447803497314e-01 1.633168384432792664e-02 2.658326029777526855e-01 -3.894468843936920166e-01 6.056547537446022034e-02 2.407971583306789398e-02 2.206482365727424622e-02 -3.436753153800964355e-01 -8.178132772445678711e-02 -1.671087592840194702e-01 8.589673042297363281e-02 7.020742166787385941e-03 4.482611641287803650e-02 -1.321894824504852295e-01 2.260532975196838379e-02 -1.917477548122406006e-01 1.436224430799484253e-01 -1.339055746793746948e-01 2.541771233081817627e-01 9.223794192075729370e-02 3.974280878901481628e-02 1.277425140142440796e-01 -4.801322519779205322e-02 -1.872865110635757446e-02 -3.850762546062469482e-01 -1.890131831169128418e-01 -1.004433408379554749e-01 6.658794730901718140e-02 7.132018357515335083e-02
-3.081571497023105621e-02 -1.092557236552238464e-01 2.600558698177337646e-01 3.014771044254302979e-01 5.120948329567909241e-02 -6.236395984888076782e-02 -2.680985927581787109e-01 6.297911703586578369e-02 3.281477838754653931e-02 2.072546184062957764e-01 -2.181891202926635742e-01 -3.631022274494171143e-01 -7.126521319150924683e-02 -2.538500130176544189e-01 1.260517835617065430e-01 -1.075547114014625549e-01 7.999996095895767212e-02 -1.351900994777679443e-01 1.315261125564575195e-01 2.238053083419799805e-02 -6.009121239185333252e-02 2.552008070051670074e-02 2.798486948013305664e-01 -1.822432428598403931e-01 -4.128240942955017090e-01 1.183684393763542175e-01 -1.094336137175559998e-01 -7.613183557987213135e-02 -4.383499920368194580e-02 -2.197554558515548706e-01 -1.228603497147560120e-01 -1.670214929617941380e-03
9.719877690076828003e-02 -1.701528280973434448e-01 -2.267432212829589844e-01 2.031122520565986633e-02 -1.767920888960361481e-02 -8.479493111371994019e-02 -1.366630345582962036e-01 2.866760790348052979e-01 1.186850890517234802e-01 1.325420141220092773e-01 -3.625557720661163330e-01 -3.517820537090301514e-01 -1.611026376485824585e-01 -1.559517234563827515e-01 1.572327315807342529e-01 -1.078472957015037537e-01 -2.041993737220764160e-01 -1.548728793859481812e-01 -4.200718551874160767e-02 -1.762975193560123444e-02 1.887497119605541229e-02 2.095062434673309326e-01 6.750442087650299072e-02 -3.076547980308532715e-01 6.260455399751663208e-02 -3.990641608834266663e-02 -3.091058135032653809e-01 1.325066536664962769e-01 1.898875832557678223e-01 -1.306013464927673340e-01 2.112594991922378540e-01 -1.889390125870704651e-02
-3.050820715725421906e-02 -2.017266005277633667e-01 1.345023605972528458e-02 4.034861326217651367e-01 3.160347342491149902e-01 1.230790317058563232e-01 6.539813429117202759e-02 4.409741982817649841e-02 2.298353016376495361e-01 -1.451383251696825027e-02 -5.051356926560401917e-02 -3.704358264803886414e-02 -2.859124839305877686e-01 -1.734601259231567383e-01 -1.374783962965011597e-01 -1.736135929822921753e-01 1.490284651517868042e-01 -3.278703689575195312e-01 -6.532831490039825439e-02 2.392873167991638184e-01 -1.206873878836631775e-01 -3.905751183629035950e-02 -3.127365186810493469e-02 -8.190486580133438110e-03 -5.792266502976417542e-02 -1.070505566895008087e-02 -2.751743197441101074e-01 -1.480456888675689697e-01 1.227238625288009644e-01 -3.566385507583618164e-01 -5.733394250273704529e-02 3.595229983329772949e-02
3.000052645802497864e-02 -8.949603885412216187e-02 2.224866300821304321e-02 3.078313469886779785e-01 2.298563569784164429e-01 1.959030479192733765e-01 -1.231701821088790894e-01 5.744097381830215454e-02 3.206842541694641113e-01 -2.657720446586608887e-02 8.004719763994216919e-02 4.263788461685180664e-03 -3.231448233127593994e-01 -5.227059498429298401e-02 -1.188734844326972961e-01 -8.268140256404876709e-03 -1.292979866266250610e-01 -2.126743197441101074e-01 -3.649842739105224609e-02 -1.023148186504840851e-03 6.646193563938140869e-02 -7.139836996793746948e-02 -2.320358008146286011e-01 -7.584445923566818237e-02 4.162661358714103699e-02 8.656691014766693115e-02 -5.870154500007629395e-01 2.921414002776145935e-02 5.454748868942260742e-02 -1.394287198781967163e-01 2.992150560021400452e-02 2.108573168516159058e-01
-3.780070925131440163e-03 -5.496224015951156616e-02 3.499083220958709717e-02 1.104346588253974915e-01 9.441903978586196899e-02 2.961488068103790283e-01 -1.809695065021514893e-01 1.940356642007827759e-01 4.111781418323516846e-01 1.391006354242563248e-02 -2.112570106983184814e-01 9.139883331954479218e-04 -2.184690237045288086e-01 -1.175279691815376282e-01 9.433579444885253906e-02 1.129455268383026123e-01 -1.016090512275695801e-01 -2.870143651962280273e-01 1.026747226715087891e-01 2.425676733255386353e-01 -1.402879059314727783e-01 1.789848059415817261e-01 -4.895842447876930237e-02 6.906037032604217529e-02 1.105980798602104187e-01 7.088541984558105469e-02 -1.780052632093429565e-01 -2.678413316607475281e-02 -9.746799618005752563e-02 -3.092380166053771973e-01 3.788783252239227295e-01 1.161404792219400406e-02
2.118410468101501465e-01 2.270655035972595215e-01 1.013651192188262939e-01 -6.891256570816040039e-02 -2.421880513429641724e-01 2.006472349166870117e-01 -9.257048368453979492e-02 1.903077512979507446e-01 1.780373007059097290e-01 -1.069731563329696655e-01 -1.668061614036560059e-01 -2.605898380279541016e-01 6.486550718545913696e-02 1.103452071547508240e-01 -7.063195854425430298e-02 -1.300610899925231934e-01 -5.058957263827323914e-02 2.180199921131134033e-01 3.661274537444114685e-02 2.825690805912017822e-01 1.362014859914779663e-01 9.774254262447357178e-02 2.957971990108489990e-01 -4.501954838633537292e-02 -8.575122803449630737e-02 2.375977635383605957e-01 -3.205820918083190918e-01 1.643003523349761963e-01 7.087665796279907227e-02 -1.760912537574768066e-01 7.196660339832305908e-02 2.898113131523132324e-01
-8.539852499961853027e-02 1.471662521362304688e-01 6.904346495866775513e-02 1.442644596099853516e-01 -8.302206546068191528e-02 3.313532173633575439e-01 -2.949186563491821289e-01 2.564475238323211670e-01 -1.198827195912599564e-02 -1.872600242495536804e-02 -4.397422820329666138e-02 1.322369575500488281e-01 -1.558814048767089844e-01 -3.084141910076141357e-01 2.429849654436111450e-01 -3.046019971370697021e-01 -1.232096254825592041e-01 4.875145852565765381e-02 -3.459607809782028198e-02 2.072495967149734497e-02 -1.063803136348724365e-01 -1.652691327035427094e-02 -8.789710700511932373e-02 1.057419255375862122e-01 -2.115326970815658569e-01 1.356166452169418335e-01 -3.274649381637573242e-01 4.684734344482421875e-02 -2.926907874643802643e-02 -2.603661119937896729e-01 2.365579083561897278e-02 3.056620061397552490e-01
-9.995082765817642212e-02 -2.163356170058250427e-02 -7.368071377277374268e-02 3.348177373409271240e-01 4.309206083416938782e-02 -5.443215742707252502e-02 1.197168380022048950e-01 3.932236880064010620e-02 1.080069467425346375e-01 1.080110967159271240e-01 -4.360102415084838867e-01 -1.779871582984924316e-01 -8.742910623550415039e-02 -1.042509451508522034e-01 1.368137598037719727e-01 -2.481541633605957031e-01 2.296322435140609741e-01 1.965770934475585818e-04 -5.900029093027114868e-02 -1.823990046977996826e-01 1.878851354122161865e-01 1.695940345525741577e-01 2.320647388696670532e-01 -7.599382102489471436e-02 -2.831969261169433594e-01 2.543555498123168945e-01 -3.035260140895843506e-01 -1.390939056873321533e-01 3.828332200646400452e-02 -1.703326106071472168e-01 1.552213332615792751e-03 8.577812463045120239e-02
2.420499771833419800e-01 1.647206842899322510e-01 -4.323163628578186035e-02 -1.404870748519897461e-01 8.334475755691528320e-02 -7.698529958724975586e-02 -3.334532082080841064e-01 4.735943302512168884e-02 -5.292775854468345642e-02 2.253221422433853149e-01 -7.529278844594955444e-02 -4.298372566699981689e-01 -2.952561080455780029e-01 -9.429956972599029541e-02 1.167195439338684082e-01 -1.078537385910749435e-02 6.437242776155471802e-02 -2.884281612932682037e-02 1.145045235753059387e-01 2.805280312895774841e-02 1.028777882456779480e-01 2.945590950548648834e-02 -2.394123673439025879e-01 9.338123351335525513e-02 1.498413532972335815e-01 1.342537347227334976e-02 -2.775137722492218018e-01 -1.203583851456642151e-01 2.181906998157501221e-01 -1.608367711305618286e-01 3.453699350357055664e-01 9.646213799715042114e-02
1.573495268821716309e-01 8.724930882453918457e-02 -1.769920587539672852e-01 1.830119490623474121e-01 -2.038035988807678223e-01 2.397552132606506348e-01 -1.803206056356430054e-01 8.763081580400466919e-02 4.433168768882751465e-01 4.716471582651138306e-02 -2.366710007190704346e-01 5.570695269852876663e-03 -1.626488119363784790e-01 -4.802689421921968460e-03 1.590678095817565918e-01 -4.362189471721649170e-01 2.005833685398101807e-01 2.950143814086914062e-01 -2.084820568561553955e-01 -2.757314406335353851e-02 -4.234372079372406006e-02 8.445910364389419556e-02 -1.120499894022941589e-01 -3.830703347921371460e-02 8.410161733627319336e-02 1.296892166137695312e-01 -1.022745147347450256e-01 -5.757942423224449158e-02 -8.409898728132247925e-02 -4.802894964814186096e-02 7.554139010608196259e-03 1.586965620517730713e-01
7.048884034156799316e-02 3.360079368576407433e-03 1.045809388160705566e-01 3.804425597190856934e-01 -1.033497825264930725e-01 1.721577793359756470e-01 -2.532153390347957611e-02 3.722289204597473145e-01 1.693649739027023315e-01 -1.747032850980758667e-01 -1.191153153777122498e-01 2.125528082251548767e-02 -9.956497699022293091e-02 -1.543375756591558456e-02 5.592681840062141418e-02 -7.547367364168167114e-02 3.398782387375831604e-02 -6.203218176960945129e-02 -6.425594538450241089e-02 1.673332303762435913e-01 -2.107571959495544434e-01 -2.938355877995491028e-02 -2.486764490604400635e-01 6.522392481565475464e-02 -6.606579571962356567e-02 7.906000316143035889e-02 -6.262772679328918457e-01 -6.049123406410217285e-02 -3.103853203356266022e-02 -6.635355949401855469e-02 -7.186354696750640869e-02 3.838200867176055908e-02
-8.318132162094116211e-02 -4.334275424480438232e-02 -4.545742645859718323e-02 1.346969604492187500e-01 -2.048507630825042725e-01 3.436932265758514404e-01 -5.389767289161682129e-01 1.712859794497489929e-02 1.471613794565200806e-01 1.795962303876876831e-01 -1.721977889537811279e-01 4.613256081938743591e-02 -2.237380146980285645e-01 -4.799345880746841431e-02 3.283282369375228882e-02 -5.664770724251866341e-04 9.947902522981166840e-03 2.487010955810546875e-01 -3.321701660752296448e-02 7.754942029714584351e-02 8.688686043024063110e-02 3.014310300350189209e-01 1.051851138472557068e-01 5.021493881940841675e-02 -4.579689353704452515e-02 -1.518313586711883545e-01 -1.548619568347930908e-01 -5.549663305282592773e-02 -1.617824435234069824e-01 -1.727516353130340576e-01 6.426399946212768555e-02 2.959048748016357422e-01
-1.247928664088249207e-02 2.716704905033111572e-01 3.065536916255950928e-01 3.908868879079818726e-02 6.749972701072692871e-02 -5.074923112988471985e-02 -1.897594779729843140e-01 4.664223641157150269e-02 4.625477194786071777e-01 2.758175134658813477e-01 -2.513283193111419678e-01 7.345675677061080933e-02 -1.751634478569030762e-01 -2.908645570278167725e-01 2.214289084076881409e-02 -1.418780237436294556e-01 4.541744291782379150e-02 1.842432171106338501e-01 -7.794174551963806152e-02 -6.022010371088981628e-02 -4.102281481027603149e-02 1.526022106409072876e-01 -6.825483590364456177e-02 -1.418250054121017456e-01 1.216192916035652161e-01 -8.213792741298675537e-02 -6.479140371084213257e-02 8.072787523269653320e-02 3.578620553016662598e-01 -1.102829501032829285e-01 -1.589712128043174744e-02 1.501427590847015381e-01
2.894261777400970459e-01 -1.384068727493286133e-01 1.672357171773910522e-01 6.041618809103965759e-02 1.319346129894256592e-01 -4.494832083582878113e-02 -2.311221808195114136e-01 8.864040672779083252e-02 4.509643837809562683e-02 2.518276572227478027e-01 -5.703221634030342102e-02 -4.609634876251220703e-01 -7.185463607311248779e-02 -8.120477199554443359e-03 2.030161023139953613e-01 1.139138042926788330e-01 9.523473680019378662e-02 -3.220743313431739807e-02 -1.622022390365600586e-01 2.058938592672348022e-01 8.962810039520263672e-02 1.502433866262435913e-01 2.799003571271896362e-02 1.412023305892944336e-01 -1.613195091485977173e-01 1.555015891790390015e-01 -1.632558256387710571e-01 6.750858575105667114e-02 1.436491161584854126e-01 -1.842719018459320068e-01 2.473427653312683105e-01 3.417948484420776367e-01
3.627450764179229736e-01 -1.479887217283248901e-02 3.831437826156616211e-01 -1.354445517063140869e-01 1.741634160280227661e-01 1.106380969285964966e-01 -2.110329121351242065e-01 -1.901231147348880768e-02 2.358861118555068970e-01 1.847851574420928955e-01 -8.093991875648498535e-02 -3.053491711616516113e-01 -1.851881295442581177e-01 1.379190236330032349e-01 2.510592043399810791e-01 2.401541918516159058e-02 -1.448777876794338226e-02 1.927054226398468018e-01 -9.374390542507171631e-02 -1.293257027864456177e-01 -6.328793615102767944e-02 -5.504853650927543640e-02 1.470522284507751465e-01 -2.403214275836944580e-01 -9.351915866136550903e-02 -1.264855712652206421e-01 -2.860097289085388184e-01 -3.841143846511840820e-02 5.065222457051277161e-02 -1.205769646912813187e-02 1.031917035579681396e-01 1.960305571556091309e-01
3.256035447120666504e-01 -2.233096584677696228e-02 4.008386433124542236e-01 -5.079314112663269043e-02 2.407170683145523071e-01 3.293236494064331055e-01 -1.996978521347045898e-01 -1.737816445529460907e-02 9.588654339313507080e-02 1.554364114999771118e-01 -1.093346029520034790e-01 -2.478666603565216064e-01 -1.387952268123626709e-01 -1.348185911774635315e-02 2.405482530593872070e-01 1.368256807327270508e-01 -1.771460473537445068e-01 8.783477544784545898e-02 -7.345601916313171387e-02 2.263685222715139389e-03 1.300112456083297729e-01 -3.923232108354568481e-02 -1.523348037153482437e-02 -1.405112743377685547e-01 -1.306298226118087769e-01 -1.889193505048751831e-01 -3.298251032829284668e-01 -5.326962098479270935e-02 1.098384428769350052e-02 -1.005188301205635071e-01 7.033849507570266724e-02 2.416851520538330078e-01
1.989078819751739502e-01 -1.397559344768524170e-01 5.786136165261268616e-02 4.527646899223327637e-01 2.803056538105010986e-01 -8.391597121953964233e-02 -2.936481032520532608e-03 2.743620052933692932e-02 1.201014742255210876e-01 -5.650088191032409668e-02 -4.713681638240814209e-01 -1.704213768243789673e-01 -9.297101944684982300e-02 -1.337593537755310535e-03 4.100500792264938354e-02 -3.053351938724517822e-01 1.383890360593795776e-01 -5.370743200182914734e-02 -2.922761440277099609e-01 1.661258935928344727e-01 5.216035619378089905e-02 -6.211351975798606873e-02 4.354883357882499695e-02 -5.591271445155143738e-02 -1.177526041865348816e-01 8.939081430435180664e-02 -1.133771613240242004e-01 -2.414760887622833252e-01 1.005935966968536377e-01 -2.391372248530387878e-02 -1.154468953609466553e-01 1.004000529646873474e-01
1.741609722375869751e-02 -5.921098962426185608e-02 9.603554010391235352e-02 3.172466754913330078e-01 2.386572957038879395e-01 7.579527329653501511e-03 -7.011166960000991821e-02 1.910943388938903809e-01 1.480001360177993774e-01 2.794769592583179474e-02 -2.943951487541198730e-01 -4.741655662655830383e-02 -2.285062819719314575e-01 -1.351526677608489990e-01 -1.685690283775329590e-01 -2.288384735584259033e-01 2.859243750572204590e-01 -1.269529461860656738e-01 3.417669236660003662e-02 3.690444827079772949e-01 1.635367609560489655e-02 1.410676352679729462e-02 -8.105220273137092590e-03 -1.274806261062622070e-01 8.492719382047653198e-02 1.201934218406677246e-01 -3.508566021919250488e-01 -1.818870455026626587e-01 -3.083234094083309174e-02 -2.728956937789916992e-02 -3.049763441085815430e-01 -2.111625857651233673e-02
1.041578501462936401e-01 -1.285948902368545532e-01 -2.839988768100738525e-01 1.256313640624284744e-02 -2.047957852482795715e-02 9.758368134498596191e-03 -2.312777638435363770e-01 3.207852840423583984e-01 1.643793880939483643e-01 2.300679683685302734e-01 -2.401243150234222412e-01 -2.902782857418060303e-01 -2.078710049390792847e-01 -6.195069756358861923e-03 7.363832741975784302e-02 -1.406054198741912842e-01 -3.945491462945938110e-02 -1.105239838361740112e-01 8.874079585075378418e-02 1.365783661603927612e-01 -9.492428600788116455e-02 1.645143628120422363e-01 3.989643603563308716e-02 -3.393760323524475098e-01 1.030707582831382751e-01 -1.330785751342773438e-01 -1.839050948619842529e-01 1.993998438119888306e-01 2.267499715089797974e-01 -2.310108393430709839e-02 2.948919534683227539e-01 1.030063256621360779e-01
1.216155588626861572e-01 -4.053860902786254883e-02 -3.844638913869857788e-02 3.332612514495849609e-01 -4.820020496845245361e-02 -4.353365674614906311e-02 -1.212497353553771973e-01 2.671320736408233643e-01 3.654109537601470947e-01 7.193715870380401611e-02 -2.404676377773284912e-01 2.902061678469181061e-02 -8.439405262470245361e-02 -2.586602568626403809e-01 1.321506351232528687e-01 2.775963246822357178e-01 -4.217858985066413879e-02 -1.525811664760112762e-02 -2.224692702293395996e-02 8.199842274188995361e-02 -2.466942667961120605e-01 1.626473665237426758e-01 -4.052405804395675659e-02 2.636189572513103485e-02 6.917335093021392822e-02 6.602969765663146973e-02 -2.210608869791030884e-01 2.237385883927345276e-02 -6.902167946100234985e-02 -4.484256505966186523e-01 1.889690756797790527e-01 1.259977966547012329e-01
-7.195211946964263916e-03 -2.313199043273925781e-01 1.550715267658233643e-01 3.111749589443206787e-01 1.931162737309932709e-02 4.612998291850090027e-02 -1.104604080319404602e-01 2.218099981546401978e-01 1.621967405080795288e-01 -8.201044052839279175e-02 -1.080280169844627380e-01 -3.101304173469543457e-03 -1.198925971984863281e-01 -1.108473911881446838e-02 -1.047718748450279236e-01 -9.703992307186126709e-02 -1.406420320272445679e-01 -3.035994246602058411e-02 1.610154211521148682e-01 -5.203674361109733582e-02 -2.483591809868812561e-02 2.746649384498596191e-01 -2.302620559930801392e-01 -3.030230104923248291e-02 2.136867940425872803e-01 -9.474934637546539307e-02 -5.634316205978393555e-01 -1.351270377635955811e-01 1.291811615228652954e-01 -2.993408739566802979e-01 2.717326395213603973e-02 -7.306698709726333618e-02
4.735850170254707336e-02 -1.290083974599838257e-01 2.420318573713302612e-01 2.812567949295043945e-01 -2.851599641144275665e-02 -6.848937273025512695e-02 -7.819565385580062866e-02 1.596339195966720581e-01 -1.607576310634613037e-01 1.721344590187072754e-01 -1.847437471151351929e-01 7.459495961666107178e-02 -3.114224076271057129e-01 -1.936935819685459137e-02 2.360008060932159424e-01 -3.094510138034820557e-01 -1.604161262512207031e-01 1.788376569747924805e-01 -1.171950697898864746e-01 -2.587642371654510498e-01 -8.639803528785705566e-02 -2.584702149033546448e-02 3.046994796022772789e-03 -8.192417770624160767e-02 -7.648445665836334229e-02 -1.032955273985862732e-01 -3.668021559715270996e-01 -7.335508614778518677e-02 -1.023065522313117981e-01 -1.967278420925140381e-01 2.181309610605239868e-01 2.364037185907363892e-01
3.044454008340835571e-02 2.302706539630889893e-01 -1.455543786287307739e-01 1.053548380732536316e-01 1.466016769409179688e-01 4.696341976523399353e-02 -3.252288997173309326e-01 3.364558815956115723e-01 6.383654475212097168e-02 2.719756066799163818e-01 7.505977898836135864e-02 -6.185057386755943298e-02 -6.431424617767333984e-02 -5.217615142464637756e-02 2.688592672348022461e-01 -2.728081047534942627e-01 1.579472869634628296e-01 -1.546385735273361206e-01 8.144102245569229126e-02 7.849027216434478760e-02 2.087510377168655396e-01 1.141770333051681519e-01 5.659169703722000122e-02 -2.064120471477508545e-01 -1.991729065775871277e-02 -1.629366129636764526e-01 -3.389018774032592773e-01 -2.576126456260681152e-01 8.078148961067199707e-02 -1.946388334035873413e-01 3.549406304955482483e-02 -1.100270301103591919e-01
-5.698225647211074829e-02 1.506858766078948975e-01 -1.741414330899715424e-02 3.682095557451248169e-02 9.681318700313568115e-02 2.089631110429763794e-01 -3.336171209812164307e-01 2.097596228122711182e-01 4.442922025918960571e-02 -1.680613160133361816e-01 -2.894504927098751068e-02 -5.985524132847785950e-02 -1.649581193923950195e-01 -4.170921631157398224e-03 -1.137717291712760925e-01 -9.471761994063854218e-03 4.067655652761459351e-02 1.864053755998611450e-01 2.436001151800155640e-01 2.766421139240264893e-01 -3.636229410767555237e-02 1.737721711397171021e-01 1.012255623936653137e-01 -4.224756062030792236e-01 -5.777872353792190552e-02 4.055050387978553772e-02 -3.419366776943206787e-01 1.740664988756179810e-01 1.830998510122299194e-01 -1.683540195226669312e-01 2.680314481258392334e-01 1.034984067082405090e-01
1.592162102460861206e-01 1.256266981363296509e-01 -1.345810294151306152e-01 2.229637801647186279e-01 -8.882109075784683228e-02 7.990721613168716431e-03 -3.658990561962127686e-01 1.797824949026107788e-01 2.001772075891494751e-01 1.118838414549827576e-01 -3.079328238964080811e-01 -1.763476133346557617e-01 3.383859526365995407e-03 2.428980544209480286e-02 1.601605266332626343e-01 -1.096965670585632324e-01 1.164738908410072327e-01 1.051592752337455750e-01 2.417413517832756042e-02 1.442572474479675293e-01 2.478200793266296387e-01 -2.217157930135726929e-01 6.783109158277511597e-02 8.599169552326202393e-02 -3.203533589839935303e-02 3.132414817810058594e-02 -4.378939270973205566e-01 -2.219001352787017822e-01 -2.030155509710311890e-01 7.467639446258544922e-02 3.997229039669036865e-02 2.002864181995391846e-01
2.782283723354339600e-01 1.640957407653331757e-02 1.775455027818679810e-01 1.140650212764739990e-01 2.237157374620437622e-01 6.291707977652549744e-03 -1.997639238834381104e-01 2.278683185577392578e-01 3.480349183082580566e-01 7.125260680913925171e-02 -3.157999813556671143e-01 1.484209299087524414e-01 6.757711619138717651e-02 -1.047171503305435181e-01 -5.051727592945098877e-02 -1.954991072416305542e-01 -6.848429143428802490e-02 -1.132228001952171326e-01 2.536434829235076904e-01 1.826852411031723022e-01 -2.046060934662818909e-02 1.284406632184982300e-01 -2.499681562185287476e-01 -1.880986541509628296e-01 -3.290392160415649414e-01 1.924506276845932007e-01 -1.807258278131484985e-01 1.046006977558135986e-01 2.987622469663619995e-02 -9.073279798030853271e-02 -3.806108236312866211e-02 4.604952409863471985e-02
1.022676303982734680e-01 1.588057130575180054e-01 5.869199335575103760e-02 2.977755963802337646e-01 1.607007235288619995e-01 8.729615062475204468e-02 -3.508348762989044189e-01 2.635207474231719971e-01 6.281547248363494873e-02 7.731411606073379517e-02 -1.622377783060073853e-01 -4.158896207809448242e-01 -1.872458159923553467e-01 -8.265126496553421021e-02 5.296065285801887512e-02 -2.010408639907836914e-01 -1.163928881287574768e-01 7.183993607759475708e-02 3.648349270224571228e-02 3.538609743118286133e-01 2.657039277255535126e-02 -1.017891615629196167e-01 4.928246885538101196e-02 -9.237699955701828003e-02 -5.497730150818824768e-02 2.919498682022094727e-01 5.717333406209945679e-02 -1.857115179300308228e-01 1.906641572713851929e-01 -2.321571670472621918e-02 -1.272184699773788452e-01 7.438424974679946899e-02
7.324313372373580933e-02 1.821487993001937866e-01 9.111454337835311890e-02 -4.800537228584289551e-02 -1.411592680960893631e-02 1.290316730737686157e-01 -4.650625288486480713e-01 2.720679342746734619e-01 7.770371437072753906e-02 -4.149890039116144180e-03 -3.620371818542480469e-01 -1.841220408678054810e-01 -3.140093684196472168e-01 3.805313026532530785e-03 5.790733173489570618e-02 -2.984658181667327881e-01 2.261234074831008911e-01 -1.200110167264938354e-01 1.368156969547271729e-01 1.992269307374954224e-01 -1.396871656179428101e-01 7.349196076393127441e-02 -2.348148822784423828e-01 4.876358062028884888e-02 4.385280981659889221e-02 7.464917749166488647e-02 -1.041376069188117981e-01 -1.940950304269790649e-01 8.267430961132049561e-02 4.486140236258506775e-02 -8.042959868907928467e-02 6.258203089237213135e-02
2.118456363677978516e-01 -5.891868844628334045e-02 1.662319749593734741e-01 -4.776711761951446533e-02 -2.935068868100643158e-02 -8.205094188451766968e-02 -1.281430013477802277e-02 8.429856598377227783e-02 1.103141456842422485e-01 2.108885347843170166e-01 -1.562657207250595093e-01 -1.901952177286148071e-01 -2.250686138868331909e-01 -8.899345993995666504e-02 3.170936703681945801e-01 1.892720609903335571e-01 2.143082320690155029e-01 9.712094813585281372e-02 -5.362393334507942200e-03 2.168927341699600220e-01 -8.008506894111633301e-02 2.611512243747711182e-01 -6.607992202043533325e-02 -2.587786316871643066e-01 -1.932081729173660278e-01 1.348397880792617798e-01 -3.577671945095062256e-01 -8.765096217393875122e-02 2.066064774990081787e-01 -7.937914878129959106e-02 2.958035171031951904e-01 1.364922076463699341e-01
1.021639704704284668e-01 -2.002414762973785400e-01 1.808800589060410857e-04 8.017415553331375122e-02 1.125882491469383240e-01 -9.645192325115203857e-02 -2.645969986915588379e-01 -3.109066188335418701e-02 1.320456992834806442e-02 2.695719897747039795e-01 -4.179507493972778320e-01 -1.463566124439239502e-01 -9.830906242132186890e-02 -5.545580759644508362e-02 6.155803799629211426e-03 -3.234705626964569092e-01 8.033851534128189087e-02 9.728863090276718140e-02 -2.441022843122482300e-01 -1.897928416728973389e-01 -7.931096851825714111e-02 -1.042193695902824402e-01 -7.815051823854446411e-02 -2.126127779483795166e-01 7.149337977170944214e-02 8.677925914525985718e-02 -1.419179588556289673e-01 2.201454900205135345e-02 -4.293270409107208252e-02 -4.966938197612762451e-01 6.890355609357357025e-03 4.324434697628021240e-02
1.127826645970344543e-01 1.137362718582153320e-01 -5.563680827617645264e-02 1.654290109872817993e-01 -1.208198443055152893e-01 -1.083141490817070007e-01 -2.948195636272430420e-01 2.628037631511688232e-01 9.364545345306396484e-02 1.234612613916397095e-01 -2.723077833652496338e-01 1.518420875072479248e-01 -2.684645652770996094e-01 -1.734868586063385010e-01 -6.594999134540557861e-02 -3.603244721889495850e-01 5.247870460152626038e-02 -2.073063850402832031e-01 -1.519926041364669800e-01 -1.072260588407516479e-01 5.370200425386428833e-02 -2.875501811504364014e-01 -1.017081961035728455e-01 -2.552079781889915466e-02 2.784164063632488251e-02 9.633291512727737427e-02 -3.544355928897857666e-01 -4.656781628727912903e-02 1.449062824249267578e-01 -1.563904583454132080e-01 7.619629800319671631e-02 1.949114352464675903e-01
4.425046741962432861e-01 9.698922187089920044e-02 1.672291755676269531e-01 2.920773327350616455e-01 -4.576458409428596497e-02 3.222996741533279419e-02 -3.271200060844421387e-01 1.307764351367950439e-01 1.507568955421447754e-01 6.377738714218139648e-02 -1.762976944446563721e-01 -1.139083877205848694e-01 -2.703340649604797363e-01 5.565884523093700409e-03 1.248168498277664185e-01 -1.037469878792762756e-01 -2.023423016071319580e-01 1.360965818166732788e-01 -7.678450644016265869e-02 2.254808545112609863e-01 -1.907342225313186646e-01 1.606428772211074829e-01 1.052747145295143127e-01 8.966249413788318634e-03 1.130269095301628113e-01 -1.461065262556076050e-01 -1.274304986000061035e-01 -3.603482544422149658e-01 -8.529154956340789795e-02 -6.476196646690368652e-02 2.910534106194972992e-02 -4.337206482887268066e-02
-2.683460116386413574e-01 -1.311290170997381210e-02 1.280659437179565430e-01 3.378345668315887451e-01 1.332980114966630936e-02 -1.309155076742172241e-01 -1.509921550750732422e-01 1.335616856813430786e-01 2.374527603387832642e-02 -1.156037226319313049e-01 -3.668999075889587402e-01 -2.615422010421752930e-01 -1.672448366880416870e-01 8.252219110727310181e-02 1.140813305974006653e-01 -4.049358963966369629e-01 -1.234677955508232117e-01 -9.971461445093154907e-02 -2.455281093716621399e-02 1.936695910990238190e-02 -7.744515687227249146e-02 1.873438358306884766e-01 2.095682322978973389e-01 -1.306540966033935547e-01 8.409367501735687256e-02 1.613461822271347046e-01 -1.054899096488952637e-01 -3.452607393264770508e-01 3.493698313832283020e-02 -9.406135976314544678e-02 -4.118381068110466003e-02 -8.463625609874725342e-02
4.732571542263031006e-02 -1.085640937089920044e-01 -6.677573174238204956e-02 -2.339607030153274536e-01 -5.222094058990478516e-02 -9.767362475395202637e-02 3.184764832258224487e-02 1.074698865413665771e-01 3.563069105148315430e-01 1.060893610119819641e-01 -1.334797143936157227e-01 -1.315021216869354248e-01 -1.400705426931381226e-01 -1.042940318584442139e-01 3.028290271759033203e-01 -2.083475887775421143e-01 2.363860160112380981e-01 -7.509090751409530640e-02 2.142128646373748779e-01 1.678521037101745605e-01 2.052545174956321716e-02 -6.886897981166839600e-02 3.366564959287643433e-02 -7.998304069042205811e-02 -2.243471704423427582e-02 -4.450637381523847580e-03 -3.065010607242584229e-01 4.993216134607791901e-03 -5.627631768584251404e-02 -2.987425327301025391e-01 3.513286113739013672e-01 3.231186568737030029e-01
1.445601284503936768e-01 2.509706318378448486e-01 3.260145187377929688e-01 7.467853277921676636e-02 -1.634687483310699463e-01 2.119796574115753174e-01 -1.268334537744522095e-01 2.329245507717132568e-01 1.888072788715362549e-01 2.148263007402420044e-01 -1.495210230350494385e-01 -1.635550409555435181e-01 4.274174571037292480e-02 1.341413855552673340e-01 -2.086928300559520721e-02 -4.604569077491760254e-02 1.960492879152297974e-02 3.737214207649230957e-01 -1.174293924123048782e-03 8.469707518815994263e-02 3.227407485246658325e-02 -9.164780378341674805e-02 1.130363568663597107e-01 -2.243522852659225464e-01 -1.980223953723907471e-01 1.146459057927131653e-01 -3.008871078491210938e-01 1.462383419275283813e-01 1.768371909856796265e-01 -1.072764769196510315e-01 2.335083112120628357e-02 2.856477200984954834e-01
2.327932715415954590e-01 2.702755331993103027e-01 -8.099745213985443115e-02 4.805963486433029175e-02 -7.581166177988052368e-02 9.545937180519104004e-03 -1.684491336345672607e-01 9.529847651720046997e-02 2.473862767219543457e-01 -1.120982170104980469e-01 -4.970277249813079834e-01 -1.587690412998199463e-02 -3.626479804515838623e-01 1.938505470752716064e-02 1.020837575197219849e-01 -2.703112065792083740e-01 1.521002054214477539e-01 -8.584814518690109253e-02 2.004588991403579712e-01 1.061055511236190796e-01 2.375852167606353760e-01 -2.806513011455535889e-02 3.928051516413688660e-02 -1.157559826970100403e-01 6.048695743083953857e-02 9.209977090358734131e-02 -2.399634569883346558e-01 -2.264326810836791992e-01 4.200712963938713074e-02 8.186241239309310913e-02 2.335933968424797058e-02 5.392648279666900635e-03
8.367254398763179779e-03 -4.507409408688545227e-02 -6.439998745918273926e-02 6.649213284254074097e-02 2.278379350900650024e-01 2.692292034626007080e-01 3.197458386421203613e-02 -5.105402320623397827e-03 1.377640366554260254e-01 -3.514318540692329407e-02 -2.068004906177520752e-01 -6.420028209686279297e-02 -1.950519084930419922e-01 2.741583883762359619e-01 -4.272177442908287048e-02 8.898930251598358154e-02 1.640587896108627319e-01 -9.108183532953262329e-02 1.000996027141809464e-02 -2.221064865589141846e-01 1.589464247226715088e-01 1.339094340801239014e-01 -1.526175588369369507e-01 -1.144398972392082214e-01 -1.884023845195770264e-01 -4.071673750877380371e-02 -3.707233369350433350e-01 -2.363486588001251221e-01 -1.595566049218177795e-02 -4.192022383213043213e-01 2.008077055215835571e-01 2.506926357746124268e-01
1.538247168064117432e-01 -8.886716514825820923e-02 2.492632120847702026e-01 1.533671170473098755e-01 3.371928036212921143e-01 1.668589264154434204e-01 -2.420843392610549927e-01 3.282224759459495544e-02 1.322411298751831055e-01 -2.016326189041137695e-01 -1.864605098962783813e-01 -3.124924898147583008e-01 -1.218084543943405151e-01 -6.748370826244354248e-02 2.934464439749717712e-02 -2.780362367630004883e-01 1.363301724195480347e-01 2.008209824562072754e-01 -2.963518723845481873e-02 1.358756422996520996e-01 -6.811244785785675049e-02 -6.494816392660140991e-02 2.255801707506179810e-01 -2.153261154890060425e-01 -9.469074755907058716e-02 5.673132091760635376e-02 -2.382715344429016113e-01 -2.856912910938262939e-01 1.360596716403961182e-01 1.313341259956359863e-01 -4.442651942372322083e-02 1.441106200218200684e-01
8.744546771049499512e-02 7.917223870754241943e-02 7.604167796671390533e-03 5.141337215900421143e-02 -1.284261345863342285e-01 4.880176484584808350e-01 -2.953640557825565338e-02 2.328109145164489746e-01 1.025080978870391846e-01 3.612089455127716064e-01 -1.438767760992050171e-01 -9.959324449300765991e-02 -5.197355151176452637e-02 1.378179788589477539e-01 5.665460601449012756e-02 -1.284894496202468872e-01 1.074841693043708801e-01 1.283871680498123169e-01 -1.341859251260757446e-01 -3.178565762937068939e-03 -1.848904974758625031e-02 -1.655372530221939087e-01 -1.386775076389312744e-01 -4.456106200814247131e-02 -6.816901266574859619e-02 -2.159160971641540527e-01 -3.881482779979705811e-01 -1.689707934856414795e-01 4.237495735287666321e-02 -4.223097488284111023e-02 1.729955971240997314e-01 3.188186287879943848e-01
3.936242759227752686e-01 -1.773668676614761353e-01 2.938739061355590820e-01 -5.204806476831436157e-02 3.155458718538284302e-02 1.048062965273857117e-01 -2.585101723670959473e-01 2.056133747100830078e-02 1.399242728948593140e-01 1.817425638437271118e-01 -2.427307888865470886e-02 -2.212726473808288574e-01 -1.727436482906341553e-01 1.080343127250671387e-01 1.231741607189178467e-01 1.900472342967987061e-01 5.133622512221336365e-02 1.273460593074560165e-02 -2.747661806643009186e-02 -2.804317884147167206e-02 6.128322705626487732e-02 1.528415828943252563e-02 -3.325822576880455017e-02 -2.355166375637054443e-01 -2.245468795299530029e-01 -5.394772440195083618e-02 -4.300765395164489746e-01 7.707230001688003540e-02 1.133604124188423157e-01 -1.007557362318038940e-01 3.833798225969076157e-03 3.437750339508056641e-01
-6.957369856536388397e-03 -5.960837751626968384e-02 2.810462117195129395e-01 1.030505895614624023e-01 3.923963010311126709e-01 1.270657330751419067e-01 -1.018864363431930542e-01 -1.798340119421482086e-02 2.824859023094177246e-01 2.471922636032104492e-01 -3.225132822990417480e-01 -1.193864718079566956e-01 -1.628113836050033569e-01 -2.743649482727050781e-01 1.116468221880495548e-03 -4.160740971565246582e-02 -1.309033781290054321e-01 2.493528882041573524e-03 2.161735445261001587e-01 -4.009125754237174988e-02 2.914743125438690186e-01 -1.734012961387634277e-01 -5.063810572028160095e-02 7.702285796403884888e-02 1.789147257804870605e-01 1.776505112648010254e-01 -2.505762279033660889e-01 -1.510449051856994629e-01 -2.875109761953353882e-02 -6.412700563669204712e-02 1.324857771396636963e-01 -5.112862959504127502e-02
-1.258771270513534546e-01 -1.117400750517845154e-01 -8.412549272179603577e-03 4.426800906658172607e-01 1.911485046148300171e-01 -6.590047478675842285e-02 -1.668277233839035034e-01 3.550451248884201050e-02 2.879985272884368896e-01 -1.712450981140136719e-01 -2.170213460922241211e-01 -6.406468898057937622e-02 -7.116502150893211365e-03 -1.723040789365768433e-01 5.110944435000419617e-02 -2.857524156570434570e-01 7.805059850215911865e-02 -1.829389184713363647e-01 -2.141256183385848999e-01 3.799982368946075439e-01 5.125843361020088196e-02 1.243957728147506714e-01 -6.768241524696350098e-02 5.812181904911994934e-02 -1.646864116191864014e-01 -1.357272849418222904e-04 -2.408673167228698730e-01 -1.033891886472702026e-01 1.557108908891677856e-01 -2.124291658401489258e-01 -7.982362806797027588e-02 -2.727360464632511139e-02
-1.542801707983016968e-01 1.122144684195518494e-01 9.638862311840057373e-02 2.381691932678222656e-01 -4.032479599118232727e-02 3.089266717433929443e-01 -2.678480148315429688e-01 2.982945144176483154e-01 1.130969896912574768e-01 5.522762890905141830e-03 2.785053290426731110e-02 -4.582848772406578064e-02 4.438343271613121033e-02 -1.905945092439651489e-01 3.460094928741455078e-01 -3.286949098110198975e-01 -4.808899387717247009e-02 -1.628146171569824219e-01 -8.100318908691406250e-02 1.950855702161788940e-01 6.431236979551613331e-04 -1.459954865276813507e-02 2.609038352966308594e-02 1.545867174863815308e-01 -1.456415504217147827e-01 -2.782787010073661804e-02 -3.999943137168884277e-01 1.075562760233879089e-01 -2.808107063174247742e-02 -1.668631583452224731e-01 -1.391633599996566772e-01 1.351649165153503418e-01
2.909817695617675781e-01 6.166343390941619873e-02 -1.657489687204360962e-01 1.521602272987365723e-01 -8.225427567958831787e-02 -4.631435498595237732e-02 -3.010544776916503906e-01 1.723108589649200439e-01 2.795828878879547119e-01 5.350683256983757019e-02 -2.169960737228393555e-01 -2.406982332468032837e-01 -9.937683120369911194e-03 7.782416045665740967e-02 1.099444702267646790e-01 -2.892339825630187988e-01 -6.395151466131210327e-02 1.460164934396743774e-01 8.718975633382797241e-02 2.054445892572402954e-01 1.847043931484222412e-01 -1.430053114891052246e-01 -1.037925779819488525e-01 1.225356571376323700e-02 1.243292167782783508e-01 5.795693397521972656e-02 -1.812080144882202148e-01 8.353929966688156128e-03 -4.080977737903594971e-01 -2.196224033832550049e-01 -5.695728212594985962e-02 1.823731958866119385e-01
-1.610629707574844360e-01 -4.363644868135452271e-02 2.269538938999176025e-01 -1.370390504598617554e-02 2.684622704982757568e-01 2.253181785345077515e-01 5.955226346850395203e-02 2.395725548267364502e-01 1.617939323186874390e-01 -1.238238885998725891e-01 -1.253945231437683105e-01 -9.592784196138381958e-02 -1.238794624805450439e-01 -2.369214035570621490e-02 -3.014169260859489441e-02 5.766156129539012909e-03 1.737447269260883331e-02 -2.333455383777618408e-01 3.374052792787551880e-02 -7.523172348737716675e-02 9.630367159843444824e-02 1.889110803604125977e-01 -1.345490217208862305e-01 -1.280025951564311981e-02 -2.440316677093505859e-01 1.059693470597267151e-01 -5.756731033325195312e-01 -6.862699240446090698e-02 7.664132863283157349e-02 -3.015355169773101807e-01 1.576286554336547852e-01 -8.840733207762241364e-03
1.117691397666931152e-01 -1.655365526676177979e-02 -1.263296306133270264e-01 1.088134571909904480e-01 2.905841451138257980e-03 -8.290107548236846924e-02 -1.552806049585342407e-01 1.825978159904479980e-01 8.305189013481140137e-02 2.082836478948593140e-01 -3.427981138229370117e-01 -3.011492490768432617e-01 -1.190135553479194641e-01 -7.353536039590835571e-02 1.068040132522583008e-01 -3.825782239437103271e-02 -3.482702746987342834e-02 -1.502337306737899780e-01 -5.469230934977531433e-02 1.124074831604957581e-01 7.582060992717742920e-02 2.354026436805725098e-01 1.286622881889343262e-01 -2.436941266059875488e-01 1.960093528032302856e-01 -9.507907927036285400e-02 -4.334923624992370605e-01 2.712600529193878174e-01 2.425637096166610718e-01 1.846023835241794586e-02 2.197738438844680786e-01 1.059516593813896179e-01
2.222893238067626953e-01 1.513885855674743652e-01 4.906271025538444519e-02 1.794219166040420532e-01 1.310767978429794312e-01 1.632708758115768433e-01 -3.655141890048980713e-01 2.702078819274902344e-01 2.562592029571533203e-01 3.588840365409851074e-02 -2.902972102165222168e-01 -2.270716577768325806e-01 -1.675396114587783813e-01 -5.833598971366882324e-02 2.340713590383529663e-01 -6.608153134584426880e-02 1.133139804005622864e-01 1.675890386104583740e-01 -8.243303000926971436e-02 3.188076913356781006e-01 -1.115591078996658325e-01 4.029217734932899475e-02 -5.982109531760215759e-02 -5.704045668244361877e-02 9.524374455213546753e-02 7.304709870368242264e-03 -1.394777446985244751e-01 -3.067961931228637695e-01 -1.621243357658386230e-01 2.952546253800392151e-02 -1.557179391384124756e-01 6.950651854276657104e-02
6.261179689317941666e-03 5.331442877650260925e-02 -1.163867786526679993e-01 1.325675547122955322e-01 1.891380697488784790e-01 2.860884070396423340e-01 -1.317358314990997314e-01 7.562139630317687988e-02 3.720528185367584229e-01 3.101887404918670654e-01 -1.660265773534774780e-01 -6.412432529032230377e-03 -2.597560286521911621e-01 -7.878423482179641724e-02 1.954449266195297241e-01 2.618971765041351318e-01 -8.386682718992233276e-03 -2.913147211074829102e-01 1.171583980321884155e-01 9.928094595670700073e-02 -9.057262539863586426e-02 2.162679135799407959e-01 8.881147950887680054e-02 3.267680853605270386e-02 -6.041378900408744812e-02 8.311127871274948120e-02 -2.049489319324493408e-01 2.101756166666746140e-03 -1.925492845475673676e-02 -1.185085698962211609e-01 3.611018955707550049e-01 1.129913181066513062e-01
2.515166699886322021e-01 2.904076129198074341e-02 1.165613681077957153e-01 1.971883475780487061e-01 1.487406995147466660e-02 -6.797631829977035522e-02 -2.075046002864837646e-01 2.016619294881820679e-01 1.692441403865814209e-01 1.115892007946968079e-01 -1.029290482401847839e-01 -1.644460409879684448e-01 -1.936115324497222900e-01 2.785721719264984131e-01 1.402548253536224365e-01 -3.854958415031433105e-01 1.336540877819061279e-01 1.248761266469955444e-01 -3.068525157868862152e-02 -1.245521530508995056e-01 -1.991910189390182495e-01 9.880233556032180786e-02 1.176587119698524475e-01 -2.696573436260223389e-01 -2.288064360618591309e-01 8.788622915744781494e-02 -7.759905606508255005e-02 -2.717189192771911621e-01 2.943427860736846924e-02 7.754815369844436646e-02 -9.207879751920700073e-02 3.025917410850524902e-01
5.288568884134292603e-02 2.286354154348373413e-01 5.586444213986396790e-02 2.483702823519706726e-02 -2.170772552490234375e-01 6.316705048084259033e-02 -2.068935036659240723e-01 1.443662047386169434e-01 2.423685640096664429e-01 -9.503696113824844360e-02 -9.702263772487640381e-02 -2.517131268978118896e-01 2.714295126497745514e-02 -5.419699475169181824e-02 3.299461007118225098e-01 2.306972816586494446e-02 -2.505748346447944641e-02 -7.654357701539993286e-02 -1.205487921833992004e-01 7.754693925380706787e-02 1.035585477948188782e-01 2.631554305553436279e-01 6.364167481660842896e-02 2.813689224421977997e-02 -1.042661070823669434e-01 -6.032661348581314087e-02 -3.350207582116127014e-02 -2.738733291625976562e-01 1.982646584510803223e-01 -5.577268600463867188e-01 -5.356523394584655762e-02 1.307193189859390259e-01
3.540867269039154053e-01 1.279993057250976562e-01 2.963625490665435791e-01 2.337498068809509277e-01 2.987256646156311035e-01 1.581076383590698242e-01 -1.024615541100502014e-01 2.227700501680374146e-01 1.191199794411659241e-01 9.357564896345138550e-02 -1.662465035915374756e-01 -2.760850265622138977e-02 -1.705447286367416382e-01 8.632725477218627930e-02 2.137685120105743408e-01 -3.331637680530548096e-01 -1.313184946775436401e-01 -1.496978336945176125e-03 7.087081670761108398e-02 5.027793347835540771e-02 -7.635617256164550781e-02 5.917125567793846130e-02 -8.488778024911880493e-02 -9.917887300252914429e-02 -2.101650685071945190e-01 2.398480176925659180e-01 -1.113611385226249695e-01 1.367209553718566895e-01 2.484902441501617432e-01 1.893071532249450684e-01 1.119249984622001648e-01 5.250252783298492432e-02
4.576334357261657715e-02 -9.475603699684143066e-02 1.113161668181419373e-01 -1.904015243053436279e-01 -6.848790496587753296e-02 5.313418805599212646e-02 4.975069896318018436e-04 8.074016124010086060e-02 2.591305375099182129e-01 1.237940862774848938e-01 -1.820004284381866455e-01 -3.215016052126884460e-02 -1.427140980958938599e-01 -2.358506768941879272e-01 1.685542017221450806e-01 -1.914179027080535889e-01 3.348424136638641357e-01 -9.502962976694107056e-02 3.397473692893981934e-01 9.375204890966415405e-02 1.193511392921209335e-02 -1.597072780132293701e-01 -3.095410205423831940e-02 5.655903741717338562e-02 -5.278588086366653442e-02 9.782417118549346924e-02 -1.965088695287704468e-01 -9.057082235813140869e-02 1.014569103717803955e-01 -3.434778749942779541e-01 4.243484139442443848e-01 1.608845144510269165e-01
7.682907581329345703e-02 1.001339256763458252e-01 -4.825262352824211121e-03 7.935889810323715210e-02 3.918645381927490234e-01 1.343489717692136765e-02 -1.746705174446105957e-01 3.212185204029083252e-01 -2.917572297155857086e-02 4.830188676714897156e-02 -1.189514696598052979e-01 8.415555953979492188e-02 -5.489736050367355347e-02 1.792510449886322021e-01 1.971501410007476807e-01 -2.258277535438537598e-01 -5.833475664258003235e-02 -8.522369712591171265e-02 -3.355465084314346313e-02 2.257865369319915771e-01 3.877329826354980469e-02 2.105696499347686768e-01 -2.887548208236694336e-01 3.800557926297187805e-02 1.496575325727462769e-01 1.016868427395820618e-01 -4.862037897109985352e-01 -2.231510281562805176e-01 1.538268029689788818e-01 4.288446903228759766e-02 4.001290723681449890e-02 3.773574531078338623e-02
2.924749851226806641e-01 1.970583945512771606e-01 2.404699176549911499e-01 2.927255630493164062e-01 1.703897267580032349e-01 -1.796068064868450165e-02 -9.061919897794723511e-02 7.313613593578338623e-02 2.807328999042510986e-01 -1.033022161573171616e-02 -3.710705637931823730e-01 5.869878455996513367e-02 -7.952291518449783325e-02 1.635278910398483276e-01 -1.014255359768867493e-02 -2.110630124807357788e-01 -1.373817920684814453e-01 -9.440835565328598022e-02 -6.324928253889083862e-03 -7.355135679244995117e-02 1.490417718887329102e-01 -5.296727269887924194e-02 1.568922400474548340e-01 8.074755966663360596e-02 1.447851955890655518e-01 9.333581477403640747e-02 -9.120882302522659302e-02 2.532403767108917236e-01 -2.435311488807201385e-02 -2.296930253505706787e-01 2.114838361740112305e-01 3.191111087799072266e-01
-6.449604779481887817e-02 8.665156364440917969e-02 1.718301177024841309e-01 2.228654474020004272e-01 -3.881255164742469788e-02 -1.002815663814544678e-01 -3.696861863136291504e-01 -9.377440065145492554e-02 7.912926375865936279e-02 6.382755935192108154e-02 -1.683376431465148926e-01 -1.664763391017913818e-01 -2.195825278759002686e-01 8.652020990848541260e-02 1.712794974446296692e-02 -2.459572255611419678e-01 1.434510201215744019e-01 1.722235083580017090e-01 -1.918289512395858765e-01 6.151511892676353455e-02 -8.879612386226654053e-02 -1.251038163900375366e-01 8.235661312937736511e-03 -2.208717912435531616e-01 -1.037845388054847717e-01 2.027799487113952637e-01 -3.048768043518066406e-01 2.515994906425476074e-01 9.319256991147994995e-03 -1.603140383958816528e-01 -1.711281687021255493e-01 3.779022991657257080e-01
2.862905263900756836e-01 -1.720616966485977173e-02 7.962255924940109253e-02 1.796118766069412231e-01 -9.738972038030624390e-02 1.407578587532043457e-01 -2.758791148662567139e-01 -1.798589229583740234e-01 7.764227688312530518e-02 4.598664864897727966e-02 4.096405953168869019e-02 -3.413890898227691650e-01 -1.987386047840118408e-01 8.162315934896469116e-02 1.506052762269973755e-01 -1.528424918651580811e-01 -6.554742902517318726e-02 2.423481047153472900e-01 -1.257076263427734375e-01 7.601606100797653198e-02 3.818912059068679810e-02 -4.942576587200164795e-02 4.870223999023437500e-02 -3.473989665508270264e-01 3.890960663557052612e-02 1.806907057762145996e-01 -2.647748291492462158e-01 -2.044600248336791992e-01 2.074338644742965698e-01 -1.738062351942062378e-01 -2.445382624864578247e-01 1.792685538530349731e-01
8.325577713549137115e-03 -7.359737157821655273e-02 -1.448114067316055298e-01 -3.268487751483917236e-02 -5.144447460770606995e-02 1.947227120399475098e-01 -2.737793028354644775e-01 -2.601388096809387207e-01 1.572687625885009766e-01 9.747064113616943359e-02 -1.741219609975814819e-01 -2.275721915066242218e-02 -2.770678997039794922e-01 2.324827164411544800e-01 -6.221520155668258667e-02 -2.156284004449844360e-01 -1.639977693557739258e-01 -4.895741119980812073e-02 5.983061157166957855e-03 8.497384935617446899e-02 3.484535589814186096e-02 -8.710906654596328735e-02 3.432217612862586975e-02 -1.737990528345108032e-01 2.758584916591644287e-01 -1.398611664772033691e-01 -3.155820667743682861e-01 -1.891371160745620728e-01 3.154637515544891357e-01 -1.021177843213081360e-01 1.826439797878265381e-01 3.032661080360412598e-01
6.649673450738191605e-03 3.019992113113403320e-01 2.281919866800308228e-02 1.598691046237945557e-01 6.350918114185333252e-02 3.621675446629524231e-02 -2.823286950588226318e-01 -3.774542734026908875e-02 2.456713914871215820e-01 -9.043201059103012085e-02 -2.423740476369857788e-01 -1.732082962989807129e-01 -1.649286746978759766e-01 1.296319663524627686e-01 -2.640145458281040192e-02 9.135052561759948730e-02 2.113041281700134277e-01 1.345496624708175659e-01 1.086064726114273071e-01 1.348062157630920410e-01 7.482066005468368530e-02 -1.979713290929794312e-01 1.611171662807464600e-01 -3.130728602409362793e-01 -1.685130968689918518e-02 1.517477482557296753e-01 -3.610736429691314697e-01 9.033938497304916382e-02 2.584422230720520020e-01 -2.295038104057312012e-01 -1.488733142614364624e-01 1.445956975221633911e-01
1.503064185380935669e-01 -4.958302527666091919e-02 -1.986398175358772278e-02 -3.627529367804527283e-02 2.847157120704650879e-01 -6.098598986864089966e-02 -2.566046714782714844e-01 -7.597723742946982384e-05 2.134363651275634766e-01 1.863169521093368530e-01 -1.697539836168289185e-01 -3.919491469860076904e-01 -1.431236118078231812e-01 4.417625814676284790e-02 2.942031435668468475e-02 8.278325200080871582e-02 -6.011334061622619629e-02 7.815132290124893188e-02 1.221471279859542847e-01 3.415067791938781738e-01 8.345983177423477173e-02 1.966671645641326904e-01 -3.638233616948127747e-02 -1.397655010223388672e-01 -1.657056063413619995e-01 1.912852227687835693e-01 -2.192778438329696655e-01 -9.048918634653091431e-02 3.727697730064392090e-01 -4.532614722847938538e-03 1.364044696092605591e-01 2.099363207817077637e-01
1.595004200935363770e-01 5.734218284487724304e-02 9.351528435945510864e-02 3.008443117141723633e-01 1.201261579990386963e-01 -6.338583305478096008e-03 -1.627400666475296021e-01 2.729877233505249023e-01 3.376266732811927795e-02 1.512232422828674316e-01 -4.288807809352874756e-01 -1.654326766729354858e-01 -3.318836688995361328e-01 -2.190978527069091797e-01 3.298486471176147461e-01 -2.646786272525787354e-01 -1.330028325319290161e-01 1.352875381708145142e-01 2.325717546045780182e-02 1.711813658475875854e-01 -5.928260087966918945e-02 -6.463311612606048584e-02 4.235625383444130421e-04 -1.391928992234170437e-03 1.287973970174789429e-01 -1.210285350680351257e-01 -9.635766595602035522e-02 -2.508661448955535889e-01 -3.594541177153587341e-02 3.817388042807579041e-02 -5.464561283588409424e-02 3.873351588845252991e-02
3.911454230546951294e-02 3.717955946922302246e-02 2.470413446426391602e-01 7.133502513170242310e-02 -1.392045617103576660e-01 2.542374134063720703e-01 -2.264806479215621948e-01 2.734230458736419678e-01 -2.150733321905136108e-01 -4.619728401303291321e-02 -7.693636417388916016e-02 1.006182283163070679e-01 -1.421327590942382812e-01 -2.000607401132583618e-01 3.555968403816223145e-01 -1.943983882665634155e-01 -2.459039986133575439e-01 -3.322793170809745789e-02 8.918317966163158417e-03 8.165214210748672485e-02 -7.969655096530914307e-02 7.915482670068740845e-02 -1.028118059039115906e-01 2.933207526803016663e-02 -7.620377093553543091e-02 1.805599778890609741e-01 -3.353571593761444092e-01 -6.833094637840986252e-03 -1.012965887784957886e-01 -2.567216455936431885e-01 7.944382727146148682e-02 3.259388804435729980e-01
3.142620995640754700e-02 -2.124384343624114990e-01 1.514814142137765884e-02 5.805889517068862915e-02 1.549914032220840454e-01 1.361960023641586304e-01 -1.020431593060493469e-01 4.272346198558807373e-01 4.413145780563354492e-01 -7.549340277910232544e-02 -8.908008038997650146e-02 -2.884385585784912109e-01 -1.251961737871170044e-01 1.335159391164779663e-01 -1.385847479104995728e-01 -1.069394946098327637e-01 -7.902389019727706909e-02 1.062876433134078979e-01 1.410894393920898438e-01 6.219104677438735962e-02 5.454955622553825378e-02 2.670316994190216064e-01 -8.063811063766479492e-02 1.902309507131576538e-01 -1.387406736612319946e-01 -1.165173575282096863e-01 -2.283022701740264893e-01 -2.336568534374237061e-01 7.898703217506408691e-02 -5.717624723911285400e-02 1.861996799707412720e-01 -1.304888129234313965e-01
1.353377997875213623e-01 -1.818031519651412964e-01 -2.238927185535430908e-01 4.059178289026021957e-03 -8.125524967908859253e-02 -6.103931367397308350e-02 -3.002237975597381592e-01 2.995921075344085693e-01 1.394667178392410278e-01 2.684276401996612549e-01 -2.617089450359344482e-01 -1.613831967115402222e-01 -2.672100663185119629e-01 -1.093059629201889038e-01 9.658310562372207642e-02 -2.762340381741523743e-02 -4.415577277541160583e-02 -1.013309210538864136e-01 -1.678357645869255066e-02 8.965922892093658447e-02 8.601876348257064819e-02 2.955366671085357666e-01 -2.225449308753013611e-02 -2.685130536556243896e-01 1.640259772539138794e-01 -2.105797380208969116e-01 -2.264822870492935181e-01 1.637102365493774414e-01 1.985839009284973145e-01 -1.551063507795333862e-01 8.180121332406997681e-02 1.462378948926925659e-01
1.677683740854263306e-01 -1.268772035837173462e-01 -1.565378755331039429e-01 6.593292206525802612e-02 -1.177063062787055969e-01 -6.658463273197412491e-03 -2.898541390895843506e-01 1.492006033658981323e-01 6.671167910099029541e-02 3.619667142629623413e-02 -3.269177377223968506e-01 -1.745073795318603516e-01 -2.518254220485687256e-01 6.971476227045059204e-02 1.381609588861465454e-01 -3.421808779239654541e-02 9.003712981939315796e-02 -1.572606861591339111e-01 1.193249300122261047e-01 -2.713502757251262665e-02 -8.242908865213394165e-03 2.534171640872955322e-01 1.052660569548606873e-01 -2.903679013252258301e-01 5.623887991532683372e-04 -1.629733741283416748e-01 -2.302210927009582520e-01 2.455184310674667358e-01 1.965040862560272217e-01 8.558878675103187561e-03 3.928018212318420410e-01 1.865154355764389038e-01
-6.016175076365470886e-02 -1.033651456236839294e-01 8.528219908475875854e-02 1.829151064157485962e-02 1.155194714665412903e-01 1.881921738386154175e-01 1.976689696311950684e-01 3.238063156604766846e-01 2.384941428899765015e-01 -1.625633388757705688e-01 -1.432204395532608032e-01 -4.736451059579849243e-02 -1.817117184400558472e-01 -4.371390864253044128e-02 1.096509546041488647e-01 -6.318038702011108398e-02 8.072493970394134521e-02 -2.814447283744812012e-01 1.144631356000900269e-01 1.616900265216827393e-01 -2.599148778244853020e-03 -5.189887434244155884e-02 -1.251799017190933228e-01 -5.466695129871368408e-02 -1.868297308683395386e-01 1.348958015441894531e-01 -2.733239531517028809e-01 2.254227548837661743e-02 7.292918860912322998e-02 -3.884695470333099365e-01 4.160273075103759766e-01 1.563419550657272339e-01
2.893561124801635742e-01 1.782590448856353760e-01 -1.854212135076522827e-01 2.070671468973159790e-01 -2.142064571380615234e-01 -3.389088436961174011e-02 -3.262521624565124512e-01 5.745542049407958984e-02 3.061317503452301025e-01 1.854002624750137329e-01 -2.134131193161010742e-01 -2.017402052879333496e-01 3.833250701427459717e-02 -1.638299436308443546e-03 3.081043660640716553e-01 -3.465439379215240479e-01 7.200625538825988770e-02 1.128973290324211121e-01 -5.961098894476890564e-02 2.509056031703948975e-01 -2.206511609256267548e-02 -3.279079450294375420e-03 7.271326333284378052e-02 -9.638189338147640228e-03 4.724410548806190491e-02 1.349608302116394043e-01 -2.607952356338500977e-01 1.030767112970352173e-01 -1.659601926803588867e-01 -4.835708811879158020e-02 -1.763767749071121216e-02 -6.606674287468194962e-03
-1.541211158037185669e-01 -5.624805390834808350e-02 1.998021453619003296e-01 1.623599380254745483e-01 -1.361794024705886841e-02 4.224005937576293945e-01 -5.281448736786842346e-02 1.647602319717407227e-01 2.571904659271240234e-01 1.415945291519165039e-01 -1.075703054666519165e-01 -4.799421876668930054e-02 -3.455326706171035767e-02 -6.745380163192749023e-02 2.234070897102355957e-01 -5.218169465661048889e-02 1.486198157072067261e-01 1.472578644752502441e-01 1.334508359432220459e-01 6.288804858922958374e-02 -3.394832909107208252e-01 -2.982443012297153473e-02 2.187620550394058228e-01 1.358721107244491577e-01 6.095188856124877930e-02 1.049236655235290527e-01 -4.295140206813812256e-01 -2.534835413098335266e-02 -2.165443748235702515e-01 -1.519232839345932007e-01 5.971007049083709717e-02 1.357573419809341431e-01
2.949788868427276611e-01 1.320117264986038208e-01 8.259434252977371216e-02 1.374352443963289261e-02 5.181100219488143921e-02 -7.773838937282562256e-02 -3.008017539978027344e-01 1.993944495916366577e-01 1.428398638963699341e-01 -1.205977946519851685e-01 -3.548332154750823975e-01 -3.212336450815200806e-02 -2.517096400260925293e-01 -1.664306074380874634e-01 2.275305800139904022e-02 -2.722566425800323486e-01 2.335949242115020752e-01 -2.171057760715484619e-01 1.121023446321487427e-01 1.413356959819793701e-01 -3.201822564005851746e-02 1.030064970254898071e-01 -1.583171784877777100e-01 -2.479532510042190552e-01 1.953916437923908234e-02 1.451591104269027710e-01 -3.155499398708343506e-01 -1.978771388530731201e-01 1.319969296455383301e-01 9.609322994947433472e-02 -4.536005109548568726e-02 -2.605092525482177734e-02
1.983964294195175171e-01 -9.934663772583007812e-02 1.952328532934188843e-01 2.719708383083343506e-01 -8.639715611934661865e-02 3.319563567638397217e-01 -2.010125219821929932e-01 1.160415820777416229e-02 1.778208613395690918e-01 6.592566519975662231e-02 -1.576129496097564697e-01 -1.476726680994033813e-01 -8.277121931314468384e-02 3.342558443546295166e-02 -2.054850906133651733e-01 -2.124876081943511963e-01 -1.406769156455993652e-01 -4.043767973780632019e-02 8.593936264514923096e-02 2.219776511192321777e-01 -2.830537855625152588e-01 3.617957234382629395e-01 1.733578145503997803e-01 -9.935340285301208496e-02 -1.945845037698745728e-01 -5.203652009367942810e-02 -3.228313028812408447e-01 -9.073659032583236694e-02 4.574846476316452026e-02 2.305452898144721985e-02 1.302111893892288208e-01 -2.996675111353397369e-02
-2.777775749564170837e-02 -4.047685361001640558e-04 3.367018997669219971e-01 1.006364449858665466e-01 1.729290373623371124e-02 1.448493544012308121e-02 -1.047775745391845703e-01 5.127183347940444946e-02 4.183937311172485352e-01 1.480122059583663940e-01 -3.733357414603233337e-02 3.141737356781959534e-02 -1.259031295776367188e-01 -1.301438808441162109e-01 9.916426241397857666e-02 -4.140102863311767578e-01 -6.820077449083328247e-02 1.714546680450439453e-01 -3.725960478186607361e-02 1.423924118280410767e-01 -8.417112380266189575e-02 7.080202549695968628e-02 -2.501219511032104492e-01 -1.226606890559196472e-01 3.295392170548439026e-02 2.971998155117034912e-01 -5.847923830151557922e-02 -3.685173112899065018e-03 3.576429486274719238e-01 1.907304376363754272e-01 -2.149047330021858215e-02 2.126868963241577148e-01
-2.841312810778617859e-02 1.358954934403300285e-03 2.237584739923477173e-01 3.713018000125885010e-01 -5.499175563454627991e-02 1.286904066801071167e-01 2.080158330500125885e-03 1.520284414291381836e-01 3.993500173091888428e-01 1.155265793204307556e-01 -1.775183081626892090e-01 2.695004083216190338e-02 -2.565657906234264374e-02 2.955249510705471039e-02 2.354676723480224609e-01 -3.419351205229759216e-02 1.977759897708892822e-01 8.231156319379806519e-02 -1.946024596691131592e-01 1.128638535737991333e-01 -4.037220180034637451e-01 -2.530052885413169861e-02 1.819189935922622681e-01 2.036926709115505219e-02 -6.715367734432220459e-02 -3.819327428936958313e-02 -1.841873377561569214e-01 8.748990297317504883e-02 2.573500871658325195e-01 -2.940842509269714355e-01 -1.064189523458480835e-01 1.080882735550403595e-02
1.526161581277847290e-01 7.160442322492599487e-02 -7.095116376876831055e-02 -4.536623135209083557e-03 -4.749208316206932068e-02 2.048380076885223389e-01 -2.577507197856903076e-01 2.128743976354598999e-01 2.285653054714202881e-01 8.067767322063446045e-02 -5.114365816116333008e-01 7.124094665050506592e-02 -2.261536419391632080e-01 -7.264972478151321411e-02 1.971998214721679688e-01 -3.690216243267059326e-01 7.919546216726303101e-02 1.332312822341918945e-01 5.256423726677894592e-02 1.092713549733161926e-01 6.641625612974166870e-02 -3.693806380033493042e-02 -5.265877582132816315e-03 -2.929639071226119995e-02 2.700025402009487152e-02 7.031404972076416016e-02 -1.101851090788841248e-01 -1.926436722278594971e-01 -2.308221161365509033e-01 -2.614818513393402100e-01 -1.696544736623764038e-01 -5.415660515427589417e-02
2.562907040119171143e-01 2.329170107841491699e-01 2.693682536482810974e-02 2.150899767875671387e-01 6.527180969715118408e-02 1.387604922056198120e-01 -1.884619444608688354e-01 2.781125903129577637e-01 1.722835153341293335e-01 9.083863347768783569e-02 -2.333225160837173462e-01 -3.143452107906341553e-01 -6.662263721227645874e-02 -1.351308375597000122e-01 2.550805807113647461e-01 -2.304565459489822388e-01 3.625433519482612610e-02 1.555659025907516479e-01 1.078667193651199341e-01 2.410799860954284668e-01 5.966122820973396301e-02 -1.582028865814208984e-01 -1.816498488187789917e-01 1.672854647040367126e-02 8.379863947629928589e-02 5.239940062165260315e-02 -1.066393107175827026e-01 -3.946748077869415283e-01 -7.848862558603286743e-02 -1.284335553646087646e-01 3.160962834954261780e-02 -8.329815417528152466e-02
-4.456742852926254272e-02 -1.487163156270980835e-01 -2.561118081212043762e-02 1.629837155342102051e-01 1.143522709608078003e-01 3.472885489463806152e-01 -5.181187763810157776e-02 1.644605696201324463e-01 3.367154598236083984e-01 8.410031348466873169e-02 -7.508402317762374878e-02 -1.670071482658386230e-02 -2.133846879005432129e-01 -1.484696418046951294e-01 -8.512495458126068115e-02 9.530055336654186249e-03 -9.482386708259582520e-02 -6.132274400442838669e-03 4.894871264696121216e-02 -4.748957231640815735e-02 7.422497123479843140e-02 4.391656816005706787e-02 -2.183073386549949646e-02 1.244487389922142029e-01 -5.859713628888130188e-02 -3.482619300484657288e-02 -6.647344231605529785e-01 2.081699296832084656e-02 -1.457015126943588257e-01 6.790195126086473465e-03 1.303888708353042603e-01 2.483333796262741089e-01
-1.536389160901308060e-02 -5.854800343513488770e-02 2.032662481069564819e-01 3.732931315898895264e-01 1.740238517522811890e-01 3.199612200260162354e-01 -2.133170962333679199e-01 8.213009685277938843e-02 1.408545821905136108e-01 2.892000079154968262e-01 -6.320723891258239746e-02 8.127394248731434345e-04 -3.178946673870086670e-01 -8.543813973665237427e-02 -6.321513652801513672e-02 6.027797982096672058e-02 1.141287311911582947e-01 -2.142683565616607666e-01 -3.219588100910186768e-01 -3.056129999458789825e-02 -1.241993904113769531e-01 9.748615324497222900e-02 -1.604134589433670044e-01 -6.145259365439414978e-02 3.064926899969577789e-02 -8.875047415494918823e-02 -1.707913279533386230e-01 -5.853168293833732605e-02 1.437621414661407471e-01 -3.354608714580535889e-01 -1.201456785202026367e-01 -1.702024973928928375e-02
8.383333683013916016e-02 -6.778064370155334473e-02 2.389399111270904541e-01 2.869000285863876343e-02 1.650014817714691162e-01 6.607815157622098923e-04 -1.713046133518218994e-01 1.232958883047103882e-01 1.440469324588775635e-01 1.833786964416503906e-01 -2.847646772861480713e-01 2.652487158775329590e-01 -2.753565013408660889e-01 8.205266296863555908e-02 1.320939660072326660e-01 -5.960299447178840637e-02 -6.892836187034845352e-03 -5.658766627311706543e-02 -7.374826818704605103e-02 -1.529790312051773071e-01 -3.036881797015666962e-02 1.116929054260253906e-01 -6.200885400176048279e-02 1.283082365989685059e-01 -3.303600847721099854e-02 -7.317227870225906372e-02 -2.465315461158752441e-01 2.200970798730850220e-01 -7.064144313335418701e-02 -5.902833938598632812e-01 -6.299497932195663452e-02 1.022396683692932129e-01
7.015874981880187988e-02 1.831642389297485352e-01 -1.287452597171068192e-02 3.714612871408462524e-02 1.570403724908828735e-01 2.909081280231475830e-01 5.287657305598258972e-02 6.790269911289215088e-02 1.676472276449203491e-01 1.315000802278518677e-01 -1.794455349445343018e-01 -1.342320931144058704e-03 8.272535353899002075e-02 1.993385553359985352e-01 1.893979907035827637e-01 -3.781273663043975830e-01 -3.862248361110687256e-02 -5.265383794903755188e-02 -8.540319651365280151e-02 -2.556177675724029541e-01 -1.449054479598999023e-01 -4.671485349535942078e-02 2.221006453037261963e-01 -3.649031817913055420e-01 2.406517602503299713e-02 2.622819840908050537e-01 -2.102398872375488281e-01 -1.557022631168365479e-01 -3.227345272898674011e-02 -2.756202816963195801e-01 1.663432717323303223e-01 1.232933253049850464e-01
2.980743534862995148e-03 9.134594351053237915e-02 -4.811480641365051270e-03 3.164673745632171631e-01 -1.204125210642814636e-01 2.387654334306716919e-01 1.384075731039047241e-02 -4.954492673277854919e-02 4.472799599170684814e-01 2.305497825145721436e-01 -1.759090870618820190e-01 -2.716315165162086487e-02 -1.253498196601867676e-01 3.860699711367487907e-03 1.166645437479019165e-01 -1.018506065011024475e-01 3.433845043182373047e-01 3.155502378940582275e-01 -5.665674805641174316e-02 1.490630060434341431e-01 -2.333767116069793701e-01 -4.682173207402229309e-02 -1.185901463031768799e-01 -1.393723934888839722e-01 -1.238476186990737915e-01 -1.993880048394203186e-02 -3.465321063995361328e-01 3.595496295019984245e-03 -7.902693934738636017e-03 -2.166814170777797699e-02 -1.290672421455383301e-01 8.141625672578811646e-02
1.574760489165782928e-02 -1.363041549921035767e-01 7.753221690654754639e-02 3.119484148919582367e-02 2.669999003410339355e-01 1.803647279739379883e-01 -3.628340363502502441e-02 9.191446006298065186e-02 7.587009668350219727e-02 1.520788371562957764e-01 -3.895222544670104980e-01 -1.152889132499694824e-01 -4.856869876384735107e-01 6.753822788596153259e-03 9.689028561115264893e-02 -1.652079075574874878e-01 -9.474809467792510986e-02 6.309220194816589355e-02 1.526387594640254974e-02 -1.284193545579910278e-01 2.050134539604187012e-01 -2.055933624505996704e-01 1.041219532489776611e-01 -6.342793256044387817e-02 1.885861456394195557e-01 -2.526393830776214600e-01 -2.910369336605072021e-01 -3.980766981840133667e-02 2.699574530124664307e-01 -4.241004958748817444e-02 5.761739611625671387e-02 -3.951905295252799988e-02
2.394323796033859253e-01 1.833039671182632446e-01 4.616544116288423538e-03 2.218753695487976074e-01 -3.061181120574474335e-02 7.278885692358016968e-02 -3.145085275173187256e-01 1.752783954143524170e-01 1.569923758506774902e-01 -2.990475855767726898e-02 -2.515587806701660156e-01 -7.892020046710968018e-02 -1.927460879087448120e-01 2.018765360116958618e-02 3.418597877025604248e-01 -1.227973103523254395e-01 1.450222730636596680e-01 1.584666520357131958e-01 1.110051348805427551e-01 2.690958380699157715e-01 -1.625356227159500122e-01 6.561925262212753296e-02 1.658073216676712036e-01 5.830259248614311218e-02 -2.214349620044231415e-02 5.600995570421218872e-02 -2.870884537696838379e-01 -3.371748328208923340e-01 -6.625534594058990479e-02 -5.637630820274353027e-02 -2.327136546373367310e-01 7.376028597354888916e-02
-3.266748413443565369e-02 1.112767215818166733e-02 -9.206892549991607666e-02 1.168913766741752625e-01 -9.655167907476425171e-02 -8.774390071630477905e-02 -3.395418226718902588e-01 1.757875680923461914e-01 1.270904392004013062e-01 1.209220960736274719e-01 -2.379988431930541992e-01 -3.096497654914855957e-01 -1.234917715191841125e-01 -6.345540750771760941e-03 3.692391216754913330e-01 7.333574444055557251e-02 1.570040881633758545e-01 -1.126268357038497925e-01 1.128541072830557823e-03 1.687974482774734497e-01 5.036509037017822266e-02 2.235921770334243774e-01 7.386366277933120728e-02 -2.008776515722274780e-01 1.166792660951614380e-01 2.024826854467391968e-01 -2.025680989027023315e-01 7.604535669088363647e-02 3.846811652183532715e-01 -1.122340112924575806e-01 2.165490984916687012e-01 -9.187511168420314789e-03
1.608735918998718262e-01 -5.329222884029150009e-03 1.970361471176147461e-01 -3.431749716401100159e-02 -2.001294307410717010e-02 1.640938669443130493e-01 -1.617132276296615601e-01 3.741791844367980957e-02 9.420242160558700562e-02 2.163477391004562378e-01 1.337038874626159668e-01 -2.504157423973083496e-01 -1.375712752342224121e-01 2.940920889377593994e-01 3.682247102260589600e-01 3.459386900067329407e-02 -1.649451404809951782e-01 3.364774957299232483e-02 1.483866572380065918e-01 1.054586544632911682e-01 1.814990676939487457e-02 -1.913698762655258179e-02 -7.908401638269424438e-02 2.945474721491336823e-02 2.383931875228881836e-01 -2.149297297000885010e-02 -3.288673460483551025e-01 -2.397083491086959839e-01 2.325793057680130005e-01 -1.616366505622863770e-01 2.645132541656494141e-01 2.415658682584762573e-01
2.663587927818298340e-01 1.727447062730789185e-01 -1.265189200639724731e-01 9.682159125804901123e-02 3.236385807394981384e-02 6.273353099822998047e-02 -1.901082545518875122e-01 1.839569956064224243e-01 3.222376704216003418e-01 2.077609449625015259e-01 -1.275589168071746826e-01 -1.249608546495437622e-01 8.141812682151794434e-02 -8.600500971078872681e-02 2.040520459413528442e-01 -3.348168134689331055e-01 5.809596925973892212e-02 -1.415093839168548584e-01 -1.722255349159240723e-01 1.054486334323883057e-01 1.391888260841369629e-01 1.480813622474670410e-01 1.874988973140716553e-01 8.121232688426971436e-02 -2.048110067844390869e-01 1.124219745397567749e-01 -3.909702301025390625e-01 -5.584592372179031372e-02 -8.687016367912292480e-02 1.088503077626228333e-01 -1.555555909872055054e-01 2.254415005445480347e-01
3.991636633872985840e-01 1.163383871316909790e-01 4.897216334939002991e-02 1.651965230703353882e-01 4.137379303574562073e-02 1.172747761011123657e-01 -8.500393480062484741e-02 1.673689782619476318e-01 2.034736424684524536e-01 -5.257795751094818115e-02 -4.126033782958984375e-01 1.126317121088504791e-02 -2.819605171680450439e-01 1.354379951953887939e-02 2.062509804964065552e-01 -3.305940628051757812e-01 1.403228938579559326e-01 9.307780303061008453e-03 3.373945131897926331e-02 1.524966061115264893e-01 -2.309594750404357910e-01 5.758312344551086426e-02 -2.269671857357025146e-01 -2.113651111721992493e-02 -2.108385860919952393e-01 2.258905321359634399e-01 -1.523621231317520142e-01 4.918037448078393936e-04 4.405905678868293762e-02 -5.232929810881614685e-02 5.796180665493011475e-02 -1.454934328794479370e-01
1.333600580692291260e-01 -1.593432426452636719e-01 3.176560699939727783e-01 3.120553791522979736e-01 -3.294721841812133789e-01 1.720462143421173096e-01 -1.673245877027511597e-01 1.639388650655746460e-01 -1.814553327858448029e-02 5.573293566703796387e-02 -1.889523118734359741e-01 -2.453430145978927612e-01 -2.317770384252071381e-02 1.141747683286666870e-01 -1.504992693662643433e-01 -1.238421201705932617e-01 -6.108302995562553406e-02 7.541496306657791138e-02 -1.728925295174121857e-02 -1.482881512492895126e-02 1.707087010145187378e-01 -4.352592304348945618e-02 -2.574845962226390839e-02 5.045566335320472717e-02 4.870451986789703369e-02 8.415518701076507568e-02 -4.648026525974273682e-01 1.020673513412475586e-01 -2.849714457988739014e-01 -1.772760152816772461e-01 1.342075318098068237e-01 6.230040267109870911e-02
9.396737068891525269e-02 1.410738676786422729e-01 3.610518574714660645e-02 1.983834058046340942e-01 6.036472693085670471e-02 -2.603573538362979889e-02 -2.641915977001190186e-01 6.225018203258514404e-02 -1.681026071310043335e-01 3.379822075366973877e-01 -3.284321427345275879e-01 1.377256363630294800e-01 -1.181376948952674866e-01 -1.927160322666168213e-01 7.875669747591018677e-02 -1.957656741142272949e-01 2.735493481159210205e-01 -1.646349281072616577e-01 3.036740608513355255e-02 -1.282770186662673950e-02 1.306016813032329082e-03 -3.876894339919090271e-02 9.717736393213272095e-02 6.568261235952377319e-02 -2.453283369541168213e-01 1.701837331056594849e-01 -3.381865918636322021e-01 -1.095024198293685913e-01 2.061983793973922729e-01 -3.327964544296264648e-01 2.179887704551219940e-02 -1.125183794647455215e-02
2.425463050603866577e-01 -9.550572186708450317e-02 1.518754661083221436e-02 4.922082722187042236e-01 2.160765379667282104e-01 9.689636528491973877e-02 -6.749884784221649170e-02 2.538147270679473877e-01 2.528843581676483154e-01 -1.181162074208259583e-01 -1.376598924398422241e-01 1.045394223183393478e-02 1.728728227317333221e-02 9.900237619876861572e-02 -1.477789580821990967e-01 -1.875696182250976562e-01 2.955509722232818604e-01 -2.757426910102367401e-02 1.086948961019515991e-01 8.128901571035385132e-02 8.890830911695957184e-03 6.000156700611114502e-02 1.852733343839645386e-01 1.819097697734832764e-01 -2.923699654638767242e-02 1.569751650094985962e-01 -2.116373181343078613e-01 -7.414617389440536499e-02 3.352237120270729065e-02 -8.440845645964145660e-03 -7.327136397361755371e-02 3.747453987598419189e-01
-5.521905049681663513e-02 2.276503890752792358e-01 6.141271069645881653e-02 1.902783513069152832e-01 8.468486368656158447e-02 3.679231107234954834e-01 -2.509582638740539551e-01 -2.062776684761047363e-02 7.550548017024993896e-02 -1.328467428684234619e-01 -9.471834450960159302e-02 -1.459849625825881958e-01 -1.731799840927124023e-01 7.865521125495433807e-03 -9.642758965492248535e-02 6.885394454002380371e-03 9.295097738504409790e-02 1.210479289293289185e-01 1.896232366561889648e-01 2.562902867794036865e-01 -1.530947983264923096e-01 -5.407013744115829468e-02 9.465195983648300171e-02 -3.696595430374145508e-01 -1.412755399942398071e-01 -1.717777107842266560e-03 -3.216998279094696045e-01 -4.486275836825370789e-02 3.407644927501678467e-01 -2.118131816387176514e-01 1.501568108797073364e-01 -1.650885120034217834e-02
5.724407359957695007e-02 -2.534210383892059326e-01 -4.792208224534988403e-02 3.431833684444427490e-01 6.348717492073774338e-03 1.931205764412879944e-02 -2.124437093734741211e-01 2.382139265537261963e-01 1.424884349107742310e-01 -2.961478009819984436e-02 -8.884918689727783203e-02 -2.053118199110031128e-01 -1.779929548501968384e-01 7.847815752029418945e-03 8.740446716547012329e-02 -9.261629730463027954e-02 -8.269256353378295898e-02 -1.645810008049011230e-01 2.811438441276550293e-01 -2.223955839872360229e-01 -1.858731359243392944e-01 3.756165504455566406e-01 -1.712699979543685913e-01 -5.000292323529720306e-03 2.230924963951110840e-01 1.498156320303678513e-02 -3.471863567829132080e-01 -5.446196347475051880e-02 1.439839005470275879e-01 -1.056020408868789673e-01 -1.308761835098266602e-01 3.190756961703300476e-02
2.277569770812988281e-01 1.008118968456983566e-02 2.105484604835510254e-01 6.329169869422912598e-02 -1.950053721666336060e-01 1.968279480934143066e-01 -1.556915938854217529e-01 -1.635123044252395630e-01 2.851768732070922852e-01 1.854153722524642944e-01 -1.751211732625961304e-01 5.611634999513626099e-02 -2.089649438858032227e-01 -1.970869675278663635e-02 3.665541857481002808e-02 -7.750774174928665161e-02 -1.905444264411926270e-01 -1.110428348183631897e-01 -1.824020892381668091e-01 7.516275346279144287e-02 7.464554160833358765e-02 -1.268627643585205078e-01 1.545905470848083496e-01 -3.743339702486991882e-02 2.486320286989212036e-01 -1.616254597902297974e-01 -3.199882507324218750e-01 1.908111944794654846e-02 3.445574343204498291e-01 -2.418264150619506836e-01 2.087779641151428223e-01 1.581408381462097168e-01
7.030968368053436279e-02 4.089872539043426514e-02 1.449301689863204956e-01 7.942855358123779297e-02 1.211411803960800171e-01 1.321338862180709839e-01 1.585900411009788513e-02 3.786901533603668213e-01 2.178606390953063965e-01 2.128192484378814697e-01 -1.083388775587081909e-01 -1.668743193149566650e-01 -3.718398511409759521e-01 4.944558814167976379e-02 1.325908899307250977e-01 3.073943853378295898e-01 -3.408980369567871094e-02 2.700514718890190125e-02 -1.271802037954330444e-01 2.372812479734420776e-01 9.815974533557891846e-02 1.055858214385807514e-03 -7.964165508747100830e-02 1.790066808462142944e-02 5.720466002821922302e-02 -1.255415827035903931e-01 -2.486783266067504883e-01 6.286035478115081787e-02 -7.120554894208908081e-02 -3.567536473274230957e-01 3.091001808643341064e-01 4.215287417173385620e-02
-3.320793062448501587e-02 5.809063836932182312e-02 2.178872674703598022e-01 2.870949208736419678e-01 -1.052335649728775024e-01 1.045578122138977051e-01 -2.387859076261520386e-01 8.182293176651000977e-02 -8.130164444446563721e-02 1.749778687953948975e-01 -1.417609751224517822e-01 2.229599803686141968e-01 -9.969299286603927612e-02 -2.306569814682006836e-01 1.944225728511810303e-01 -3.168562650680541992e-01 2.524399459362030029e-01 -1.522138416767120361e-01 -3.309832140803337097e-02 -4.528352618217468262e-02 -2.104434370994567871e-01 -2.650974318385124207e-02 9.347761422395706177e-02 -9.625419229269027710e-02 -1.815229505300521851e-01 -5.406512413173913956e-03 -3.816430568695068359e-01 -9.666096419095993042e-03 1.889287382364273071e-01 -2.902354896068572998e-01 1.372444331645965576e-01 3.171059116721153259e-02
2.071625888347625732e-01 -1.509494781494140625e-01 1.073462422937154770e-02 3.675751388072967529e-01 8.382417261600494385e-02 1.401057839393615723e-01 -4.871390387415885925e-02 1.842604279518127441e-01 2.122531831264495850e-01 -2.156960032880306244e-02 -1.403087377548217773e-01 3.992905840277671814e-02 -8.201042562723159790e-02 3.204151615500450134e-02 7.048844546079635620e-02 -1.691241413354873657e-01 3.457862436771392822e-01 -7.635255903005599976e-02 1.569040715694427490e-01 1.047652959823608398e-01 -4.309434071183204651e-02 8.829983323812484741e-02 2.394818514585494995e-01 1.790547519922256470e-01 3.693985287100076675e-03 1.746889054775238037e-01 -2.590773403644561768e-01 -3.070303983986377716e-02 1.764073520898818970e-01 -1.541394442319869995e-01 -3.464189767837524414e-01 3.072972893714904785e-01
5.245968326926231384e-02 4.070777818560600281e-02 1.081657335162162781e-01 1.887581646442413330e-01 5.615468323230743408e-02 1.427974849939346313e-01 -1.473839133977890015e-01 -7.156796008348464966e-02 3.351846337318420410e-01 2.849107384681701660e-01 -9.134948253631591797e-02 -3.014570847153663635e-02 -9.610824286937713623e-02 -1.190112382173538208e-01 1.300565302371978760e-01 1.903357058763504028e-01 -1.034139189869165421e-02 -3.995003104209899902e-01 2.560657858848571777e-01 2.521395683288574219e-01 -3.550004446879029274e-03 1.868828386068344116e-01 6.645768135786056519e-02 1.628427207469940186e-02 -8.712313324213027954e-02 -1.301333867013454437e-02 -2.089767903089523315e-01 2.042265422642230988e-02 1.689341035671532154e-03 -1.374682039022445679e-01 4.274344444274902344e-01 1.913996338844299316e-01
-7.730361074209213257e-02 4.483947530388832092e-03 3.866435587406158447e-01 3.516010046005249023e-01 -1.759380288422107697e-02 2.536372840404510498e-01 -6.958149373531341553e-02 1.948590576648712158e-01 2.712714672088623047e-01 5.323471268638968468e-04 1.330786105245351791e-02 -2.590079307556152344e-01 -3.489803895354270935e-02 2.752405107021331787e-01 2.311415225267410278e-01 -8.104027807712554932e-02 -5.773250758647918701e-02 1.456668823957443237e-01 8.057047426700592041e-02 1.121804565191268921e-01 -3.730724453926086426e-01 2.569864876568317413e-02 1.684388071298599243e-01 3.092906065285205841e-02 1.047342941164970398e-01 1.404950171709060669e-01 -1.702923774719238281e-01 -2.684137597680091858e-02 1.034642755985260010e-01 -2.038210034370422363e-01 -6.850402057170867920e-02 -7.379971444606781006e-02
1.805268526077270508e-01 9.135884046554565430e-02 -3.094769120216369629e-01 3.159133195877075195e-01 1.924691200256347656e-01 -1.773214666172862053e-03 1.988653652369976044e-02 -1.887153536081314087e-01 -1.611831635236740112e-01 1.490195244550704956e-01 -2.253046631813049316e-01 -2.376497536897659302e-01 -2.003431022167205811e-01 5.342042818665504456e-02 5.015605688095092773e-02 -3.716659545898437500e-01 -2.271134033799171448e-02 -1.254658848047256470e-01 -4.593750834465026855e-02 1.043298169970512390e-01 -1.002794355154037476e-01 1.626650542020797729e-01 1.348967850208282471e-01 -3.775340691208839417e-02 -1.944679319858551025e-01 5.249521881341934204e-02 -2.877252101898193359e-01 -9.257855266332626343e-02 -9.558245539665222168e-02 -2.373401671648025513e-01 2.618638873100280762e-01 1.147329574450850487e-03
-5.705339089035987854e-02 2.722734510898590088e-01 8.272061496973037720e-02 -1.535892300307750702e-02 7.969047129154205322e-02 2.180415540933609009e-01 -2.956092357635498047e-01 1.299276500940322876e-01 7.933263480663299561e-02 9.141528606414794922e-02 -1.074230372905731201e-01 -8.413410931825637817e-02 -4.322212040424346924e-01 5.176722630858421326e-02 -3.716271817684173584e-01 -2.923565730452537537e-02 1.565523892641067505e-01 1.219580322504043579e-01 -1.178780570626258850e-03 2.638491988182067871e-01 -8.881784230470657349e-02 1.182551085948944092e-01 2.040652185678482056e-01 -4.011375829577445984e-02 -6.619791686534881592e-02 1.298184990882873535e-01 -3.051530122756958008e-01 -2.781249284744262695e-01 1.498054414987564087e-01 3.607117384672164917e-02 2.277341485023498535e-02 7.454167306423187256e-02
6.711851805448532104e-02 1.196964830160140991e-02 1.794280111789703369e-01 2.946920990943908691e-01 -1.056092157959938049e-01 3.523290157318115234e-01 8.794824779033660889e-02 1.791100949048995972e-01 5.380572378635406494e-02 1.454325616359710693e-01 -1.119088754057884216e-01 -1.981145516037940979e-02 -2.629301697015762329e-02 -4.411092773079872131e-02 -7.971756160259246826e-02 -3.728122711181640625e-01 2.051687054336071014e-02 -6.091088056564331055e-02 1.661682575941085815e-01 2.568569779396057129e-01 -2.206254303455352783e-01 4.238269627094268799e-01 8.967321366071701050e-03 -6.921710073947906494e-02 -4.565204493701457977e-03 1.263474673032760620e-01 -1.954866647720336914e-01 -6.353896576911211014e-03 3.446702063083648682e-01 -2.438426949083805084e-02 -8.856381475925445557e-02 -6.242222711443901062e-02
3.153088688850402832e-02 9.664180688560009003e-03 3.005987107753753662e-01 1.558338850736618042e-01 -8.722901344299316406e-02 -5.315083637833595276e-02 -3.201042413711547852e-01 2.540285699069499969e-02 2.445296570658683777e-02 1.903635561466217041e-01 -2.912985682487487793e-01 -7.564735412597656250e-02 -2.801689207553863525e-01 1.947310753166675568e-02 -9.917577356100082397e-02 -5.751211568713188171e-02 1.350107491016387939e-01 6.870870292186737061e-02 -1.460114568471908569e-01 2.603992074728012085e-02 -2.276581525802612305e-01 -1.454009711742401123e-01 2.298513799905776978e-02 -3.100670874118804932e-01 -2.371837571263313293e-02 2.357240319252014160e-01 -1.575266420841217041e-01 1.290768533945083618e-01 7.578928768634796143e-02 -1.843354552984237671e-01 -5.216941237449645996e-02 4.434601664543151855e-01
1.289108395576477051e-02 8.956757374107837677e-03 6.615037471055984497e-02 1.775469928979873657e-01 9.414079040288925171e-02 1.270450651645660400e-01 -3.650150448083877563e-02 2.401913702487945557e-01 1.491340100765228271e-01 1.980646103620529175e-01 -3.918027877807617188e-01 -1.700502783060073853e-01 -4.446742311120033264e-02 1.972107142210006714e-01 1.356900334358215332e-01 -5.692011862993240356e-02 -3.609897103160619736e-03 8.442929387092590332e-02 -1.773222088813781738e-01 3.895214200019836426e-01 -2.005112171173095703e-01 -2.797072827816009521e-01 1.903275214135646820e-02 -8.037447929382324219e-02 -1.060959696769714355e-01 2.383769955486059189e-03 -3.683111965656280518e-01 -2.553814947605133057e-01 1.863377690315246582e-01 -6.881654262542724609e-02 -5.957017466425895691e-02 -5.190289765596389771e-02
1.888561695814132690e-01 2.441837787628173828e-01 1.082588881254196167e-01 1.525904536247253418e-01 -4.996167123317718506e-02 2.942897975444793701e-01 -3.621780872344970703e-01 5.131376907229423523e-03 -4.455415531992912292e-02 8.357906341552734375e-02 -8.163292706012725830e-02 -9.311990439891815186e-02 -3.178741037845611572e-01 1.902639269828796387e-01 -2.539785504341125488e-01 -1.236532032489776611e-01 -2.116083726286888123e-02 -2.799288034439086914e-01 1.114444620907306671e-02 8.085117489099502563e-02 7.090130820870399475e-03 -1.362532936036586761e-02 1.115068942308425903e-01 1.372247785329818726e-01 -8.958642929792404175e-02 3.619104251265525818e-02 -3.178447782993316650e-01 -8.071008324623107910e-02 1.016251817345619202e-01 1.612823572941124439e-03 1.431141197681427002e-01 3.786824047565460205e-01
1.855862736701965332e-01 1.756903678178787231e-01 -8.654875680804252625e-03 2.382389269769191742e-02 1.831762194633483887e-01 4.971107468008995056e-02 -1.691270172595977783e-01 -5.973472725600004196e-03 2.520337402820587158e-01 2.240756005048751831e-01 -1.364161670207977295e-01 -1.438280642032623291e-01 -1.972491443157196045e-01 2.575915157794952393e-01 -2.540648728609085083e-02 3.536358848214149475e-02 -1.585388183593750000e-01 -1.060385480523109436e-01 1.488091051578521729e-01 -2.617455124855041504e-01 1.681904345750808716e-01 -2.651183120906352997e-02 -8.159174025058746338e-02 4.276788234710693359e-02 -2.290705442428588867e-01 -7.978832721710205078e-02 -2.229727357625961304e-01 -4.440858364105224609e-01 2.341977506875991821e-02 -2.649651169776916504e-01 2.141413688659667969e-01 1.493640691041946411e-01
1.144289746880531311e-01 -4.224716220051050186e-03 9.716477245092391968e-02 2.343466132879257202e-01 -2.122048139572143555e-01 1.092414110898971558e-01 -2.430922240018844604e-01 -1.269204318523406982e-01 3.437738120555877686e-01 5.176763236522674561e-02 -2.318843007087707520e-01 7.367854565382003784e-02 -2.814715504646301270e-01 5.077002942562103271e-02 -8.413204923272132874e-03 -4.391447827219963074e-02 -1.626316010951995850e-01 -1.276317834854125977e-01 -1.901803761720657349e-01 -6.934835761785507202e-02 1.093311309814453125e-01 -9.656392037868499756e-02 1.507939100265502930e-01 -2.467318251729011536e-02 1.699027866125106812e-01 -2.398388981819152832e-01 -3.536195755004882812e-01 3.458487614989280701e-02 3.627265691757202148e-01 -1.622381620109081268e-02 2.092718631029129028e-01 9.947934746742248535e-02
1.069704368710517883e-01 2.486938834190368652e-01 -7.428319007158279419e-02 -1.521270275115966797e-01 6.936744600534439087e-02 2.533217966556549072e-01 -1.079854220151901245e-01 5.011596530675888062e-02 2.177632004022598267e-01 9.271953999996185303e-02 -1.383817940950393677e-01 -2.206604033708572388e-01 -2.861628234386444092e-01 3.254397585988044739e-02 3.462370038032531738e-01 1.866978853940963745e-01 4.393349587917327881e-02 -4.110946133732795715e-02 -1.653628498315811157e-01 5.179806426167488098e-02 1.761595755815505981e-01 9.793198853731155396e-02 -7.817193120718002319e-02 9.777026250958442688e-03 -1.238466054201126099e-01 -6.954178214073181152e-02 -3.295890986919403076e-01 -3.515867888927459717e-01 1.812872886657714844e-01 -1.164099201560020447e-01 1.943833678960800171e-01 1.904055178165435791e-01
-1.164359878748655319e-02 -7.387192547321319580e-02 -4.615563526749610901e-02 2.756584286689758301e-01 2.804107777774333954e-02 -1.961041837930679321e-01 -2.944828867912292480e-01 1.362873017787933350e-01 1.160248592495918274e-01 -1.626657992601394653e-01 -3.997013866901397705e-01 1.178569998592138290e-02 -1.243741586804389954e-01 1.230064779520034790e-01 1.142372265458106995e-01 -2.102769464254379272e-01 4.497744515538215637e-02 -1.027116104960441589e-01 -3.969223797321319580e-01 1.998361647129058838e-01 -4.839212447404861450e-02 2.669566273689270020e-01 -8.182363957166671753e-02 -1.167203416116535664e-03 -1.340133994817733765e-01 -1.554905772209167480e-01 -9.147510677576065063e-02 -3.618117421865463257e-02 2.596448659896850586e-01 -1.661444306373596191e-01 -1.729459911584854126e-01 1.302369982004165649e-01
-8.684199303388595581e-02 4.931664094328880310e-02 1.870043575763702393e-01 2.333331853151321411e-02 5.722405388951301575e-02 2.216237038373947144e-01 9.354935586452484131e-02 4.417822062969207764e-01 1.818401217460632324e-01 1.667442619800567627e-01 -2.141542136669158936e-01 3.099426999688148499e-02 -2.546559274196624756e-02 -2.340749651193618774e-01 1.935170292854309082e-01 6.498595327138900757e-02 2.251269966363906860e-01 -1.824962347745895386e-01 -7.429333776235580444e-02 -1.461436692625284195e-02 -1.175700686872005463e-02 1.541314721107482910e-01 3.354309797286987305e-01 -1.123919039964675903e-01 1.264671236276626587e-01 2.337436974048614502e-01 -3.548679053783416748e-01 -6.594473123550415039e-02 1.161377131938934326e-01 -1.560093276202678680e-02 1.043677926063537598e-01 1.705822497606277466e-01
7.675690948963165283e-02 -1.602948009967803955e-01 3.846174478530883789e-02 -4.714579787105321884e-03 -2.181285992264747620e-02 1.879260092973709106e-01 -9.389401227235794067e-02 1.531874388456344604e-01 2.271223627030849457e-02 -2.427185140550136566e-02 -2.075515687465667725e-01 -2.370198816061019897e-01 -2.336930334568023682e-01 -2.814072370529174805e-01 3.161426186561584473e-01 -1.055181771516799927e-01 2.307600229978561401e-01 -2.627920731902122498e-02 1.488493233919143677e-01 1.405333876609802246e-01 8.307934552431106567e-02 1.591282784938812256e-01 -4.568546637892723083e-02 1.474284082651138306e-01 8.216098882257938385e-03 1.388655453920364380e-01 -2.503175139427185059e-01 2.678509354591369629e-01 5.169905722141265869e-03 -3.408591747283935547e-01 3.625662326812744141e-01 1.677454449236392975e-02
1.237448528409004211e-01 2.292450368404388428e-01 1.740569025278091431e-01 1.591582298278808594e-01 1.998379230499267578e-01 -1.771783269941806793e-02 -3.237197408452630043e-03 8.663049340248107910e-02 2.156272977590560913e-01 2.412490099668502808e-01 5.226939544081687927e-02 6.070603430271148682e-02 -2.157746255397796631e-01 3.518376946449279785e-01 1.063345372676849365e-01 -2.208164185285568237e-01 1.240299418568611145e-01 1.145790293812751770e-01 -3.732481040060520172e-03 -1.454360485076904297e-01 1.502427011728286743e-01 3.564446270465850830e-01 -2.078569307923316956e-02 -2.456082552671432495e-01 6.742019206285476685e-02 1.229667142033576965e-01 -1.424648761749267578e-01 -1.717503368854522705e-01 -4.358448833227157593e-02 -7.052440196275711060e-02 2.454032450914382935e-01 3.009954094886779785e-01
-1.251409500837326050e-01 2.447907030582427979e-01 -1.353520806878805161e-02 2.625385522842407227e-01 1.014068946242332458e-01 1.730196475982666016e-01 -1.215798705816268921e-01 9.220582991838455200e-02 -7.236791402101516724e-02 3.854158818721771240e-01 -8.791977912187576294e-02 -1.030262038111686707e-01 -1.277550309896469116e-01 -1.266968697309494019e-01 2.354054003953933716e-01 -3.295575976371765137e-01 4.199548158794641495e-03 8.809543214738368988e-03 -5.722825601696968079e-02 -1.080767363309860229e-01 8.389968425035476685e-02 -3.034433536231517792e-02 -4.171351343393325806e-02 -1.789664328098297119e-01 -2.207157462835311890e-01 -2.397288084030151367e-01 -2.731724679470062256e-01 -1.681060194969177246e-01 1.671712249517440796e-01 -3.210040032863616943e-01 7.018709182739257812e-02 -1.466855853796005249e-01
1.857309341430664062e-01 2.979456484317779541e-01 3.844001591205596924e-01 2.116506397724151611e-01 1.178754419088363647e-01 2.889088355004787445e-02 -2.564522325992584229e-01 1.055942773818969727e-01 1.601429432630538940e-01 1.026860624551773071e-01 -3.444600105285644531e-01 1.214152947068214417e-01 -1.198339462280273438e-01 -8.096646517515182495e-02 1.564503163099288940e-01 -1.993582248687744141e-01 -1.076793819665908813e-01 -2.808787822723388672e-01 1.907347142696380615e-01 -1.599673181772232056e-01 6.484983861446380615e-02 1.579116284847259521e-01 1.127144172787666321e-01 5.872020870447158813e-02 -8.255802094936370850e-03 -4.845499992370605469e-02 -1.497385352849960327e-01 2.981181144714355469e-01 1.049611419439315796e-01 -7.888030260801315308e-02 9.026063978672027588e-02 3.091886639595031738e-02
-5.611055344343185425e-02 -3.405429050326347351e-02 2.528811991214752197e-01 3.098037540912628174e-01 1.767274886369705200e-01 3.273448050022125244e-01 -2.188106328248977661e-01 1.717793196439743042e-01 3.764022588729858398e-01 9.839800000190734863e-02 -7.181866560131311417e-03 4.721036925911903381e-02 -1.688890755176544189e-01 -1.403633654117584229e-01 -2.228581011295318604e-01 6.672686897218227386e-03 9.315758198499679565e-02 -1.743995100259780884e-01 -1.986490935087203979e-01 -1.109370142221450806e-01 -6.126802042126655579e-02 9.323156625032424927e-02 -1.746061891317367554e-01 2.549413032829761505e-02 1.309926970861852169e-03 3.152753785252571106e-02 -1.357382833957672119e-01 -1.705702543258666992e-01 7.360772043466567993e-02 -3.804958760738372803e-01 1.554536819458007812e-01 1.053255721926689148e-01
3.258371949195861816e-01 1.531679779291152954e-01 -1.404202263802289963e-02 2.252014428377151489e-01 2.909747660160064697e-01 1.290939152240753174e-01 -2.505164444446563721e-01 1.541628092527389526e-01 5.179198831319808960e-02 1.294862031936645508e-01 -2.842160165309906006e-01 -2.151119560003280640e-01 -2.582147717475891113e-01 -2.242560982704162598e-01 2.865026593208312988e-01 -3.274376392364501953e-01 -9.738062322139739990e-02 -3.370203822851181030e-02 1.151179075241088867e-01 2.061770111322402954e-01 -8.047074079513549805e-02 -8.675402402877807617e-02 3.441359847784042358e-02 1.193931624293327332e-01 -6.867529451847076416e-02 -3.452393412590026855e-02 -1.076155453920364380e-01 -2.059478163719177246e-01 2.225518971681594849e-02 3.207154199481010437e-02 -1.060663834214210510e-01 1.016668006777763367e-01
-3.090838491916656494e-01 2.449978142976760864e-02 6.823909282684326172e-02 2.732453346252441406e-01 -4.266674071550369263e-02 2.251754403114318848e-01 -2.195694893598556519e-01 2.235030084848403931e-01 -1.896551102399826050e-01 7.286024838685989380e-02 -2.090204060077667236e-01 1.964115500450134277e-01 -7.227981835603713989e-02 -1.066574826836585999e-01 8.639881014823913574e-02 -5.925533920526504517e-02 -1.366319209337234497e-01 3.130002645775675774e-03 -2.473608776926994324e-02 -7.502017915248870850e-02 1.980569772422313690e-02 1.286943703889846802e-01 -9.334588423371315002e-03 -9.184720367193222046e-02 -4.069235548377037048e-02 1.434682458639144897e-01 -3.269631862640380859e-01 -3.424685075879096985e-02 9.391798824071884155e-02 -3.515269458293914795e-01 1.519632041454315186e-01 4.319037795066833496e-01
-1.348361968994140625e-01 1.054268106818199158e-01 6.183302775025367737e-02 1.483560055494308472e-01 -2.688528299331665039e-01 2.023597210645675659e-01 -1.566590368747711182e-01 2.529123425483703613e-01 1.452642828226089478e-01 -1.028557345271110535e-01 -2.932422757148742676e-01 1.256632735021412373e-03 -3.730504587292671204e-02 -1.988870501518249512e-01 2.439395040273666382e-01 6.645155698060989380e-02 -1.326530985534191132e-02 -6.280922144651412964e-02 1.729258596897125244e-01 -5.960306589258834720e-05 -1.059893444180488586e-01 2.159403078258037567e-02 7.449523359537124634e-02 -1.944815181195735931e-02 7.867574691772460938e-02 8.414637297391891479e-02 -4.022975862026214600e-01 -6.351128220558166504e-02 -1.710498183965682983e-01 -2.736571729183197021e-01 -1.559571921825408936e-01 4.016484618186950684e-01
8.275561034679412842e-02 1.420749425888061523e-01 1.179646328091621399e-01 1.292533278465270996e-01 9.407887607812881470e-02 -2.398358425125479698e-03 -7.886707782745361328e-02 1.804044544696807861e-01 2.460106275975704193e-02 -1.084514409303665161e-01 -1.285064816474914551e-01 -7.576122879981994629e-02 -2.982767820358276367e-01 1.339524090290069580e-01 2.588260173797607422e-01 -2.260780632495880127e-01 3.250716626644134521e-01 8.790783584117889404e-02 -9.079945087432861328e-02 -7.611362636089324951e-02 2.481109052896499634e-01 2.109144628047943115e-02 -2.501976788043975830e-01 1.998425573110580444e-01 8.988026529550552368e-02 -2.570372819900512695e-01 -2.796377837657928467e-01 -4.609039798378944397e-02 2.463293522596359253e-01 -7.092186063528060913e-02 1.105474233627319336e-01 3.327348530292510986e-01
3.077181056141853333e-02 -2.547166310250759125e-03 7.546751946210861206e-02 1.624109447002410889e-01 1.629988476634025574e-02 1.856172382831573486e-01 -5.955747142434120178e-02 3.305493593215942383e-01 2.521423101425170898e-01 1.610359400510787964e-01 -1.816368252038955688e-01 8.115889132022857666e-02 -3.177841603755950928e-01 -1.579150408506393433e-01 1.667734533548355103e-01 1.401008814573287964e-01 -1.563258934766054153e-03 -9.461591392755508423e-02 -9.662887454032897949e-02 8.717478811740875244e-02 -1.322234869003295898e-01 2.077796161174774170e-01 -7.611720263957977295e-02 4.822359606623649597e-02 1.049001663923263550e-01 2.249206304550170898e-01 -3.428729474544525146e-01 4.109446331858634949e-02 -1.696738898754119873e-01 -4.367968440055847168e-01 1.150606125593185425e-01 -9.307293593883514404e-02
2.701539099216461182e-01 -1.432313174009323120e-01 1.784184277057647705e-01 1.337309628725051880e-01 1.250350624322891235e-01 1.909861862659454346e-01 -1.461174339056015015e-01 3.700065910816192627e-01 2.332972884178161621e-01 -1.458334028720855713e-01 -1.620857715606689453e-01 -1.150925531983375549e-01 -1.949601471424102783e-01 -7.524139434099197388e-02 -2.150244265794754028e-01 -2.906326055526733398e-01 -9.001096338033676147e-02 -2.662860155105590820e-01 1.453719139099121094e-01 6.888978183269500732e-02 -2.462202608585357666e-01 1.431232392787933350e-01 -4.032752290368080139e-02 -1.331932395696640015e-01 2.168638817965984344e-02 1.599084883928298950e-01 -1.808212250471115112e-01 -2.857819944620132446e-02 1.158270835876464844e-01 1.988517493009567261e-01 1.346525847911834717e-01 1.443099975585937500e-01
2.983973026275634766e-01 1.162294149398803711e-01 1.412143260240554810e-01 1.329670101404190063e-01 3.335562050342559814e-01 -1.360258460044860840e-01 -3.313601911067962646e-01 1.706877052783966064e-01 2.727224230766296387e-01 1.035915389657020569e-01 -2.847920954227447510e-01 -8.896903693675994873e-02 -7.301630824804306030e-02 -5.723388865590095520e-02 -9.776289761066436768e-02 -1.833259612321853638e-01 -1.028093472123146057e-01 -1.399860084056854248e-01 1.479249149560928345e-01 1.196308657526969910e-01 1.144234538078308105e-01 1.254624724388122559e-01 -3.000420331954956055e-01 -2.979993820190429688e-01 -1.975125074386596680e-01 1.461932361125946045e-01 -5.624479427933692932e-02 -7.110934704542160034e-02 -4.013137146830558777e-02 -2.262617088854312897e-02 1.355088055133819580e-01 4.601199552416801453e-02
1.724731624126434326e-01 6.493324041366577148e-02 -7.199378311634063721e-02 1.973072141408920288e-01 6.403122842311859131e-02 1.613860279321670532e-01 7.380417734384536743e-02 -2.080136537551879883e-01 -8.549858629703521729e-02 2.132896631956100464e-01 -1.009321287274360657e-01 -2.480815649032592773e-01 -4.034472703933715820e-01 4.767084866762161255e-02 1.538757979869842529e-01 -2.929403185844421387e-01 9.944821940734982491e-04 -1.637450605630874634e-01 -5.606101080775260925e-02 -1.284833997488021851e-01 -1.670942753553390503e-01 -7.541114091873168945e-02 2.040651738643646240e-01 1.819862984120845795e-02 -4.049411043524742126e-02 -8.013334125280380249e-03 -1.848146766424179077e-01 -3.917379677295684814e-01 2.070845067501068115e-01 -2.716423571109771729e-01 4.380100592970848083e-02 1.184751167893409729e-01
1.083141863346099854e-01 2.466097772121429443e-01 -5.210919305682182312e-02 -1.308902651071548462e-01 1.598014533519744873e-01 1.707737296819686890e-01 -8.914667367935180664e-02 -1.356759369373321533e-01 2.049843221902847290e-01 1.190831959247589111e-01 -1.880894154310226440e-01 -2.534003853797912598e-01 -2.229132950305938721e-01 2.283787727355957031e-02 5.829606950283050537e-02 -1.029769629240036011e-01 -1.117312535643577576e-01 -1.574299782514572144e-01 1.140487715601921082e-01 -1.268957555294036865e-01 1.063457354903221130e-01 9.800529479980468750e-02 -9.916085004806518555e-02 -9.383766353130340576e-02 -1.587486118078231812e-01 -9.467143565416336060e-02 -2.822425067424774170e-01 -4.429686665534973145e-01 2.207812815904617310e-01 -2.798985838890075684e-01 2.581697143614292145e-02 2.506292462348937988e-01
1.873131394386291504e-01 1.308797597885131836e-01 -2.571302233263850212e-03 2.895790934562683105e-01 2.582801282405853271e-01 1.072683930397033691e-01 -4.000940322875976562e-01 2.006686478853225708e-01 -2.825108543038368225e-02 4.696611687541007996e-02 -2.376127243041992188e-01 -4.005360305309295654e-01 -2.774156332015991211e-01 -6.439618766307830811e-02 2.676895447075366974e-02 -1.295749694108963013e-01 -3.195316344499588013e-02 9.459345042705535889e-02 -2.930342778563499451e-02 2.369662523269653320e-01 3.057772479951381683e-02 -1.408972889184951782e-01 -1.703160698525607586e-03 -9.947746992111206055e-02 -6.488894671201705933e-02 2.553005516529083252e-01 -2.266008779406547546e-02 -1.782827675342559814e-01 1.661067605018615723e-01 -5.947913601994514465e-02 -1.778630018234252930e-01 6.884755939245223999e-02
2.117558121681213379e-01 7.130786031484603882e-02 8.432897180318832397e-02 1.056985557079315186e-01 -1.870435178279876709e-01 2.066308110952377319e-01 -3.775675967335700989e-02 2.633657753467559814e-01 1.930387914180755615e-01 2.215960174798965454e-01 -3.147279620170593262e-01 -6.541968882083892822e-02 -1.684919595718383789e-01 -1.191674359142780304e-02 -4.992540925741195679e-02 1.013951376080513000e-01 1.198588013648986816e-01 -2.971734404563903809e-01 1.046439334750175476e-01 -1.228460744023323059e-01 2.031275629997253418e-02 -2.253813296556472778e-01 -2.222327701747417450e-02 -2.759587578475475311e-02 1.165870390832424164e-02 -1.620110124349594116e-02 -3.025638759136199951e-01 1.478064954280853271e-01 1.636329591274261475e-01 -7.923547178506851196e-02 4.600802659988403320e-01 1.123067736625671387e-01
3.139629662036895752e-01 -2.775256931781768799e-01 8.464126288890838623e-02 4.109167456626892090e-01 1.918383687734603882e-01 2.922358810901641846e-01 -7.240776717662811279e-02 1.418329328298568726e-01 2.007225900888442993e-01 -6.222831550985574722e-03 -4.197920486330986023e-02 -1.137976050376892090e-01 2.201232127845287323e-03 -1.096853986382484436e-01 -2.458001822233200073e-01 -1.429999619722366333e-01 3.984040021896362305e-02 -2.015909403562545776e-01 2.852840907871723175e-02 1.536304503679275513e-01 -1.456352025270462036e-01 2.243088781833648682e-01 9.666637331247329712e-02 -9.565335512161254883e-02 -7.282111793756484985e-03 2.427284270524978638e-01 -2.810434699058532715e-01 7.296777330338954926e-03 1.609119325876235962e-01 1.047407016158103943e-01 1.013405695557594299e-01 1.052685976028442383e-01
2.626639418303966522e-02 -8.729098737239837646e-02 4.424418136477470398e-02 1.049348264932632446e-01 -3.984720911830663681e-03 2.928033769130706787e-01 -2.135679423809051514e-01 2.423977106809616089e-01 2.292665541172027588e-01 5.244724452495574951e-02 -1.779762059450149536e-01 1.612172573804855347e-01 -2.354263067245483398e-01 -1.001711934804916382e-01 2.906533181667327881e-01 1.339154243469238281e-01 -4.199858289211988449e-03 -8.187373727560043335e-02 -5.210368707776069641e-02 2.096627801656723022e-01 -2.211117558181285858e-02 2.343695014715194702e-01 -9.946189820766448975e-02 1.786199510097503662e-01 4.276062548160552979e-02 2.653043568134307861e-01 -3.246534466743469238e-01 8.138544112443923950e-02 -1.799961775541305542e-01 -3.325996398925781250e-01 1.728583574295043945e-01 -1.226129825226962566e-03
1.122316047549247742e-01 1.722422987222671509e-01 -9.626667946577072144e-02 2.855441868305206299e-01 -7.927675545215606689e-02 5.124272033572196960e-02 -4.915041849017143250e-02 3.730955719947814941e-01 3.949656784534454346e-01 2.349330671131610870e-02 -1.844870150089263916e-01 -3.044139407575130463e-02 -1.018364354968070984e-01 -6.287116557359695435e-02 2.484757453203201294e-01 -1.940461993217468262e-01 1.605613827705383301e-01 2.187779992818832397e-01 -1.154014319181442261e-01 -4.821214079856872559e-02 3.793402761220932007e-02 2.550461590290069580e-01 1.477315872907638550e-01 1.039731800556182861e-01 -2.304010093212127686e-01 4.261985421180725098e-02 -2.147841453552246094e-01 -3.442309424281120300e-02 2.304477244615554810e-02 -2.919827774167060852e-02 -3.003448247909545898e-01 1.701782941818237305e-01
-4.898913577198982239e-02 3.820410966873168945e-01 -7.677949219942092896e-02 2.519108057022094727e-01 1.349500268697738647e-01 2.524207830429077148e-01 -2.745459079742431641e-01 5.424140393733978271e-02 -1.506001204252243042e-01 2.493424713611602783e-01 -1.465126425027847290e-01 -1.450991779565811157e-01 -1.380747407674789429e-01 -5.415736883878707886e-02 1.523820012807846069e-01 -3.447263538837432861e-01 -8.828185498714447021e-02 -1.347556803375482559e-02 -1.761595457792282104e-01 8.145025372505187988e-02 6.947523355484008789e-02 6.288945674896240234e-02 -8.032358437776565552e-02 -8.413202315568923950e-02 9.399697184562683105e-03 2.216662839055061340e-02 -2.413558810949325562e-01 -1.444289181381464005e-02 5.014307424426078796e-02 -1.836118549108505249e-01 2.234478294849395752e-01 -3.427365422248840332e-01
1.523257978260517120e-02 -2.782737910747528076e-01 1.393279582262039185e-01 3.823582231998443604e-01 2.183352410793304443e-01 -7.714865356683731079e-02 1.886133477091789246e-02 4.653686285018920898e-02 2.651066482067108154e-01 7.338978350162506104e-02 -3.619133681058883667e-02 8.548101410269737244e-03 -1.023210063576698303e-01 1.524721831083297729e-01 -7.816975563764572144e-02 -4.190684854984283447e-01 1.334291044622659683e-02 -6.055720150470733643e-02 1.331907808780670166e-01 1.755634993314743042e-01 -1.638851910829544067e-01 4.237525537610054016e-02 -3.142799064517021179e-02 -3.285549581050872803e-02 9.894631057977676392e-02 2.274322137236595154e-02 -3.497162163257598877e-01 -8.668895065784454346e-02 9.906542301177978516e-02 -3.609193563461303711e-01 -1.939125806093215942e-01 8.455606549978256226e-02
-3.288685809820890427e-03 1.277145147323608398e-01 4.608794301748275757e-02 2.051384150981903076e-01 7.716890424489974976e-02 1.812843978404998779e-01 -2.501974105834960938e-01 5.881268065422773361e-03 -1.056874021887779236e-01 2.459676861763000488e-01 -3.128889203071594238e-01 4.078450798988342285e-02 3.366455808281898499e-02 -5.453310161828994751e-02 3.443183600902557373e-01 -1.324370801448822021e-01 3.268702924251556396e-01 -2.143360525369644165e-01 -1.110270395874977112e-01 6.974055618047714233e-02 -2.229746878147125244e-01 -1.584759950637817383e-01 3.606228157877922058e-02 1.657867431640625000e-01 -6.669977307319641113e-02 8.651745319366455078e-02 -2.076812833547592163e-01 -7.539461553096771240e-02 2.025028914213180542e-01 -3.838739693164825439e-01 -1.732414774596691132e-02 5.979624018073081970e-02
-9.344537556171417236e-02 -1.887949109077453613e-01 1.302137672901153564e-01 1.952190101146697998e-01 9.800663590431213379e-02 6.082488223910331726e-02 -1.332856118679046631e-01 1.106135100126266479e-01 2.234746329486370087e-02 9.180277585983276367e-02 -3.782548606395721436e-01 -4.520461261272430420e-01 -2.449282109737396240e-01 2.915752306580543518e-02 -1.802572235465049744e-02 -2.157879918813705444e-01 2.252401858568191528e-01 -2.099040001630783081e-01 -7.006219774484634399e-02 1.801051795482635498e-01 2.098621428012847900e-02 1.696512103080749512e-01 1.236468106508255005e-01 1.102713681757450104e-02 -2.783238291740417480e-01 5.313872173428535461e-02 1.215979829430580139e-01 -1.629341393709182739e-01 -3.804222866892814636e-02 -1.952212452888488770e-01 -1.034936979413032532e-01 2.109776139259338379e-01
1.102675870060920715e-01 -4.783966392278671265e-02 -1.343162357807159424e-01 8.867948502302169800e-02 -2.206148505210876465e-01 5.786961317062377930e-02 -2.017707824707031250e-01 2.334683835506439209e-01 1.355937123298645020e-01 1.432204991579055786e-01 -3.443685472011566162e-01 -3.551208078861236572e-01 -2.067297399044036865e-01 -7.862741500139236450e-02 1.236583143472671509e-01 9.971579909324645996e-02 7.778285071253776550e-03 -2.489223927259445190e-01 2.049011411145329475e-03 -2.798415534198284149e-02 5.185379832983016968e-02 1.824530214071273804e-01 6.585153192281723022e-02 -2.139299660921096802e-01 -2.110404521226882935e-02 -6.756630539894104004e-02 -2.697561085224151611e-01 1.810906976461410522e-01 1.794623136520385742e-01 -2.593537233769893646e-02 3.491023480892181396e-01 2.011004239320755005e-01
-8.591725677251815796e-02 -2.304591685533523560e-01 9.470797143876552582e-03 1.796838790178298950e-01 -4.633659124374389648e-02 2.781338095664978027e-01 -6.336665898561477661e-02 -1.245727855712175369e-02 2.590658962726593018e-01 -2.613857947289943695e-02 -1.146219819784164429e-01 1.111023053526878357e-01 -8.701013028621673584e-02 4.346264526247978210e-02 6.201509013772010803e-02 -1.105496287345886230e-01 -1.621391028165817261e-01 -3.868483752012252808e-02 1.764472387731075287e-02 4.585942719131708145e-03 1.217534486204385757e-02 2.508317530155181885e-01 -4.641077294945716858e-02 -4.837001115083694458e-02 5.101130343973636627e-03 -1.447438728064298630e-02 -4.659953117370605469e-01 -9.649825841188430786e-02 -8.186069875955581665e-02 -3.164438605308532715e-01 1.488852798938751221e-01 5.032570958137512207e-01
2.646653354167938232e-01 -7.542148232460021973e-02 1.481874734163284302e-01 3.071447610855102539e-01 2.495044320821762085e-01 1.269269585609436035e-01 1.078772023320198059e-01 1.690955013036727905e-01 2.886607348918914795e-01 -1.893735080957412720e-01 -1.044363230466842651e-01 -2.919961214065551758e-01 -1.345926546491682529e-03 1.237354576587677002e-01 8.765992708504199982e-03 -1.478578597307205200e-01 -3.437516391277313232e-01 2.260059816762804985e-03 -2.203585952520370483e-02 -4.306330904364585876e-02 1.214129626750946045e-01 2.351113408803939819e-01 1.326321959495544434e-01 1.750484257936477661e-01 -7.185842376202344894e-03 -1.227609068155288696e-02 -1.186971142888069153e-01 -2.577325403690338135e-01 2.177133262157440186e-01 -2.599498927593231201e-01 -4.279904440045356750e-02 -2.194217406213283539e-02
-4.809430800378322601e-03 -1.315920203924179077e-01 -2.052026242017745972e-01 4.322646558284759521e-01 1.410321984440088272e-02 2.645293176174163818e-01 3.620686754584312439e-02 -7.896686345338821411e-02 4.561558365821838379e-02 1.043198704719543457e-01 2.348993532359600067e-02 -1.999207735061645508e-01 -3.362519741058349609e-01 1.881964504718780518e-01 2.525814175605773926e-01 -2.773143351078033447e-01 6.790679693222045898e-02 1.463272869586944580e-01 1.428262442350387573e-01 -1.999427974224090576e-01 -7.794476300477981567e-02 1.578959524631500244e-01 -1.082680672407150269e-01 -4.608320444822311401e-02 -1.420401632785797119e-01 5.191478878259658813e-02 -2.332534492015838623e-01 -1.906082481145858765e-01 -3.850828483700752258e-02 -2.925617992877960205e-01 -3.463642671704292297e-02 1.323327515274286270e-02
5.206701904535293579e-02 -1.078399121761322021e-01 -3.710488229990005493e-02 3.278574049472808838e-01 2.199009656906127930e-01 -1.329682916402816772e-01 -3.454667329788208008e-01 3.106120526790618896e-01 1.391384601593017578e-01 -2.103483378887176514e-01 -1.651217341423034668e-01 -1.063210815191268921e-01 -1.005911380052566528e-01 2.065238505601882935e-01 -1.754919886589050293e-01 -2.420703023672103882e-01 -1.749024540185928345e-01 -1.358257532119750977e-01 -1.574400663375854492e-01 1.213653162121772766e-01 1.123066176660358906e-03 2.776289880275726318e-01 -9.864249266684055328e-03 1.756445765495300293e-01 -8.414725959300994873e-02 -1.988984048366546631e-01 -2.280164808034896851e-01 -9.307703375816345215e-02 7.956556975841522217e-02 -1.063291281461715698e-01 4.800621420145034790e-02 1.636022925376892090e-01
-1.720532178878784180e-01 1.550411398056894541e-04 4.471973516047000885e-03 4.511067867279052734e-01 1.681379601359367371e-02 5.939553678035736084e-02 -1.474319100379943848e-01 2.151096463203430176e-01 -2.784876525402069092e-02 5.962478742003440857e-02 -2.806881368160247803e-01 -2.902588546276092529e-01 -1.858164817094802856e-01 -1.333236135542392731e-02 2.795443497598171234e-02 -3.579125404357910156e-01 3.601977825164794922e-01 -1.674415729939937592e-02 -7.239242643117904663e-02 4.210266843438148499e-02 6.748270243406295776e-02 -4.039674252271652222e-02 9.170550107955932617e-02 -1.765434294939041138e-01 -1.488946229219436646e-01 1.927903294563293457e-01 9.863983839750289917e-02 1.801093965768814087e-01 7.441609166562557220e-03 -1.700122505426406860e-01 1.435728818178176880e-01 1.738608330488204956e-01
1.690126955509185791e-01 -9.822770953178405762e-02 1.807862818241119385e-01 -8.191687613725662231e-02 -2.086932957172393799e-01 8.076650649309158325e-02 -2.241978198289871216e-01 3.324909210205078125e-01 1.798016726970672607e-01 1.780998408794403076e-01 -1.450394988059997559e-01 1.041189953684806824e-01 -2.881620526313781738e-01 1.754443794488906860e-01 1.796329170465469360e-01 -4.053941741585731506e-02 9.768258780241012573e-02 -1.085726320743560791e-01 -8.412273228168487549e-02 -1.597799062728881836e-01 4.472758993506431580e-02 8.650837093591690063e-02 1.794761270284652710e-01 1.544587612152099609e-01 -8.355931378901004791e-03 -2.520461976528167725e-01 -3.079746067523956299e-01 3.187527656555175781e-01 8.877112716436386108e-02 -2.755045592784881592e-01 4.287495836615562439e-02 5.182893201708793640e-02
1.169387847185134888e-01 -3.928627818822860718e-02 -2.741714753210544586e-02 1.353401839733123779e-01 2.093651592731475830e-01 -1.162326261401176453e-01 -9.202816337347030640e-02 5.391937121748924255e-02 2.010717540979385376e-01 1.295200884342193604e-01 -3.937028348445892334e-02 -3.495191037654876709e-01 -4.884042963385581970e-02 -6.913538277149200439e-02 2.171662896871566772e-01 -1.891942322254180908e-02 2.090912312269210815e-01 1.612074077129364014e-01 1.019297242164611816e-01 9.436314553022384644e-02 3.026733994483947754e-01 2.551025450229644775e-01 -1.288780719041824341e-01 7.596645504236221313e-02 8.245696127414703369e-02 1.685114204883575439e-01 -2.708051204681396484e-01 -2.624011784791946411e-02 2.394775748252868652e-01 -1.709879636764526367e-01 4.104160070419311523e-01 1.705078929662704468e-01
2.404442578554153442e-01 -1.157923489809036255e-01 -3.013165481388568878e-02 1.335670202970504761e-01 5.941062048077583313e-02 3.319459855556488037e-01 -2.745637893676757812e-01 1.531688868999481201e-01 2.048486322164535522e-01 -2.035137079656124115e-02 -3.063692152500152588e-01 -9.804560989141464233e-02 9.753361344337463379e-02 2.953430823981761932e-02 -5.701041966676712036e-02 -3.214726448059082031e-01 6.518760323524475098e-02 -1.731804944574832916e-02 3.130555152893066406e-02 1.306733638048171997e-01 -1.143666133284568787e-01 3.242903053760528564e-01 2.669939398765563965e-01 -5.576347932219505310e-02 -2.444846779108047485e-01 -8.363280445337295532e-02 -2.821934223175048828e-01 -6.008792668581008911e-02 2.750226296484470367e-02 1.628637760877609253e-01 -1.795965731143951416e-01 9.921695291996002197e-02
3.086945740506052971e-03 -1.638080477714538574e-01 8.812497556209564209e-02 2.170639336109161377e-01 -1.941553205251693726e-01 9.918759763240814209e-02 5.671685189008712769e-02 -9.834304451942443848e-03 2.238430380821228027e-01 6.585183739662170410e-02 -6.056950092315673828e-01 -2.567223012447357178e-01 -1.615620702505111694e-01 5.054672434926033020e-02 4.055127874016761780e-02 -2.339895069599151611e-01 2.392854541540145874e-01 -1.021780967712402344e-01 5.295570194721221924e-02 -1.753561198711395264e-01 -1.285240636207163334e-03 5.007908493280410767e-02 1.860527992248535156e-01 -3.549290820956230164e-02 -1.510712951421737671e-01 1.181358024477958679e-01 -6.458583474159240723e-02 -9.816077351570129395e-02 1.085176914930343628e-01 -2.478452473878860474e-01 -9.342814236879348755e-02 1.516722738742828369e-01
-7.023493945598602295e-02 -1.568205654621124268e-02 -9.564322978258132935e-02 1.605304777622222900e-01 1.706645451486110687e-02 3.080001771450042725e-01 1.394286900758743286e-01 3.214695751667022705e-01 1.586501747369766235e-01 3.028739988803863525e-01 -2.095527350902557373e-01 -1.155216395854949951e-01 -2.562737166881561279e-01 1.150216981768608093e-01 3.250720202922821045e-01 4.928047582507133484e-02 4.936094954609870911e-02 -4.565840587019920349e-02 7.507658004760742188e-02 -3.058239119127392769e-03 8.169136196374893188e-02 2.527306377887725830e-01 2.241534739732742310e-01 -8.058751374483108521e-02 -1.346816569566726685e-01 -1.797730177640914917e-01 -2.168451398611068726e-01 1.080938428640365601e-01 7.796501368284225464e-02 -1.883699297904968262e-01 2.786171436309814453e-01 1.224460601806640625e-01
5.838074162602424622e-02 1.197594031691551208e-01 1.026399782858788967e-03 1.455843448638916016e-01 2.880805637687444687e-03 9.764163941144943237e-02 -2.121164202690124512e-01 7.448074966669082642e-02 -9.087345749139785767e-02 -1.081404462456703186e-01 -2.055470198392868042e-01 2.431383915245532990e-02 -1.673892885446548462e-01 2.405538558959960938e-01 9.182621538639068604e-02 -2.410086244344711304e-01 1.520314365625381470e-01 -1.435143202543258667e-01 -4.259068518877029419e-02 -9.754975885152816772e-02 6.429719179868698120e-02 2.307990491390228271e-01 -4.110545217990875244e-01 1.365635246038436890e-01 1.697392761707305908e-01 2.947673574090003967e-02 -2.567084729671478271e-01 -1.807474195957183838e-01 2.018143981695175171e-01 -8.955718576908111572e-02 -7.925755530595779419e-02 4.499297142028808594e-01
2.493908554315567017e-01 9.754026681184768677e-02 2.053248286247253418e-01 -4.188616946339607239e-02 5.455544963479042053e-02 9.502395242452621460e-02 -2.131446748971939087e-01 3.635016456246376038e-02 -1.171966493129730225e-01 2.083389759063720703e-01 -1.648185849189758301e-01 -1.242199242115020752e-01 -2.584316134452819824e-01 -9.533976763486862183e-02 3.133041262626647949e-01 2.875152826309204102e-01 7.836429774761199951e-02 1.894430369138717651e-01 -8.988165110349655151e-02 -1.086816098541021347e-02 2.652528882026672363e-02 1.999939978122711182e-01 -7.092291861772537231e-02 -3.071173131465911865e-01 -1.514218151569366455e-01 -6.014322862029075623e-02 -3.807629644870758057e-01 -9.469688683748245239e-02 5.344239994883537292e-02 -1.676345467567443848e-01 1.177469044923782349e-01 2.314912080764770508e-01
2.118761986494064331e-01 -9.758618474006652832e-02 3.635587543249130249e-02 -1.557332114316523075e-03 2.375770509243011475e-01 4.959772899746894836e-02 7.372307125478982925e-03 2.877970337867736816e-01 4.636459350585937500e-01 3.938216343522071838e-02 5.136735737323760986e-02 -2.400424629449844360e-01 -2.060031443834304810e-01 8.047200739383697510e-03 -1.606750935316085815e-01 -3.591461107134819031e-02 -1.202620863914489746e-01 -2.252704277634620667e-02 -3.572388086467981339e-04 1.274091750383377075e-01 1.898230314254760742e-01 3.658401370048522949e-01 4.331555962562561035e-02 1.009855791926383972e-01 -1.166620850563049316e-01 -7.879786938428878784e-02 -1.299239099025726318e-01 -1.650303602218627930e-01 3.005532920360565186e-01 -2.350004464387893677e-01 1.525731682777404785e-01 -1.008512377738952637e-01
6.990300118923187256e-02 9.065583348274230957e-03 -9.988433867692947388e-02 -9.917171671986579895e-03 8.226508647203445435e-02 1.990822553634643555e-01 -1.714765727519989014e-01 3.575349450111389160e-01 -5.535741150379180908e-02 1.602750122547149658e-01 -1.019314378499984741e-01 -7.449453324079513550e-02 -4.057276621460914612e-02 3.119492828845977783e-01 7.173516601324081421e-02 -5.560588464140892029e-02 1.586025953292846680e-01 -2.248694747686386108e-02 2.267419844865798950e-01 1.588804996572434902e-03 -1.396680809557437897e-02 1.538607478141784668e-01 -2.219292819499969482e-01 -3.278960287570953369e-01 5.632691085338592529e-02 9.259092062711715698e-02 -4.103715419769287109e-01 -3.602421879768371582e-01 1.069742590188980103e-01 -1.988069862127304077e-01 -1.264131627976894379e-02 1.032812744379043579e-01
3.328936100006103516e-01 -1.320394724607467651e-01 7.035850733518600464e-02 2.925834655761718750e-01 3.158165812492370605e-01 -2.211316116154193878e-02 -2.250266224145889282e-01 -3.337205573916435242e-02 2.025774419307708740e-01 -1.086164191365242004e-01 -3.930528461933135986e-01 5.419958010315895081e-02 -1.506127417087554932e-01 1.597958803176879883e-01 2.168688923120498657e-01 -2.156728059053421021e-01 1.420247703790664673e-01 7.735043298453092575e-03 -1.800681464374065399e-02 2.615925967693328857e-01 -8.355771191418170929e-03 -1.719437986612319946e-01 -5.824828147888183594e-02 -1.287355870008468628e-01 -2.749305963516235352e-01 6.284493207931518555e-02 -4.151764512062072754e-02 -4.082113131880760193e-02 2.010695338249206543e-01 -8.196449279785156250e-02 -6.392136961221694946e-02 6.661691516637802124e-02
2.620787024497985840e-01 2.020799964666366577e-01 -1.139132529497146606e-01 1.498420834541320801e-01 1.084270700812339783e-01 -3.124981559813022614e-02 -2.865114808082580566e-01 4.625592380762100220e-02 3.736256659030914307e-01 -8.374709635972976685e-02 -2.761730849742889404e-01 -2.207806110382080078e-01 -2.463292181491851807e-01 2.441815100610256195e-02 -2.706948220729827881e-01 -1.413256116211414337e-02 2.769686467945575714e-02 1.140282899141311646e-01 2.164553850889205933e-01 1.773354262113571167e-01 -4.030913114547729492e-02 1.198688149452209473e-01 4.428584873676300049e-02 -2.871994078159332275e-01 -1.373042166233062744e-01 2.141717523336410522e-01 -6.586417555809020996e-02 1.471928507089614868e-01 1.644761487841606140e-02 -1.671558171510696411e-01 -2.102834172546863556e-02 1.995620429515838623e-01
-7.665588054805994034e-03 2.395738363265991211e-01 1.325375735759735107e-01 5.261013656854629517e-02 -6.176047772169113159e-02 -2.743883803486824036e-02 -2.486721128225326538e-01 2.008557170629501343e-01 -2.262148074805736542e-02 1.129092350602149963e-01 -1.507712304592132568e-01 -2.279437929391860962e-01 -4.001342356204986572e-01 6.273923814296722412e-02 -2.567565739154815674e-01 -7.872555404901504517e-02 -1.624521315097808838e-01 -1.060791388154029846e-01 -9.333761036396026611e-02 2.471519410610198975e-01 -8.010282367467880249e-02 5.503620952367782593e-02 1.409405022859573364e-01 4.991458356380462646e-02 -1.060068085789680481e-01 1.846753358840942383e-01 -4.739581346511840820e-01 -1.260123029351234436e-02 2.228542864322662354e-01 1.244091708213090897e-02 -1.230537369847297668e-01 1.304165869951248169e-01
-6.870994716882705688e-02 -5.590983852744102478e-02 6.959306448698043823e-02 2.230693399906158447e-01 6.455177813768386841e-02 3.895522654056549072e-01 1.073100045323371887e-02 1.498139351606369019e-01 1.827824562788009644e-01 -6.953347474336624146e-02 -2.736347913742065430e-01 -6.949158757925033569e-02 -3.707933425903320312e-02 7.641260325908660889e-02 2.908378839492797852e-01 -3.185573965311050415e-02 4.807878285646438599e-02 -5.088357999920845032e-02 7.469193637371063232e-02 2.310377657413482666e-01 -4.311083555221557617e-01 -4.858564957976341248e-02 1.182361319661140442e-01 1.083229184150695801e-01 2.194244042038917542e-02 1.677759140729904175e-01 -3.127843737602233887e-01 6.619947403669357300e-02 -1.446031481027603149e-01 -3.303935229778289795e-01 -2.248330786824226379e-02 -9.538958221673965454e-02
2.025145590305328369e-01 1.347867958247661591e-02 4.102893639355897903e-03 2.613796293735504150e-01 9.535901248455047607e-02 7.215630263090133667e-02 -2.397673577070236206e-01 3.247149586677551270e-01 4.734602198004722595e-02 1.055959165096282959e-01 -3.095156848430633545e-01 -1.880503594875335693e-01 -3.031876087188720703e-01 -2.369919419288635254e-01 3.818891346454620361e-01 -1.558567881584167480e-01 -1.174752488732337952e-01 -6.941850483417510986e-02 1.219019070267677307e-01 1.319937258958816528e-01 -4.889253061264753342e-03 -1.583534181118011475e-01 -1.279129534959793091e-01 4.837297368794679642e-03 4.531845077872276306e-02 -3.017423674464225769e-03 -1.167924702167510986e-01 -3.755158782005310059e-01 -2.398187667131423950e-02 6.554909981787204742e-03 2.362968400120735168e-02 1.377314794808626175e-02
2.089450508356094360e-01 -2.476799190044403076e-01 1.277387049049139023e-02 3.245392441749572754e-01 1.965262591838836670e-01 1.663521379232406616e-01 -2.036543637514114380e-01 -6.163309141993522644e-02 2.494006752967834473e-01 7.021619379520416260e-02 -2.145779877901077271e-01 1.873504817485809326e-01 -2.022356539964675903e-01 -2.918793633580207825e-02 -1.876943409442901611e-01 -8.519021794199943542e-03 -2.217588722705841064e-01 -8.886474370956420898e-02 9.898986667394638062e-02 1.087862625718116760e-02 -3.944717347621917725e-02 -1.043112426996231079e-01 -1.411938816308975220e-01 -9.202799201011657715e-02 -6.007194053381681442e-03 -4.598960280418395996e-03 -3.311478793621063232e-01 2.573683857917785645e-02 1.124999448657035828e-01 -7.769629359245300293e-02 2.431427240371704102e-01 3.957113623619079590e-01
-4.155328124761581421e-02 3.673524409532546997e-02 1.441075354814529419e-01 5.880972370505332947e-02 -1.551436819136142731e-02 -8.655086904764175415e-02 8.348079025745391846e-02 -6.664827466011047363e-02 1.963882297277450562e-01 1.622003763914108276e-01 -5.599223375320434570e-01 -1.211110576987266541e-01 -7.557351142168045044e-02 1.897987276315689087e-01 3.773212432861328125e-02 -3.188143074512481689e-01 4.517694190144538879e-02 -2.005743235349655151e-02 -1.493976712226867676e-01 -7.257930934429168701e-02 1.098264306783676147e-01 2.231917576864361763e-03 1.312065422534942627e-01 -8.869957923889160156e-02 -1.532465666532516479e-01 1.347285062074661255e-01 -2.357154190540313721e-01 -6.544151902198791504e-02 -8.614786714315414429e-02 -4.687754511833190918e-01 8.328634500503540039e-02 -1.136956140398979187e-01
-1.400036830455064774e-02 -2.435944676399230957e-01 1.294023990631103516e-01 5.091653391718864441e-02 2.684877514839172363e-01 3.053488731384277344e-01 -1.551351416856050491e-02 1.392168104648590088e-01 1.301305741071701050e-01 1.218957453966140747e-01 -2.840577960014343262e-01 -1.646013557910919189e-01 -3.368504345417022705e-01 -1.611891239881515503e-01 1.031646598130464554e-02 -1.955041438341140747e-01 1.234537810087203979e-01 8.254206180572509766e-02 -1.093943230807781219e-02 -1.927271634340286255e-01 1.703136861324310303e-01 -1.404190510511398315e-01 5.286114290356636047e-02 -5.436382815241813660e-02 2.985995411872863770e-01 -6.101409345865249634e-02 -2.825473845005035400e-01 -1.483336091041564941e-01 2.770034670829772949e-01 7.331180572509765625e-02 1.517175436019897461e-01 7.206904888153076172e-02
3.905529677867889404e-01 1.110629960894584656e-01 3.117240965366363525e-01 3.197254836559295654e-01 5.516628921031951904e-02 -3.434144333004951477e-02 2.297711931169033051e-02 5.491929873824119568e-02 2.306914329528808594e-01 5.623909085988998413e-02 -3.132604956626892090e-01 1.612035557627677917e-02 -3.577430844306945801e-01 2.071932703256607056e-01 -3.899236395955085754e-02 -2.140444517135620117e-01 -3.325586020946502686e-02 -1.783767193555831909e-01 1.312786787748336792e-01 7.977290451526641846e-02 4.465217888355255127e-02 4.988214746117591858e-02 1.352596431970596313e-01 -3.023455664515495300e-02 6.473743170499801636e-02 1.799960285425186157e-01 -1.284455358982086182e-01 2.043620198965072632e-01 1.649752706289291382e-01 -5.073998495936393738e-02 -5.278977379202842712e-02 2.175070643424987793e-01
1.842630803585052490e-01 -2.905527688562870026e-02 -5.541380494832992554e-02 -8.587302640080451965e-03 3.027669787406921387e-01 3.260005638003349304e-02 -3.587758839130401611e-01 2.782426774501800537e-01 -2.043237537145614624e-02 3.300052881240844727e-01 3.510168194770812988e-02 -8.594249933958053589e-02 -1.479444094002246857e-02 1.032132282853126526e-01 1.972507834434509277e-01 -3.520383834838867188e-01 4.267109557986259460e-02 1.061008647084236145e-01 -9.754492342472076416e-02 6.391578167676925659e-02 8.998002111911773682e-02 1.364900171756744385e-01 -6.365180015563964844e-02 3.023456782102584839e-02 1.322602629661560059e-01 3.718132898211479187e-02 -4.008643031120300293e-01 -1.364573985338211060e-01 3.001292645931243896e-01 6.451324373483657837e-02 -8.221858739852905273e-02 -1.182419136166572571e-01
1.869569718837738037e-02 -8.676627278327941895e-02 -1.139157712459564209e-01 6.615144759416580200e-02 8.043094538152217865e-03 -6.797867827117443085e-04 -1.353763043880462646e-01 3.085119128227233887e-01 -1.442559715360403061e-02 3.965819776058197021e-01 -2.059896588325500488e-01 -3.910801112651824951e-01 -2.711881101131439209e-01 6.150569766759872437e-02 2.423066198825836182e-01 2.911798283457756042e-02 -8.568862080574035645e-02 -1.323869079351425171e-01 -6.008842960000038147e-02 9.813190996646881104e-02 1.185634806752204895e-01 1.806025505065917969e-01 2.263180539011955261e-02 -1.338453143835067749e-01 2.455804683268070221e-02 -9.395303577184677124e-02 -2.755309045314788818e-01 2.293206900358200073e-01 5.744291841983795166e-02 -1.491506695747375488e-01 3.169399797916412354e-01 6.563489884138107300e-02
-2.008608579635620117e-01 -2.038928307592868805e-02 1.507192105054855347e-01 5.867624282836914062e-02 8.102151006460189819e-02 8.789449930191040039e-02 -2.258797138929367065e-01 -1.078775674104690552e-01 1.418673545122146606e-01 -3.024569153785705566e-01 1.746031828224658966e-02 -1.091120913624763489e-01 -2.874321937561035156e-01 9.397221356630325317e-02 3.656279668211936951e-02 -3.586961030960083008e-01 -6.125396583229303360e-03 -5.771389231085777283e-02 1.939530074596405029e-01 1.753717362880706787e-01 1.371297985315322876e-02 1.299852728843688965e-01 -8.358332514762878418e-02 -1.530978828668594360e-01 -1.962899789214134216e-02 -1.198577880859375000e-01 -2.813364565372467041e-01 -4.139603376388549805e-01 1.705302894115447998e-01 -3.848445042967796326e-02 2.116526216268539429e-01 2.258155643939971924e-01
-2.139028627425432205e-03 3.529918789863586426e-01 -1.631451845169067383e-01 3.884620070457458496e-01 4.887392744421958923e-02 1.726147830486297607e-01 -1.150675192475318909e-01 -6.043728440999984741e-02 -4.176262766122817993e-02 1.790734082460403442e-01 -2.733702957630157471e-01 -3.745384514331817627e-02 4.334645345807075500e-02 -3.507687523961067200e-02 2.688511610031127930e-01 -2.193314582109451294e-01 7.013575732707977295e-02 1.535980999469757080e-01 -2.318778038024902344e-01 5.627174675464630127e-02 1.181551348417997360e-02 1.640869677066802979e-01 -6.830552965402603149e-02 2.086380124092102051e-02 7.235454767942428589e-02 -1.251354515552520752e-01 -2.990749180316925049e-01 -4.867529496550559998e-02 2.806642949581146240e-01 -1.850042045116424561e-01 1.735626012086868286e-01 -2.047209143638610840e-01
1.807281970977783203e-01 -4.411163553595542908e-02 2.953854855149984360e-03 3.179351687431335449e-01 1.725771576166152954e-01 8.811879903078079224e-02 -3.500070869922637939e-01 1.970415264368057251e-01 1.357173621654510498e-01 1.210905089974403381e-01 -4.114958047866821289e-01 -2.925180494785308838e-01 -2.071578353643417358e-01 -1.560651659965515137e-01 3.226891160011291504e-01 -1.831019967794418335e-01 -6.772566586732864380e-02 2.085503004491329193e-02 1.853499561548233032e-01 4.990844801068305969e-02 1.090908795595169067e-02 -4.982587695121765137e-02 -9.757385402917861938e-02 2.381668426096439362e-02 6.639411300420761108e-02 -9.274575859308242798e-02 -5.782253295183181763e-02 -2.627064883708953857e-01 -1.727528572082519531e-01 -4.957085475325584412e-03 -5.217207595705986023e-02 1.995134865865111351e-03
4.792975783348083496e-01 3.846666589379310608e-02 3.261451795697212219e-02 1.975688040256500244e-01 -4.356047138571739197e-03 -1.568456552922725677e-02 -1.939154714345932007e-01 1.808944344520568848e-01 1.458248049020767212e-01 3.015965595841407776e-02 -1.742025762796401978e-01 -7.762034982442855835e-02 -3.346420526504516602e-01 -2.991468459367752075e-02 3.466329276561737061e-01 -1.463048607110977173e-01 -3.682387247681617737e-02 -1.675226241350173950e-01 1.236912086606025696e-01 1.791009604930877686e-01 -6.709814816713333130e-02 1.211082860827445984e-01 1.707331091165542603e-01 -2.420038729906082153e-02 9.605588763952255249e-02 -5.497469566762447357e-03 -1.217380464076995850e-01 -4.154213964939117432e-01 1.207392588257789612e-01 -8.811281062662601471e-03 -7.433041930198669434e-02 5.085795745253562927e-02
3.666896000504493713e-02 8.158023655414581299e-02 9.108360856771469116e-02 3.096059709787368774e-02 1.827579736709594727e-01 1.085370332002639771e-01 -1.153064817190170288e-01 2.879256904125213623e-01 1.109018102288246155e-01 4.745844379067420959e-02 -4.625593423843383789e-01 -1.156550049781799316e-01 -1.350222229957580566e-01 1.314270198345184326e-01 2.540773451328277588e-01 6.442688405513763428e-02 5.644866824150085449e-02 9.108070284128189087e-02 -3.004690706729888916e-01 4.170362949371337891e-01 -6.749448180198669434e-02 -1.910121291875839233e-01 1.798102445900440216e-02 -4.493720084428787231e-02 6.930426508188247681e-02 8.820505440235137939e-02 -2.379275709390640259e-01 -2.034165710210800171e-01 1.896505206823348999e-01 -9.742023050785064697e-02 -1.163373515009880066e-01 -8.147740364074707031e-02
1.783161312341690063e-01 1.840891391038894653e-01 9.366194158792495728e-02 2.061182111501693726e-01 -1.474661286920309067e-02 2.074586972594261169e-02 -2.663607001304626465e-01 2.191631346940994263e-01 2.207029014825820923e-01 -1.100319158285856247e-02 -4.187667965888977051e-01 -3.018119931221008301e-01 -1.486944556236267090e-01 -4.138448089361190796e-02 1.873692423105239868e-01 -1.422284841537475586e-01 -4.825326800346374512e-02 1.719908863306045532e-01 1.552512943744659424e-01 2.051807343959808350e-01 4.053288698196411133e-02 -8.148158341646194458e-02 -2.744420617818832397e-02 2.192192673683166504e-01 -3.139800950884819031e-02 6.415459513664245605e-02 -1.836120337247848511e-01 -3.066846728324890137e-01 -1.818877011537551880e-01 -1.343584954738616943e-01 2.737463079392910004e-02 -1.703639328479766846e-01
1.206547096371650696e-01 1.206665858626365662e-02 6.757624447345733643e-02 1.496642678976058960e-01 1.793848909437656403e-02 -8.431417495012283325e-02 -2.040977030992507935e-01 1.651685088872909546e-01 2.702195942401885986e-01 9.853284806013107300e-02 -2.392286807298660278e-01 1.304459571838378906e-01 -1.948843300342559814e-01 -1.634816527366638184e-01 -9.209448844194412231e-02 -4.406695365905761719e-01 1.140165925025939941e-01 -1.538314819335937500e-01 -7.387165911495685577e-03 3.923201002180576324e-03 5.686902627348899841e-02 -3.769111335277557373e-01 -1.389159113168716431e-01 -2.483537793159484863e-02 1.472805738449096680e-01 1.126520037651062012e-01 -3.803565502166748047e-01 1.233034357428550720e-01 1.415152102708816528e-01 4.066919442266225815e-03 1.855790019035339355e-01 8.323834836483001709e-02
-2.543674409389495850e-02 -4.946111887693405151e-02 -8.594408631324768066e-02 3.584798872470855713e-01 -1.326915323734283447e-01 -1.199902147054672241e-01 -1.279999762773513794e-01 -1.237328425049781799e-01 -1.668935120105743408e-01 6.567554175853729248e-02 -3.862906098365783691e-01 -4.524056240916252136e-02 -1.695781499147415161e-01 1.744624823331832886e-01 2.336560785770416260e-01 -3.470652997493743896e-01 -1.600843220949172974e-01 8.017617277801036835e-03 8.496350049972534180e-02 5.833254009485244751e-02 -4.325255379080772400e-02 9.602458029985427856e-02 6.549253314733505249e-02 -1.890067756175994873e-01 -2.579151690006256104e-01 -3.151553496718406677e-02 -3.943304717540740967e-01 8.390779048204421997e-02 -1.129469573497772217e-01 -1.583559662103652954e-01 1.544231623411178589e-01 2.210577577352523804e-02
3.180526494979858398e-01 2.002803832292556763e-01 3.871644437313079834e-01 3.896997869014739990e-02 -2.320604957640171051e-02 2.209146171808242798e-01 -3.605354130268096924e-01 -1.231376677751541138e-01 2.304535657167434692e-01 2.772095426917076111e-02 -2.439176142215728760e-01 -2.253962159156799316e-01 -3.544349223375320435e-02 1.867561368271708488e-03 -1.585897058248519897e-01 -6.809484679251909256e-03 1.212707981467247009e-01 1.590762585401535034e-01 -1.683896631002426147e-01 1.556332260370254517e-01 -1.458528935909271240e-01 1.287534683942794800e-01 4.907862842082977295e-02 7.537823915481567383e-02 5.266951024532318115e-02 3.220834955573081970e-02 -2.067844271659851074e-01 5.487928166985511780e-02 8.422499150037765503e-02 -5.420773848891258240e-02 1.174806207418441772e-01 3.320310115814208984e-01
1.038443446159362793e-01 -8.709689229726791382e-02 -1.460419148206710815e-01 8.395899087190628052e-02 3.543974889907985926e-04 -1.099857222288846970e-02 -1.602563112974166870e-01 1.560538262128829956e-01 1.541621685028076172e-01 9.126806259155273438e-02 -9.905776381492614746e-02 -2.780186235904693604e-01 -2.088729441165924072e-01 -1.643339991569519043e-01 2.098068296909332275e-01 -9.300803393125534058e-02 1.057913452386856079e-01 8.853368461132049561e-02 9.460859745740890503e-02 5.041584745049476624e-02 5.486069992184638977e-02 2.417476326227188110e-01 1.001327410340309143e-01 -3.253690302371978760e-01 -5.906038731336593628e-02 -1.758491434156894684e-02 -2.160860896110534668e-01 8.148658275604248047e-02 5.218092799186706543e-01 -1.574736982583999634e-01 2.765322029590606689e-01 1.484663933515548706e-01
-1.243788003921508789e-01 1.866094172000885010e-01 1.835074573755264282e-01 1.989392787218093872e-01 3.086233437061309814e-01 1.487901955842971802e-01 -6.879825890064239502e-02 1.863862872123718262e-01 -3.253285214304924011e-02 -2.078008055686950684e-01 4.710241407155990601e-02 -1.698479354381561279e-01 -3.746284544467926025e-01 1.604641675949096680e-01 5.082394927740097046e-02 -1.627235673367977142e-03 4.148473218083381653e-02 -1.594562828540802002e-01 7.141231000423431396e-02 1.324819177389144897e-01 -3.937143087387084961e-02 -4.199173301458358765e-02 -6.241948902606964111e-02 -1.132948026061058044e-01 4.859953746199607849e-02 3.945427834987640381e-01 -2.689196467399597168e-01 4.731233045458793640e-02 3.048573136329650879e-01 -2.223144322633743286e-01 1.045126020908355713e-01 1.410569399595260620e-01
7.165388762950897217e-02 -2.140476405620574951e-01 3.530627489089965820e-02 2.260844260454177856e-01 -1.202564872801303864e-02 -1.166217215359210968e-02 -1.789611279964447021e-01 9.545182436704635620e-02 1.918303519487380981e-01 -4.529296606779098511e-02 -2.879595197737216949e-02 3.421542793512344360e-02 -3.932217955589294434e-01 4.198259487748146057e-02 2.676464915275573730e-01 -4.034131299704313278e-03 -6.829634308815002441e-02 -2.175907976925373077e-02 -1.838207099353894591e-04 1.568867266178131104e-01 -2.070430964231491089e-01 -2.580842562019824982e-02 1.935736835002899170e-01 2.475490421056747437e-01 5.267912521958351135e-02 -2.373139373958110809e-02 -2.523950934410095215e-01 -2.327886968851089478e-01 -1.611310872249305248e-03 -2.059585154056549072e-01 4.910081326961517334e-01 9.800390154123306274e-02
-6.268420070409774780e-02 1.358952838927507401e-02 1.842902451753616333e-01 3.680527582764625549e-02 3.132136762142181396e-01 2.870814800262451172e-01 -8.442206680774688721e-02 -5.538411065936088562e-02 1.760648041963577271e-01 1.785089522600173950e-01 -3.594406545162200928e-01 -2.321964502334594727e-01 -3.157154023647308350e-01 -1.004952639341354370e-01 1.165003105998039246e-01 7.345034927129745483e-02 -1.207782030105590820e-01 2.426337450742721558e-01 1.498263478279113770e-01 3.518760576844215393e-02 -2.815972268581390381e-02 -2.354539036750793457e-01 1.067276671528816223e-02 -1.014221236109733582e-01 1.757263392210006714e-01 5.575751140713691711e-02 -2.514570951461791992e-01 -6.578453630208969116e-02 2.420041263103485107e-01 1.265012286603450775e-02 2.543192207813262939e-01 8.005017787218093872e-02
9.119794517755508423e-02 -1.014114543795585632e-01 3.677146434783935547e-01 2.087051123380661011e-01 -2.296249270439147949e-01 1.240167692303657532e-01 -2.544023990631103516e-01 1.207199245691299438e-01 1.058751270174980164e-01 1.916801184415817261e-01 -1.629750132560729980e-01 -9.419060498476028442e-02 7.492087036371231079e-02 8.555334061384201050e-02 -5.288305506110191345e-02 -2.517291903495788574e-02 -3.070806711912155151e-02 -2.209575623273849487e-01 -1.234195567667484283e-02 8.454024046659469604e-02 7.250600308179855347e-02 8.342237025499343872e-02 -5.033787339925765991e-02 -2.277422696352005005e-01 7.896517217159271240e-02 9.910319745540618896e-02 -5.444192886352539062e-01 1.504829674959182739e-01 -1.771995276212692261e-01 -5.238119140267372131e-02 2.402601987123489380e-01 -6.953034549951553345e-02
1.707300245761871338e-01 4.184583202004432678e-02 -1.097440198063850403e-01 1.305995136499404907e-01 9.720420837402343750e-02 1.778257787227630615e-01 6.702978909015655518e-02 1.759354919195175171e-01 6.597832590341567993e-02 4.179205596446990967e-01 -7.374010980129241943e-02 -2.600574493408203125e-01 -3.766882717609405518e-01 -2.706164680421352386e-02 2.501420676708221436e-01 8.230731636285781860e-02 -1.723476126790046692e-02 -1.397111415863037109e-01 -1.985745877027511597e-02 -4.949322342872619629e-02 9.408945590257644653e-02 7.794921845197677612e-02 2.162288129329681396e-01 -1.143840327858924866e-01 7.152096182107925415e-02 1.471211202442646027e-02 -1.288651954382658005e-02 -1.825305260717868805e-02 -3.009118326008319855e-02 -3.823090791702270508e-01 3.629778325557708740e-01 1.317419558763504028e-01
2.143801897764205933e-01 -1.169803142547607422e-01 1.007214561104774475e-01 -3.520772233605384827e-02 -1.063465699553489685e-01 -1.058906409889459610e-02 -1.608144193887710571e-01 4.473250010050833225e-04 1.509184241294860840e-01 1.066393405199050903e-01 -2.565535306930541992e-01 -1.949442327022552490e-01 -1.140136420726776123e-01 -6.840201467275619507e-02 3.523484468460083008e-01 9.541874378919601440e-02 2.587198019027709961e-01 6.592684239149093628e-02 1.199159622192382812e-01 2.596073150634765625e-01 -7.152129709720611572e-02 4.056247770786285400e-01 3.488708660006523132e-02 -2.173942476511001587e-01 -1.399555522948503494e-02 1.071737781167030334e-01 -3.026704490184783936e-01 -4.398715496063232422e-02 2.627423107624053955e-01 -5.035323277115821838e-02 2.298327833414077759e-01 4.455498978495597839e-02
[truncated: 3,269,096 more chars]
