# Supplementary material for: The Language of Innovation
Source: PLoS One. 2020 Apr 30;15(4):e0230107. doi: 10.1371/journal.pone.0230107 (PMC7194493; doi:10.1371/journal.pone.0230107)
Supplement: S22 File — (GZ) [file pone.0230107.s022.tar.gz › 2000-2004/V2Run_27_VS_4500_embeddings2000-2004ED32.txt]

6.990835815668106079e-02 -1.394692808389663696e-01 2.918671369552612305e-01 1.656533628702163696e-01 2.053913027048110962e-01 4.926579073071479797e-02 1.474466025829315186e-01 -2.622250020503997803e-01 2.702192962169647217e-01 2.136749178171157837e-01 -4.225611686706542969e-01 -2.271521389484405518e-01 -8.881574124097824097e-02 6.111236289143562317e-02 1.021013502031564713e-02 -3.447022289037704468e-03 1.144368499517440796e-01 1.324638724327087402e-01 -5.357299745082855225e-02 -2.959679253399372101e-02 -1.686339080333709717e-01 8.838517218828201294e-02 -9.808050096035003662e-02 1.734813749790191650e-01 -9.938375651836395264e-02 -4.110970795154571533e-01 -5.036220420151948929e-03 1.876748725771903992e-02 1.700847297906875610e-01 -5.345232412219047546e-02 1.752257943153381348e-01 -1.234877258539199829e-01
2.461309544742107391e-02 -1.163572743535041809e-01 1.454308032989501953e-01 -9.552735090255737305e-02 2.939886972308158875e-02 -9.447501599788665771e-02 3.806958496570587158e-01 -2.572304904460906982e-01 4.460423812270164490e-02 -1.031897738575935364e-01 -5.091940611600875854e-02 9.680342674255371094e-02 -3.226794898509979248e-01 5.130518972873687744e-02 -1.418558657169342041e-01 1.193211525678634644e-01 2.425055950880050659e-01 2.737015783786773682e-01 8.290932327508926392e-02 1.180404797196388245e-01 -7.151718437671661377e-02 2.235845625400543213e-01 -8.181048929691314697e-02 -2.115357667207717896e-01 -1.083005294203758240e-01 -4.655671417713165283e-01 1.176332533359527588e-01 2.208041548728942871e-01 3.561202064156532288e-02 4.442914575338363647e-02 -9.151553362607955933e-02 -7.219032943248748779e-02
1.808839291334152222e-01 -1.345466226339340210e-01 3.593133091926574707e-01 5.288982298225164413e-03 8.846039324998855591e-02 1.773544400930404663e-01 -5.482770968228578568e-03 -2.102600336074829102e-01 2.090206146240234375e-01 1.476075947284698486e-01 8.256359398365020752e-02 -1.920727342367172241e-01 -4.541437327861785889e-02 1.962148696184158325e-01 -1.483303308486938477e-02 1.468086335808038712e-02 3.300062119960784912e-01 1.035555303096771240e-01 -7.404239475727081299e-02 1.036608666181564331e-01 -2.946809679269790649e-02 -1.756474524736404419e-01 4.235717281699180603e-02 -4.555411264300346375e-02 1.094886958599090576e-01 -2.975618839263916016e-01 3.798448443412780762e-01 2.017638385295867920e-01 1.926740109920501709e-01 2.947191894054412842e-01 1.620276644825935364e-02 -7.161207497119903564e-02
3.942018747329711914e-01 -2.427510470151901245e-01 1.535039097070693970e-01 -2.888314612209796906e-02 1.910365223884582520e-01 9.386551380157470703e-02 1.548803411424160004e-02 -3.663218813017010689e-03 1.147966012358665466e-01 2.319960296154022217e-01 6.161119416356086731e-02 1.363134942948818207e-02 2.584656886756420135e-02 -2.408507093787193298e-02 1.107847616076469421e-01 1.506938487291336060e-01 8.042123168706893921e-02 8.925550431013107300e-02 1.990420930087566376e-02 1.562991738319396973e-01 2.631488740444183350e-01 8.005044609308242798e-02 -3.294906318187713623e-01 3.773076236248016357e-01 -6.056931987404823303e-02 -3.127539455890655518e-01 1.551683293655514717e-03 1.457582321017980576e-02 1.030864566564559937e-02 6.374637782573699951e-02 3.506354689598083496e-01 1.177033409476280212e-01
-9.861770272254943848e-02 3.992961719632148743e-02 2.552652060985565186e-01 9.561298042535781860e-02 4.336179494857788086e-01 1.142046302556991577e-01 1.944973319768905640e-01 -3.532636538147926331e-02 1.207649856805801392e-01 2.244984358549118042e-01 -2.038504034280776978e-01 -2.660510838031768799e-01 1.843869313597679138e-02 1.240614801645278931e-01 -1.177449971437454224e-01 -1.157156098634004593e-02 1.662428826093673706e-01 2.326408475637435913e-01 3.248080611228942871e-01 -1.963118463754653931e-01 6.424181908369064331e-02 1.109528914093971252e-02 -3.195706009864807129e-02 1.299821436405181885e-01 -1.392682045698165894e-01 -3.669749498367309570e-01 1.053206697106361389e-01 1.097547933459281921e-01 1.469996273517608643e-01 1.292013227939605713e-01 -6.944443564862012863e-03 6.053179875016212463e-02
6.504344940185546875e-02 -1.575856655836105347e-01 3.267268240451812744e-01 2.783765494823455811e-01 2.641354203224182129e-01 2.444088645279407501e-02 2.209149450063705444e-01 -2.191614955663681030e-01 3.612697720527648926e-01 -8.544331789016723633e-02 7.804999500513076782e-02 1.700445637106895447e-02 -6.097931787371635437e-02 -7.354304939508438110e-02 -2.028956115245819092e-01 -4.842605069279670715e-02 1.213131174445152283e-01 -3.010121546685695648e-02 2.388968318700790405e-01 -1.794580221176147461e-01 1.453559845685958862e-01 -2.548047341406345367e-02 -3.532445430755615234e-02 1.590709537267684937e-01 -6.694551557302474976e-02 -3.121796548366546631e-01 1.150302961468696594e-01 1.596833765506744385e-01 -9.166699834167957306e-03 3.180898427963256836e-01 4.126510769128799438e-02 1.605947464704513550e-01
4.095879942178726196e-02 -2.813945524394512177e-02 3.671387434005737305e-01 -5.749015137553215027e-02 -2.498339861631393433e-02 6.872747093439102173e-02 1.446468085050582886e-01 -2.093767672777175903e-01 3.230104148387908936e-01 1.117633953690528870e-01 -2.414284795522689819e-01 1.299521047621965408e-02 -7.924774289131164551e-02 1.237272173166275024e-01 1.239905655384063721e-01 1.188061088323593140e-01 1.741785705089569092e-01 1.356946583837270737e-02 2.599082589149475098e-01 -5.541551113128662109e-02 3.973621129989624023e-02 -9.788051247596740723e-02 8.746359497308731079e-02 -1.013133302330970764e-02 -1.536907106637954712e-01 -3.747433722019195557e-01 1.114731654524803162e-01 3.573074340820312500e-01 1.526286602020263672e-01 3.016609251499176025e-01 -9.014867991209030151e-02 -1.278180629014968872e-01
-2.388743907213211060e-01 -3.525778651237487793e-01 2.929558455944061279e-01 1.841507554054260254e-01 9.689147770404815674e-02 -5.075711756944656372e-02 1.706510186195373535e-01 -2.715188451111316681e-02 1.342418789863586426e-01 1.411267817020416260e-01 2.679917775094509125e-02 -1.146031543612480164e-01 2.565947547554969788e-02 -6.832740455865859985e-02 -6.822422612458467484e-03 -1.472759898751974106e-02 2.051838040351867676e-01 -4.581960290670394897e-02 8.560318499803543091e-02 -1.152814738452434540e-02 1.141618713736534119e-01 -2.963850200176239014e-01 -5.141770094633102417e-02 -9.133269637823104858e-02 -1.739856451749801636e-01 -5.434334874153137207e-01 4.694385826587677002e-02 1.228639632463455200e-01 2.646363079547882080e-01 1.317496746778488159e-01 2.814275026321411133e-02 -7.137209177017211914e-02
6.250912789255380630e-03 -6.464388221502304077e-02 3.410435318946838379e-01 -4.749754071235656738e-02 7.604383863508701324e-03 2.281345725059509277e-01 -7.169054355472326279e-03 -1.572051197290420532e-01 1.898294240236282349e-01 -5.857990682125091553e-02 -1.691509783267974854e-01 -2.668583095073699951e-01 -3.758419752120971680e-01 -1.360850688070058823e-02 -8.851864188909530640e-02 -1.582646556198596954e-02 9.911082684993743896e-02 1.764384061098098755e-01 1.263411790132522583e-01 -5.469405278563499451e-02 3.241642415523529053e-01 -2.730698287487030029e-01 -6.518144905567169189e-02 -1.663633435964584351e-02 8.524388819932937622e-02 -2.787317633628845215e-01 -4.263257142156362534e-03 2.658946812152862549e-01 2.983443737030029297e-01 1.086442247033119202e-01 1.044699847698211670e-01 6.463310681283473969e-03
1.877304315567016602e-01 2.131926640868186951e-02 2.749159336090087891e-01 -9.665341675281524658e-02 -3.150801733136177063e-02 2.493024058640003204e-02 3.428412079811096191e-01 -3.892874717712402344e-02 -3.587298793718218803e-03 5.271504819393157959e-02 1.758140139281749725e-02 -3.302873969078063965e-01 -4.948129877448081970e-02 4.362573474645614624e-02 2.195863872766494751e-01 1.267643570899963379e-01 9.715926647186279297e-02 7.305441796779632568e-02 -2.812386490404605865e-02 5.972726643085479736e-02 1.669358015060424805e-01 1.843044310808181763e-01 -1.458350270986557007e-01 -4.901321977376937866e-02 1.426580399274826050e-01 -4.388493299484252930e-01 -8.794365823268890381e-02 4.014794826507568359e-01 2.814759016036987305e-01 -4.387076199054718018e-02 -3.402077779173851013e-02 -9.524293243885040283e-02
1.471930593252182007e-01 -3.281145095825195312e-01 4.573589563369750977e-01 7.518258690834045410e-02 1.779690533876419067e-01 -4.189651459455490112e-02 1.431208997964859009e-01 9.328548610210418701e-02 -1.221888065338134766e-01 1.886265724897384644e-01 -2.098537832498550415e-01 9.547305526211857796e-04 -9.883003309369087219e-03 -2.363722771406173706e-02 5.219352617859840393e-02 5.204988643527030945e-02 -1.146980673074722290e-01 2.325709760189056396e-01 -8.430392295122146606e-02 1.471006870269775391e-01 6.282088160514831543e-02 3.562681749463081360e-02 -2.824971675872802734e-01 1.209387108683586121e-01 1.203566864132881165e-01 -2.970967292785644531e-01 2.555114328861236572e-01 -8.634408563375473022e-02 3.923813998699188232e-02 3.157002627849578857e-01 1.288725733757019043e-01 6.038840487599372864e-02
-2.485856227576732635e-02 -1.620929241180419922e-01 3.829455375671386719e-01 -2.646218836307525635e-01 7.955606281757354736e-02 9.094641357660293579e-02 2.374754995107650757e-01 -9.424901753664016724e-02 1.530664712190628052e-01 2.240733802318572998e-01 1.283161640167236328e-01 1.830651760101318359e-01 3.053926862776279449e-03 -1.331199239939451218e-02 1.815160177648067474e-02 3.098255954682826996e-02 9.859883785247802734e-02 1.862162500619888306e-01 -3.182140737771987915e-02 -2.000653184950351715e-02 -7.907032221555709839e-02 1.066078320145606995e-01 -5.048816278576850891e-02 -1.605972498655319214e-01 1.468099951744079590e-01 -4.738151431083679199e-01 1.410521101206541061e-02 3.029965460300445557e-01 2.946637868881225586e-01 -4.533541202545166016e-02 1.189795807003974915e-01 1.363783031702041626e-01
-1.677226275205612183e-02 -1.104609966278076172e-01 4.507527947425842285e-01 2.644489705562591553e-01 3.288012742996215820e-02 2.696391753852367401e-02 1.441344469785690308e-01 -2.762538492679595947e-01 1.381850242614746094e-01 1.526754498481750488e-01 -3.493248298764228821e-02 -1.295331418514251709e-01 1.681022942066192627e-01 1.012020036578178406e-01 -1.373813394457101822e-02 4.418509826064109802e-02 1.444298177957534790e-01 2.022930681705474854e-01 3.415600359439849854e-01 -4.458188079297542572e-03 2.061823010444641113e-01 -1.366506665945053101e-01 4.609175026416778564e-02 4.439718648791313171e-02 -8.463468402624130249e-02 -2.992584705352783203e-01 1.515737324953079224e-01 1.600584387779235840e-01 2.846529185771942139e-01 1.809201985597610474e-01 6.008348986506462097e-02 8.963450044393539429e-02
2.634980678558349609e-01 -1.942537426948547363e-01 5.456271767616271973e-01 1.212525889277458191e-01 1.529657542705535889e-01 5.456218868494033813e-02 7.524933665990829468e-02 1.674475222826004028e-01 2.584990561008453369e-01 -3.696022555232048035e-02 -6.333633512258529663e-02 -1.921122074127197266e-01 8.770807832479476929e-02 9.538856148719787598e-02 1.491094231605529785e-01 -6.468781828880310059e-02 2.485846579074859619e-01 7.045671343803405762e-02 1.455786824226379395e-01 -3.502997010946273804e-02 1.220263913273811340e-01 -1.314691305160522461e-01 -1.012530326843261719e-01 -2.466049231588840485e-02 9.992222487926483154e-02 -3.705267310142517090e-01 7.738253474235534668e-02 2.069880515336990356e-01 1.739219576120376587e-01 3.447886928915977478e-02 -8.726245909929275513e-02 2.564145624637603760e-02
4.447510838508605957e-02 -2.183269113302230835e-01 4.060951769351959229e-01 7.779241353273391724e-02 9.896306693553924561e-02 -2.355914711952209473e-01 1.109716966748237610e-01 -8.871698379516601562e-02 1.015847176313400269e-02 3.217051923274993896e-01 -5.928530544042587280e-02 -1.079930961132049561e-01 -2.088477760553359985e-01 2.455260371789336205e-03 -1.076036412268877029e-02 1.134238764643669128e-01 9.725027531385421753e-02 -1.296227127313613892e-01 3.811982646584510803e-02 1.699033007025718689e-02 2.242122441530227661e-01 1.676693558692932129e-01 -2.070025652647018433e-01 6.820240616798400879e-02 2.231058105826377869e-02 -3.563214838504791260e-01 3.015144765377044678e-01 -2.732896506786346436e-01 4.023944586515426636e-02 2.324088811874389648e-01 6.360299885272979736e-02 1.090983077883720398e-01
2.531437901780009270e-03 -7.870719768106937408e-03 4.863080680370330811e-01 6.906551867723464966e-02 -6.697387993335723877e-02 4.952171072363853455e-02 3.423067331314086914e-01 -6.762386858463287354e-02 1.782831549644470215e-01 1.157287582755088806e-01 -1.103904768824577332e-01 -1.407980769872665405e-01 -1.073242947459220886e-01 5.595761165022850037e-02 -8.705191314220428467e-02 1.428929716348648071e-01 8.270084112882614136e-02 6.917028129100799561e-02 3.329685926437377930e-01 -8.095493167638778687e-02 8.705715090036392212e-02 -2.278784066438674927e-01 -2.175631970167160034e-01 -4.140895232558250427e-02 -1.452065855264663696e-01 -3.510611355304718018e-01 1.143417879939079285e-01 3.064377792179584503e-02 2.379177361726760864e-01 2.362075001001358032e-01 3.780537843704223633e-02 -1.936986669898033142e-02
-7.939364761114120483e-02 -2.015181817114353180e-02 4.086398184299468994e-01 1.272742301225662231e-01 2.059648185968399048e-01 7.448098808526992798e-02 6.874562054872512817e-02 -2.373830676078796387e-01 1.490964442491531372e-01 -6.563904881477355957e-02 -1.041981577873229980e-01 3.010072745382785797e-02 2.893794514238834381e-02 -2.409253269433975220e-01 1.620371080935001373e-02 -1.020705606788396835e-02 -6.440088152885437012e-03 7.792521268129348755e-02 2.529309093952178955e-01 -9.140363335609436035e-02 1.630144566297531128e-02 -1.126009449362754822e-01 -7.123888283967971802e-02 1.161111071705818176e-01 9.027377702295780182e-03 -5.385458469390869141e-01 1.430423259735107422e-01 -5.617933347821235657e-03 3.377771675586700439e-01 2.570844292640686035e-01 7.929879240691661835e-03 5.206301808357238770e-02
2.974487245082855225e-01 1.553329974412918091e-01 1.331881880760192871e-01 -8.079544454813003540e-02 4.329053685069084167e-02 7.978596538305282593e-02 5.687235593795776367e-01 -1.731372475624084473e-01 -2.885599248111248016e-02 2.685098350048065186e-01 1.778842508792877197e-01 1.105111017823219299e-01 -1.790015697479248047e-01 5.339885130524635315e-02 -2.495303936302661896e-02 -6.402127444744110107e-02 1.166203692555427551e-01 1.690578460693359375e-01 1.237470135092735291e-01 -4.893314838409423828e-02 1.501240134239196777e-01 -6.145963817834854126e-02 -9.235768765211105347e-02 -1.452601701021194458e-01 -4.801500588655471802e-02 -2.886200547218322754e-01 1.651477813720703125e-01 2.375020086765289307e-01 2.091170661151409149e-02 -1.357606947422027588e-01 1.898219138383865356e-01 7.101947814226150513e-02
1.274565756320953369e-01 -2.078573852777481079e-01 4.416231513023376465e-01 1.574507802724838257e-01 2.095069289207458496e-01 -9.965106844902038574e-03 2.297838926315307617e-01 -1.988778412342071533e-01 1.049557328224182129e-01 1.302812397480010986e-01 -1.117826718837022781e-02 -1.905711144208908081e-01 6.463795434683561325e-03 -1.557238548994064331e-01 -1.950317062437534332e-02 -1.280218511819839478e-01 9.732688963413238525e-02 1.289356052875518799e-01 2.114695757627487183e-01 1.832141540944576263e-02 1.274127662181854248e-01 -3.121145963668823242e-01 -4.898051172494888306e-02 -1.372751295566558838e-01 -2.036182433366775513e-01 -3.238258361816406250e-01 3.795834025368094444e-03 1.117210388183593750e-01 1.214874982833862305e-01 2.808679342269897461e-01 6.713118404150009155e-02 1.259873509407043457e-01
-6.273820064961910248e-03 -1.854744851589202881e-01 2.591067254543304443e-01 1.023469567298889160e-01 2.117236554622650146e-01 6.021897867321968079e-02 1.088778227567672729e-01 -3.566170036792755127e-01 2.539007067680358887e-01 4.995371773838996887e-02 -1.238376721739768982e-01 -6.937078386545181274e-02 4.207501932978630066e-02 6.729449331760406494e-02 6.898089498281478882e-02 -9.924426674842834473e-02 4.548168554902076721e-02 -5.523747205734252930e-02 3.076936006546020508e-01 -1.056337580084800720e-01 9.897697716951370239e-02 -1.510098427534103394e-01 -5.388093367218971252e-02 1.703338176012039185e-01 6.322224438190460205e-02 -4.022786319255828857e-01 2.535121738910675049e-01 5.203724279999732971e-02 1.198942139744758606e-01 2.964961528778076172e-01 -2.322390675544738770e-01 1.672065705060958862e-01
1.060779243707656860e-01 -1.299289762973785400e-01 6.042401120066642761e-02 -5.231303349137306213e-02 -1.251208782196044922e-02 2.585908174514770508e-01 2.607715129852294922e-01 -3.220470845699310303e-01 1.766585707664489746e-01 -1.798767298460006714e-01 -1.750945150852203369e-01 2.322615124285221100e-03 -2.876330614089965820e-01 4.430650547146797180e-02 7.882304489612579346e-02 3.592136874794960022e-02 3.394679129123687744e-01 1.204115301370620728e-01 4.503615200519561768e-02 -1.428532600402832031e-01 3.657401502132415771e-01 -2.288255345774814487e-04 -6.363096833229064941e-02 8.391231298446655273e-02 -3.332415223121643066e-01 -1.601135730743408203e-01 8.988930284976959229e-02 -6.994809210300445557e-02 1.185173094272613525e-01 3.466098383069038391e-02 1.530579626560211182e-01 2.344086021184921265e-01
-5.434415861964225769e-02 -9.760921448469161987e-02 2.677105963230133057e-01 -1.548122018575668335e-01 1.188133135437965393e-01 2.751787938177585602e-02 4.054829180240631104e-01 -1.281874775886535645e-01 -6.452079117298126221e-02 4.904986619949340820e-01 1.497933268547058105e-02 4.953132197260856628e-02 -5.365317314863204956e-02 2.172246724367141724e-01 -1.485514044761657715e-01 1.588536053895950317e-01 1.867664307355880737e-01 1.751681566238403320e-01 3.802610188722610474e-02 2.654425501823425293e-01 1.201200205832719803e-02 5.767805501818656921e-02 7.232409715652465820e-02 -1.356738358736038208e-01 -3.211228176951408386e-02 -2.513625323772430420e-01 6.404787302017211914e-02 1.131692975759506226e-01 2.142913490533828735e-01 -1.118810661137104034e-02 2.380443811416625977e-01 -5.430359020829200745e-02
2.043464407324790955e-02 6.551282107830047607e-02 2.579170465469360352e-01 5.936684459447860718e-02 -5.886689200997352600e-02 8.002070337533950806e-02 1.283680498600006104e-01 -7.833545655012130737e-02 7.518351823091506958e-02 2.389541864395141602e-01 -1.548654139041900635e-01 4.443482309579849243e-02 1.549923419952392578e-01 1.265850365161895752e-01 1.211543604731559753e-01 -1.277853697538375854e-01 2.763852775096893311e-01 7.757594436407089233e-02 -3.481344506144523621e-02 -1.233183220028877258e-02 2.109268456697463989e-01 -3.542909622192382812e-01 -6.698937714099884033e-02 -1.282142996788024902e-01 5.108592286705970764e-02 -4.416866600513458252e-01 1.222147047519683838e-01 7.203219085931777954e-02 1.558472812175750732e-01 4.186398983001708984e-01 1.692437082529067993e-01 1.107947379350662231e-01
1.651640385389328003e-01 -3.670467436313629150e-01 2.824116051197052002e-01 3.966676816344261169e-02 1.666734516620635986e-01 -5.751717463135719299e-02 1.896860599517822266e-01 3.521197289228439331e-02 -2.779128402471542358e-02 2.270706295967102051e-01 -2.407007515430450439e-01 -9.952318668365478516e-02 -1.011910736560821533e-01 -8.545170724391937256e-02 6.985203945077955723e-04 5.934851616621017456e-02 7.236607372760772705e-02 -1.044498849660158157e-02 6.132264062762260437e-02 -9.760781377553939819e-02 1.206242218613624573e-01 -1.280367970466613770e-01 -4.384692311286926270e-01 3.590196967124938965e-01 -1.370387803763151169e-02 -3.576249182224273682e-01 -1.518316194415092468e-02 -4.258055984973907471e-02 4.488311242312192917e-03 1.650883257389068604e-01 1.261987090110778809e-01 -5.535425990819931030e-02
1.626976281404495239e-01 -2.300421893596649170e-01 2.799029946327209473e-01 4.587591439485549927e-02 -1.521807760000228882e-01 1.024967133998870850e-01 3.426657021045684814e-01 6.946740299463272095e-02 9.706168621778488159e-02 -1.119744032621383667e-02 -1.111142709851264954e-02 -1.244160309433937073e-01 7.366994023323059082e-02 -4.996663704514503479e-02 -6.461185216903686523e-02 -2.190274149179458618e-01 2.356394976377487183e-01 1.396467387676239014e-01 1.463808417320251465e-01 6.196089461445808411e-02 6.496948748826980591e-02 -6.246732547879219055e-02 1.483175307512283325e-01 -1.355339586734771729e-01 -1.273345649242401123e-01 -3.772781789302825928e-01 4.756297171115875244e-02 2.295683026313781738e-01 1.879534125328063965e-01 3.490040302276611328e-01 2.790573835372924805e-01 -4.152861237525939941e-02
-5.048376321792602539e-02 -3.647247850894927979e-01 3.128343224525451660e-01 -8.523003011941909790e-02 1.692604571580886841e-01 -1.001585349440574646e-01 6.161258742213249207e-02 -9.604418277740478516e-02 6.613122671842575073e-02 1.406670659780502319e-01 -8.099646866321563721e-02 -8.391663432121276855e-02 -3.201887905597686768e-01 1.800578385591506958e-01 -1.729604154825210571e-01 1.090978309512138367e-01 -6.028066202998161316e-02 2.016184777021408081e-01 -1.634733937680721283e-02 5.087766051292419434e-02 8.997195959091186523e-02 1.817348450422286987e-01 -2.219376862049102783e-01 2.325510084629058838e-01 1.416359543800354004e-01 -3.609702289104461670e-01 1.318369209766387939e-01 -2.184353396296501160e-02 -8.754417300224304199e-02 3.494750261306762695e-01 5.014545097947120667e-02 3.075716830790042877e-02
1.329554468393325806e-01 -2.227933108806610107e-01 2.697317600250244141e-01 1.195875331759452820e-01 -1.051191613078117371e-02 9.401935338973999023e-02 1.232421398162841797e-01 -8.689574152231216431e-02 1.845674961805343628e-01 1.238418668508529663e-01 -1.210612207651138306e-01 -3.089017868041992188e-01 2.031474262475967407e-01 -1.836514025926589966e-01 5.130380019545555115e-02 -2.692428827285766602e-01 1.574378609657287598e-01 -2.302186749875545502e-02 3.002644479274749756e-01 -8.410052210092544556e-02 1.474664211273193359e-01 -2.021748572587966919e-01 6.877898704260587692e-03 -1.769984364509582520e-01 -5.982706323266029358e-02 -3.905139267444610596e-01 2.064440846443176270e-01 8.723045885562896729e-02 1.986601352691650391e-01 2.480344660580158234e-02 1.892969161272048950e-01 -7.465398311614990234e-02
1.409796327352523804e-01 -2.594923675060272217e-01 3.287153691053390503e-02 1.150491461157798767e-01 8.623513393104076385e-03 -8.780785650014877319e-02 3.604925870895385742e-01 -4.936643317341804504e-02 1.350524872541427612e-01 3.801551461219787598e-01 7.268921937793493271e-03 -6.955136358737945557e-02 9.558328241109848022e-02 1.552689075469970703e-01 1.247815936803817749e-01 9.832003712654113770e-02 2.736771292984485626e-02 -4.502673447132110596e-02 3.982169553637504578e-03 2.408124506473541260e-02 1.351616382598876953e-01 1.936512626707553864e-02 -3.950950503349304199e-01 3.286446630954742432e-01 2.428659647703170776e-01 -3.054375946521759033e-01 2.423538118600845337e-01 -1.144673675298690796e-01 1.034861877560615540e-01 -2.039188705384731293e-02 4.611258208751678467e-02 9.314934164285659790e-02
-1.891252771019935608e-02 -2.391995489597320557e-01 3.322594761848449707e-01 -3.179532289505004883e-02 7.297281920909881592e-02 -2.728132158517837524e-02 2.471244037151336670e-01 -1.165059953927993774e-01 3.279659152030944824e-02 2.234073355793952942e-02 -3.210452198982238770e-02 7.278369367122650146e-02 -6.113945692777633667e-02 1.770629137754440308e-01 -3.707323223352432251e-02 2.161983400583267212e-02 6.389101594686508179e-02 2.582374811172485352e-01 2.934215664863586426e-01 -3.117164596915245056e-02 5.230334401130676270e-02 -3.940034210681915283e-01 -1.583707779645919800e-01 4.180510714650154114e-02 -1.188713237643241882e-01 -4.216818809509277344e-01 1.323331147432327271e-01 2.482182830572128296e-01 2.714993059635162354e-01 9.618820995092391968e-02 -1.939382962882518768e-02 9.176535904407501221e-02
6.604661792516708374e-02 -2.921612858772277832e-01 2.001087814569473267e-01 -1.569797545671463013e-01 1.996050477027893066e-01 1.504408717155456543e-01 1.294675171375274658e-01 2.141469568014144897e-01 5.038635060191154480e-02 4.001704752445220947e-01 -9.068930894136428833e-02 -1.055598556995391846e-01 -6.991275399923324585e-02 -2.402588725090026855e-03 9.473893791437149048e-02 4.676828160881996155e-02 -6.761314347386360168e-03 1.689859032630920410e-01 4.604179784655570984e-02 1.127127259969711304e-01 6.314256042242050171e-02 1.138911843299865723e-01 -2.646887600421905518e-01 2.273052334785461426e-01 4.293126985430717468e-03 -4.695601761341094971e-01 4.615286737680435181e-02 -5.310954526066780090e-02 3.949131816625595093e-02 3.315200209617614746e-01 5.327158793807029724e-02 2.298766188323497772e-02
1.499030888080596924e-01 -3.128165006637573242e-01 3.591906726360321045e-01 4.443434625864028931e-02 -5.681350082159042358e-02 2.401623278856277466e-01 1.376418322324752808e-01 -2.724058032035827637e-01 2.270705997943878174e-02 -4.107130318880081177e-02 -2.294509112834930420e-01 -2.151381596922874451e-02 -3.222485482692718506e-01 1.971085220575332642e-01 1.674909144639968872e-01 2.052895426750183105e-01 1.319672763347625732e-01 4.842953756451606750e-02 -1.830543726682662964e-01 -2.417451292276382446e-01 2.258333144709467888e-03 7.953007705509662628e-03 3.338577225804328918e-02 -2.004682868719100952e-01 3.514515981078147888e-02 -1.898904740810394287e-01 -2.019459009170532227e-02 6.290680170059204102e-02 2.968285977840423584e-01 1.309209018945693970e-01 1.277646720409393311e-01 1.005472242832183838e-01
-6.356142461299896240e-02 9.002504497766494751e-02 1.653846651315689087e-01 1.227588672190904617e-02 2.786336466670036316e-02 1.710760891437530518e-01 1.823436617851257324e-01 -2.037838846445083618e-01 1.389733701944351196e-01 1.048304066061973572e-01 6.836451590061187744e-02 -1.504070460796356201e-01 1.283541470766067505e-01 1.719019711017608643e-01 6.745406240224838257e-02 6.183900684118270874e-02 1.246069818735122681e-01 4.680387079715728760e-01 1.880814731121063232e-01 3.149877861142158508e-02 -1.138187497854232788e-01 -3.088023364543914795e-01 1.111895814538002014e-01 -5.564511753618717194e-03 -7.707699388265609741e-02 -4.416266381740570068e-01 -6.008389405906200409e-03 1.437834501266479492e-01 1.222831606864929199e-01 2.269525825977325439e-01 1.447475999593734741e-01 2.068215757608413696e-01
-7.200309634208679199e-02 -1.362313777208328247e-01 4.603361487388610840e-01 7.725752145051956177e-02 2.206134647130966187e-01 2.048099488019943237e-01 3.622623085975646973e-01 -1.123996451497077942e-01 6.810628622770309448e-02 6.369785964488983154e-02 8.167924359440803528e-03 -1.435509324073791504e-01 1.117966324090957642e-02 1.364015340805053711e-01 7.377845793962478638e-02 1.143753379583358765e-01 -1.067754700779914856e-01 3.564209118485450745e-02 2.550596296787261963e-01 -9.617306292057037354e-02 1.597129106521606445e-01 -1.494240760803222656e-01 -4.464771226048469543e-02 7.378630340099334717e-02 -1.139338910579681396e-01 -3.993868529796600342e-01 -6.289056688547134399e-02 1.929672807455062866e-01 1.722518652677536011e-01 2.643312513828277588e-01 -1.023295451886951923e-03 4.235405847430229187e-02
3.009838461875915527e-01 -1.013576835393905640e-01 6.805893033742904663e-02 1.469047665596008301e-01 2.020110785961151123e-01 1.177596971392631531e-01 3.465656042098999023e-01 -1.019097566604614258e-01 3.235010206699371338e-01 4.242018759250640869e-01 -1.296187490224838257e-01 -9.042680263519287109e-02 -3.398860245943069458e-02 -2.133163213729858398e-01 -6.228969991207122803e-02 1.879245340824127197e-01 7.863893359899520874e-02 -7.773531973361968994e-02 4.032286256551742554e-02 -6.542851682752370834e-03 -1.194043233990669250e-01 1.469188034534454346e-01 -2.685299515724182129e-01 8.264208585023880005e-02 1.457270830869674683e-01 -1.627192497253417969e-01 7.846461981534957886e-02 -1.751402579247951508e-02 -2.050687372684478760e-02 1.091212332248687744e-01 2.251558750867843628e-01 2.155082523822784424e-01
3.510645329952239990e-01 -1.711469441652297974e-01 1.586824059486389160e-01 -2.322214096784591675e-01 -3.511140123009681702e-02 1.037011891603469849e-01 3.475796878337860107e-01 -4.414846748113632202e-02 -1.028728634119033813e-01 1.413962393999099731e-01 -1.746669597923755646e-02 -2.338136732578277588e-01 -3.597632050514221191e-01 -1.440992206335067749e-01 1.322198845446109772e-02 2.028835564851760864e-01 2.815622650086879730e-02 2.316021174192428589e-01 3.078547492623329163e-02 1.309169642627239227e-02 4.566061496734619141e-02 1.772170513868331909e-01 1.492536216974258423e-01 -1.697653718292713165e-02 4.100566729903221130e-02 -2.498620450496673584e-01 7.950073480606079102e-02 2.063131630420684814e-01 2.477355748414993286e-01 1.642128825187683105e-01 9.166605025529861450e-02 1.875667124986648560e-01
3.171737194061279297e-01 -4.106681048870086670e-02 4.841377735137939453e-01 -2.259329147636890411e-02 1.828591972589492798e-01 1.239984631538391113e-01 3.566170483827590942e-02 -1.727640330791473389e-01 1.362268030643463135e-01 1.692820489406585693e-01 -1.098069548606872559e-01 -8.888243883848190308e-02 -1.253966093063354492e-01 -3.909369185566902161e-02 -5.111392959952354431e-02 1.257892102003097534e-01 3.236821293830871582e-01 -7.126463949680328369e-02 3.081955909729003906e-01 -2.102127820253372192e-01 2.228060960769653320e-01 -3.493659943342208862e-02 5.147164314985275269e-02 2.761545218527317047e-02 7.802785933017730713e-02 -2.385279536247253418e-01 2.481603622436523438e-01 1.425890624523162842e-01 1.364908963441848755e-01 -3.789440169930458069e-02 1.069594472646713257e-01 -1.787085644900798798e-02
1.252224147319793701e-01 7.859316654503345490e-03 -3.422852978110313416e-02 -1.809561550617218018e-01 1.519115716218948364e-01 6.215312331914901733e-02 2.996778190135955811e-01 -1.820909380912780762e-01 -2.465675473213195801e-01 5.714487284421920776e-02 1.093475744128227234e-01 -3.327843174338340759e-02 -9.485605359077453613e-02 -8.661244809627532959e-02 1.415183767676353455e-02 9.944406896829605103e-02 2.101527750492095947e-01 4.209669530391693115e-01 -4.132315143942832947e-02 -4.604731500148773193e-02 2.473662942647933960e-01 -1.193479970097541809e-01 -1.118865162134170532e-01 -1.001397967338562012e-01 3.215235471725463867e-02 -4.553335905075073242e-01 1.071196794509887695e-01 6.598365306854248047e-02 1.881864517927169800e-01 6.763403117656707764e-02 7.870476692914962769e-02 -3.211899995803833008e-01
2.362278699874877930e-01 -3.231553435325622559e-01 1.420578211545944214e-01 -1.582340002059936523e-01 7.071597129106521606e-02 -4.516211524605751038e-02 2.131752520799636841e-01 2.207261882722377777e-02 1.383418440818786621e-01 2.521541416645050049e-01 -1.646200120449066162e-01 3.879811614751815796e-02 2.164770616218447685e-03 8.335949480533599854e-02 7.800812367349863052e-03 1.083500832319259644e-01 1.050154268741607666e-01 6.964714080095291138e-02 6.649391353130340576e-02 1.006832197308540344e-01 1.339272260665893555e-01 -7.383717596530914307e-02 -3.659751713275909424e-01 3.115578591823577881e-01 7.854382693767547607e-02 -3.557144105434417725e-01 -8.513128268532454967e-04 -6.518015265464782715e-02 1.104127019643783569e-01 1.329174488782882690e-01 2.960563302040100098e-01 2.687148749828338623e-01
8.841252326965332031e-02 -1.921229958534240723e-01 1.005377694964408875e-01 1.831765621900558472e-01 6.598836183547973633e-02 2.685734629631042480e-01 -5.671741813421249390e-02 -1.262969821691513062e-01 3.177875876426696777e-01 1.538671106100082397e-01 -4.466761276125907898e-02 -5.695492960512638092e-03 -2.253396660089492798e-01 2.125509269535541534e-02 6.883358210325241089e-02 1.156311575323343277e-02 1.884622573852539062e-01 1.433260589838027954e-01 -9.770346432924270630e-02 6.108779832720756531e-02 -3.251325190067291260e-01 -4.388561472296714783e-02 -4.374103546142578125e-01 1.576886475086212158e-01 8.793662488460540771e-02 -2.991789877414703369e-01 1.086636260151863098e-01 -6.068481132388114929e-02 1.430993527173995972e-01 2.383394092321395874e-01 -9.408099204301834106e-02 2.028023153543472290e-01
3.829251825809478760e-01 1.533222198486328125e-01 3.097695112228393555e-01 -1.313370000571012497e-02 -2.326383069157600403e-02 -1.643310338258743286e-01 3.227148652076721191e-01 -2.701594829559326172e-01 -8.822930604219436646e-02 1.592292785644531250e-01 -6.538744270801544189e-02 -8.041598647832870483e-02 -1.234436854720115662e-01 6.839646399021148682e-02 7.910529524087905884e-02 -4.904596880078315735e-02 2.425958514213562012e-01 -1.636060327291488647e-01 -1.469714790582656860e-01 5.365140363574028015e-02 1.184815913438796997e-01 9.253235161304473877e-02 -8.558128774166107178e-02 7.711143046617507935e-02 7.274849712848663330e-02 -3.770664334297180176e-01 2.335979193449020386e-01 2.547183334827423096e-01 1.839681118726730347e-01 4.268399998545646667e-02 4.489286243915557861e-02 7.760380208492279053e-02
1.359642576426267624e-02 -3.007678873836994171e-02 2.833482921123504639e-01 1.760513484477996826e-01 5.366833508014678955e-02 -1.940290033817291260e-01 3.244837820529937744e-01 -1.103784441947937012e-01 -8.444356918334960938e-02 6.411974877119064331e-02 3.931628167629241943e-02 -2.421883642673492432e-01 -2.200591713190078735e-01 -9.266747534275054932e-02 -9.574063122272491455e-02 1.501308977603912354e-01 5.540737137198448181e-02 1.316245645284652710e-01 -3.522253036499023438e-01 1.292176544666290283e-01 8.946839720010757446e-02 -8.609315007925033569e-02 1.142674759030342102e-01 -1.639308184385299683e-01 2.161615788936614990e-01 -3.836140036582946777e-01 2.832454070448875427e-02 1.172363758087158203e-01 2.411217242479324341e-01 1.987090557813644409e-01 1.261207759380340576e-01 -1.760744005441665649e-01
1.530548371374607086e-02 -1.420031636953353882e-01 1.093418896198272705e-02 2.014211863279342651e-01 2.559530735015869141e-01 -9.762286394834518433e-02 2.059964537620544434e-01 -1.445833593606948853e-01 -1.993283033370971680e-01 3.245621621608734131e-01 1.383437309414148331e-02 -5.524867773056030273e-02 -1.868709623813629150e-01 -2.436138689517974854e-01 1.623826473951339722e-01 -1.638206839561462402e-01 -7.770512253046035767e-02 2.819971144199371338e-01 8.319213986396789551e-02 1.183578222990036011e-01 -5.418050661683082581e-02 -2.186353504657745361e-01 -2.241469770669937134e-01 9.204088151454925537e-02 2.789244651794433594e-01 -3.392453193664550781e-01 2.138387039303779602e-02 1.271224170923233032e-01 -2.468531131744384766e-01 5.337022244930267334e-02 -1.601599040441215038e-03 1.245324909687042236e-01
2.492321878671646118e-01 -4.753195941448211670e-01 2.393641918897628784e-01 -1.041516214609146118e-01 -2.613987959921360016e-02 -5.928653851151466370e-02 1.148578822612762451e-01 6.771504878997802734e-02 1.422274410724639893e-01 3.565727770328521729e-01 -1.724004596471786499e-01 2.742163836956024170e-02 6.823226809501647949e-03 -5.178443156182765961e-03 1.212252955883741379e-02 1.259593069553375244e-01 5.533860996365547180e-02 1.413678973913192749e-01 1.108664870262145996e-01 -2.709814347326755524e-02 5.033494904637336731e-02 5.100610107183456421e-02 -2.761158943176269531e-01 2.680662274360656738e-01 1.779817044734954834e-02 -3.706850111484527588e-01 4.518577083945274353e-02 -6.658004969358444214e-02 7.633364759385585785e-03 7.120795547962188721e-02 2.311660945415496826e-01 1.892886459827423096e-01
3.579658642411231995e-02 -4.482928290963172913e-02 2.364666163921356201e-01 1.264711469411849976e-01 1.511477530002593994e-01 3.422088027000427246e-01 1.087905317544937134e-01 -3.310872912406921387e-01 1.825557351112365723e-01 -9.332047402858734131e-02 -2.708257436752319336e-01 -2.628568410873413086e-01 -1.938418149948120117e-01 1.284251213073730469e-01 1.045878753066062927e-01 1.532109230756759644e-01 1.324992179870605469e-01 1.908549666404724121e-01 1.128644943237304688e-01 -2.434109449386596680e-01 6.414864957332611084e-02 -1.679597981274127960e-02 1.198923867195844650e-02 9.166230261325836182e-02 -1.900993734598159790e-01 -2.331062853336334229e-01 9.996941685676574707e-02 -9.948893636465072632e-02 2.533518373966217041e-01 -1.203753203153610229e-01 2.360153943300247192e-01 8.230889588594436646e-02
2.177246473729610443e-02 4.512570053339004517e-02 4.916202425956726074e-01 -5.081964284181594849e-02 -2.160006947815418243e-02 -1.397371590137481689e-01 2.562701106071472168e-01 3.811345621943473816e-02 1.129952743649482727e-01 1.678280234336853027e-01 -2.055117487907409668e-01 -1.365602612495422363e-01 -3.000337481498718262e-01 -1.206530332565307617e-01 5.035571753978729248e-02 1.720134355127811432e-02 1.860540360212326050e-01 2.433539777994155884e-01 -2.263003960251808167e-02 -2.507444024085998535e-01 1.137770116329193115e-01 2.396041899919509888e-01 1.247956901788711548e-01 2.067959904670715332e-01 1.298183053731918335e-01 -2.279730737209320068e-01 2.444179654121398926e-01 8.375255018472671509e-02 2.156719937920570374e-02 1.429945528507232666e-01 1.142238900065422058e-01 3.761211410164833069e-02
3.395672887563705444e-02 -1.836699396371841431e-01 4.373025000095367432e-01 2.386592924594879150e-01 9.577535092830657959e-02 -8.222968131303787231e-02 1.735195517539978027e-01 -9.013310819864273071e-02 6.764686852693557739e-02 1.522281020879745483e-01 1.253427192568778992e-02 -3.154784068465232849e-02 -2.661040239036083221e-02 2.234690040349960327e-01 5.722526833415031433e-02 -6.748412549495697021e-02 5.306662619113922119e-02 1.768313944339752197e-01 2.759082913398742676e-01 -2.556821703910827637e-01 8.950710296630859375e-02 -2.960384488105773926e-01 3.521821461617946625e-03 1.061533242464065552e-01 -1.844012737274169922e-02 -3.958592414855957031e-01 -4.488017410039901733e-02 8.795142173767089844e-02 2.624228596687316895e-01 1.787532567977905273e-01 -8.891142159700393677e-02 -1.316904872655868530e-01
1.210090219974517822e-01 -6.099840998649597168e-02 -6.239200383424758911e-02 1.553843617439270020e-01 6.400642544031143188e-02 1.795759946107864380e-01 2.029956132173538208e-01 -4.245232343673706055e-01 -9.709032624959945679e-02 2.299330234527587891e-01 -2.624346315860748291e-02 3.972638025879859924e-02 -1.429348886013031006e-01 1.797306686639785767e-01 5.903983488678932190e-02 -1.168807297945022583e-01 3.240557312965393066e-01 -6.048104539513587952e-02 -6.235511973500251770e-02 -1.168841049075126648e-01 1.128258258104324341e-01 2.317415624856948853e-01 2.835780382156372070e-02 1.293003708124160767e-01 7.834858447313308716e-02 -4.425545930862426758e-01 -3.087881952524185181e-02 2.954777330160140991e-02 2.694948911666870117e-01 1.634718030691146851e-01 1.734126955270767212e-01 -1.340363025665283203e-01
2.295667119324207306e-02 -1.414563059806823730e-01 3.287073671817779541e-01 1.585503369569778442e-01 1.434726119041442871e-01 4.783383384346961975e-02 1.910367906093597412e-01 -1.986836791038513184e-01 1.266933083534240723e-01 -3.342272341251373291e-02 -1.263975352048873901e-01 -7.028990983963012695e-02 1.894806027412414551e-01 -1.310153901576995850e-01 1.037635803222656250e-01 -3.833254426717758179e-02 4.756411314010620117e-01 4.378128796815872192e-03 2.557278573513031006e-01 -1.797824911773204803e-02 -3.100237064063549042e-02 -1.999180316925048828e-01 -1.724994182586669922e-02 -3.692025318741798401e-02 -1.754495501518249512e-01 -4.767033159732818604e-01 7.815983146429061890e-02 4.877157881855964661e-02 -4.324671998620033264e-02 1.796296834945678711e-01 9.186656773090362549e-02 -1.971727609634399414e-02
-1.383870989084243774e-01 -3.151991069316864014e-01 3.876079022884368896e-01 -3.421617299318313599e-02 2.330165803432464600e-01 1.360640954226255417e-02 1.750872842967510223e-02 3.256864473223686218e-02 1.135233044624328613e-01 2.030773013830184937e-01 -9.186144918203353882e-02 -1.878089644014835358e-02 -8.563715219497680664e-02 2.627977132797241211e-01 1.374181210994720459e-01 6.079907342791557312e-02 1.139314845204353333e-01 2.991606714203953743e-03 1.427758783102035522e-01 -1.724140048027038574e-01 2.118128538131713867e-01 -1.235332787036895752e-01 -7.101158052682876587e-02 2.454829774796962738e-02 4.757712185382843018e-01 -3.510198891162872314e-01 4.408315196633338928e-02 1.508567333221435547e-01 -5.062303692102432251e-02 4.988208785653114319e-02 5.404782667756080627e-02 -3.500474244356155396e-02
4.361524432897567749e-02 -9.590265154838562012e-02 1.768833398818969727e-01 1.189315021038055420e-01 -3.399905562400817871e-02 1.075798347592353821e-01 1.804785430431365967e-01 -2.130491137504577637e-01 1.804474145174026489e-01 7.623783499002456665e-02 -3.472173213958740234e-01 2.823650091886520386e-02 -1.041034311056137085e-01 4.459676146507263184e-02 6.378944963216781616e-03 2.087929993867874146e-01 1.671097278594970703e-01 1.075040251016616821e-01 5.315417423844337463e-02 -2.867772579193115234e-01 1.790127754211425781e-01 -4.063806831836700439e-01 -9.726840257644653320e-02 2.020973898470401764e-02 -4.082757234573364258e-02 -2.343398332595825195e-01 1.163039430975914001e-01 1.633052378892898560e-01 3.505511879920959473e-01 1.109478846192359924e-01 2.126075327396392822e-01 1.667316406965255737e-01
5.939264316111803055e-03 -1.164856627583503723e-01 -4.289932921528816223e-02 9.648362547159194946e-02 9.281421452760696411e-02 3.307159245014190674e-01 3.870221972465515137e-01 -2.567720711231231689e-01 -3.793288767337799072e-02 2.343759387731552124e-01 -2.483928203582763672e-01 -5.544845759868621826e-02 -4.109632223844528198e-02 -6.601080298423767090e-02 -1.448975652456283569e-01 5.864847451448440552e-02 3.432603925466537476e-02 6.341705471277236938e-02 -2.584643661975860596e-01 3.166084736585617065e-02 1.022866070270538330e-01 1.162108182907104492e-01 1.834168285131454468e-02 3.410064876079559326e-01 1.445190459489822388e-01 -3.803835809230804443e-01 -2.231573015451431274e-01 1.412809342145919800e-01 1.292772591114044189e-01 7.860438525676727295e-02 7.457137107849121094e-02 1.119394302368164062e-01
1.659605503082275391e-01 -4.148780107498168945e-01 8.990529924631118774e-02 -3.554322989657521248e-03 7.684689015150070190e-02 3.956547752022743225e-02 7.205857336521148682e-02 -3.626541001722216606e-03 9.415122121572494507e-02 4.089609384536743164e-01 -2.082291692495346069e-01 1.576138585805892944e-01 -5.234892945736646652e-03 8.760941773653030396e-02 -1.035031974315643311e-01 1.227533742785453796e-01 1.635031104087829590e-01 2.467919141054153442e-02 8.086795359849929810e-02 1.433695573359727859e-02 1.427218616008758545e-01 -7.793693244457244873e-02 -3.078639507293701172e-01 2.030187696218490601e-01 3.887355700135231018e-02 -3.838515579700469971e-01 3.662621602416038513e-02 -1.411357671022415161e-01 -3.173752501606941223e-02 1.222580447793006897e-01 2.558995485305786133e-01 2.316924631595611572e-01
2.906763926148414612e-02 -8.500977605581283569e-02 -6.963526457548141479e-02 4.203368350863456726e-02 2.087697535753250122e-01 3.916796147823333740e-01 2.936360239982604980e-01 -3.311201035976409912e-01 3.782102430704981089e-04 1.286582797765731812e-01 -1.705525815486907959e-01 -5.727206915616989136e-02 -1.209221482276916504e-01 9.120319038629531860e-03 -1.308824717998504639e-01 -1.832648962736129761e-01 -1.590084284543991089e-01 9.569827467203140259e-02 -1.895137280225753784e-01 -3.671602159738540649e-02 1.940227746963500977e-01 1.720043420791625977e-01 -3.586902096867561340e-02 1.770058870315551758e-01 2.177628725767135620e-01 -3.934265971183776855e-01 -1.585503816604614258e-01 1.301662921905517578e-01 2.066361755132675171e-01 7.432466745376586914e-02 1.151501387357711792e-01 -2.805253863334655762e-02
-2.263421192765235901e-02 1.237222626805305481e-01 6.568197906017303467e-02 -1.089601516723632812e-01 1.964499987661838531e-02 7.622255384922027588e-02 2.618782222270965576e-01 -3.257808983325958252e-01 1.663942784070968628e-01 2.718450315296649933e-02 -1.881711371243000031e-02 -4.237784445285797119e-02 -2.289632707834243774e-02 1.144712269306182861e-01 9.343198686838150024e-02 -8.671783655881881714e-02 2.071847170591354370e-01 2.228730916976928711e-02 7.355775684118270874e-02 2.095813900232315063e-01 3.214899301528930664e-01 1.052786409854888916e-01 5.983743816614151001e-02 -1.009262911975383759e-02 1.790910959243774414e-01 -3.953289389610290527e-01 2.410593032836914062e-01 3.526772260665893555e-01 3.147360980510711670e-01 3.346510604023933411e-02 2.112238854169845581e-01 -1.042862888425588608e-02
-1.391272842884063721e-01 -8.090487867593765259e-02 3.907674252986907959e-01 -1.183358505368232727e-01 -5.448539927601814270e-02 2.506425082683563232e-01 3.529380857944488525e-01 -1.510496586561203003e-01 5.029939115047454834e-02 2.299793213605880737e-01 1.579449176788330078e-01 -1.960099339485168457e-01 1.550651043653488159e-01 -8.578456938266754150e-02 -3.737379238009452820e-02 1.399767994880676270e-01 1.949152350425720215e-02 4.268957674503326416e-01 1.316072493791580200e-01 1.028878167271614075e-01 2.228503823280334473e-01 -1.513875089585781097e-02 5.502769723534584045e-02 -1.398986279964447021e-01 6.272594630718231201e-02 -2.345460057258605957e-01 2.329782247543334961e-01 -7.210624404251575470e-03 3.425821661949157715e-02 1.483826637268066406e-01 2.914369478821754456e-02 5.203194171190261841e-02
2.027073055505752563e-01 -1.761719882488250732e-01 3.948474824428558350e-01 -2.115793339908123016e-02 2.267457172274589539e-02 9.828620404005050659e-02 1.635839417576789856e-02 -9.019021876156330109e-03 -5.955594591796398163e-03 1.203743070363998413e-01 -1.591770350933074951e-01 -4.485628101974725723e-03 1.024851948022842407e-01 2.204290330410003662e-01 -2.465170770883560181e-01 -1.918336600065231323e-01 1.371404249221086502e-02 1.778498291969299316e-01 7.146903872489929199e-02 3.872566670179367065e-02 -6.347504258155822754e-02 -1.482988446950912476e-01 2.491652034223079681e-02 1.268349438905715942e-01 -2.769359350204467773e-01 -4.215371608734130859e-01 3.873325884342193604e-02 6.920689344406127930e-02 4.391021430492401123e-01 1.492015421390533447e-01 4.769696295261383057e-02 7.261220365762710571e-02
1.869013756513595581e-01 -2.201132476329803467e-01 2.398293763399124146e-01 2.394421398639678955e-01 1.438567414879798889e-03 -4.331466555595397949e-02 3.234243392944335938e-01 -1.536762416362762451e-01 -3.938499372452497482e-03 2.352506965398788452e-01 -4.088407754898071289e-02 1.622055470943450928e-01 -2.780122160911560059e-01 1.171251013875007629e-01 1.360898762941360474e-01 -3.176620006561279297e-01 -2.684935331344604492e-01 2.063105702400207520e-01 2.304292768239974976e-01 8.383245766162872314e-02 -5.174644663929939270e-02 1.707497984170913696e-01 -1.247762069106101990e-01 -8.862508833408355713e-02 2.652754485607147217e-01 -2.031769901514053345e-01 6.181701552122831345e-03 -6.236105412244796753e-02 -4.392892494797706604e-02 -1.249802336096763611e-01 1.189537122845649719e-01 2.400613203644752502e-02
2.466597110033035278e-01 -3.685264885425567627e-01 2.073873579502105713e-01 1.096606533974409103e-02 -3.332173079252243042e-02 2.324623614549636841e-02 5.209646746516227722e-02 7.601708173751831055e-02 1.935897618532180786e-01 3.286898732185363770e-01 -7.934045046567916870e-02 -1.047982499003410339e-01 -3.355965763330459595e-02 3.053260967135429382e-02 -7.298211753368377686e-02 -7.267613429576158524e-03 6.478329002857208252e-02 1.534815281629562378e-01 7.079941034317016602e-02 -3.583345934748649597e-02 6.418155133724212646e-02 -4.956027865409851074e-02 -3.297434449195861816e-01 2.834108471870422363e-01 9.756909310817718506e-02 -4.109152257442474365e-01 -5.163819342851638794e-02 -1.078041968867182732e-03 5.523884203284978867e-03 -4.134105402044951916e-04 2.946820557117462158e-01 2.868100106716156006e-01
-5.894797388464212418e-03 -1.568522453308105469e-01 4.049736559391021729e-01 2.267985232174396515e-02 1.643441915512084961e-01 -4.826131463050842285e-02 2.446928173303604126e-01 -1.527108401060104370e-01 1.908558756113052368e-01 1.934485584497451782e-01 -6.256458815187215805e-03 -2.297145575284957886e-01 3.003558609634637833e-03 8.784889429807662964e-02 -3.305399045348167419e-02 -3.842555731534957886e-02 -8.897408097982406616e-02 7.239964604377746582e-02 2.617746293544769287e-01 -1.230699643492698669e-01 2.339310199022293091e-01 -2.342780530452728271e-01 -1.876400709152221680e-01 -9.088919311761856079e-02 -2.467814385890960693e-01 -3.268645405769348145e-01 2.885868847370147705e-01 1.320688128471374512e-01 1.717689186334609985e-01 -8.443600684404373169e-02 6.132041290402412415e-02 -5.088648572564125061e-02
2.630374729633331299e-01 -5.056021213531494141e-01 2.595439851284027100e-01 6.056118011474609375e-02 -1.156878173351287842e-01 -8.294443599879741669e-03 7.326042652130126953e-02 4.890103265643119812e-02 1.172099784016609192e-01 3.060836493968963623e-01 -1.518828570842742920e-01 4.867336526513099670e-02 -3.189191594719886780e-02 4.574111476540565491e-02 5.428539216518402100e-02 6.906725466251373291e-02 9.990748018026351929e-02 1.371352076530456543e-01 9.566074609756469727e-02 -1.952825859189033508e-02 1.321162581443786621e-01 4.683843627572059631e-02 -3.102176487445831299e-01 2.559504210948944092e-01 5.405842140316963196e-02 -3.071520924568176270e-01 -3.426023200154304504e-02 -4.173051565885543823e-02 3.520316630601882935e-02 2.196501381695270538e-02 2.584588229656219482e-01 2.254552096128463745e-01
-9.035005420446395874e-02 -1.132098659873008728e-01 4.240335151553153992e-02 9.576599299907684326e-02 -2.427494339644908905e-02 2.351919114589691162e-01 3.083773553371429443e-01 -6.925781816244125366e-02 1.888598203659057617e-01 1.766407638788223267e-01 6.784533709287643433e-02 9.344618022441864014e-02 -2.285868488252162933e-02 1.437478046864271164e-02 -1.125984042882919312e-01 -9.016775339841842651e-02 2.532257884740829468e-02 -6.828153878450393677e-02 -1.663496345281600952e-02 -8.853027969598770142e-02 2.140439450740814209e-01 2.305315062403678894e-02 -3.555570542812347412e-01 -3.321751654148101807e-01 -1.618944704532623291e-01 -5.347440838813781738e-01 5.508146435022354126e-02 -1.391636133193969727e-01 5.694206058979034424e-02 5.649210885167121887e-03 1.953359395265579224e-01 -1.949186772108078003e-01
2.333312183618545532e-01 1.422003954648971558e-01 2.429110743105411530e-02 7.074517663568258286e-03 6.593971513211727142e-03 8.579825609922409058e-02 4.496537148952484131e-01 -3.183386325836181641e-01 4.907086491584777832e-02 2.085796296596527100e-01 -2.813328057527542114e-02 -1.299566179513931274e-01 -3.951415047049522400e-02 -5.124500021338462830e-02 6.394908297806978226e-03 -9.336641430854797363e-02 2.043191790580749512e-01 3.450618088245391846e-01 -9.851275384426116943e-02 -2.250697612762451172e-01 -7.756505161523818970e-02 -4.858159646391868591e-02 1.050785258412361145e-01 -1.384894996881484985e-01 5.839435383677482605e-02 -4.712427556514739990e-01 1.500352323055267334e-01 1.584787964820861816e-01 -4.006603732705116272e-03 4.946206510066986084e-02 4.329375177621841431e-02 -2.880932763218879700e-03
-2.785144746303558350e-02 -1.186771690845489502e-01 2.705280780792236328e-01 1.805599331855773926e-01 7.624130696058273315e-02 1.359099447727203369e-01 4.593939706683158875e-02 -1.519938111305236816e-01 1.265036165714263916e-01 1.776840239763259888e-01 -1.710665374994277954e-01 -2.315426170825958252e-01 3.206194564700126648e-02 -1.740464568138122559e-01 2.640177123248577118e-02 7.985644042491912842e-02 2.634708583354949951e-01 9.749986976385116577e-02 3.097193241119384766e-01 9.485714882612228394e-02 2.647228538990020752e-02 -2.373789250850677490e-01 -1.232566982507705688e-01 -1.842070966958999634e-01 2.328688092529773712e-02 -4.020436406135559082e-01 -1.532007455825805664e-01 1.434319168329238892e-01 5.415366962552070618e-02 3.612531423568725586e-01 1.349937170743942261e-01 -1.144808158278465271e-01
1.268934607505798340e-01 2.500693686306476593e-02 7.039048522710800171e-02 1.707428544759750366e-01 1.277559697628021240e-01 1.163959950208663940e-01 2.016310691833496094e-01 1.781083941459655762e-01 2.027790546417236328e-01 5.128946527838706970e-02 -2.488851249217987061e-01 -1.095921248197555542e-01 7.556468248367309570e-02 -7.350026071071624756e-02 2.272594533860683441e-02 8.008181303739547729e-02 1.797528862953186035e-01 1.747099310159683228e-01 2.796905040740966797e-01 3.197204321622848511e-02 1.712049096822738647e-01 -1.560865640640258789e-01 2.543751895427703857e-01 -6.569498684257268906e-03 2.886597812175750732e-01 -5.043817758560180664e-01 1.647608429193496704e-01 8.516362309455871582e-02 -4.778589680790901184e-02 2.453108131885528564e-01 -7.785584032535552979e-02 1.000845283269882202e-01
-6.622797995805740356e-02 -2.248201668262481689e-01 2.340974956750869751e-01 7.173525542020797729e-02 1.218619868159294128e-01 4.901116248220205307e-03 4.578634724020957947e-02 2.293923646211624146e-01 1.058355346322059631e-01 2.806322872638702393e-01 -2.262342870235443115e-01 2.277451381087303162e-02 -8.501568436622619629e-02 -1.310779750347137451e-01 -1.032514795660972595e-01 5.966198444366455078e-02 5.596966668963432312e-02 7.993000745773315430e-02 -1.850036978721618652e-01 1.004426255822181702e-01 1.557060331106185913e-01 2.340255863964557648e-02 -2.419683486223220825e-01 3.319048285484313965e-01 6.736752390861511230e-02 -5.042662024497985840e-01 2.495596557855606079e-01 6.302035599946975708e-02 -3.200585022568702698e-03 1.988890320062637329e-01 6.950800865888595581e-02 -1.357704102993011475e-01
3.837842047214508057e-01 -1.904941201210021973e-01 2.401027083396911621e-01 8.546087890863418579e-02 -5.887935310602188110e-02 -6.643617153167724609e-02 1.325312405824661255e-01 -1.670558154582977295e-01 -1.910167634487152100e-01 -2.159166634082794189e-01 1.822059042751789093e-02 -1.654143035411834717e-01 -1.148977801203727722e-01 1.213791072368621826e-01 2.961432375013828278e-02 -3.889626124873757362e-03 6.103658676147460938e-02 2.370187938213348389e-01 1.109759323298931122e-02 -1.132341101765632629e-01 -1.356083154678344727e-01 3.851752355694770813e-02 -7.994962483644485474e-02 -4.446494579315185547e-02 -8.782202750444412231e-02 -4.711965620517730713e-01 2.758735716342926025e-01 9.229186177253723145e-02 2.876717150211334229e-01 -6.135160475969314575e-02 -3.456730768084526062e-02 2.352031320333480835e-01
-6.602941453456878662e-02 5.779475346207618713e-02 3.222325146198272705e-01 -8.217488974332809448e-02 9.325648844242095947e-02 1.017617657780647278e-01 2.711167335510253906e-01 -2.001031935214996338e-01 3.771981298923492432e-01 1.448382586240768433e-01 -2.437565177679061890e-01 -1.815008744597434998e-02 8.014509454369544983e-03 1.924205273389816284e-01 -4.013905301690101624e-03 -8.643616735935211182e-02 8.450187742710113525e-02 -6.750432401895523071e-02 -3.232004120945930481e-02 3.056752979755401611e-01 6.726229190826416016e-02 1.375670880079269409e-01 1.058983653783798218e-01 -1.361199021339416504e-01 4.040423780679702759e-02 -2.286533117294311523e-01 1.041733622550964355e-01 2.452673912048339844e-01 3.624895215034484863e-01 1.513193547725677490e-01 1.049338802695274353e-01 1.786990016698837280e-01
1.268218457698822021e-01 -2.521612346172332764e-01 1.277793347835540771e-01 5.779913067817687988e-02 6.430426985025405884e-02 -2.036853693425655365e-02 1.388425827026367188e-01 -3.153907135128974915e-02 1.292968839406967163e-01 1.307274550199508667e-01 -3.055331707000732422e-01 -1.161523684859275818e-01 -1.139506697654724121e-01 4.714652523398399353e-02 1.517045646905899048e-01 -1.657826453447341919e-01 -3.055895119905471802e-02 4.988703504204750061e-02 -4.257206991314888000e-02 2.794238924980163574e-01 1.637490838766098022e-01 1.821146607398986816e-01 -2.988078296184539795e-01 2.390848696231842041e-01 -8.160953968763351440e-02 -3.597336709499359131e-01 3.697329759597778320e-01 -2.379442751407623291e-02 -8.839949220418930054e-02 2.981013059616088867e-01 6.468760222196578979e-02 7.446827739477157593e-02
1.089242100715637207e-01 -6.540400534868240356e-02 -2.211237885057926178e-02 1.312617063522338867e-01 -6.774907559156417847e-02 3.061443269252777100e-01 3.890015482902526855e-01 -1.598549038171768188e-01 -6.198798865079879761e-02 2.894554138183593750e-01 -3.228165954351425171e-02 -2.339358627796173096e-02 -1.569551080465316772e-01 5.297207459807395935e-02 -9.268739074468612671e-02 -1.256567239761352539e-01 4.873219877481460571e-02 8.550857007503509521e-02 -1.412871479988098145e-01 -6.099924445152282715e-02 2.020793110132217407e-01 1.951387971639633179e-01 1.030252203345298767e-01 1.649277359247207642e-01 1.396519392728805542e-01 -4.955182671546936035e-01 -1.211857870221138000e-01 3.171791881322860718e-02 3.006108701229095459e-01 1.363450437784194946e-01 2.910131029784679413e-02 9.630338102579116821e-02
-9.216893464326858521e-03 -1.180340275168418884e-01 4.269050955772399902e-01 -4.518001899123191833e-02 -4.722909256815910339e-02 4.463043808937072754e-02 1.719361841678619385e-01 -1.562100350856781006e-01 6.349642574787139893e-02 1.017510220408439636e-01 7.735393941402435303e-02 -1.617853790521621704e-01 -1.999734528362751007e-02 -2.467565052211284637e-02 1.413737237453460693e-01 -1.951787769794464111e-01 9.142912924289703369e-02 1.227342709898948669e-01 4.570747613906860352e-01 -1.095703393220901489e-01 1.275412291288375854e-01 -2.238137722015380859e-01 8.027885924093425274e-04 2.765954732894897461e-01 -8.663442730903625488e-02 -3.563817441463470459e-01 4.785401001572608948e-02 1.349225044250488281e-01 2.200950980186462402e-01 2.140524238348007202e-01 1.370742544531822205e-02 -3.475145995616912842e-02
-6.520318239927291870e-02 -1.272888481616973877e-01 4.526312351226806641e-01 -7.620702963322401047e-03 3.306658267974853516e-01 -1.191183924674987793e-01 2.620992064476013184e-01 -4.144080448895692825e-03 1.641572713851928711e-01 4.631033539772033691e-02 -2.018649727106094360e-01 -7.337939739227294922e-02 5.345629155635833740e-02 -1.510940957814455032e-02 1.324495766311883926e-02 7.365134358406066895e-02 -1.230807974934577942e-01 8.252838999032974243e-02 3.891730606555938721e-01 -1.450449079275131226e-01 2.600197196006774902e-01 1.035026684403419495e-01 -1.262017786502838135e-01 1.121908873319625854e-01 8.584895171225070953e-03 -2.935187518596649170e-01 1.652198582887649536e-01 1.169306337833404541e-01 1.501625031232833862e-01 1.780709475278854370e-01 1.151844561100006104e-01 4.945540800690650940e-02
-2.186652272939682007e-02 -4.022258520126342773e-01 6.917755305767059326e-02 1.255598217248916626e-01 4.291334748268127441e-02 5.500246211886405945e-02 1.746278107166290283e-01 1.068730093538761139e-02 -5.609597079455852509e-03 2.009808272123336792e-01 -1.218786314129829407e-01 -9.335532784461975098e-02 2.831989154219627380e-02 -1.521645188331604004e-01 1.822748035192489624e-02 1.054238304495811462e-01 1.186669170856475830e-01 -6.334247440099716187e-02 6.852607429027557373e-02 -2.150471322238445282e-02 3.566390275955200195e-02 1.280307620763778687e-01 -3.729656636714935303e-01 2.174220830202102661e-01 7.195060700178146362e-02 -5.316863656044006348e-01 1.186308786273002625e-01 7.876925170421600342e-02 4.734003171324729919e-02 9.170341491699218750e-02 3.162052333354949951e-01 1.903666406869888306e-01
2.598716504871845245e-02 3.541879728436470032e-02 2.326915562152862549e-01 7.106510549783706665e-02 3.301968425512313843e-02 9.126569144427776337e-03 2.117053419351577759e-01 2.072106301784515381e-02 3.020065426826477051e-01 1.002494469285011292e-01 -1.158285662531852722e-01 -4.947979748249053955e-02 -3.348404541611671448e-02 1.439436972141265869e-01 1.119464356452226639e-02 1.727812886238098145e-01 1.859492957592010498e-01 2.194816432893276215e-02 7.901854813098907471e-02 3.042796440422534943e-02 2.433833777904510498e-01 -1.018459945917129517e-01 7.903480529785156250e-02 -5.446003004908561707e-02 -6.120835989713668823e-02 -3.763200044631958008e-01 3.642219603061676025e-01 2.108018398284912109e-01 4.404889941215515137e-01 1.691720187664031982e-01 2.367630600929260254e-01 3.601040318608283997e-02
-6.318749487400054932e-02 -5.847794190049171448e-02 4.218822717666625977e-01 -1.313342619687318802e-02 2.923034727573394775e-01 2.023558765649795532e-01 2.111845612525939941e-01 -3.425469994544982910e-01 -1.379762124270200729e-02 1.944652050733566284e-01 1.086433678865432739e-01 -3.720270469784736633e-02 2.064757607877254486e-02 1.650986522436141968e-01 -7.720772176980972290e-02 -2.198387831449508667e-01 2.483127713203430176e-01 4.236844554543495178e-02 -7.282462716102600098e-02 3.910241648554801941e-02 2.144210487604141235e-01 1.400453597307205200e-01 -5.253376066684722900e-02 -7.060076296329498291e-02 1.207461059093475342e-01 -3.043020963668823242e-01 -7.058537006378173828e-02 1.417251080274581909e-01 9.224393963813781738e-02 -3.150906860828399658e-01 7.556355744600296021e-02 5.972198769450187683e-02
2.796942554414272308e-02 -1.081015542149543762e-01 2.137017697095870972e-01 7.487374544143676758e-02 -1.530617773532867432e-01 2.405549436807632446e-01 4.960846006870269775e-01 -5.085395276546478271e-02 4.656923189759254456e-02 3.550070524215698242e-02 1.496164407581090927e-02 2.504991739988327026e-02 -7.288588583469390869e-02 -2.971729449927806854e-02 8.874563872814178467e-02 -1.986931078135967255e-02 3.260919451713562012e-02 2.795837521553039551e-01 -1.393153667449951172e-01 -2.140095680952072144e-01 -2.449112199246883392e-02 -3.952896296977996826e-01 -1.314405798912048340e-01 -5.609646439552307129e-02 2.407303154468536377e-01 -2.802528142929077148e-01 2.512449026107788086e-01 1.350740790367126465e-01 9.627245366573333740e-02 9.745451807975769043e-02 1.071850955486297607e-01 -1.330317258834838867e-01
2.410169988870620728e-01 -4.986101761460304260e-02 8.262431621551513672e-02 4.912137389183044434e-01 1.797954440116882324e-01 2.177039235830307007e-01 -1.431397162377834320e-02 -2.225652039051055908e-01 -1.935143768787384033e-01 1.057477593421936035e-01 6.685327738523483276e-02 2.267020940780639648e-01 -2.316855788230895996e-01 8.966284804046154022e-03 -1.402296423912048340e-01 8.897586166858673096e-02 -4.297382757067680359e-02 1.225472390651702881e-01 8.727835118770599365e-02 2.159129083156585693e-01 7.431185245513916016e-02 -8.646501600742340088e-02 1.375015527009963989e-01 1.925406977534294128e-02 8.319886028766632080e-02 -3.550225794315338135e-01 -7.416329812258481979e-03 7.383713126182556152e-02 1.538567543029785156e-01 2.135114222764968872e-01 1.714888662099838257e-01 -1.884101033210754395e-01
-4.192470014095306396e-02 -3.147402107715606689e-01 8.152651786804199219e-02 7.734056562185287476e-02 8.800601214170455933e-02 2.254492640495300293e-01 1.761685907840728760e-01 1.762652955949306488e-02 1.706680208444595337e-01 3.630097210407257080e-01 -8.781096339225769043e-02 -1.182591915130615234e-01 7.151307910680770874e-02 -1.287855207920074463e-01 1.570201218128204346e-01 -5.178201012313365936e-03 1.205255910754203796e-01 -6.897503882646560669e-02 -4.882244393229484558e-02 2.810050547122955322e-01 -9.821002371609210968e-03 -1.178612112998962402e-01 -4.665533900260925293e-01 3.007913231849670410e-01 8.368211984634399414e-02 -2.425754517316818237e-01 2.000397816300392151e-02 3.134506568312644958e-02 -6.973562762141227722e-03 1.170521229505538940e-02 2.783323824405670166e-01 1.823061844334006310e-03
2.470678985118865967e-01 -4.465501308441162109e-01 1.715009808540344238e-01 -9.480600245296955109e-03 1.071782633662223816e-01 -2.284558303654193878e-02 9.920077770948410034e-02 2.196944877505302429e-02 -6.719090789556503296e-02 4.160054028034210205e-01 -1.601434797048568726e-01 -6.636893004179000854e-02 6.536241620779037476e-02 -2.813538163900375366e-02 6.622917950153350830e-02 8.180385082960128784e-02 2.224114388227462769e-01 8.394059538841247559e-02 7.084728777408599854e-02 5.793520435690879822e-02 1.019090935587882996e-01 9.459158778190612793e-02 -2.260583788156509399e-01 3.241428732872009277e-01 1.757163256406784058e-01 -3.446340262889862061e-01 3.715554997324943542e-02 -3.092513419687747955e-02 -6.750076264142990112e-02 1.394303590059280396e-01 1.760626882314682007e-01 1.287390887737274170e-01
2.552176713943481445e-01 -4.044420421123504639e-01 1.401860415935516357e-01 -6.002710014581680298e-02 -3.135742992162704468e-02 8.701692521572113037e-02 7.390747219324111938e-02 1.279052812606096268e-02 1.070123612880706787e-01 3.736709952354431152e-01 -1.631247848272323608e-01 -1.285122036933898926e-01 5.777883902192115784e-02 -3.803817182779312134e-02 2.129104733467102051e-01 9.244767576456069946e-02 1.367947608232498169e-01 1.707629561424255371e-01 -3.794747591018676758e-02 -2.511514909565448761e-02 -2.421274408698081970e-02 -6.491002440452575684e-02 -3.468347489833831787e-01 2.736670970916748047e-01 6.384766846895217896e-02 -3.341000974178314209e-01 6.968946009874343872e-02 -5.463062599301338196e-02 -1.695364154875278473e-02 7.591885514557361603e-03 2.938520610332489014e-01 1.442870944738388062e-01
1.052270159125328064e-01 -1.762553304433822632e-02 2.510994672775268555e-01 -1.635176539421081543e-01 -2.850100398063659668e-01 9.234528988599777222e-02 3.557859063148498535e-01 -2.318857312202453613e-01 1.327593177556991577e-01 2.083108425140380859e-01 1.630959659814834595e-01 -1.384208202362060547e-01 -8.244192600250244141e-02 1.761471033096313477e-01 7.254591584205627441e-02 2.155585736036300659e-01 1.499533206224441528e-01 6.533786188811063766e-03 5.312141776084899902e-02 9.043139219284057617e-02 8.996943384408950806e-02 2.879388630390167236e-01 -1.662958115339279175e-01 -2.825399488210678101e-02 -3.317434713244438171e-02 -3.534124195575714111e-01 7.292525470256805420e-02 1.556902974843978882e-01 1.405028998851776123e-01 -9.465825557708740234e-02 3.066340982913970947e-01 3.337944298982620239e-02
2.981041371822357178e-01 -4.198396205902099609e-01 1.859330981969833374e-01 -8.832839317619800568e-03 -9.908258914947509766e-02 1.382759492844343185e-02 6.340888887643814087e-02 -3.218290209770202637e-02 1.441122889518737793e-01 2.604264914989471436e-01 -9.585650265216827393e-02 -9.815068915486335754e-03 -3.068587742745876312e-02 -7.229648530483245850e-02 5.561064183712005615e-02 2.653861045837402344e-02 1.618438810110092163e-01 1.198679059743881226e-01 1.513174474239349365e-01 1.203057542443275452e-01 7.025773636996746063e-03 2.129239961504936218e-02 -3.988549709320068359e-01 3.013954758644104004e-01 8.019605278968811035e-02 -3.190402388572692871e-01 9.912201017141342163e-02 -8.829934149980545044e-02 3.813121840357780457e-02 -9.215092286467552185e-03 2.440038621425628662e-01 2.490736246109008789e-01
2.265564054250717163e-01 -7.199323177337646484e-02 4.973301291465759277e-01 -9.756882488727569580e-02 2.133838087320327759e-01 6.444085389375686646e-02 2.376153618097305298e-01 -3.186883032321929932e-02 4.874453321099281311e-02 1.328547894954681396e-01 -4.222291707992553711e-02 2.777333604171872139e-03 -1.419491469860076904e-01 7.630455493927001953e-02 -1.069127246737480164e-01 2.871729806065559387e-02 3.577141165733337402e-01 3.503230214118957520e-02 2.063853740692138672e-01 -1.954172104597091675e-01 2.815365195274353027e-01 -1.547077447175979614e-01 -3.595858067274093628e-02 6.644967943429946899e-02 1.164790317416191101e-01 -2.668583393096923828e-01 2.228023111820220947e-01 6.814998388290405273e-02 2.042021304368972778e-01 1.178171411156654358e-01 8.716468699276447296e-03 7.635337114334106445e-02
-3.440613672137260437e-02 1.322678327560424805e-01 2.925922870635986328e-01 3.719336539506912231e-02 1.372581999748945236e-02 1.901492029428482056e-01 3.508214056491851807e-01 -2.122259140014648438e-01 1.285527050495147705e-01 2.416386753320693970e-01 7.696281373500823975e-02 1.484962403774261475e-01 -1.138991564512252808e-01 1.217893809080123901e-01 2.258787751197814941e-01 -1.265074163675308228e-01 1.199292466044425964e-01 2.275860011577606201e-01 -2.140809744596481323e-01 -1.267019510269165039e-01 -1.016212776303291321e-01 -2.792102694511413574e-01 7.665482163429260254e-02 -3.022800944745540619e-02 2.450242452323436737e-02 -3.692258298397064209e-01 -5.932161584496498108e-02 2.004826366901397705e-01 -3.628601878881454468e-02 1.121594607830047607e-01 -1.755473390221595764e-02 -2.723317146301269531e-01
2.161416560411453247e-01 -3.827637135982513428e-01 8.934725821018218994e-02 -9.628164581954479218e-03 1.906358748674392700e-01 8.390185981988906860e-02 1.704741716384887695e-01 -8.509720675647258759e-03 1.497853994369506836e-01 2.038313895463943481e-01 -1.662585586309432983e-01 -1.298584043979644775e-02 1.441019922494888306e-01 -7.423593848943710327e-02 5.476618185639381409e-02 8.120241016149520874e-02 2.948895692825317383e-01 1.745685040950775146e-01 -9.548694640398025513e-02 8.407557755708694458e-02 9.603979438543319702e-02 5.216409638524055481e-02 -3.915278613567352295e-01 2.748331129550933838e-01 1.598002612590789795e-01 -3.125675618648529053e-01 9.672173857688903809e-02 -7.051239162683486938e-02 5.886659491807222366e-03 -2.717155031859874725e-02 1.810379326343536377e-01 2.302581667900085449e-01
9.509054571390151978e-02 -3.529850840568542480e-01 2.656663060188293457e-01 -4.349876940250396729e-02 9.942390024662017822e-02 -8.667294681072235107e-02 9.326858818531036377e-02 1.682427525520324707e-01 2.131077460944652557e-02 2.148345261812210083e-01 -1.935372203588485718e-01 2.731784619390964508e-02 -8.089278638362884521e-02 1.650745123624801636e-01 1.016548089683055878e-02 -2.117712609469890594e-02 5.956607311964035034e-02 2.314903885126113892e-01 1.092586014419794083e-02 6.491710245609283447e-02 1.991236358880996704e-01 8.026885986328125000e-02 -2.982685565948486328e-01 2.952285408973693848e-01 -5.784124508500099182e-02 -3.745507299900054932e-01 6.405782699584960938e-02 -9.613966196775436401e-02 1.044335216283798218e-01 2.789562046527862549e-01 2.499187439680099487e-01 -1.687642037868499756e-01
6.010850146412849426e-02 -3.634265065193176270e-01 8.477783948183059692e-02 6.004912778735160828e-02 2.858898341655731201e-01 -1.130093187093734741e-01 9.645366668701171875e-02 6.582766026258468628e-02 3.310560062527656555e-02 3.962561488151550293e-01 -2.286660075187683105e-01 -5.259335786104202271e-02 1.455685775727033615e-02 5.730316042900085449e-03 1.073274686932563782e-01 1.343334019184112549e-01 -8.308690786361694336e-02 2.563813626766204834e-01 5.804117769002914429e-02 4.068697243928909302e-02 7.302663475275039673e-02 -9.422709792852401733e-02 -2.578793764114379883e-01 3.236694335937500000e-01 -7.888372242450714111e-02 -3.651660978794097900e-01 1.531710326671600342e-01 1.023643165826797485e-01 5.750723183155059814e-02 2.218034714460372925e-01 9.352103620767593384e-02 6.710269302129745483e-02
1.221726313233375549e-01 -2.718181610107421875e-01 1.650844067335128784e-01 -1.554180085659027100e-01 1.669011414051055908e-01 -4.743567854166030884e-02 3.960607573390007019e-02 1.182166263461112976e-01 1.089175418019294739e-01 3.553662896156311035e-01 -2.066590338945388794e-01 -7.086513936519622803e-02 -1.450254023075103760e-01 -7.447139173746109009e-02 -2.127995900809764862e-02 -2.421757206320762634e-02 1.475804951041936874e-02 1.055563315749168396e-01 1.113603562116622925e-01 2.971878945827484131e-01 1.358745992183685303e-01 1.373380273580551147e-01 -3.650013208389282227e-01 8.728487044572830200e-02 3.324582055211067200e-02 -4.299530386924743652e-01 2.270299345254898071e-01 6.287232041358947754e-02 6.042115017771720886e-02 2.175773829221725464e-01 1.307229250669479370e-01 2.908422797918319702e-02
3.035991452634334564e-02 -9.314888715744018555e-02 -1.545723378658294678e-01 7.932677865028381348e-02 8.830710500478744507e-02 2.718973159790039062e-01 2.016689330339431763e-01 -3.155265450477600098e-01 -1.554290205240249634e-01 3.377937674522399902e-01 -3.304389417171478271e-01 7.812432199716567993e-02 -8.805182576179504395e-02 8.255092054605484009e-02 4.720151051878929138e-02 -8.855684101581573486e-02 3.463890636339783669e-03 7.644572108983993530e-02 -1.276934891939163208e-01 -3.739581629633903503e-02 1.142085045576095581e-01 1.215477958321571350e-01 -1.250241100788116455e-01 1.982280761003494263e-01 1.641911566257476807e-01 -4.633471667766571045e-01 1.546288188546895981e-02 1.225888729095458984e-01 2.293994128704071045e-01 1.163400411605834961e-01 3.897782787680625916e-02 1.707946658134460449e-01
1.467100530862808228e-01 2.692341804504394531e-02 1.395349800586700439e-01 4.394568502902984619e-02 2.030569612979888916e-01 -8.758103474974632263e-03 2.325676530599594116e-01 7.900774478912353516e-03 3.352850675582885742e-01 2.587009668350219727e-01 -1.690601259469985962e-01 -2.391736358404159546e-01 -1.711589843034744263e-01 1.391425877809524536e-01 1.413584947586059570e-01 4.762312769889831543e-02 -3.279801607131958008e-01 1.977759897708892822e-01 1.048576384782791138e-01 1.991709470748901367e-01 2.488402277231216431e-01 -8.363262563943862915e-02 5.094524845480918884e-02 -1.939471662044525146e-01 -7.499139755964279175e-02 -4.247622489929199219e-01 -1.055926531553268433e-01 2.243479341268539429e-02 -1.042888090014457703e-01 -1.905949227511882782e-02 8.281623572111129761e-02 5.081458762288093567e-02
2.111757397651672363e-01 -5.199015140533447266e-01 2.350391745567321777e-01 -1.131941229104995728e-01 1.122858002781867981e-01 8.181183785200119019e-02 1.325051188468933105e-01 -6.353182345628738403e-02 1.120800152420997620e-01 3.415764272212982178e-01 -8.103405684232711792e-02 -1.621552929282188416e-02 9.787018597126007080e-02 4.938315972685813904e-02 4.151565209031105042e-02 1.055838614702224731e-01 5.997110903263092041e-02 1.133410260081291199e-01 3.340955823659896851e-02 3.077426552772521973e-02 7.356450706720352173e-02 7.370865438133478165e-03 -3.466626107692718506e-01 3.221450150012969971e-01 -3.103896044194698334e-02 -2.427456527948379517e-01 -3.672798350453376770e-02 -1.031453981995582581e-01 4.200474545359611511e-02 6.802530586719512939e-02 2.032146155834197998e-01 2.184305638074874878e-01
1.402163803577423096e-01 5.537401884794235229e-02 1.245016902685165405e-01 -4.073283169418573380e-03 -1.217832602560520172e-02 1.095597073435783386e-01 1.893056780099868774e-01 -2.362550199031829834e-01 6.860997527837753296e-03 1.581195294857025146e-01 -8.215782046318054199e-02 -6.349297612905502319e-02 6.067910790443420410e-02 2.140623629093170166e-01 1.433197408914566040e-01 3.805014789104461670e-01 1.993657797574996948e-01 1.516876071691513062e-01 6.429722905158996582e-02 2.631942629814147949e-01 2.290416657924652100e-01 2.005919218063354492e-01 -1.515689119696617126e-02 -1.520796418190002441e-01 3.371122479438781738e-02 -4.620985686779022217e-01 -1.217600237578153610e-02 1.873070746660232544e-01 1.478076428174972534e-01 -2.292109727859497070e-01 1.512241810560226440e-01 8.899839222431182861e-02
1.676018387079238892e-01 -4.348996281623840332e-01 1.552111506462097168e-01 2.428804337978363037e-02 1.870766580104827881e-01 -2.266220003366470337e-02 1.726332008838653564e-01 2.299674004316329956e-01 1.476369351148605347e-01 1.173472553491592407e-01 1.991847902536392212e-01 7.302348315715789795e-02 -1.029914766550064087e-01 8.986941725015640259e-02 2.655488550662994385e-01 5.142438039183616638e-02 2.356390468776226044e-02 -1.586678177118301392e-01 -3.610203042626380920e-02 -1.835464239120483398e-01 1.452866643667221069e-01 7.768930494785308838e-02 -2.049028314650058746e-02 2.315096855163574219e-01 1.236676201224327087e-01 -4.112713038921356201e-01 2.094537019729614258e-01 1.829894930124282837e-01 1.189323738217353821e-01 -7.835349440574645996e-02 1.281167566776275635e-01 -1.646185964345932007e-01
5.616917274892330170e-03 -1.055865511298179626e-01 2.968612015247344971e-01 -2.094663865864276886e-02 3.875549882650375366e-02 2.947684563696384430e-02 2.580485045909881592e-01 -3.297955989837646484e-01 6.213656067848205566e-02 7.661726325750350952e-02 -2.248802781105041504e-02 -6.824102252721786499e-02 4.475513100624084473e-02 1.675244271755218506e-01 -1.127027273178100586e-01 -1.969906538724899292e-01 1.852481067180633545e-01 2.626265585422515869e-01 1.798837631940841675e-01 -4.234111607074737549e-01 -2.227212116122245789e-02 -6.012715399265289307e-02 -3.126315027475357056e-02 -2.330666175112128258e-03 1.720767766237258911e-01 -3.974023759365081787e-01 5.033891275525093079e-02 8.172167837619781494e-02 1.735480278730392456e-01 2.812276184558868408e-01 5.758421495556831360e-03 7.061094976961612701e-03
2.736941277980804443e-01 -3.648720383644104004e-01 2.048153132200241089e-01 -3.920187056064605713e-02 1.689608581364154816e-02 1.087428070604801178e-02 9.791312366724014282e-02 5.706400424242019653e-02 1.383489221334457397e-01 2.890617549419403076e-01 -2.104429155588150024e-01 3.890717402100563049e-02 -3.779907897114753723e-02 1.182228252291679382e-01 1.422860026359558105e-01 1.223443150520324707e-01 1.055004298686981201e-01 4.218599200248718262e-02 -4.001219943165779114e-02 8.357568830251693726e-02 9.618729352951049805e-02 3.400711342692375183e-02 -3.820007145404815674e-01 2.995623648166656494e-01 7.776333484798669815e-03 -4.091417789459228516e-01 6.866899877786636353e-02 -3.321443870663642883e-02 -4.676764458417892456e-02 7.936524599790573120e-02 2.436633557081222534e-01 1.655610054731369019e-01
-1.413753926753997803e-01 -7.269442826509475708e-02 2.987988851964473724e-02 1.197919175028800964e-01 1.009009256958961487e-01 3.160846605896949768e-02 3.009106516838073730e-01 -2.614285349845886230e-01 -4.224567487835884094e-02 2.057546935975551605e-02 2.227763831615447998e-01 4.057162255048751831e-02 -1.572895199060440063e-01 -9.539107233285903931e-02 1.437656134366989136e-01 -7.113529741764068604e-02 -1.326227784156799316e-01 5.557288229465484619e-02 -1.740785501897335052e-02 2.641859278082847595e-02 2.253943234682083130e-01 7.355163246393203735e-02 -1.801974475383758545e-01 -1.177504807710647583e-01 -1.606562584638595581e-01 -6.511580944061279297e-01 7.045400142669677734e-02 -2.380038052797317505e-01 -1.225376576185226440e-01 -6.703594326972961426e-02 1.252190172672271729e-01 -7.428914308547973633e-02
1.126610487699508667e-01 -1.732407361268997192e-01 2.757762670516967773e-01 1.871385574340820312e-01 3.854100406169891357e-02 -1.448148023337125778e-02 1.779643297195434570e-01 -1.026531010866165161e-01 2.930599749088287354e-01 9.045901149511337280e-02 -2.118007093667984009e-01 -1.292036920785903931e-01 1.942878812551498413e-01 -1.970760375261306763e-01 -3.939392045140266418e-02 -1.448701471090316772e-01 1.817847937345504761e-01 1.520888134837150574e-02 2.273475825786590576e-01 2.154875919222831726e-02 1.582875400781631470e-01 -3.042865395545959473e-01 -1.222056988626718521e-02 -1.038962900638580322e-01 1.923106610774993896e-02 -4.087153971195220947e-01 -7.713305950164794922e-02 7.616008818149566650e-02 2.313482612371444702e-01 2.351424396038055420e-01 5.778522416949272156e-02 -2.055070102214813232e-01
3.742574751377105713e-01 9.474477171897888184e-02 1.065887808799743652e-01 -1.549778878688812256e-01 -8.098874241113662720e-02 -1.345645356923341751e-02 4.057554178871214390e-04 -4.014516770839691162e-01 4.043190181255340576e-02 1.159740611910820007e-01 -2.480235099792480469e-01 -8.155858516693115234e-02 -1.759362220764160156e-01 2.274624109268188477e-01 1.567522063851356506e-02 2.317141592502593994e-01 8.810410648584365845e-02 -2.975799143314361572e-02 -9.019910544157028198e-02 -2.301175445318222046e-01 8.950859308242797852e-02 -3.809493780136108398e-02 -8.479249477386474609e-02 1.928837150335311890e-01 3.961677849292755127e-02 -5.237796902656555176e-01 -3.163504227995872498e-02 9.398057311773300171e-02 -7.746809162199497223e-03 1.322615146636962891e-01 2.758275158703327179e-02 -1.153995934873819351e-02
-5.715129524469375610e-02 -2.427264600992202759e-01 2.236554622650146484e-01 8.721828460693359375e-02 2.059115022420883179e-01 1.133428364992141724e-01 2.089019268751144409e-01 -1.056234613060951233e-01 1.961615085601806641e-01 -5.104366224259138107e-03 -1.967240571975708008e-01 -2.041860818862915039e-01 1.824950128793716431e-01 -3.306948244571685791e-01 -1.201859209686517715e-02 -1.721825003623962402e-01 2.410246580839157104e-01 1.696083322167396545e-02 2.362327575683593750e-01 4.619276523590087891e-02 1.462820917367935181e-01 -3.252669870853424072e-01 -2.991161309182643890e-02 1.298318356275558472e-01 1.942265033721923828e-02 -3.383425474166870117e-01 1.036316826939582825e-01 1.267056465148925781e-01 1.028819680213928223e-01 2.272906303405761719e-01 6.845713406801223755e-02 -9.458728134632110596e-02
2.582026124000549316e-01 -2.955351769924163818e-01 -1.029820144176483154e-01 2.397299706935882568e-01 1.534147560596466064e-01 1.134352907538414001e-01 3.311938345432281494e-01 -1.537583619356155396e-01 1.344637721776962280e-01 7.808008790016174316e-02 -2.280769348144531250e-01 -1.912919580936431885e-01 3.032192774116992950e-02 1.628970541059970856e-02 -8.193203061819076538e-02 1.902973055839538574e-01 -1.890304498374462128e-02 1.443369686603546143e-01 8.815420418977737427e-02 1.290545165538787842e-01 -1.605901718139648438e-01 1.143563538789749146e-01 -3.899503946304321289e-01 1.910412609577178955e-01 1.684916317462921143e-01 -2.056428343057632446e-01 1.827729046344757080e-01 2.653161436319351196e-02 1.447098888456821442e-02 1.320168189704418182e-02 2.522769868373870850e-01 9.707561880350112915e-02
-2.685368619859218597e-02 -1.309936791658401489e-01 9.564314037561416626e-02 1.670950651168823242e-01 2.368001267313957214e-03 2.911043763160705566e-01 5.542824789881706238e-02 -1.938086003065109253e-02 6.048196181654930115e-02 3.521435260772705078e-01 5.832275748252868652e-02 2.720439732074737549e-01 -3.850959613919258118e-02 -2.303973585367202759e-02 -2.278574183583259583e-02 7.247808575630187988e-02 1.471866220235824585e-01 2.742797434329986572e-01 -1.928527057170867920e-01 -2.006111145019531250e-01 2.700766623020172119e-01 1.290640980005264282e-01 -1.634694635868072510e-01 1.506494451314210892e-02 -6.952441483736038208e-02 -5.317599177360534668e-01 1.704115569591522217e-01 -1.354650855064392090e-01 -2.214896865189075470e-02 -7.581948488950729370e-02 -1.029314324259757996e-01 3.593708202242851257e-02
1.593642532825469971e-01 -4.935826659202575684e-01 5.355498194694519043e-02 -8.668335527181625366e-02 2.382649183273315430e-01 -7.800584286451339722e-02 1.601419597864151001e-01 3.360953927040100098e-02 6.384541746228933334e-03 2.710151672363281250e-01 6.855624914169311523e-02 -1.402805298566818237e-01 -1.940284669399261475e-02 1.503394264727830887e-02 1.964172348380088806e-02 -1.923907995223999023e-01 7.019387185573577881e-02 -5.186684057116508484e-02 -9.265093132853507996e-03 9.420134127140045166e-02 4.522579163312911987e-02 -5.136691778898239136e-02 -3.637551665306091309e-01 1.829542815685272217e-01 7.136255502700805664e-02 -4.045588672161102295e-01 2.125417143106460571e-01 3.102387301623821259e-02 1.262885984033346176e-02 1.751630306243896484e-01 2.389997839927673340e-01 7.200955599546432495e-02
1.038536354899406433e-01 -1.401287317276000977e-01 4.337177872657775879e-01 1.627223379909992218e-02 9.688328206539154053e-02 -7.534684240818023682e-02 2.843247354030609131e-01 -2.713147550821304321e-02 1.632462292909622192e-01 1.590563654899597168e-01 6.144871190190315247e-02 -1.388387382030487061e-02 5.116940289735794067e-02 1.067376956343650818e-01 -3.958706557750701904e-02 1.069070473313331604e-01 -2.101981453597545624e-02 1.278717964887619019e-01 3.415666520595550537e-01 -3.779044840484857559e-03 2.401368916034698486e-01 -2.337905764579772949e-01 5.720123276114463806e-02 -1.165867671370506287e-01 -4.154423996806144714e-02 -4.670643508434295654e-01 5.691095069050788879e-02 8.305343799293041229e-03 2.070789486169815063e-01 2.295839637517929077e-01 -9.724683314561843872e-02 1.036545857787132263e-01
-2.364534884691238403e-02 -2.614901065826416016e-01 1.378861721605062485e-02 -8.750437200069427490e-02 2.286248058080673218e-01 -9.172296524047851562e-02 1.088821962475776672e-01 -4.524668753147125244e-01 6.744728982448577881e-02 2.734494805335998535e-01 2.124075442552566528e-01 -1.223807781934738159e-01 -2.116268128156661987e-01 6.412532925605773926e-02 4.853855818510055542e-02 2.558480016887187958e-02 -7.329806685447692871e-04 2.419868260622024536e-01 6.913712620735168457e-02 6.105892732739448547e-02 8.075916767120361328e-02 2.487749308347702026e-01 6.133082509040832520e-02 -1.082720607519149780e-01 6.244367733597755432e-02 -3.882719576358795166e-01 2.152507565915584564e-02 -1.742005534470081329e-02 2.110999226570129395e-01 -2.437898218631744385e-01 1.596541553735733032e-01 1.369585543870925903e-01
2.140747904777526855e-01 -6.109265983104705811e-02 -1.273829489946365356e-01 -1.765249371528625488e-01 -2.697474509477615356e-02 1.223077252507209778e-01 1.171575486660003662e-01 -2.946818768978118896e-01 6.135156378149986267e-02 2.780639529228210449e-01 7.914143800735473633e-02 1.976940631866455078e-01 6.466510891914367676e-02 9.919012337923049927e-02 3.153525888919830322e-01 5.896942690014839172e-03 1.691670119762420654e-01 2.647585272789001465e-01 2.006216198205947876e-01 -1.591498404741287231e-02 -4.098637029528617859e-02 -4.241280630230903625e-02 3.191974386572837830e-02 1.355545222759246826e-01 3.682689070701599121e-01 -2.916180491447448730e-01 1.363051682710647583e-01 -5.714803561568260193e-02 2.802993357181549072e-01 2.412485629320144653e-01 4.744316264986991882e-02 5.703419074416160583e-02
-6.603598594665527344e-02 -1.484274715185165405e-01 3.406136631965637207e-01 -2.293751537799835205e-01 3.469397127628326416e-01 9.127244353294372559e-02 1.007139012217521667e-01 -4.221058264374732971e-02 -1.341692078858613968e-02 4.197494685649871826e-02 -1.378146857023239136e-01 -1.178175583481788635e-01 -1.123515889048576355e-01 -1.770460158586502075e-01 -1.628617048263549805e-01 2.156001776456832886e-01 3.399158418178558350e-01 1.430686116218566895e-01 -1.718046702444553375e-02 -3.620299324393272400e-02 2.409384995698928833e-01 2.029972895979881287e-02 2.285732328891754150e-01 1.342512518167495728e-01 1.760421693325042725e-01 -3.411074578762054443e-01 2.610136270523071289e-01 3.108112514019012451e-02 1.315539628267288208e-01 -3.321004658937454224e-02 3.438214771449565887e-03 -1.065534427762031555e-01
2.375006079673767090e-01 -5.708346515893936157e-02 5.115224719047546387e-01 -1.611948460340499878e-01 4.092617332935333252e-01 1.579866558313369751e-01 1.347882002592086792e-01 -4.106589034199714661e-02 1.191670969128608704e-01 1.198179125785827637e-01 -1.120757907629013062e-01 -2.235148102045059204e-02 -1.308367699384689331e-01 6.151271052658557892e-03 -4.568221047520637512e-02 8.925453759729862213e-03 2.772360742092132568e-01 -4.877620842307806015e-03 1.351238042116165161e-01 -1.602712273597717285e-01 1.769427359104156494e-01 9.700730443000793457e-03 1.670154631137847900e-01 8.102757483720779419e-02 1.861601471900939941e-01 -2.825298607349395752e-01 7.606639713048934937e-02 -1.114677754230797291e-03 1.536878943443298340e-01 2.149530649185180664e-01 -9.105795063078403473e-03 5.080523341894149780e-02
2.949315309524536133e-01 -1.122939139604568481e-01 2.346332073211669922e-01 -6.283281743526458740e-02 -2.859635464847087860e-02 8.635170012712478638e-02 1.419061720371246338e-01 -1.060746312141418457e-01 -1.455256044864654541e-01 2.370667904615402222e-01 -1.317422986030578613e-01 3.687524423003196716e-02 -1.818963289260864258e-01 1.636657416820526123e-01 -6.098557263612747192e-02 -4.599966481328010559e-02 -1.381815075874328613e-01 1.269219666719436646e-01 6.230473890900611877e-02 -2.164705246686935425e-01 -1.874546110630035400e-01 4.493643995374441147e-03 -7.859985530376434326e-02 -3.559127077460289001e-02 -3.206271678209304810e-02 -4.957924485206604004e-01 3.057777881622314453e-01 2.113121300935745239e-01 1.821592748165130615e-01 1.062489394098520279e-02 -2.832881808280944824e-01 -1.133670359849929810e-01
8.805057406425476074e-02 -2.190794795751571655e-02 8.282215893268585205e-02 1.012850999832153320e-01 5.582300573587417603e-02 1.468241065740585327e-01 2.149880677461624146e-01 4.982065409421920776e-02 1.469320356845855713e-01 -5.685043334960937500e-02 -3.779999315738677979e-01 -1.304504871368408203e-01 -2.399827241897583008e-01 2.802109122276306152e-01 -2.711026072502136230e-01 -1.027840003371238708e-01 2.668845951557159424e-01 6.252072006464004517e-02 4.673678800463676453e-02 -4.291538149118423462e-02 1.494909375905990601e-01 -5.477177351713180542e-02 1.802457273006439209e-01 -4.468102008104324341e-02 9.896528720855712891e-02 -4.545094668865203857e-01 1.443007588386535645e-01 -2.512719631195068359e-01 -1.523285210132598877e-01 1.008213907480239868e-01 1.020535677671432495e-01 -1.151880621910095215e-01
-1.808162331581115723e-01 -1.251085996627807617e-01 3.471471369266510010e-01 -6.208695471286773682e-02 1.073098108172416687e-01 -1.594946831464767456e-01 2.411316782236099243e-01 -1.293542534112930298e-01 2.064410038292407990e-02 2.491196841001510620e-01 -3.179720044136047363e-01 -1.419115066528320312e-01 -1.623751968145370483e-01 2.034255117177963257e-02 1.619975119829177856e-01 -9.065484255552291870e-02 2.080281078815460205e-02 2.262181192636489868e-01 6.893802434206008911e-02 -1.651294678449630737e-01 3.184021711349487305e-01 1.942682564258575439e-01 -8.777965605258941650e-02 4.027500748634338379e-03 1.657195836305618286e-01 -3.000385165214538574e-01 1.701323539018630981e-01 -4.849879443645477295e-02 -2.385078817605972290e-01 2.630868367850780487e-02 1.595494747161865234e-01 9.053626656532287598e-02
1.755918264389038086e-01 -2.510947585105895996e-01 3.489261865615844727e-01 -4.107297584414482117e-02 1.381249874830245972e-01 -1.350632458925247192e-01 1.368049234151840210e-01 6.567948311567306519e-02 6.499821692705154419e-02 3.760814964771270752e-01 -4.186723530292510986e-01 3.080298192799091339e-02 -1.167307421565055847e-01 -5.165578052401542664e-02 -1.136767566204071045e-01 1.505129784345626831e-02 6.373317539691925049e-02 1.277903765439987183e-01 2.211394906044006348e-02 1.338860541582107544e-01 3.429046645760536194e-02 1.982822120189666748e-01 -2.266004979610443115e-01 2.175191938877105713e-01 -6.070693582296371460e-02 -3.197082281112670898e-01 2.596907615661621094e-01 -3.893448784947395325e-02 5.430677533149719238e-02 8.654151111841201782e-02 -3.040919639170169830e-02 8.254584670066833496e-02
1.078565418720245361e-01 -3.464466333389282227e-01 2.498296499252319336e-01 -1.256182640790939331e-01 2.020241320133209229e-01 -8.228556253015995026e-03 8.483022451400756836e-02 6.764255464076995850e-02 -4.650633037090301514e-02 2.089562714099884033e-01 -3.044965863227844238e-01 -1.971874944865703583e-02 -2.228502035140991211e-01 4.292931035161018372e-02 1.348125040531158447e-01 6.998941302299499512e-02 -1.680007763206958771e-02 1.327434778213500977e-01 5.474841222167015076e-02 1.858215481042861938e-01 1.868549548089504242e-02 -1.079690456390380859e-02 -3.482228815555572510e-01 2.321897894144058228e-01 -2.791433222591876984e-02 -3.939225375652313232e-01 1.289936006069183350e-01 4.793819040060043335e-02 1.329915970563888550e-01 3.109868168830871582e-01 5.973265692591667175e-02 7.552394643425941467e-03
1.936675310134887695e-01 -9.221181273460388184e-02 2.825997173786163330e-01 -4.180125892162322998e-02 1.862444542348384857e-02 1.897391974925994873e-01 8.234237879514694214e-02 -2.548704296350479126e-02 1.452805250883102417e-01 1.005799416452646255e-02 -8.468893170356750488e-02 -1.250324845314025879e-01 -2.296673804521560669e-01 1.734070479869842529e-01 1.284741610288619995e-01 -1.161518618464469910e-01 3.815807402133941650e-01 2.307890355587005615e-02 2.056865394115447998e-02 1.562498062849044800e-01 -4.552052821964025497e-03 -5.008050426840782166e-02 6.659118831157684326e-02 5.045379698276519775e-02 -1.110807061195373535e-01 -4.103910624980926514e-01 3.199470043182373047e-01 3.340366780757904053e-01 2.792556285858154297e-01 5.256392434239387512e-02 -7.193361222743988037e-02 1.032742261886596680e-01
1.497314125299453735e-01 -2.051069959998130798e-02 2.220523357391357422e-01 1.359779834747314453e-01 2.212220132350921631e-01 1.827099174261093140e-01 1.977086812257766724e-01 4.880220815539360046e-02 1.520352363586425781e-01 1.217028722167015076e-01 -3.324071168899536133e-01 -4.127136617898941040e-02 1.007635742425918579e-01 -4.403693228960037231e-02 -1.698003560304641724e-01 1.942499913275241852e-02 7.013614755123853683e-03 -2.657437622547149658e-01 1.941175907850265503e-01 3.986173868179321289e-02 6.019062921404838562e-02 -1.749613583087921143e-01 1.121204495429992676e-01 -8.534192293882369995e-02 1.572049856185913086e-01 -5.447704195976257324e-01 1.630015224218368530e-01 1.197923049330711365e-01 1.123443096876144409e-01 2.326761335134506226e-01 2.259477600455284119e-02 -2.092713490128517151e-02
1.345632672309875488e-01 -1.253295540809631348e-01 2.089208811521530151e-01 1.258111149072647095e-01 -3.268343210220336914e-02 -1.434833258390426636e-01 5.755734443664550781e-02 -2.651378214359283447e-01 2.452822476625442505e-01 1.188647001981735229e-02 -2.972558699548244476e-02 1.492910236120223999e-01 1.715948134660720825e-01 3.422449156641960144e-02 -7.504620123654603958e-03 -9.863007068634033203e-02 1.710375994443893433e-01 2.292125672101974487e-01 2.202114313840866089e-01 -4.485653936862945557e-01 7.580450177192687988e-02 -2.108231782913208008e-01 7.796885818243026733e-02 6.882147863507270813e-03 1.381260752677917480e-01 -4.822447597980499268e-01 1.255201101303100586e-01 1.608587801456451416e-01 4.830878973007202148e-02 4.325969889760017395e-02 3.835792466998100281e-02 -2.836056426167488098e-02
3.079161942005157471e-01 -1.961780935525894165e-01 2.631075680255889893e-01 -6.450425833463668823e-02 -5.202721059322357178e-02 -2.265665121376514435e-02 1.934957057237625122e-01 -4.514077678322792053e-02 -4.073436930775642395e-02 9.038083255290985107e-02 -8.763474971055984497e-02 1.460728645324707031e-01 -6.273020058870315552e-02 5.142150819301605225e-02 -6.174564734101295471e-02 -1.082643121480941772e-01 -5.478682927787303925e-03 2.458994686603546143e-01 7.611908763647079468e-02 1.513003706932067871e-01 2.204384952783584595e-01 3.113891184329986572e-01 -3.504088521003723145e-01 2.566294372081756592e-01 -4.972572624683380127e-02 -4.582841992378234863e-01 -1.883576065301895142e-01 1.227421406656503677e-02 -6.429743021726608276e-02 -8.888606727123260498e-02 -1.897715032100677490e-02 7.585407793521881104e-02
2.922976016998291016e-01 -1.828288286924362183e-01 9.645339846611022949e-02 1.425212174654006958e-01 1.313527971506118774e-01 3.061163425445556641e-01 8.750144392251968384e-02 -3.754749000072479248e-01 -8.832792937755584717e-02 2.333287149667739868e-01 -1.072169914841651917e-01 -2.074196636676788330e-01 -8.304587006568908691e-02 -6.915067136287689209e-02 2.343524061143398285e-02 8.066511154174804688e-02 -8.836182951927185059e-02 1.383389811962842941e-02 -2.571895420551300049e-01 -9.421895258128643036e-03 1.126724630594253540e-01 2.430655658245086670e-01 -1.363934576511383057e-01 6.211793422698974609e-02 -1.152386367321014404e-01 -3.562781214714050293e-01 -1.129479333758354187e-02 2.736080288887023926e-01 -3.077321872115135193e-02 8.164233714342117310e-02 1.451907157897949219e-01 -2.098969668149948120e-01
1.125325262546539307e-02 -2.239223122596740723e-01 -1.913526654243469238e-01 -3.056614659726619720e-02 8.040510863065719604e-02 9.879734367132186890e-02 4.224660396575927734e-01 -2.034988254308700562e-01 -3.504525870084762573e-03 -6.688853725790977478e-03 -4.792991653084754944e-02 -1.736061871051788330e-01 3.012249805033206940e-02 1.921206265687942505e-01 1.993505060672760010e-01 -6.343107670545578003e-02 4.213654249906539917e-02 2.291827350854873657e-01 -8.911903202533721924e-02 -2.211715094745159149e-02 9.167952090501785278e-02 -8.716522902250289917e-02 3.378787040710449219e-01 3.778989017009735107e-01 5.762760713696479797e-02 -3.218722939491271973e-01 1.886494010686874390e-01 1.852355748414993286e-01 1.882770061492919922e-01 6.102576851844787598e-02 7.001063227653503418e-02 -7.341846078634262085e-02
2.252928316593170166e-01 -1.948289275169372559e-01 4.610400199890136719e-01 1.403060182929039001e-02 2.250504307448863983e-02 1.103621721267700195e-01 -5.142753198742866516e-02 -1.083531510084867477e-02 -7.886347174644470215e-02 4.113170504570007324e-02 -6.514905393123626709e-02 1.637647673487663269e-02 1.075399015098810196e-02 1.581696867942810059e-01 3.378394618630409241e-02 -3.424192219972610474e-02 -9.644173830747604370e-02 1.964976042509078979e-01 1.869957298040390015e-01 1.842973008751869202e-02 -9.180585853755474091e-03 -8.369186520576477051e-02 1.365006119012832642e-01 1.554243713617324829e-01 -1.420788466930389404e-01 -4.038977324962615967e-01 1.619495302438735962e-01 2.833938896656036377e-01 4.000856578350067139e-01 1.542430073022842407e-01 1.847283840179443359e-01 -4.764123260974884033e-02
-8.423136919736862183e-02 -2.584505379199981689e-01 7.997079938650131226e-02 -8.464711904525756836e-02 6.290029734373092651e-02 -1.343045681715011597e-01 -5.387951806187629700e-02 -4.486214816570281982e-01 4.514033347368240356e-02 2.863225042819976807e-01 1.752176731824874878e-01 -1.314676403999328613e-01 -1.095496490597724915e-01 1.527570933103561401e-01 -6.026407703757286072e-03 -2.272376231849193573e-02 4.250153154134750366e-02 3.460074961185455322e-01 -1.493704915046691895e-01 4.001590982079505920e-02 1.025967672467231750e-01 1.713778972625732422e-01 1.307905167341232300e-01 1.671530678868293762e-02 9.935811161994934082e-02 -4.199917614459991455e-01 -7.784743607044219971e-02 1.692628115415573120e-01 1.803787797689437866e-01 -1.700697988271713257e-01 1.776210069656372070e-01 -4.231554642319679260e-02
-5.400709435343742371e-02 -2.305745333433151245e-01 3.678095936775207520e-01 6.861445307731628418e-02 -9.866458177566528320e-02 8.455572277307510376e-02 4.136828482151031494e-01 -8.900330215692520142e-02 -2.368863224983215332e-01 1.787786185741424561e-02 -1.450992524623870850e-01 -3.616106212139129639e-01 -1.108369305729866028e-01 -3.354576975107192993e-02 4.953851923346519470e-03 -6.895360350608825684e-02 2.496462762355804443e-01 -2.926447801291942596e-02 5.202873423695564270e-02 1.655950695276260376e-01 -9.068018943071365356e-02 -1.662125289440155029e-01 -5.247383937239646912e-02 -1.765145212411880493e-01 1.008849516510963440e-01 -3.194816410541534424e-01 2.569183409214019775e-01 1.289535760879516602e-01 8.593130111694335938e-02 -6.144566927105188370e-03 1.040082946419715881e-01 7.318910211324691772e-02
-2.062736600637435913e-01 -1.512766331434249878e-01 1.202533394098281860e-01 4.105966985225677490e-01 5.611683055758476257e-02 1.558531820774078369e-01 1.941490620374679565e-01 4.532033577561378479e-02 1.327510625123977661e-01 2.402561157941818237e-01 -1.515153795480728149e-01 1.198766008019447327e-01 -2.921698093414306641e-01 -2.121880501508712769e-01 -5.138564854860305786e-02 -1.651003807783126831e-01 2.011313475668430328e-02 1.886444389820098877e-01 1.172196120023727417e-02 3.062292635440826416e-01 1.334109157323837280e-01 1.612751185894012451e-01 -2.367095500230789185e-01 2.003250569105148315e-01 5.763364210724830627e-02 -1.868712455034255981e-01 1.257906109094619751e-01 2.391326129436492920e-01 1.172092109918594360e-01 9.835880994796752930e-02 -6.082594767212867737e-02 -5.597487837076187134e-02
3.897577896714210510e-02 -1.892937272787094116e-01 2.047449164092540741e-02 2.706980407238006592e-01 2.302416115999221802e-01 -1.211758926510810852e-01 2.697537839412689209e-02 1.258694529533386230e-01 5.530227720737457275e-02 3.030728399753570557e-01 3.332116454839706421e-02 -2.021470218896865845e-01 -1.792653053998947144e-01 7.900386303663253784e-02 -1.086597889661788940e-01 1.077262386679649353e-01 -8.974701911211013794e-02 1.431000605225563049e-02 -1.008943021297454834e-01 -1.633837074041366577e-01 2.795780897140502930e-01 -4.414810612797737122e-02 -1.452481932938098907e-02 2.174453139305114746e-01 2.423623055219650269e-01 -4.215731024742126465e-01 1.644626408815383911e-01 9.631954133510589600e-02 2.614540159702301025e-01 -6.879149377346038818e-02 2.852340042591094971e-01 -7.768207788467407227e-02
6.648492813110351562e-02 -1.842937618494033813e-01 -5.732459574937820435e-02 1.332128345966339111e-01 -3.157227858901023865e-02 1.407384127378463745e-01 1.152077242732048035e-01 -2.623726427555084229e-01 1.537055224180221558e-01 1.989786773920059204e-01 2.335923612117767334e-01 9.799858927726745605e-02 -1.609127968549728394e-01 -4.026115406304597855e-03 1.817302405834197998e-01 -3.272093459963798523e-02 2.994489669799804688e-01 3.577006608247756958e-02 1.569445431232452393e-01 -5.348383914679288864e-03 -7.491642236709594727e-02 2.748152613639831543e-01 -6.059318035840988159e-02 2.100694179534912109e-01 7.513388991355895996e-02 -4.560027718544006348e-01 5.998439341783523560e-02 6.801020354032516479e-02 1.586863547563552856e-01 3.631962835788726807e-01 1.240914687514305115e-01 -1.069118157029151917e-01
2.965419888496398926e-01 -3.868156075477600098e-01 1.375505626201629639e-01 3.651691600680351257e-02 1.075501926243305206e-02 -1.123605761677026749e-02 7.780303061008453369e-02 1.275691837072372437e-01 1.647081375122070312e-01 2.884737849235534668e-01 -1.315983533859252930e-01 -1.613746136426925659e-01 -8.799459785223007202e-02 4.395565018057823181e-02 1.367864310741424561e-01 5.358258262276649475e-02 1.473670750856399536e-01 1.324255764484405518e-01 -2.590185962617397308e-02 5.972702801227569580e-02 1.616092771291732788e-01 -1.478417664766311646e-01 -3.794934749603271484e-01 1.471224874258041382e-01 6.779411435127258301e-02 -3.553385734558105469e-01 1.341291051357984543e-02 -6.425173580646514893e-02 2.168879285454750061e-02 3.449653275310993195e-03 3.501841127872467041e-01 1.387206315994262695e-01
2.125527895987033844e-02 -4.059352874755859375e-01 3.071802556514739990e-01 1.373838633298873901e-01 -3.844589740037918091e-02 4.187314189039170742e-04 2.857155501842498779e-01 1.036094799637794495e-01 7.041139155626296997e-02 1.688451021909713745e-01 -6.683766096830368042e-02 -2.881479263305664062e-01 5.006884038448333740e-02 7.420495152473449707e-02 9.658450633287429810e-02 -2.157970517873764038e-01 2.701372504234313965e-01 3.083872795104980469e-01 6.741418689489364624e-02 -2.527115866541862488e-02 2.092604339122772217e-01 -1.252370327711105347e-01 5.699722096323966980e-03 -1.078386679291725159e-01 -2.058624178171157837e-01 -3.052574694156646729e-01 1.120828464627265930e-01 2.270222455263137817e-02 7.654938846826553345e-02 1.933552622795104980e-01 -8.054163306951522827e-02 -6.522485520690679550e-03
-1.115630473941564560e-02 -4.078856408596038818e-01 1.490237116813659668e-01 6.109685171395540237e-03 1.487099379301071167e-01 -4.823137447237968445e-02 4.991240054368972778e-02 5.467816442251205444e-02 9.947321563959121704e-02 4.080436527729034424e-01 -3.120565116405487061e-01 -5.719904229044914246e-02 -4.684911295771598816e-02 8.226324617862701416e-02 3.266700729727745056e-02 1.223039925098419189e-01 6.399056315422058105e-02 1.218715030699968338e-02 -6.552034616470336914e-02 1.048819720745086670e-01 1.702644228935241699e-01 5.325705558061599731e-02 -1.622978299856185913e-01 2.925604581832885742e-01 -5.542200058698654175e-03 -3.373520672321319580e-01 1.463918238878250122e-01 -6.630026549100875854e-02 2.057309597730636597e-01 2.880070805549621582e-01 2.252478003501892090e-01 -1.834616996347904205e-02
2.114208936691284180e-01 -3.411869704723358154e-02 3.491132557392120361e-01 -2.048309892416000366e-01 1.142109036445617676e-01 -4.613414779305458069e-02 1.503694355487823486e-01 -1.654781699180603027e-01 -2.864722162485122681e-02 1.118761301040649414e-02 -6.049132347106933594e-02 -2.234618663787841797e-01 -3.233112022280693054e-02 2.339692413806915283e-02 -5.829131259815767407e-05 1.772863441146910191e-03 3.480170667171478271e-01 -1.391579210758209229e-01 -6.968333572149276733e-02 2.003931403160095215e-01 1.596760302782058716e-01 -3.249754756689071655e-02 2.496615238487720490e-02 9.429129958152770996e-02 1.861527413129806519e-01 -3.463157713413238525e-01 1.493605524301528931e-01 1.548528522253036499e-01 4.272221922874450684e-01 -1.452611684799194336e-01 9.663419425487518311e-02 -1.833161860704421997e-01
-1.022153645753860474e-01 -2.382169365882873535e-01 2.197806239128112793e-01 -1.326949708163738251e-02 -7.064916659146547318e-03 5.051502492278814316e-03 2.240272462368011475e-01 -2.788564264774322510e-01 -1.355208605527877808e-01 3.199881911277770996e-01 -4.813223704695701599e-02 1.026792749762535095e-01 -3.083490431308746338e-01 -8.453146554529666901e-03 3.624247312545776367e-01 -6.277298927307128906e-02 -6.298854202032089233e-02 4.060769379138946533e-01 1.067570224404335022e-01 6.730163097381591797e-02 8.983422815799713135e-02 2.794250249862670898e-01 -1.383709907531738281e-01 -9.308484382927417755e-03 -4.126693308353424072e-02 -2.659974992275238037e-01 9.632841497659683228e-02 4.616504907608032227e-02 5.437516421079635620e-02 3.499361127614974976e-02 -4.312820732593536377e-02 1.102552339434623718e-01
-1.802382469177246094e-01 -7.028806209564208984e-02 3.069380819797515869e-01 7.251957058906555176e-02 3.889394104480743408e-01 1.365299057215452194e-02 3.059148788452148438e-01 -2.201793491840362549e-01 7.947774976491928101e-02 7.688583433628082275e-02 -9.113090485334396362e-02 -6.528146564960479736e-02 1.254270225763320923e-01 -5.716100707650184631e-02 1.114447508007287979e-02 2.092013359069824219e-01 7.204297184944152832e-02 3.187343180179595947e-01 2.526079416275024414e-01 -3.559808060526847839e-02 -6.936167925596237183e-02 -2.313707172870635986e-01 -4.879399389028549194e-02 1.627089679241180420e-01 -1.509864721447229385e-02 -2.388686090707778931e-01 3.686289191246032715e-01 6.041938439011573792e-02 6.695613265037536621e-02 -5.705087631940841675e-02 -1.199588775634765625e-01 -6.234544888138771057e-02
1.422600299119949341e-01 -2.085175961256027222e-01 -6.052443012595176697e-02 1.952477097511291504e-01 -7.481689006090164185e-02 3.074692487716674805e-01 4.038137495517730713e-01 -3.018996715545654297e-01 -2.140504717826843262e-01 1.217470765113830566e-01 -6.970129907131195068e-02 2.302752882242202759e-01 1.157528068870306015e-02 -4.641233384609222412e-02 1.851611398160457611e-02 -6.068629026412963867e-02 -1.396604478359222412e-01 -3.333526104688644409e-02 -9.273844957351684570e-02 -6.806013733148574829e-02 3.462120145559310913e-02 4.964030906558036804e-02 5.266497656702995300e-02 1.785797774791717529e-01 1.262494921684265137e-01 -4.978665709495544434e-01 -7.049292325973510742e-02 3.984813764691352844e-02 2.142592668533325195e-01 8.235860615968704224e-02 6.599351763725280762e-02 1.254067271947860718e-01
1.587263047695159912e-01 -1.235858574509620667e-01 1.406841129064559937e-01 -1.446477696299552917e-02 2.482688985764980316e-02 -7.982455193996429443e-02 1.362480670213699341e-01 -3.310215473175048828e-01 5.232953652739524841e-02 -1.182820498943328857e-01 -1.174105331301689148e-01 -6.958397477865219116e-02 -1.254895478487014771e-01 4.832605272531509399e-02 9.149672836065292358e-02 -7.607119530439376831e-02 1.937065832316875458e-02 9.183241426944732666e-02 2.018706053495407104e-01 -4.116714596748352051e-01 -1.573538631200790405e-01 -2.388961985707283020e-02 4.596127942204475403e-02 -5.745358392596244812e-02 2.353126853704452515e-01 -5.378586649894714355e-01 -1.039372570812702179e-02 1.406467705965042114e-01 2.428524941205978394e-01 2.010094821453094482e-01 1.518934369087219238e-01 -4.618740640580654144e-03
1.098738387227058411e-01 -8.451717346906661987e-02 1.158836949616670609e-02 2.870592176914215088e-01 3.849000111222267151e-02 -4.245891049504280090e-02 1.085528880357742310e-01 -1.547272652387619019e-01 -2.092483267188072205e-02 1.663627326488494873e-01 -1.902410238981246948e-01 -1.769710481166839600e-01 -8.828719705343246460e-02 1.957346647977828979e-01 2.634499967098236084e-01 -9.262346476316452026e-02 -2.027839869260787964e-01 4.709769785404205322e-01 2.535228133201599121e-01 9.819012135267257690e-02 6.455370690673589706e-03 8.643756061792373657e-02 -2.454987540841102600e-02 -6.035197526216506958e-02 -4.428384453058242798e-02 -4.036429822444915771e-01 8.991448581218719482e-02 -2.937528789043426514e-01 -4.459976032376289368e-02 -8.789730072021484375e-02 1.320473849773406982e-01 -6.702723354101181030e-02
1.494755446910858154e-01 -3.282722830772399902e-01 4.384442418813705444e-02 1.459458172321319580e-01 2.843284420669078827e-02 1.549064368009567261e-01 1.412020027637481689e-01 -1.808078289031982422e-01 -1.312163285911083221e-02 4.047038853168487549e-01 -3.824368119239807129e-02 1.789272874593734741e-01 -3.320398032665252686e-01 9.250075370073318481e-02 -1.716298311948776245e-01 -9.573311358690261841e-02 5.262783914804458618e-02 2.994579672813415527e-01 -1.020802333950996399e-01 -1.143654435873031616e-01 7.986239343881607056e-02 4.861359298229217529e-02 1.254561990499496460e-01 -2.899650633335113525e-01 1.425929069519042969e-01 -2.339055240154266357e-01 5.469130724668502808e-02 -4.420547932386398315e-02 2.631962895393371582e-01 -1.999325007200241089e-01 9.376007132232189178e-03 2.338751405477523804e-02
1.802461147308349609e-01 -4.419876933097839355e-01 1.809275746345520020e-01 1.525795366615056992e-02 3.435721620917320251e-02 -5.791443213820457458e-02 1.420854181051254272e-01 -7.189120352268218994e-02 1.582354903221130371e-01 3.759202957153320312e-01 -8.525639027357101440e-02 4.181140288710594177e-02 1.004680618643760681e-01 -2.825749479234218597e-02 1.277629584074020386e-01 5.808733403682708740e-02 2.031900137662887573e-01 1.405109167098999023e-01 -5.750467255711555481e-02 -1.887148991227149963e-02 8.430173248052597046e-02 -6.502564065158367157e-03 -2.938062548637390137e-01 2.008951008319854736e-01 -1.599459648132324219e-01 -2.898024618625640869e-01 1.782722538337111473e-03 -9.588661044836044312e-02 -1.105794496834278107e-02 2.586102858185768127e-02 3.211738765239715576e-01 2.865423262119293213e-01
1.832420825958251953e-01 -2.357846349477767944e-01 -7.516414392739534378e-03 -9.305230528116226196e-02 9.198167175054550171e-02 4.079896211624145508e-02 2.026832997798919678e-01 -3.076851963996887207e-01 1.570511311292648315e-01 5.089615657925605774e-02 1.623538881540298462e-01 3.727317973971366882e-02 1.538043618202209473e-01 3.641854599118232727e-02 1.413228176534175873e-02 -3.904682993888854980e-01 2.974179685115814209e-01 1.352883689105510712e-02 4.709421843290328979e-02 -7.596387527883052826e-03 2.460089027881622314e-01 -1.690433919429779053e-01 2.241382598876953125e-01 -1.403939258307218552e-02 1.424178332090377808e-01 -3.807705640792846680e-01 8.673984557390213013e-02 1.855245828628540039e-01 -7.130459696054458618e-02 1.867847293615341187e-01 1.588998734951019287e-01 -1.438906192779541016e-01
2.736540734767913818e-01 -9.895583987236022949e-02 5.124164819717407227e-01 -1.718194782733917236e-01 3.440226987004280090e-02 1.739530116319656372e-01 1.284095644950866699e-01 -7.125573605298995972e-02 1.657733693718910217e-02 5.392607301473617554e-02 -6.928909569978713989e-02 -7.348514348268508911e-02 -7.195103913545608521e-02 2.824986353516578674e-03 -6.408872455358505249e-02 -8.709550648927688599e-02 3.946502208709716797e-01 2.545843645930290222e-02 -2.428286820650100708e-01 1.421832293272018433e-02 6.199399754405021667e-02 -3.823703899979591370e-02 1.248924583196640015e-01 2.070323973894119263e-01 1.131573095917701721e-01 -2.967908680438995361e-01 -2.214898914098739624e-02 2.984191477298736572e-01 1.576879061758518219e-02 -1.849938929080963135e-01 1.105822026729583740e-01 -1.532730311155319214e-01
1.635722070932388306e-01 -2.391332387924194336e-02 3.611813485622406006e-01 3.579540178179740906e-02 -2.445875406265258789e-01 1.450501829385757446e-01 4.993002861738204956e-03 -2.186375670135021210e-02 2.140189111232757568e-01 -1.374306082725524902e-01 -1.014575585722923279e-01 2.400249242782592773e-01 -3.562652319669723511e-02 -8.913438022136688232e-02 -1.559181213378906250e-01 1.088494900614023209e-02 3.668653964996337891e-01 1.940041035413742065e-01 -4.352619498968124390e-02 7.556033134460449219e-02 6.426894664764404297e-02 -6.359171122312545776e-02 3.782470896840095520e-02 -9.636948816478252411e-03 1.851621083915233612e-02 -4.220440387725830078e-01 1.765658855438232422e-01 2.085693478584289551e-01 1.849938929080963135e-01 1.170977875590324402e-01 3.191164135932922363e-01 2.988497912883758545e-02
-2.292300201952457428e-02 -1.323058158159255981e-01 3.188930451869964600e-01 4.531594738364219666e-02 1.364440321922302246e-01 -6.379985064268112183e-02 1.691413521766662598e-01 -2.350768744945526123e-01 4.075122773647308350e-01 4.481446929275989532e-03 -3.643139079213142395e-02 -1.396226286888122559e-01 1.647901386022567749e-01 -9.800795465707778931e-02 2.780158258974552155e-02 -1.600845754146575928e-01 -1.560606155544519424e-02 1.347979009151458740e-01 2.530911266803741455e-01 -1.450815647840499878e-01 1.119775995612144470e-01 -1.753652542829513550e-01 -8.707680553197860718e-02 1.956460028886795044e-01 2.881734669208526611e-01 -3.305315375328063965e-01 -1.388742029666900635e-01 3.537551732733845711e-03 2.416514903306961060e-01 1.834944039583206177e-01 -7.957852631807327271e-02 1.376049369573593140e-01
-8.425576984882354736e-02 -3.142976388335227966e-02 8.835071325302124023e-02 2.789290845394134521e-01 -9.994201362133026123e-03 3.470558524131774902e-01 2.573419213294982910e-01 6.484442856162786484e-03 2.393185198307037354e-01 1.427077353000640869e-01 1.441787332296371460e-01 -1.607097983360290527e-01 -6.355334073305130005e-03 1.259473413228988647e-01 -2.185792475938796997e-02 -1.146178543567657471e-01 1.306846737861633301e-01 2.800832986831665039e-01 -2.375345528125762939e-01 -2.041842341423034668e-01 1.386024206876754761e-01 5.711239948868751526e-02 -7.939232885837554932e-02 3.603753075003623962e-02 -1.656247526407241821e-01 -4.399305880069732666e-01 1.135838627815246582e-01 -1.290273815393447876e-01 1.131458133459091187e-01 1.086977943778038025e-01 2.410252541303634644e-01 -9.367825090885162354e-02
1.124521568417549133e-01 -2.857635319232940674e-01 1.120028458535671234e-02 1.828546226024627686e-01 4.448270797729492188e-02 1.871672123670578003e-01 4.619032144546508789e-02 -4.996176064014434814e-01 -7.138527929782867432e-02 2.497961968183517456e-01 -8.076290041208267212e-02 -1.217624098062515259e-01 -1.401970386505126953e-01 5.358882714062929153e-03 1.932828128337860107e-01 2.801303267478942871e-01 3.246847912669181824e-02 7.275626063346862793e-02 -1.407098621129989624e-01 -6.015410646796226501e-02 1.332105398178100586e-01 2.684323787689208984e-01 4.741038009524345398e-02 7.467329502105712891e-02 -6.035758182406425476e-02 -3.835392296314239502e-01 9.103451669216156006e-02 2.379263490438461304e-01 4.180669412016868591e-02 1.408067438751459122e-02 3.085994720458984375e-02 -1.143795549869537354e-01
-5.716215353459119797e-03 -2.068340629339218140e-01 3.735983371734619141e-01 2.124197185039520264e-01 4.681602120399475098e-02 -1.062703784555196762e-02 2.697323560714721680e-01 1.064037233591079712e-01 -5.372828990221023560e-02 2.895725369453430176e-01 -1.335868984460830688e-01 -3.047567605972290039e-01 -3.035779297351837158e-02 -3.674563020467758179e-02 -2.464342862367630005e-02 -2.695489525794982910e-01 2.714946269989013672e-01 1.682024449110031128e-01 9.401389956474304199e-02 8.447084575891494751e-02 5.091096460819244385e-02 -2.259744703769683838e-01 5.682291835546493530e-02 -7.506677508354187012e-02 -2.278258353471755981e-01 -3.401631712913513184e-01 5.193378776311874390e-03 1.702174246311187744e-01 1.097238585352897644e-01 1.195451468229293823e-01 -1.321369875222444534e-02 -9.743295609951019287e-02
7.642208784818649292e-02 -2.070324309170246124e-02 2.104242742061614990e-01 1.705594062805175781e-01 2.558073960244655609e-02 1.298719495534896851e-01 1.814891546964645386e-01 4.545811563730239868e-02 2.132058292627334595e-01 2.750174701213836670e-01 -6.655830144882202148e-02 2.735464833676815033e-03 -6.568457186222076416e-02 4.561861231923103333e-02 1.621014773845672607e-01 1.886430233716964722e-01 -3.667312562465667725e-01 2.430764734745025635e-01 3.182870149612426758e-01 9.416864067316055298e-02 2.292125374078750610e-01 -3.118916228413581848e-02 1.204588562250137329e-01 -1.172913163900375366e-01 -2.513248845934867859e-02 -4.845854043960571289e-01 2.098782360553741455e-02 -1.451686024665832520e-02 -1.770985275506973267e-01 6.520897895097732544e-02 8.221277594566345215e-02 -1.001845747232437134e-01
-1.150440126657485962e-01 -4.441665858030319214e-02 2.918784320354461670e-01 -1.819012910127639771e-01 5.915766581892967224e-02 -1.094883754849433899e-01 3.459396064281463623e-01 -6.608983874320983887e-02 -1.029901802539825439e-01 2.074338346719741821e-01 7.802353799343109131e-02 -1.833170056343078613e-01 -2.576916217803955078e-01 9.685746580362319946e-02 -2.012613601982593536e-02 2.809779345989227295e-02 1.016324087977409363e-01 4.538079723715782166e-02 -1.304997503757476807e-01 7.186535000801086426e-02 -3.013227321207523346e-02 -2.186793833971023560e-01 3.836452960968017578e-02 -1.756336353719234467e-02 3.697298094630241394e-02 -5.552108287811279297e-01 5.940287187695503235e-02 2.057082056999206543e-01 1.096912771463394165e-01 -2.788818180561065674e-01 1.619166135787963867e-01 -9.217401035130023956e-03
1.742668002843856812e-01 -1.428096294403076172e-01 3.345017433166503906e-01 -2.143652588129043579e-01 -2.761723659932613373e-02 -1.347487270832061768e-01 1.961171925067901611e-01 -1.860294342041015625e-01 9.391418844461441040e-02 1.619198322296142578e-01 -1.879531145095825195e-01 -2.009896039962768555e-01 -1.402893513441085815e-01 -7.206939626485109329e-03 1.823333501815795898e-01 1.159285902976989746e-01 3.380679488182067871e-01 1.793621666729450226e-02 -1.812033951282501221e-01 -3.140633180737495422e-02 9.290397912263870239e-02 -2.605249583721160889e-01 1.780296713113784790e-01 -6.359331309795379639e-02 6.388483196496963501e-02 -3.079179227352142334e-01 5.308612808585166931e-02 1.996343433856964111e-01 1.900011450052261353e-01 -2.828656733036041260e-01 6.004923954606056213e-03 6.190905347466468811e-02
1.392096132040023804e-01 5.313733965158462524e-02 2.293076217174530029e-01 -1.353339403867721558e-01 1.287158727645874023e-01 2.832886762917041779e-02 3.079867959022521973e-01 -2.865816056728363037e-01 8.867973834276199341e-02 2.388154268264770508e-01 1.354030817747116089e-01 -1.766915619373321533e-01 -4.163727909326553345e-02 7.887872308492660522e-02 1.540031433105468750e-01 1.304611265659332275e-01 3.254588246345520020e-01 1.309598833322525024e-01 -9.847240149974822998e-02 1.235558241605758667e-01 1.323446482419967651e-01 -6.074290722608566284e-04 1.826269738376140594e-02 -2.397252768278121948e-01 2.721723914146423340e-01 -3.254799842834472656e-01 -1.454101800918579102e-01 4.291723296046257019e-02 7.836105674505233765e-02 -2.146166861057281494e-01 2.513730823993682861e-01 8.750433474779129028e-02
2.965070493519306183e-02 -3.551585972309112549e-01 1.744194924831390381e-01 -1.132747381925582886e-01 1.936840415000915527e-01 2.127655893564224243e-01 2.927858829498291016e-01 -2.920216694474220276e-02 2.089022547006607056e-01 2.068444937467575073e-01 9.729945659637451172e-02 -8.140373975038528442e-02 -1.011655554175376892e-01 3.283952176570892334e-01 -8.872984349727630615e-02 -3.239561105147004128e-03 -8.793149888515472412e-02 2.297898381948471069e-01 1.879972815513610840e-01 -1.083704605698585510e-01 -2.529172599315643311e-02 8.848369866609573364e-02 -4.656852036714553833e-02 -1.673037260770797729e-01 -1.734684705734252930e-01 -3.380353450775146484e-01 2.782937511801719666e-02 1.603994816541671753e-01 2.831044495105743408e-01 -1.249717697501182556e-01 1.358573585748672485e-01 -2.356707304716110229e-02
6.190314143896102905e-02 -1.497628241777420044e-01 2.902001142501831055e-01 2.649123780429363251e-02 1.210779994726181030e-01 4.563074186444282532e-02 2.569021582603454590e-01 -1.523894369602203369e-01 2.134080827236175537e-01 8.144006878137588501e-02 -4.267396032810211182e-02 -2.225299030542373657e-01 2.679806351661682129e-01 -8.655888028442859650e-03 -4.789660871028900146e-02 -1.612384468317031860e-01 2.547457218170166016e-01 8.818618953227996826e-02 2.423218041658401489e-01 9.033922106027603149e-02 1.406944543123245239e-01 -2.695562243461608887e-01 -1.254389248788356781e-02 -1.143480390310287476e-01 2.418505772948265076e-02 -4.685575067996978760e-01 3.545839339494705200e-02 1.124273315072059631e-01 1.407764256000518799e-01 2.404409795999526978e-01 9.148849546909332275e-02 -1.178629919886589050e-01
9.763891994953155518e-02 -2.208217829465866089e-01 2.056474834680557251e-01 -2.302401326596736908e-02 3.682873398065567017e-02 1.839619725942611694e-01 3.365333974361419678e-01 -1.604220420122146606e-01 -2.705275118350982666e-01 1.688137054443359375e-01 -2.175297588109970093e-01 -2.731070108711719513e-02 -2.612215280532836914e-01 -2.667748034000396729e-01 3.784284740686416626e-02 2.527707070112228394e-02 1.204844638705253601e-01 -4.327234998345375061e-02 -2.724801301956176758e-01 -2.967528812587261200e-02 3.701760992407798767e-02 2.534376382827758789e-01 -2.953869663178920746e-02 1.803403049707412720e-01 6.379137188196182251e-02 -4.382194280624389648e-01 -9.889200329780578613e-03 -5.091872811317443848e-02 1.892035901546478271e-01 -4.678779467940330505e-02 6.474389135837554932e-02 4.454367980360984802e-02
1.400689780712127686e-01 -7.787916809320449829e-02 -1.712943464517593384e-01 -1.240469049662351608e-02 2.371770888566970825e-01 -7.851526141166687012e-03 3.398718535900115967e-01 -3.185801506042480469e-01 -2.189614810049533844e-02 4.190218746662139893e-01 -1.917418241500854492e-01 1.496739238500595093e-01 -2.309471219778060913e-01 -3.405803069472312927e-02 -1.903963088989257812e-01 -2.141945622861385345e-02 -2.265836670994758606e-02 -2.471819147467613220e-02 -8.950994163751602173e-02 8.366394788026809692e-02 1.141939386725425720e-01 1.715507954359054565e-01 -5.377026274800300598e-02 2.918251752853393555e-01 4.101057723164558411e-02 -2.896683216094970703e-01 -5.029253289103507996e-02 2.109889239072799683e-01 1.374903619289398193e-01 -3.672976046800613403e-02 1.998305469751358032e-01 -7.474937289953231812e-02
2.725776433944702148e-01 -1.238659471273422241e-01 5.211552977561950684e-01 9.321284294128417969e-02 -2.563183382153511047e-02 3.989682346582412720e-02 -2.361329458653926849e-02 -1.148824244737625122e-01 3.162395060062408447e-01 4.866374284029006958e-02 -1.476380974054336548e-01 6.070577353239059448e-02 -4.597419500350952148e-02 1.523337662220001221e-01 -1.462959051132202148e-01 -1.101609170436859131e-01 3.504055440425872803e-01 2.662847638130187988e-01 -9.825780242681503296e-02 -6.593796424567699432e-03 1.308299601078033447e-01 1.225637644529342651e-02 6.147268041968345642e-02 -7.894610613584518433e-02 5.205895751714706421e-02 -2.308561950922012329e-01 1.280901767313480377e-02 2.431843131780624390e-01 1.977846622467041016e-01 1.694474071264266968e-01 1.163679510354995728e-01 -1.829436805564910173e-04
3.648334145545959473e-01 -5.745739489793777466e-02 1.715132445096969604e-01 -8.341970294713973999e-02 -1.071501076221466064e-01 7.378690689802169800e-02 1.316633224487304688e-01 -3.143944144248962402e-01 1.516728699207305908e-01 1.774417012929916382e-01 -2.979572117328643799e-02 4.132438451051712036e-03 -9.618646651506423950e-02 -1.562717705965042114e-01 -1.698093712329864502e-01 6.225095689296722412e-02 -1.366730481386184692e-01 2.580123543739318848e-01 -1.638645976781845093e-01 1.217977777123451233e-01 -3.630262240767478943e-02 -4.276931658387184143e-02 3.003511726856231689e-01 3.603705167770385742e-01 -2.204953879117965698e-01 -3.036865592002868652e-01 2.054198831319808960e-01 -2.663564309477806091e-02 -1.081091091036796570e-01 1.065917499363422394e-02 -1.211160197854042053e-01 1.093377023935317993e-01
3.350095823407173157e-02 -3.072249293327331543e-01 3.070281744003295898e-01 -6.780849397182464600e-02 1.020495072007179260e-01 1.348439902067184448e-01 1.759899407625198364e-01 -3.096062922850251198e-03 -8.055388927459716797e-02 2.193540036678314209e-01 -2.178563503548502922e-03 -2.986637651920318604e-01 2.428897470235824585e-01 -9.847917594015598297e-03 1.378350704908370972e-01 -3.948263525962829590e-01 1.211302652955055237e-01 1.374905556440353394e-01 1.185759454965591431e-01 2.047734260559082031e-01 2.114783413708209991e-02 -2.328984811902046204e-02 1.360541433095932007e-01 -4.176304116845130920e-02 -1.675769984722137451e-01 -3.730127513408660889e-01 -2.985475352033972740e-03 1.695265620946884155e-02 2.280972003936767578e-01 1.842097491025924683e-01 5.299496650695800781e-02 3.403773158788681030e-02
2.736452221870422363e-01 2.744804136455059052e-02 3.348617553710937500e-01 8.756671100854873657e-02 -1.100395917892456055e-01 -6.804806645959615707e-03 1.635049134492874146e-01 -9.485729783773422241e-02 1.036877185106277466e-01 1.344758085906505585e-02 -2.035943418741226196e-01 -1.508664190769195557e-01 -9.345120936632156372e-02 -1.785863190889358521e-02 6.158642098307609558e-02 -4.665018990635871887e-02 1.667695343494415283e-01 1.791033148765563965e-02 4.386609047651290894e-02 1.768029332160949707e-01 -1.566315256059169769e-02 3.295795619487762451e-02 1.782059222459793091e-01 5.285323597490787506e-03 1.873896270990371704e-01 -2.819776535034179688e-01 2.898951172828674316e-01 3.243024349212646484e-01 4.592089056968688965e-01 -3.259788081049919128e-02 2.217043936252593994e-01 8.458311110734939575e-02
-1.818507760763168335e-01 3.464664891362190247e-02 1.874135732650756836e-01 1.321818083524703979e-01 2.748581171035766602e-01 2.789290845394134521e-01 1.371469646692276001e-01 3.633791953325271606e-02 4.877283871173858643e-01 5.775546655058860779e-02 2.266472205519676208e-02 6.425690371543169022e-03 1.215859204530715942e-01 7.169155869632959366e-03 1.385163813829421997e-01 -1.604780554771423340e-01 -4.785157740116119385e-02 1.969851106405258179e-01 -2.710182964801788330e-01 1.935821142978966236e-03 1.793340593576431274e-01 -3.223028779029846191e-02 -1.364738401025533676e-02 -1.119619831442832947e-01 -4.866642504930496216e-02 -4.852703511714935303e-01 7.569041848182678223e-02 1.339989006519317627e-01 -7.361880969256162643e-03 5.282890051603317261e-02 9.274036437273025513e-02 -6.823900341987609863e-02
-9.898478165268898010e-04 3.965149074792861938e-02 2.779766023159027100e-01 2.576494514942169189e-01 -2.728715911507606506e-02 2.876989841461181641e-01 3.292848169803619385e-01 -1.322205513715744019e-01 1.421793401241302490e-01 1.567662879824638367e-02 -1.897045373916625977e-01 -1.115870699286460876e-01 1.241366788744926453e-01 2.306638062000274658e-01 6.291689723730087280e-02 1.392299681901931763e-01 1.002763286232948303e-01 2.667071819305419922e-01 -4.724930599331855774e-02 -7.400595396757125854e-02 2.360478788614273071e-01 -2.516171038150787354e-01 1.093372255563735962e-01 -1.257950514554977417e-01 1.017557531595230103e-01 -4.301328063011169434e-01 8.183899521827697754e-02 -7.062969356775283813e-02 -1.748004853725433350e-01 9.056611359119415283e-02 -4.702184349298477173e-02 -2.752233296632766724e-02
3.047518730163574219e-01 -3.393009006977081299e-01 1.187696773558855057e-02 2.982851117849349976e-02 2.300857901573181152e-01 2.634370326995849609e-01 4.182265996932983398e-01 -5.986928939819335938e-02 1.969408541917800903e-01 -5.346870794892311096e-02 -1.411696374416351318e-01 -1.122422069311141968e-01 -8.665715157985687256e-02 1.420227624475955963e-02 -4.318938404321670532e-02 1.827669590711593628e-01 1.043708398938179016e-01 1.457509547472000122e-01 -8.963260054588317871e-02 1.033133789896965027e-01 -5.301326513290405273e-02 1.843865215778350830e-01 -4.170569181442260742e-01 3.321835026144981384e-02 1.539748609066009521e-01 -1.578189134597778320e-01 -1.673073880374431610e-02 -5.272564291954040527e-02 7.220976799726486206e-02 9.789528697729110718e-02 2.007346898317337036e-01 5.934645608067512512e-02
3.068429827690124512e-01 -1.342783719301223755e-01 -1.448607444763183594e-01 2.519489526748657227e-01 1.517762988805770874e-01 1.919528731377795339e-04 2.075607925653457642e-01 -2.935314178466796875e-01 -1.377252638339996338e-01 1.495718359947204590e-01 -1.033858302980661392e-02 2.743560634553432465e-02 -1.124187186360359192e-01 1.480907201766967773e-01 8.550292253494262695e-02 -8.946321159601211548e-02 2.094538360834121704e-01 3.493076190352439880e-02 1.047110855579376221e-01 -1.308171898126602173e-01 2.549806237220764160e-01 2.682667970657348633e-01 1.464926749467849731e-01 7.612153887748718262e-02 2.236977666616439819e-01 -4.857958853244781494e-01 -7.069145329296588898e-03 -1.325794029980897903e-02 -5.000437051057815552e-02 -7.632270455360412598e-02 1.416030824184417725e-01 -8.334397524595260620e-02
-1.462567001581192017e-01 -3.065791428089141846e-01 2.032250612974166870e-01 1.042652782052755356e-02 1.126220747828483582e-01 2.130185812711715698e-01 2.929123342037200928e-01 -1.567285209894180298e-01 7.596973329782485962e-02 2.149598598480224609e-01 -1.621990352869033813e-01 -1.484221220016479492e-01 -1.960788816213607788e-01 2.078923210501670837e-02 2.388388365507125854e-01 1.620296984910964966e-01 -2.251155972480773926e-01 2.301875799894332886e-01 4.992605373263359070e-02 1.545595675706863403e-01 1.026651337742805481e-01 -3.481649756431579590e-01 1.022875607013702393e-01 1.215107962489128113e-01 -3.919359296560287476e-02 -1.860367693006992340e-02 -2.451305976137518883e-03 9.170353412628173828e-02 -5.913249030709266663e-02 -2.993368171155452728e-02 3.664130270481109619e-01 1.277237236499786377e-01
-1.071327552199363708e-01 -1.999773979187011719e-01 3.108518719673156738e-01 -1.351042091846466064e-02 2.658669650554656982e-01 -9.299301356077194214e-02 7.674527913331985474e-02 -1.087185144424438477e-01 -8.174567669630050659e-02 2.192618250846862793e-01 -3.224738687276840210e-02 -1.581009328365325928e-01 -4.458783566951751709e-01 -1.343526244163513184e-01 1.598564535379409790e-01 -7.658387720584869385e-02 1.066635772585868835e-01 3.449561297893524170e-01 5.415666103363037109e-02 -6.403874605894088745e-02 2.711539268493652344e-01 1.781517267227172852e-01 -3.876213449984788895e-03 1.635761559009552002e-01 1.115964949131011963e-01 -2.257959842681884766e-01 4.719473421573638916e-03 -1.598807722330093384e-01 1.911581307649612427e-02 1.897349804639816284e-01 1.599966883659362793e-01 -7.197662442922592163e-02
-1.043514832854270935e-01 -1.692117899656295776e-01 4.394926130771636963e-01 1.292398571968078613e-01 1.308227330446243286e-01 -1.956116557121276855e-01 1.651256978511810303e-01 -4.071364998817443848e-01 1.681696027517318726e-01 -3.695968911051750183e-02 -1.310110241174697876e-01 -1.346693634986877441e-01 -8.685846626758575439e-02 -3.468330577015876770e-02 -1.978462934494018555e-01 -1.279487926512956619e-02 4.840118438005447388e-02 4.068460687994956970e-02 2.868218123912811279e-01 -7.130803167819976807e-02 1.320577412843704224e-02 -1.348984539508819580e-01 3.634619712829589844e-02 2.669991254806518555e-01 1.154455617070198059e-01 -3.220919668674468994e-01 -2.408358082175254822e-02 -5.335025116801261902e-02 1.915074735879898071e-01 1.786375641822814941e-01 -1.028706878423690796e-01 8.495990186929702759e-02
1.969406306743621826e-01 -1.086926534771919250e-01 -9.724000841379165649e-02 1.246126219630241394e-01 -1.956130415201187134e-01 2.846209406852722168e-01 2.000628560781478882e-01 -3.738770782947540283e-01 -1.382214128971099854e-01 3.615647554397583008e-01 1.538747996091842651e-01 -1.170286908745765686e-01 -1.621893942356109619e-01 1.001158356666564941e-01 8.846843987703323364e-02 -6.473427265882492065e-02 2.219564914703369141e-01 1.295413076877593994e-01 -4.454172402620315552e-02 -6.506039202213287354e-02 9.141408652067184448e-02 9.880872070789337158e-02 3.888807073235511780e-02 1.073009669780731201e-01 -4.161711037158966064e-02 -4.257680177688598633e-01 4.080944880843162537e-02 1.198404505848884583e-01 5.843735858798027039e-02 9.468332864344120026e-03 2.033355087041854858e-02 -2.888198494911193848e-01
3.808055073022842407e-02 -2.549360394477844238e-01 5.911697447299957275e-02 1.393179744482040405e-01 7.524997740983963013e-02 -4.412632435560226440e-03 4.648420587182044983e-02 -4.618583619594573975e-01 -6.043097749352455139e-02 3.441381454467773438e-01 -1.942842304706573486e-01 -1.970863193273544312e-01 -4.216212779283523560e-03 -1.982792094349861145e-02 2.002137154340744019e-01 2.946629226207733154e-01 7.117074728012084961e-02 1.209275722503662109e-01 -1.653375178575515747e-01 -1.075620874762535095e-01 5.536156892776489258e-02 1.946233212947845459e-01 1.057363450527191162e-01 1.128746755421161652e-02 -1.301378160715103149e-01 -3.349942862987518311e-01 1.926464438438415527e-01 1.569714248180389404e-01 1.567908376455307007e-01 1.852202462032437325e-03 1.692441254854202271e-01 -9.228519350290298462e-02
1.920701414346694946e-01 -1.747223138809204102e-01 1.577947586774826050e-01 2.529071271419525146e-01 -1.338692754507064819e-01 -4.171211645007133484e-02 2.360282540321350098e-01 -2.206300795078277588e-01 1.383809745311737061e-01 3.279295861721038818e-01 -1.336152702569961548e-01 7.145538181066513062e-02 -1.730237007141113281e-01 1.238453164696693420e-01 -3.822022676467895508e-02 -1.251156777143478394e-01 -1.502956077456474304e-02 3.456661105155944824e-01 -5.717342719435691833e-03 1.441942453384399414e-01 1.554221361875534058e-01 2.916347086429595947e-01 -2.033296227455139160e-01 -1.127192005515098572e-01 -1.615223288536071777e-01 -3.090251684188842773e-01 -2.022927999496459961e-01 -6.499607115983963013e-02 -1.757171899080276489e-01 7.158499956130981445e-02 -1.264420244842767715e-02 3.085166588425636292e-02
-1.844130270183086395e-02 -1.355490386486053467e-01 1.670926064252853394e-01 -7.922263443470001221e-02 1.858318895101547241e-01 -9.717060625553131104e-02 2.290098555386066437e-02 1.632062159478664398e-02 -4.453343525528907776e-02 1.148973405361175537e-01 -2.192150056362152100e-01 1.426194887608289719e-02 -3.515143692493438721e-01 -5.954222381114959717e-02 1.378924399614334106e-01 -2.426293641328811646e-01 5.473398789763450623e-02 2.435528635978698730e-01 4.881064593791961670e-02 6.682466715574264526e-02 2.648199200630187988e-01 1.133291274309158325e-01 -1.368533223867416382e-01 1.454377472400665283e-01 1.879388839006423950e-01 -4.783619642257690430e-01 3.186285495758056641e-01 -1.560852080583572388e-01 5.350662022829055786e-02 1.869816035032272339e-01 -1.517460495233535767e-02 1.173899024724960327e-01
2.325244992971420288e-01 -2.672560699284076691e-02 3.949704468250274658e-01 -1.831992268562316895e-01 1.168308779597282410e-01 1.019102931022644043e-01 -3.014412522315979004e-02 -2.946282923221588135e-02 1.710656285285949707e-01 2.626007497310638428e-01 -2.290385812520980835e-01 -6.172533333301544189e-02 -2.090363651514053345e-01 2.327722869813442230e-02 8.405259251594543457e-02 1.890409588813781738e-01 3.567674160003662109e-01 2.471643500030040741e-02 2.362631261348724365e-01 -1.270734369754791260e-01 1.422496140003204346e-01 -1.713166236877441406e-01 9.851209819316864014e-02 7.652262598276138306e-02 1.024654805660247803e-01 -3.583987355232238770e-01 1.229352653026580811e-01 8.328424394130706787e-02 2.166204601526260376e-01 2.896024286746978760e-02 1.197756528854370117e-01 -1.407633069902658463e-02
-1.751918904483318329e-02 -9.827441722154617310e-02 1.670909225940704346e-01 2.005123943090438843e-01 1.611365973949432373e-01 1.388750225305557251e-01 1.425407528877258301e-01 -1.364872306585311890e-01 2.320324033498764038e-01 1.061356738209724426e-01 1.236532479524612427e-01 1.704668849706649780e-01 -7.501865923404693604e-02 -1.811570376157760620e-01 2.274235635995864868e-01 -2.583552300930023193e-01 -1.166960224509239197e-01 2.215727120637893677e-01 -1.571068018674850464e-01 1.344594061374664307e-01 4.000977426767349243e-02 -4.884652420878410339e-02 4.496350288391113281e-01 8.009003847837448120e-02 -1.565193384885787964e-01 -2.724240124225616455e-01 -2.426751405000686646e-01 1.575015783309936523e-01 1.763226687908172607e-01 -2.413840405642986298e-02 1.977144628763198853e-01 1.111172884702682495e-02
1.113950237631797791e-01 -3.939812481403350830e-01 1.672233194112777710e-01 1.261517778038978577e-02 -6.657931953668594360e-03 -7.671054452657699585e-02 2.039892524480819702e-01 -1.240344122052192688e-01 1.898729056119918823e-01 8.367674797773361206e-02 -5.060263723134994507e-02 -8.590569347143173218e-02 -1.932573504745960236e-02 -2.837025001645088196e-02 4.690553620457649231e-02 2.487706840038299561e-01 5.629512667655944824e-02 5.457953736186027527e-02 -8.589064329862594604e-02 1.787554323673248291e-01 2.869019806385040283e-01 -1.588169299066066742e-02 -2.538438141345977783e-01 2.713055908679962158e-01 2.646551094949245453e-02 -4.105254113674163818e-01 -2.374366372823715210e-01 4.907769337296485901e-02 3.820760175585746765e-02 -1.033713594079017639e-01 1.642290130257606506e-02 3.413858115673065186e-01
-1.018459796905517578e-01 -7.368254661560058594e-02 4.698455631732940674e-01 2.157447189092636108e-01 2.073852419853210449e-01 5.613640882074832916e-03 1.740224808454513550e-01 -1.438990682363510132e-01 1.098095849156379700e-01 -1.554996371269226074e-01 -2.515007555484771729e-01 -4.186355695128440857e-02 2.530054422095417976e-03 7.854286581277847290e-02 1.205578446388244629e-01 -1.902660876512527466e-01 1.532660424709320068e-01 1.008117049932479858e-01 1.573171317577362061e-01 4.148885607719421387e-02 5.195911228656768799e-02 -2.189452201128005981e-01 2.349780313670635223e-02 5.346477963030338287e-03 -5.501724034547805786e-02 -4.401713013648986816e-01 9.001276642084121704e-02 2.524624168872833252e-01 -1.694532483816146851e-01 -3.475340828299522400e-02 2.300344109535217285e-01 4.377499967813491821e-02
2.296631485223770142e-01 -2.703536450862884521e-01 -9.843015670776367188e-02 2.381540685892105103e-01 3.362307250499725342e-01 -1.323071271181106567e-01 8.186142146587371826e-02 -6.952732801437377930e-02 5.345832929015159607e-02 9.178362786769866943e-02 -8.770816773176193237e-02 -1.756251044571399689e-02 2.535397000610828400e-02 9.734358638525009155e-02 6.078308215364813805e-04 1.541039627045392990e-02 2.009330131113529205e-02 -4.114107787609100342e-02 1.945340931415557861e-01 -1.641207486391067505e-01 -4.737564921379089355e-02 3.107773661613464355e-01 -2.901156991720199585e-02 2.059104144573211670e-01 1.752212345600128174e-01 -5.348263978958129883e-01 4.015422984957695007e-02 -1.040637865662574768e-01 2.485585063695907593e-01 -5.159927997738122940e-03 1.694723814725875854e-01 8.585504442453384399e-02
7.057837396860122681e-02 -2.087251543998718262e-01 7.607517298310995102e-03 -2.425246872007846832e-02 6.485521793365478516e-02 3.655303418636322021e-01 -1.117816567420959473e-01 -1.596079915761947632e-01 -1.357390917837619781e-02 4.208150207996368408e-01 -6.092568486928939819e-02 -2.538451850414276123e-01 -1.682523936033248901e-01 9.389437735080718994e-02 4.054268449544906616e-02 -2.166173756122589111e-01 7.691825740039348602e-03 3.233786225318908691e-01 3.839641809463500977e-02 8.573620021343231201e-02 7.111112028360366821e-02 -1.215035095810890198e-01 6.463179737329483032e-02 9.397470951080322266e-02 -5.484678596258163452e-02 -3.362219333648681641e-01 1.567813605070114136e-01 -1.164018213748931885e-01 1.498799473047256470e-01 -2.470215857028961182e-01 -1.790663450956344604e-01 -1.670015305280685425e-01
1.814784109592437744e-01 -2.800517082214355469e-01 1.293492168188095093e-01 -6.047083064913749695e-02 2.141431421041488647e-01 -1.006933897733688354e-01 -7.401586510241031647e-03 4.319162666797637939e-02 1.854800134897232056e-01 1.878727823495864868e-01 -3.178866505622863770e-01 -3.114598244428634644e-02 -1.474348753690719604e-01 -1.613900810480117798e-01 2.031248994171619415e-02 -1.817725598812103271e-01 5.628591030836105347e-02 1.000851914286613464e-01 -1.572297215461730957e-01 2.342421263456344604e-01 2.385000512003898621e-02 1.448686867952346802e-01 -2.278237044811248779e-01 1.355812400579452515e-01 8.589255623519420624e-03 -4.568234086036682129e-01 1.329038590192794800e-01 -2.156278938055038452e-01 2.619812265038490295e-02 3.102692663669586182e-01 4.502882808446884155e-02 2.923928387463092804e-02
2.595658600330352783e-01 -4.793741703033447266e-01 1.850173175334930420e-01 -2.306844294071197510e-02 -1.793392933905124664e-02 -4.733328521251678467e-02 5.148031935095787048e-02 9.616866707801818848e-03 1.111522242426872253e-01 3.161536157131195068e-01 -9.982476383447647095e-02 1.608119159936904907e-02 -5.788758769631385803e-02 9.478982537984848022e-02 1.299302130937576294e-01 3.137841075658798218e-02 1.495911478996276855e-01 1.069953963160514832e-01 -8.085863664746284485e-03 1.035356372594833374e-01 5.958389863371849060e-02 5.303570255637168884e-02 -2.669378519058227539e-01 3.544771373271942139e-01 2.523106709122657776e-02 -3.526835143566131592e-01 3.812689334154129028e-02 -5.147353559732437134e-02 5.283918231725692749e-02 4.109850525856018066e-02 2.362525165081024170e-01 2.696633338928222656e-01
-1.190543081611394882e-02 -1.289677023887634277e-01 -4.739040136337280273e-02 1.254139393568038940e-01 1.198952496051788330e-01 2.641872465610504150e-01 3.965132534503936768e-01 -2.742244005203247070e-01 -9.573920071125030518e-02 1.778124868869781494e-01 -2.055315077304840088e-01 -9.349497407674789429e-02 -1.904529631137847900e-01 -7.545634359121322632e-02 1.338644791394472122e-02 -9.443275630474090576e-02 -3.763099014759063721e-02 -3.366962075233459473e-03 -2.101192623376846313e-01 -2.281187288463115692e-02 1.950431913137435913e-01 1.671718955039978027e-01 -1.435595303773880005e-01 2.560085356235504150e-01 5.695709958672523499e-02 -4.549800753593444824e-01 4.141855984926223755e-03 1.178852915763854980e-01 2.257957309484481812e-01 7.871229201555252075e-02 9.149496257305145264e-02 1.337061226367950439e-01
2.443001866340637207e-01 -1.486867666244506836e-01 4.293133690953254700e-02 -2.381775714457035065e-02 -4.020651802420616150e-02 3.706054016947746277e-02 1.031585857272148132e-01 -6.065700054168701172e-01 1.401787274517118931e-03 -5.250420048832893372e-02 -1.673337370157241821e-01 -1.879338324069976807e-01 -2.162455022335052490e-01 -3.843683004379272461e-02 -1.166263446211814880e-01 1.707678139209747314e-01 -4.518398083746433258e-03 -1.354290544986724854e-01 -1.036922857165336609e-01 -1.471029594540596008e-02 7.631994038820266724e-02 -1.741822659969329834e-01 -1.800577640533447266e-01 3.794517740607261658e-02 4.566377028822898865e-02 -3.700793385505676270e-01 -6.144702807068824768e-02 1.189067810773849487e-01 2.720535732805728912e-03 1.246075555682182312e-01 3.012886941432952881e-01 1.205689385533332825e-01
3.595545887947082520e-01 1.285964995622634888e-01 1.119945198297500610e-01 2.422989606857299805e-01 1.867387741804122925e-01 2.212916761636734009e-01 1.900398284196853638e-01 -9.965226054191589355e-02 6.991280615329742432e-02 9.379705041646957397e-02 -3.513460457324981689e-01 1.658524870872497559e-01 3.400154784321784973e-02 9.676828980445861816e-03 2.256502658128738403e-01 8.779459446668624878e-02 -6.393014639616012573e-02 2.496265172958374023e-01 -1.001098453998565674e-01 5.146257579326629639e-02 1.455422937870025635e-01 -8.381006866693496704e-02 2.581772208213806152e-01 1.669255942106246948e-01 -2.051812559366226196e-01 -3.290148079395294189e-01 -1.179249882698059082e-01 1.713136434555053711e-01 -1.743814162909984589e-02 -3.953310102224349976e-02 -9.309525042772293091e-02 -1.503224223852157593e-01
6.853335071355104446e-03 5.736470222473144531e-02 1.142992898821830750e-01 2.669764459133148193e-01 -9.034493938088417053e-03 4.100589454174041748e-02 2.182112038135528564e-01 1.756499870680272579e-03 -9.758288040757179260e-03 4.209420382976531982e-01 -2.260339409112930298e-01 1.243685334920883179e-01 -3.267550468444824219e-01 -6.786301732063293457e-02 1.468203961849212646e-01 -7.582435756921768188e-02 9.924972057342529297e-02 3.932631388306617737e-02 1.172496527433395386e-01 -5.513827875256538391e-02 1.393574327230453491e-01 3.215327560901641846e-01 -2.387738525867462158e-01 1.386773139238357544e-01 3.332390636205673218e-02 -4.373925328254699707e-01 5.446768552064895630e-02 -6.389729678630828857e-02 -2.248896956443786621e-01 -4.967572540044784546e-02 -7.140249479562044144e-03 2.477664127945899963e-02
1.304328441619873047e-01 -1.902386099100112915e-01 1.699952930212020874e-01 1.022600233554840088e-01 3.269586563110351562e-01 3.747288510203361511e-02 -7.784157246351242065e-02 6.841570883989334106e-02 -1.084620412439107895e-02 1.040081307291984558e-01 5.786003917455673218e-02 -2.609883807599544525e-02 -6.043422222137451172e-02 2.011463046073913574e-02 2.973358929157257080e-01 2.506764978170394897e-02 1.296216696500778198e-01 5.898160394281148911e-03 4.331580922007560730e-02 -5.298050120472908020e-02 1.394934654235839844e-01 -2.943939156830310822e-02 2.275898903608322144e-01 2.850513160228729248e-01 4.410163760185241699e-01 -3.982045352458953857e-01 1.659714430570602417e-01 4.213430732488632202e-02 2.264096736907958984e-01 9.101530909538269043e-02 2.274340242147445679e-01 1.085584685206413269e-01
1.898362487554550171e-01 1.099163740873336792e-01 2.150900810956954956e-01 1.443681567907333374e-01 1.243395283818244934e-01 1.259430795907974243e-01 2.255127578973770142e-01 -2.355908975005149841e-02 2.946420013904571533e-02 -5.841364338994026184e-02 -1.294008791446685791e-01 -1.667703129351139069e-02 -4.660680517554283142e-02 -9.357653558254241943e-02 1.955100595951080322e-01 -3.041792847216129303e-02 1.943691819906234741e-01 1.266960799694061279e-01 -9.955602139234542847e-02 3.260554969310760498e-01 1.326030343770980835e-01 4.487903788685798645e-02 -1.263993326574563980e-03 -8.034853637218475342e-02 3.216348886489868164e-01 -4.063230752944946289e-01 1.487479060888290405e-01 1.499391812831163406e-02 1.555107980966567993e-01 -2.396907508373260498e-01 3.270510733127593994e-01 -2.346374690532684326e-01
2.559123933315277100e-01 -1.573343873023986816e-01 3.040022253990173340e-01 -6.558967381715774536e-02 1.391581743955612183e-01 1.586336344480514526e-01 1.119684129953384399e-01 -1.317135840654373169e-01 3.319793939590454102e-01 -1.295622736215591431e-01 -8.617241680622100830e-02 1.434092670679092407e-01 -5.052079260349273682e-02 -8.153294771909713745e-02 7.526003569364547729e-02 -1.908167153596878052e-01 -2.659140527248382568e-01 5.939316004514694214e-02 -2.264698594808578491e-01 3.652239218354225159e-02 -3.914850950241088867e-02 -1.919143944978713989e-01 2.544944286346435547e-01 7.537464052438735962e-02 -1.574447453022003174e-01 -4.792003929615020752e-01 -6.291244924068450928e-02 1.141775399446487427e-01 -8.078485727310180664e-03 -1.112129613757133484e-01 8.622882515192031860e-02 -7.347504794597625732e-02
2.010485678911209106e-01 -2.493963837623596191e-01 -6.287795305252075195e-02 -1.835779249668121338e-01 2.272526174783706665e-01 -1.590189337730407715e-02 4.302249252796173096e-01 -2.891635000705718994e-01 1.049057319760322571e-01 2.213157564401626587e-01 -3.272724449634552002e-01 -4.188092797994613647e-02 -5.031113326549530029e-02 -3.250122442841529846e-02 1.363277435302734375e-01 2.566624665632843971e-03 -6.806350499391555786e-02 7.743269950151443481e-02 1.403201669454574585e-01 1.449160724878311157e-01 -1.719595119357109070e-02 2.752531468868255615e-01 -2.616383731365203857e-01 1.867816597223281860e-02 1.614983081817626953e-01 -1.849048137664794922e-01 1.399639807641506195e-02 9.233614802360534668e-02 -1.994904689490795135e-02 2.118817716836929321e-01 1.881916224956512451e-01 -4.701895639300346375e-02
2.514874637126922607e-01 -4.798072874546051025e-01 2.323657274246215820e-01 1.027793344110250473e-02 5.460380762815475464e-02 -2.001321315765380859e-02 8.210756629705429077e-02 1.540305931121110916e-02 9.058745205402374268e-02 2.755269110202789307e-01 -9.549290873110294342e-03 -1.820611953735351562e-02 -6.839899718761444092e-02 1.946031302213668823e-02 2.591679617762565613e-02 9.901846945285797119e-02 1.541957408189773560e-01 8.824317157268524170e-02 1.115781953558325768e-03 9.267716854810714722e-02 1.319512724876403809e-01 -1.145390868186950684e-01 -3.861934542655944824e-01 3.010416924953460693e-01 5.545021593570709229e-02 -3.759279847145080566e-01 -1.664180122315883636e-02 -8.322691917419433594e-02 3.145283833146095276e-02 -2.139940299093723297e-02 1.893630921840667725e-01 2.064950615167617798e-01
4.435782507061958313e-02 1.283519715070724487e-01 1.980679184198379517e-01 1.208391785621643066e-01 3.124819695949554443e-02 2.554964423179626465e-01 2.496490180492401123e-01 -3.093639314174652100e-01 1.489841192960739136e-01 1.425594389438629150e-01 4.649102315306663513e-02 1.574676781892776489e-01 1.713898777961730957e-01 1.047788411378860474e-01 1.899574846029281616e-01 1.679463748587295413e-04 1.809906959533691406e-01 2.325685471296310425e-01 -4.315428435802459717e-02 -1.063782647252082825e-01 8.220344036817550659e-02 -2.773270010948181152e-01 2.372876554727554321e-01 3.309322521090507507e-02 1.340714376419782639e-02 -3.770352303981781006e-01 -1.894386298954486847e-02 2.275725305080413818e-01 1.754248589277267456e-01 1.635211557149887085e-01 1.363545060157775879e-01 -2.141123712062835693e-01
1.082691773772239685e-01 -4.348224401473999023e-02 2.116371542215347290e-01 8.526858687400817871e-02 3.780362382531166077e-02 8.847311884164810181e-02 1.714340299367904663e-01 -1.688383668661117554e-01 3.153195977210998535e-01 2.621755599975585938e-01 -9.245499968528747559e-02 -1.716099977493286133e-01 -1.678296029567718506e-01 6.784400343894958496e-02 2.829205393791198730e-01 1.001790538430213928e-01 2.067276686429977417e-01 3.246651887893676758e-01 -2.384849786758422852e-01 1.390919387340545654e-01 1.612087786197662354e-01 2.606067061424255371e-01 -9.583917260169982910e-02 -1.088690385222434998e-01 -2.625976223498582840e-03 -1.963812410831451416e-01 1.759376972913742065e-01 2.389638423919677734e-01 2.201807796955108643e-01 -7.950110733509063721e-02 -1.312947869300842285e-01 -1.370174437761306763e-02
3.467074334621429443e-01 -2.709582448005676270e-02 1.739850342273712158e-01 1.406423896551132202e-01 -2.205820009112358093e-02 -8.234699070453643799e-02 2.368695586919784546e-01 -1.730945557355880737e-01 -8.899616450071334839e-02 2.023956924676895142e-01 4.301887750625610352e-02 -1.586375981569290161e-01 -1.039047390222549438e-01 -2.534790895879268646e-02 1.315902685746550560e-03 3.901715157553553581e-03 2.757526636123657227e-01 -7.277391105890274048e-02 -2.231793999671936035e-01 6.713714450597763062e-02 5.035910755395889282e-02 2.519290149211883545e-01 -7.468292117118835449e-02 9.715348482131958008e-02 4.984323680400848389e-02 -4.728720486164093018e-01 1.169201955199241638e-01 2.804574966430664062e-01 2.722740769386291504e-01 -1.620114594697952271e-01 -9.899824112653732300e-02 5.515820533037185669e-02
2.719668745994567871e-01 -2.070158869028091431e-01 -4.495338350534439087e-02 -1.644884794950485229e-02 1.872562319040298462e-01 -6.782872229814529419e-02 4.692451357841491699e-01 6.428864598274230957e-02 1.548720896244049072e-01 1.197113003581762314e-02 -2.335870116949081421e-01 -9.407288581132888794e-02 -7.814432680606842041e-02 3.718155026435852051e-01 -7.861477788537740707e-04 1.004863530397415161e-02 3.153490424156188965e-01 1.286949217319488525e-01 1.636703610420227051e-01 1.125904917716979980e-01 -4.995734198018908501e-04 -1.919712275266647339e-01 1.694110780954360962e-01 1.663380116224288940e-01 2.762174233794212341e-02 -2.324743866920471191e-01 1.260864883661270142e-01 -1.486994475126266479e-01 -1.072071641683578491e-01 -1.304912567138671875e-01 1.064735502004623413e-01 -5.943929776549339294e-02
-5.825966596603393555e-02 2.493613958358764648e-01 2.025587856769561768e-01 1.262076646089553833e-01 1.727243214845657349e-01 4.190385714173316956e-02 2.397994101047515869e-01 -5.830182880163192749e-02 1.915194839239120483e-01 1.147326231002807617e-01 -3.159604966640472412e-01 -1.959416866302490234e-01 -2.890327572822570801e-02 -1.571870781481266022e-02 1.191331744194030762e-01 -8.653191477060317993e-02 3.080459833145141602e-01 8.913825452327728271e-02 -1.370271295309066772e-01 2.989897131919860840e-01 -1.404296141117811203e-02 -3.797533572651445866e-04 2.092457190155982971e-02 1.279015839099884033e-01 2.380705624818801880e-01 -3.393281996250152588e-01 1.700678467750549316e-01 1.118634939193725586e-01 1.155681759119033813e-01 -2.262345552444458008e-01 2.368277013301849365e-01 -1.107106059789657593e-01
1.655972003936767578e-01 -2.331706508994102478e-02 -4.424105957150459290e-02 2.045458853244781494e-01 2.962816506624221802e-02 4.514940083026885986e-02 1.207737997174263000e-01 -4.697129428386688232e-01 1.688822731375694275e-02 1.304729282855987549e-01 -2.111185342073440552e-02 -6.282324343919754028e-02 -7.253484800457954407e-03 8.631202578544616699e-02 -8.719442412257194519e-03 -5.043826252222061157e-02 3.189979195594787598e-01 4.057374596595764160e-02 -9.455039352178573608e-02 -4.324973002076148987e-02 1.141198873519897461e-01 3.185669183731079102e-01 1.543935090303421021e-01 1.845984719693660736e-02 1.937575638294219971e-01 -4.911311268806457520e-01 -1.994666270911693573e-02 9.431943297386169434e-02 2.449953556060791016e-01 2.329953201115131378e-02 2.208773791790008545e-01 -8.933446556329727173e-02
8.921204507350921631e-02 -1.579214632511138916e-01 -7.860271632671356201e-02 3.906873464584350586e-01 2.608231902122497559e-01 -1.463752537965774536e-01 1.130999475717544556e-01 -1.569234728813171387e-01 1.203345358371734619e-01 5.875507369637489319e-02 -1.418163627386093140e-01 2.276863306760787964e-01 -1.216425225138664246e-01 7.210024446249008179e-02 2.846323549747467041e-01 1.135118398815393448e-02 3.489874675869941711e-02 2.427044957876205444e-01 -1.492662280797958374e-01 8.707234263420104980e-02 -1.842918992042541504e-01 1.047858968377113342e-01 -2.303199917078018188e-01 -5.511017516255378723e-02 2.165069133043289185e-01 -3.777349889278411865e-01 1.471379548311233521e-01 -7.396794855594635010e-02 -9.845790266990661621e-02 9.030026942491531372e-02 2.444150745868682861e-01 -7.148808240890502930e-02
-7.509462535381317139e-02 9.142094105482101440e-02 1.152182519435882568e-01 2.314808368682861328e-01 -1.521494537591934204e-01 1.964090019464492798e-01 2.678976655006408691e-01 -4.036225080490112305e-01 -3.794346703216433525e-03 1.806126721203327179e-02 -8.887237310409545898e-02 1.795354932546615601e-01 -1.944980211555957794e-02 8.142918348312377930e-02 2.526980452239513397e-02 1.484156819060444832e-04 -1.299024000763893127e-02 2.403677552938461304e-01 1.624130643904209137e-02 1.750604212284088135e-01 3.587280809879302979e-01 -3.417147696018218994e-01 1.011103950440883636e-02 4.562241956591606140e-02 2.480526417493820190e-01 -2.935206890106201172e-01 1.810462623834609985e-01 1.315839886665344238e-01 7.046782225370407104e-02 -4.448861628770828247e-02 2.904207631945610046e-02 -1.804434210062026978e-01
2.108153104782104492e-01 -3.007884919643402100e-01 -6.919556111097335815e-02 -1.252870261669158936e-02 7.963128387928009033e-02 2.887906134128570557e-01 1.130399927496910095e-01 -9.422092884778976440e-02 -3.338528424501419067e-02 5.379058048129081726e-02 -1.868751198053359985e-01 2.945052459836006165e-02 -2.550151944160461426e-01 7.171127200126647949e-02 -1.255749762058258057e-01 -1.056926622986793518e-01 7.242204248905181885e-02 -6.869766116142272949e-02 -3.655054792761802673e-02 -4.724366217851638794e-02 1.712081134319305420e-01 3.082698285579681396e-01 -8.245056867599487305e-02 2.513509690761566162e-01 -6.526998430490493774e-02 -4.742219150066375732e-01 -2.987382933497428894e-02 3.750068545341491699e-01 8.760032057762145996e-02 -1.238227039575576782e-01 1.014972776174545288e-01 1.426759874448180199e-03
6.395548582077026367e-02 -1.298868358135223389e-01 3.298992514610290527e-01 -6.721194833517074585e-02 6.145108491182327271e-03 3.876988291740417480e-01 3.246181607246398926e-01 3.744843602180480957e-02 2.722555994987487793e-01 1.476269513368606567e-01 -1.612831056118011475e-01 -8.158249408006668091e-02 -1.424131542444229126e-01 -2.222793549299240112e-02 -1.470764875411987305e-01 5.234537646174430847e-02 -2.360396832227706909e-01 -4.659379646182060242e-02 3.928527534008026123e-01 1.953006088733673096e-01 9.488183259963989258e-02 -1.833077073097229004e-01 -4.534688964486122131e-02 2.037501931190490723e-01 2.549104392528533936e-02 -2.194595187902450562e-01 7.833565026521682739e-02 -1.029000058770179749e-01 -6.129567697644233704e-02 -1.024928390979766846e-01 9.917220473289489746e-02 -9.305054694414138794e-02
1.036821082234382629e-01 -7.356480695307254791e-03 2.690646946430206299e-01 -2.411455065011978149e-01 2.548851668834686279e-01 -2.489179000258445740e-02 7.979807257652282715e-02 -2.819181084632873535e-01 -9.328458458185195923e-02 2.498701065778732300e-01 -3.409920260310173035e-02 -9.106712788343429565e-02 -9.971830993890762329e-02 -5.885523557662963867e-02 3.124675154685974121e-01 -6.875524669885635376e-02 2.492382675409317017e-01 2.754992842674255371e-01 2.447399795055389404e-01 1.899495720863342285e-01 5.749678984284400940e-02 2.520148158073425293e-01 6.395011208951473236e-03 6.461171060800552368e-02 -8.887284994125366211e-02 -3.116218447685241699e-01 1.559956371784210205e-01 6.688185036182403564e-02 1.587683856487274170e-01 -1.983516961336135864e-01 -6.442718952894210815e-02 5.750199407339096069e-02
-1.522087398916482925e-02 -1.144866943359375000e-01 3.899801075458526611e-01 8.564119786024093628e-02 1.946196109056472778e-01 2.080129534006118774e-01 -3.398654982447624207e-02 1.158237233757972717e-01 1.022057328373193741e-02 2.010055929422378540e-01 -1.348921954631805420e-01 1.249916180968284607e-01 -3.206533789634704590e-01 3.389047086238861084e-01 5.035967752337455750e-02 7.155568897724151611e-02 2.649465799331665039e-01 -3.783856984227895737e-03 2.237139046192169189e-01 -9.118685126304626465e-02 -3.413033857941627502e-02 1.308760344982147217e-01 1.001227423548698425e-01 1.217533051967620850e-01 1.117470115423202515e-01 -3.770954012870788574e-01 1.427085399627685547e-01 -7.141866255551576614e-03 1.679565161466598511e-01 -1.665336936712265015e-01 1.108111366629600525e-01 1.297118365764617920e-01
7.688307086937129498e-04 5.422876682132482529e-03 2.533870637416839600e-01 -1.783790141344070435e-01 1.691501289606094360e-01 2.224680483341217041e-01 3.561624884605407715e-01 -2.352655082941055298e-01 1.924372650682926178e-02 1.685918271541595459e-01 8.318684995174407959e-02 -6.254561245441436768e-02 -1.493576616048812866e-01 1.002985984086990356e-01 4.976993054151535034e-02 -7.265526801347732544e-02 3.372953832149505615e-02 3.315936326980590820e-01 1.073821932077407837e-01 -1.218252722173929214e-02 -8.789240568876266479e-02 -6.562314927577972412e-02 2.828138181939721107e-03 -2.278449684381484985e-01 3.240783810615539551e-01 -4.039635360240936279e-01 -1.002584211528301239e-02 2.015199363231658936e-01 1.180217564105987549e-01 -2.435474470257759094e-02 2.054508328437805176e-01 -1.072895824909210205e-01
2.791657447814941406e-01 -9.931389242410659790e-03 1.824548095464706421e-01 3.866149783134460449e-01 -1.416101865470409393e-02 -4.974121600389480591e-02 1.611026972532272339e-01 -1.395920217037200928e-01 -1.376730576157569885e-02 4.011510908603668213e-01 -1.058980002999305725e-01 7.832402735948562622e-02 -3.374288976192474365e-01 1.460747867822647095e-01 1.589633822441101074e-01 3.645615652203559875e-02 1.949854008853435516e-02 1.643079072237014771e-01 -1.459311097860336304e-01 1.320360600948333740e-01 3.452029451727867126e-02 3.073941767215728760e-01 -1.258954256772994995e-01 -9.205995500087738037e-02 -3.422624245285987854e-02 -3.817928731441497803e-01 6.083909887820482254e-03 -3.638528985902667046e-03 -9.479273110628128052e-02 -4.221817106008529663e-02 1.637994125485420227e-02 -8.184707909822463989e-02
2.459363639354705811e-01 -4.849935322999954224e-02 -1.767265498638153076e-01 8.950703591108322144e-02 6.817408651113510132e-02 2.306943535804748535e-01 1.393456906080245972e-01 -2.607461214065551758e-01 -8.243215084075927734e-02 1.688545346260070801e-01 -5.604299530386924744e-02 -7.254490256309509277e-02 2.963945269584655762e-02 -9.516754001379013062e-02 9.533935226500034332e-03 -1.708777099847793579e-01 3.064800798892974854e-02 7.664860785007476807e-02 -1.035889759659767151e-01 -2.178714424371719360e-02 1.816043704748153687e-01 7.075297832489013672e-02 -1.658071577548980713e-02 1.919619590044021606e-01 2.561317943036556244e-02 -5.915634036064147949e-01 -3.323619486764073372e-03 3.689919784665107727e-02 3.967711627483367920e-01 1.191934198141098022e-01 -4.144617542624473572e-02 2.263884991407394409e-01
2.177662998437881470e-01 -4.366407096385955811e-01 1.566286534070968628e-01 -3.206153586506843567e-02 9.549940377473831177e-02 -5.734796077013015747e-02 1.397871375083923340e-01 1.280791591852903366e-02 1.226882636547088623e-01 3.255943357944488525e-01 -1.150519549846649170e-01 -4.059015586972236633e-02 -1.614199765026569366e-02 -4.953274503350257874e-02 9.983466938138008118e-03 2.448737472295761108e-01 7.736564427614212036e-02 6.695824116468429565e-02 -6.436099857091903687e-02 5.890466272830963135e-02 5.426697432994842529e-02 -1.612344197928905487e-02 -2.821671664714813232e-01 3.384294211864471436e-01 1.452004611492156982e-01 -3.314198851585388184e-01 4.111970216035842896e-02 -1.031793877482414246e-01 1.309495568275451660e-01 -1.888401992619037628e-02 3.260377943515777588e-01 1.517255902290344238e-01
2.471226304769515991e-01 -3.999046981334686279e-01 2.518558502197265625e-01 -3.068856336176395416e-02 8.260367065668106079e-02 -2.787448465824127197e-02 -2.492665126919746399e-02 -1.760133914649486542e-02 1.690168231725692749e-01 3.964162468910217285e-01 -1.665475517511367798e-01 -6.285607069730758667e-02 2.425571344792842865e-02 6.500249356031417847e-02 1.857499629259109497e-01 8.142089843750000000e-02 1.125732511281967163e-01 9.328474849462509155e-02 -1.533644739538431168e-03 -4.896908253431320190e-02 -2.480066567659378052e-02 -1.567574404180049896e-02 -3.276368677616119385e-01 2.292483597993850708e-01 5.582946911454200745e-02 -3.902625143527984619e-01 -4.694835841655731201e-02 -8.353263884782791138e-02 -9.926062077283859253e-03 -7.193141616880893707e-03 2.411545664072036743e-01 1.879050582647323608e-01
5.179334059357643127e-02 -1.766523420810699463e-01 -1.006318926811218262e-01 -1.019965335726737976e-01 2.111338078975677490e-01 -2.356721013784408569e-01 2.642051577568054199e-01 -2.969790101051330566e-01 -6.183532252907752991e-02 2.656702399253845215e-01 -1.462503373622894287e-01 5.517341941595077515e-02 -1.511623263359069824e-01 -3.074698448181152344e-01 1.272151917219161987e-01 5.543259158730506897e-02 3.683727607131004333e-02 2.051949501037597656e-01 1.549042612314224243e-01 2.085189670324325562e-01 -5.920513346791267395e-02 3.152874112129211426e-02 1.961622834205627441e-01 1.470468193292617798e-01 1.306845545768737793e-01 -1.193837076425552368e-01 2.031181603670120239e-01 2.638931870460510254e-01 1.345761716365814209e-01 1.148389801383018494e-01 3.171969652175903320e-01 -4.796465113759040833e-02
-4.455108195543289185e-02 -2.828244566917419434e-01 3.842698931694030762e-01 1.100585013628005981e-01 1.123693138360977173e-01 -1.544555649161338806e-02 -1.364539936184883118e-02 8.701031655073165894e-02 -5.180254206061363220e-02 4.986530914902687073e-02 9.349292516708374023e-02 8.485246449708938599e-03 -2.285021394491195679e-01 8.154454827308654785e-02 -2.086825855076313019e-02 -1.237805932760238647e-01 1.674964427947998047e-01 9.408935904502868652e-03 1.801534555852413177e-03 5.523326247930526733e-02 1.940871328115463257e-01 -6.035207211971282959e-02 1.394869983196258545e-01 2.086030989885330200e-01 3.610895276069641113e-01 -2.183816134929656982e-01 1.603693515062332153e-01 2.528316378593444824e-01 2.916738688945770264e-01 3.888804838061332703e-02 3.833623230457305908e-01 -1.107763797044754028e-01
2.111876904964447021e-01 -1.117623746395111084e-01 1.743101775646209717e-01 -5.852973833680152893e-02 8.556253463029861450e-02 -5.344045907258987427e-02 3.684706687927246094e-01 -2.586124837398529053e-01 2.137902751564979553e-02 7.714828476309776306e-03 3.236062526702880859e-01 -2.919402420520782471e-01 -3.582941591739654541e-01 -4.947021231055259705e-02 1.475237309932708740e-02 1.800965517759323120e-01 1.647308915853500366e-01 1.649005711078643799e-01 -3.894974663853645325e-02 -2.529269084334373474e-02 1.117700859904289246e-01 -1.918873190879821777e-01 1.728475093841552734e-01 5.946576222777366638e-02 8.954792469739913940e-02 -3.189514279365539551e-01 1.076065003871917725e-01 7.333477586507797241e-02 1.790925413370132446e-01 -1.828754693269729614e-01 -6.402944028377532959e-02 -8.243713527917861938e-02
1.223389757797122002e-03 -2.672947049140930176e-01 -4.769558086991310120e-02 1.784883886575698853e-01 -1.112271100282669067e-01 2.217282950878143311e-01 7.035344094038009644e-02 -1.195466443896293640e-01 2.808103859424591064e-01 2.154238224029541016e-01 -1.321857571601867676e-01 1.889767795801162720e-01 -5.819893255829811096e-02 -1.624742150306701660e-01 3.481605648994445801e-01 3.428541719913482666e-01 1.090125516057014465e-01 -2.120968326926231384e-02 1.384625434875488281e-01 -1.110166087746620178e-01 -9.330680966377258301e-02 -5.329370615072548389e-04 -8.707963861525058746e-03 2.144289612770080566e-01 2.136218994855880737e-01 -2.244275659322738647e-01 -8.983273804187774658e-02 1.742474436759948730e-01 3.045368492603302002e-01 1.113495528697967529e-01 1.687250584363937378e-01 -3.210459370166063309e-03
2.759541757404804230e-02 -1.154151856899261475e-01 1.967775076627731323e-01 -1.303519029170274734e-02 1.208995282649993896e-01 -1.253055930137634277e-01 1.567475125193595886e-02 -5.607536435127258301e-02 4.155779778957366943e-01 1.471167150884866714e-02 -1.757469773292541504e-01 1.114227697253227234e-01 2.090185880661010742e-02 2.546350657939910889e-01 -1.060407459735870361e-01 -4.176033195108175278e-03 5.081292241811752319e-02 -5.330545827746391296e-02 2.219812721014022827e-01 4.785126820206642151e-02 2.906754426658153534e-02 -2.345803529024124146e-01 -1.442604213953018188e-01 1.228428259491920471e-02 7.290755212306976318e-02 -4.457900822162628174e-01 3.284311294555664062e-01 1.627790480852127075e-01 2.514779865741729736e-01 1.906163394451141357e-01 2.165630757808685303e-01 -4.300555959343910217e-02
2.562211453914642334e-02 -1.262951642274856567e-01 9.044158458709716797e-02 1.515765041112899780e-01 2.209006994962692261e-01 1.327825188636779785e-01 5.966750159859657288e-02 -1.469744369387626648e-02 4.005357623100280762e-01 9.590215981006622314e-02 -2.627642750740051270e-01 6.882268935441970825e-02 8.201336115598678589e-02 2.135947160422801971e-02 -1.747962236404418945e-01 -2.199080027639865875e-02 8.472712337970733643e-02 -8.525072783231735229e-02 1.217393279075622559e-01 3.688433440402150154e-03 3.003805279731750488e-01 -7.879046723246574402e-03 1.997443288564682007e-01 1.531680487096309662e-02 1.492441296577453613e-01 -4.201947748661041260e-01 2.569164335727691650e-01 1.324587166309356689e-01 2.091599106788635254e-01 2.201733589172363281e-01 -1.220721453428268433e-01 -2.262473553419113159e-01
9.322351217269897461e-02 -1.944700330495834351e-01 2.708896398544311523e-01 -2.366360276937484741e-01 1.603707373142242432e-01 2.268393337726593018e-02 1.085900738835334778e-01 1.611547486390918493e-04 7.760379463434219360e-02 1.145956516265869141e-01 1.508908420801162720e-01 8.488718420267105103e-03 -1.734186857938766479e-01 1.647100746631622314e-01 -1.532557904720306396e-01 -2.441921532154083252e-01 -1.645223945379257202e-01 1.089905947446823120e-01 1.431369632482528687e-01 -1.673012673854827881e-01 1.756179183721542358e-01 1.021779850125312805e-01 9.463584423065185547e-02 8.317577838897705078e-02 1.911750179715454578e-03 -3.703478276729583740e-01 3.743230998516082764e-01 -5.556432995945215225e-03 6.595952063798904419e-02 -4.345889389514923096e-02 3.920494914054870605e-01 -1.481221318244934082e-01
-1.520927250385284424e-01 -1.045537143945693970e-01 -9.136999025940895081e-03 1.470553278923034668e-01 1.722448319196701050e-01 6.388949602842330933e-02 2.255079895257949829e-01 -1.776205599308013916e-01 2.905537784099578857e-01 1.401595622301101685e-01 -1.236853078007698059e-01 1.116548255085945129e-01 -1.998112201690673828e-01 -1.751437783241271973e-02 1.560710519552230835e-01 -8.734238147735595703e-02 3.895134627819061279e-01 2.067275345325469971e-01 2.766857855021953583e-02 -2.419746667146682739e-01 1.177008748054504395e-01 -4.505483061075210571e-02 1.079567968845367432e-01 1.212098971009254456e-01 8.739984035491943359e-02 -1.495333313941955566e-01 -3.213727474212646484e-02 2.286760210990905762e-01 7.807507365942001343e-02 -4.044855535030364990e-01 2.718656957149505615e-01 3.288415074348449707e-02
1.038204208016395569e-01 -2.094453722238540649e-01 -9.557790122926235199e-03 1.704980581998825073e-01 2.422864884138107300e-01 -1.201876699924468994e-01 2.955305278301239014e-01 -2.212049905210733414e-03 5.101135000586509705e-03 6.908483803272247314e-02 -1.913306266069412231e-01 1.617334224283695221e-02 -6.902890652418136597e-02 4.265574738383293152e-02 7.855702191591262817e-02 -1.701360195875167847e-01 1.990959197282791138e-01 -2.456392496824264526e-01 2.071538418531417847e-01 -9.461097419261932373e-02 3.027341067790985107e-01 1.309967041015625000e-01 -4.033906757831573486e-02 2.111885994672775269e-01 3.138681948184967041e-01 -2.805095016956329346e-01 -1.003659740090370178e-01 -5.168972536921501160e-02 2.032719850540161133e-01 -7.416895776987075806e-02 3.568435013294219971e-01 -3.678114339709281921e-02
2.929038405418395996e-01 -2.082384526729583740e-01 1.692133489996194839e-03 2.345986813306808472e-01 4.313315078616142273e-02 3.270722031593322754e-01 4.957858026027679443e-01 -5.191550403833389282e-02 1.947279274463653564e-02 -7.104850374162197113e-03 6.011707708239555359e-02 -4.298138618469238281e-02 -4.489941149950027466e-02 1.860041618347167969e-01 7.540163397789001465e-02 1.112912967801094055e-01 1.603531688451766968e-01 1.296288371086120605e-01 -6.924917548894882202e-02 1.461445689201354980e-01 1.909368187189102173e-01 -1.625888943672180176e-01 2.037433236837387085e-01 2.398779690265655518e-01 -7.637203484773635864e-02 -1.961807459592819214e-01 1.489250361919403076e-01 -1.361629366874694824e-01 -2.132734656333923340e-01 8.469147235155105591e-02 1.692551821470260620e-01 -3.056453540921211243e-02
4.026824235916137695e-01 -3.752409815788269043e-01 -3.750390559434890747e-02 -1.786319315433502197e-01 -3.322891145944595337e-02 -6.226406246423721313e-02 1.139443591237068176e-01 3.796627745032310486e-03 2.021279186010360718e-01 2.868044078350067139e-01 -2.225519865751266479e-01 1.171735897660255432e-01 -8.209349215030670166e-02 -3.788232058286666870e-02 1.252934485673904419e-01 1.177544072270393372e-01 6.531982123851776123e-02 4.990803450345993042e-02 -1.230105832219123840e-01 2.845680154860019684e-02 1.676703542470932007e-01 5.218406021595001221e-02 -1.764190644025802612e-01 1.142232790589332581e-01 1.645044088363647461e-01 -4.042991399765014648e-01 -4.910485446453094482e-02 1.979940980672836304e-01 -1.356155723333358765e-01 1.725286394357681274e-01 1.102254837751388550e-01 1.774548739194869995e-01
3.992208838462829590e-02 -2.414924800395965576e-01 3.017431795597076416e-01 1.705370396375656128e-01 8.393118530511856079e-02 -9.437683969736099243e-02 2.035802304744720459e-01 -1.648933589458465576e-01 1.408840864896774292e-01 8.832786232233047485e-02 -1.048985570669174194e-01 -3.183451890945434570e-01 2.116763889789581299e-01 -2.734322249889373779e-01 -3.414694219827651978e-02 -1.447541862726211548e-01 1.305920481681823730e-01 5.339372530579566956e-02 1.581909358501434326e-01 -6.906855851411819458e-03 7.927987724542617798e-02 -3.453366458415985107e-01 -3.516624122858047485e-02 -1.228963769972324371e-02 6.006814073771238327e-03 -4.106765687465667725e-01 8.996713906526565552e-02 1.112801115959882736e-02 1.135269924998283386e-01 2.465342432260513306e-01 1.238366812467575073e-01 -1.259379535913467407e-01
9.711930900812149048e-02 -1.908385604619979858e-01 3.674692511558532715e-01 -1.726887188851833344e-02 2.070854604244232178e-02 -1.428253054618835449e-01 2.381718605756759644e-01 -2.295063734054565430e-01 1.012708768248558044e-01 -1.870190352201461792e-01 -1.201879307627677917e-01 -4.066452011466026306e-02 -7.736566662788391113e-02 9.720662236213684082e-02 1.146049723029136658e-01 -1.183100938796997070e-01 1.758865267038345337e-01 1.803359985351562500e-01 1.588501930236816406e-01 -3.404383957386016846e-01 4.701574146747589111e-02 -1.706126779317855835e-01 5.874497443437576294e-02 -6.988152116537094116e-02 2.782993614673614502e-01 -3.787223994731903076e-01 1.341584324836730957e-01 1.176771819591522217e-01 1.552644968032836914e-01 2.244507968425750732e-01 1.007342636585235596e-01 -5.559009313583374023e-02
1.332355290651321411e-01 -9.252015501260757446e-02 3.739593923091888428e-01 -5.438633263111114502e-02 1.082600504159927368e-01 -2.340592294931411743e-01 3.699524700641632080e-01 -1.992279738187789917e-01 -8.371875435113906860e-02 1.876623481512069702e-01 9.599306434392929077e-02 -2.826154232025146484e-01 -7.306420803070068359e-02 -1.409430056810379028e-02 3.636847808957099915e-02 -9.562507271766662598e-03 2.139876037836074829e-01 -5.987191200256347656e-02 -1.631310433149337769e-01 1.260198950767517090e-01 3.876475617289543152e-02 -7.113810628652572632e-02 1.087231710553169250e-01 -9.937379509210586548e-02 9.864246100187301636e-02 -3.533402979373931885e-01 2.188868522644042969e-01 -1.097259521484375000e-01 2.938547134399414062e-01 -2.087736129760742188e-01 -1.330655440688133240e-02 6.919995695352554321e-02
5.818631872534751892e-02 -2.328727692365646362e-01 1.822660416364669800e-01 8.243665099143981934e-02 1.029468178749084473e-01 5.106853842735290527e-01 3.516225218772888184e-01 9.813699126243591309e-02 1.385544389486312866e-01 1.106624081730842590e-01 -1.789075285196304321e-01 -9.325893223285675049e-02 2.253840304911136627e-02 -1.677857153117656708e-02 1.952121779322624207e-02 1.284759342670440674e-01 -1.420778334140777588e-01 3.686366602778434753e-02 2.269925028085708618e-01 -2.709816582500934601e-02 1.906465291976928711e-01 -7.249533385038375854e-02 -3.135862201452255249e-02 3.811869025230407715e-02 -1.430027186870574951e-02 -4.364726245403289795e-01 2.033921331167221069e-02 -1.198251023888587952e-01 -2.648894488811492920e-01 -1.095998436212539673e-01 4.798053950071334839e-02 -8.217098191380500793e-03
1.336161345243453979e-01 -1.715471595525741577e-01 2.143470495939254761e-01 2.666529119014739990e-01 1.560941785573959351e-01 7.096741348505020142e-02 1.759992688894271851e-01 -1.364726871252059937e-01 1.570298075675964355e-01 7.360561937093734741e-02 -9.246049821376800537e-02 1.216028332710266113e-01 -3.811905682086944580e-01 -1.772785931825637817e-01 1.541116833686828613e-01 -3.176883161067962646e-01 -8.792959898710250854e-02 1.980500668287277222e-01 1.770875067450106144e-03 3.039331436157226562e-01 2.287491410970687866e-01 3.561443090438842773e-02 -2.200786620378494263e-01 1.263895481824874878e-01 -4.552717879414558411e-02 -8.306831121444702148e-02 1.993635445833206177e-01 2.407312393188476562e-01 -2.049513347446918488e-02 1.534474175423383713e-02 -8.236991614103317261e-02 1.743471622467041016e-01
1.592771857976913452e-01 -9.995816275477409363e-03 2.841155529022216797e-01 -8.582596667110919952e-03 -4.341219738125801086e-02 9.072063863277435303e-02 1.140610575675964355e-01 -1.365515589714050293e-01 1.536127477884292603e-01 2.150760889053344727e-01 -4.869060590863227844e-02 9.105944633483886719e-02 -2.980582714080810547e-01 1.848671138286590576e-01 -2.745297364890575409e-02 1.260885894298553467e-01 2.709740586578845978e-02 1.939253136515617371e-02 -7.555788010358810425e-02 1.709763109683990479e-01 3.171167075634002686e-01 3.230757713317871094e-01 -2.653133571147918701e-01 -1.516896672546863556e-02 1.762987375259399414e-01 -2.347596734762191772e-01 -3.065415471792221069e-02 2.119017839431762695e-01 2.935012876987457275e-01 -1.403215080499649048e-01 2.732740044593811035e-01 8.728599548339843750e-02
2.368553169071674347e-02 -1.963463574647903442e-01 -5.457967147231101990e-02 2.543770670890808105e-01 -9.309144318103790283e-02 1.311704069375991821e-01 3.232505619525909424e-01 -3.679458498954772949e-01 -1.014814153313636780e-01 -7.549380883574485779e-03 -8.515036851167678833e-02 -1.992332786321640015e-01 -4.811334237456321716e-02 7.820658385753631592e-02 2.382259070873260498e-01 -1.754644811153411865e-01 -1.082676798105239868e-01 1.309908479452133179e-01 -1.580972597002983093e-02 -9.797857701778411865e-02 2.706410288810729980e-01 1.261721551418304443e-01 2.902798727154731750e-02 3.337576985359191895e-01 1.247225254774093628e-01 -3.629446029663085938e-01 5.500463396310806274e-02 2.759758755564689636e-02 2.663044929504394531e-01 8.883234113454818726e-02 -6.456195563077926636e-02 -9.119001333601772785e-04
1.864327043294906616e-01 -3.965737298130989075e-02 3.232560157775878906e-01 5.478126183152198792e-02 -7.378686219453811646e-02 2.003270685672760010e-01 1.613294035196304321e-01 -1.642288565635681152e-01 2.870103418827056885e-01 -5.277598649263381958e-02 -1.287136226892471313e-01 -1.243842765688896179e-01 -1.156688705086708069e-01 1.769897043704986572e-01 4.504698142409324646e-02 2.839123606681823730e-01 1.299498081207275391e-01 1.213645562529563904e-01 5.000731721520423889e-02 -2.289595752954483032e-01 2.591618299484252930e-01 -2.228853255510330200e-01 -2.586638741195201874e-02 1.407012194395065308e-01 -4.877759516239166260e-02 -3.156647384166717529e-01 -2.245055325329303741e-02 1.191319376230239868e-01 2.442786842584609985e-01 2.501339018344879150e-01 1.415094733238220215e-01 1.738682389259338379e-01
2.922787070274353027e-01 -3.098324537277221680e-01 3.937280476093292236e-01 -1.907177120447158813e-01 -5.927144736051559448e-02 8.383688330650329590e-02 1.687567979097366333e-01 -1.989437192678451538e-01 1.313003450632095337e-01 -1.041967049241065979e-01 -4.498144239187240601e-02 -2.786883898079395294e-02 -6.023143604397773743e-02 -1.976172626018524170e-01 1.969090998172760010e-01 -2.550839483737945557e-01 -1.204461157321929932e-01 1.487503796815872192e-01 -1.367603391408920288e-01 -7.549089938402175903e-02 -5.016541853547096252e-02 -9.927389770746231079e-02 5.072122905403375626e-03 3.072345815598964691e-02 -2.808067575097084045e-02 -4.180432856082916260e-01 -3.137524938210844994e-03 1.689333021640777588e-01 -1.625630110502243042e-01 -1.408720910549163818e-01 -2.529506199061870575e-02 -2.139589041471481323e-01
2.305329144001007080e-01 -3.158977627754211426e-02 3.908251821994781494e-01 -7.183962315320968628e-02 2.022755444049835205e-01 1.823138147592544556e-01 5.674632638692855835e-02 -4.970374330878257751e-02 2.777262628078460693e-01 1.878834664821624756e-01 -2.141376882791519165e-01 1.302901469171047211e-02 -2.101082056760787964e-01 1.356769502162933350e-01 -5.162828136235475540e-03 1.282399594783782959e-01 3.763893246650695801e-01 -2.168382517993450165e-02 2.387211322784423828e-01 -4.568793252110481262e-02 1.510763913393020630e-01 -1.530241966247558594e-01 6.838105618953704834e-02 1.445773988962173462e-01 1.020419672131538391e-01 -2.109774202108383179e-01 1.887204647064208984e-01 2.042899131774902344e-01 2.163671255111694336e-01 7.822524011135101318e-02 1.061478704214096069e-01 -3.340398147702217102e-02
7.415519095957279205e-03 -9.914103150367736816e-02 1.959958970546722412e-01 2.622464485466480255e-02 5.941271409392356873e-02 4.466456174850463867e-01 1.993169188499450684e-01 -1.120344623923301697e-01 1.877157688140869141e-01 8.141601085662841797e-02 -9.334362298250198364e-02 1.366503238677978516e-01 9.266968071460723877e-02 -2.285936102271080017e-02 3.067788183689117432e-01 -5.013197287917137146e-02 9.878782182931900024e-02 3.377246558666229248e-01 1.133297085762023926e-01 -1.237278338521718979e-02 -1.027300953865051270e-01 1.413863152265548706e-01 3.202696889638900757e-02 -1.542657315731048584e-01 -1.528087407350540161e-01 -4.186386466026306152e-01 1.866129487752914429e-01 2.207392752170562744e-01 -1.096170991659164429e-01 -8.168771862983703613e-02 1.579508185386657715e-01 5.240939185023307800e-02
-2.481840737164020538e-02 -3.151347637176513672e-01 2.541594803333282471e-01 8.162558078765869141e-03 2.781757526099681854e-02 1.090815886855125427e-01 3.660954833030700684e-01 -2.996430918574333191e-02 1.579029113054275513e-01 2.381364256143569946e-01 7.106563448905944824e-02 -5.255424976348876953e-02 -1.340620964765548706e-02 3.176662325859069824e-01 -1.537404209375381470e-01 -3.308727964758872986e-02 4.589565470814704895e-02 2.062695920467376709e-01 1.928195655345916748e-01 -6.357256323099136353e-02 -1.479465067386627197e-01 -1.411126106977462769e-01 2.446290664374828339e-02 -6.251731514930725098e-02 -5.037722736597061157e-02 -3.854869306087493896e-01 1.061017885804176331e-01 3.707199394702911377e-01 1.263504922389984131e-01 -1.069328859448432922e-01 -7.364626228809356689e-02 8.776714652776718140e-02
5.310633778572082520e-02 -3.089210391044616699e-01 3.569962382316589355e-01 2.451394498348236084e-02 1.108457241207361221e-02 -1.550199836492538452e-02 1.694812476634979248e-01 5.583006888628005981e-02 1.344841584796085954e-04 1.387988179922103882e-01 3.275670111179351807e-02 -2.687273025512695312e-01 1.128989905118942261e-01 1.905974149703979492e-01 4.374677687883377075e-02 -2.869322299957275391e-01 2.852439694106578827e-02 2.343332320451736450e-01 9.399300068616867065e-02 1.707519590854644775e-01 -1.484003476798534393e-02 -7.829912006855010986e-02 -6.908863782882690430e-02 -2.977294027805328369e-01 -4.152781516313552856e-02 -5.003235936164855957e-01 4.324302077293395996e-02 7.946763187646865845e-02 1.739246547222137451e-01 1.647440791130065918e-01 4.443849623203277588e-02 -5.043914169073104858e-02
2.610439062118530273e-01 -4.046033322811126709e-01 -1.434641480445861816e-01 7.085967808961868286e-02 1.644201725721359253e-01 8.669340051710605621e-03 1.494372189044952393e-01 -1.543387472629547119e-01 1.378013379871845245e-02 3.577423989772796631e-01 -1.311788409948348999e-01 3.056378662586212158e-01 6.318165361881256104e-02 -1.363158375024795532e-01 1.239596381783485413e-01 1.463815197348594666e-02 -8.924981206655502319e-02 3.115307167172431946e-02 -1.743789315223693848e-01 9.164593368768692017e-02 6.172988191246986389e-02 4.419360309839248657e-02 -2.086405903100967407e-01 8.082193881273269653e-02 1.828247457742691040e-01 -3.571564555168151855e-01 1.217496232129633427e-03 1.421148031949996948e-01 -3.884008154273033142e-02 3.093240261077880859e-01 9.534970670938491821e-02 -3.615270182490348816e-02
3.515921905636787415e-02 -5.217012017965316772e-02 3.124726712703704834e-01 3.784339725971221924e-01 1.198591440916061401e-01 1.051146537065505981e-01 2.070576548576354980e-01 -2.778134942054748535e-01 1.641183048486709595e-01 2.618155479431152344e-01 -1.254436820745468140e-01 1.093408539891242981e-01 -2.206374406814575195e-01 2.206249088048934937e-01 3.540768325328826904e-01 -6.886598467826843262e-02 8.388828486204147339e-02 9.360408037900924683e-02 -3.050747886300086975e-02 9.447950869798660278e-02 -1.371710002422332764e-01 1.369022065773606300e-03 2.991386651992797852e-01 7.653183490037918091e-02 3.078462183475494385e-02 -1.431578397750854492e-01 -2.031293362379074097e-01 5.597058311104774475e-02 -9.975234419107437134e-02 1.156398430466651917e-01 1.701805293560028076e-01 -3.381990641355514526e-02
9.870508313179016113e-02 -1.275496631860733032e-01 1.654816716909408569e-01 5.224000662565231323e-02 -3.331186994910240173e-02 2.794505655765533447e-01 3.564733266830444336e-01 -1.033358275890350342e-01 2.540436983108520508e-01 -7.527209618274355307e-06 -8.020633459091186523e-02 1.102062165737152100e-01 -2.972514331340789795e-01 2.654365003108978271e-01 1.866890937089920044e-01 -2.462094873189926147e-01 1.083373650908470154e-01 4.980184510350227356e-02 1.217203214764595032e-01 8.196222037076950073e-02 4.084387421607971191e-02 -2.197760343551635742e-02 1.997366845607757568e-01 5.921923741698265076e-02 -1.470063924789428711e-01 -1.577737778425216675e-01 1.169645562767982483e-01 -2.061499804258346558e-01 -8.540091663599014282e-02 -1.418779343366622925e-01 4.087754189968109131e-01 -1.049387753009796143e-01
-4.135851562023162842e-02 -1.083853766322135925e-01 2.877061665058135986e-01 -1.390381157398223877e-01 1.634027995169162750e-02 7.172945141792297363e-02 3.679885566234588623e-01 -2.596131265163421631e-01 2.362309992313385010e-01 1.474088877439498901e-01 -1.534263938665390015e-01 -7.968050241470336914e-02 8.939995616674423218e-02 2.789321541786193848e-01 1.834743767976760864e-01 -4.205331206321716309e-02 3.099369583651423454e-03 2.045866996049880981e-01 2.228871434926986694e-01 7.983816415071487427e-02 8.616300299763679504e-03 -9.893502295017242432e-02 1.051649451255798340e-01 -2.322015613317489624e-01 3.193808346986770630e-02 -2.531893849372863770e-01 2.256917357444763184e-01 2.215095907449722290e-01 -6.902509368956089020e-03 -5.342735908925533295e-03 3.067904710769653320e-01 1.244047284126281738e-01
2.864092215895652771e-02 -3.309989869594573975e-01 5.858244001865386963e-02 9.595336765050888062e-02 -4.839133936911821365e-03 2.238671854138374329e-02 2.589849755167961121e-02 -3.798354864120483398e-01 -1.243548840284347534e-01 2.922165393829345703e-01 -4.690594226121902466e-02 -7.599917054176330566e-02 -2.196662873029708862e-01 -2.869424037635326385e-02 2.032613307237625122e-01 2.175299972295761108e-01 1.250293403863906860e-01 7.571876049041748047e-02 -1.451351642608642578e-01 -8.942978084087371826e-02 1.759721189737319946e-01 2.837342321872711182e-01 -3.257495537400245667e-02 6.803721189498901367e-02 -9.082920104265213013e-02 -3.054377138614654541e-01 1.648034006357192993e-01 2.742074429988861084e-01 2.245878577232360840e-01 6.034309789538383484e-02 1.465068757534027100e-01 -1.947877407073974609e-01
1.924905627965927124e-01 -1.885778754949569702e-01 2.415285110473632812e-01 2.150095403194427490e-01 6.320904195308685303e-02 3.466791510581970215e-01 2.616071701049804688e-01 7.478507608175277710e-02 2.654978334903717041e-01 3.664752840995788574e-02 -1.420734077692031860e-01 -1.403256058692932129e-01 -8.754935115575790405e-02 5.063385516405105591e-02 3.331243246793746948e-02 1.596740074455738068e-02 -3.012466728687286377e-01 -6.374198943376541138e-02 1.791139692068099976e-01 -3.850191086530685425e-02 9.026495367288589478e-02 -1.237994655966758728e-01 7.507722824811935425e-02 -9.724602848291397095e-02 1.459615677595138550e-02 -4.675548970699310303e-01 1.221839487552642822e-01 -1.562576144933700562e-01 -2.300258427858352661e-01 -5.559359490871429443e-02 1.417172104120254517e-01 1.046833489090204239e-02
5.501515045762062073e-02 3.544163191691040993e-03 2.136652618646621704e-01 1.338623017072677612e-01 -1.619910597801208496e-01 -3.862331435084342957e-02 4.798797965049743652e-01 -1.797991842031478882e-01 -6.977687031030654907e-02 -1.869285851716995239e-02 -2.176067382097244263e-01 1.617469042539596558e-01 1.395929604768753052e-01 2.124578505754470825e-01 -1.364105287939310074e-02 -1.510462313890457153e-01 5.083264550194144249e-04 -2.902877144515514374e-02 2.526643574237823486e-01 6.554020196199417114e-02 -1.018257588148117065e-01 -2.769699990749359131e-01 -8.868017047643661499e-02 2.868315279483795166e-01 4.715109243988990784e-02 -3.963882923126220703e-01 5.287029221653938293e-02 -5.835007876157760620e-02 -1.315742284059524536e-01 1.001497581601142883e-01 6.567845493555068970e-02 -1.824494600296020508e-01
5.583288893103599548e-02 -2.174002677202224731e-01 5.862186476588249207e-02 1.164290532469749451e-01 3.128786683082580566e-01 -6.742902100086212158e-02 1.048706620931625366e-01 -6.004901602864265442e-02 2.008437812328338623e-01 1.667037904262542725e-01 1.154173463582992554e-01 1.545427888631820679e-01 -2.703866064548492432e-01 -5.458318442106246948e-02 4.487232863903045654e-01 8.123587071895599365e-02 -2.044688723981380463e-02 4.905659332871437073e-02 -6.090915203094482422e-02 2.354068122804164886e-02 6.170314177870750427e-02 1.891130059957504272e-01 -2.600785195827484131e-01 1.429927945137023926e-01 2.568961083889007568e-01 -3.770159780979156494e-01 6.439269334077835083e-02 2.200707048177719116e-01 -4.974851384758949280e-02 1.300266385078430176e-01 8.206308633089065552e-02 -6.806849688291549683e-02
1.447195280343294144e-02 -2.806102037429809570e-01 1.793453395366668701e-01 1.513314843177795410e-01 6.460163742303848267e-03 -2.033604308962821960e-02 7.726981490850448608e-02 -1.160700172185897827e-01 -1.057204306125640869e-01 3.072629272937774658e-01 -1.136434078216552734e-01 2.220264822244644165e-01 -3.156860172748565674e-01 -2.286584526300430298e-01 2.075734138488769531e-01 -3.060266971588134766e-01 -1.636789888143539429e-01 5.176335573196411133e-02 -1.351603120565414429e-02 1.351747363805770874e-01 1.744758635759353638e-01 -2.121514827013015747e-01 -4.837091267108917236e-02 1.334162428975105286e-02 3.030473366379737854e-02 -3.431689739227294922e-01 1.425822824239730835e-01 1.532161235809326172e-01 2.521989867091178894e-02 2.058491259813308716e-01 6.500659883022308350e-02 2.323532253503799438e-01
2.216568738222122192e-01 -4.108319804072380066e-02 -1.126797422766685486e-01 1.183469668030738831e-01 -2.939676679670810699e-02 1.595924794673919678e-01 1.061307191848754883e-01 -3.746726512908935547e-01 -5.774934776127338409e-03 1.772467344999313354e-01 1.121091693639755249e-01 -2.519892342388629913e-02 6.062132865190505981e-02 -1.421222835779190063e-01 2.372837215662002563e-01 -1.715457066893577576e-02 1.121829748153686523e-01 9.668987989425659180e-02 7.551614195108413696e-02 -4.309940617531538010e-03 -1.211776584386825562e-02 2.357535064220428467e-01 -7.573631405830383301e-02 1.834551841020584106e-01 2.287924587726593018e-01 -5.303136110305786133e-01 -6.293004006147384644e-02 -8.242090046405792236e-02 2.251287549734115601e-01 2.805665731430053711e-01 -9.828649461269378662e-02 -1.149316802620887756e-01
2.139828503131866455e-01 4.860483109951019287e-02 6.603988260030746460e-02 -2.495485842227935791e-01 -4.864429309964179993e-02 -8.022535592317581177e-02 1.639119386672973633e-01 -1.924857050180435181e-01 -1.486043632030487061e-01 1.841740906238555908e-01 -1.355947852134704590e-01 1.097419038414955139e-01 -1.425120532512664795e-01 1.228341739624738693e-02 1.000996157526969910e-01 7.082232832908630371e-02 8.723277598619461060e-02 2.153444141149520874e-01 9.686850011348724365e-02 -1.188048254698514938e-02 2.692033350467681885e-01 -1.352648586034774780e-01 1.698797941207885742e-01 -2.922636866569519043e-01 -9.382323920726776123e-02 -5.242252945899963379e-01 8.854762464761734009e-02 -2.537266165018081665e-02 -7.158638536930084229e-02 -1.232879981398582458e-01 3.278282880783081055e-01 4.601182416081428528e-02
8.925329148769378662e-02 -8.252164721488952637e-02 -7.967741042375564575e-02 1.135862097144126892e-01 -5.657208710908889771e-02 2.159305959939956665e-01 1.751498878002166748e-01 -1.516002118587493896e-01 1.027254238724708557e-01 2.125763297080993652e-01 1.664927005767822266e-01 1.022690460085868835e-01 -1.056953519582748413e-01 -1.227913871407508850e-01 2.624219655990600586e-01 1.202333718538284302e-01 3.239598572254180908e-01 5.803152546286582947e-02 2.844648957252502441e-01 -7.324414327740669250e-03 -3.603977710008621216e-02 3.191235288977622986e-02 -1.479753702878952026e-01 2.049744874238967896e-01 2.494820505380630493e-01 -4.243264198303222656e-01 7.170814275741577148e-02 -8.715219795703887939e-02 2.851545214653015137e-01 2.026223540306091309e-01 6.784095428884029388e-03 -1.613376736640930176e-01
1.617178767919540405e-01 -3.873679041862487793e-01 4.179817140102386475e-01 3.083508461713790894e-02 7.301110774278640747e-02 1.306582540273666382e-01 -1.973282918334007263e-02 4.213988780975341797e-02 9.585037827491760254e-03 1.561313569545745850e-01 -3.552389144897460938e-02 -8.722371421754360199e-03 -4.500000551342964172e-02 1.475950479507446289e-01 9.886076673865318298e-03 -5.066461488604545593e-02 3.053297400474548340e-01 1.177614778280258179e-01 2.356576621532440186e-01 8.195396512746810913e-02 1.001587659120559692e-01 -1.014460548758506775e-01 2.087350040674209595e-01 -6.549929082393646240e-02 -2.252045720815658569e-01 -2.701259851455688477e-01 6.607297807931900024e-02 -6.175586581230163574e-02 4.147276282310485840e-01 9.751367568969726562e-02 -4.519625380635261536e-02 -1.354325413703918457e-01
1.734569668769836426e-01 -2.434106916189193726e-02 2.064279094338417053e-02 7.221017777919769287e-02 -2.398305758833885193e-02 3.118109703063964844e-02 1.936083436012268066e-01 -2.510636746883392334e-01 -5.532198771834373474e-02 1.829807609319686890e-01 -3.358187898993492126e-02 1.535873562097549438e-01 -2.367866598069667816e-02 -1.995191872119903564e-01 -1.637111902236938477e-01 1.235285177826881409e-01 2.062569111585617065e-01 8.407562226057052612e-02 2.635281533002853394e-02 -2.571514546871185303e-01 -2.383030019700527191e-02 2.604306638240814209e-01 1.254407167434692383e-01 1.268247514963150024e-01 2.171729952096939087e-01 -5.092630982398986816e-01 -9.178447723388671875e-02 1.590044796466827393e-01 1.707423478364944458e-01 2.028439007699489594e-02 3.334705829620361328e-01 -1.424638479948043823e-01
7.075149565935134888e-02 -3.952734917402267456e-02 1.412686407566070557e-01 1.679602265357971191e-01 -1.636435389518737793e-01 7.751466333866119385e-02 3.157325983047485352e-01 -2.717386782169342041e-01 7.512975484132766724e-03 3.435853421688079834e-01 -1.161966621875762939e-01 -4.481178522109985352e-02 -1.466715633869171143e-01 -1.344119757413864136e-01 1.428016126155853271e-01 1.106101423501968384e-01 -1.575944274663925171e-01 1.936709880828857422e-01 -1.619739681482315063e-01 -1.647182926535606384e-02 6.458791438490152359e-03 -1.181828230619430542e-01 4.554584622383117676e-01 3.496610820293426514e-01 -7.763379719108343124e-03 -2.784690856933593750e-01 -7.622699439525604248e-02 3.946245834231376648e-02 -6.611395627260208130e-02 -1.495675463229417801e-02 9.852512925863265991e-02 -3.582938387989997864e-02
1.636497080326080322e-01 -2.193032801151275635e-01 -1.173123568296432495e-01 2.805031836032867432e-02 -2.100846469402313232e-01 1.988801211118698120e-01 3.802910447120666504e-01 -2.788169085979461670e-01 1.795182004570960999e-02 1.719992458820343018e-01 1.207498610019683838e-01 1.115310937166213989e-01 -7.590226083993911743e-02 2.445086836814880371e-02 2.751923203468322754e-01 3.518821671605110168e-03 1.371515393257141113e-01 -1.075223535299301147e-01 2.751800119876861572e-01 -1.713831909000873566e-02 -2.135672047734260559e-02 1.436790823936462402e-01 -2.718418091535568237e-02 3.406477868556976318e-01 4.898331314325332642e-02 -3.745412528514862061e-01 -3.099401295185089111e-02 8.779678493738174438e-02 1.789784133434295654e-01 1.325795948505401611e-01 -1.423266679048538208e-01 3.631974570453166962e-03
2.793492749333381653e-02 -3.226813971996307373e-01 4.095000922679901123e-01 5.108686909079551697e-02 -9.581518173217773438e-02 1.014081910252571106e-01 2.804114222526550293e-01 2.524191327393054962e-02 1.259389221668243408e-01 2.248956859111785889e-01 -3.285780549049377441e-02 -1.392541229724884033e-01 -5.141456797719001770e-02 6.694038212299346924e-02 1.497459113597869873e-01 -3.136615455150604248e-01 1.563789099454879761e-01 8.605181425809860229e-02 5.643467977643013000e-02 1.304711401462554932e-01 -5.356309190392494202e-02 -1.792741864919662476e-01 1.409065276384353638e-01 -2.316544950008392334e-01 -8.375297486782073975e-02 -2.924522757530212402e-01 6.910341233015060425e-02 1.698774397373199463e-01 2.560836374759674072e-01 1.535096615552902222e-01 -1.869899034500122070e-01 -1.852140389382839203e-02
1.404567360877990723e-01 -2.063958048820495605e-01 2.632330358028411865e-01 -6.624087691307067871e-02 1.228224784135818481e-01 1.669325828552246094e-01 3.985122218728065491e-02 -5.155769363045692444e-02 -3.574321046471595764e-02 -1.755002439022064209e-01 -1.425397843122482300e-01 5.811391025781631470e-02 6.481153517961502075e-02 3.945539519190788269e-02 5.404535681009292603e-02 5.370939150452613831e-02 1.483816653490066528e-01 -1.216810080222785473e-03 3.838455975055694580e-01 1.136842519044876099e-01 3.895609080791473389e-01 -2.364921122789382935e-01 -5.543178692460060120e-02 8.099517971277236938e-02 -1.255851984024047852e-01 -4.142095744609832764e-01 1.651629954576492310e-01 1.035973280668258667e-01 1.929325461387634277e-01 1.446122378110885620e-01 2.061416059732437134e-01 -1.545238792896270752e-01
1.227764040231704712e-01 3.068286366760730743e-02 1.707504689693450928e-01 1.993807852268218994e-01 -2.686903066933155060e-02 3.631632402539253235e-02 2.201009988784790039e-01 -3.358951956033706665e-02 1.974454382434487343e-03 1.694408617913722992e-02 5.947470664978027344e-03 3.021461069583892822e-01 -3.432421013712882996e-02 1.441856026649475098e-01 1.194718573242425919e-02 -3.322534635663032532e-02 8.961088210344314575e-02 2.641148865222930908e-01 -1.255846470594406128e-01 -1.689054518938064575e-01 -1.914735287427902222e-01 -9.781046956777572632e-02 1.360124647617340088e-01 1.000032946467399597e-01 -2.180167436599731445e-01 -4.753454029560089111e-01 1.314020603895187378e-01 1.129176691174507141e-01 3.488500714302062988e-01 2.221747934818267822e-01 1.403433531522750854e-01 -2.399118393659591675e-01
-1.204442009329795837e-01 -9.680508077144622803e-02 4.893808960914611816e-01 2.264617234468460083e-01 9.366092830896377563e-02 2.263178974390029907e-01 1.818025261163711548e-01 -3.610495850443840027e-02 1.057958155870437622e-01 7.447721064090728760e-02 -7.459421455860137939e-02 6.742628663778305054e-02 1.712840236723423004e-02 -2.244012430310249329e-03 6.318695843219757080e-02 -2.019930928945541382e-01 2.494938969612121582e-01 -9.067777544260025024e-02 3.147308528423309326e-01 1.036954298615455627e-01 7.329431176185607910e-02 -1.740273684263229370e-01 6.256189197301864624e-02 5.673130601644515991e-02 2.149788439273834229e-01 -3.938401043415069580e-01 6.008863076567649841e-02 1.681151241064071655e-01 -1.594576388597488403e-01 1.151154041290283203e-01 1.271148920059204102e-01 -8.915871381759643555e-02
3.965834528207778931e-02 -1.240892037749290466e-01 4.284921586513519287e-01 -1.335265487432479858e-01 1.415008008480072021e-01 1.390553414821624756e-01 1.994153261184692383e-01 -2.562138736248016357e-01 1.130832061171531677e-01 -2.087747864425182343e-02 -2.138208895921707153e-01 2.226231992244720459e-02 -1.949752867221832275e-01 -4.585988447070121765e-02 -2.601364068686962128e-02 2.616194188594818115e-01 3.563962280750274658e-01 2.198938280344009399e-01 2.518546395003795624e-02 -1.398171335458755493e-01 -6.895362585783004761e-02 -1.449769288301467896e-01 3.651513159275054932e-02 1.954514682292938232e-01 1.849463135004043579e-01 -1.495620906352996826e-01 2.362860739231109619e-02 1.109029501676559448e-01 3.241566121578216553e-01 -9.178606420755386353e-02 4.561730474233627319e-02 1.492230594158172607e-01
-6.828551739454269409e-02 -1.157404705882072449e-01 -5.193121265619993210e-03 2.107237130403518677e-01 -3.967090323567390442e-02 3.332067653536796570e-02 1.858176589012145996e-01 -2.642812132835388184e-01 -1.317647006362676620e-02 1.830564141273498535e-01 7.083429396152496338e-02 3.145546317100524902e-01 -2.306182533502578735e-01 -1.557936221361160278e-01 2.820146083831787109e-01 4.347848147153854370e-02 -5.767022445797920227e-02 -1.243265271186828613e-01 1.643621921539306641e-01 2.017902582883834839e-01 2.276122719049453735e-01 -2.765895128250122070e-01 9.484787285327911377e-02 1.424262672662734985e-01 1.729056388139724731e-01 -3.097569048404693604e-01 1.361698657274246216e-01 3.199570775032043457e-01 -3.585654124617576599e-02 3.246789565309882164e-03 1.992149800062179565e-01 -4.558043926954269409e-02
3.563132882118225098e-01 -3.003484904766082764e-01 -1.251219511032104492e-01 2.387408316135406494e-01 1.024592816829681396e-01 1.596812158823013306e-01 1.147941350936889648e-01 -6.555709987878799438e-02 -1.977697461843490601e-01 3.515462577342987061e-01 -2.163156867027282715e-01 1.475507020950317383e-01 -1.645194441080093384e-01 -1.054695919156074524e-01 -9.354837983846664429e-02 -2.025521546602249146e-01 2.256261557340621948e-01 4.951288178563117981e-02 1.263145506381988525e-01 2.132584899663925171e-01 2.261231690645217896e-01 -7.272416353225708008e-02 -1.227631419897079468e-02 3.831856697797775269e-02 -2.141926437616348267e-02 -1.785206049680709839e-01 2.297417968511581421e-01 1.168679520487785339e-01 1.632981002330780029e-01 -1.968352049589157104e-01 -6.433282513171434402e-03 2.060619741678237915e-02
3.755933046340942383e-02 -2.918086051940917969e-01 2.506215870380401611e-01 2.138939648866653442e-01 8.817555382847785950e-03 1.483979821205139160e-01 2.413390427827835083e-01 -1.556212157011032104e-01 6.667867302894592285e-02 3.057116270065307617e-01 6.777920573949813843e-02 1.329668611288070679e-01 -9.439327567815780640e-02 -1.027665138244628906e-01 1.407801955938339233e-01 -2.579580247402191162e-01 -8.878586441278457642e-02 3.582732975482940674e-01 4.459498077630996704e-02 -1.015622764825820923e-01 1.527318656444549561e-01 1.739276647567749023e-01 -1.772043704986572266e-01 -8.906011283397674561e-02 -1.366274617612361908e-02 -2.871508002281188965e-01 -6.667908281087875366e-02 -3.751640021800994873e-01 2.277256175875663757e-02 -4.790362715721130371e-02 -1.516407728195190430e-02 4.431575536727905273e-02
1.775069832801818848e-01 -1.285703480243682861e-01 -1.150440331548452377e-02 1.536572277545928955e-01 -5.058019980788230896e-02 5.987263470888137817e-02 2.439558058977127075e-01 -4.085215628147125244e-01 4.277857393026351929e-02 2.862153947353363037e-01 -6.061961501836776733e-02 -1.329532116651535034e-01 -1.851696819067001343e-01 2.105550281703472137e-02 1.025561690330505371e-01 -2.241775393486022949e-02 3.607933409512042999e-03 -5.746280401945114136e-02 -1.842385530471801758e-01 -1.372448056936264038e-01 7.445912808179855347e-02 3.520920872688293457e-01 2.036690339446067810e-02 1.914682984352111816e-01 9.876786172389984131e-02 -4.630547761917114258e-01 1.381507795304059982e-02 2.030307501554489136e-01 2.239827364683151245e-01 3.218438476324081421e-02 6.882953643798828125e-02 -2.463577687740325928e-02
3.155100345611572266e-02 -1.324217170476913452e-01 2.779301702976226807e-01 -3.923631086945533752e-02 -8.672237396240234375e-02 -1.664697974920272827e-01 2.592942714691162109e-01 -3.729605376720428467e-01 2.759025692939758301e-01 6.165693327784538269e-02 -7.266806066036224365e-02 -5.004322528839111328e-02 1.186475530266761780e-01 -5.649143131449818611e-04 -8.093218505382537842e-02 -1.214848160743713379e-01 6.432069092988967896e-02 6.893104314804077148e-02 3.090019524097442627e-01 -1.650483459234237671e-01 -1.222980469465255737e-01 -2.268755584955215454e-01 9.851029515266418457e-02 2.061394155025482178e-01 1.097522079944610596e-01 -3.585284948348999023e-01 2.938764356076717377e-02 -9.066917933523654938e-03 2.442156821489334106e-01 2.615787088871002197e-01 1.705164089798927307e-02 1.337722986936569214e-01
6.979717314243316650e-02 -3.636223673820495605e-01 -7.097501307725906372e-03 4.146676510572433472e-02 1.852976530790328979e-01 -5.067528225481510162e-03 2.403974831104278564e-01 -3.365649655461311340e-02 2.952312529087066650e-01 2.909283339977264404e-01 -8.034542202949523926e-02 -6.355211138725280762e-02 -8.217807859182357788e-02 8.603666722774505615e-02 1.423007100820541382e-01 3.523834794759750366e-02 -9.166405349969863892e-02 -9.860788471996784210e-03 -1.336972117424011230e-01 3.746212273836135864e-02 -4.755542799830436707e-02 7.108095288276672363e-02 -3.555428087711334229e-01 3.523041009902954102e-01 1.622686982154846191e-01 -3.759451508522033691e-01 1.203104257583618164e-01 5.031613260507583618e-02 -2.346355468034744263e-02 -4.615053907036781311e-02 2.184227854013442993e-01 1.709646731615066528e-01
7.882916927337646484e-02 -3.906125202775001526e-02 1.434169895946979523e-02 1.077635660767555237e-01 -5.555458739399909973e-02 -1.133856996893882751e-01 2.612856626510620117e-01 -2.977248728275299072e-01 -1.084099858999252319e-01 6.308455765247344971e-02 1.290551126003265381e-01 -6.679504364728927612e-02 -2.760860025882720947e-01 1.492600888013839722e-01 1.655656099319458008e-01 8.922642469406127930e-02 1.890280097723007202e-01 1.559837460517883301e-01 -4.982637241482734680e-03 -1.058568134903907776e-01 3.292895853519439697e-01 5.705084651708602905e-02 2.231942564249038696e-01 2.483215928077697754e-01 4.004027694463729858e-02 -3.931448459625244141e-01 1.750947348773479462e-02 -1.039594039320945740e-01 2.845690250396728516e-01 8.059361577033996582e-02 1.527658849954605103e-01 -2.535999715328216553e-01
1.518168151378631592e-01 -3.840863704681396484e-02 1.896481513977050781e-01 -1.052073314785957336e-01 2.214976027607917786e-02 7.061483711004257202e-02 1.276241242885589600e-01 -2.820644676685333252e-01 1.787991672754287720e-01 -1.424973309040069580e-01 -4.005490615963935852e-02 2.246880233287811279e-01 -9.080109745264053345e-02 -1.920457631349563599e-01 1.260115355253219604e-01 -1.112281829118728638e-01 -1.739123761653900146e-01 1.935742944478988647e-01 -1.647431105375289917e-01 1.966592855751514435e-02 -2.394878305494785309e-02 -2.213331907987594604e-01 2.759337723255157471e-01 1.771219968795776367e-01 -2.370387874543666840e-02 -5.538606047630310059e-01 4.095086082816123962e-02 1.683360934257507324e-01 -6.175560131669044495e-02 -9.919935464859008789e-02 6.051126495003700256e-02 -2.059245556592941284e-01
1.695987954735755920e-02 -2.082742899656295776e-01 1.415425091981887817e-01 -2.054838687181472778e-01 1.968321055173873901e-01 6.289457529783248901e-02 2.011216878890991211e-01 -3.529566526412963867e-02 7.376183569431304932e-02 9.383696317672729492e-02 4.190206155180931091e-02 -1.242904439568519592e-01 3.829943016171455383e-02 2.074444741010665894e-01 2.671370506286621094e-01 -2.813767194747924805e-01 -4.529304429888725281e-02 1.044717654585838318e-01 5.595725029706954956e-02 2.602896988391876221e-01 1.174948811531066895e-01 1.306090056896209717e-01 1.185496821999549866e-01 -2.457911819219589233e-01 -1.534631252288818359e-01 -4.529133737087249756e-01 1.379606276750564575e-01 9.880442917346954346e-02 2.483946532011032104e-01 1.666490137577056885e-01 2.076027542352676392e-01 -6.301076710224151611e-02
1.456208378076553345e-01 -2.154828757047653198e-01 -1.087163761258125305e-01 6.846110522747039795e-02 -2.197900973260402679e-02 1.516098529100418091e-01 2.109259814023971558e-01 -3.111839890480041504e-01 1.718426197767257690e-01 1.176345795392990112e-01 1.767586320638656616e-01 9.937044233083724976e-02 -8.209596574306488037e-02 -1.575595350004732609e-03 3.459733426570892334e-01 9.304094314575195312e-02 3.422864675521850586e-01 5.816160142421722412e-02 1.866877079010009766e-01 -1.194478049874305725e-01 -1.647386513650417328e-02 -3.907373920083045959e-02 2.786193788051605225e-02 2.207975983619689941e-01 2.085467725992202759e-01 -3.975309431552886963e-01 -4.435065202414989471e-03 1.264396458864212036e-01 1.309562325477600098e-01 2.671799957752227783e-01 -1.676711626350879669e-02 -6.438510864973068237e-02
2.197745591402053833e-01 -1.903021037578582764e-01 1.629413366317749023e-01 -1.399374157190322876e-01 2.325908653438091278e-02 4.482829943299293518e-02 1.918406933546066284e-01 -3.456189632415771484e-01 4.163975715637207031e-01 5.423696711659431458e-02 -3.992806971073150635e-01 -1.043638810515403748e-01 -1.489680260419845581e-01 -9.580129384994506836e-02 9.315012022852897644e-03 1.408984363079071045e-01 2.495586425065994263e-01 1.651011556386947632e-01 1.251487582921981812e-01 -1.431660950183868408e-01 4.106982797384262085e-02 -7.061925530433654785e-02 1.852848380804061890e-01 1.064063981175422668e-01 -3.402205184102058411e-03 -8.085222542285919189e-02 -2.248809672892093658e-02 7.983463816344738007e-03 3.523187935352325439e-01 -2.261188067495822906e-02 4.795338213443756104e-02 2.261483855545520782e-02
-6.886618584394454956e-02 -3.827122449874877930e-01 -6.191190332174301147e-03 1.023452803492546082e-01 -5.640970543026924133e-02 -1.293578445911407471e-01 4.109932482242584229e-01 -1.491019427776336670e-01 6.962577812373638153e-03 8.104967884719371796e-03 -2.640746533870697021e-01 -1.142353713512420654e-01 -1.271765530109405518e-01 2.989746630191802979e-01 7.846199721097946167e-02 1.618786901235580444e-02 1.468749046325683594e-01 1.393923610448837280e-01 -2.304181084036827087e-02 -8.755678683519363403e-02 1.491823941469192505e-01 9.503836929798126221e-02 2.220400124788284302e-01 3.510972559452056885e-01 -9.839198552072048187e-03 -2.718935906887054443e-01 -1.363030541688203812e-02 2.007206976413726807e-01 9.934243559837341309e-02 -1.344958543777465820e-01 -1.908784657716751099e-01 -1.968795433640480042e-02
-2.609432488679885864e-02 -1.478758007287979126e-01 2.147978395223617554e-01 -7.609199732542037964e-02 -6.053727492690086365e-02 4.385064542293548584e-01 1.945987939834594727e-01 -2.284850478172302246e-01 3.085272908210754395e-01 1.825675368309020996e-01 -1.102350130677223206e-01 1.371051520109176636e-01 8.769571781158447266e-02 9.143041819334030151e-02 2.015525996685028076e-01 -5.435531586408615112e-02 4.683952778577804565e-02 2.080688476562500000e-01 1.711126267910003662e-01 9.232233278453350067e-03 2.888130024075508118e-02 -5.779160186648368835e-03 -1.698462665081024170e-02 -2.649190425872802734e-01 -3.512450307607650757e-02 -2.836287617683410645e-01 2.252655029296875000e-01 2.432329356670379639e-01 1.077717766165733337e-01 -1.343756467103958130e-01 1.951267719268798828e-01 1.219763532280921936e-01
4.159812033176422119e-01 -1.019742786884307861e-01 -1.136319432407617569e-02 3.737107515335083008e-01 1.131071075797080994e-01 1.652457416057586670e-01 -7.421959191560745239e-02 -3.702715635299682617e-01 -7.230041176080703735e-02 1.796588450670242310e-01 -1.637364737689495087e-02 1.875790655612945557e-01 -9.891710430383682251e-02 1.474465727806091309e-01 -8.165078610181808472e-02 3.943096473813056946e-02 2.206127792596817017e-01 4.654730483889579773e-02 -3.754470124840736389e-02 1.285998374223709106e-01 1.414923071861267090e-01 2.736146375536918640e-02 5.247233435511589050e-02 1.562426984310150146e-01 1.340726613998413086e-01 -2.600659132003784180e-01 2.270441055297851562e-01 2.119739651679992676e-01 5.256482958793640137e-02 -2.510877698659896851e-02 1.897846311330795288e-01 -2.076925039291381836e-01
2.291210591793060303e-01 -1.236742362380027771e-01 3.739790245890617371e-02 1.369042694568634033e-01 2.889254093170166016e-01 -9.874689579010009766e-02 4.666537940502166748e-01 1.067779771983623505e-02 2.085055559873580933e-01 1.079880446195602417e-01 -4.629630967974662781e-02 7.255605608224868774e-02 -1.872943490743637085e-01 3.585652410984039307e-01 -1.681412160396575928e-01 -5.129649490118026733e-02 2.416368871927261353e-01 -7.208317518234252930e-02 7.939525693655014038e-02 8.869725279510021210e-03 -1.080252528190612793e-01 -2.797878682613372803e-01 -8.881183713674545288e-02 1.533679515123367310e-01 5.355177819728851318e-02 -3.102650344371795654e-01 -1.248940825462341309e-01 3.376044705510139465e-02 -1.140209585428237915e-01 -1.191521733999252319e-01 9.695473313331604004e-02 -8.249610662460327148e-03
3.448772430419921875e-01 1.032002083957195282e-02 2.399192601442337036e-01 4.752586483955383301e-01 2.769949436187744141e-01 1.394334733486175537e-01 1.120644062757492065e-01 -2.242221832275390625e-01 -1.624671071767807007e-01 2.075605690479278564e-01 6.219286844134330750e-02 1.008698120713233948e-01 8.724859356880187988e-02 1.217306032776832581e-01 8.878455497324466705e-03 -7.080106530338525772e-03 1.068459674715995789e-01 2.699371278285980225e-01 9.651232510805130005e-02 2.292619049549102783e-01 1.263338625431060791e-01 -3.168109431862831116e-02 2.396013587713241577e-02 1.833387017250061035e-01 1.985178440809249878e-01 -1.789213716983795166e-01 -8.646216988563537598e-02 1.643904745578765869e-01 -4.715934768319129944e-02 9.709633886814117432e-02 -1.326057780534029007e-02 -1.318388432264328003e-01
-5.317050591111183167e-02 -8.304934203624725342e-02 3.885954618453979492e-01 1.488329470157623291e-01 -4.232503473758697510e-02 -3.217881545424461365e-02 1.806774586439132690e-01 -2.183548659086227417e-01 1.267871558666229248e-01 5.281146988272666931e-02 -6.237001717090606689e-02 -3.134409189224243164e-01 1.376710236072540283e-01 -1.481991708278656006e-01 1.993016107007861137e-03 -1.179163753986358643e-01 2.890588343143463135e-01 1.195634603500366211e-01 7.315892260521650314e-03 9.236846119165420532e-02 2.404271960258483887e-01 -1.331982314586639404e-01 -1.537553071975708008e-01 -1.070557087659835815e-01 -3.897260874509811401e-02 -5.257092714309692383e-01 -1.004455238580703735e-01 6.842432916164398193e-02 5.451916158199310303e-02 9.216973185539245605e-02 -1.896669417619705200e-01 -3.095385432243347168e-02
6.032890081405639648e-02 -1.400459706783294678e-01 5.261192321777343750e-01 -2.524187564849853516e-01 -9.179626591503620148e-03 4.610292240977287292e-02 1.574358344078063965e-01 -1.317549496889114380e-01 8.988773077726364136e-02 1.339703053236007690e-01 -2.280052751302719116e-01 -1.123820394277572632e-01 1.030675973743200302e-02 5.277135223150253296e-02 -6.781817972660064697e-02 1.222114861011505127e-01 -1.009500324726104736e-01 1.676298081874847412e-01 -4.888165742158889771e-02 2.402747608721256256e-02 6.986000388860702515e-02 1.116304565221071243e-02 3.295225203037261963e-01 -6.411832291632890701e-03 6.770262122154235840e-02 -4.201262295246124268e-01 2.972053885459899902e-01 1.389369666576385498e-01 -1.680328547954559326e-01 -7.460068166255950928e-02 3.139287978410720825e-02 -2.017704583704471588e-02
4.194635152816772461e-02 -2.120195776224136353e-01 -6.855173408985137939e-02 1.832478195428848267e-01 -3.662326559424400330e-02 1.031677499413490295e-01 4.340468645095825195e-01 -2.029048949480056763e-01 1.234297752380371094e-01 -1.166336759924888611e-01 -9.216931462287902832e-02 -1.491299569606781006e-01 -1.693742126226425171e-01 2.370275855064392090e-01 8.845526725053787231e-02 -2.725493907928466797e-01 6.544239073991775513e-02 9.954347461462020874e-02 -2.798364311456680298e-02 -9.403871744871139526e-02 2.432180941104888916e-01 1.273372322320938110e-01 2.245666384696960449e-01 3.070375025272369385e-01 -3.339855000376701355e-02 -3.316451013088226318e-01 -1.024534180760383606e-01 9.260216355323791504e-02 2.373721003532409668e-01 6.360354018397629261e-04 -1.155223250389099121e-01 -5.612207204103469849e-02
3.403567075729370117e-01 -1.290024667978286743e-01 -4.575728997588157654e-02 3.581507131457328796e-02 -1.120861694216728210e-01 2.589054405689239502e-01 9.058879315853118896e-02 -3.059722185134887695e-01 2.774692773818969727e-01 -2.873749472200870514e-03 1.043327152729034424e-01 1.494767814874649048e-01 -1.162441596388816833e-01 -9.157296270132064819e-03 1.676945686340332031e-01 2.203386044129729271e-03 3.888214230537414551e-01 1.095888670533895493e-02 3.061625063419342041e-01 -8.795279078185558319e-03 -1.851983182132244110e-02 1.246900856494903564e-01 -5.183659866452217102e-02 1.489026993513107300e-01 1.847912818193435669e-01 -3.472021222114562988e-01 -6.876680254936218262e-02 -1.025980487465858459e-01 2.316256314516067505e-01 8.602247387170791626e-02 1.929198950529098511e-02 -1.163182929158210754e-01
9.109970927238464355e-02 -8.961325511336326599e-03 1.257410794496536255e-01 -1.417017877101898193e-01 -1.404427736997604370e-01 -7.608788460493087769e-02 2.874338068068027496e-02 -2.556363642215728760e-01 1.265274584293365479e-01 1.296319365501403809e-01 -1.722913980484008789e-01 -5.099733173847198486e-02 -7.587888836860656738e-02 -3.096986114978790283e-01 1.365266293287277222e-01 -6.714612245559692383e-02 -1.062253415584564209e-01 3.184593841433525085e-02 -7.676970213651657104e-02 1.608730852603912354e-01 -7.125409692525863647e-02 -8.483272790908813477e-02 -2.384574711322784424e-01 1.752788275480270386e-01 1.409844011068344116e-01 -5.044289231300354004e-01 2.844201922416687012e-01 -1.581956893205642700e-01 -1.108205616474151611e-01 2.814419865608215332e-01 2.361034750938415527e-01 5.207125097513198853e-02
3.178968653082847595e-02 -3.173536956310272217e-01 4.529698193073272705e-02 2.179218381643295288e-01 -1.382516324520111084e-02 6.859540939331054688e-02 3.054342418909072876e-02 -5.053890943527221680e-01 -1.626316271722316742e-02 3.901800513267517090e-01 -1.141081191599369049e-02 -1.310387104749679565e-01 -1.738514006137847900e-01 1.526512503623962402e-01 5.819361656904220581e-02 1.898853182792663574e-01 7.970504462718963623e-02 -7.077331654727458954e-03 -2.400965243577957153e-01 -1.393660902976989746e-01 8.700767904520034790e-02 1.231900006532669067e-01 -4.462758451700210571e-02 -1.285119727253913879e-02 -1.030491143465042114e-01 -3.519460558891296387e-01 8.547653257846832275e-02 1.658203899860382080e-01 1.140632256865501404e-01 7.277783751487731934e-02 1.365430206060409546e-01 -1.004823669791221619e-01
2.077149748802185059e-01 -3.629963472485542297e-02 2.568003833293914795e-01 -1.037779003381729126e-01 2.743503451347351074e-01 1.866529434919357300e-01 5.352357774972915649e-02 -1.045080199837684631e-01 3.143664896488189697e-01 2.209794372320175171e-01 -1.313941329717636108e-01 -6.407023221254348755e-02 3.905047103762626648e-02 9.419778734445571899e-02 -6.062490120530128479e-02 2.260317951440811157e-01 2.695149779319763184e-01 -5.468226224184036255e-02 3.125164210796356201e-01 -2.661153487861156464e-02 2.806925475597381592e-01 -4.361914470791816711e-02 5.971803516149520874e-02 9.783840924501419067e-02 9.814710915088653564e-02 -2.929463982582092285e-01 1.886931061744689941e-01 1.292749196290969849e-01 2.080462872982025146e-01 1.892026215791702271e-01 -1.726163923740386963e-02 1.604861915111541748e-01
3.330442309379577637e-01 -1.137353852391242981e-01 4.221196472644805908e-01 -4.989903420209884644e-02 8.143147826194763184e-02 1.473770290613174438e-01 7.628425210714340210e-02 -1.318204551935195923e-01 -4.885827004909515381e-02 -6.031245365738868713e-02 -7.034977525472640991e-02 -3.290276601910591125e-02 -1.205948293209075928e-01 2.762725949287414551e-01 -5.442012846469879150e-02 -1.436475664377212524e-01 -1.461504250764846802e-01 1.627778708934783936e-01 -8.132738061249256134e-03 -4.493552446365356445e-02 -8.108035475015640259e-02 -2.785002887248992920e-01 1.378649920225143433e-01 1.123122870922088623e-01 -3.108875751495361328e-01 -3.950378894805908203e-01 1.122332438826560974e-01 1.189927831292152405e-01 1.673228144645690918e-01 -1.189885959029197693e-01 1.704800426959991455e-01 3.197338432073593140e-02
1.302848104387521744e-02 -4.748454689979553223e-02 1.220587715506553650e-01 1.554723680019378662e-01 -3.617465123534202576e-02 6.722015142440795898e-02 3.534997999668121338e-01 -1.861882656812667847e-01 1.129415184259414673e-01 7.224041968584060669e-02 2.314112521708011627e-02 1.518086716532707214e-02 -3.475223481655120850e-02 -1.816972047090530396e-01 -5.352720245718955994e-02 4.347936064004898071e-02 7.563314586877822876e-02 4.720501303672790527e-01 -1.465333700180053711e-01 -1.137766689062118530e-01 2.178292572498321533e-01 -2.521433532238006592e-01 3.397404775023460388e-02 -1.280589252710342407e-01 2.650105953216552734e-01 -3.161591291427612305e-01 1.521814316511154175e-01 7.098138332366943359e-02 -4.013580828905105591e-02 3.496467322111129761e-02 1.764714717864990234e-01 -3.338025510311126709e-01
-3.786403313279151917e-02 -1.014192774891853333e-01 5.302026867866516113e-02 7.192510366439819336e-02 -2.412342578172683716e-01 2.934506237506866455e-01 3.714921176433563232e-01 -1.154762357473373413e-01 5.688605830073356628e-02 3.341582715511322021e-01 -6.650481373071670532e-02 9.618340432643890381e-02 -1.905011832714080811e-01 3.720311075448989868e-02 -1.983499377965927124e-01 2.055697329342365265e-02 3.927145898342132568e-02 2.029449343681335449e-01 -2.309519052505493164e-01 -2.030161172151565552e-01 2.322160601615905762e-01 1.908767074346542358e-01 -8.148796111345291138e-02 -4.073952138423919678e-02 5.474831908941268921e-02 -4.479513466358184814e-01 8.763223886489868164e-02 1.309280395507812500e-01 3.003036975860595703e-02 -4.422756657004356384e-02 9.950532764196395874e-02 3.815383464097976685e-02
1.118077710270881653e-02 -2.560943365097045898e-01 2.450170665979385376e-01 3.672749549150466919e-02 4.382333904504776001e-02 4.767473340034484863e-01 3.203605413436889648e-01 1.234917901456356049e-02 3.115163743495941162e-01 6.079236045479774475e-02 9.286048822104930878e-03 9.923323243856430054e-02 1.782870478928089142e-02 8.410392701625823975e-02 7.388345897197723389e-02 -1.710068583488464355e-01 -2.251737415790557861e-01 2.066680490970611572e-01 -1.681014709174633026e-02 -3.665152564644813538e-02 1.665940433740615845e-01 -4.491604492068290710e-02 -8.424881100654602051e-02 -5.073092877864837646e-02 5.561333894729614258e-02 -3.586961030960083008e-01 1.877335757017135620e-01 -2.438423931598663330e-01 -1.447496712207794189e-01 -4.683709144592285156e-02 -5.847791582345962524e-02 2.537088468670845032e-02
3.604458272457122803e-02 -1.160795316100120544e-01 2.160224467515945435e-01 1.579071134328842163e-01 5.015503242611885071e-02 -9.727523475885391235e-02 1.617399603128433228e-01 -6.439547985792160034e-02 1.711274832487106323e-01 1.026604399085044861e-01 -1.343833208084106445e-01 -1.801145970821380615e-01 1.244797408580780029e-01 -3.002555072307586670e-01 1.705310642719268799e-01 -1.119047626852989197e-01 1.675548404455184937e-01 1.331238728016614914e-02 2.523357272148132324e-01 3.251621127128601074e-02 1.603873670101165771e-01 -3.049187362194061279e-01 -1.960296928882598877e-02 2.936949767172336578e-02 -6.097354739904403687e-02 -5.275377631187438965e-01 1.267277076840400696e-02 8.450987190008163452e-02 9.559002518653869629e-02 2.808360755443572998e-01 -6.758958101272583008e-03 -2.084901034832000732e-01
6.773173809051513672e-02 1.442786157131195068e-01 2.409129291772842407e-01 1.474516391754150391e-01 -1.118747424334287643e-02 -4.012323915958404541e-02 2.725146412849426270e-01 -2.105523496866226196e-01 -5.157808586955070496e-02 2.123945392668247223e-02 -2.479890733957290649e-01 -6.380409747362136841e-02 7.321675121784210205e-02 8.832428604364395142e-02 3.029846549034118652e-01 1.211738586425781250e-01 2.232052534818649292e-01 -6.956575810909271240e-02 -1.682762950658798218e-01 1.852194219827651978e-01 5.339995399117469788e-02 -5.635782703757286072e-02 -3.942279890179634094e-02 5.380263179540634155e-02 3.386606872081756592e-01 -4.090027511119842529e-01 2.435954660177230835e-01 2.024177275598049164e-02 2.898057103157043457e-01 -1.504365801811218262e-01 8.474057167768478394e-02 -5.362785607576370239e-02
-5.900412332266569138e-03 -2.988720536231994629e-01 1.638521254062652588e-01 2.271623611450195312e-01 1.495680809020996094e-01 -8.112749457359313965e-02 1.631426513195037842e-01 1.370215862989425659e-01 9.419135749340057373e-03 2.617181241512298584e-01 3.468948602676391602e-02 -8.749493211507797241e-02 -2.981074154376983643e-01 -1.196690201759338379e-01 1.086607053875923157e-01 -1.444329768419265747e-01 -9.830606728792190552e-02 -1.873501809313893318e-03 6.322133541107177734e-02 -2.524063587188720703e-01 -5.571652576327323914e-02 6.588550657033920288e-02 1.929138749837875366e-01 3.121707141399383545e-01 2.052846401929855347e-01 -3.728820681571960449e-01 5.095945298671722412e-02 -2.299814485013484955e-02 -1.199215417727828026e-03 1.085009500384330750e-01 2.959915101528167725e-01 2.033929973840713501e-01
1.360284090042114258e-01 -5.555319041013717651e-02 2.076749950647354126e-01 5.006799846887588501e-02 -2.532550990581512451e-01 8.436949923634529114e-03 1.927698552608489990e-01 -3.274256885051727295e-01 3.942316398024559021e-02 -5.285921320319175720e-02 -7.767339050769805908e-02 -3.309234604239463806e-02 -6.579634547233581543e-02 1.284322291612625122e-01 1.716848760843276978e-01 1.230740733444690704e-02 1.599766016006469727e-01 -1.415963023900985718e-01 2.479276806116104126e-01 -3.171862065792083740e-01 -2.171272784471511841e-02 1.241134032607078552e-01 -3.366294875741004944e-02 1.104191094636917114e-01 2.761135995388031006e-01 -5.070703625679016113e-01 -2.106893807649612427e-02 5.509913340210914612e-02 2.291338592767715454e-01 1.392426937818527222e-01 6.235598027706146240e-02 -1.128425002098083496e-01
1.403256505727767944e-01 -4.343423843383789062e-01 -7.321808487176895142e-02 7.902212440967559814e-02 6.597032397985458374e-02 7.219059765338897705e-02 8.537606894969940186e-02 7.606737315654754639e-02 -6.257187924347817898e-04 3.269341588020324707e-01 -1.704155206680297852e-01 -8.643142133951187134e-02 -1.102377623319625854e-01 7.318540010601282120e-03 2.893138304352760315e-02 -3.010118380188941956e-02 -5.972778052091598511e-02 -7.926252484321594238e-02 -1.547329723834991455e-01 1.565290056169033051e-02 3.018727600574493408e-01 2.477285414934158325e-01 7.986043393611907959e-02 1.552372872829437256e-01 1.504768580198287964e-01 -3.364058434963226318e-01 3.433174192905426025e-01 -8.355404436588287354e-02 2.246926873922348022e-01 -1.004944816231727600e-01 2.180723249912261963e-01 1.193814799189567566e-01
2.463034242391586304e-01 -1.890023052692413330e-01 2.033697515726089478e-01 1.968080401420593262e-01 -1.056414991617202759e-01 -2.038137428462505341e-02 1.244892552495002747e-01 -1.820604503154754639e-01 -4.926368221640586853e-02 3.948987722396850586e-01 -1.173993274569511414e-01 9.198566526174545288e-02 -1.332791298627853394e-01 4.400490596890449524e-02 8.973561972379684448e-02 -1.483292132616043091e-01 -1.419549435377120972e-01 2.487992942333221436e-01 -1.392622441053390503e-01 1.589689403772354126e-01 1.399796456098556519e-01 3.244207203388214111e-01 -1.029271185398101807e-01 -7.134806364774703979e-02 -1.921652629971504211e-02 -4.270251989364624023e-01 -1.831586658954620361e-01 -8.699293434619903564e-02 -5.256216600537300110e-02 -3.060642443597316742e-02 -1.073985919356346130e-01 -1.631487756967544556e-01
1.305722147226333618e-01 -9.468161314725875854e-02 -1.749483793973922729e-01 3.422412276268005371e-02 2.535950243473052979e-01 2.691472768783569336e-01 4.382336139678955078e-01 -3.994815647602081299e-01 2.291099401190876961e-03 1.093063578009605408e-01 -1.408728957176208496e-01 -1.131097748875617981e-01 9.481799602508544922e-02 1.867850683629512787e-02 -7.658503204584121704e-02 6.241601333022117615e-02 7.531358301639556885e-02 7.317326962947845459e-02 -8.527197688817977905e-02 6.984370201826095581e-02 7.525771856307983398e-02 2.163032442331314087e-01 -2.293150275945663452e-01 1.814247071743011475e-01 6.311967968940734863e-02 -3.420643210411071777e-01 1.023814678192138672e-01 6.801021099090576172e-02 3.445575013756752014e-02 -1.803174912929534912e-01 2.241807729005813599e-01 9.458056837320327759e-02
9.099771827459335327e-02 -3.229804635047912598e-01 -1.006235275417566299e-02 -5.296991020441055298e-02 2.452957779169082642e-01 -9.846358746290206909e-02 2.578028440475463867e-01 -1.682582497596740723e-01 5.588400736451148987e-02 3.489343225955963135e-01 4.739277809858322144e-02 -8.093167841434478760e-02 -1.141031980514526367e-01 -2.135836333036422729e-01 -7.783105224370956421e-02 5.383234843611717224e-02 -1.493605375289916992e-01 5.934355780482292175e-02 8.942181617021560669e-02 -4.749948531389236450e-02 -6.484284996986389160e-02 1.997215747833251953e-01 2.266227155923843384e-01 3.665196895599365234e-02 4.051912948489189148e-02 -4.507629871368408203e-01 -1.096527948975563049e-01 3.740632534027099609e-01 3.296823054552078247e-02 7.895123958587646484e-02 -1.434210240840911865e-01 3.236333280801773071e-02
9.450626373291015625e-02 -1.090600788593292236e-01 1.955344974994659424e-01 1.098683178424835205e-01 -1.442289352416992188e-01 1.227459535002708435e-01 2.023321837186813354e-01 -2.390233725309371948e-01 1.111716106534004211e-01 2.229211032390594482e-01 -4.619373381137847900e-01 -1.781224310398101807e-01 -2.850091159343719482e-01 -1.536105275154113770e-01 5.276050791144371033e-02 -9.552652947604656219e-03 -4.548856988549232483e-02 1.045586988329887390e-01 -4.967134818434715271e-02 -2.942619919776916504e-01 2.836788892745971680e-01 1.385935097932815552e-01 -1.234583854675292969e-01 8.791358768939971924e-02 2.193762687966227531e-03 -8.960290253162384033e-02 -1.296188831329345703e-01 5.154357105493545532e-02 2.199543565511703491e-01 -7.593768090009689331e-02 2.318260073661804199e-01 1.413148939609527588e-01
-1.266353279352188110e-01 -1.326640248298645020e-01 3.878617882728576660e-01 2.267824411392211914e-01 2.249730676412582397e-01 9.182455390691757202e-02 2.784468233585357666e-02 -3.560674488544464111e-01 1.847176700830459595e-01 1.737745851278305054e-01 -2.517819702625274658e-01 2.319245636463165283e-01 -8.976855129003524780e-02 1.088614538311958313e-01 3.054044246673583984e-01 -1.634356081485748291e-01 3.580220788717269897e-02 1.235093250870704651e-01 1.342798918485641479e-01 5.437981709837913513e-02 -1.775709390640258789e-01 -6.305780261754989624e-02 1.153689250349998474e-01 -9.823293238878250122e-02 -6.236679479479789734e-02 -2.118158638477325439e-01 2.025696039199829102e-01 -5.449414625763893127e-02 -1.086498796939849854e-01 9.308838099241256714e-02 2.040030658245086670e-01 -7.523176074028015137e-02
1.793030947446823120e-01 4.254055023193359375e-02 2.590691447257995605e-01 2.330769300460815430e-01 1.159186810255050659e-01 9.762829542160034180e-02 3.322556614875793457e-01 -3.751617670059204102e-01 -4.960144311189651489e-02 1.861663609743118286e-01 6.286741048097610474e-02 1.157623603940010071e-01 -1.064249053597450256e-01 2.947888374328613281e-01 -5.967947468161582947e-02 2.622580155730247498e-02 -9.139263629913330078e-02 -4.818015731871128082e-03 7.441099733114242554e-02 1.363085061311721802e-01 1.031963620334863663e-02 2.842742763459682465e-02 -1.108732353895902634e-02 3.123516738414764404e-01 2.708812355995178223e-01 -1.391306072473526001e-01 2.239700257778167725e-01 7.926296442747116089e-02 -3.865061793476343155e-03 2.067766189575195312e-01 3.447816520929336548e-02 -2.988469004631042480e-01
1.516692992299795151e-02 -8.913722634315490723e-02 3.201614618301391602e-01 -1.592959277331829071e-02 1.759540587663650513e-01 -3.165198862552642822e-02 -1.682585105299949646e-02 -3.634586632251739502e-01 3.697331845760345459e-01 -1.044857278466224670e-01 -1.937772482633590698e-01 5.595422536134719849e-02 9.092964977025985718e-02 1.950366795063018799e-01 -6.355036050081253052e-02 -1.568268388509750366e-01 1.917062103748321533e-01 1.837185323238372803e-01 2.095477879047393799e-01 -3.306086733937263489e-02 -1.134286895394325256e-01 -5.735119432210922241e-02 7.276117056608200073e-02 1.550999283790588379e-01 7.904593646526336670e-02 -4.221169352531433105e-01 -2.506185881793498993e-02 4.080711305141448975e-02 1.291832071729004383e-03 2.757794260978698730e-01 4.623860120773315430e-02 1.885431259870529175e-01
4.381972178816795349e-02 -3.824759274721145630e-02 4.464828372001647949e-01 -2.107233740389347076e-03 -6.946042180061340332e-02 1.510670781135559082e-01 2.042335867881774902e-01 -1.710830777883529663e-01 1.163204200565814972e-02 -2.528857067227363586e-02 2.273906022310256958e-02 6.173793599009513855e-02 -4.608134552836418152e-02 6.539904326200485229e-02 -3.196551278233528137e-02 -2.338776737451553345e-01 3.314560353755950928e-01 1.075143739581108093e-02 3.122811019420623779e-01 -4.524121060967445374e-02 -4.454433172941207886e-02 -1.445648968219757080e-01 1.592654883861541748e-01 7.417906075716018677e-02 3.280216157436370850e-01 -4.380147457122802734e-01 9.129406511783599854e-02 9.214150160551071167e-02 -1.315237879753112793e-01 1.354834139347076416e-01 6.924871355295181274e-02 -1.067173033952713013e-01
3.525539115071296692e-02 -6.043670699000358582e-02 2.788808569312095642e-02 2.471744120121002197e-01 1.882343292236328125e-01 2.341805249452590942e-01 -1.494610100053250790e-03 -2.278246432542800903e-01 3.270663917064666748e-01 1.355371177196502686e-01 -4.078204184770584106e-02 -1.061190143227577209e-01 -2.596938312053680420e-01 -1.570854783058166504e-01 9.428920596837997437e-02 -2.042747288942337036e-01 1.172142773866653442e-01 4.329821467399597168e-01 1.145970150828361511e-01 -2.494651228189468384e-01 -2.618677355349063873e-02 -4.728864505887031555e-02 -2.864048443734645844e-02 9.624569118022918701e-02 2.494157291948795319e-02 -1.611188650131225586e-01 1.235036328434944153e-01 2.779515981674194336e-01 1.501940488815307617e-01 -2.026088535785675049e-01 1.927052736282348633e-01 -2.511874213814735413e-02
1.440135538578033447e-01 -2.415662556886672974e-01 1.723281145095825195e-01 1.790229813195765018e-03 -5.462293699383735657e-02 7.626157253980636597e-02 2.143383324146270752e-01 -1.490491330623626709e-01 -1.369058042764663696e-01 1.093281954526901245e-01 -1.615446805953979492e-01 -1.471043676137924194e-01 9.616095572710037231e-03 -8.979779481887817383e-02 -1.393021196126937866e-01 1.328645739704370499e-02 -1.284402795135974884e-02 2.380106449127197266e-01 -1.191341951489448547e-01 3.973690271377563477e-01 -7.524495571851730347e-02 1.844083517789840698e-01 -3.756393790245056152e-01 1.204060912132263184e-01 1.308098435401916504e-02 -5.029152631759643555e-01 -1.143337339162826538e-01 -5.360919982194900513e-03 5.684030428528785706e-02 -1.887021958827972412e-02 -4.469777643680572510e-02 1.100860312581062317e-01
3.170957863330841064e-01 -7.848651707172393799e-02 4.268198087811470032e-02 1.714585274457931519e-01 7.633008807897567749e-02 2.059693485498428345e-01 1.002035588026046753e-01 -3.403712511062622070e-01 5.848930217325687408e-03 3.118321001529693604e-01 -2.087826281785964966e-01 -5.865311622619628906e-02 -2.479795664548873901e-01 -2.443978562951087952e-03 6.985332816839218140e-02 1.446642428636550903e-01 6.779465824365615845e-02 -7.520321011543273926e-02 -3.429657220840454102e-01 -3.730607684701681137e-03 9.176884591579437256e-02 1.372442990541458130e-01 -1.568137407302856445e-01 1.493626534938812256e-01 -6.984657794237136841e-02 -4.349780678749084473e-01 3.933460265398025513e-02 1.714787334203720093e-01 -4.097554192412644625e-04 -1.683503575623035431e-02 9.210534393787384033e-02 -1.430537998676300049e-01
1.931710988283157349e-01 -2.765175104141235352e-01 6.174125894904136658e-02 -2.087798416614532471e-01 -1.781937927007675171e-01 1.838169544935226440e-01 2.234036177396774292e-01 -1.689058095216751099e-01 7.692255079746246338e-02 -1.206459850072860718e-01 -2.398896515369415283e-01 2.923499559983611107e-03 -1.304826047271490097e-02 -7.123497128486633301e-02 8.244783431291580200e-02 6.956972926855087280e-02 1.675288937985897064e-02 2.378834411501884460e-02 8.364254236221313477e-02 1.746469885110855103e-01 1.524372994899749756e-01 -2.177944779396057129e-01 2.436852455139160156e-01 2.203541249036788940e-01 -2.862221300601959229e-01 -4.392068386077880859e-01 2.204822301864624023e-01 -8.230316638946533203e-02 -2.155852615833282471e-01 4.383873566985130310e-02 -5.632788315415382385e-02 3.454765677452087402e-02
1.009945571422576904e-01 -2.782165408134460449e-01 3.558458983898162842e-01 8.829993009567260742e-02 3.503797054290771484e-01 8.831787854433059692e-02 -1.159271597862243652e-02 -5.070682615041732788e-02 1.045977771282196045e-01 -2.050210256129503250e-03 -1.336091309785842896e-01 -1.497217267751693726e-01 9.544878266751766205e-03 -1.232440695166587830e-01 -3.504868596792221069e-02 -3.215086460113525391e-01 1.713040173053741455e-01 -5.646501667797565460e-03 2.118559777736663818e-01 1.371523588895797729e-01 -1.250481456518173218e-01 -1.271348595619201660e-01 4.783663526177406311e-02 -3.283479018136858940e-03 -3.444786742329597473e-02 -3.707010447978973389e-01 8.542729914188385010e-02 2.608788013458251953e-01 3.280876874923706055e-01 1.302410066127777100e-01 8.852993696928024292e-02 -6.174159236252307892e-03
3.532903194427490234e-01 -1.832823902368545532e-01 3.092473149299621582e-01 -7.311212271451950073e-02 2.280893027782440186e-01 2.161149233579635620e-01 1.335092335939407349e-01 2.090658992528915405e-02 6.740938872098922729e-02 1.159664317965507507e-01 -1.671624332666397095e-01 -2.113907933235168457e-01 -1.843874603509902954e-01 -5.562253296375274658e-02 4.119189828634262085e-02 -1.797957867383956909e-01 4.040528461337089539e-02 -6.580672413110733032e-02 3.149617463350296021e-03 -1.148004531860351562e-01 1.650283187627792358e-01 -4.132746532559394836e-02 2.444038689136505127e-01 -1.974827647209167480e-01 2.413853406906127930e-01 -2.832283675670623779e-01 9.118837118148803711e-02 1.861573457717895508e-01 -1.706279069185256958e-01 2.447346746921539307e-01 1.812842190265655518e-01 -1.083024516701698303e-01
1.146096736192703247e-01 -2.727475464344024658e-01 3.103359937667846680e-01 -1.621708422899246216e-01 2.281265109777450562e-01 3.062057867646217346e-02 2.145229578018188477e-01 -3.450510799884796143e-01 -2.485344260931015015e-01 1.623834371566772461e-01 -6.866868585348129272e-02 -1.186600178480148315e-01 -1.616813540458679199e-01 -4.308426287025213242e-03 -3.020865842700004578e-02 2.495415210723876953e-01 2.133069783449172974e-01 1.827288717031478882e-01 2.525669336318969727e-01 2.394058555364608765e-02 -2.005854249000549316e-02 1.100851744413375854e-01 5.807664617896080017e-02 2.557121776044368744e-02 1.859983056783676147e-01 -2.361720055341720581e-01 7.924028486013412476e-02 1.768849045038223267e-01 2.490611970424652100e-01 7.156457751989364624e-02 -1.101825684309005737e-01 -9.217227995395660400e-02
2.588121592998504639e-01 -4.217876493930816650e-01 1.923564672470092773e-01 -1.353084892034530640e-01 -8.635523915290832520e-02 -1.263307929039001465e-01 1.920563578605651855e-01 -6.236210465431213379e-02 1.639728993177413940e-01 2.320878952741622925e-01 -6.494324654340744019e-02 -4.070435836911201477e-02 -5.291342362761497498e-02 -9.448615461587905884e-02 -3.839389234781265259e-02 2.770515084266662598e-01 1.983665227890014648e-01 1.008005961775779724e-01 -1.666307747364044189e-01 2.117269784212112427e-01 1.641366630792617798e-01 3.212730213999748230e-02 -1.358491331338882446e-01 2.581077814102172852e-01 -1.448760740458965302e-02 -3.326414525508880615e-01 -1.344994008541107178e-01 1.090714894235134125e-02 1.968718133866786957e-02 -2.901125233620405197e-03 1.479328870773315430e-01 2.693028450012207031e-01
-7.643373683094978333e-03 -7.868298143148422241e-02 1.319780796766281128e-01 8.581157773733139038e-02 -1.464609354734420776e-01 1.458430737257003784e-01 4.371459484100341797e-01 -1.482109278440475464e-01 1.447452902793884277e-01 1.146149635314941406e-01 -1.788680069148540497e-02 -3.218076424673199654e-03 -7.646721601486206055e-02 -3.580020274966955185e-03 -1.840873509645462036e-01 -4.755152389407157898e-02 8.526733517646789551e-02 4.704454541206359863e-01 5.251835659146308899e-02 -9.292157739400863647e-02 4.973489046096801758e-02 -2.803322970867156982e-01 4.212128371000289917e-02 -3.677203506231307983e-02 3.005348145961761475e-01 -2.364987581968307495e-01 1.733802706003189087e-01 2.443799525499343872e-01 6.857191771268844604e-02 3.519787639379501343e-02 8.048745244741439819e-02 -2.532483935356140137e-01
1.864797919988632202e-01 -7.023424655199050903e-02 3.110321164131164551e-01 2.431945204734802246e-01 1.422823220491409302e-01 -1.286178303416818380e-04 2.395641505718231201e-01 -2.986071109771728516e-01 9.809161722660064697e-02 1.204913854598999023e-01 -8.740933239459991455e-02 1.528884023427963257e-01 -3.012786805629730225e-01 -5.937697738409042358e-02 2.601919770240783691e-01 -1.355590820312500000e-01 7.334295660257339478e-02 1.040552556514739990e-01 7.225369662046432495e-02 1.084474846720695496e-02 -2.262387424707412720e-01 9.976138174533843994e-02 1.573412120342254639e-01 -1.223795861005783081e-02 -6.232196837663650513e-02 -1.599036753177642822e-01 -2.871369197964668274e-02 -1.456630527973175049e-01 -6.863775849342346191e-02 4.612366855144500732e-02 4.075661599636077881e-01 -2.646681964397430420e-01
-8.022552728652954102e-02 -3.460691869258880615e-01 9.675122052431106567e-02 7.100821286439895630e-02 7.661227136850357056e-02 6.181559339165687561e-02 7.732792943716049194e-02 -4.023159667849540710e-02 3.862715139985084534e-02 1.745704114437103271e-01 1.679986268281936646e-01 -1.076231673359870911e-01 -2.007979005575180054e-01 1.606830023229122162e-02 2.448084354400634766e-01 -3.393891453742980957e-02 -4.503036662936210632e-02 -1.268825232982635498e-01 2.002593874931335449e-01 -1.725423038005828857e-01 9.709919244050979614e-02 -8.920983970165252686e-02 5.092134326696395874e-02 3.369645178318023682e-01 2.657996118068695068e-01 -3.911804854869842529e-01 2.750517129898071289e-01 -1.537009924650192261e-01 9.616149961948394775e-02 1.441466808319091797e-01 3.013790845870971680e-01 5.782720446586608887e-02
2.124187797307968140e-01 -4.441840052604675293e-01 2.185951322317123413e-01 2.046739906072616577e-01 1.002411544322967529e-01 5.822058767080307007e-02 4.540825262665748596e-03 9.354227781295776367e-02 2.041777968406677246e-02 2.242388278245925903e-01 2.680130004882812500e-01 -8.619408309459686279e-02 -2.606604248285293579e-02 1.181962341070175171e-01 1.712710261344909668e-01 -7.777821272611618042e-02 -9.941439330577850342e-02 2.658912353217601776e-02 -1.680355705320835114e-02 -1.865959018468856812e-01 1.980077028274536133e-01 1.203184872865676880e-01 1.511881947517395020e-01 3.276650011539459229e-01 2.418166846036911011e-01 -2.634154260158538818e-01 1.782828420400619507e-01 1.407677121460437775e-02 1.054076626896858215e-01 -1.366695854812860489e-02 2.545028924942016602e-01 1.377819571644067764e-02
1.071957573294639587e-01 -2.281152606010437012e-01 2.829976081848144531e-01 9.715142101049423218e-02 -8.742243796586990356e-02 1.125975176692008972e-01 4.067944884300231934e-01 -2.306939288973808289e-02 -1.480838507413864136e-01 2.544687986373901367e-01 -2.795131802558898926e-01 1.343878954648971558e-01 4.482362791895866394e-02 -1.420841068029403687e-01 -5.018445476889610291e-02 -1.020821779966354370e-01 -1.801473274827003479e-02 -4.176625981926918030e-02 -1.718874424695968628e-01 3.387105464935302734e-02 -1.103876233100891113e-01 2.890283763408660889e-01 -8.641030639410018921e-02 1.146549060940742493e-01 -7.327359169721603394e-02 -2.927599549293518066e-01 -2.595892548561096191e-01 9.767518192529678345e-02 2.724786698818206787e-01 -6.072704866528511047e-02 1.745943874120712280e-01 -1.307194232940673828e-01
1.997839212417602539e-01 4.084255173802375793e-02 1.744332462549209595e-01 1.488966643810272217e-01 1.263544708490371704e-01 7.642976939678192139e-02 2.052407413721084595e-01 5.037175025790929794e-03 2.804001271724700928e-01 -9.599457494914531708e-03 -2.852206826210021973e-01 -2.534344792366027832e-01 3.955226391553878784e-02 1.706885099411010742e-01 9.153492003679275513e-02 -7.041906565427780151e-02 1.505429446697235107e-01 9.940922260284423828e-02 -1.686141788959503174e-01 1.522809714078903198e-01 2.149719595909118652e-01 -9.656687080860137939e-02 2.076337337493896484e-01 -6.916096806526184082e-02 2.266334444284439087e-01 -3.915112316608428955e-01 3.365402221679687500e-01 -1.263605952262878418e-01 -8.693766593933105469e-02 -3.191294893622398376e-02 2.068455517292022705e-01 -2.649332024157047272e-02
2.131031900644302368e-01 -2.386151552200317383e-01 1.709865629673004150e-01 4.362239539623260498e-01 6.699593365192413330e-02 -3.605723753571510315e-02 2.814379632472991943e-01 -1.141305044293403625e-01 1.997947879135608673e-02 1.564987190067768097e-02 -2.132662832736968994e-01 -2.739551849663257599e-02 -3.990212976932525635e-01 7.581174373626708984e-02 2.906971573829650879e-01 -1.854995936155319214e-01 -2.126960754394531250e-01 2.874179184436798096e-01 1.849084198474884033e-01 -6.452737003564834595e-02 -8.143735677003860474e-02 1.407465785741806030e-01 7.324076443910598755e-02 -7.895358651876449585e-02 5.347901582717895508e-02 -1.197100728750228882e-01 3.084366582334041595e-02 -1.323631312698125839e-02 3.914375230669975281e-02 4.045629408210515976e-03 1.211125925183296204e-01 -1.027912497520446777e-01
6.352827697992324829e-02 -1.743328943848609924e-02 -5.408947542309761047e-02 -9.441608935594558716e-02 4.112821444869041443e-02 3.138409554958343506e-01 2.630385458469390869e-01 -2.388599216938018799e-01 -1.363666355609893799e-01 1.652272492647171021e-01 -5.224158987402915955e-02 -7.720071077346801758e-02 -1.457455754280090332e-01 -1.226437985897064209e-01 -1.817066520452499390e-01 4.797944426536560059e-02 1.274439245462417603e-01 2.493980526924133301e-01 -1.054791510105133057e-01 8.384786546230316162e-02 8.471906930208206177e-02 1.461613327264785767e-01 -7.761491835117340088e-02 1.100723370909690857e-01 -7.500132918357849121e-02 -6.159467101097106934e-01 -1.868857741355895996e-01 1.856003850698471069e-01 -2.670657448470592499e-02 1.699610203504562378e-01 -3.130547469481825829e-03 6.264365464448928833e-02
2.461053878068923950e-01 -1.198794394731521606e-01 1.277203261852264404e-01 5.393150076270103455e-02 2.304298579692840576e-01 1.187820211052894592e-01 7.956790737807750702e-03 -6.450039148330688477e-02 1.820674724876880646e-02 -4.741035029292106628e-02 -2.055393457412719727e-01 -8.553656749427318573e-03 -3.825784474611282349e-02 1.756053417921066284e-01 2.192377597093582153e-01 -1.428628265857696533e-01 2.626900076866149902e-01 1.159802526235580444e-01 -4.387031495571136475e-02 1.045110672712326050e-01 2.088649570941925049e-01 -2.303346395492553711e-01 3.347432985901832581e-02 -1.220944374799728394e-01 -1.101303026080131531e-01 -3.483157157897949219e-01 -1.112901344895362854e-01 2.244061827659606934e-01 1.261949725449085236e-02 1.966104209423065186e-01 4.088822603225708008e-01 -2.802284657955169678e-01
8.782254159450531006e-02 -3.067877888679504395e-01 2.033194899559020996e-01 2.270177751779556274e-02 1.200070008635520935e-01 5.440331697463989258e-01 2.131333947181701660e-01 1.062945425510406494e-01 1.653594523668289185e-01 9.252533316612243652e-02 -1.630451828241348267e-01 5.594674125313758850e-02 -4.332368448376655579e-02 -1.109273079782724380e-02 7.885713130235671997e-02 -4.685810953378677368e-02 -9.318347275257110596e-02 -3.400323912501335144e-02 9.872476756572723389e-02 2.656837403774261475e-01 1.947380751371383667e-01 -1.422812491655349731e-01 2.103840559720993042e-02 1.995695978403091431e-01 -1.560752689838409424e-01 -3.591082096099853516e-01 -4.613848403096199036e-02 -1.156627982854843140e-01 -8.381449431180953979e-02 -1.271639019250869751e-01 -9.869476407766342163e-02 -1.510337293148040771e-01
2.586132287979125977e-01 -2.339485883712768555e-01 6.138974055647850037e-02 1.381132006645202637e-01 4.599699005484580994e-02 2.461866885423660278e-01 1.809683442115783691e-02 -3.753856122493743896e-01 1.016773730516433716e-01 2.985528111457824707e-01 -1.730705797672271729e-01 -1.026279553771018982e-01 -2.633746266365051270e-01 -8.665736764669418335e-02 -1.000876948237419128e-01 1.376057714223861694e-01 5.296918004751205444e-02 -6.893498450517654419e-02 -2.661192715167999268e-01 -5.519845709204673767e-02 1.688871830701828003e-01 2.007087916135787964e-01 -9.916796535253524780e-02 5.614631250500679016e-02 1.441219076514244080e-02 -4.160961806774139404e-01 -1.978374458849430084e-02 2.220055162906646729e-01 5.242574959993362427e-02 -8.593761362135410309e-03 7.405574619770050049e-02 -1.060444638133049011e-01
-1.591789573431015015e-01 -2.916211783885955811e-01 1.711288243532180786e-01 1.244996190071105957e-01 3.585536777973175049e-01 -2.968378923833370209e-02 1.632624268531799316e-01 1.747250556945800781e-02 9.338295459747314453e-02 2.758803963661193848e-01 5.775179341435432434e-02 -3.581958124414086342e-03 1.126278191804885864e-01 2.370590120553970337e-01 1.199754476547241211e-01 -7.756938785314559937e-02 1.077133715152740479e-01 6.142377480864524841e-02 -6.806327402591705322e-02 -2.183433175086975098e-01 4.854218661785125732e-02 1.591446436941623688e-02 -1.478458102792501450e-02 8.147339522838592529e-02 8.417531102895736694e-02 -3.598199188709259033e-01 2.192854285240173340e-01 -1.378376688808202744e-02 6.435872614383697510e-02 5.436255037784576416e-02 4.900045990943908691e-01 4.218276590108871460e-02
6.374192982912063599e-02 -2.079260200262069702e-01 9.239934384822845459e-02 1.332641541957855225e-01 -8.033432997763156891e-03 1.531709823757410049e-02 3.303510248661041260e-01 -2.352789640426635742e-01 3.445922434329986572e-01 1.263519078493118286e-01 -2.169784158468246460e-02 -9.311723709106445312e-02 -2.358228117227554321e-01 1.068413704633712769e-01 2.780722975730895996e-01 1.955494284629821777e-01 -3.290759921073913574e-01 1.026703119277954102e-01 2.794089019298553467e-01 2.557043544948101044e-02 6.574876606464385986e-02 -1.606492325663566589e-02 -2.033873274922370911e-02 -1.424755901098251343e-01 -8.583310991525650024e-02 -2.965109944343566895e-01 -1.071275919675827026e-01 -2.841846346855163574e-01 1.993165910243988037e-02 -4.568543285131454468e-02 1.493860185146331787e-01 -2.233563223853707314e-03
-3.313068673014640808e-02 -1.205434501171112061e-01 -9.538149088621139526e-02 1.565710455179214478e-01 5.359985306859016418e-02 2.761379182338714600e-01 3.654816448688507080e-01 -1.635790765285491943e-01 -7.487810403108596802e-02 1.684086918830871582e-01 -1.394804567098617554e-01 4.113040864467620850e-02 -2.516151964664459229e-01 1.196624860167503357e-01 -1.061176210641860962e-01 -9.672466665506362915e-02 4.626540001481771469e-03 2.985354140400886536e-02 -2.498375065624713898e-02 -1.302690058946609497e-01 3.889393508434295654e-01 2.620759606361389160e-01 -6.260937452316284180e-02 2.023148536682128906e-01 8.500897884368896484e-02 -4.101745188236236572e-01 -5.580750852823257446e-02 -2.393035218119621277e-02 1.380723267793655396e-01 2.141120433807373047e-01 7.327773422002792358e-02 -1.587098985910415649e-01
-1.870793253183364868e-01 -3.312387764453887939e-01 3.190608322620391846e-01 2.941328883171081543e-01 -6.649594008922576904e-02 2.034225314855575562e-01 2.329740673303604126e-01 -3.190717101097106934e-01 9.232578426599502563e-02 3.132973015308380127e-01 2.874242700636386871e-02 2.747052907943725586e-01 -6.832262128591537476e-02 1.163422130048274994e-02 1.638507694005966187e-01 -6.718996167182922363e-02 2.183741480112075806e-01 -3.205269202589988708e-02 1.486234217882156372e-01 1.133536100387573242e-01 -1.625143587589263916e-01 -1.808327138423919678e-01 -1.949726343154907227e-01 -1.298803370445966721e-02 -1.301686912775039673e-01 -8.458391577005386353e-02 5.084133520722389221e-02 7.290596514940261841e-02 -8.936107158660888672e-02 -9.802280366420745850e-02 1.102170571684837341e-01 5.711230263113975525e-02
2.089009284973144531e-01 -7.165961712598800659e-02 1.950721442699432373e-01 1.436290144920349121e-02 8.854309469461441040e-02 -1.375113427639007568e-01 2.906559407711029053e-01 -1.570809930562973022e-01 -2.779856510460376740e-02 -1.061620935797691345e-02 -7.618439197540283203e-02 -2.877523005008697510e-01 -1.351343542337417603e-01 1.321780383586883545e-01 -5.275527015328407288e-02 -1.068742293864488602e-02 3.959113061428070068e-01 1.164595931768417358e-01 -1.938389688730239868e-01 1.363649070262908936e-01 1.157679259777069092e-01 1.559249032288789749e-02 -1.628048950806260109e-03 2.068180739879608154e-01 1.993700116872787476e-02 -3.208818137645721436e-01 1.603688895702362061e-01 3.838232457637786865e-01 2.770045697689056396e-01 -8.860489726066589355e-02 6.115276739001274109e-02 -3.630994260311126709e-02
-8.112139254808425903e-02 -2.697012722492218018e-01 4.563156887888908386e-02 -6.819040328264236450e-02 1.408613473176956177e-01 1.847516149282455444e-01 4.505899548530578613e-01 -1.278948504477739334e-02 7.744058966636657715e-02 2.557801902294158936e-01 -4.100628569722175598e-02 -1.976018585264682770e-02 2.681916393339633942e-02 2.636263370513916016e-01 1.095717549324035645e-01 9.379852563142776489e-02 8.922624588012695312e-02 1.729390174150466919e-01 2.281389981508255005e-01 8.875016868114471436e-02 7.180020958185195923e-02 -7.429642975330352783e-02 1.779448539018630981e-01 -2.558341622352600098e-01 -1.502902656793594360e-01 -3.720769584178924561e-01 2.210215628147125244e-01 1.764873862266540527e-01 1.927946060895919800e-01 4.779034852981567383e-02 -1.418591849505901337e-02 7.744713127613067627e-02
1.969358772039413452e-01 -4.044720530509948730e-01 2.051679193973541260e-01 5.900699272751808167e-02 -1.112851873040199280e-01 -1.205626353621482849e-01 1.920932680368423462e-01 -7.193910330533981323e-02 1.238960623741149902e-01 1.840726435184478760e-01 -1.073017641901969910e-01 -4.501892253756523132e-02 -1.179826185107231140e-01 5.366254597902297974e-02 -6.472120434045791626e-02 1.471712291240692139e-01 1.840394921600818634e-02 2.107279896736145020e-01 -1.870454251766204834e-01 2.463279962539672852e-01 8.848629891872406006e-02 1.312361657619476318e-01 -2.695111632347106934e-01 1.966194510459899902e-01 3.476645797491073608e-02 -3.783968687057495117e-01 -1.968995034694671631e-01 1.238821372389793396e-01 7.864429801702499390e-02 5.277082324028015137e-03 1.908165812492370605e-01 2.444127053022384644e-01
6.312763690948486328e-02 -6.585588306188583374e-02 -8.505682647228240967e-02 -4.178880900144577026e-02 1.170193310827016830e-02 1.094973180443048477e-02 1.107123717665672302e-01 -2.919899821281433105e-01 2.808093726634979248e-01 3.017009496688842773e-01 -6.658973544836044312e-02 9.883433580398559570e-02 -2.169504761695861816e-01 -2.076873779296875000e-01 1.823938339948654175e-01 -6.616586446762084961e-02 1.320690065622329712e-01 3.274664282798767090e-01 -5.746597424149513245e-02 5.420774593949317932e-02 -1.348110437393188477e-01 -4.900226369500160217e-02 -2.442807555198669434e-01 2.081332355737686157e-01 2.206370681524276733e-01 -2.875808775424957275e-01 1.029783189296722412e-01 -8.018420636653900146e-02 -3.180698677897453308e-02 3.562133610248565674e-01 2.051421105861663818e-01 1.060532778501510620e-02
1.814362853765487671e-01 7.881151512265205383e-03 3.912151753902435303e-01 7.633902877569198608e-02 4.904901236295700073e-02 2.875267863273620605e-01 -1.075003370642662048e-01 -1.104338020086288452e-01 2.902852892875671387e-01 -2.886224351823329926e-02 -1.698300540447235107e-01 -6.471844762563705444e-02 -7.868744432926177979e-02 -4.591739736497402191e-03 -9.380600601434707642e-02 -1.317640393972396851e-01 4.743730425834655762e-01 2.322455346584320068e-01 -2.720697037875652313e-02 1.870820857584476471e-02 4.502608254551887512e-02 -3.850052505731582642e-02 6.328532099723815918e-02 1.116478070616722107e-02 2.404331117868423462e-01 -3.371472656726837158e-01 1.175262033939361572e-01 1.522163897752761841e-01 1.019853428006172180e-01 -8.222282677888870239e-02 1.883841603994369507e-01 -1.695945975370705128e-03
2.962531149387359619e-01 -3.053896725177764893e-01 -2.130426466464996338e-02 1.285097599029541016e-01 2.809710800647735596e-01 2.016943991184234619e-01 3.374753296375274658e-01 -2.724694609642028809e-01 2.965598106384277344e-01 1.141920462250709534e-01 -1.874945014715194702e-01 -8.340004831552505493e-02 2.339084818959236145e-02 -1.620103977620601654e-02 -1.297070533037185669e-01 4.068145528435707092e-02 9.296283125877380371e-02 -2.192469872534275055e-02 -1.791803389787673950e-01 2.407089807093143463e-02 3.446003049612045288e-02 1.516701132059097290e-01 -4.043492674827575684e-01 3.279228881001472473e-02 1.686583757400512695e-01 -1.089484393596649170e-01 8.577541261911392212e-02 -5.346097424626350403e-02 1.274643093347549438e-01 -2.326676994562149048e-02 1.840480118989944458e-01 -9.815823286771774292e-03
3.620704263448715210e-02 -2.898643016815185547e-01 1.793256253004074097e-01 -5.918702110648155212e-02 1.108097378164529800e-02 1.456514596939086914e-01 3.525682389736175537e-01 -8.513198047876358032e-02 1.580142080783843994e-01 1.363910585641860962e-01 2.108487039804458618e-01 -1.047971025109291077e-01 -1.750200637616217136e-03 2.740312814712524414e-01 -5.159064754843711853e-02 -4.084065183997154236e-02 1.167255453765392303e-02 2.385679781436920166e-01 3.021754920482635498e-01 -1.769667714834213257e-01 1.349390745162963867e-01 5.896614491939544678e-02 6.243085116147994995e-02 -1.086431071162223816e-01 -8.376142382621765137e-02 -4.441846311092376709e-01 3.606895729899406433e-02 2.097747474908828735e-01 8.723515272140502930e-02 -1.836878955364227295e-01 -1.659952849149703979e-02 1.984131187200546265e-01
-5.246477201581001282e-02 3.245602175593376160e-02 3.432587981224060059e-01 3.773688971996307373e-01 1.670341342687606812e-01 -3.616146743297576904e-02 1.836870461702346802e-01 -3.027028143405914307e-01 8.416180312633514404e-02 1.745503544807434082e-01 -1.806914061307907104e-01 2.547095119953155518e-01 -2.070939689874649048e-01 -1.945932395756244659e-02 2.854014039039611816e-01 -3.238169103860855103e-02 6.883896142244338989e-02 2.227516323328018188e-01 5.418265238404273987e-02 -1.278368011116981506e-02 -1.372848749160766602e-01 2.083005309104919434e-01 1.472039818763732910e-01 1.101294904947280884e-01 6.984525918960571289e-02 -2.085714191198348999e-01 -7.169770449399948120e-02 1.513427197933197021e-01 -1.471007019281387329e-01 2.168764360249042511e-02 2.305683642625808716e-01 -1.238920316100120544e-01
2.855855524539947510e-01 -4.864454269409179688e-01 1.668701916933059692e-01 -9.047815948724746704e-02 6.675067543983459473e-02 -9.854238480329513550e-02 5.659782513976097107e-02 -2.385748922824859619e-01 1.615950167179107666e-01 2.028481513261795044e-01 -4.671992361545562744e-02 -9.414714574813842773e-02 -4.155327752232551575e-02 -5.412207450717687607e-03 8.236281573772430420e-02 2.187321037054061890e-01 2.515560947358608246e-02 1.703656762838363647e-01 -6.232733279466629028e-02 2.191057354211807251e-01 1.039324626326560974e-01 -3.267179429531097412e-02 -1.699108034372329712e-01 1.799268871545791626e-01 1.236266195774078369e-01 -2.439961284399032593e-01 -2.296768128871917725e-01 6.414430588483810425e-02 1.630050987005233765e-01 7.018903642892837524e-02 9.145832061767578125e-02 3.325581252574920654e-01
-3.794639557600021362e-02 -5.677234381437301636e-02 3.110533021390438080e-02 1.098370850086212158e-01 1.786486208438873291e-01 2.330270363017916679e-03 1.833873093128204346e-01 -2.132377624511718750e-01 6.376603245735168457e-02 3.735253810882568359e-01 -9.023474156856536865e-02 1.127289682626724243e-01 -1.213064342737197876e-01 -5.960259959101676941e-02 7.908196002244949341e-02 -2.390307337045669556e-01 -2.608552388846874237e-02 2.854864597320556641e-01 -2.210090756416320801e-01 1.498927772045135498e-01 1.379299759864807129e-01 2.980042099952697754e-01 -1.029581278562545776e-01 -8.814856410026550293e-02 -1.828424781560897827e-01 -3.867035508155822754e-01 2.681232690811157227e-01 -1.538423299789428711e-01 1.672504991292953491e-01 -1.011372506618499756e-01 1.064077913761138916e-01 1.320547312498092651e-01
3.090832531452178955e-01 -3.015511631965637207e-01 2.570538818836212158e-01 -2.330629713833332062e-02 1.465387642383575439e-01 1.174219995737075806e-01 2.854537367820739746e-01 3.117972053587436676e-02 1.520435661077499390e-01 5.491206049919128418e-02 -2.309356629848480225e-01 -1.941847354173660278e-01 4.960807785391807556e-02 -9.197165071964263916e-02 -9.996726363897323608e-02 -1.124034300446510315e-01 1.445848196744918823e-01 -9.894948452711105347e-03 2.740763723850250244e-01 -1.392431259155273438e-01 1.172137707471847534e-01 -6.100538372993469238e-02 2.452405691146850586e-01 -2.065440714359283447e-01 2.973541021347045898e-01 -2.575412988662719727e-01 1.112081483006477356e-01 9.496969729661941528e-02 -8.735603094100952148e-02 8.011437207460403442e-02 2.021829336881637573e-01 -1.079055964946746826e-01
1.881788820028305054e-01 -2.396101206541061401e-01 3.405360039323568344e-03 5.403309464454650879e-01 1.047391071915626526e-01 1.739193797111511230e-01 1.490386724472045898e-01 -2.806656360626220703e-01 -2.465120404958724976e-01 5.300197377800941467e-02 -2.992849610745906830e-02 4.378089308738708496e-02 -1.436430960893630981e-01 1.253576278686523438e-01 -1.116642728447914124e-01 9.528419375419616699e-02 2.078997641801834106e-01 1.083455048501491547e-02 1.970539689064025879e-01 9.583838284015655518e-02 -4.599080979824066162e-02 -3.987647593021392822e-02 -5.740471929311752319e-02 1.262374818325042725e-01 2.977563813328742981e-02 -2.609753310680389404e-01 -1.647660322487354279e-02 2.767412066459655762e-01 -4.142425954341888428e-02 -9.889908134937286377e-02 1.309865117073059082e-01 -2.447838187217712402e-01
4.768320824950933456e-03 -1.511365026235580444e-01 2.943060398101806641e-01 1.538900136947631836e-01 1.773311942815780640e-02 1.323447097092866898e-02 3.143712878227233887e-01 -1.040675044059753418e-01 3.357470035552978516e-02 9.630118310451507568e-02 1.404821313917636871e-02 -5.055454969406127930e-01 -1.478761285543441772e-01 -9.052720665931701660e-02 1.018242686986923218e-01 -1.582675427198410034e-01 1.666815876960754395e-01 -8.722440898418426514e-02 -1.401022374629974365e-01 2.086850851774215698e-01 8.824724704027175903e-02 -1.057706624269485474e-01 2.992524951696395874e-02 -1.344271004199981689e-01 -6.190151721239089966e-02 -4.014542102813720703e-01 2.882950305938720703e-01 1.237004846334457397e-01 1.221892461180686951e-01 -5.218198150396347046e-02 -8.587216585874557495e-02 -9.131222032010555267e-03
9.678515791893005371e-02 -1.296796053647994995e-01 4.719848930835723877e-02 -2.008620649576187134e-01 1.581400334835052490e-01 6.670196354389190674e-02 3.068317174911499023e-01 -1.912056654691696167e-01 2.108107656240463257e-01 6.017969921231269836e-02 -2.435967177152633667e-01 -4.283407703042030334e-02 1.583011634647846222e-02 -1.834542304277420044e-01 -9.010538458824157715e-02 7.629873603582382202e-02 -1.390916705131530762e-01 -8.124753087759017944e-02 1.661084443330764771e-01 1.391060352325439453e-01 2.760471105575561523e-01 -2.879746258258819580e-01 1.784750074148178101e-01 -6.950838863849639893e-02 -4.627832397818565369e-02 -4.213074445724487305e-01 7.842699438333511353e-02 -2.963215112686157227e-01 -1.809144467115402222e-01 6.937078386545181274e-02 1.164874359965324402e-01 -1.434551775455474854e-01
2.055554240942001343e-01 -3.354493081569671631e-01 1.548829227685928345e-01 5.301904678344726562e-02 -1.491155624389648438e-01 -1.478376239538192749e-01 1.801190823316574097e-01 -1.313442885875701904e-01 2.179911881685256958e-01 2.232850641012191772e-01 -4.956916719675064087e-02 -1.013900041580200195e-01 -1.384629029780626297e-02 1.052672974765300751e-02 -7.414224743843078613e-02 2.835519313812255859e-01 1.392783522605895996e-01 8.510486781597137451e-02 -1.723038405179977417e-01 2.016231417655944824e-01 2.744860053062438965e-01 -7.973942905664443970e-02 -2.460497021675109863e-01 2.921123802661895752e-01 8.346704766154289246e-03 -2.540656328201293945e-01 -1.811258345842361450e-01 1.147184371948242188e-01 5.239158123731613159e-02 7.873541861772537231e-02 1.691345572471618652e-01 2.358628213405609131e-01
3.490707576274871826e-01 -5.966939963400363922e-03 2.807189524173736572e-02 3.684764206409454346e-01 -1.091969311237335205e-01 8.491679280996322632e-02 4.605517685413360596e-01 -1.594818234443664551e-01 1.294456869363784790e-01 -9.311302006244659424e-02 -5.327833443880081177e-02 -7.118775695562362671e-02 -4.758705198764801025e-02 3.454715311527252197e-01 1.063639391213655472e-02 3.403550758957862854e-02 1.269810348749160767e-01 -1.279304325580596924e-01 -8.096219389699399471e-04 8.509996347129344940e-03 1.925172358751296997e-01 1.449532900005578995e-02 2.676356434822082520e-01 1.882402226328849792e-02 2.743703871965408325e-02 -3.429227769374847412e-01 9.556347876787185669e-02 -1.005122810602188110e-01 -7.137420121580362320e-03 3.962502628564834595e-02 1.220736801624298096e-01 -1.809092015027999878e-01
3.890376389026641846e-01 -1.037518084049224854e-01 -3.929503262042999268e-03 1.434201896190643311e-01 1.409725844860076904e-01 -6.111709028482437134e-02 8.783201873302459717e-02 -3.366614282131195068e-01 -1.770903468132019043e-01 1.927146762609481812e-01 5.473238602280616760e-02 1.718035526573657990e-02 -1.200335025787353516e-01 2.607247233390808105e-01 8.972669392824172974e-02 -8.178935945034027100e-02 2.672230899333953857e-01 1.449878662824630737e-01 -7.709207944571971893e-03 -1.018533036112785339e-01 1.332103908061981201e-01 1.371076405048370361e-01 1.989217847585678101e-01 1.463326513767242432e-01 1.837629079818725586e-01 -4.085831046104431152e-01 -1.428361386060714722e-01 5.810276791453361511e-02 1.542972326278686523e-01 -3.857010975480079651e-03 1.061944440007209778e-01 -2.091487944126129150e-01
1.479354649782180786e-01 -1.690060943365097046e-01 -1.679091714322566986e-02 5.105816572904586792e-02 1.360087245702743530e-01 2.978583872318267822e-01 4.288443922996520996e-01 -2.200912386178970337e-01 -1.667776703834533691e-01 1.559305489063262939e-01 -2.250652313232421875e-01 -2.195931039750576019e-02 -9.494102746248245239e-02 -2.247767746448516846e-01 -8.887197077274322510e-02 2.014836482703685760e-02 4.969379678368568420e-02 -6.066196039319038391e-02 -2.451120764017105103e-01 -1.894264481961727142e-02 7.285147905349731445e-02 1.821537166833877563e-01 -7.400190085172653198e-02 1.986445933580398560e-01 1.423407346010208130e-01 -4.403252303600311279e-01 1.120248734951019287e-01 1.585750281810760498e-01 1.444119065999984741e-01 2.744063735008239746e-02 8.099365979433059692e-02 7.724881172180175781e-02
5.618767812848091125e-02 5.676418915390968323e-02 3.456918001174926758e-01 -4.048559814691543579e-02 1.197313293814659119e-01 1.847020387649536133e-01 -1.436454243957996368e-02 -8.283091336488723755e-02 3.539337962865829468e-02 3.085481822490692139e-01 2.978943474590778351e-02 -9.427957236766815186e-02 -2.814925312995910645e-01 2.332670390605926514e-01 6.206892803311347961e-02 -1.252555195242166519e-02 3.218005001544952393e-01 7.547114789485931396e-02 1.773086935281753540e-01 6.434028595685958862e-02 7.667263597249984741e-02 1.172276958823204041e-01 5.268578231334686279e-02 -3.845866303890943527e-04 6.668362021446228027e-02 -4.083266556262969971e-01 1.218583434820175171e-02 -1.927825249731540680e-02 1.714647747576236725e-02 -5.617370828986167908e-02 2.056590169668197632e-01 4.340512454509735107e-01
1.191287711262702942e-01 -3.218224048614501953e-01 1.480154246091842651e-01 -2.318806499242782593e-01 -8.420556783676147461e-02 1.113884672522544861e-01 3.730230033397674561e-02 -3.577276170253753662e-01 -4.449546337127685547e-02 1.549739986658096313e-01 -7.652594149112701416e-02 9.843099862337112427e-02 -1.161618679761886597e-01 9.803532063961029053e-02 -1.000943183898925781e-01 -2.907686233520507812e-01 -1.421216577291488647e-01 3.979009985923767090e-01 6.382349878549575806e-02 -1.348206102848052979e-01 1.437754929065704346e-01 -3.631846979260444641e-02 -3.508840128779411316e-02 3.909238055348396301e-02 4.242861643433570862e-02 -3.362508714199066162e-01 2.041716575622558594e-01 3.150843083858489990e-01 -3.915370255708694458e-02 -9.785632044076919556e-02 -1.101966667920351028e-02 -7.686760276556015015e-02
7.375549525022506714e-02 -2.327364832162857056e-01 2.435911595821380615e-01 6.164524704217910767e-02 8.617995679378509521e-02 4.999244809150695801e-01 2.661668360233306885e-01 5.600494891405105591e-02 1.346014887094497681e-01 2.326197363436222076e-02 1.761365309357643127e-02 4.314033780246973038e-03 5.522497463971376419e-03 1.317454315721988678e-02 4.942731186747550964e-02 -9.460544586181640625e-02 -2.922711968421936035e-01 1.972814649343490601e-01 7.922446727752685547e-02 1.612707972526550293e-01 4.165332764387130737e-02 -5.025460198521614075e-02 -3.240570193156599998e-03 3.541287034749984741e-02 1.103714406490325928e-01 -4.448846578598022461e-01 1.657019108533859253e-01 -2.543815970420837402e-01 -8.426333963871002197e-02 -1.593130677938461304e-01 -3.191821277141571045e-02 -1.319702416658401489e-01
1.477994471788406372e-01 -3.255499899387359619e-01 -8.947034366428852081e-04 6.888232380151748657e-02 -1.337081640958786011e-01 9.824388474225997925e-02 1.515338271856307983e-01 -1.785064041614532471e-01 1.636856496334075928e-01 3.245984017848968506e-01 4.912382736802101135e-02 -1.385630220174789429e-01 -1.815703213214874268e-01 -1.094434037804603577e-01 1.813306808471679688e-01 -1.782543212175369263e-01 1.857666969299316406e-01 4.630070924758911133e-02 -1.247163861989974976e-03 1.513283848762512207e-01 -8.864813297986984253e-02 -1.286348104476928711e-01 -3.795931935310363770e-01 1.132171973586082458e-01 1.603746414184570312e-02 -2.877392768859863281e-01 1.127287596464157104e-01 -1.504512578248977661e-01 -6.160265952348709106e-02 2.893875241279602051e-01 1.971644163131713867e-01 1.897928863763809204e-01
-7.555821537971496582e-02 -3.498384952545166016e-01 3.272761404514312744e-01 -3.115864843130111694e-02 1.261959224939346313e-01 6.572555750608444214e-02 4.085307121276855469e-01 3.328249976038932800e-02 1.722013056278228760e-01 2.057663947343826294e-01 1.483009904623031616e-01 -6.925226002931594849e-02 2.996784634888172150e-02 2.910507321357727051e-01 -3.174411877989768982e-02 -5.886786058545112610e-02 9.053562767803668976e-03 3.207268714904785156e-01 9.285182505846023560e-02 -1.331531554460525513e-01 1.570609956979751587e-02 1.029596552252769470e-01 -4.249237850308418274e-02 7.671400904655456543e-03 -1.893920004367828369e-01 -3.105558454990386963e-01 1.750966012477874756e-01 1.630554348230361938e-01 1.408918797969818115e-01 -5.705983936786651611e-02 -1.289478391408920288e-01 -1.241150870919227600e-01
9.656817466020584106e-02 2.537649571895599365e-01 9.746401757001876831e-02 2.826417088508605957e-01 4.914153739809989929e-02 1.435043513774871826e-01 1.282999366521835327e-01 -3.098492026329040527e-01 2.054219506680965424e-02 3.603118360042572021e-01 -2.044702172279357910e-01 -6.561043858528137207e-02 7.812827825546264648e-02 9.876707196235656738e-02 -4.757440835237503052e-02 -3.146795928478240967e-01 2.100401222705841064e-01 3.277698457241058350e-01 -8.014602214097976685e-02 -1.743935346603393555e-01 5.298320949077606201e-02 -2.650463581085205078e-02 1.148718148469924927e-01 -8.359767496585845947e-02 4.755636304616928101e-02 -3.627544343471527100e-01 1.750625297427177429e-02 1.570455431938171387e-01 7.647483050823211670e-02 5.537413805723190308e-02 6.702324002981185913e-02 -1.536314636468887329e-01
-3.102368861436843872e-02 -1.381590962409973145e-01 1.586543321609497070e-01 -1.787346787750720978e-02 2.040562629699707031e-01 -1.886984556913375854e-01 1.366102397441864014e-01 -1.630529165267944336e-01 -1.070764735341072083e-01 4.383243024349212646e-01 -4.110265895724296570e-02 2.098361216485500336e-02 -1.002437695860862732e-01 -5.627665668725967407e-03 -1.987871825695037842e-01 2.114216051995754242e-02 2.096607387065887451e-01 2.072994709014892578e-01 3.982890769839286804e-02 1.334685832262039185e-01 7.041115313768386841e-02 -1.358375605195760727e-02 -8.690118789672851562e-02 -2.451450079679489136e-01 1.466070562601089478e-01 -3.543793261051177979e-01 5.676049739122390747e-03 1.582290045917034149e-02 1.649690866470336914e-01 -4.030218124389648438e-01 2.356468290090560913e-01 6.741368025541305542e-02
-9.269990841858088970e-04 -3.272371888160705566e-01 8.420620858669281006e-02 -1.418434679508209229e-01 8.012570440769195557e-02 -6.362609565258026123e-02 3.031290769577026367e-01 -2.020427584648132324e-01 2.428841888904571533e-01 -4.589503258466720581e-02 -1.284641176462173462e-01 2.425158172845840454e-01 4.392842575907707214e-02 -2.533311545848846436e-01 -1.498816348612308502e-02 3.960859403014183044e-02 2.839922606945037842e-01 3.480146825313568115e-01 1.624632179737091064e-01 3.884350880980491638e-02 1.189008951187133789e-01 2.089605927467346191e-01 1.119956448674201965e-01 1.169055700302124023e-01 1.602613329887390137e-01 -1.437801420688629150e-01 1.455254852771759033e-01 -2.130356431007385254e-01 2.491016983985900879e-01 -4.454571753740310669e-03 -1.715439707040786743e-01 -1.067528594285249710e-02
2.281947135925292969e-01 -7.468375563621520996e-02 1.749061048030853271e-01 -8.639883995056152344e-02 9.217492491006851196e-02 5.899995565414428711e-03 6.258535385131835938e-02 3.375536575913429260e-02 3.648471087217330933e-02 1.966430991888046265e-01 -3.277724683284759521e-01 -5.831297487020492554e-02 -7.348517328500747681e-02 -1.352767497301101685e-01 -6.182894483208656311e-02 -1.459208428859710693e-01 1.838864684104919434e-01 2.177685499191284180e-01 -3.917662054300308228e-02 1.266584247350692749e-01 3.232737183570861816e-01 1.210237815976142883e-01 -2.664693593978881836e-01 2.266095280647277832e-01 1.100484877824783325e-01 -3.819363415241241455e-01 1.845310181379318237e-01 -2.068294733762741089e-01 8.192411065101623535e-02 3.225100040435791016e-01 3.950778394937515259e-02 6.023808941245079041e-02
-6.502176821231842041e-02 -1.635327190160751343e-01 4.063251018524169922e-01 -9.295315295457839966e-02 7.201945036649703979e-02 -2.531830370426177979e-01 1.810266822576522827e-01 -2.292988896369934082e-01 -1.257546339184045792e-02 7.866257429122924805e-02 -2.603428997099399567e-02 4.067526385188102722e-02 -3.041894137859344482e-01 -1.173039600253105164e-01 2.655124962329864502e-01 4.499819502234458923e-02 6.861434876918792725e-02 2.787052094936370850e-01 1.501150578260421753e-01 -3.021662123501300812e-02 3.028647303581237793e-01 7.917778939008712769e-02 -9.228454530239105225e-02 2.392154335975646973e-01 1.858856230974197388e-01 -2.557018697261810303e-01 1.274939775466918945e-01 -1.060858443379402161e-01 1.883159973658621311e-03 2.341012209653854370e-01 -2.123338356614112854e-02 2.980006672441959381e-02
-1.307398825883865356e-01 -2.345636934041976929e-01 2.951875030994415283e-01 8.887959644198417664e-03 1.750591397285461426e-01 -3.298099040985107422e-01 1.717842519283294678e-01 -1.763813942670822144e-01 -3.966206312179565430e-02 7.577156275510787964e-02 1.864643953740596771e-02 -1.240412294864654541e-01 -2.775857150554656982e-01 -9.330554306507110596e-02 2.461857199668884277e-01 -8.846678584814071655e-02 1.413738727569580078e-01 3.106280863285064697e-01 -3.435348346829414368e-02 -7.838445156812667847e-02 2.141246497631072998e-01 6.893199682235717773e-02 -1.767029054462909698e-03 2.345715612173080444e-01 1.916567534208297729e-01 -3.021542727947235107e-01 7.585611194372177124e-02 -1.691133230924606323e-01 7.375311106443405151e-02 2.301435768604278564e-01 6.506635248661041260e-02 9.454708546400070190e-02
1.153531894087791443e-01 -1.597283631563186646e-01 2.960896492004394531e-01 1.536134034395217896e-01 4.409985151141881943e-03 1.732736229896545410e-01 2.421552091836929321e-01 1.675643771886825562e-02 1.281886100769042969e-01 -1.064699701964855194e-02 -2.365119606256484985e-01 -1.022052466869354248e-01 1.092276200652122498e-01 2.549103200435638428e-01 7.110606878995895386e-02 -2.392333596944808960e-01 7.957579195499420166e-02 8.354130387306213379e-02 1.382830440998077393e-01 -1.591519117355346680e-01 9.570565074682235718e-02 -3.823881745338439941e-01 4.634752497076988220e-02 1.757766902446746826e-01 1.300426870584487915e-01 -3.741381764411926270e-01 1.276692599058151245e-01 -4.281038418412208557e-02 -2.918947935104370117e-01 3.716275095939636230e-02 7.437693327665328979e-02 -1.596751362085342407e-01
2.464245259761810303e-01 2.053590491414070129e-02 1.135094240307807922e-01 2.070855498313903809e-01 -1.108628232032060623e-02 9.561115503311157227e-02 1.990638226270675659e-01 3.202793002128601074e-02 2.068787515163421631e-01 -5.408339202404022217e-02 -1.280228048563003540e-01 8.321505039930343628e-03 6.666825711727142334e-02 3.614316582679748535e-01 3.998896852135658264e-02 -1.221380084753036499e-01 3.119771480560302734e-01 1.176886186003684998e-01 6.248691305518150330e-02 1.275315135717391968e-01 1.734691858291625977e-01 -2.227220982313156128e-01 3.181112706661224365e-01 -3.642160445451736450e-02 -1.613941043615341187e-02 -4.773404300212860107e-01 1.199839264154434204e-01 1.808811351656913757e-02 6.454561650753021240e-02 1.572223752737045288e-01 1.668261438608169556e-01 -7.918149232864379883e-02
1.643184274435043335e-01 -3.208206593990325928e-01 2.064429074525833130e-01 -9.977309405803680420e-02 -9.189612418413162231e-02 -1.676183491945266724e-01 1.263535469770431519e-01 -2.198658287525177002e-01 1.504960805177688599e-01 1.277613639831542969e-01 -6.033737212419509888e-02 7.607346773147583008e-02 2.269355393946170807e-02 -4.187114536762237549e-02 -1.513562910258769989e-02 2.456207275390625000e-01 7.794364541769027710e-02 3.491291776299476624e-02 -2.336084842681884766e-01 1.988669782876968384e-01 2.054476737976074219e-01 -8.318327367305755615e-03 -1.157880127429962158e-01 3.107267618179321289e-01 1.222834065556526184e-01 -4.223055839538574219e-01 -1.054090857505798340e-01 5.709940940141677856e-02 1.443579792976379395e-02 -4.425611719489097595e-02 2.099276483058929443e-01 3.128454387187957764e-01
1.316590160131454468e-01 -6.569129973649978638e-02 -1.469066739082336426e-01 2.520659938454627991e-03 1.206281632184982300e-01 4.330089688301086426e-01 3.658252954483032227e-01 -2.376394867897033691e-01 -1.417165249586105347e-01 1.204337105154991150e-01 -9.819765388965606689e-02 -7.680466026067733765e-02 -2.399102300405502319e-01 -7.148437947034835815e-02 -1.154060363769531250e-01 -4.702828451991081238e-02 2.647079341113567352e-02 2.319307178258895874e-01 -8.898588269948959351e-02 1.051032170653343201e-02 -1.106911897659301758e-01 -3.072761930525302887e-02 -4.944938048720359802e-02 5.927491188049316406e-02 7.723886054009199142e-03 -5.236287713050842285e-01 -2.606354840099811554e-02 1.753050833940505981e-01 2.012714892625808716e-01 -3.975192457437515259e-02 5.745413899421691895e-02 5.797532200813293457e-02
4.083118140697479248e-01 -7.513462007045745850e-02 1.143203116953372955e-02 4.675411283969879150e-01 1.882955729961395264e-01 1.566991508007049561e-01 9.170386195182800293e-02 -2.654479444026947021e-01 -2.360077202320098877e-01 7.643599063158035278e-02 5.169738829135894775e-02 9.697039425373077393e-02 -8.189520239830017090e-02 4.032731801271438599e-02 -4.039148241281509399e-02 -6.521776784211397171e-03 1.769681125879287720e-01 2.792188823223114014e-01 1.805872321128845215e-01 1.695768535137176514e-01 1.738488376140594482e-01 -3.205667063593864441e-02 3.597909817472100258e-03 1.453997790813446045e-01 1.461425125598907471e-01 -2.549379169940948486e-01 9.521947801113128662e-02 1.586259007453918457e-01 -3.589293733239173889e-02 -1.081333495676517487e-02 5.443900823593139648e-02 -1.959615349769592285e-01
1.519462764263153076e-01 -1.748172193765640259e-01 1.298075020313262939e-01 -3.644408192485570908e-03 -2.131108194589614868e-01 3.180744349956512451e-01 -1.381154805421829224e-01 -1.385715752840042114e-01 1.700799018144607544e-01 2.118469923734664917e-01 -4.239403456449508667e-02 -2.387008666992187500e-01 -3.260197639465332031e-01 -3.000174183398485184e-03 1.848767139017581940e-02 -9.528607130050659180e-02 1.474059671163558960e-01 3.887774944305419922e-01 -3.858379554003477097e-03 1.891707181930541992e-01 1.857022345066070557e-01 -1.075526177883148193e-01 -2.119026146829128265e-02 1.236739903688430786e-01 -1.684378385543823242e-01 -2.675562202930450439e-01 6.981819868087768555e-02 9.926868975162506104e-02 2.138548344373703003e-02 -1.077155098319053650e-01 -1.539482921361923218e-01 -2.745927870273590088e-01
1.819591820240020752e-01 -4.815567284822463989e-02 2.703660726547241211e-01 -1.633814275264739990e-01 1.069651097059249878e-01 1.388869434595108032e-01 2.706948220729827881e-01 -3.082268536090850830e-01 2.281672656536102295e-01 1.265832185745239258e-01 -2.018915861845016479e-01 2.943247258663177490e-01 -1.852331459522247314e-01 -6.255716830492019653e-02 3.293601870536804199e-01 -1.750733703374862671e-01 1.203826814889907837e-01 -5.496118962764739990e-02 1.609295755624771118e-01 1.344998329877853394e-01 -1.575204879045486450e-01 -4.364077001810073853e-02 1.518426928669214249e-02 1.647869199514389038e-01 -1.621946245431900024e-01 -2.200120538473129272e-01 4.940857738256454468e-02 -1.108471006155014038e-01 -1.408573836088180542e-01 -1.204738914966583252e-01 2.301509231328964233e-01 2.401760220527648926e-02
7.012049108743667603e-02 -2.989614009857177734e-01 2.321195602416992188e-01 3.828884288668632507e-02 2.657381296157836914e-01 -7.726800441741943359e-02 1.416109651327133179e-01 -9.017724543809890747e-03 3.071765229105949402e-02 2.273084074258804321e-01 -7.712392508983612061e-02 -2.130944728851318359e-01 -1.450142115354537964e-01 3.720606565475463867e-01 2.533552944660186768e-01 3.483724594116210938e-02 1.849538534879684448e-01 -5.511789023876190186e-02 1.379322260618209839e-01 9.278520010411739349e-03 -1.090034842491149902e-01 7.593317329883575439e-02 -1.452961564064025879e-02 1.847871989011764526e-01 3.094407916069030762e-01 -1.724675297737121582e-01 2.678885161876678467e-01 6.279333680868148804e-02 8.864098042249679565e-02 -2.231949269771575928e-01 1.929670423269271851e-01 1.425793021917343140e-01
2.208913266658782959e-01 -2.686021625995635986e-01 1.831819117069244385e-01 -1.453802436590194702e-01 1.102292016148567200e-01 5.294647067785263062e-02 3.091090321540832520e-01 -2.184285670518875122e-01 -5.062866210937500000e-02 1.894627809524536133e-01 -1.231512427330017090e-01 -1.298123449087142944e-01 1.858618557453155518e-01 2.665872573852539062e-01 2.249529063701629639e-01 -2.194169908761978149e-01 1.488053947687149048e-01 6.432106345891952515e-02 2.220806032419204712e-01 1.096758320927619934e-01 -2.314717881381511688e-02 6.705512106418609619e-02 5.155527964234352112e-02 -2.873077392578125000e-01 -8.420114964246749878e-02 -3.124702572822570801e-01 2.183650732040405273e-01 1.587703637778759003e-02 9.100253134965896606e-02 6.975593417882919312e-02 2.155772596597671509e-01 -3.419503197073936462e-02
-1.004200205206871033e-01 -4.743570461869239807e-02 1.671242266893386841e-01 -1.257853806018829346e-01 2.225054055452346802e-01 -1.324510872364044189e-01 1.257648468017578125e-01 -3.678391873836517334e-01 2.670192122459411621e-01 -1.340256333351135254e-01 -1.898706853389739990e-01 -9.648788720369338989e-02 -5.725590139627456665e-02 2.795981466770172119e-01 -7.358438521623611450e-02 -1.454493552446365356e-01 -3.298990800976753235e-02 1.788407713174819946e-01 3.138449192047119141e-01 4.905241727828979492e-02 -2.202424407005310059e-02 -7.347291707992553711e-02 -4.529922455549240112e-02 8.718229830265045166e-02 1.603105962276458740e-01 -2.891961932182312012e-01 7.420507818460464478e-02 2.735370304435491562e-03 3.135412335395812988e-01 1.700233668088912964e-01 2.039729505777359009e-01 -2.234061360359191895e-01
1.743359565734863281e-01 -2.567323148250579834e-01 1.233311668038368225e-01 2.912763506174087524e-02 2.578162848949432373e-01 1.151661723852157593e-01 8.942856639623641968e-02 6.961947679519653320e-02 2.246295958757400513e-01 2.218140512704849243e-01 -1.980933845043182373e-01 -1.765803694725036621e-01 2.695632278919219971e-01 -1.751833409070968628e-01 -2.241189926862716675e-01 -1.414558440446853638e-01 1.403804123401641846e-01 2.144198305904865265e-02 2.237221449613571167e-01 9.299152879975736141e-04 1.093706414103507996e-01 -2.166750431060791016e-01 2.089039981365203857e-01 5.015640333294868469e-02 1.840482652187347412e-01 -3.514128923416137695e-01 2.019454240798950195e-01 2.049077898263931274e-01 -6.540403515100479126e-02 1.441141217947006226e-01 1.010702829807996750e-02 -1.040063574910163879e-01
1.274076551198959351e-01 -1.714756786823272705e-01 3.050810992717742920e-01 1.864862591028213501e-01 3.632690906524658203e-01 6.240994855761528015e-02 -5.252041295170783997e-02 7.814764231443405151e-02 2.586642801761627197e-01 3.336606174707412720e-02 4.616226255893707275e-02 -1.623960733413696289e-01 2.982699312269687653e-02 1.447449997067451477e-02 6.509082019329071045e-02 -3.098475635051727295e-01 2.460395842790603638e-01 1.727728694677352905e-01 1.445239335298538208e-01 9.591662883758544922e-02 3.221225365996360779e-02 -1.113130748271942139e-01 -3.800154477357864380e-02 7.075108587741851807e-02 -1.144190281629562378e-01 -3.922831714153289795e-01 1.468724906444549561e-01 1.117766499519348145e-01 3.312599658966064453e-01 1.517227292060852051e-01 9.881561249494552612e-02 -3.094611689448356628e-03
1.753477603197097778e-01 -1.586966216564178467e-01 2.241309434175491333e-01 2.713202871382236481e-02 9.782698005437850952e-02 -2.543483376502990723e-01 2.068669795989990234e-01 4.917909577488899231e-02 -1.454479247331619263e-01 2.664494812488555908e-01 -9.698358923196792603e-02 -4.374296218156814575e-02 -2.362173348665237427e-01 1.236876659095287323e-02 -8.697189390659332275e-03 7.153715938329696655e-02 8.067720383405685425e-02 2.277249544858932495e-01 -1.901003718376159668e-02 7.340777665376663208e-02 -9.316971153020858765e-02 8.918788284063339233e-02 -2.649435997009277344e-01 3.128651380538940430e-01 -1.188398059457540512e-02 -4.208704829216003418e-01 1.731010526418685913e-01 -1.566710472106933594e-01 -4.408533871173858643e-02 2.748207449913024902e-01 2.255749106407165527e-01 6.177225615829229355e-03
2.866368591785430908e-01 -1.837525749579071999e-03 4.094606935977935791e-01 -1.339463740587234497e-01 2.980647049844264984e-02 5.002197623252868652e-02 5.109780281782150269e-02 -2.108080685138702393e-01 2.094568759202957153e-01 2.872307002544403076e-01 -1.296697258949279785e-01 1.313529461622238159e-01 -1.650541424751281738e-01 -1.383565366268157959e-01 -1.245733797550201416e-01 4.099117964506149292e-02 -8.432425558567047119e-02 8.945815265178680420e-02 7.764356676489114761e-03 1.159074436873197556e-02 5.465624108910560608e-02 -1.865961402654647827e-01 2.863844633102416992e-01 2.672439515590667725e-01 -1.818084716796875000e-01 -3.793167471885681152e-01 4.226680845022201538e-03 -1.265592277050018311e-01 6.611959636211395264e-02 -2.034372985363006592e-01 -7.813446968793869019e-02 -7.991196215152740479e-02
4.154526889324188232e-01 -8.152327686548233032e-02 2.547473311424255371e-01 2.733004512265324593e-04 1.592203043401241302e-02 -1.193913072347640991e-01 1.512160450220108032e-01 -1.815937459468841553e-01 -3.185481578111648560e-02 5.361952260136604309e-02 -1.054500788450241089e-01 4.031150788068771362e-02 -8.615598082542419434e-02 1.359621733427047729e-01 -1.263780146837234497e-01 3.380535636097192764e-03 -2.124195843935012817e-01 3.127858638763427734e-01 -1.501524746417999268e-01 -1.900663413107395172e-02 -4.048677906394004822e-02 -1.708595901727676392e-01 1.505968421697616577e-01 5.165241286158561707e-02 -2.940976917743682861e-01 -4.090492725372314453e-01 1.810056865215301514e-01 3.139361441135406494e-01 1.211269795894622803e-01 3.159588202834129333e-02 3.644172847270965576e-02 -5.296408757567405701e-02
-1.119949892163276672e-01 -1.360635161399841309e-01 3.435139656066894531e-01 2.023317664861679077e-01 7.517299801111221313e-02 1.152457147836685181e-01 3.581694662570953369e-01 -7.211928069591522217e-02 -2.709326148033142090e-02 3.019128367304801941e-02 -1.713391244411468506e-01 -4.576698243618011475e-01 -9.095200896263122559e-02 -1.025835126638412476e-01 8.219771087169647217e-02 -1.684267669916152954e-01 1.466908901929855347e-01 6.396403908729553223e-02 -3.052289970219135284e-02 1.361397504806518555e-01 1.848139315843582153e-01 -1.479546427726745605e-01 -1.177657246589660645e-01 -1.605854928493499756e-01 -2.988385222852230072e-02 -3.572390675544738770e-01 2.272078208625316620e-02 2.330874092876911163e-02 2.855687141418457031e-01 1.115612965077161789e-02 -9.795376658439636230e-02 3.975917026400566101e-02
1.942125894129276276e-02 -3.379289209842681885e-01 2.905474901199340820e-01 1.829945296049118042e-01 6.999187916517257690e-02 1.942052841186523438e-01 2.033148556947708130e-01 -1.002649962902069092e-01 1.629185825586318970e-01 -6.647980958223342896e-02 -1.691869199275970459e-01 -8.442533761262893677e-02 7.485713809728622437e-02 2.901709079742431641e-01 1.631370633840560913e-01 -1.210445687174797058e-01 -6.130052730441093445e-02 1.102960705757141113e-01 7.940641045570373535e-02 3.552337586879730225e-01 2.457570433616638184e-01 -2.658089995384216309e-01 2.486882209777832031e-01 1.297963410615921021e-01 2.079509198665618896e-02 -1.634487211704254150e-01 9.199553728103637695e-02 -2.789123654365539551e-01 2.329196408390998840e-02 -3.655411303043365479e-02 2.411714754998683929e-02 4.133250564336776733e-02
3.204658329486846924e-01 -2.740595638751983643e-01 -2.177682518959045410e-02 -5.710478499531745911e-02 1.808093786239624023e-01 9.467796236276626587e-02 3.425884544849395752e-01 -2.385444343090057373e-01 -4.205327108502388000e-02 2.799929976463317871e-01 -4.329518601298332214e-02 -1.105564981698989868e-01 1.177505105733871460e-01 -2.533514797687530518e-01 1.042276322841644287e-01 1.917233131825923920e-02 4.552357643842697144e-02 1.469875127077102661e-01 -4.820768162608146667e-02 3.725244998931884766e-01 -3.564437851309776306e-02 3.148231804370880127e-01 -1.610007584095001221e-01 -3.649742575362324715e-03 2.295929193496704102e-01 -1.079509705305099487e-01 -2.367701753973960876e-02 6.821711361408233643e-02 -1.282655168324708939e-03 1.009994596242904663e-01 1.723984181880950928e-01 -1.356006115674972534e-01
2.067608013749122620e-02 -2.641342952847480774e-02 3.441452383995056152e-01 -1.094687879085540771e-01 3.345238864421844482e-01 -7.797890901565551758e-02 6.724895536899566650e-02 -1.317529082298278809e-01 1.443840116262435913e-01 4.147849082946777344e-01 -1.440644413232803345e-01 -8.478531241416931152e-02 -3.268099427223205566e-01 1.982735991477966309e-01 1.028720214962959290e-01 1.028286144137382507e-01 2.334809899330139160e-01 3.033991158008575439e-01 1.763647645711898804e-01 6.426016241312026978e-02 6.862135976552963257e-02 4.961769655346870422e-02 1.017238572239875793e-01 1.049907356500625610e-01 1.500259190797805786e-01 -1.446266472339630127e-01 2.465823292732238770e-01 -2.760309912264347076e-02 9.875512868165969849e-02 2.851176075637340546e-02 -8.234959095716476440e-03 1.204768717288970947e-01
3.282409012317657471e-01 -2.702799439430236816e-01 2.930881381034851074e-01 6.484345346689224243e-02 6.005451083183288574e-02 2.616411447525024414e-01 -1.710484549403190613e-02 3.008573874831199646e-02 -9.467259049415588379e-02 -3.773383796215057373e-02 -7.375012338161468506e-02 -7.620266079902648926e-02 6.459970772266387939e-02 1.548201739788055420e-01 3.678289242088794708e-03 -1.168341785669326782e-01 9.827470034360885620e-02 1.612383276224136353e-01 2.948458492755889893e-01 5.352251231670379639e-02 1.470661163330078125e-01 -1.777748763561248779e-01 -1.260896623134613037e-01 -5.460186675190925598e-02 -1.375908851623535156e-01 -4.271346628665924072e-01 -1.222988404333591461e-02 1.027531102299690247e-01 2.995557188987731934e-01 2.758878171443939209e-01 4.220175370573997498e-02 -1.229779273271560669e-01
2.716301083564758301e-01 -1.334371864795684814e-01 -1.070995628833770752e-01 4.171433746814727783e-01 7.147266715764999390e-02 -8.761510998010635376e-02 3.759109377861022949e-01 -3.701758012175559998e-02 -3.452442586421966553e-02 3.346665501594543457e-01 -7.001079618930816650e-02 4.930608905851840973e-03 -3.519728183746337891e-01 1.004342585802078247e-01 1.917348951101303101e-01 -1.580874323844909668e-01 -1.673226654529571533e-01 2.055498063564300537e-01 9.078276902437210083e-02 -4.544467665255069733e-03 6.586998701095581055e-02 6.068219244480133057e-02 8.458089083433151245e-02 -4.532527923583984375e-02 4.962242394685745239e-02 -3.326028883457183838e-01 1.151494681835174561e-01 3.428437933325767517e-02 -2.042824774980545044e-02 -5.763809755444526672e-02 1.631453335285186768e-01 2.523297443985939026e-03
-1.360446661710739136e-01 -1.392326205968856812e-01 4.169273078441619873e-01 2.430812120437622070e-01 9.738148003816604614e-02 1.406853049993515015e-01 2.560374736785888672e-01 9.012563526630401611e-02 1.936480998992919922e-01 5.511482059955596924e-02 -9.825318120419979095e-04 -9.030671417713165283e-02 6.145258620381355286e-02 2.053942345082759857e-02 1.750295162200927734e-01 -1.569045782089233398e-01 2.316279560327529907e-01 -2.072007581591606140e-02 2.318092137575149536e-01 -1.262572873383760452e-02 2.980956733226776123e-01 -1.203593797981739044e-02 9.131301194429397583e-02 7.611716538667678833e-02 2.592539489269256592e-01 -3.612222671508789062e-01 1.368312537670135498e-01 3.370001912117004395e-02 -2.303333282470703125e-01 1.151664033532142639e-01 1.321314871311187744e-01 -7.515431195497512817e-02
1.526534091681241989e-02 -1.911486387252807617e-01 2.576397359371185303e-01 -9.596559219062328339e-03 6.531833857297897339e-02 -8.143711090087890625e-02 8.934486657381057739e-02 -3.899995684623718262e-01 -1.198349297046661377e-01 4.041918814182281494e-01 2.711384557187557220e-02 -7.393874228000640869e-02 -2.492085993289947510e-01 3.483955515548586845e-03 3.154300153255462646e-01 -1.920240558683872223e-02 -1.788586727343499660e-03 3.874903321266174316e-01 9.724013507366180420e-02 5.518073216080665588e-02 -1.137110814452171326e-01 1.103489920496940613e-01 3.253170475363731384e-02 -1.445402950048446655e-01 1.948222368955612183e-01 -1.854285597801208496e-01 9.419731795787811279e-02 6.396057549864053726e-03 2.433432638645172119e-01 -1.618382483720779419e-01 -1.990510150790214539e-02 -5.563903227448463440e-02
-1.946115046739578247e-01 -2.006290853023529053e-01 2.975606322288513184e-01 -7.106899470090866089e-02 2.130955159664154053e-01 -2.311924099922180176e-01 2.068675458431243896e-01 -1.446679830551147461e-01 -3.460003063082695007e-02 1.298200488090515137e-01 -7.223491370677947998e-02 -3.458385542035102844e-02 -3.401153087615966797e-01 5.153751745820045471e-02 4.049778729677200317e-02 4.950169101357460022e-02 3.980184346437454224e-02 2.961677014827728271e-01 -3.578306734561920166e-02 1.932638348080217838e-03 3.920110762119293213e-01 8.516229689121246338e-02 -1.940400749444961548e-01 2.477785497903823853e-01 -3.492099232971668243e-03 -2.344281375408172607e-01 2.124537974596023560e-01 -1.055181398987770081e-01 1.597083210945129395e-01 1.465220004320144653e-01 8.812892436981201172e-02 -4.767601191997528076e-02
8.196665346622467041e-02 -2.702652849256992340e-02 -1.608169637620449066e-02 1.784380674362182617e-01 -1.612237691879272461e-01 1.127389818429946899e-01 1.393633484840393066e-01 -2.078691571950912476e-01 2.481857389211654663e-01 2.311242669820785522e-01 -5.808228626847267151e-03 -1.184893175959587097e-01 -9.355773031711578369e-02 -8.353278785943984985e-02 1.052412614226341248e-01 -1.523218955844640732e-02 3.549968302249908447e-01 7.924156635999679565e-02 1.965483278036117554e-01 6.604882329702377319e-02 -1.063977554440498352e-01 1.722192466259002686e-01 1.356083899736404419e-01 2.677555382251739502e-01 2.277951538562774658e-01 -2.401023656129837036e-01 -2.227575778961181641e-01 -1.860483288764953613e-01 2.661175131797790527e-01 2.986568510532379150e-01 1.371700763702392578e-01 -1.550091356039047241e-01
2.146243602037429810e-01 -4.202838987112045288e-02 1.317718327045440674e-01 1.985375434160232544e-01 -7.515647262334823608e-02 -2.437382005155086517e-02 5.670325160026550293e-01 -1.706190556287765503e-01 1.181904301047325134e-01 8.783173561096191406e-02 -5.197085067629814148e-02 1.426486223936080933e-01 9.733416885137557983e-02 2.411796152591705322e-01 -5.223103612661361694e-02 7.949165254831314087e-02 4.708894342184066772e-02 -1.957635954022407532e-02 -3.259509801864624023e-02 1.874687708914279938e-02 5.082082748413085938e-02 -1.567385494709014893e-01 2.461192756891250610e-01 2.175231277942657471e-01 1.142877116799354553e-01 -2.469545453786849976e-01 1.869980096817016602e-01 -1.006952673196792603e-01 -1.810861527919769287e-01 2.345490157604217529e-01 1.848790049552917480e-01 -1.920704245567321777e-01
2.488300353288650513e-01 -5.655667558312416077e-02 1.314154118299484253e-01 -1.053777188062667847e-01 1.973913237452507019e-02 2.193393111228942871e-01 1.306632757186889648e-01 -2.785052359104156494e-01 1.729987561702728271e-01 1.776491254568099976e-01 -5.231294035911560059e-02 -2.302912250161170959e-02 9.395513683557510376e-02 -9.137840569019317627e-02 5.004884675145149231e-02 -3.077444732189178467e-01 -1.440527290105819702e-01 5.609038472175598145e-01 -1.911859586834907532e-02 -6.336186081171035767e-02 6.167260557413101196e-02 2.810003608465194702e-02 -5.212685465812683105e-02 -1.462646871805191040e-01 9.778689593076705933e-02 -3.228520452976226807e-01 9.392625093460083008e-02 2.830310463905334473e-01 -8.644673973321914673e-02 5.450930818915367126e-02 2.127359248697757721e-02 -4.647381603717803955e-02
1.050985455513000488e-01 -2.226644307374954224e-01 2.299904376268386841e-01 1.164737492799758911e-01 1.366869658231735229e-01 9.817298501729965210e-02 2.621915936470031738e-01 1.240021660923957825e-01 1.329574435949325562e-01 2.219227552413940430e-01 -1.498862355947494507e-02 -1.425552964210510254e-01 -1.053703948855400085e-01 2.648738920688629150e-01 1.442200541496276855e-01 -2.306953817605972290e-01 1.328873354941606522e-02 2.473498433828353882e-01 -5.375817418098449707e-03 5.919373035430908203e-02 -4.370942711830139160e-02 -1.442348957061767578e-01 1.456078588962554932e-01 -3.024103343486785889e-01 -1.285442560911178589e-01 -3.533453345298767090e-01 -4.040297865867614746e-02 1.923912912607192993e-01 3.390933275222778320e-01 3.673471882939338684e-02 -5.021551251411437988e-02 1.363013535737991333e-01
2.514635920524597168e-01 -2.214844822883605957e-01 -2.028523385524749756e-01 3.821961581707000732e-01 2.563906610012054443e-01 4.138967394828796387e-02 2.354324162006378174e-01 -7.681907713413238525e-02 2.000944688916206360e-03 6.690660864114761353e-02 -1.688112616539001465e-01 6.798006128519773483e-03 -8.077348023653030396e-02 3.205765038728713989e-02 1.495507061481475830e-01 -1.267603039741516113e-01 1.367165595293045044e-01 1.043829619884490967e-01 1.273732185363769531e-01 -1.723979413509368896e-01 2.341752648353576660e-01 2.297909706830978394e-01 2.810268476605415344e-02 -1.422260254621505737e-01 2.306553572416305542e-01 -4.630789160728454590e-01 -4.843198135495185852e-02 -4.230732098221778870e-03 -2.371701039373874664e-02 -6.161748990416526794e-02 1.163437664508819580e-01 -2.458756603300571442e-02
1.410249918699264526e-01 -3.268100619316101074e-01 2.974984645843505859e-01 -6.834844499826431274e-02 -4.925884306430816650e-02 -1.118009909987449646e-01 2.513144910335540771e-01 -2.637156844139099121e-01 4.558493196964263916e-02 1.924251466989517212e-01 -6.618461012840270996e-02 -1.510300207883119583e-02 4.456345736980438232e-02 1.356230825185775757e-01 1.021598652005195618e-01 1.629086732864379883e-01 1.076813191175460815e-01 1.495281755924224854e-01 -1.210535466670989990e-01 1.796976923942565918e-01 6.313331425189971924e-02 1.736157573759555817e-02 -1.919945180416107178e-01 3.877071440219879150e-01 1.459259390830993652e-01 -2.447544038295745850e-01 -1.183797270059585571e-01 8.767771720886230469e-02 -1.404336281120777130e-02 1.706211455166339874e-02 1.993207186460494995e-01 3.405108451843261719e-01
2.597687765955924988e-02 -1.685972660779953003e-01 3.852652311325073242e-01 3.366120159626007080e-02 1.207741498947143555e-01 -1.780355162918567657e-02 3.132956027984619141e-01 1.520433183759450912e-02 -7.022347301244735718e-02 1.950732916593551636e-01 -1.003127768635749817e-01 -3.103969693183898926e-01 2.200179398059844971e-01 -9.701082855463027954e-02 7.316647469997406006e-02 -1.954938471317291260e-01 1.421407610177993774e-01 1.244690865278244019e-01 1.526874303817749023e-02 -3.746182192116975784e-03 1.293230354785919189e-01 -5.342235788702964783e-02 7.275445014238357544e-02 -1.895223259925842285e-01 5.000993609428405762e-02 -4.697716832160949707e-01 1.124016270041465759e-01 1.435216423124074936e-02 1.468107998371124268e-01 2.496713846921920776e-01 9.075595438480377197e-02 -1.799405962228775024e-01
2.086796239018440247e-02 -5.892279371619224548e-02 2.174940407276153564e-01 3.197395429015159607e-02 4.875832702964544296e-03 1.939413994550704956e-01 4.628914296627044678e-01 -1.610354632139205933e-01 -1.152508035302162170e-01 2.299621403217315674e-01 -1.947494745254516602e-01 5.283307656645774841e-02 -1.845000386238098145e-01 -1.726910769939422607e-01 -2.192412503063678741e-02 1.205684617161750793e-02 -6.207506731152534485e-02 -1.321043819189071655e-01 -2.926665544509887695e-01 -5.628872662782669067e-03 1.732310280203819275e-02 2.992250919342041016e-01 -1.539203226566314697e-01 2.184626758098602295e-01 8.250876329839229584e-03 -4.132560491561889648e-01 -4.946743324398994446e-02 -2.513648010790348053e-02 2.004308253526687622e-01 -1.139792986214160919e-02 1.257560551166534424e-01 -1.638928987085819244e-02
-2.484142631292343140e-01 -2.996159493923187256e-01 5.319969058036804199e-01 2.447654604911804199e-01 2.672493457794189453e-01 1.239406391978263855e-01 2.843748629093170166e-01 -2.079249173402786255e-01 6.897936761379241943e-02 3.180464357137680054e-02 -2.111968547105789185e-01 -4.078718647360801697e-02 -1.454710680991411209e-02 1.713269017636775970e-02 -2.835017815232276917e-02 8.492705225944519043e-02 3.192368149757385254e-02 1.737175881862640381e-01 2.022804319858551025e-01 -4.790789261460304260e-02 1.421498358249664307e-01 -1.392467916011810303e-01 4.402769729495048523e-02 -2.908045239746570587e-02 -9.634584933519363403e-02 -2.123021483421325684e-01 1.735751777887344360e-01 8.006796985864639282e-02 -1.208265647292137146e-01 2.001442946493625641e-02 6.168674677610397339e-02 8.750352263450622559e-02
1.099697947502136230e-01 -1.455062478780746460e-01 -7.743076886981725693e-03 -1.185523122549057007e-01 -2.507237344980239868e-02 -1.368931680917739868e-01 3.218013644218444824e-01 -2.627209722995758057e-01 1.247933581471443176e-01 2.977037727832794189e-01 -3.609952330589294434e-02 -5.060016736388206482e-02 -2.372445911169052124e-01 -2.429800331592559814e-01 -2.310568392276763916e-01 -2.871345281600952148e-01 -6.874905526638031006e-02 -3.984616696834564209e-02 2.096238583326339722e-01 3.181387186050415039e-01 1.075980663299560547e-01 -1.369733065366744995e-01 1.152511313557624817e-01 9.143196046352386475e-02 -9.077707678079605103e-02 -2.414020001888275146e-01 -1.881739199161529541e-01 -4.935147613286972046e-02 -1.014195680618286133e-01 2.250662893056869507e-01 1.611494272947311401e-01 -8.203868567943572998e-02
-3.593147918581962585e-02 -1.486637443304061890e-01 2.475804090499877930e-01 2.189041823148727417e-01 2.434137463569641113e-02 -3.808622434735298157e-02 1.718659102916717529e-01 -4.025017917156219482e-01 2.802750170230865479e-01 -7.228125631809234619e-02 -2.034949362277984619e-01 -8.026055991649627686e-02 6.834144890308380127e-02 8.015163987874984741e-02 -1.072681844234466553e-01 -9.959691762924194336e-02 2.154453545808792114e-01 2.293657660484313965e-01 3.542889654636383057e-01 -1.447982192039489746e-01 4.791402071714401245e-02 -7.153785228729248047e-02 6.407450884580612183e-02 1.794374883174896240e-01 1.649195700883865356e-01 -2.974746525287628174e-01 1.060603931546211243e-02 -5.073019489645957947e-02 1.818415969610214233e-01 2.262350916862487793e-01 2.506920322775840759e-02 1.310366690158843994e-01
2.313869297504425049e-01 -2.746644318103790283e-01 -1.415156126022338867e-01 -1.150218173861503601e-01 1.977364718914031982e-01 1.064409241080284119e-01 4.487044811248779297e-01 -2.169773876667022705e-01 5.698784440755844116e-02 1.552439630031585693e-01 -1.604967713356018066e-01 1.104669272899627686e-02 -3.279908001422882080e-02 -2.320436537265777588e-01 1.970739662647247314e-01 1.364344060420989990e-01 -1.718977279961109161e-02 8.704905211925506592e-02 2.283818088471889496e-02 2.957301139831542969e-01 -6.962525844573974609e-02 2.526095509529113770e-01 -5.731393769383430481e-02 1.445687115192413330e-01 3.111013472080230713e-01 -1.154311597347259521e-01 -9.690053761005401611e-03 2.047841809689998627e-02 -2.032125182449817657e-02 6.329261511564254761e-02 1.974258422851562500e-01 -1.749390959739685059e-01
-1.625288277864456177e-01 1.282941699028015137e-01 1.259532272815704346e-01 7.470468431711196899e-02 1.943257451057434082e-01 7.591339200735092163e-02 2.678731381893157959e-01 -3.339736759662628174e-01 5.402132496237754822e-02 1.655489206314086914e-01 -4.407778382301330566e-02 3.410651981830596924e-01 -1.821765303611755371e-01 2.929555997252464294e-02 1.618402749300003052e-01 -8.038936555385589600e-02 1.942817121744155884e-01 4.209061712026596069e-02 1.429210007190704346e-01 1.376312077045440674e-01 -1.870582066476345062e-02 -1.292403787374496460e-01 -1.230129078030586243e-01 1.759162396192550659e-01 -4.397264495491981506e-02 -2.986574769020080566e-01 -7.292005419731140137e-02 -7.966864109039306641e-02 1.322025619447231293e-02 3.946122527122497559e-01 1.984036415815353394e-01 -2.312930971384048462e-01
2.331896722316741943e-01 -2.016647309064865112e-01 9.998756647109985352e-02 -6.907644867897033691e-02 -5.490519106388092041e-02 8.149286359548568726e-02 -4.011372476816177368e-02 -3.312069773674011230e-01 3.607715368270874023e-01 -6.406821310520172119e-02 -1.635689437389373779e-01 8.081096410751342773e-02 -3.073302507400512695e-01 1.018007472157478333e-01 -7.089501619338989258e-02 2.718920409679412842e-01 1.235418543219566345e-01 2.480190433561801910e-02 -2.372243255376815796e-02 -1.118007898330688477e-01 1.795483231544494629e-01 -2.163404822349548340e-01 -1.480590365827083588e-02 -5.080310255289077759e-02 -1.419576853513717651e-01 -3.302097618579864502e-01 -3.500911965966224670e-02 -2.616500854492187500e-02 3.731073737144470215e-01 9.314181655645370483e-02 1.400931179523468018e-01 -9.228766709566116333e-02
1.066642254590988159e-02 -1.557572484016418457e-01 3.923764526844024658e-01 -2.479495555162429810e-01 9.569783508777618408e-02 -5.751991271972656250e-02 1.796093285083770752e-01 -8.688425272703170776e-02 1.382267177104949951e-01 1.222355440258979797e-01 -2.269743680953979492e-01 -6.387200206518173218e-02 1.408714218996465206e-03 1.778070032596588135e-01 -4.749894514679908752e-02 1.347030848264694214e-01 -7.609628140926361084e-02 1.937874406576156616e-01 3.801483288407325745e-02 -6.825272738933563232e-02 2.506771683692932129e-01 -4.387812316417694092e-02 3.815365433692932129e-01 9.615662693977355957e-02 7.200912386178970337e-02 -4.211002886295318604e-01 3.103678226470947266e-01 -6.362403184175491333e-02 -4.487882182002067566e-02 -2.796100452542304993e-02 6.516151875257492065e-02 -8.539371192455291748e-02
-2.293228954076766968e-01 -2.832506299018859863e-01 3.243551850318908691e-01 3.123025596141815186e-02 -4.627482220530509949e-02 -1.799877434968948364e-01 3.952714055776596069e-02 -1.105901077389717102e-01 2.215178012847900391e-01 2.548950612545013428e-01 -9.423062950372695923e-02 1.994397491216659546e-02 -1.577920913696289062e-01 -6.191124394536018372e-02 1.100295260548591614e-01 6.810406595468521118e-02 5.145343393087387085e-02 4.309210181236267090e-02 2.472994625568389893e-01 6.230308674275875092e-03 2.990621030330657959e-01 8.498974889516830444e-02 1.887612342834472656e-01 -7.435756176710128784e-02 -5.597351118922233582e-02 -3.826924562454223633e-01 -6.313759088516235352e-02 1.397140622138977051e-01 -2.668989300727844238e-01 2.374828793108463287e-02 3.002473711967468262e-01 -7.288596779108047485e-02
4.089253023266792297e-03 -2.559551894664764404e-01 -1.038655289448797703e-03 2.396504431962966919e-01 7.358580827713012695e-02 -1.634926944971084595e-01 1.770391464233398438e-01 -3.398110568523406982e-01 -7.248900830745697021e-02 2.265467494726181030e-01 -6.417353451251983643e-02 -6.768631935119628906e-02 -7.198794186115264893e-02 -1.977425366640090942e-01 3.761237263679504395e-01 4.449838101863861084e-01 2.643506415188312531e-02 9.308587759733200073e-02 1.600818522274494171e-02 1.507305055856704712e-01 4.750820994377136230e-02 -1.194423958659172058e-01 8.667466044425964355e-02 3.066650964319705963e-02 -3.522806614637374878e-02 -1.457726508378982544e-01 1.851030439138412476e-01 8.823446929454803467e-02 1.543223410844802856e-01 -2.436000481247901917e-02 2.984337806701660156e-01 1.170851588249206543e-01
1.920844614505767822e-01 -1.891491264104843140e-01 2.299920916557312012e-01 -6.772703677415847778e-02 2.912051677703857422e-01 -1.219674199819564819e-02 -6.740473955869674683e-02 2.161174267530441284e-01 1.925191581249237061e-01 2.844361066818237305e-01 -1.594965606927871704e-01 1.307825446128845215e-01 -2.009367793798446655e-01 1.678606867790222168e-01 1.687407791614532471e-01 1.752592772245407104e-01 1.299728006124496460e-01 -1.502848044037818909e-02 6.267509609460830688e-02 -1.763317734003067017e-01 2.138837277889251709e-01 -3.231834992766380310e-02 2.204307764768600464e-01 -6.890427786856889725e-03 1.441383808851242065e-01 -3.755292296409606934e-01 6.983803957700729370e-02 8.274938166141510010e-02 1.663964590989053249e-03 8.191534131765365601e-02 3.351663947105407715e-01 -7.246171683073043823e-02
1.933988332748413086e-01 -4.497149884700775146e-01 4.842443391680717468e-02 6.554804742336273193e-02 6.314194947481155396e-02 -6.271446496248245239e-02 7.588875479996204376e-03 1.153907924890518188e-01 1.211698129773139954e-01 2.201624810695648193e-01 -2.286273390054702759e-01 4.309914261102676392e-02 -1.064996197819709778e-01 -6.550513207912445068e-02 9.831319563090801239e-03 3.126831352710723877e-02 1.240152269601821899e-01 9.026480466127395630e-02 1.768182814121246338e-01 1.040087267756462097e-01 3.114777505397796631e-01 -1.732120662927627563e-02 -2.127801775932312012e-01 2.726319432258605957e-01 1.226955577731132507e-01 -2.572073638439178467e-01 2.484835237264633179e-01 7.904066890478134155e-02 -1.983777061104774475e-02 3.899158537387847900e-01 1.191426888108253479e-01 8.591204881668090820e-03
-1.991851255297660828e-02 -3.535715043544769287e-01 3.546270430088043213e-01 1.102061197161674500e-01 -2.721844241023063660e-03 -3.944476693868637085e-02 2.367635518312454224e-01 -6.525317579507827759e-02 1.199274584650993347e-01 1.160642877221107483e-01 -1.373122483491897583e-01 -2.749674320220947266e-01 1.087776198983192444e-01 -2.947572767734527588e-01 1.142198145389556885e-01 -3.093890547752380371e-01 5.402928590774536133e-02 -2.085285261273384094e-02 1.023350954055786133e-01 3.165249945595860481e-04 9.627567976713180542e-02 -2.293381541967391968e-01 -8.057890459895133972e-03 -8.494176901876926422e-03 -8.303335309028625488e-02 -3.829594850540161133e-01 1.102067995816469193e-03 2.497468143701553345e-02 1.602407991886138916e-01 2.532601952552795410e-01 -6.774587184190750122e-02 -1.435118317604064941e-01
1.263090819120407104e-01 -1.295773088932037354e-01 1.177934184670448303e-02 -9.297461062669754028e-02 -8.287091553211212158e-02 9.643556177616119385e-02 -1.212866082787513733e-01 -2.873985171318054199e-01 -1.401536911725997925e-01 2.524808645248413086e-01 -4.554868489503860474e-02 -9.030307084321975708e-02 -4.337037727236747742e-02 4.550107195973396301e-02 -4.841300100088119507e-02 -3.590243458747863770e-01 -1.011830866336822510e-01 3.963376283645629883e-01 5.297368764877319336e-02 -9.453717619180679321e-02 2.723984122276306152e-01 -1.281147599220275879e-01 -4.131723567843437195e-02 7.144834846258163452e-02 2.333101350814104080e-03 -4.398171305656433105e-01 1.957743465900421143e-01 2.308880090713500977e-01 -4.979421943426132202e-02 -1.721411496400833130e-01 1.497159153223037720e-01 9.200738742947578430e-03
2.734609246253967285e-01 -1.783604323863983154e-01 1.953146606683731079e-01 1.768534928560256958e-01 2.570438683032989502e-01 2.957859933376312256e-01 3.124738112092018127e-02 -3.085008263587951660e-01 -4.320350289344787598e-02 8.382479101419448853e-02 -3.370805084705352783e-02 1.747707873582839966e-01 3.219721466302871704e-02 7.135822623968124390e-02 1.816295385360717773e-01 -2.064153403043746948e-01 -9.933181852102279663e-02 -3.823083639144897461e-02 -3.644623979926109314e-02 1.719595640897750854e-01 7.842191308736801147e-02 8.353927731513977051e-02 5.459085479378700256e-02 8.882408589124679565e-02 4.394187331199645996e-01 -2.509461343288421631e-01 -1.812151446938514709e-02 -2.857672981917858124e-03 4.725032672286033630e-02 3.060510754585266113e-01 -1.760117411613464355e-01 4.967218637466430664e-02
2.444205433130264282e-01 -3.858836591243743896e-01 1.820861399173736572e-01 6.840388476848602295e-02 -3.872993215918540955e-02 -2.177972197532653809e-01 2.271874099969863892e-01 -2.254111617803573608e-01 3.846455737948417664e-02 1.346919089555740356e-01 -1.483885105699300766e-02 1.084836572408676147e-01 2.070642635226249695e-02 2.863919548690319061e-02 -8.145953714847564697e-02 1.051694601774215698e-01 1.475430577993392944e-01 2.003518044948577881e-01 -1.763803958892822266e-01 1.685715317726135254e-01 2.403121739625930786e-01 -5.691890046000480652e-02 -2.232658714056015015e-01 2.536235153675079346e-01 1.756624877452850342e-02 -2.468447387218475342e-01 -1.388996243476867676e-01 6.312786787748336792e-02 1.345140784978866577e-01 3.991281846538186073e-04 2.125883549451828003e-01 3.274094164371490479e-01
1.991120129823684692e-01 -3.142275810241699219e-01 1.847139000892639160e-01 -3.537325421348214149e-03 -3.618141636252403259e-02 -1.443495899438858032e-01 5.321887135505676270e-02 -2.817593812942504883e-01 1.483916491270065308e-02 3.099165856838226318e-01 -2.828604280948638916e-01 -1.644078791141510010e-01 1.670743711292743683e-02 1.662778407335281372e-01 7.292030751705169678e-02 2.399377673864364624e-01 2.664567157626152039e-02 9.810445457696914673e-02 -2.831060998141765594e-02 2.351797819137573242e-01 1.076934188604354858e-01 5.339734256267547607e-02 -2.154955118894577026e-01 2.768389582633972168e-01 1.001396775245666504e-01 -2.714464962482452393e-01 -7.664024084806442261e-02 1.202407777309417725e-01 1.442273557186126709e-01 -7.796216756105422974e-02 6.839254498481750488e-02 2.990332841873168945e-01
3.049443066120147705e-01 -1.758327484130859375e-01 -2.297920137643814087e-01 1.697833836078643799e-01 3.087896108627319336e-01 5.077873915433883667e-02 3.117595613002777100e-01 -1.793706268072128296e-01 8.734760433435440063e-02 1.776142269372940063e-01 -3.470044136047363281e-01 -2.081567496061325073e-01 -1.176716908812522888e-01 6.464353948831558228e-02 2.238071337342262268e-02 -2.559021860361099243e-02 1.029255911707878113e-01 -1.696011126041412354e-01 1.041421666741371155e-01 4.467299208045005798e-02 -5.948624573647975922e-03 2.518038749694824219e-01 -9.735831990838050842e-03 -1.735533475875854492e-01 2.214982360601425171e-02 -4.098373949527740479e-01 -1.181165799498558044e-01 -5.781412124633789062e-03 9.557502716779708862e-02 1.689943857491016388e-02 8.566542714834213257e-02 -2.879255218431353569e-03
1.937392726540565491e-02 -1.752401143312454224e-01 3.437255918979644775e-01 3.334702923893928528e-02 -3.237304836511611938e-02 1.681201606988906860e-01 3.704788088798522949e-01 2.898458950221538544e-02 6.109896674752235413e-02 2.842386662960052490e-01 -8.228892832994461060e-02 -1.560472883284091949e-02 -3.422546386718750000e-02 2.119262516498565674e-01 1.844961047172546387e-01 -1.852061450481414795e-01 -5.001466348767280579e-02 8.457180857658386230e-02 1.447571367025375366e-01 7.879091799259185791e-02 -3.125503659248352051e-02 -5.833851639181375504e-03 1.810341775417327881e-01 -3.194338977336883545e-01 -1.909455507993698120e-01 -3.797853291034698486e-01 7.183055579662322998e-02 1.656532138586044312e-01 2.978601455688476562e-01 3.994023799896240234e-02 3.264820436015725136e-03 4.705005791038274765e-03
-5.089734867215156555e-02 -1.029738262295722961e-01 2.508223354816436768e-01 2.352242767810821533e-01 -1.605267524719238281e-01 6.051740422844886780e-02 3.833180963993072510e-01 -3.600727915763854980e-01 -5.417216569185256958e-02 3.018531203269958496e-01 8.570305258035659790e-02 4.228080064058303833e-02 -3.918470814824104309e-02 -1.141128167510032654e-01 -1.633378565311431885e-01 1.013957187533378601e-01 1.302152425050735474e-01 1.080629900097846985e-01 -2.562050223350524902e-01 -2.127152830362319946e-01 2.348242998123168945e-01 5.792043358087539673e-02 -1.044061258435249329e-01 -1.194492876529693604e-01 1.628045141696929932e-01 -3.485842645168304443e-01 4.066604375839233398e-02 -1.702685025520622730e-03 1.220233440399169922e-01 -4.181607440114021301e-02 -3.473604470491409302e-02 -1.309234648942947388e-01
1.636628359556198120e-01 -1.962969005107879639e-01 3.246187567710876465e-01 1.126626804471015930e-01 1.938339769840240479e-01 1.804596744477748871e-02 -9.921361505985260010e-02 -1.206202954053878784e-01 1.235062852501869202e-01 -5.901603773236274719e-02 -2.349733710289001465e-01 2.017961069941520691e-02 -3.620551526546478271e-02 1.004650667309761047e-01 8.684098720550537109e-03 -1.146167516708374023e-01 1.292641740292310715e-02 7.225692272186279297e-02 3.932986557483673096e-01 1.114579290151596069e-01 -2.638053707778453827e-02 -2.650454342365264893e-01 -2.622501924633979797e-02 -2.583031915128231049e-02 -7.358415424823760986e-02 -4.053423106670379639e-01 5.719399452209472656e-02 3.091017901897430420e-01 1.728671342134475708e-01 2.507748305797576904e-01 1.868748515844345093e-01 -1.197033151984214783e-01
9.180124104022979736e-02 1.010861769318580627e-01 2.497754544019699097e-01 3.620945289731025696e-02 1.550817638635635376e-01 7.871232181787490845e-02 1.460715830326080322e-01 -1.938664764165878296e-01 2.249321043491363525e-01 6.870911270380020142e-02 -2.996273636817932129e-01 -7.580423355102539062e-02 -1.151495948433876038e-01 -3.642190620303153992e-02 1.684499233961105347e-01 -7.006566226482391357e-02 2.203371971845626831e-01 -3.026697412133216858e-02 -1.503319144248962402e-01 2.908488214015960693e-01 -3.780412301421165466e-02 2.158474177122116089e-02 -6.429520249366760254e-02 -1.144476309418678284e-01 3.700112998485565186e-01 -3.427246809005737305e-01 2.185483872890472412e-01 1.143884211778640747e-01 2.742504179477691650e-01 -1.256416738033294678e-01 1.495665162801742554e-01 -1.594013124704360962e-01
-6.841062754392623901e-02 -7.460512965917587280e-02 2.142986357212066650e-01 1.539504081010818481e-01 2.202945798635482788e-01 1.170906275510787964e-01 4.018528759479522705e-01 -1.411044448614120483e-01 2.515405416488647461e-01 -3.032705560326576233e-02 -1.636088341474533081e-01 2.044020146131515503e-01 4.569415003061294556e-02 2.741281874477863312e-02 -1.208210643380880356e-02 -5.650040507316589355e-02 2.680155076086521149e-02 2.953611314296722412e-01 3.159136176109313965e-01 -1.424005348235368729e-02 -8.734021335840225220e-02 1.167474985122680664e-01 2.512010633945465088e-01 1.741106063127517700e-01 2.331250458955764771e-01 -7.904343307018280029e-02 9.593464434146881104e-02 4.771516472101211548e-02 2.937362492084503174e-01 2.178550064563751221e-01 -1.706268340349197388e-01 -2.992433495819568634e-03
1.452816370874643326e-02 -1.084380224347114563e-01 1.075285598635673523e-01 -3.385603800415992737e-02 -1.725829839706420898e-01 -7.802831381559371948e-02 5.063911676406860352e-01 -1.942799091339111328e-01 6.345064938068389893e-02 6.630850583314895630e-02 4.790875595062971115e-03 5.885016918182373047e-02 6.365215778350830078e-02 -1.259797960519790649e-01 4.031800851225852966e-02 8.076810836791992188e-02 3.071976825594902039e-02 4.397647976875305176e-01 -6.751006841659545898e-02 -1.890247762203216553e-01 1.731887608766555786e-01 -1.449001282453536987e-01 7.080831378698348999e-02 -6.330491509288549423e-03 2.099708914756774902e-01 -3.119710087776184082e-01 1.579465121030807495e-01 -3.324794024229049683e-02 6.286744028329849243e-02 -1.129240542650222778e-01 2.247931808233261108e-02 -3.604805767536163330e-01
8.608578145503997803e-02 -4.756876230239868164e-01 4.011673927307128906e-01 -2.802727743983268738e-02 1.125952154397964478e-01 4.777763783931732178e-02 2.063425183296203613e-01 7.406514883041381836e-02 -2.278510779142379761e-01 6.069537252187728882e-02 5.143595859408378601e-02 -1.923835426568984985e-01 6.397434324026107788e-02 2.807430177927017212e-02 -1.174610224552452564e-03 -5.831823125481605530e-02 5.760777369141578674e-02 3.769694566726684570e-01 1.138485670089721680e-01 5.842738226056098938e-02 -2.899919450283050537e-02 -2.054122835397720337e-01 3.608348965644836426e-02 -1.656848937273025513e-02 -1.386904567480087280e-01 -2.854872047901153564e-01 -5.105940625071525574e-03 1.632627546787261963e-01 2.389812916517257690e-01 1.011058166623115540e-01 1.867200480774044991e-03 -1.919837296009063721e-01
3.524614498019218445e-02 -3.769240677356719971e-01 2.454351037740707397e-01 1.308737881481647491e-02 1.044910699129104614e-01 -4.462146386504173279e-02 3.158821463584899902e-01 1.078776828944683075e-02 2.789939939975738525e-02 3.438550829887390137e-01 -1.464552432298660278e-01 -3.257324993610382080e-01 1.867460608482360840e-01 2.059987559914588928e-02 8.157441020011901855e-02 -2.745019495487213135e-01 1.612496078014373779e-01 1.330747175961732864e-02 5.240615084767341614e-02 5.824621021747589111e-02 3.656136617064476013e-02 -2.525180280208587646e-01 2.712321653962135315e-02 -1.114516630768775940e-01 -8.228313177824020386e-02 -2.815181910991668701e-01 6.118481233716011047e-02 -2.808958292007446289e-02 1.688635945320129395e-01 2.610341012477874756e-01 1.317320764064788818e-01 -6.678219884634017944e-02
1.868608742952346802e-01 -7.631607353687286377e-02 3.351651364937424660e-03 1.404868513345718384e-01 -3.813278628513216972e-03 -2.951416559517383575e-02 1.049936190247535706e-01 -4.890303015708923340e-01 6.616652826778590679e-04 2.864827215671539307e-01 1.220292970538139343e-01 6.142139434814453125e-02 -4.930387064814567566e-02 1.427054405212402344e-01 6.236983463168144226e-02 -6.900648027658462524e-02 2.804874181747436523e-01 7.693424355238676071e-03 -8.419510722160339355e-02 3.779149055480957031e-02 7.045876979827880859e-02 3.654155135154724121e-01 2.858094125986099243e-02 -3.182980418205261230e-02 1.675119251012802124e-01 -4.686753749847412109e-01 -7.984325289726257324e-02 7.838269323110580444e-02 2.030573338270187378e-01 -1.200434938073158264e-01 7.786200940608978271e-02 -8.218190819025039673e-02
-4.439116455614566803e-03 -2.791921496391296387e-01 -8.992007374763488770e-02 1.428582668304443359e-01 4.114906117320060730e-02 1.528423279523849487e-01 4.252306818962097168e-01 -1.389584541320800781e-01 -7.185526192188262939e-03 -1.521814055740833282e-02 -1.167939156293869019e-01 -3.197052702307701111e-02 -1.603244394063949585e-01 2.256466299295425415e-01 4.531222954392433167e-02 -2.034424245357513428e-01 1.296407282352447510e-01 2.066437602043151855e-01 -8.625585585832595825e-02 -1.878694742918014526e-01 2.124752253293991089e-01 6.527881324291229248e-02 3.223417997360229492e-01 3.784604370594024658e-01 8.132338523864746094e-02 -2.596371769905090332e-01 -3.233544155955314636e-02 1.239824965596199036e-01 1.735688894987106323e-01 -4.217108711600303650e-02 5.412451550364494324e-02 -9.634079784154891968e-02
1.609494835138320923e-01 -1.453916579484939575e-01 -5.691010132431983948e-02 1.528715938329696655e-01 2.760463627055287361e-03 2.544283270835876465e-01 1.468967944383621216e-01 -2.649797499179840088e-01 1.030200570821762085e-01 1.618292331695556641e-01 -3.322435021400451660e-01 2.611379511654376984e-02 -1.722715795040130615e-01 -2.310807630419731140e-02 -1.521131582558155060e-02 1.291708052158355713e-01 -5.619769543409347534e-02 2.799802422523498535e-01 -2.486964501440525055e-02 -2.731163501739501953e-01 9.954365342855453491e-02 -8.932454884052276611e-02 1.332046985626220703e-01 3.700320720672607422e-01 -2.307357639074325562e-01 -2.453972250223159790e-01 1.028316766023635864e-01 1.203886345028877258e-01 3.026232719421386719e-01 -1.100267469882965088e-01 -6.839975249022245407e-03 5.694929510354995728e-02
1.125896945595741272e-01 -2.067269682884216309e-01 4.115670919418334961e-01 1.984086036682128906e-01 -1.440327316522598267e-01 1.856286078691482544e-02 1.323558837175369263e-01 -1.393618285655975342e-01 2.234233170747756958e-02 8.454360067844390869e-02 2.975561320781707764e-01 1.916486956179141998e-02 -4.852835461497306824e-02 -2.652565240859985352e-01 4.166471958160400391e-02 6.201034039258956909e-02 4.001051187515258789e-02 1.552547663450241089e-01 7.701233774423599243e-02 1.384693384170532227e-01 8.917511254549026489e-02 1.225177645683288574e-01 2.160144150257110596e-01 5.288231745362281799e-02 -2.404450029134750366e-01 -4.134893417358398438e-01 2.612449601292610168e-02 -1.326010674238204956e-01 2.132745832204818726e-02 -2.940500080585479736e-01 1.942048966884613037e-01 -8.963159471750259399e-02
-6.118045002222061157e-02 -5.401413887739181519e-02 1.570661514997482300e-01 -4.528825730085372925e-02 6.765558570623397827e-02 -2.722857706248760223e-02 5.195475816726684570e-01 5.045916140079498291e-02 1.271627396345138550e-01 1.927286088466644287e-01 -7.997274398803710938e-02 -1.434472352266311646e-01 7.486551534384489059e-03 -1.523599326610565186e-01 3.033949062228202820e-02 9.272016584873199463e-02 4.571339488029479980e-02 4.633117914199829102e-01 3.714994713664054871e-02 -1.044733896851539612e-01 1.821155995130538940e-01 1.348629295825958252e-01 9.131766855716705322e-02 -1.732352674007415771e-01 7.170893996953964233e-02 -2.767692804336547852e-01 1.623532176017761230e-01 6.674684584140777588e-02 1.172812357544898987e-01 3.177423030138015747e-02 2.210480272769927979e-01 -2.842884957790374756e-01
9.987117350101470947e-02 -2.863799631595611572e-01 -1.129169836640357971e-01 1.690728366374969482e-01 -6.625049561262130737e-02 1.193922460079193115e-01 2.347866445779800415e-01 -1.273452341556549072e-01 1.523984074592590332e-01 1.544687151908874512e-01 1.606138944625854492e-01 8.105386793613433838e-02 1.665449142456054688e-01 -1.264262199401855469e-01 3.975749015808105469e-01 2.979452908039093018e-01 2.409649491310119629e-01 1.298683583736419678e-01 1.958067566156387329e-01 -9.746567346155643463e-03 -9.805595874786376953e-02 3.928852826356887817e-02 1.184595003724098206e-02 1.744909882545471191e-01 -2.512310817837715149e-02 -3.803139328956604004e-01 -9.388835728168487549e-02 4.654219746589660645e-02 1.358934491872787476e-01 1.999994367361068726e-01 1.919577866792678833e-01 -2.016426296904683113e-03
3.684700280427932739e-02 -2.155704945325851440e-01 3.107279241085052490e-01 1.690922528505325317e-01 3.613458946347236633e-02 8.687452971935272217e-02 1.837640553712844849e-01 -4.076132178306579590e-02 -5.596072599291801453e-02 7.252451777458190918e-02 -2.210340797901153564e-01 -1.513563990592956543e-01 2.031993716955184937e-01 1.890762709081172943e-02 2.488583885133266449e-02 -1.561200618743896484e-01 3.000364899635314941e-01 2.713585197925567627e-01 1.502283215522766113e-01 1.435018032789230347e-01 1.093537807464599609e-01 -1.135493963956832886e-01 -2.092795073986053467e-02 -2.345813959836959839e-01 -1.826476603746414185e-01 -3.895566761493682861e-01 2.073686420917510986e-01 2.333434671163558960e-01 4.664428159594535828e-02 1.264568716287612915e-01 1.173935979604721069e-01 -1.851945519447326660e-01
2.582759261131286621e-01 -5.281827449798583984e-01 1.490585952997207642e-01 -1.510122977197170258e-02 1.252404041588306427e-02 -1.461370289325714111e-02 1.741122901439666748e-01 3.460646420717239380e-02 9.189477562904357910e-02 2.112440466880798340e-01 -9.544739127159118652e-02 -1.241641864180564880e-01 -6.098270416259765625e-02 7.359947264194488525e-02 1.265055239200592041e-01 -1.279798056930303574e-02 1.470250040292739868e-01 2.051119953393936157e-01 5.455973744392395020e-02 6.248481199145317078e-02 -1.044240314513444901e-02 5.892434716224670410e-02 -2.344616502523422241e-01 3.916190862655639648e-01 -5.965538322925567627e-02 -2.293139547109603882e-01 2.150867506861686707e-02 -1.251864153891801834e-02 6.311438977718353271e-02 1.403467804193496704e-01 2.221289724111557007e-01 2.912317216396331787e-01
-1.258758604526519775e-01 -3.134628832340240479e-01 -2.672077901661396027e-02 1.389874815940856934e-01 2.824974060058593750e-01 -1.007515750825405121e-02 1.559394299983978271e-01 -4.654371738433837891e-01 -5.625321716070175171e-02 1.067706346511840820e-01 -3.341009840369224548e-02 2.261655777692794800e-02 -2.544074952602386475e-01 -1.768492907285690308e-01 2.275542318820953369e-01 5.133648402988910675e-03 -8.458977937698364258e-02 9.308593720197677612e-02 5.853253975510597229e-02 1.957320272922515869e-01 1.437982171773910522e-01 2.918717451393604279e-02 -1.745485514402389526e-01 1.260376870632171631e-01 6.585700903087854385e-03 -2.780320942401885986e-01 2.165312767028808594e-01 -7.095120847225189209e-02 4.505476728081703186e-02 3.164613246917724609e-02 7.667366415262222290e-02 3.426310420036315918e-01
-5.425513535737991333e-02 -1.075154393911361694e-01 2.390320301055908203e-01 8.643145672976970673e-03 -2.601828239858150482e-02 2.543334364891052246e-01 2.822891175746917725e-01 -2.186771631240844727e-01 3.040748238563537598e-01 1.989300549030303955e-01 -4.232487082481384277e-02 9.859579056501388550e-02 1.128721535205841064e-01 1.616123765707015991e-01 1.700884699821472168e-01 -2.192688360810279846e-02 -1.102853659540414810e-02 4.876398667693138123e-02 1.437207460403442383e-01 -7.141584157943725586e-02 -4.330978542566299438e-02 1.074238792061805725e-01 8.349051326513290405e-02 -2.268959581851959229e-01 -1.551038920879364014e-01 -3.538841307163238525e-01 2.965247631072998047e-01 2.667698264122009277e-01 3.714206442236900330e-02 -1.225511431694030762e-01 2.707922756671905518e-01 1.592651456594467163e-01
1.631624996662139893e-01 -1.567199528217315674e-01 3.393041789531707764e-01 1.566678136587142944e-01 5.573289468884468079e-02 3.148905187845230103e-02 1.357860267162322998e-01 -6.308758258819580078e-02 2.060933411121368408e-02 9.855412691831588745e-02 -1.721506239846348763e-03 -1.616460233926773071e-01 -9.788741916418075562e-02 -4.229814559221267700e-02 1.114760115742683411e-01 -8.555448800325393677e-02 -2.758510038256645203e-02 8.339647948741912842e-02 3.923781812191009521e-01 -1.935116946697235107e-01 -2.832707203924655914e-02 -3.556128442287445068e-01 9.884189814329147339e-02 1.170685812830924988e-01 -5.177197232842445374e-02 -4.375786483287811279e-01 2.322136051952838898e-02 8.010113984346389771e-02 3.622114658355712891e-01 1.008730158209800720e-01 4.864967241883277893e-02 1.432836949825286865e-01
2.026834785938262939e-01 1.425431519746780396e-01 1.962836235761642456e-01 -8.308570832014083862e-03 -3.141273558139801025e-02 1.613048166036605835e-01 3.610366210341453552e-02 -1.172431334853172302e-01 2.690062820911407471e-01 2.830651104450225830e-01 8.270406723022460938e-02 -3.482617139816284180e-01 -1.435576975345611572e-01 3.795371204614639282e-02 3.031469322741031647e-02 1.488922908902168274e-02 1.322298962622880936e-02 3.771727979183197021e-01 -1.850396543741226196e-01 2.613997161388397217e-01 1.750558167695999146e-01 8.506155014038085938e-02 2.793003572151064873e-03 1.401523202657699585e-01 -1.315807644277811050e-02 -2.765384614467620850e-01 2.173029929399490356e-01 1.911318302154541016e-01 2.743953764438629150e-01 -5.550621077418327332e-02 4.183749854564666748e-02 1.052897423505783081e-01
2.133369594812393188e-01 -2.315866053104400635e-01 3.735395967960357666e-01 -1.095495298504829407e-01 1.472646594047546387e-01 1.490037590265274048e-01 2.775763859972357750e-03 -2.218286991119384766e-01 8.168233931064605713e-02 -2.111304253339767456e-01 -1.712966561317443848e-01 -5.485610663890838623e-02 -5.513699725270271301e-02 -6.117668375372886658e-02 2.195936888456344604e-01 -2.790144681930541992e-01 -1.767603605985641479e-01 1.661096513271331787e-01 -1.813506036996841431e-01 8.929795771837234497e-02 -8.236012607812881470e-02 -4.871927574276924133e-02 1.716394275426864624e-01 3.030877746641635895e-02 -1.200908645987510681e-01 -4.811231195926666260e-01 -6.846949458122253418e-02 -1.162625849246978760e-03 1.164606213569641113e-01 -1.078209057450294495e-01 2.645377628505229950e-02 -1.550844311714172363e-01
-8.265245705842971802e-02 -9.662417322397232056e-02 9.006757289171218872e-02 5.310468748211860657e-02 4.133328422904014587e-02 9.892990440130233765e-02 3.844615817070007324e-01 -2.604658007621765137e-01 2.344344854354858398e-01 3.290556743741035461e-02 -3.316391408443450928e-01 -5.594129115343093872e-02 7.676506787538528442e-02 3.105457723140716553e-01 3.964500036090612411e-03 1.560894250869750977e-01 1.276633441448211670e-01 8.404756337404251099e-02 -9.669152647256851196e-02 2.293982915580272675e-02 -9.665175341069698334e-03 -1.917968392372131348e-01 4.302486777305603027e-02 8.433067053556442261e-02 -3.552507981657981873e-02 -2.158461809158325195e-01 2.213382422924041748e-01 3.310059905052185059e-01 1.218882650136947632e-01 1.244746148586273193e-01 3.231609761714935303e-01 -1.720853745937347412e-01
-3.100296482443809509e-02 -2.635440230369567871e-01 2.721901535987854004e-01 1.260975748300552368e-01 3.545930683612823486e-01 -5.607700347900390625e-02 7.132773101329803467e-02 1.426534801721572876e-01 -5.529233440756797791e-02 2.067570239305496216e-01 -7.189737260341644287e-02 -1.825117468833923340e-01 -1.725949794054031372e-01 1.680934131145477295e-01 3.254492580890655518e-01 1.511999517679214478e-01 1.798583753407001495e-02 -4.081964865326881409e-02 -7.658205926418304443e-02 8.870205841958522797e-03 1.019750908017158508e-02 -5.037385597825050354e-02 1.634516566991806030e-01 2.356839329004287720e-01 2.014030814170837402e-01 -3.729214668273925781e-01 8.229056000709533691e-02 1.692801713943481445e-01 1.456008404493331909e-01 -9.154193103313446045e-03 2.637181282043457031e-01 -1.242512017488479614e-01
2.348776757717132568e-01 -2.084949463605880737e-01 2.210506200790405273e-01 4.522680342197418213e-01 1.003770381212234497e-01 6.587693840265274048e-02 -1.154629811644554138e-01 -2.566734552383422852e-01 1.855099573731422424e-02 1.795543432235717773e-01 1.213790755718946457e-02 2.160641103982925415e-01 8.678746968507766724e-02 -1.083868891000747681e-01 -1.341014057397842407e-01 1.003554388880729675e-01 1.473362892866134644e-01 1.963782012462615967e-01 1.821847409009933472e-01 1.664466559886932373e-01 1.831994950771331787e-01 1.305816620588302612e-01 1.986292898654937744e-01 3.317419439554214478e-02 3.642022609710693359e-02 -2.474119216203689575e-01 -7.488083094358444214e-02 2.872512936592102051e-01 -1.503796279430389404e-01 -1.209306791424751282e-01 1.372959762811660767e-01 -9.214732050895690918e-02
-6.850263476371765137e-02 -3.016440868377685547e-01 7.157973945140838623e-02 -1.109575293958187103e-02 -4.829819872975349426e-02 -1.629434712231159210e-02 1.138663962483406067e-01 -3.590615391731262207e-01 -1.132060736417770386e-01 2.102679610252380371e-01 -1.981012523174285889e-01 -5.798932537436485291e-02 -1.068210750818252563e-01 -1.095583140850067139e-01 2.795234620571136475e-01 4.183682799339294434e-01 1.772418022155761719e-01 1.864167153835296631e-01 3.683827817440032959e-03 -5.307748913764953613e-02 8.834977447986602783e-02 1.117203980684280396e-01 6.494089215993881226e-02 9.916579723358154297e-02 -1.049296259880065918e-01 -2.435579895973205566e-01 2.643447816371917725e-01 2.853190600872039795e-01 1.432420015335083008e-01 3.713411046192049980e-03 1.727378219366073608e-01 -5.519873276352882385e-02
4.171723499894142151e-02 -3.978678584098815918e-02 -7.040940225124359131e-02 -6.311582773923873901e-02 1.945242867805063725e-03 2.087969928979873657e-01 5.618182197213172913e-02 -1.124966666102409363e-01 -1.732178479433059692e-01 2.660704255104064941e-01 -2.078892439603805542e-01 -1.895098388195037842e-01 -1.161549836397171021e-01 -4.062969982624053955e-02 2.173032760620117188e-01 -1.885005235671997070e-01 2.348485775291919708e-02 -4.307084903120994568e-02 -3.323804587125778198e-02 8.623492717742919922e-02 1.849699616432189941e-01 1.906191408634185791e-01 -2.006887793540954590e-01 2.479518651962280273e-01 1.360413432121276855e-02 -5.796765685081481934e-01 -2.055303156375885010e-01 9.831060469150543213e-02 2.664711773395538330e-01 -4.382324218750000000e-02 5.034392327070236206e-02 6.053869053721427917e-02
1.880573183298110962e-01 -2.520126700401306152e-01 2.275015860795974731e-01 -1.988645344972610474e-01 -1.604053005576133728e-02 8.932065963745117188e-02 1.165625900030136108e-01 -1.692301183938980103e-01 -3.860558941960334778e-02 -2.109095156192779541e-01 -2.524142153561115265e-02 5.277003347873687744e-02 -8.319213241338729858e-02 -2.202417999505996704e-01 -2.490562573075294495e-02 -2.869081497192382812e-01 -1.338978856801986694e-01 3.509657979011535645e-01 -5.260431021451950073e-02 -9.727545082569122314e-02 1.661604084074497223e-02 -1.298093497753143311e-01 6.023653596639633179e-02 8.593775331974029541e-02 -2.712009102106094360e-02 -4.936209321022033691e-01 1.036449074745178223e-01 3.230263665318489075e-02 6.901563704013824463e-02 -2.954704463481903076e-01 3.373267501592636108e-02 -2.018353790044784546e-01
-1.227722615003585815e-01 -1.505181938409805298e-01 2.548297941684722900e-01 8.322610706090927124e-02 3.633328154683113098e-02 1.343266069889068604e-01 3.803448677062988281e-01 -1.688716709613800049e-01 1.978607326745986938e-01 -7.540262490510940552e-02 -3.563540577888488770e-01 8.024805784225463867e-02 1.468333601951599121e-01 2.760285735130310059e-01 9.052497893571853638e-02 6.678817421197891235e-02 8.566340059041976929e-02 2.270406335592269897e-01 -1.201069056987762451e-01 3.402696549892425537e-02 9.315852075815200806e-02 -1.894141435623168945e-01 -1.220452040433883667e-01 -5.332533270120620728e-03 9.479062259197235107e-02 -1.739528924226760864e-01 1.168861836194992065e-01 3.142362236976623535e-01 -8.784217387437820435e-02 2.204271033406257629e-02 2.763536572456359863e-01 -1.975334882736206055e-01
3.185188472270965576e-01 -1.420504450798034668e-01 1.687860041856765747e-01 -1.427737027406692505e-01 1.616184860467910767e-01 7.183877378702163696e-02 3.800779283046722412e-01 -1.881274133920669556e-01 -3.086890280246734619e-01 2.153381556272506714e-01 -2.276876717805862427e-01 2.433001808822154999e-02 -1.372511535882949829e-01 -2.680533826351165771e-01 6.585690379142761230e-02 -5.436624400317668915e-03 9.402761608362197876e-02 -1.398622393608093262e-01 -2.024324685335159302e-01 2.422505803406238556e-02 5.387149751186370850e-02 1.725133210420608521e-01 -9.123523533344268799e-02 2.171687632799148560e-01 7.623011618852615356e-02 -2.998829782009124756e-01 -1.953798811882734299e-03 1.491035968065261841e-01 1.217430010437965393e-01 -1.245777606964111328e-01 1.398285180330276489e-01 -5.678351595997810364e-02
-1.805553734302520752e-01 -1.766492575407028198e-01 3.218335807323455811e-01 2.708869278430938721e-01 -2.344302386045455933e-01 5.905558168888092041e-02 2.395251840353012085e-01 -3.168446719646453857e-01 -1.047567725181579590e-01 -1.220009103417396545e-01 -1.507792249321937561e-02 6.142817065119743347e-02 4.762558266520500183e-02 -6.323751062154769897e-02 -2.600803598761558533e-02 -3.144188597798347473e-02 1.521400064229965210e-01 2.703242599964141846e-01 -9.869283437728881836e-02 8.655373007059097290e-02 2.692588269710540771e-01 -2.629413604736328125e-01 -6.525249779224395752e-02 4.680668190121650696e-02 2.722913920879364014e-01 -3.113150298595428467e-01 6.710515171289443970e-02 -1.669845916330814362e-02 1.380236297845840454e-01 -1.255512386560440063e-01 -1.268162429332733154e-01 -1.302340626716613770e-01
4.233719706535339355e-01 -1.992227584123611450e-01 2.321229577064514160e-01 1.702444702386856079e-01 -1.719170659780502319e-01 5.136676132678985596e-02 3.384205326437950134e-02 3.717846423387527466e-02 4.157623946666717529e-01 1.180713325738906860e-01 -1.624444499611854553e-02 -2.404686436057090759e-02 -1.800988465547561646e-01 -1.024198308587074280e-01 -6.302615255117416382e-02 1.893794834613800049e-01 -2.825106680393218994e-01 2.680631875991821289e-01 9.838742762804031372e-02 5.858044140040874481e-03 -4.247260093688964844e-02 -9.342297911643981934e-02 6.189964711666107178e-02 3.479250520467758179e-02 6.910348311066627502e-03 -3.968023955821990967e-01 -1.413584500551223755e-01 -1.441153883934020996e-02 -4.199086874723434448e-02 -4.715442657470703125e-02 1.381522715091705322e-01 -1.239190474152565002e-01
1.932423859834671021e-01 -1.089764162898063660e-01 3.583542108535766602e-01 6.247168779373168945e-02 1.110508590936660767e-01 5.415203049778938293e-03 -1.429337561130523682e-01 5.356274545192718506e-02 8.832749724388122559e-02 2.080021649599075317e-01 1.655588746070861816e-01 -1.125864833593368530e-01 -1.402170956134796143e-01 -2.435542792081832886e-01 7.895164936780929565e-02 -5.348668619990348816e-02 3.642376363277435303e-01 2.755432575941085815e-02 -2.836478129029273987e-02 1.137147918343544006e-01 8.996382355690002441e-02 4.801231250166893005e-02 2.713447511196136475e-01 1.319245100021362305e-01 2.776806652545928955e-01 -3.643670976161956787e-01 9.590310603380203247e-02 2.766791880130767822e-01 1.152040362358093262e-01 1.241606175899505615e-01 1.454482823610305786e-01 -9.756170958280563354e-02
2.058870047330856323e-01 1.792623102664947510e-01 7.694060355424880981e-02 2.155635505914688110e-01 -1.703644171357154846e-02 6.886950880289077759e-02 6.405315548181533813e-02 -5.884931888431310654e-03 1.528245061635971069e-01 9.946473687887191772e-02 -1.439016014337539673e-01 4.414305090904235840e-02 -6.518797483295202255e-03 2.726824767887592316e-02 9.292712062597274780e-02 2.520215511322021484e-02 8.409769833087921143e-02 1.427482664585113525e-01 -7.047837227582931519e-02 2.315710186958312988e-01 -1.010714769363403320e-01 -3.255454599857330322e-01 -8.255406469106674194e-02 3.382958099246025085e-02 3.978542983531951904e-01 -4.429589807987213135e-01 2.168759703636169434e-01 1.738794744014739990e-01 1.607847213745117188e-02 -1.980818659067153931e-01 3.051727414131164551e-01 -1.528525501489639282e-01
8.146176487207412720e-02 -1.820110231637954712e-01 3.616170287132263184e-01 -1.729909628629684448e-01 2.124901264905929565e-01 3.165546059608459473e-02 5.368214473128318787e-02 -1.029730215668678284e-01 -2.573992498219013214e-02 4.279893636703491211e-02 -2.696816623210906982e-01 -1.223035082221031189e-01 4.219105467200279236e-02 -5.950733274221420288e-02 -4.307466372847557068e-02 2.893534302711486816e-01 6.140256673097610474e-02 3.292382955551147461e-01 6.133256480097770691e-02 1.217242609709501266e-02 2.700441777706146240e-01 7.412382215261459351e-02 3.469660282135009766e-01 1.626886725425720215e-01 2.351804636418819427e-03 -3.407852649688720703e-01 2.736203074455261230e-01 5.597518756985664368e-02 1.150591112673282623e-02 -7.957571744918823242e-02 -8.416374027729034424e-02 -9.890523552894592285e-02
2.767974436283111572e-01 -2.647232711315155029e-01 1.092402786016464233e-01 -8.182334154844284058e-02 2.122338674962520599e-02 1.162685304880142212e-01 3.762365877628326416e-01 -8.544781804084777832e-02 2.621020004153251648e-02 1.421144455671310425e-01 6.615442037582397461e-02 1.881193183362483978e-02 2.035104036331176758e-01 7.154302299022674561e-02 2.712664566934108734e-02 -3.320402503013610840e-01 8.920026570558547974e-02 9.143634140491485596e-02 1.247029453516006470e-01 -4.671505466103553772e-02 2.237982153892517090e-01 -1.834257096052169800e-01 3.768088063225150108e-03 -1.395917087793350220e-01 2.260344475507736206e-01 -2.426553517580032349e-01 -1.398926228284835815e-01 1.241403818130493164e-01 6.043270230293273926e-02 1.655873209238052368e-01 4.136627912521362305e-01 -6.552612036466598511e-02
2.051972746849060059e-01 -1.239683926105499268e-01 3.981340229511260986e-01 -3.024919331073760986e-01 -2.172369323670864105e-02 -2.702184580266475677e-02 1.545205712318420410e-01 -1.090042889118194580e-01 1.289856284856796265e-01 1.074222475290298462e-01 -2.888195030391216278e-02 -2.349340617656707764e-01 -1.674816906452178955e-01 -7.599963992834091187e-02 -7.043705880641937256e-02 -1.212432682514190674e-01 3.792583048343658447e-01 5.087232962250709534e-02 -1.876067072153091431e-01 1.047023106366395950e-03 -4.256129264831542969e-02 -2.634437195956707001e-02 1.836152821779251099e-01 3.303514122962951660e-01 6.354413181543350220e-02 -2.448946684598922729e-01 4.550686851143836975e-02 2.261677384376525879e-01 2.100385278463363647e-01 -2.626977488398551941e-02 1.623316705226898193e-01 -4.994744062423706055e-02
1.447137594223022461e-01 -7.218047976493835449e-02 1.284156441688537598e-01 3.826252520084381104e-01 -7.179971784353256226e-03 -1.463683843612670898e-01 2.416716217994689941e-01 7.368212938308715820e-02 -1.045077387243509293e-02 2.543013095855712891e-01 8.479225449264049530e-03 1.175845274701714516e-03 -4.437003135681152344e-01 -1.346890926361083984e-01 3.522993028163909912e-01 -1.083331480622291565e-01 2.869586693122982979e-03 2.385698258876800537e-01 1.000260114669799805e-01 1.158656328916549683e-01 6.519501656293869019e-02 -1.659810692071914673e-01 1.079806685447692871e-01 1.302942335605621338e-01 8.084319531917572021e-02 -2.442234456539154053e-01 -5.840184167027473450e-02 6.453437358140945435e-02 2.090833187103271484e-01 7.471167296171188354e-02 -3.939871862530708313e-02 2.110349833965301514e-01
2.255090698599815369e-02 -2.585308253765106201e-01 3.361010551452636719e-02 4.680963698774576187e-03 -9.660883247852325439e-02 -4.759529605507850647e-02 5.467800050973892212e-02 -4.575764238834381104e-01 -4.911322146654129028e-02 1.499365717172622681e-01 -9.616351127624511719e-02 -2.654662169516086578e-02 -4.391329735517501831e-02 -1.172168105840682983e-01 2.600047588348388672e-01 4.370630085468292236e-01 1.454416662454605103e-01 1.739925891160964966e-01 -8.654899895191192627e-02 -6.414797622710466385e-03 1.631292551755905151e-01 7.509930431842803955e-02 1.273872703313827515e-01 8.262030035257339478e-02 -2.664331719279289246e-02 -2.900512516498565674e-01 1.769348382949829102e-01 2.759214341640472412e-01 1.578361093997955322e-01 1.514843851327896118e-01 2.068564593791961670e-01 -3.473773971199989319e-02
6.793692708015441895e-02 -1.087833493947982788e-01 1.488441694527864456e-02 7.407424598932266235e-02 2.256700098514556885e-01 -9.782437235116958618e-02 1.480406969785690308e-01 -1.123722940683364868e-01 1.070660054683685303e-01 4.683426618576049805e-01 4.301302134990692139e-02 -1.705566234886646271e-02 -5.028689503669738770e-01 -4.863216541707515717e-03 1.758883446455001831e-01 -2.165724635124206543e-01 -9.782210737466812134e-02 9.839721955358982086e-03 9.174108505249023438e-03 1.925960183143615723e-02 1.813810616731643677e-01 -5.978339817374944687e-03 -8.462989330291748047e-02 7.082955539226531982e-02 -2.602252922952175140e-02 -3.971137404441833496e-01 -7.090996205806732178e-02 7.410375773906707764e-02 -1.184456050395965576e-03 1.021691411733627319e-01 3.104840964078903198e-02 2.890966832637786865e-01
2.288128137588500977e-01 6.736383307725191116e-03 4.403674006462097168e-01 2.022435888648033142e-02 1.723272055387496948e-01 9.425787627696990967e-02 4.747953116893768311e-01 -3.242981731891632080e-01 9.831439703702926636e-02 -5.780354887247085571e-02 -1.065652966499328613e-01 -2.147745154798030853e-02 1.108652949333190918e-01 1.272022426128387451e-01 -6.308415438979864120e-03 -1.370885819196701050e-01 -1.335445195436477661e-01 3.972005099058151245e-02 -1.147560998797416687e-01 1.914580911397933960e-01 -4.791171848773956299e-02 -7.768629491329193115e-02 1.024070382118225098e-01 2.174304425716400146e-01 -3.586040064692497253e-02 -1.344012320041656494e-01 2.574217915534973145e-01 -4.904717206954956055e-02 -2.074293792247772217e-01 1.469238996505737305e-01 9.357073158025741577e-02 -1.234319955110549927e-01
-1.559740900993347168e-01 -3.648284450173377991e-02 4.575357586145401001e-02 3.676320612430572510e-02 2.237137593328952789e-02 2.412586212158203125e-01 1.771463155746459961e-01 -1.966704726219177246e-01 2.334199100732803345e-01 3.138924241065979004e-01 8.731650188565254211e-03 1.270546019077301025e-01 4.158889502286911011e-02 -7.110917568206787109e-02 -1.013366952538490295e-01 2.949238382279872894e-02 -6.692127138376235962e-02 -1.559051405638456345e-02 -2.496144473552703857e-01 7.315877079963684082e-02 2.768031060695648193e-01 2.916337549686431885e-02 -1.614751815795898438e-01 -1.622215509414672852e-01 -5.293646827340126038e-02 -5.890038013458251953e-01 1.598606854677200317e-01 -2.211660146713256836e-01 1.108951494097709656e-01 1.123716011643409729e-01 5.928600579500198364e-02 9.658954106271266937e-03
2.539045810699462891e-01 -2.929899692535400391e-01 -8.535336703062057495e-02 1.273334175348281860e-01 1.407918483018875122e-01 1.990517973899841309e-01 3.835321068763732910e-01 -1.568111032247543335e-01 2.050253450870513916e-01 1.616461426019668579e-01 -1.475090831518173218e-01 2.625048719346523285e-02 -4.637776687741279602e-02 -2.108616568148136139e-02 -1.332507580518722534e-01 1.178654655814170837e-01 1.609285026788711548e-01 5.396094918251037598e-02 -6.217996776103973389e-02 1.627155244350433350e-01 1.010192036628723145e-01 2.426232993602752686e-01 -4.106636047363281250e-01 6.970100104808807373e-02 1.950009465217590332e-01 -2.266814708709716797e-01 8.344811946153640747e-02 -8.198037743568420410e-02 -3.817392885684967041e-02 -2.596882695797830820e-04 2.201284170150756836e-01 1.243752762675285339e-01
4.225626587867736816e-02 -1.516573727130889893e-01 2.297686040401458740e-01 2.999046742916107178e-01 -1.791641265153884888e-01 1.819950193166732788e-01 8.603560179471969604e-02 -5.235922709107398987e-02 1.326941996812820435e-01 7.690825033932924271e-03 -5.198403075337409973e-02 1.863673776388168335e-01 -2.670761048793792725e-01 -2.352246195077896118e-01 -1.628508605062961578e-02 -2.944897413253784180e-01 -5.439906939864158630e-02 2.019291222095489502e-01 3.764974176883697510e-01 2.419985234737396240e-01 7.150615006685256958e-02 1.883928626775741577e-01 -1.757455915212631226e-01 7.968627661466598511e-02 1.471434440463781357e-02 -2.427879720926284790e-01 2.230698168277740479e-01 6.883039325475692749e-02 9.433818608522415161e-02 -1.268824040889739990e-01 1.418150514364242554e-01 -8.775152266025543213e-02
2.140509188175201416e-01 -1.717384308576583862e-01 8.280469477176666260e-02 -1.740962117910385132e-01 -1.337958425283432007e-01 1.805265098810195923e-01 6.734122335910797119e-02 -1.524646133184432983e-01 6.729761511087417603e-02 2.752629816532135010e-01 -1.665688008069992065e-01 1.526075005531311035e-01 -6.089269742369651794e-02 -1.708634644746780396e-01 3.422563970088958740e-01 -1.675464808940887451e-01 4.302080348134040833e-02 2.085103541612625122e-01 5.917184427380561829e-02 1.623491570353507996e-02 -3.780419379472732544e-02 -7.240335643291473389e-02 3.401799798011779785e-01 3.071846365928649902e-01 -4.916571453213691711e-02 -3.599128127098083496e-01 6.675194948911666870e-02 -1.317439526319503784e-01 -5.428672209382057190e-02 -1.022227853536605835e-01 2.500271201133728027e-01 6.541296839714050293e-02
2.051331847906112671e-01 -1.389676630496978760e-01 2.076326161623001099e-01 -7.822947204113006592e-02 -6.351428478956222534e-02 -6.016718223690986633e-02 1.851887553930282593e-01 -3.021880984306335449e-01 3.899022638797760010e-01 3.491416806355118752e-03 -2.817811369895935059e-01 -7.204969227313995361e-02 -1.647137552499771118e-01 -2.287428826093673706e-01 6.287088245153427124e-02 2.047966271638870239e-01 4.648842662572860718e-02 1.405062079429626465e-01 1.202799975872039795e-01 -1.057179495692253113e-01 1.154841929674148560e-01 -8.702546358108520508e-02 1.340289562940597534e-01 1.285048276185989380e-01 -3.671575337648391724e-02 -6.861350685358047485e-02 1.051621511578559875e-01 -1.352951377630233765e-01 4.959826469421386719e-01 -3.946186974644660950e-02 7.102746516466140747e-02 -5.639178305864334106e-02
1.392572820186614990e-01 -2.222384065389633179e-01 -1.782074123620986938e-01 1.629875302314758301e-01 8.124537765979766846e-02 8.293090388178825378e-03 4.271103739738464355e-01 -2.638346254825592041e-01 -5.593296512961387634e-02 1.330608874559402466e-01 -9.358618408441543579e-02 -1.660952270030975342e-01 -2.915224246680736542e-02 1.757787019014358521e-01 -1.550615206360816956e-02 -1.503700017929077148e-01 1.288647353649139404e-01 2.592872083187103271e-01 -1.602449268102645874e-02 -1.738735437393188477e-01 2.500030994415283203e-01 6.805149465799331665e-02 2.259232401847839355e-01 3.109934628009796143e-01 1.191036775708198547e-01 -3.100684583187103271e-01 7.550548762083053589e-02 9.868849813938140869e-02 1.936102211475372314e-01 -1.534080225974321365e-02 -9.183634817600250244e-02 -3.571552783250808716e-02
4.215484857559204102e-02 -2.875394225120544434e-01 2.748820781707763672e-01 2.568775415420532227e-01 3.174294903874397278e-02 -6.804825272411108017e-03 1.711274534463882446e-01 -1.110617965459823608e-01 1.415654867887496948e-01 6.813802570104598999e-02 -1.629000753164291382e-01 -1.417340785264968872e-01 6.640284508466720581e-02 -3.201579749584197998e-01 7.017137110233306885e-02 -1.843605637550354004e-01 2.828571796417236328e-01 -5.154814198613166809e-02 2.070733308792114258e-01 -4.270941391587257385e-02 6.319926679134368896e-02 -2.697238028049468994e-01 5.466225370764732361e-02 -4.388672858476638794e-02 -6.616640090942382812e-02 -4.440934956073760986e-01 -1.746167056262493134e-02 1.552597731351852417e-01 6.993716210126876831e-02 1.842310875654220581e-01 4.633208364248275757e-02 -1.953926682472229004e-01
2.674894332885742188e-01 -2.863921225070953369e-01 -9.997037798166275024e-02 4.587630182504653931e-02 9.145746938884258270e-03 2.701494656503200531e-02 1.953936517238616943e-01 -2.391283363103866577e-01 1.220841407775878906e-01 3.264849781990051270e-01 -2.994736470282077789e-02 -1.057622358202934265e-01 -1.125037297606468201e-01 1.740417033433914185e-01 -1.000538766384124756e-01 -3.010184168815612793e-01 -1.254939138889312744e-01 3.380298614501953125e-01 -6.689248979091644287e-02 4.745100811123847961e-02 2.461326718330383301e-01 -6.476442515850067139e-02 2.548948116600513458e-02 -1.098804548382759094e-02 -1.262996112927794456e-03 -2.632383406162261963e-01 1.966079473495483398e-01 -1.155070867389440536e-02 9.678956121206283569e-02 -3.392092287540435791e-01 -1.598649471998214722e-01 -2.546689659357070923e-02
2.474311888217926025e-01 -2.246631979942321777e-01 -6.342881172895431519e-02 -2.677751705050468445e-02 1.575506627559661865e-01 1.645872443914413452e-01 3.097875118255615234e-01 -2.713893651962280273e-01 8.999216556549072266e-02 2.443209290504455566e-01 -2.844331413507461548e-02 1.757925748825073242e-02 7.843009382486343384e-02 8.406527340412139893e-02 -1.234579160809516907e-01 -1.460620313882827759e-01 1.536362320184707642e-01 4.020701348781585693e-01 -2.122450619935989380e-01 -8.677465468645095825e-02 2.735684514045715332e-01 1.059483960270881653e-01 3.966801241040229797e-02 -2.946868538856506348e-01 5.208990350365638733e-02 -3.276031613349914551e-01 2.825570851564407349e-02 6.868109852075576782e-02 1.871730014681816101e-02 -1.220819652080535889e-01 7.610624656081199646e-03 -1.195090077817440033e-02
-1.787659078836441040e-01 -1.783156991004943848e-01 -1.937730759382247925e-01 5.973923951387405396e-02 -1.226825341582298279e-01 2.429739944636821747e-02 2.096468806266784668e-01 -3.096888661384582520e-01 3.799347877502441406e-01 1.448117196559906006e-01 3.405080735683441162e-02 4.507461190223693848e-02 -1.324638724327087402e-01 -4.349280521273612976e-02 6.260507553815841675e-02 -1.914474070072174072e-01 3.556424081325531006e-01 1.937451064586639404e-01 2.143525183200836182e-01 4.195636510848999023e-02 -6.270005553960800171e-02 -1.125630885362625122e-01 -2.374427616596221924e-01 1.916647553443908691e-01 -7.109013944864273071e-02 -2.329886257648468018e-01 9.310071170330047607e-02 1.290420442819595337e-01 1.197464764118194580e-02 -1.020199339836835861e-02 2.710079848766326904e-01 -1.769605427980422974e-01
4.312369227409362793e-02 4.256108403205871582e-02 -1.500544399023056030e-01 9.385836124420166016e-02 9.143684804439544678e-02 3.466321229934692383e-01 3.320956230163574219e-01 -2.886677980422973633e-01 -3.590216860175132751e-02 2.822863161563873291e-01 -2.680521309375762939e-01 -1.661480031907558441e-02 -1.333052664995193481e-01 -4.796741064637899399e-03 -7.491993159055709839e-02 -1.503805220127105713e-01 -4.150540381669998169e-02 6.485513597726821899e-02 -1.681909561157226562e-01 2.292764373123645782e-03 1.726530045270919800e-01 -7.404019590467214584e-03 6.878762692213058472e-02 1.850647479295730591e-01 1.129094138741493225e-01 -4.634379446506500244e-01 -1.492020934820175171e-01 1.489023119211196899e-01 2.290004789829254150e-01 8.566295355558395386e-02 3.556514158844947815e-02 8.764344453811645508e-02
2.375560998916625977e-02 9.114277362823486328e-02 1.758854687213897705e-01 3.076909482479095459e-01 1.116694286465644836e-01 -1.697760447859764099e-02 1.019177287817001343e-01 -3.176522850990295410e-01 2.511808574199676514e-01 -1.543443650007247925e-01 -1.145563945174217224e-01 -2.673370540142059326e-01 -3.684736415743827820e-02 9.322969615459442139e-02 -4.213484749197959900e-02 3.875261545181274414e-02 2.216265201568603516e-01 -5.409537628293037415e-02 2.408937066793441772e-01 1.499013900756835938e-01 -1.177898868918418884e-01 3.095706366002559662e-02 4.123083874583244324e-02 7.439326494932174683e-02 2.625083327293395996e-01 -4.272249639034271240e-01 1.038524508476257324e-01 2.141524404287338257e-01 2.900751829147338867e-01 6.069769337773323059e-02 -2.661339938640594482e-02 -7.356160134077072144e-02
1.117863804101943970e-01 -2.043059468269348145e-01 1.987390220165252686e-01 -6.296604871749877930e-02 1.047651320695877075e-01 -2.338552027940750122e-01 -7.673572748899459839e-02 -3.514387011528015137e-01 3.558941483497619629e-01 -7.743967324495315552e-02 -5.848734080791473389e-02 1.618196628987789154e-02 2.012598663568496704e-01 2.502455115318298340e-01 -5.399909242987632751e-02 1.889097876846790314e-02 -3.528956696391105652e-02 2.562842331826686859e-02 1.674896329641342163e-01 5.921369791030883789e-02 -6.808434426784515381e-02 -8.742838166654109955e-03 -2.143886685371398926e-02 3.980921581387519836e-02 1.175048723816871643e-01 -5.021972060203552246e-01 1.598233133554458618e-01 -2.804744616150856018e-02 1.274463683366775513e-01 3.141607940196990967e-01 1.286722570657730103e-01 -2.109361253678798676e-02
1.826639622449874878e-01 -3.104410693049430847e-02 -2.987582422792911530e-02 1.210026592016220093e-01 -1.882126629352569580e-01 4.812929779291152954e-02 2.941481173038482666e-01 -9.045566618442535400e-02 1.682804971933364868e-01 -2.366185933351516724e-02 -2.642679587006568909e-02 -1.654953211545944214e-01 -2.381864935159683228e-01 -2.314806282520294189e-01 6.559418141841888428e-02 1.589761674404144287e-02 -1.964329779148101807e-01 2.682896554470062256e-01 1.837823539972305298e-01 9.461309760808944702e-02 -4.357927478849887848e-03 -7.523263245820999146e-02 2.605556845664978027e-01 5.969943106174468994e-02 1.397660374641418457e-01 -3.584967553615570068e-01 9.229598194360733032e-02 -2.150069624185562134e-01 1.571509242057800293e-02 1.235921904444694519e-01 3.583705127239227295e-01 2.620609998703002930e-01
1.211499124765396118e-01 -1.997065991163253784e-01 1.268128007650375366e-01 2.085871994495391846e-01 -6.319407373666763306e-02 -8.068729937076568604e-02 3.291432559490203857e-01 -3.579775243997573853e-02 -3.456324711441993713e-02 6.163551658391952515e-02 -2.578412182629108429e-02 3.011903166770935059e-02 -4.424246251583099365e-01 -7.794487476348876953e-02 4.857077300548553467e-01 -1.856790482997894287e-01 -1.119387447834014893e-01 1.161087751388549805e-01 1.438967287540435791e-01 1.756708323955535889e-01 7.596933096647262573e-02 -1.522158384323120117e-01 9.381085634231567383e-02 1.210144683718681335e-01 -2.255079522728919983e-02 -2.686623632907867432e-01 -7.215400785207748413e-02 1.943454742431640625e-01 1.727376133203506470e-02 5.408097431063652039e-02 4.410623759031295776e-02 1.901661306619644165e-01
1.285360157489776611e-01 -2.001143395900726318e-01 2.726763188838958740e-01 2.770471386611461639e-02 1.545186936855316162e-01 1.086854264140129089e-01 1.700314879417419434e-01 1.590079963207244873e-01 2.593660950660705566e-01 2.433814555406570435e-01 -2.371840327978134155e-01 -1.761798560619354248e-01 9.251520037651062012e-02 -2.088503688573837280e-01 -1.248376164585351944e-02 -1.260172873735427856e-01 1.415616422891616821e-01 -7.052092254161834717e-02 2.392331212759017944e-01 -1.234543696045875549e-01 9.838416427373886108e-02 -3.977046161890029907e-02 2.167740017175674438e-01 6.795820593833923340e-02 1.276734471321105957e-01 -3.835796415805816650e-01 3.124237805604934692e-02 2.301360070705413818e-01 -7.215651869773864746e-02 2.871149480342864990e-01 2.270963415503501892e-02 -1.747251749038696289e-01
2.446245998144149780e-01 -2.660728394985198975e-01 2.033630162477493286e-01 -9.681720286607742310e-02 -1.584072113037109375e-01 7.082291692495346069e-02 8.847712725400924683e-02 -4.590095281600952148e-01 -2.408814281225204468e-01 1.959810405969619751e-01 -1.627036035060882568e-01 -1.802751868963241577e-01 -1.270399540662765503e-01 -1.339774928055703640e-03 -1.466437727212905884e-01 1.854450255632400513e-01 1.076583564281463623e-01 1.114080548286437988e-01 1.729278266429901123e-01 -3.306172788143157959e-02 -8.502764999866485596e-02 3.535423427820205688e-02 -7.616627961397171021e-02 9.733962267637252808e-02 1.533810645341873169e-01 -2.664922773838043213e-01 5.333099514245986938e-02 8.300994336605072021e-02 2.694282829761505127e-01 8.580359816551208496e-02 2.152975089848041534e-02 2.812773287296295166e-01
2.309746667742729187e-02 2.474428266286849976e-01 2.086110860109329224e-01 1.898175179958343506e-01 -7.183310389518737793e-02 -1.828314177691936493e-02 2.113966494798660278e-01 -2.753361761569976807e-01 3.212461173534393311e-01 -6.442932784557342529e-02 -1.678680926561355591e-01 -1.623961180448532104e-01 9.430814534425735474e-02 2.055279761552810669e-01 1.048961505293846130e-01 1.356505416333675385e-02 1.352820992469787598e-01 -1.020183786749839783e-01 2.371735498309135437e-02 1.494282782077789307e-01 2.690888196229934692e-02 1.380579769611358643e-01 -6.356202065944671631e-03 7.545691728591918945e-02 2.299822121858596802e-01 -4.564108550548553467e-01 1.987210661172866821e-01 1.188586875796318054e-01 2.005070894956588745e-01 -8.748523890972137451e-02 2.296355664730072021e-01 -1.262669265270233154e-01
4.513175785541534424e-02 5.161101371049880981e-02 -1.071393415331840515e-01 9.012598544359207153e-02 1.010261103510856628e-01 3.684504926204681396e-01 3.390334248542785645e-01 -3.645329773426055908e-01 -1.136061456054449081e-02 2.982486188411712646e-01 -3.291224539279937744e-01 1.868240535259246826e-02 -2.177586257457733154e-01 1.025096252560615540e-01 -1.705728918313980103e-01 -1.089705079793930054e-01 -5.346795171499252319e-02 8.747126907110214233e-02 -2.166734188795089722e-01 6.127679254859685898e-03 8.935336768627166748e-02 4.601401835680007935e-02 -1.217127665877342224e-01 1.527986079454421997e-01 1.610200107097625732e-01 -3.302860856056213379e-01 -9.436434507369995117e-02 1.341671496629714966e-02 1.590830385684967041e-01 5.165108293294906616e-02 7.451990991830825806e-02 4.326898977160453796e-02
-1.335084885358810425e-01 -2.134904116392135620e-01 2.628901898860931396e-01 6.793277803808450699e-03 7.686004787683486938e-02 1.635066270828247070e-01 3.848026394844055176e-01 -5.034548789262771606e-02 3.222343623638153076e-01 8.661987632513046265e-02 2.808834239840507507e-02 -3.585863858461380005e-02 9.407104551792144775e-02 1.261916290968656540e-02 6.732811778783798218e-02 3.232489526271820068e-02 -1.342978421598672867e-02 3.486409485340118408e-01 -2.205128595232963562e-02 1.112366840243339539e-01 6.363052874803543091e-02 -5.048352479934692383e-02 -3.963360562920570374e-02 -1.579104959964752197e-01 -1.726316511631011963e-01 -2.473215460777282715e-01 3.210226297378540039e-01 3.685258328914642334e-01 -1.608677804470062256e-01 9.215169399976730347e-02 1.490036398172378540e-01 -4.568639025092124939e-02
3.359286785125732422e-01 -2.389222234487533569e-01 1.670868098735809326e-01 -1.901774108409881592e-01 -1.340890377759933472e-01 2.345876544713973999e-01 -2.729497477412223816e-02 -3.228297233581542969e-01 9.088511765003204346e-02 1.679176837205886841e-01 -2.315730452537536621e-01 4.988588765263557434e-02 8.063353598117828369e-02 -1.458426415920257568e-01 1.825225353240966797e-01 -1.322800964117050171e-01 1.446936726570129395e-01 1.603433638811111450e-01 1.960285156965255737e-01 1.098817437887191772e-01 -5.088358744978904724e-02 3.101990930736064911e-02 1.820847988128662109e-01 2.665395140647888184e-01 9.747665375471115112e-02 -1.881809681653976440e-01 4.778218269348144531e-02 -1.331877708435058594e-01 -1.481018960475921631e-01 -3.190860748291015625e-01 1.197273209691047668e-01 9.452031552791595459e-02
2.622445821762084961e-01 -3.658694401383399963e-02 1.455136090517044067e-01 3.427151143550872803e-01 8.310615271329879761e-02 2.545989453792572021e-01 1.917650997638702393e-01 -2.764272987842559814e-01 9.968820214271545410e-02 -1.382651459425687790e-02 6.922152638435363770e-02 1.572517454624176025e-01 -4.213145747780799866e-02 2.798635065555572510e-01 6.968677043914794922e-02 3.772727027535438538e-02 1.637538075447082520e-01 2.230527698993682861e-01 -7.956038415431976318e-02 1.212376281619071960e-01 3.523314297199249268e-01 -2.743904292583465576e-01 8.133634179830551147e-02 2.428898066282272339e-01 1.522045284509658813e-01 -1.960473358631134033e-01 -3.916280344128608704e-02 1.864583604037761688e-02 1.825996860861778259e-02 -1.089045256376266479e-01 1.549799144268035889e-01 -1.341335177421569824e-01
1.094572618603706360e-01 -2.187971472740173340e-01 2.432128936052322388e-01 -1.971397250890731812e-01 8.522561192512512207e-02 1.298724114894866943e-01 1.601697653532028198e-01 -2.238092571496963501e-01 1.064954698085784912e-01 -2.151606976985931396e-01 -1.228332445025444031e-01 -4.555435106158256531e-02 4.804587736725807190e-02 -1.270311176776885986e-01 1.563964486122131348e-01 -3.124984800815582275e-01 -1.518872231245040894e-01 3.199764490127563477e-01 -2.901309728622436523e-01 -3.020760044455528259e-02 -4.733270034193992615e-02 6.599025335162878036e-03 4.778457339853048325e-03 9.442524611949920654e-02 9.160210937261581421e-02 -4.867802858352661133e-01 -7.700045406818389893e-02 9.176202118396759033e-02 -1.339205801486968994e-01 -8.496846258640289307e-02 -1.108645740896463394e-02 -1.419766247272491455e-01
2.828126251697540283e-01 -1.039489954710006714e-01 3.497282788157463074e-02 7.261732826009392738e-04 2.694975733757019043e-01 2.604368329048156738e-01 2.279090285301208496e-01 1.615989767014980316e-02 2.961168587207794189e-01 2.177828848361968994e-01 -2.803246676921844482e-01 -1.728657037019729614e-01 7.838357985019683838e-02 9.804844856262207031e-02 -1.207454353570938110e-01 1.003872752189636230e-01 -2.719706483185291290e-02 1.352154300548136234e-03 1.322624534368515015e-01 7.396535575389862061e-02 1.781426221132278442e-01 -2.922240197658538818e-01 1.135855019092559814e-01 -1.304160524159669876e-02 3.307487070560455322e-02 -2.928432226181030273e-01 1.644285470247268677e-01 -3.480311930179595947e-01 -8.397904038429260254e-02 2.816936001181602478e-02 1.181311011314392090e-01 -1.435707062482833862e-01
2.252134382724761963e-01 -3.170292079448699951e-01 3.212581276893615723e-01 -2.636311401147395372e-04 -3.103157319128513336e-02 -1.290841400623321533e-01 1.431782543659210205e-01 -2.422726452350616455e-01 -3.786284849047660828e-02 2.077380418777465820e-01 -1.415622979402542114e-01 -2.966251038014888763e-02 -6.160003691911697388e-02 8.707188814878463745e-02 -4.612470790743827820e-02 1.285381764173507690e-01 4.544253274798393250e-02 9.911634027957916260e-02 -1.301937103271484375e-01 1.830720454454421997e-01 1.633149236440658569e-01 9.986838698387145996e-02 -3.238727152347564697e-01 1.829948574304580688e-01 8.544337749481201172e-02 -3.198760449886322021e-01 -1.222340762615203857e-01 7.838988304138183594e-02 9.791243821382522583e-02 -8.165005594491958618e-02 1.724385023117065430e-01 3.730039000511169434e-01
2.608719766139984131e-01 -3.549271225929260254e-01 -3.512187674641609192e-02 2.686686813831329346e-01 7.606235146522521973e-02 4.165517538785934448e-02 1.863844841718673706e-01 -2.769432961940765381e-01 -1.119252517819404602e-01 3.573290705680847168e-01 3.512830659747123718e-02 9.040834009647369385e-02 -2.565362751483917236e-01 -5.618010088801383972e-02 -1.513358503580093384e-01 1.514153741300106049e-02 1.528646349906921387e-01 2.888157963752746582e-01 -1.535318642854690552e-01 -4.696497693657875061e-03 1.866953819990158081e-01 1.474781632423400879e-01 7.444912195205688477e-02 -7.091568410396575928e-02 1.211782470345497131e-01 -2.364508062601089478e-01 4.340323805809020996e-02 1.372907310724258423e-01 -2.222285419702529907e-02 -2.523446381092071533e-01 6.352475285530090332e-02 -1.216351389884948730e-01
1.439797878265380859e-01 -7.451642304658889771e-02 2.617666721343994141e-01 3.344966769218444824e-01 -1.695828884840011597e-01 1.872299313545227051e-01 4.864019900560379028e-02 -3.562387228012084961e-01 -1.518759876489639282e-01 3.254744112491607666e-01 -3.124200403690338135e-01 7.858417928218841553e-02 -5.714870989322662354e-02 6.839448958635330200e-02 -9.549860842525959015e-03 -1.255507916212081909e-01 3.840299695730209351e-02 1.165851429104804993e-01 2.470096796751022339e-01 2.775832116603851318e-01 6.829966604709625244e-02 -1.605789661407470703e-01 1.327529400587081909e-01 1.447573602199554443e-01 1.261472702026367188e-01 -3.074570558965206146e-02 -5.130703002214431763e-02 -2.408322878181934357e-03 1.479584872722625732e-01 2.830019593238830566e-01 -4.823070485144853592e-04 1.512563088908791542e-03
2.657186686992645264e-01 -2.432164549827575684e-01 2.107681185007095337e-01 2.959457635879516602e-01 -2.016021162271499634e-01 -5.860987305641174316e-02 1.986985951662063599e-01 -2.445291876792907715e-01 2.674634568393230438e-02 1.031561642885208130e-01 2.276520244777202606e-02 -9.759418666362762451e-02 -1.763334125280380249e-01 6.297853589057922363e-02 1.618489921092987061e-01 7.540860027074813843e-02 -2.935094833374023438e-01 1.883190870285034180e-01 1.326598376035690308e-01 1.612637490034103394e-01 9.094706177711486816e-02 -4.515404812991619110e-03 6.185471266508102417e-02 -1.406649034470319748e-02 -3.262662515044212341e-02 -2.997138798236846924e-01 -5.582702159881591797e-02 -2.297696471214294434e-01 -2.247877568006515503e-01 7.008961588144302368e-02 5.033554136753082275e-02 -3.524567782878875732e-01
1.542768031358718872e-01 4.517097771167755127e-02 4.049594700336456299e-01 3.495776355266571045e-01 1.574332118034362793e-01 1.987397074699401855e-01 2.272576242685317993e-01 -3.602773547172546387e-01 4.425195977091789246e-02 1.514441519975662231e-01 -4.255535546690225601e-03 -9.531021118164062500e-02 6.996919214725494385e-02 2.364561706781387329e-01 -7.185990363359451294e-02 -4.132920131087303162e-02 -1.178341917693614960e-02 4.489119723439216614e-02 1.197380665689706802e-02 2.112582176923751831e-01 -2.162483185529708862e-01 1.443352550268173218e-01 1.779382824897766113e-01 1.556398421525955200e-01 1.836801618337631226e-01 -2.198739349842071533e-01 2.212235890328884125e-02 9.945913404226303101e-02 -7.395683228969573975e-02 2.015792429447174072e-01 7.664579898118972778e-02 -1.603313088417053223e-01
9.703612327575683594e-02 -1.235463395714759827e-01 1.797904074192047119e-01 -3.397220745682716370e-02 -1.270891726016998291e-01 1.863515079021453857e-01 2.649306356906890869e-01 8.771263808012008667e-02 1.448988914489746094e-01 6.840366125106811523e-02 -3.642912209033966064e-01 -6.650625169277191162e-02 -2.521288953721523285e-02 -1.452430635690689087e-01 8.253140002489089966e-02 1.656840741634368896e-01 1.109241470694541931e-01 -9.252496808767318726e-02 1.473875194787979126e-01 3.612789511680603027e-02 3.136334940791130066e-02 -5.589152872562408447e-02 2.814310491085052490e-01 6.061277911067008972e-02 -2.347610592842102051e-01 -5.021971464157104492e-01 2.819510698318481445e-01 -2.147401273250579834e-01 -4.432618618011474609e-02 -2.746926993131637573e-02 2.884826250374317169e-02 -1.640951335430145264e-01
3.192381188273429871e-02 -1.996272951364517212e-01 2.098611146211624146e-01 8.036404103040695190e-02 -1.500309556722640991e-01 1.997069567441940308e-01 1.283114105463027954e-01 -1.490191072225570679e-01 1.885390654206275940e-02 1.661829054355621338e-01 -2.702104449272155762e-01 -4.488109797239303589e-02 -2.343571633100509644e-01 -1.337853521108627319e-01 1.840592622756958008e-01 1.700573265552520752e-01 1.731745600700378418e-01 2.302499562501907349e-01 2.397926291450858116e-03 -1.293885558843612671e-01 2.426743209362030029e-01 1.677843332290649414e-01 -3.607252240180969238e-02 9.256648272275924683e-02 -1.730984449386596680e-01 -2.195967584848403931e-01 -2.423450648784637451e-01 2.728088796138763428e-01 2.325843870639801025e-01 -2.137750983238220215e-01 1.024386435747146606e-01 2.250632345676422119e-01
1.048625707626342773e-01 -3.603419661521911621e-01 8.705058693885803223e-02 4.439591988921165466e-02 -7.107987254858016968e-02 2.540460415184497833e-02 6.896498054265975952e-02 2.910036034882068634e-02 3.064466118812561035e-01 2.029205858707427979e-01 -1.932269334793090820e-01 -1.350368112325668335e-01 -1.798935234546661377e-01 -9.775356203317642212e-02 2.582405693829059601e-02 -2.002943605184555054e-01 -1.152925938367843628e-02 1.225493941456079483e-02 -1.295635700225830078e-01 2.490046620368957520e-01 -3.297175094485282898e-02 -1.035016775131225586e-02 -3.746859729290008545e-01 2.500986754894256592e-01 3.053372204303741455e-01 -2.626978456974029541e-01 2.268982529640197754e-01 -3.193645272403955460e-03 5.676037445664405823e-02 1.835860311985015869e-01 1.762528866529464722e-01 -4.108716268092393875e-03
-1.280589997768402100e-01 -6.343173235654830933e-02 4.134403169155120850e-01 1.279588341712951660e-01 3.173004463315010071e-02 1.459934115409851074e-01 1.730844676494598389e-01 -2.029708176851272583e-01 2.118930369615554810e-01 -1.662129350006580353e-02 -1.445670276880264282e-01 -1.620094776153564453e-01 9.278545528650283813e-02 1.071090325713157654e-01 2.481668442487716675e-01 -4.858180135488510132e-02 1.487313210964202881e-01 1.997317001223564148e-02 5.035287700593471527e-03 2.203410267829895020e-01 -9.233074635267257690e-02 9.691341966390609741e-02 -7.034946233034133911e-02 -1.311763823032379150e-01 1.724282950162887573e-01 -2.967739701271057129e-01 3.210097551345825195e-01 2.161634564399719238e-01 6.351671367883682251e-02 -2.974310517311096191e-02 3.721066415309906006e-01 -1.769757457077503204e-02
1.173342987895011902e-01 -2.745898962020874023e-01 1.987950950860977173e-01 -1.028302162885665894e-01 5.938107613474130630e-03 2.773024439811706543e-01 4.137282669544219971e-01 3.819826245307922363e-02 1.076559796929359436e-01 6.892479211091995239e-02 -2.641389071941375732e-01 8.471935242414474487e-02 -4.114104434847831726e-02 7.601320277899503708e-03 -2.344376146793365479e-01 7.949271053075790405e-02 -2.141157090663909912e-01 3.401191905140876770e-02 2.400645613670349121e-01 2.096199393272399902e-01 1.886876374483108521e-01 -2.593287229537963867e-01 -1.173646748065948486e-02 -6.629176437854766846e-02 1.085809990763664246e-01 -3.481061160564422607e-01 -6.856992095708847046e-02 7.895085960626602173e-02 -1.458654254674911499e-01 -7.294703274965286255e-02 -7.861496508121490479e-02 -1.490575224161148071e-01
2.399830222129821777e-01 -2.384506165981292725e-01 1.843368113040924072e-01 1.980043053627014160e-01 -1.555198282003402710e-01 1.282593794167041779e-02 2.302625775337219238e-01 -1.956393867731094360e-01 -1.685430407524108887e-01 2.734047472476959229e-01 -2.610639035701751709e-01 1.685644239187240601e-01 -2.559829270467162132e-03 7.281457539647817612e-03 -7.447306066751480103e-02 -1.167048960924148560e-01 -6.286285817623138428e-02 2.147749811410903931e-01 -6.141093373298645020e-02 1.302090436220169067e-01 6.954735517501831055e-02 3.455398082733154297e-01 -1.460660547018051147e-01 7.672677189111709595e-02 -7.480430603027343750e-02 -3.708331286907196045e-01 -1.995413452386856079e-01 -2.994570415467023849e-03 1.731391879729926586e-03 -8.124010264873504639e-02 2.284587025642395020e-01 1.173389926552772522e-01
-1.801251322031021118e-01 -9.814518503844738007e-03 3.118777461349964142e-02 2.516318261623382568e-01 -4.820691049098968506e-02 -6.264624744653701782e-02 6.647245585918426514e-02 -2.171640992164611816e-01 2.618030309677124023e-01 2.173550128936767578e-01 -1.305116564035415649e-01 1.563266217708587646e-01 -2.403732687234878540e-01 2.837458997964859009e-02 5.270056426525115967e-02 -1.715144515037536621e-02 1.221819072961807251e-01 3.712695240974426270e-01 1.946443170309066772e-01 1.380215138196945190e-01 -1.563944220542907715e-01 -5.824580416083335876e-02 -4.050958901643753052e-02 1.803743690252304077e-01 -1.735831499099731445e-01 -2.282006740570068359e-01 -8.260347694158554077e-02 3.088141977787017822e-01 2.027698233723640442e-02 9.047389775514602661e-02 3.121423721313476562e-01 -2.535145282745361328e-01
-2.163388207554817200e-02 -1.111128106713294983e-01 1.571775674819946289e-01 2.162551041692495346e-03 1.783457845449447632e-01 -1.487529873847961426e-01 3.836222887039184570e-01 1.271234918385744095e-02 -1.290576010942459106e-01 7.439682632684707642e-02 2.989866957068443298e-02 -6.068501621484756470e-03 -3.991096913814544678e-01 1.209234236739575863e-03 -5.871988087892532349e-02 -8.849804103374481201e-02 1.577835083007812500e-01 2.458255887031555176e-01 2.143116444349288940e-01 1.095286607742309570e-01 2.324382513761520386e-01 1.852662712335586548e-01 -1.616371124982833862e-01 1.028049588203430176e-01 4.283575341105461121e-02 -3.542028665542602539e-01 1.140970140695571899e-01 -2.122737616300582886e-01 -1.437237709760665894e-01 9.214141964912414551e-02 2.267343699932098389e-01 1.824727058410644531e-01
9.789519757032394409e-02 -3.223289847373962402e-01 2.086590528488159180e-01 2.413578480482101440e-01 2.407119125127792358e-01 1.374581605195999146e-01 4.426096007227897644e-02 -2.421796768903732300e-01 -1.424599140882492065e-01 2.440918833017349243e-01 -4.621427133679389954e-02 2.824257314205169678e-01 1.032843962311744690e-01 -1.464756578207015991e-01 -1.845744438469409943e-02 -2.632132768630981445e-01 -7.381062954664230347e-02 -1.320695728063583374e-01 -4.948664084076881409e-02 2.205540835857391357e-01 4.857555776834487915e-02 5.566323548555374146e-02 -4.898106306791305542e-02 1.121527701616287231e-01 2.511345446109771729e-01 -2.470831722021102905e-01 1.613691262900829315e-02 8.598911017179489136e-02 1.206038147211074829e-01 3.579883277416229248e-01 -1.215385347604751587e-01 9.819031693041324615e-03
1.140744835138320923e-01 -2.472616732120513916e-02 2.711731195449829102e-01 2.782886028289794922e-01 2.199123799800872803e-01 2.008828334510326385e-02 1.393132805824279785e-01 -2.975464165210723877e-01 1.680199354887008667e-01 2.891214787960052490e-01 -1.610913425683975220e-01 3.455912172794342041e-01 -2.905828952789306641e-01 4.869254305958747864e-02 3.413450121879577637e-01 -3.011187538504600525e-02 3.217664314433932304e-03 1.387138217687606812e-01 5.056412518024444580e-02 -1.159066613763570786e-02 -1.171545460820198059e-01 1.634728312492370605e-01 1.714749448001384735e-02 1.769733801484107971e-02 -8.150938153266906738e-02 -1.389597654342651367e-01 -1.207490265369415283e-02 -9.299897402524948120e-02 -6.712524686008691788e-03 6.357338279485702515e-02 3.152309060096740723e-01 -1.266753673553466797e-01
6.481774151325225830e-02 -9.538958780467510223e-03 3.692450821399688721e-01 -6.734911352396011353e-02 1.020138487219810486e-01 6.926998496055603027e-02 3.142431080341339111e-01 -1.519610285758972168e-01 1.084660887718200684e-01 1.847788877785205841e-02 -5.170942470431327820e-02 -6.055384129285812378e-02 1.101155504584312439e-01 1.558163166046142578e-01 2.782510034739971161e-02 -1.277320235967636108e-01 8.933941274881362915e-02 1.114564314484596252e-01 4.237459897994995117e-01 -2.003086805343627930e-01 1.921003125607967377e-02 -2.596641778945922852e-01 1.327208876609802246e-01 1.913414597511291504e-01 1.405913382768630981e-01 -4.462465047836303711e-01 -4.295513033866882324e-02 -4.617944359779357910e-02 -1.351903676986694336e-01 1.838845610618591309e-01 9.318520128726959229e-02 8.987720124423503876e-03
1.667035669088363647e-01 7.752868533134460449e-02 2.767925262451171875e-01 -4.064859449863433838e-02 4.178722500801086426e-01 -4.840522259473800659e-02 6.257107947021722794e-03 -7.691070437431335449e-02 3.049858510494232178e-01 1.311837583780288696e-01 -1.751206368207931519e-01 -4.836351796984672546e-02 -1.827639639377593994e-01 2.976230382919311523e-01 6.567611545324325562e-02 2.517580986022949219e-03 7.046803086996078491e-02 -7.425128668546676636e-02 1.420632153749465942e-01 6.157214939594268799e-02 3.139708936214447021e-01 -9.311819076538085938e-02 5.126193165779113770e-02 5.753922462463378906e-02 8.943954110145568848e-02 -3.674040436744689941e-01 1.926530897617340088e-01 6.585685163736343384e-02 2.739532887935638428e-01 1.653795689344406128e-01 -1.091423677280545235e-03 -3.171236068010330200e-02
3.051232099533081055e-01 -1.054914668202400208e-01 3.490611910820007324e-01 1.514695305377244949e-02 5.233276635408401489e-02 -1.579297520220279694e-02 -1.761307418346405029e-01 -1.082676462829113007e-02 1.806915104389190674e-01 1.109513044357299805e-01 -9.476222097873687744e-02 -7.706373929977416992e-02 -6.207441166043281555e-02 -2.284397929906845093e-02 -3.029141128063201904e-01 -7.903190702199935913e-02 4.008350074291229248e-01 1.409493237733840942e-01 -1.549716740846633911e-01 1.275475472211837769e-01 1.143379583954811096e-01 -7.444541901350021362e-02 1.588549092411994934e-02 -1.734048314392566681e-02 1.543323546648025513e-01 -4.975084662437438965e-01 -2.192624658346176147e-02 2.116466611623764038e-01 3.205410391092300415e-02 -6.876488775014877319e-02 9.427138417959213257e-02 7.794053852558135986e-02
-5.799361318349838257e-02 -1.581421494483947754e-01 1.049799546599388123e-01 1.735525429248809814e-01 -1.280804425477981567e-01 2.763372659683227539e-01 4.298174977302551270e-01 -3.612573146820068359e-01 -5.386155098676681519e-02 2.383018843829631805e-02 -1.422284245491027832e-01 -8.037472516298294067e-02 -1.302897464483976364e-02 -3.607938066124916077e-02 8.953854441642761230e-03 -1.343521010130643845e-02 -1.774100363254547119e-01 8.572903275489807129e-02 -2.132120877504348755e-01 -1.391960233449935913e-01 1.322690248489379883e-01 -8.538074046373367310e-02 -8.971225470304489136e-02 -1.979478746652603149e-01 3.025906383991241455e-01 -4.062536954879760742e-01 -3.031613118946552277e-02 7.381522655487060547e-02 7.457862794399261475e-02 3.999760374426841736e-02 -5.501293577253818512e-03 -2.115215063095092773e-01
-1.349397841840982437e-02 -2.775119543075561523e-01 2.541581690311431885e-01 1.600130051374435425e-01 -7.943931967020034790e-02 -7.615076005458831787e-02 2.968265712261199951e-01 -3.675628453493118286e-02 1.877454370260238647e-01 2.113276422023773193e-01 -1.048405766487121582e-01 -1.786081492900848389e-01 1.261213272809982300e-01 -2.492986470460891724e-01 -1.423534564673900604e-02 -3.176694214344024658e-01 1.894749253988265991e-01 5.858046188950538635e-02 1.236972883343696594e-01 1.443068683147430420e-01 7.034723460674285889e-02 -3.374670445919036865e-01 -7.671179622411727905e-02 -9.621025621891021729e-02 5.072386190295219421e-02 -3.337419629096984863e-01 1.153122931718826294e-01 -6.294846534729003906e-02 1.374227851629257202e-01 1.736735999584197998e-01 -4.292232170701026917e-02 -1.937197595834732056e-01
3.225149214267730713e-01 -1.146262437105178833e-01 1.074680685997009277e-02 3.192702680826187134e-02 1.727212369441986084e-01 -1.960581094026565552e-01 9.115810692310333252e-02 -5.126511454582214355e-01 -6.124255806207656860e-02 2.289751023054122925e-01 3.395058587193489075e-02 -2.394757270812988281e-01 -1.640005707740783691e-01 1.924746334552764893e-01 -3.607866528909653425e-04 1.414803713560104370e-01 3.140357881784439087e-02 5.529443174600601196e-02 1.279930770397186279e-01 -1.292911320924758911e-01 -1.115641207434237003e-03 -1.441411790437996387e-03 -1.006962731480598450e-01 -2.602473646402359009e-02 1.721622049808502197e-01 -3.263795375823974609e-01 3.353284299373626709e-02 1.635731458663940430e-01 2.121866494417190552e-01 -5.626371502876281738e-02 8.503666520118713379e-02 -2.761340737342834473e-01
2.279017567634582520e-01 -2.249531596899032593e-01 1.835619956254959106e-01 -5.186241865158081055e-02 -5.374671146273612976e-02 3.748125433921813965e-01 3.534308373928070068e-01 -1.563917696475982666e-01 3.821242749691009521e-01 3.182389587163925171e-02 -1.979078352451324463e-01 7.027826458215713501e-02 -1.538390517234802246e-01 -1.331317424774169922e-01 2.602845244109630585e-02 3.209377452731132507e-02 -2.219107151031494141e-01 1.261187046766281128e-01 -6.236501410603523254e-02 1.942765563726425171e-01 1.120850890874862671e-01 -1.109531968832015991e-01 1.957764029502868652e-01 2.833942770957946777e-01 -6.847320497035980225e-02 -1.692984849214553833e-01 -8.913803100585937500e-02 7.684588432312011719e-02 -9.510322660207748413e-02 -1.118469759821891785e-01 -1.194412335753440857e-01 2.777679637074470520e-02
9.257876127958297729e-02 -1.334681808948516846e-01 -1.709128618240356445e-01 1.682362854480743408e-01 1.064873998984694481e-03 1.768505126237869263e-01 2.527129650115966797e-01 -1.085233464837074280e-01 1.495742350816726685e-01 2.202863246202468872e-01 1.145620793104171753e-01 -1.352153345942497253e-02 -9.526498615741729736e-02 -1.118979300372302532e-03 2.866747677326202393e-01 2.485239058732986450e-01 2.375709116458892822e-01 2.177858650684356689e-01 3.494046330451965332e-01 -1.099483445286750793e-01 -1.341988593339920044e-01 -1.364284660667181015e-02 -6.069165840744972229e-02 2.929235100746154785e-01 1.601571589708328247e-01 -3.665925562381744385e-01 -8.871445804834365845e-02 -2.845395915210247040e-02 4.933734983205795288e-02 2.138401865959167480e-01 1.922251842916011810e-02 9.474060684442520142e-02
2.033630460500717163e-01 -1.721480339765548706e-01 3.208002448081970215e-01 1.327192932367324829e-01 1.783019304275512695e-02 2.056791335344314575e-01 -2.223638817667961121e-02 -2.934490442276000977e-01 2.028091996908187866e-01 -8.046860247850418091e-02 -2.290399670600891113e-01 8.798412978649139404e-03 -4.800644889473915100e-02 7.641060650348663330e-02 -2.516221022233366966e-03 2.498778402805328369e-01 1.942808628082275391e-01 1.075839698314666748e-01 4.324615746736526489e-02 -1.773323267698287964e-01 3.044440448284149170e-01 -1.423503458499908447e-01 6.457503139972686768e-02 1.623087376356124878e-01 -2.768915146589279175e-02 -2.690212428569793701e-01 8.118409663438796997e-02 1.746910959482192993e-01 3.399071693420410156e-01 1.817850172519683838e-01 1.222482025623321533e-01 9.298585355281829834e-02
-9.258281439542770386e-02 -1.693494617938995361e-02 2.091797888278961182e-01 -8.985274285078048706e-02 1.648779958486557007e-01 1.475029140710830688e-01 1.527366340160369873e-01 -2.221815884113311768e-01 1.039481908082962036e-01 2.709379419684410095e-02 -2.968184277415275574e-02 2.099453508853912354e-01 -1.055374592542648315e-01 -2.038783766329288483e-02 3.900718390941619873e-01 -2.272099703550338745e-01 2.690964043140411377e-01 1.639117598533630371e-01 6.083623319864273071e-02 2.403193861246109009e-01 -6.258556991815567017e-02 -2.197023332118988037e-01 -1.457954049110412598e-01 2.327180653810501099e-01 -1.712522804737091064e-01 -3.015417456626892090e-01 -9.149046614766120911e-03 -1.885992139577865601e-01 1.402751356363296509e-02 2.356485575437545776e-01 1.973539739847183228e-01 -8.322973549365997314e-02
3.244064748287200928e-01 -3.350421786308288574e-01 1.247894018888473511e-01 -1.140559390187263489e-01 -5.323637276887893677e-02 -1.454786062240600586e-01 2.011167109012603760e-01 -7.663297653198242188e-02 9.123539179563522339e-02 1.968211084604263306e-01 -9.472254663705825806e-02 -1.004979293793439865e-02 -5.297375470399856567e-02 -7.588849961757659912e-02 -4.010118544101715088e-02 6.074792146682739258e-02 1.272589564323425293e-01 1.543698310852050781e-01 -1.365614682435989380e-01 2.707993388175964355e-01 1.919107884168624878e-02 1.387369781732559204e-01 -3.665244877338409424e-01 1.272925883531570435e-01 1.458745566196739674e-03 -4.489610195159912109e-01 -2.188557982444763184e-01 -1.002112478017807007e-01 1.184340342879295349e-01 -5.979773402214050293e-02 1.407989710569381714e-01 1.204440966248512268e-01
9.920526295900344849e-02 -1.836320757865905762e-01 -4.115233197808265686e-02 2.483388036489486694e-01 2.602993845939636230e-01 -1.880873590707778931e-01 3.319890201091766357e-01 -3.478935658931732178e-01 -3.048486262559890747e-02 6.917013227939605713e-02 1.284770220518112183e-01 1.131107099354267120e-02 -1.322027146816253662e-01 1.214302256703376770e-01 2.342880219221115112e-01 -5.146201699972152710e-03 -4.654895979911088943e-03 -2.465930432081222534e-01 9.154512733221054077e-02 2.131827175617218018e-01 -2.181003987789154053e-02 -2.644634544849395752e-01 -7.010193169116973877e-02 1.079291179776191711e-01 6.502862274646759033e-02 -2.687903046607971191e-01 2.148918956518173218e-01 2.369703948497772217e-01 -9.320752322673797607e-02 -2.504445053637027740e-02 2.309557795524597168e-01 -7.811474055051803589e-02
1.934625357389450073e-01 -2.432110160589218140e-01 1.934810876846313477e-01 -1.559098958969116211e-01 -4.475326091051101685e-02 1.591323688626289368e-02 9.135286509990692139e-02 -3.093535006046295166e-01 2.702234983444213867e-01 1.973343193531036377e-01 -3.251637518405914307e-01 9.898090735077857971e-03 6.292812526226043701e-03 -8.089784532785415649e-02 1.058849543333053589e-01 -2.035817950963973999e-01 1.155430972576141357e-01 1.489573717117309570e-01 3.900092793628573418e-03 2.483839690685272217e-01 -2.908123731613159180e-01 -9.661708772182464600e-02 1.255898028612136841e-01 2.530734241008758545e-01 8.459160476922988892e-02 -2.078405618667602539e-01 -3.323503583669662476e-02 -1.238725185394287109e-01 -1.313896477222442627e-01 -3.171782791614532471e-01 -9.054784663021564484e-03 -5.119476839900016785e-02
9.304787963628768921e-02 -3.887856900691986084e-01 2.554915547370910645e-01 1.670920401811599731e-01 -5.210976302623748779e-02 3.017346374690532684e-02 1.981918066740036011e-01 -3.592962399125099182e-03 1.837380379438400269e-01 2.598667442798614502e-01 -5.689293518662452698e-02 -2.611157894134521484e-01 2.139560282230377197e-01 -2.350402623414993286e-01 3.700185567140579224e-02 -1.738233119249343872e-01 2.583892047405242920e-01 1.023675352334976196e-01 9.432642906904220581e-02 8.839962631464004517e-02 7.401610910892486572e-02 -2.748460769653320312e-01 -4.130937531590461731e-02 -1.052596494555473328e-01 -2.165493741631507874e-02 -3.264628350734710693e-01 1.380736976861953735e-01 -5.918905884027481079e-02 4.251060262322425842e-02 2.158215790987014771e-01 -4.791173711419105530e-02 -1.752216964960098267e-01
-7.882026024162769318e-03 -8.687500655651092529e-02 2.420055866241455078e-01 1.938313245773315430e-01 -1.759911701083183289e-02 4.607605189085006714e-02 1.010951846837997437e-01 -7.281842082738876343e-02 1.334830373525619507e-01 5.584136396646499634e-02 -7.213744521141052246e-02 -2.122016400098800659e-01 1.046259924769401550e-01 -1.370778083801269531e-01 8.074871450662612915e-02 -4.173578321933746338e-02 3.354272246360778809e-01 1.209523603320121765e-01 2.992463707923889160e-01 1.423688530921936035e-01 3.101122677326202393e-01 -1.885688304901123047e-01 -2.370958328247070312e-01 -1.128185316920280457e-01 -9.719925373792648315e-02 -5.391224622726440430e-01 -5.736309662461280823e-02 1.296138465404510498e-01 4.027245193719863892e-02 -3.550037974491715431e-03 -5.997105687856674194e-02 -7.796739786863327026e-02
2.380304038524627686e-01 -2.912475168704986572e-01 1.115309596061706543e-01 -1.190843507647514343e-01 -9.591875597834587097e-03 5.851542204618453979e-02 4.001310467720031738e-01 -6.393669545650482178e-02 1.729903519153594971e-01 4.164259135723114014e-02 8.548159152269363403e-02 -1.347444057464599609e-01 9.261526865884661674e-04 -5.323785543441772461e-02 4.292542487382888794e-02 -3.491359055042266846e-01 1.416486799716949463e-01 2.168199233710765839e-02 -9.334893897175788879e-03 -9.827808290719985962e-02 1.800537258386611938e-01 -1.121562868356704712e-01 1.877175569534301758e-01 -1.787570863962173462e-01 2.112297117710113525e-01 -3.173300921916961670e-01 -6.790640950202941895e-02 2.013315632939338684e-02 1.007615588605403900e-02 2.673358619213104248e-01 3.370323777198791504e-01 5.026494339108467102e-02
6.520672235637903214e-03 -4.190973043441772461e-01 2.227560877799987793e-01 1.332862079143524170e-01 -1.930270111188292503e-03 2.370910532772541046e-02 1.254190355539321899e-01 1.910305321216583252e-01 -5.958820879459381104e-02 2.112936228513717651e-01 -1.031309142708778381e-01 -2.318473160266876221e-01 7.904850691556930542e-02 -2.880620025098323822e-02 1.191521361470222473e-01 -3.916588425636291504e-01 1.786634325981140137e-01 1.890389025211334229e-01 1.292235255241394043e-01 1.426852345466613770e-01 1.039735451340675354e-01 -1.446581482887268066e-01 1.010113488882780075e-02 -1.341761797666549683e-01 -3.433360531926155090e-02 -3.532980084419250488e-01 7.764325290918350220e-02 6.089147180318832397e-02 2.767764925956726074e-01 1.519182771444320679e-01 1.640232354402542114e-01 -2.321508945897221565e-03
3.087613880634307861e-01 -1.170689314603805542e-01 1.684496849775314331e-01 -2.332721091806888580e-02 -2.077251300215721130e-02 2.804975397884845734e-02 1.313047707080841064e-01 -9.207697957754135132e-02 -3.207357600331306458e-02 -5.397944711148738861e-03 1.646177917718887329e-01 1.354147791862487793e-01 -7.781668007373809814e-02 1.276548206806182861e-01 4.566339310258626938e-03 2.308668754994869232e-02 9.845190495252609253e-02 1.418791264295578003e-01 4.741631448268890381e-02 -1.891095489263534546e-01 -2.563230395317077637e-01 -7.696548849344253540e-02 2.825878001749515533e-02 2.191907465457916260e-01 -1.880289018154144287e-01 -4.391231834888458252e-01 9.310566633939743042e-02 1.236653029918670654e-01 4.369173049926757812e-01 1.887718141078948975e-01 -1.254145335406064987e-02 -3.139572441577911377e-01
2.295784801244735718e-01 -3.308718204498291016e-01 1.618872582912445068e-01 -1.176038980484008789e-01 -1.680469065904617310e-01 -3.876122878864407539e-03 2.022588253021240234e-01 -2.400696128606796265e-01 3.431696593761444092e-01 1.000612601637840271e-01 2.584349422249943018e-04 -4.130093380808830261e-02 8.408331632381305099e-05 1.237432137131690979e-01 -2.614745870232582092e-03 1.890270262956619263e-01 -4.252147078514099121e-01 3.023924231529235840e-01 1.906857788562774658e-01 1.171194836497306824e-01 3.225847147405147552e-03 -6.546413153409957886e-02 1.521088182926177979e-01 7.423258572816848755e-02 -1.472606696188449860e-02 -3.008066713809967041e-01 -6.892006495036184788e-04 2.250944729894399643e-03 -3.579499199986457825e-03 -3.021877072751522064e-02 -9.479804337024688721e-02 -1.858989596366882324e-01
-8.864736557006835938e-02 -1.701168417930603027e-01 5.275692343711853027e-01 4.500020761042833328e-03 1.051848977804183960e-01 -6.773181725293397903e-03 1.182954013347625732e-01 -1.899992525577545166e-01 4.915758036077022552e-03 1.173339933156967163e-01 -9.004490077495574951e-02 -2.602442502975463867e-01 -1.777980178594589233e-01 -3.007323667407035828e-02 5.848262086510658264e-02 2.137343883514404297e-01 3.537173271179199219e-01 -2.005036454647779465e-03 -7.287947088479995728e-02 -1.064426377415657043e-01 1.975035220384597778e-01 1.488724797964096069e-01 -1.260003820061683655e-02 -4.093018174171447754e-02 2.928075492382049561e-01 -3.357538580894470215e-01 1.773854196071624756e-01 -2.761415950953960419e-02 7.389111071825027466e-02 8.966677635908126831e-02 5.270392447710037231e-02 2.577951364219188690e-02
2.441933155059814453e-01 -4.048040807247161865e-01 3.463901281356811523e-01 -1.123563051223754883e-01 5.960185080766677856e-02 -3.944535739719867706e-03 1.271610260009765625e-01 4.870133846998214722e-02 1.039627045392990112e-01 3.330300450325012207e-01 -7.961489260196685791e-02 -1.054721251130104065e-01 4.488356783986091614e-02 3.662231564521789551e-02 8.217057585716247559e-02 9.175453335046768188e-02 3.237792849540710449e-02 4.780287668108940125e-02 1.144707947969436646e-02 1.883301287889480591e-01 1.459160745143890381e-01 -9.153062850236892700e-02 -3.449385166168212891e-01 2.533603012561798096e-01 6.336286664009094238e-02 -3.320481181144714355e-01 -4.572567716240882874e-02 -2.539172396063804626e-02 8.396936580538749695e-03 1.052676588296890259e-01 2.638811469078063965e-01 1.204534545540809631e-01
6.078349892050027847e-03 -3.735470175743103027e-01 -1.165134459733963013e-01 1.703016757965087891e-01 2.338349819183349609e-01 5.099392682313919067e-02 8.672878891229629517e-02 -1.391310989856719971e-01 1.199882328510284424e-01 -3.767398372292518616e-02 -1.424223184585571289e-02 -2.280065417289733887e-01 2.906229905784130096e-02 2.006190717220306396e-01 3.528326377272605896e-02 -5.186574161052703857e-02 2.903576493263244629e-01 1.769506931304931641e-02 1.346208006143569946e-01 -2.231459505856037140e-02 -5.645565688610076904e-02 8.710425347089767456e-02 9.215217083692550659e-02 8.083728700876235962e-02 2.325576096773147583e-01 -4.755937755107879639e-01 -2.055732011795043945e-01 6.388409063220024109e-03 -1.732469350099563599e-02 -1.152870878577232361e-01 3.934729695320129395e-01 2.503306232392787933e-02
1.836603134870529175e-01 -3.379631936550140381e-01 -7.227234542369842529e-03 1.232055574655532837e-01 -5.475431680679321289e-03 2.158124297857284546e-01 1.283414214849472046e-01 -3.236210346221923828e-01 -1.091830730438232422e-01 7.532774657011032104e-02 -1.780414283275604248e-01 -3.186377584934234619e-01 -2.167180925607681274e-01 -8.581975102424621582e-02 -1.455403566360473633e-01 2.418888360261917114e-02 6.855908036231994629e-02 -1.818594634532928467e-01 -3.562654182314872742e-02 3.013133071362972260e-02 1.161903217434883118e-01 2.070809304714202881e-01 -1.284243613481521606e-01 1.340048909187316895e-01 -2.193077653646469116e-01 -4.351226985454559326e-01 7.819280028343200684e-03 2.191477417945861816e-01 2.348645962774753571e-02 -2.944946102797985077e-02 7.777024060487747192e-02 -1.353636533021926880e-01
-5.412368848919868469e-02 -3.570474386215209961e-01 2.672030217945575714e-02 2.156875729560852051e-01 1.404898464679718018e-01 2.657853253185749054e-02 1.025657653808593750e-01 -1.526480764150619507e-01 1.614884436130523682e-01 1.817243248224258423e-01 2.828667461872100830e-01 -6.987997889518737793e-02 -8.632201701402664185e-02 3.463396802544593811e-03 2.185648977756500244e-01 8.144059032201766968e-02 3.291757032275199890e-02 8.325543999671936035e-02 2.363583445549011230e-01 -2.356790602207183838e-01 1.226860936731100082e-02 2.121723741292953491e-01 -6.378083676099777222e-02 3.321188390254974365e-01 2.008444219827651978e-01 -3.310200572013854980e-01 -5.415108054876327515e-02 -1.155813112854957581e-01 1.870100200176239014e-01 2.517800629138946533e-01 1.348630040884017944e-01 2.237113937735557556e-02
1.156172081828117371e-01 4.387585446238517761e-02 1.387661844491958618e-01 -1.137698590755462646e-01 -1.616356372833251953e-01 1.844388544559478760e-01 7.079535722732543945e-02 -1.094315797090530396e-01 2.021726965904235840e-01 2.185073494911193848e-01 -9.528726339340209961e-02 -8.905313163995742798e-02 -2.161047458648681641e-01 3.737110272049903870e-02 1.688252687454223633e-01 2.962488830089569092e-01 3.485800698399543762e-02 2.736432254314422607e-01 -2.511186301708221436e-01 2.135492116212844849e-01 8.783753030002117157e-03 1.910998374223709106e-01 -7.460303604602813721e-02 5.669874697923660278e-02 2.797061763703823090e-02 -3.815953135490417480e-01 3.049600720405578613e-01 1.757233738899230957e-01 2.726205587387084961e-01 -1.915969327092170715e-02 3.250215202569961548e-02 -1.709558069705963135e-01
1.532549560070037842e-01 -1.615285873413085938e-01 5.421247705817222595e-02 -7.284678518772125244e-02 -7.634627074003219604e-02 1.830699145793914795e-01 1.739058941602706909e-01 -1.313630789518356323e-01 -2.628952823579311371e-02 2.315831631422042847e-01 -2.849893271923065186e-01 -7.725908607244491577e-02 -1.777987480163574219e-01 -1.213457435369491577e-01 -6.995519995689392090e-02 -1.530637964606285095e-02 -9.370502084493637085e-03 1.904550343751907349e-01 -3.204298205673694611e-03 4.107860922813415527e-01 2.413746528327465057e-02 2.193798571825027466e-01 -1.971765756607055664e-01 1.712411195039749146e-01 3.172114491462707520e-02 -4.400346279144287109e-01 -3.183918297290802002e-01 -1.764426082372665405e-01 7.666829228401184082e-02 -7.425439357757568359e-02 4.228244721889495850e-02 2.762901829555630684e-03
1.269567310810089111e-01 -2.382587343454360962e-01 1.972658485174179077e-01 4.918217286467552185e-02 1.491596251726150513e-01 -8.179417252540588379e-02 7.003965973854064941e-02 2.231120169162750244e-01 -1.062134355306625366e-01 2.690689265727996826e-01 -1.954613327980041504e-01 -4.769671335816383362e-02 -1.311559081077575684e-01 1.268668472766876221e-01 1.740882694721221924e-01 1.397937983274459839e-01 1.310433596372604370e-01 2.819451987743377686e-01 1.330078095197677612e-01 1.925270408391952515e-01 -1.483069173991680145e-02 5.377890542149543762e-02 -3.994559645652770996e-01 1.738604754209518433e-01 -2.728560939431190491e-02 -4.006530940532684326e-01 1.656462810933589935e-02 4.119624570012092590e-02 7.202723622322082520e-02 1.724195182323455811e-01 2.101183384656906128e-01 -9.066617488861083984e-02
2.456378191709518433e-01 -1.212256774306297302e-01 1.491819620132446289e-01 8.002553135156631470e-02 -9.077273309230804443e-02 2.214415371417999268e-01 1.429282277822494507e-01 -3.472736477851867676e-02 -1.909720897674560547e-01 2.729309499263763428e-01 -6.487196683883666992e-02 -2.955006435513496399e-02 -1.477199047803878784e-01 1.301220990717411041e-02 -2.914342284202575684e-02 -1.092188060283660889e-01 8.287756890058517456e-02 2.947138547897338867e-01 1.660514324903488159e-01 4.610594511032104492e-01 1.297548878937959671e-02 6.290561705827713013e-02 -2.787560522556304932e-01 1.484775990247726440e-01 -1.613783277571201324e-02 -3.663997054100036621e-01 -1.333131194114685059e-01 -1.894389986991882324e-01 -2.025352790951728821e-02 -4.320372641086578369e-02 5.906954407691955566e-02 1.868164539337158203e-01
[truncated: 3,263,502 more chars]
