# Supplementary material for: The Language of Innovation
Source: PLoS One. 2020 Apr 30;15(4):e0230107. doi: 10.1371/journal.pone.0230107 (PMC7194493; doi:10.1371/journal.pone.0230107)
Supplement: S22 File — (GZ) [file pone.0230107.s022.tar.gz › 2000-2004/V2Run_13_VS_4500_embeddings2000-2004ED32.txt]

-4.221663177013397217e-01 -2.320928312838077545e-02 -2.052802294492721558e-01 6.534060090780258179e-02 1.344657987356185913e-01 2.853870689868927002e-01 1.703508347272872925e-01 -4.159850254654884338e-02 -1.228399723768234253e-01 -1.080957576632499695e-01 1.411707550287246704e-01 -1.977902837097644806e-02 -1.407750695943832397e-01 1.227090018801391125e-03 1.411261558532714844e-01 -3.327566683292388916e-01 1.129789054393768311e-01 -1.570146232843399048e-01 -3.683940693736076355e-02 -3.381128311157226562e-01 -2.058108299970626831e-01 3.425889834761619568e-02 1.241597458720207214e-01 -9.319269657135009766e-02 2.320666760206222534e-01 1.460764855146408081e-01 -2.116388380527496338e-01 2.338636815547943115e-01 -6.429956853389739990e-02 -8.049056679010391235e-02 1.760679781436920166e-01 -9.988155215978622437e-02
2.044833637773990631e-02 -5.323799327015876770e-02 -1.352559030055999756e-01 2.178770899772644043e-01 2.057461589574813843e-01 -1.382922530174255371e-01 7.524134963750839233e-02 -1.707713007926940918e-01 -2.475686371326446533e-01 -1.725437343120574951e-01 3.122444264590740204e-02 1.870664656162261963e-01 -2.593884766101837158e-01 -1.065225750207901001e-01 -3.311108052730560303e-02 8.764929324388504028e-02 1.537713110446929932e-01 1.060175374150276184e-01 -3.762455284595489502e-02 -9.791859984397888184e-02 -2.981062531471252441e-01 -1.690619438886642456e-01 -1.843030750751495361e-01 -1.521670669317245483e-01 3.346118032932281494e-01 2.663645744323730469e-01 -1.843750327825546265e-01 1.597116589546203613e-01 -1.824020445346832275e-01 1.253923121839761734e-02 -2.656535804271697998e-01 -2.310558706521987915e-01
-2.694833576679229736e-01 -1.405341625213623047e-01 -1.285813748836517334e-01 2.553791701793670654e-01 -1.928175389766693115e-01 1.210644543170928955e-01 -4.863883927464485168e-02 -1.732260435819625854e-01 -1.055283844470977783e-02 -1.280711293220520020e-01 1.079303026199340820e-01 3.208944946527481079e-02 -1.356490608304738998e-02 1.016391813755035400e-01 -5.364840105175971985e-02 -1.749251633882522583e-01 -3.523905947804450989e-02 4.426965489983558655e-02 2.829665839672088623e-01 -3.625093102455139160e-01 -2.930370271205902100e-01 -6.839214265346527100e-02 6.780666112899780273e-02 9.781436063349246979e-03 1.512144953012466431e-01 5.417939424514770508e-01 -4.389340430498123169e-02 -8.567280322313308716e-02 -7.049794495105743408e-02 1.186012290418148041e-02 -1.427480876445770264e-01 -8.601336181163787842e-02
5.703052878379821777e-02 -2.325099855661392212e-01 1.327719092369079590e-01 -7.516673952341079712e-02 2.393855005502700806e-01 1.707176268100738525e-01 3.304932117462158203e-01 -3.402784466743469238e-02 2.989510633051395416e-02 -3.740297853946685791e-01 -1.429015863686800003e-02 1.510504051111638546e-03 -4.126222133636474609e-01 1.814089156687259674e-02 4.432353004813194275e-02 -1.558171957731246948e-01 3.710646182298660278e-03 -2.025268673896789551e-01 6.854576058685779572e-03 -2.992115616798400879e-01 -9.740564972162246704e-02 1.031129509210586548e-01 -1.152591779828071594e-01 2.256713993847370148e-02 3.479031026363372803e-01 2.190996557474136353e-01 5.090961605310440063e-02 1.548895388841629028e-01 1.059783622622489929e-01 -3.510886430740356445e-02 -1.926079206168651581e-02 1.084814369678497314e-01
-1.529792100191116333e-01 -1.669491976499557495e-01 1.066607758402824402e-01 7.320018857717514038e-02 -1.347696185111999512e-01 2.878767848014831543e-01 1.546510457992553711e-01 -2.592837512493133545e-01 -2.145538479089736938e-01 -4.043605923652648926e-02 2.635075449943542480e-01 -1.069960370659828186e-02 -9.209308028221130371e-02 5.256666615605354309e-02 -7.253427058458328247e-02 -2.155093401670455933e-01 -9.796140342950820923e-02 -1.760255731642246246e-02 1.702716052532196045e-01 -2.805523276329040527e-01 -3.393164575099945068e-01 1.759020686149597168e-01 1.323147416114807129e-01 -1.347159743309020996e-01 1.906819194555282593e-01 5.084397643804550171e-02 -1.505696624517440796e-01 2.278096228837966919e-01 3.450493514537811279e-02 1.457301825284957886e-01 -3.355605602264404297e-01 -1.084321588277816772e-01
-2.880437374114990234e-01 -1.520267575979232788e-01 -8.013118058443069458e-03 -1.216457597911357880e-02 -1.215909272432327271e-01 5.257055908441543579e-02 1.476057320833206177e-01 -3.091770112514495850e-01 2.674493491649627686e-01 -1.110757365822792053e-01 3.159701228141784668e-01 1.954943984746932983e-01 -1.293702572584152222e-01 6.087959930300712585e-02 1.645994186401367188e-01 -1.207329705357551575e-01 -1.493058353662490845e-01 -2.676447927951812744e-01 6.079000979661941528e-02 -1.580480933189392090e-01 -3.924523890018463135e-01 1.835474967956542969e-01 -6.152101233601570129e-02 -8.434686064720153809e-02 1.670949161052703857e-01 1.184718981385231018e-01 -1.077154949307441711e-01 1.999742537736892700e-01 -8.599072694778442383e-03 1.354787200689315796e-01 -5.583559721708297729e-02 -1.960681527853012085e-01
-1.432057619094848633e-01 -5.238194391131401062e-02 -1.953246295452117920e-01 1.697893589735031128e-01 -2.456438541412353516e-01 1.857071816921234131e-01 1.947293430566787720e-01 -1.598206460475921631e-01 -1.544733345508575439e-02 -1.345290690660476685e-01 1.445724070072174072e-01 1.872129365801811218e-02 7.596238702535629272e-02 5.948750302195549011e-02 -1.505334228277206421e-01 -8.377999067306518555e-02 9.122584015130996704e-02 -3.036090172827243805e-02 2.126629501581192017e-01 -8.970241993665695190e-02 -3.350823521614074707e-01 1.354996711015701294e-01 -8.764233440160751343e-02 6.359601393342018127e-03 4.310324788093566895e-01 2.414370775222778320e-01 1.338992565870285034e-01 3.195540606975555420e-01 9.870317578315734863e-02 -1.348705142736434937e-01 -1.609146445989608765e-01 -2.325350344181060791e-01
-2.467876225709915161e-01 -5.465104430913925171e-02 1.570061743259429932e-01 1.215630620718002319e-01 -1.534609198570251465e-01 2.145086973905563354e-02 1.875278949737548828e-01 -7.933951169252395630e-02 2.510178834199905396e-02 -1.662672460079193115e-01 1.031742151826620102e-02 1.241637468338012695e-01 -1.592540591955184937e-01 8.991733193397521973e-02 1.163628995418548584e-01 -6.677587330341339111e-02 -2.791430428624153137e-02 -2.456005960702896118e-01 2.526456713676452637e-01 -1.878816038370132446e-01 -2.490821033716201782e-01 7.965521514415740967e-02 -1.270534694194793701e-01 4.238834604620933533e-02 2.205199748277664185e-01 3.351244926452636719e-01 1.687303334474563599e-01 3.393802940845489502e-01 4.824520647525787354e-02 1.800268888473510742e-01 -3.873406350612640381e-01 7.323237136006355286e-03
-7.621473819017410278e-02 -1.769144460558891296e-02 -6.407503783702850342e-02 1.783225089311599731e-01 -2.271207422018051147e-02 1.200242787599563599e-01 1.587089896202087402e-02 -1.696125268936157227e-01 1.591180264949798584e-01 -1.361930072307586670e-01 -1.189676485955715179e-02 5.988606438040733337e-02 -8.779887855052947998e-02 2.679198421537876129e-02 -1.019569933414459229e-01 -1.728223562240600586e-01 1.295301318168640137e-01 -8.271169848740100861e-03 3.570782542228698730e-01 -3.265221118927001953e-01 -1.904996335506439209e-01 3.546206355094909668e-01 -4.019745439291000366e-02 2.428165376186370850e-01 2.913268804550170898e-01 3.296504914760589600e-01 -1.416415274143218994e-01 2.493363767862319946e-01 -1.412392854690551758e-01 7.008231431245803833e-02 -4.401622805744409561e-03 -2.085828781127929688e-01
-1.398510187864303589e-01 -2.012435048818588257e-01 6.060013175010681152e-02 1.932476460933685303e-01 2.060511112213134766e-01 2.386138737201690674e-01 -7.879827916622161865e-02 -2.292490750551223755e-01 1.486767362803220749e-02 2.016319483518600464e-01 -1.268341988325119019e-01 3.085778467357158661e-02 -5.619930475950241089e-02 -2.052112072706222534e-01 1.232927143573760986e-01 -1.142501085996627808e-02 2.721366882324218750e-01 1.492388825863599777e-02 1.847962886095046997e-01 -1.585661321878433228e-01 -3.413601219654083252e-01 -2.722406759858131409e-02 -2.554286718368530273e-01 3.063064441084861755e-02 2.971359193325042725e-01 3.767791092395782471e-01 -1.269348803907632828e-02 2.054703682661056519e-01 -1.764453388750553131e-02 1.017544046044349670e-01 -1.362148672342300415e-01 5.809878185391426086e-02
-1.093618124723434448e-01 6.565854698419570923e-02 2.535707876086235046e-02 1.039372310042381287e-01 2.451528906822204590e-01 2.263841480016708374e-01 5.782117322087287903e-02 -5.522189289331436157e-02 -1.404584050178527832e-01 -4.498064890503883362e-02 1.320186406373977661e-01 -6.242282222956418991e-03 -3.745298981666564941e-01 -1.257142126560211182e-01 -6.589400768280029297e-02 -3.144248723983764648e-01 -3.062212169170379639e-01 -1.584019511938095093e-01 -2.790870144963264465e-02 -2.443766891956329346e-01 -8.939620852470397949e-02 -9.402201324701309204e-02 -1.678896993398666382e-01 -8.154768496751785278e-02 4.258038401603698730e-01 1.622779071331024170e-01 1.188436821103096008e-01 2.615396380424499512e-01 -1.021195352077484131e-01 5.902768298983573914e-02 1.429651677608489990e-01 -2.207338251173496246e-02
-1.422974020242691040e-01 -3.206334412097930908e-01 -8.246798068284988403e-02 2.706954181194305420e-01 1.277780234813690186e-01 7.549949735403060913e-02 6.136848777532577515e-02 -1.492936164140701294e-01 -1.083727106451988220e-01 -1.015143990516662598e-01 -8.735132403671741486e-03 -1.822483241558074951e-01 3.650424629449844360e-02 -3.236010372638702393e-01 4.238329455256462097e-02 -1.631602197885513306e-01 2.122025564312934875e-02 1.084460020065307617e-01 1.345385890454053879e-02 -3.223039507865905762e-01 -2.213639467954635620e-01 3.090612404048442841e-02 -2.411704957485198975e-01 -2.860469520092010498e-01 1.354377865791320801e-01 2.318266332149505615e-01 1.084675416350364685e-01 1.464946419000625610e-01 -8.191227912902832031e-02 2.010572701692581177e-01 1.099461223930120468e-02 -3.165375292301177979e-01
-2.096718102693557739e-01 -3.830150887370109558e-02 -1.943187601864337921e-02 1.454701423645019531e-01 -1.182677373290061951e-01 1.327516436576843262e-01 1.871382594108581543e-01 -2.706976234912872314e-01 -8.146934211254119873e-03 -2.317804694175720215e-01 9.295974671840667725e-02 -1.003826186060905457e-01 1.044125529006123543e-03 1.709233671426773071e-01 6.789088994264602661e-02 -6.544484943151473999e-02 -1.793924532830715179e-02 -1.067603975534439087e-01 5.710629746317863464e-02 -2.479435056447982788e-01 -1.607221662998199463e-01 -7.173767685890197754e-02 6.119334325194358826e-02 5.019526556134223938e-02 2.980786561965942383e-01 2.816777229309082031e-01 3.630476817488670349e-02 2.127609699964523315e-01 -1.793867051601409912e-01 1.399533748626708984e-01 -4.040858447551727295e-01 -3.727993965148925781e-01
-2.963275611400604248e-01 -1.506730318069458008e-01 -5.529195815324783325e-02 1.530743837356567383e-01 -9.877121075987815857e-03 5.965531989932060242e-02 -1.036883238703012466e-02 -1.741505861282348633e-01 8.362449705600738525e-03 -8.953462541103363037e-02 8.051652461290359497e-02 -2.211074233055114746e-01 1.566628068685531616e-01 1.064395755529403687e-01 -9.098408371210098267e-02 -3.322199881076812744e-01 -2.268251478672027588e-01 3.355414792895317078e-02 9.206169098615646362e-02 -3.109498918056488037e-01 -2.846970558166503906e-01 1.521803438663482666e-01 -5.326279252767562866e-02 2.061426267027854919e-02 8.117567002773284912e-02 3.582571148872375488e-01 1.412805914878845215e-01 3.924071490764617920e-01 3.348786011338233948e-02 1.339916884899139404e-01 -9.650778770446777344e-02 -9.188987314701080322e-02
-1.231548860669136047e-01 -1.144581586122512817e-01 1.290719676762819290e-02 1.810363382101058960e-01 3.389720916748046875e-01 5.004502087831497192e-02 7.736996561288833618e-02 1.305775344371795654e-01 -2.070537805557250977e-01 -1.143357604742050171e-01 3.340708911418914795e-01 1.509842113591730595e-03 -2.348661869764328003e-01 -5.107797682285308838e-02 -1.361092925071716309e-01 -3.891400396823883057e-01 -1.940072923898696899e-01 -1.682399660348892212e-01 -4.992200061678886414e-02 -3.124891519546508789e-01 -3.628998994827270508e-01 -2.913270890712738037e-02 5.309850722551345825e-02 8.120813220739364624e-02 1.281833201646804810e-01 8.528923988342285156e-02 -6.515561044216156006e-02 1.912319362163543701e-01 -8.078780770301818848e-02 5.625680834054946899e-02 -3.943670541048049927e-02 1.387827992439270020e-01
-8.777534216642379761e-02 -1.037514880299568176e-01 -7.978881895542144775e-02 1.366487052291631699e-02 -1.376797556877136230e-01 2.298808544874191284e-01 3.470818102359771729e-01 -2.430592328310012817e-01 -7.355665415525436401e-02 -2.641942799091339111e-01 1.705512255430221558e-01 1.626773029565811157e-01 -2.812008187174797058e-02 -3.043774887919425964e-02 -6.754206866025924683e-02 -1.960163712501525879e-01 -8.262483030557632446e-02 -1.032346263527870178e-01 2.238590270280838013e-01 -2.025309354066848755e-01 -2.461477369070053101e-01 8.369178324937820435e-02 9.372179955244064331e-02 7.603333890438079834e-02 2.446489185094833374e-01 2.751238346099853516e-01 8.299652487039566040e-02 2.942099571228027344e-01 -6.864134222269058228e-02 2.197066992521286011e-01 -1.262838393449783325e-01 -2.438706606626510620e-01
-3.365986645221710205e-01 -2.934460341930389404e-02 1.551698427647352219e-02 1.176365017890930176e-01 -6.327121518552303314e-03 2.077182084321975708e-01 -7.683218456804752350e-03 -1.950324773788452148e-01 -4.112712293863296509e-02 -1.396622061729431152e-01 1.680515855550765991e-01 3.368456065654754639e-01 -4.049398377537727356e-02 -4.469747468829154968e-02 8.059019595384597778e-02 -8.133939653635025024e-02 -2.877053320407867432e-01 -2.388813048601150513e-01 2.855821140110492706e-02 -1.703648567199707031e-01 -2.428255081176757812e-01 1.932849586009979248e-01 3.973827883601188660e-02 2.159872055053710938e-01 1.880180090665817261e-01 2.430873364210128784e-01 -7.480134814977645874e-02 1.996067017316818237e-01 4.579674825072288513e-02 5.464178975671529770e-03 -3.040374219417572021e-01 -2.492954730987548828e-01
3.498741984367370605e-02 -2.655900120735168457e-01 1.007692292332649231e-01 3.632349073886871338e-01 2.478289008140563965e-01 1.008218452334403992e-01 1.603070199489593506e-01 -6.520338356494903564e-02 -1.657968014478683472e-01 -1.068457290530204773e-01 2.991478145122528076e-01 2.638621628284454346e-01 3.354109358042478561e-03 -1.317336261272430420e-01 -1.845253817737102509e-02 7.845718413591384888e-02 1.968793123960494995e-01 -1.338293701410293579e-01 -3.131069988012313843e-02 -1.093742176890373230e-01 -1.961679458618164062e-01 1.670985072851181030e-01 -1.738294064998626709e-01 -9.470360726118087769e-02 -3.331377357244491577e-02 4.855381846427917480e-01 7.307255268096923828e-02 6.609790772199630737e-02 -2.943082945421338081e-03 5.184906721115112305e-02 -7.446931302547454834e-02 -1.808840781450271606e-01
-2.650939226150512695e-01 -1.646506637334823608e-01 1.035968214273452759e-01 -7.331155985593795776e-02 -1.374994367361068726e-01 1.708348244428634644e-01 8.451905101537704468e-02 -1.332864165306091309e-01 1.328909397125244141e-01 -2.882667481899261475e-01 1.047777011990547180e-01 -3.645481169223785400e-02 -9.672076255083084106e-02 1.056385133415460587e-02 1.099049746990203857e-01 2.670289017260074615e-02 -1.282419264316558838e-01 -1.833984106779098511e-01 1.560117900371551514e-01 -2.709687650203704834e-01 -2.444134056568145752e-01 -5.792958661913871765e-03 -6.110782176256179810e-02 2.458123490214347839e-02 2.279690951108932495e-01 3.686396777629852295e-01 6.030254065990447998e-03 3.998795151710510254e-01 -2.760183215141296387e-01 -2.106248773634433746e-02 -1.868514865636825562e-01 -8.295992761850357056e-02
-2.806852757930755615e-01 -1.252357661724090576e-01 -1.866835057735443115e-01 1.659253686666488647e-01 -1.319931894540786743e-01 1.036209687590599060e-01 2.972350716590881348e-01 -2.279421091079711914e-01 1.236093267798423767e-01 -5.315734818577766418e-02 1.880985945463180542e-01 2.219454646110534668e-01 -1.607921719551086426e-01 6.386755406856536865e-02 1.943768933415412903e-02 -1.091027259826660156e-01 -3.322954475879669189e-01 -1.285158563405275345e-02 4.693936929106712341e-02 -2.075252085924148560e-01 -1.654177308082580566e-01 -1.081841881386935711e-03 1.105206459760665894e-01 -6.972488947212696075e-03 2.652052640914916992e-01 1.182785406708717346e-01 -5.819734558463096619e-02 3.599892258644104004e-01 9.144523646682500839e-04 -1.033673658967018127e-01 -2.718266844749450684e-01 -1.798960268497467041e-01
-1.255507469177246094e-01 -1.751127392053604126e-01 -3.365958333015441895e-01 -1.074147298932075500e-01 1.779218167066574097e-01 -1.644481867551803589e-01 3.914304450154304504e-02 -9.329601377248764038e-02 6.770393997430801392e-02 -3.287190794944763184e-01 -1.053924039006233215e-01 -1.270152535289525986e-02 6.815188378095626831e-02 3.946274891495704651e-02 1.545665785670280457e-02 -7.406639307737350464e-02 5.265225768089294434e-01 -4.347568750381469727e-02 1.466927081346511841e-01 -1.864268034696578979e-01 -9.379336237907409668e-02 1.100547537207603455e-01 7.999842613935470581e-02 -6.476252526044845581e-02 3.076649904251098633e-01 1.690175831317901611e-01 -5.420417338609695435e-02 2.594713568687438965e-01 7.406625896692276001e-02 3.297277539968490601e-02 -2.387295216321945190e-01 4.545881412923336029e-03
1.588594168424606323e-02 -1.541484147310256958e-01 5.520634353160858154e-02 4.357922077178955078e-01 -3.815610334277153015e-02 1.142683327198028564e-01 1.734771728515625000e-01 -3.054211474955081940e-02 -6.049361824989318848e-02 -4.745459929108619690e-02 2.141278684139251709e-01 -3.072904422879219055e-02 -1.716198921203613281e-01 -2.169789522886276245e-01 3.298428142443299294e-03 -1.982778683304786682e-02 7.207617908716201782e-02 -1.076822727918624878e-01 3.070363402366638184e-01 -3.900910317897796631e-01 -1.857537329196929932e-01 -1.690402925014495850e-01 -2.521224021911621094e-01 -7.943120598793029785e-02 1.753332018852233887e-01 2.281793653964996338e-01 -8.521626889705657959e-02 4.684019833803176880e-02 2.444650977849960327e-02 1.203368529677391052e-01 1.464367955923080444e-01 -2.878656983375549316e-01
-2.644498646259307861e-01 -3.523075878620147705e-01 -3.491342812776565552e-02 1.433993279933929443e-01 -8.654434978961944580e-02 4.913798347115516663e-02 1.659894138574600220e-01 -1.745849996805191040e-01 -1.951246289536356926e-03 -1.442568600177764893e-01 8.581948280334472656e-02 -8.027704060077667236e-02 4.028896987438201904e-02 4.150344803929328918e-02 1.666237115859985352e-01 9.421864151954650879e-02 -1.620147936046123505e-02 -1.435294598340988159e-01 3.514368534088134766e-01 -4.762237966060638428e-01 -3.087767399847507477e-02 1.733317673206329346e-01 1.649169810116291046e-02 5.633328482508659363e-02 1.181875616312026978e-01 3.201965689659118652e-01 1.869355589151382446e-01 -3.645378164947032928e-03 -9.550842456519603729e-03 -9.937911480665206909e-02 -2.334761023521423340e-01 -1.417150944471359253e-01
-7.621264457702636719e-02 -1.279854476451873779e-01 1.887433044612407684e-02 5.496107041835784912e-02 1.336482912302017212e-01 2.121928483247756958e-01 1.211887300014495850e-01 5.163414776325225830e-02 -3.076034784317016602e-02 -2.933489978313446045e-01 -6.976729631423950195e-02 3.795736469328403473e-03 -2.431614995002746582e-01 -4.214202985167503357e-02 6.289651244878768921e-02 -2.903320193290710449e-01 -2.282520085573196411e-01 -1.460892856121063232e-01 2.964690094813704491e-03 -3.241589665412902832e-01 -2.163081020116806030e-01 -7.744731754064559937e-02 5.666919518262147903e-03 -1.679753512144088745e-01 5.073049068450927734e-01 8.910406380891799927e-02 -1.615020446479320526e-02 1.920339912176132202e-01 2.702130675315856934e-01 3.943066671490669250e-02 -2.307968586683273315e-02 1.267197430133819580e-01
-1.820731610059738159e-01 -1.956515610218048096e-01 2.011193484067916870e-01 2.067941986024379730e-02 1.029929891228675842e-01 -6.394489202648401260e-03 1.499329507350921631e-01 -3.989345729351043701e-01 -2.803498208522796631e-01 -1.372117698192596436e-01 -8.956620842218399048e-02 -2.072541601955890656e-02 -8.120960742235183716e-02 1.927965134382247925e-01 -2.967933891341090202e-03 1.056492403149604797e-01 -4.638707265257835388e-02 -1.007343158125877380e-01 3.640882670879364014e-01 -2.313379198312759399e-01 -2.611728310585021973e-01 3.117264248430728912e-02 -6.089387461543083191e-02 -2.915303781628608704e-02 2.585408277809619904e-02 3.375200331211090088e-01 1.619633138179779053e-01 2.266445010900497437e-01 -9.230632334947586060e-02 1.463544815778732300e-01 -6.200111657381057739e-02 -1.910907626152038574e-01
-2.582894265651702881e-01 -9.007080644369125366e-02 -5.840044096112251282e-02 8.882560580968856812e-02 1.366836130619049072e-01 1.033445373177528381e-01 1.731745451688766479e-01 1.559773553162813187e-02 -1.448138654232025146e-01 1.660632714629173279e-02 -5.570376291871070862e-02 1.462458074092864990e-01 -3.254473209381103516e-01 -2.328347712755203247e-01 -1.835982352495193481e-01 -2.823186218738555908e-01 -9.266236424446105957e-02 -1.612060815095901489e-01 -1.004088222980499268e-01 -2.472563087940216064e-01 -3.093448579311370850e-01 -2.127909474074840546e-02 7.522111386060714722e-02 5.147148296236991882e-02 3.814154267311096191e-01 1.222445815801620483e-01 -1.390668302774429321e-01 2.980574071407318115e-01 -1.519623249769210815e-01 -3.662046790122985840e-02 1.172887161374092102e-01 1.340339779853820801e-01
-3.353426754474639893e-01 9.064456075429916382e-02 1.057360414415597916e-02 -8.494935929775238037e-03 1.221299394965171814e-01 4.055719450116157532e-02 1.221553608775138855e-01 -7.393591105937957764e-02 -2.151990979909896851e-01 -2.814100086688995361e-01 1.479856967926025391e-01 -1.323019117116928101e-01 -8.665429055690765381e-02 2.830178439617156982e-01 7.294112443923950195e-02 -6.537918001413345337e-02 -1.622369140386581421e-01 -1.307684332132339478e-01 3.373780250549316406e-01 -2.687441706657409668e-01 -1.639665365219116211e-01 1.661269664764404297e-01 -2.860910072922706604e-02 -1.310971826314926147e-01 1.096504628658294678e-01 3.069720566272735596e-01 1.404553353786468506e-01 2.674341797828674316e-01 -1.588684320449829102e-01 4.664232209324836731e-02 -2.266644835472106934e-01 -4.283706843852996826e-02
1.036831294186413288e-03 -1.442101597785949707e-01 -2.188499569892883301e-01 -4.926265683025121689e-03 2.892012596130371094e-01 1.083744540810585022e-01 7.228587567806243896e-02 -1.822505518794059753e-02 3.958404064178466797e-03 -3.061018586158752441e-01 -9.072052687406539917e-02 -1.721667200326919556e-01 -1.871102601289749146e-01 -1.281456649303436279e-01 5.035357177257537842e-02 -9.976233541965484619e-02 -1.923834085464477539e-01 -3.536675572395324707e-01 -1.913041770458221436e-01 -2.645603418350219727e-01 -2.525601983070373535e-01 3.880555182695388794e-02 -8.817907422780990601e-02 1.148114539682865143e-02 1.867503970861434937e-01 4.132032096385955811e-01 7.089235633611679077e-02 1.555944047868251801e-02 2.477685064077377319e-01 1.378242671489715576e-01 3.880161046981811523e-02 -1.362907979637384415e-02
5.161121953278779984e-03 -3.903291821479797363e-01 1.669636182487010956e-02 2.394007146358489990e-01 -4.732211679220199585e-02 1.509839147329330444e-01 6.485176831483840942e-02 -1.774366647005081177e-01 -3.876304952427744865e-03 -3.521889448165893555e-01 2.381985262036323547e-02 8.234824240207672119e-02 7.142388075590133667e-02 -7.011165469884872437e-02 1.483231130987405777e-02 -1.723213940858840942e-01 -1.676758378744125366e-01 -1.294255107641220093e-01 1.622637659311294556e-01 -1.979153305292129517e-01 -3.048688769340515137e-01 8.789484389126300812e-03 -1.479973364621400833e-02 1.466147322207689285e-02 3.270485997200012207e-01 1.716719120740890503e-01 -2.586290985345840454e-02 2.978366911411285400e-01 -9.006490558385848999e-02 5.533434078097343445e-02 -3.057642877101898193e-01 -1.538577228784561157e-01
-1.420605927705764771e-01 -2.406248748302459717e-01 8.912157267332077026e-02 1.351702585816383362e-02 1.989569067955017090e-01 2.193938344717025757e-01 -1.457390002906322479e-02 6.685806065797805786e-02 -1.531227491796016693e-02 -1.164187267422676086e-01 -8.231979608535766602e-02 1.057606786489486694e-01 -2.285600900650024414e-01 7.110218051820993423e-03 -5.384608358144760132e-02 -2.500309944152832031e-01 -1.431487649679183960e-01 -1.508194357156753540e-01 -1.951439678668975830e-01 -4.264068603515625000e-01 -9.074587374925613403e-02 3.279750049114227295e-02 5.067802593111991882e-02 6.475567817687988281e-02 4.250389635562896729e-01 1.771361976861953735e-01 1.597342938184738159e-01 3.428150415420532227e-01 3.395263478159904480e-02 1.197769790887832642e-01 1.086114272475242615e-01 1.017648801207542419e-01
1.652555353939533234e-02 -7.352485507726669312e-02 -5.000112652778625488e-01 2.384491115808486938e-01 1.653062254190444946e-01 1.585239320993423462e-01 1.180445104837417603e-01 -8.636455982923507690e-02 5.327363312244415283e-02 -1.817150600254535675e-02 7.100475020706653595e-03 1.367981079965829849e-02 9.998659789562225342e-02 -9.379187226295471191e-02 -4.014993458986282349e-02 -8.466415107250213623e-02 2.744847536087036133e-01 -2.089699953794479370e-01 -2.317692898213863373e-02 -3.887500762939453125e-01 -1.293696612119674683e-01 7.035129517316818237e-02 4.007118567824363708e-02 1.657826900482177734e-01 1.245793923735618591e-01 3.242498934268951416e-01 -2.302568554878234863e-01 6.145318970084190369e-02 8.648131042718887329e-03 4.020984843373298645e-02 -2.725172042846679688e-01 -8.810703456401824951e-02
-1.118120923638343811e-02 -1.916669011116027832e-01 5.657888576388359070e-02 9.332124888896942139e-02 -4.443233460187911987e-02 5.217838287353515625e-02 7.643409818410873413e-02 -1.560907810926437378e-01 -1.166656762361526489e-01 -2.049849331378936768e-01 -9.756447374820709229e-02 1.873086392879486084e-02 2.586392760276794434e-01 -9.746883064508438110e-03 1.729023456573486328e-01 -1.360627412796020508e-01 7.912284135818481445e-02 -2.688976228237152100e-01 3.125051259994506836e-01 -2.022059112787246704e-01 -1.187379360198974609e-01 2.121018804609775543e-02 2.491999976336956024e-02 -1.032161042094230652e-01 2.420446872711181641e-01 4.310096502304077148e-01 -1.883914172649383545e-01 1.273690462112426758e-01 -2.092718519270420074e-02 -9.187873452901840210e-02 -3.134824335575103760e-01 -2.987845540046691895e-01
-3.369243144989013672e-01 -1.427605450153350830e-01 1.596514433622360229e-01 1.586874276399612427e-01 -7.664412260055541992e-02 1.405542045831680298e-01 2.025553882122039795e-01 -1.730822175741195679e-01 -5.667064106091856956e-04 -1.470467299222946167e-01 1.498543769121170044e-01 1.100874915719032288e-01 1.791875213384628296e-01 -3.297208622097969055e-02 2.849973738193511963e-02 -1.805386841297149658e-01 8.923161029815673828e-02 -1.506938487291336060e-01 7.604443281888961792e-02 -1.863337755203247070e-01 -3.163395226001739502e-01 6.152728572487831116e-02 5.484859272837638855e-02 1.164402961730957031e-01 2.898134887218475342e-01 1.962624490261077881e-01 -1.550460457801818848e-01 3.437068760395050049e-01 -1.448172479867935181e-01 1.115464568138122559e-01 -2.950833439826965332e-01 -1.387247890233993530e-01
-6.825126707553863525e-02 1.082290709018707275e-01 -2.627163827419281006e-01 1.729996800422668457e-01 3.577654957771301270e-01 -1.797940582036972046e-02 7.709240168333053589e-02 -6.885550916194915771e-02 1.056213304400444031e-01 -3.464084267616271973e-01 -3.664749115705490112e-02 9.248428046703338623e-02 -3.235355615615844727e-01 -4.126832634210586548e-02 2.232054471969604492e-01 -4.571152850985527039e-02 -6.238561496138572693e-02 -1.905181407928466797e-01 5.826026201248168945e-02 -1.551429182291030884e-01 -1.482962220907211304e-01 1.154617667198181152e-01 1.070659384131431580e-01 1.465750783681869507e-01 2.749521136283874512e-01 2.431208342313766479e-01 -4.551128298044204712e-02 2.324636876583099365e-01 2.178281247615814209e-01 -2.043555229902267456e-01 9.610787034034729004e-02 1.454258859157562256e-01
1.106175407767295837e-01 6.926802545785903931e-02 -9.123975783586502075e-02 1.667593717575073242e-01 2.030690908432006836e-01 2.231496125459671021e-01 -7.221760600805282593e-02 -2.395187169313430786e-01 -4.424056783318519592e-02 -8.778025209903717041e-02 1.471135169267654419e-01 1.615630984306335449e-01 -8.756729960441589355e-02 -8.134652674198150635e-02 -4.361928999423980713e-02 -2.443969249725341797e-02 3.004502952098846436e-01 -5.852422863245010376e-02 -1.436915397644042969e-01 -2.911881804466247559e-01 -4.081995487213134766e-01 -3.126729279756546021e-02 -5.593134555965662003e-03 1.089545786380767822e-01 1.754161715507507324e-02 2.900725305080413818e-01 2.127529308199882507e-02 2.755163013935089111e-01 1.568738371133804321e-01 2.763083875179290771e-01 8.117975294589996338e-02 -2.683734595775604248e-01
-2.221294045448303223e-01 -1.539669930934906006e-01 -1.676913052797317505e-01 -2.255256846547126770e-02 3.654632717370986938e-02 1.748984754085540771e-01 7.047656923532485962e-02 -2.112145423889160156e-01 7.237760722637176514e-02 -4.451096057891845703e-02 2.295581549406051636e-01 -5.229279026389122009e-02 -5.728837102651596069e-02 9.944722056388854980e-02 -2.730224132537841797e-01 -1.173777282238006592e-01 4.488789662718772888e-02 -3.159637004137039185e-02 8.744382858276367188e-02 -3.112595975399017334e-01 -4.788999855518341064e-01 1.480106711387634277e-01 -2.890981435775756836e-01 6.308202445507049561e-02 2.260545194149017334e-01 1.884491294622421265e-01 7.285917550325393677e-02 1.118723303079605103e-01 -5.106808990240097046e-02 2.008386403322219849e-01 -2.120510339736938477e-01 -1.182342395186424255e-01
-1.666908711194992065e-01 -1.003004685044288635e-01 7.029716670513153076e-02 3.758285641670227051e-01 3.831866383552551270e-01 7.300239056348800659e-02 -7.568088173866271973e-02 9.695918112993240356e-02 -1.809247434139251709e-01 1.865551806986331940e-02 1.174590811133384705e-01 3.011815845966339111e-01 -9.214981645345687866e-02 1.023971959948539734e-01 -4.821490868926048279e-02 -1.952427253127098083e-02 3.199329972267150879e-01 -3.425421938300132751e-02 9.047085046768188477e-02 -1.273682862520217896e-01 -9.842765331268310547e-02 9.246589988470077515e-02 -2.399658560752868652e-01 -2.624379098415374756e-02 2.760282456874847412e-01 1.833770871162414551e-01 1.321593075990676880e-01 9.275002032518386841e-02 -1.916943341493606567e-01 9.562592208385467529e-02 -8.487221598625183105e-02 -3.097961246967315674e-01
-1.667786389589309692e-01 -1.672670990228652954e-01 7.944537699222564697e-02 1.455119699239730835e-01 2.419174313545227051e-01 2.305078804492950439e-01 2.709115147590637207e-01 -1.169081330299377441e-01 6.475946307182312012e-02 -3.669272363185882568e-01 -9.706265479326248169e-02 6.431683897972106934e-02 -2.607871890068054199e-01 -2.125460803508758545e-01 -5.218893662095069885e-02 -2.503183186054229736e-01 -9.992773830890655518e-02 -1.741783320903778076e-01 -2.572427317500114441e-02 -3.536270856857299805e-01 -2.607701905071735382e-02 -8.394993841648101807e-02 -6.930849701166152954e-02 1.314895451068878174e-01 3.001122772693634033e-01 2.344742864370346069e-01 4.998071491718292236e-02 7.813875377178192139e-02 1.734668314456939697e-01 4.014462605118751526e-02 -2.155865915119647980e-02 7.329440861940383911e-02
-1.529060155153274536e-01 -5.739182606339454651e-02 -1.467633098363876343e-01 1.369326561689376831e-01 1.345713287591934204e-01 2.462460845708847046e-01 9.238049387931823730e-02 5.114001780748367310e-02 3.534819185733795166e-02 -3.995804786682128906e-01 -2.215054780244827271e-01 7.453773915767669678e-02 -3.554350137710571289e-01 -3.459345549345016479e-02 1.914202570915222168e-01 -1.576168388128280640e-01 -1.858169734477996826e-01 -8.545321226119995117e-02 -2.175651639699935913e-01 -4.427081719040870667e-02 1.568061299622058868e-02 1.498167812824249268e-01 -4.531031101942062378e-02 -7.577943056821823120e-02 2.676895856857299805e-01 6.526281684637069702e-02 -9.690852463245391846e-02 2.445910274982452393e-01 4.258958622813224792e-02 1.905697584152221680e-01 1.618202179670333862e-01 -3.279163837432861328e-01
-8.424933254718780518e-02 -2.611918374896049500e-02 -2.567452490329742432e-01 2.844574451446533203e-01 4.126834571361541748e-01 2.075300514698028564e-01 -1.559581756591796875e-01 -1.707472056150436401e-01 -7.597465068101882935e-02 5.847078748047351837e-03 7.018112391233444214e-02 -2.388513647019863129e-02 -2.387372404336929321e-01 -3.862094506621360779e-02 1.025565266609191895e-01 -7.918962091207504272e-02 4.875657334923744202e-02 -5.704727023839950562e-03 2.822927534580230713e-01 -1.197719797492027283e-01 -1.773385554552078247e-01 -9.427575021982192993e-02 -1.899858415126800537e-01 1.610905863344669342e-02 1.709251552820205688e-01 4.213528633117675781e-01 2.922970950603485107e-01 6.145464628934860229e-02 -6.656786799430847168e-02 8.650288730859756470e-02 3.888119827024638653e-04 -1.045765131711959839e-01
2.616492845118045807e-02 8.137269876897335052e-03 -8.299727737903594971e-02 -9.588022530078887939e-02 1.312520802021026611e-01 3.291839361190795898e-02 -1.728989370167255402e-02 -4.950835183262825012e-02 -8.414289355278015137e-02 8.713608980178833008e-02 1.832057088613510132e-01 2.591407299041748047e-01 -1.149444952607154846e-01 -1.412556171417236328e-01 1.789671331644058228e-01 -3.277034265920519829e-03 1.105125918984413147e-01 -7.501217722892761230e-02 3.866448402404785156e-01 -9.069830179214477539e-02 -2.103890478610992432e-01 -5.870651826262474060e-02 -2.449407279491424561e-01 -1.777533888816833496e-01 2.596586942672729492e-01 5.384315252304077148e-01 -1.059950143098831177e-01 2.503134608268737793e-01 1.347456127405166626e-01 -1.251976191997528076e-01 -3.958727046847343445e-02 5.205289926379919052e-03
-2.288723438978195190e-01 6.849922984838485718e-02 1.387784481048583984e-01 4.121279343962669373e-02 1.793454401195049286e-02 -1.591675430536270142e-01 -1.271736770868301392e-01 -2.164961397647857666e-01 -9.342940896749496460e-02 -4.142273962497711182e-02 1.331599652767181396e-01 -2.126525193452835083e-01 -4.826911985874176025e-01 -1.699683815240859985e-01 2.117635607719421387e-01 -4.427963122725486755e-02 -9.858047217130661011e-02 -1.800963655114173889e-02 -7.357077300548553467e-02 -1.194013357162475586e-01 1.230138391256332397e-01 -1.236598286777734756e-02 -2.553204596042633057e-01 -5.713248252868652344e-02 3.761110305786132812e-01 3.767246305942535400e-01 -8.977375179529190063e-02 6.165574491024017334e-02 7.381092756986618042e-02 1.572278439998626709e-01 6.685675680637359619e-02 8.863160759210586548e-02
-1.592942923307418823e-01 -1.100341454148292542e-01 -2.930274792015552521e-02 7.028270512819290161e-02 1.427716761827468872e-01 2.730112373828887939e-01 2.581176459789276123e-01 6.513257976621389389e-04 1.595871523022651672e-02 -3.867351412773132324e-01 2.312411740422248840e-02 1.804047822952270508e-01 -3.862108588218688965e-01 -1.599627882242202759e-01 8.750435896217823029e-03 -2.349017411470413208e-01 -1.121738553047180176e-01 -1.177101358771324158e-01 -9.766470640897750854e-02 -3.125471472740173340e-01 -1.063380613923072815e-01 -5.100663006305694580e-02 -1.105814334005117416e-02 1.042782329022884369e-02 2.147869318723678589e-01 1.992000788450241089e-01 2.012452185153961182e-01 2.246059477329254150e-01 2.283452004194259644e-01 3.281324729323387146e-02 3.042748570442199707e-02 5.970818549394607544e-02
-1.778864711523056030e-01 -2.152948081493377686e-02 -4.211242794990539551e-01 4.099724814295768738e-03 1.488209515810012817e-01 6.899348646402359009e-02 5.028852447867393494e-02 -3.688957914710044861e-02 -2.018450200557708740e-01 -1.635522544384002686e-01 -9.977301210165023804e-02 9.353119879961013794e-02 7.614616304636001587e-02 7.226987928152084351e-02 1.212360989302396774e-02 -2.565113008022308350e-01 2.634698748588562012e-01 -1.884851753711700439e-01 7.612448930740356445e-02 -1.894795894622802734e-01 -8.030749857425689697e-02 3.008004724979400635e-01 -1.181726306676864624e-01 8.336438238620758057e-02 2.253699451684951782e-01 8.190728724002838135e-02 -1.035840436816215515e-01 2.614825963973999023e-01 -6.961435824632644653e-02 7.175365835428237915e-02 -4.306664168834686279e-01 -4.062504507601261139e-03
-1.551187932491302490e-01 -4.498070105910301208e-02 -2.578574717044830322e-01 2.064611017704010010e-02 1.488338131457567215e-02 1.128925308585166931e-01 -1.239684671163558960e-01 5.248816683888435364e-02 -1.732319891452789307e-01 7.202468812465667725e-03 2.970797121524810791e-01 2.082885205745697021e-01 -3.142895102500915527e-01 -1.148009002208709717e-01 -4.943817039020359516e-04 -1.689243614673614502e-01 9.556299448013305664e-02 6.319396942853927612e-02 5.187873914837837219e-02 -4.562044143676757812e-01 -4.262053966522216797e-01 -2.846745774149894714e-03 -1.386609952896833420e-02 2.992179011926054955e-03 2.834227681159973145e-01 -1.357868164777755737e-01 -4.798284545540809631e-02 1.408829391002655029e-01 1.597083508968353271e-01 1.318246573209762573e-01 -5.754278227686882019e-02 -2.831677533686161041e-02
-1.484340876340866089e-01 -2.093774080276489258e-01 -1.506764255464076996e-02 3.695402741432189941e-01 -1.655731648206710815e-01 2.240810394287109375e-01 2.762267291545867920e-01 -8.545658737421035767e-02 2.183939516544342041e-02 -1.142780855298042297e-01 7.280299067497253418e-02 -8.902099728584289551e-02 4.943277686834335327e-03 1.030515283346176147e-01 -1.215522885322570801e-01 4.272700846195220947e-02 -1.086378023028373718e-01 -3.223422765731811523e-01 7.709269970655441284e-02 -2.556920945644378662e-01 -3.455452919006347656e-01 4.645203053951263428e-02 -1.483927015215158463e-02 1.935987472534179688e-01 1.404299139976501465e-01 1.275755465030670166e-01 -3.457793965935707092e-02 2.990179061889648438e-01 -8.469823002815246582e-02 2.349438145756721497e-02 -1.996077895164489746e-01 -2.482808083295822144e-01
-1.845970898866653442e-01 -1.609393358230590820e-01 -2.545283436775207520e-01 2.515978217124938965e-01 2.992227673530578613e-01 1.675456017255783081e-01 -1.355534791946411133e-01 -1.557927876710891724e-01 -1.975101977586746216e-02 5.287560820579528809e-02 -1.068586949259042740e-03 6.727992743253707886e-02 -1.332943737506866455e-01 9.263298660516738892e-02 6.914625316858291626e-02 -2.692247740924358368e-02 1.809783428907394409e-01 -1.394329816102981567e-01 1.606198400259017944e-01 -4.410650208592414856e-02 -1.753583401441574097e-01 1.719941198825836182e-01 1.134101152420043945e-01 -2.582901120185852051e-01 4.496481120586395264e-01 2.450076192617416382e-01 -1.051208227872848511e-01 -1.048459932208061218e-01 9.951874613761901855e-02 1.840208619832992554e-01 2.372758686542510986e-01 -8.914388716220855713e-02
-4.432087242603302002e-01 -1.250536441802978516e-01 -1.282621771097183228e-01 -1.510522663593292236e-01 -2.249618023633956909e-01 1.335252821445465088e-02 2.246565073728561401e-01 -1.629358977079391479e-01 -1.614326834678649902e-01 -2.340688705444335938e-01 -1.365831214934587479e-02 -3.582352772355079651e-03 -1.401280015707015991e-01 8.282952010631561279e-02 1.804376840591430664e-01 -7.133515179157257080e-02 -1.362276524305343628e-01 -9.760517627000808716e-02 1.630665510892868042e-01 -1.384788006544113159e-01 -3.662683665752410889e-01 1.051400154829025269e-01 1.081855669617652893e-01 6.119465921074151993e-03 1.464610546827316284e-01 2.798320353031158447e-01 1.115567684173583984e-01 2.907485961914062500e-01 3.569844737648963928e-02 -6.260885857045650482e-03 -2.123339474201202393e-01 -4.156538844108581543e-02
-9.547561407089233398e-02 -1.705046445131301880e-01 -6.497431546449661255e-02 -1.281217038631439209e-01 1.276227235794067383e-01 -1.414585113525390625e-01 1.854298710823059082e-01 5.367544293403625488e-02 -9.176707826554775238e-03 6.589993834495544434e-02 1.415388137102127075e-01 -1.281211525201797485e-01 -1.791128702461719513e-02 -6.109436508268117905e-03 -2.610665559768676758e-01 -2.163479924201965332e-01 -1.742276847362518311e-01 -9.887600690126419067e-02 1.678220778703689575e-01 -3.639733791351318359e-01 -1.910347491502761841e-01 8.936303853988647461e-02 1.529135555028915405e-01 -3.813463822007179260e-02 4.584182798862457275e-01 3.945414125919342041e-01 3.341892035678029060e-03 9.684503823518753052e-02 1.404940336942672729e-01 -3.543752059340476990e-02 5.539243668317794800e-02 -2.050953954458236694e-01
-5.103981122374534607e-02 -3.380763232707977295e-01 -3.425881862640380859e-01 7.313616573810577393e-02 5.963794142007827759e-02 1.325624436140060425e-01 1.856266409158706665e-01 -1.121466085314750671e-01 4.825158044695854187e-02 -1.607405692338943481e-01 2.558702044188976288e-02 2.112849615514278412e-02 -6.802085041999816895e-02 2.823477387428283691e-01 9.894197806715965271e-03 -1.579592227935791016e-01 1.855158507823944092e-01 -2.202343754470348358e-02 2.903858721256256104e-01 -8.856800198554992676e-02 -2.194329947233200073e-01 1.787968575954437256e-01 9.096738696098327637e-02 1.210697367787361145e-01 2.162075191736221313e-01 2.296875268220901489e-01 -1.162759438157081604e-01 2.926442921161651611e-01 -1.278230547904968262e-01 2.064707577228546143e-01 -2.552023530006408691e-01 -2.599593438208103180e-02
-1.978615373373031616e-01 -1.639852076768875122e-01 -8.879240602254867554e-02 2.731791138648986816e-01 2.950022220611572266e-01 2.430336549878120422e-02 -3.535569086670875549e-02 -2.100222408771514893e-01 -6.622494012117385864e-02 -2.404482960700988770e-01 -5.627150461077690125e-02 2.262549400329589844e-01 -2.776499390602111816e-01 8.153857290744781494e-02 7.840920984745025635e-02 -1.085584089159965515e-01 2.571022808551788330e-01 -1.475005894899368286e-01 2.538301348686218262e-01 -1.801179796457290649e-01 -1.202479004859924316e-01 1.559350490570068359e-01 -1.773667484521865845e-01 -2.249259203672409058e-01 3.787642717361450195e-02 1.916988193988800049e-01 -5.683443695306777954e-02 -4.608813673257827759e-02 3.637883663177490234e-01 8.624193817377090454e-02 9.260320663452148438e-02 5.285973846912384033e-02
-1.027905866503715515e-01 -7.179902493953704834e-02 1.425308268517255783e-02 2.709413170814514160e-01 2.284916490316390991e-01 7.784397900104522705e-02 3.296429514884948730e-01 -6.228500511497259140e-03 -9.038601070642471313e-03 -2.763360738754272461e-01 -2.411658316850662231e-02 1.014915332198143005e-01 -2.803335785865783691e-01 -9.507527202367782593e-02 -7.645675539970397949e-02 -3.246919810771942139e-01 -9.640783816576004028e-02 -2.998392581939697266e-01 -1.313602626323699951e-01 -1.708769947290420532e-01 -1.284952163696289062e-01 -7.031152397394180298e-02 -8.550875633955001831e-02 1.176801249384880066e-01 2.595742046833038330e-01 1.214087307453155518e-01 1.204043999314308167e-01 1.999031454324722290e-01 3.516726493835449219e-01 9.532658383250236511e-03 8.072669804096221924e-02 4.844425618648529053e-02
-1.286739110946655273e-01 -9.792929142713546753e-02 -1.956344097852706909e-01 2.863437235355377197e-01 3.336938023567199707e-01 -7.446159608662128448e-03 -5.594149604439735413e-02 -2.351418584585189819e-01 -1.893998682498931885e-01 -2.046362459659576416e-01 -6.125800684094429016e-02 5.216738209128379822e-02 -1.852805763483047485e-01 1.172454133629798889e-01 9.806223958730697632e-02 -8.976316079497337341e-03 1.751856207847595215e-01 -1.951027959585189819e-01 1.079159229993820190e-01 -2.445144206285476685e-01 -9.948867559432983398e-02 1.854360103607177734e-01 -2.786430716514587402e-01 -3.466806411743164062e-01 6.955120712518692017e-02 1.308781206607818604e-01 -1.919779554009437561e-02 -3.189659118652343750e-02 2.910362780094146729e-01 -1.900750212371349335e-02 2.166130989789962769e-01 -6.422988325357437134e-02
-1.495830565690994263e-01 -1.694117039442062378e-01 -5.543629825115203857e-02 3.108481466770172119e-01 1.578996777534484863e-01 6.501545011997222900e-02 2.137418091297149658e-01 -4.263629615306854248e-01 -1.531468033790588379e-01 2.152220755815505981e-01 1.617980152368545532e-01 2.403956651687622070e-02 -9.797259420156478882e-02 6.141432374715805054e-02 1.672602295875549316e-01 -1.129798591136932373e-01 2.188892960548400879e-01 1.550786383450031281e-02 2.413093447685241699e-01 -1.393993943929672241e-01 -2.007448077201843262e-01 4.466710146516561508e-03 4.457242786884307861e-02 6.612529978156089783e-03 1.544494032859802246e-01 3.775846958160400391e-01 1.823068261146545410e-01 -3.764024749398231506e-02 1.036369651556015015e-01 2.851890400052070618e-02 -1.802804023027420044e-01 -1.692818850278854370e-01
-7.300845533609390259e-02 -1.300868541002273560e-01 8.662316948175430298e-02 8.852900005877017975e-03 2.252466790378093719e-02 6.993814557790756226e-02 1.552730202674865723e-01 9.602944552898406982e-02 -2.308639883995056152e-01 -1.167001426219940186e-01 2.944553792476654053e-01 5.973078683018684387e-02 1.630068570375442505e-01 -3.859997540712356567e-02 1.643474251031875610e-01 -1.429490745067596436e-01 1.367256045341491699e-01 -2.735744714736938477e-01 1.728496253490447998e-01 -2.902006506919860840e-01 -4.293456673622131348e-01 -3.552197515964508057e-01 4.976977780461311340e-02 -1.070650219917297363e-01 7.831229269504547119e-02 2.703109681606292725e-01 1.456544175744056702e-02 1.363759189844131470e-01 -6.464482843875885010e-02 1.522571444511413574e-01 -5.039238557219505310e-02 -1.968236267566680908e-01
-2.134441882371902466e-01 -7.707969099283218384e-02 -2.451563812792301178e-02 1.832594275474548340e-01 -4.475463926792144775e-02 3.075557062402367592e-03 -1.331773996353149414e-01 -4.647242128849029541e-01 -1.716142594814300537e-01 -2.950109541416168213e-01 -8.066727779805660248e-03 -1.126905009150505066e-01 -8.348561823368072510e-02 2.202231064438819885e-02 -9.007875621318817139e-02 -3.240886330604553223e-01 -1.134374514222145081e-01 -2.156931161880493164e-01 2.881951332092285156e-01 -5.654293112456798553e-03 -1.229778081178665161e-01 -1.393023282289505005e-01 7.330415304750204086e-03 -1.145105995237827301e-02 1.043274179100990295e-01 1.221592649817466736e-01 -2.253556996583938599e-02 3.226121962070465088e-01 -3.375551104545593262e-02 1.928120851516723633e-02 -1.996971964836120605e-01 -2.824381291866302490e-01
-1.265451461076736450e-01 -5.686957389116287231e-02 3.190527856349945068e-01 2.727612853050231934e-01 9.962179511785507202e-02 -4.882538691163063049e-02 1.334778368473052979e-01 5.072811990976333618e-02 -8.220425248146057129e-02 -3.562363237142562866e-02 2.809604406356811523e-01 6.397206336259841919e-02 -3.629276752471923828e-01 1.889792531728744507e-01 -4.564521089196205139e-02 8.670223876833915710e-03 -7.435427606105804443e-02 -2.573706805706024170e-01 -1.140342801809310913e-01 -1.506923139095306396e-01 6.164352968335151672e-02 -8.984246850013732910e-02 -2.930650115013122559e-01 -1.795254796743392944e-01 2.138479351997375488e-01 1.982639580965042114e-01 -3.580834269523620605e-01 -2.155544608831405640e-02 3.909375891089439392e-02 2.113411873579025269e-01 1.096366196870803833e-01 -4.248350858688354492e-02
-1.874417364597320557e-01 -2.041433155536651611e-01 -2.577789127826690674e-03 2.037108503282070160e-02 1.008997857570648193e-01 2.958948016166687012e-01 3.717978596687316895e-01 -1.104782707989215851e-02 5.845367163419723511e-02 -3.202034831047058105e-01 -8.639966696500778198e-02 3.809250518679618835e-02 -3.472007215023040771e-01 -1.147032231092453003e-01 6.243895366787910461e-02 -2.157711833715438843e-01 -3.738711029291152954e-02 -2.849151194095611572e-01 2.225317247211933136e-02 -2.680605649948120117e-01 -7.807459682226181030e-02 -2.239934653043746948e-01 -5.155620723962783813e-02 3.937323391437530518e-02 2.474465966224670410e-01 1.602401286363601685e-01 1.072040647268295288e-01 1.279487907886505127e-01 2.313480228185653687e-01 6.842798087745904922e-03 5.962846800684928894e-02 1.891153864562511444e-02
-1.189148500561714172e-01 -7.663760334253311157e-02 8.133268915116786957e-03 2.055934965610504150e-01 -1.887365281581878662e-01 2.774098515510559082e-01 1.202149987220764160e-01 -3.381478041410446167e-02 -4.224332049489021301e-02 -9.002748131752014160e-02 1.980502754449844360e-01 1.445701718330383301e-01 -1.727029383182525635e-01 1.741606183350086212e-02 -5.242312327027320862e-02 -1.605205535888671875e-01 -8.627592772245407104e-02 -2.044535428285598755e-01 1.985272020101547241e-01 -2.055214941501617432e-01 -1.783002912998199463e-01 -9.155927598476409912e-02 -2.169655449688434601e-02 -1.094950884580612183e-01 2.442455887794494629e-01 2.159490287303924561e-01 4.919856414198875427e-02 4.194076359272003174e-01 -3.057636320590972900e-01 1.803011298179626465e-01 -2.723370492458343506e-01 -1.118401363492012024e-01
-1.745301485061645508e-01 -1.160325035452842712e-01 -7.880101352930068970e-02 1.290278974920511246e-02 1.425301581621170044e-01 2.956640422344207764e-01 3.437505364418029785e-01 -1.753322780132293701e-01 -1.877433806657791138e-02 -3.332861065864562988e-01 -5.078436806797981262e-02 8.242096006870269775e-02 -3.550114631652832031e-01 -1.495820283889770508e-01 -1.068990025669336319e-02 -2.509158551692962646e-01 -1.027474626898765564e-01 -1.739697605371475220e-01 -8.675688877701759338e-03 -3.286680877208709717e-01 -9.987617842853069305e-03 -1.584848016500473022e-01 -6.657847017049789429e-02 7.356924563646316528e-02 1.467072367668151855e-01 1.196860820055007935e-01 9.344927966594696045e-02 2.211757749319076538e-01 2.507445812225341797e-01 8.486875146627426147e-02 -7.780430465936660767e-02 8.464875817298889160e-02
-1.273618042469024658e-01 -1.132239401340484619e-01 -1.175963412970304489e-02 8.967304602265357971e-03 -3.939747810363769531e-03 3.980313986539840698e-02 3.842319548130035400e-02 -5.689559131860733032e-02 -2.099803090095520020e-01 -1.992057412862777710e-01 -1.419121325016021729e-01 -6.986542791128158569e-02 -1.876409649848937988e-01 -1.352597773075103760e-01 -4.863189905881881714e-02 1.146632358431816101e-01 2.469115853309631348e-01 -4.108410477638244629e-01 -1.416408270597457886e-01 -1.741373538970947266e-01 -1.560689359903335571e-01 9.292882680892944336e-02 -1.285256147384643555e-01 -1.504858881235122681e-01 1.769919395446777344e-01 4.337921440601348877e-01 1.357979625463485718e-01 4.435073584318161011e-02 -3.958914875984191895e-01 6.834501028060913086e-02 -2.741769142448902130e-02 1.795908063650131226e-01
-1.771996915340423584e-01 -1.762383729219436646e-01 -8.321037888526916504e-02 2.608017027378082275e-01 1.171148940920829773e-01 1.004341989755630493e-01 -3.443396184593439102e-03 -6.853894889354705811e-02 -2.266752719879150391e-01 -3.621577098965644836e-02 8.413481712341308594e-02 -2.218107692897319794e-02 -1.580275967717170715e-02 1.140490174293518066e-01 3.724258393049240112e-02 2.805906832218170166e-01 2.662051022052764893e-01 -1.526656746864318848e-01 1.182208657264709473e-01 -2.104549854993820190e-01 -3.480812907218933105e-01 1.484640240669250488e-01 -2.487702667713165283e-01 -2.623463571071624756e-01 4.656152054667472839e-02 3.730080127716064453e-01 -3.886537998914718628e-02 1.554623842239379883e-01 -1.373228877782821655e-01 4.612249508500099182e-02 -7.860043644905090332e-02 -2.448444515466690063e-01
-2.221924960613250732e-01 -2.020994126796722412e-01 1.482476592063903809e-01 -1.650414168834686279e-01 -2.324955612421035767e-01 1.141066402196884155e-01 1.116770282387733459e-01 -1.218165084719657898e-01 -2.306982874870300293e-02 -2.557598650455474854e-01 5.388264730572700500e-02 6.337369233369827271e-02 -1.040891334414482117e-01 2.478805333375930786e-01 6.279713660478591919e-02 6.707363575696945190e-02 2.057847566902637482e-02 3.559254482388496399e-02 2.230604141950607300e-01 -2.821660637855529785e-01 -2.036814391613006592e-01 1.240082457661628723e-01 1.971681416034698486e-01 -4.528896138072013855e-02 2.449343055486679077e-01 4.138176143169403076e-01 6.350468099117279053e-02 2.734643518924713135e-01 1.429708898067474365e-01 3.256134688854217529e-02 -2.058440744876861572e-01 -9.908461570739746094e-02
-2.115118801593780518e-01 -1.198365632444620132e-02 -9.446901082992553711e-02 1.158789396286010742e-01 -1.464054733514785767e-01 3.299067169427871704e-02 1.572211980819702148e-01 -3.240239024162292480e-01 -9.685201942920684814e-02 9.490818530321121216e-02 6.990292109549045563e-03 1.536244451999664307e-01 1.484784856438636780e-02 3.359966725111007690e-02 1.275506317615509033e-01 -1.487756334245204926e-02 -2.968471646308898926e-01 -1.203989959321916103e-03 -1.284804288297891617e-02 -4.703279137611389160e-01 -2.216493934392929077e-01 3.609360754489898682e-01 -2.008221149444580078e-01 6.740803271532058716e-02 3.504042923450469971e-01 1.556114405393600464e-01 -5.301262438297271729e-02 8.343626558780670166e-02 -1.304385066032409668e-01 -7.094641774892807007e-02 6.356026232242584229e-02 -6.347768008708953857e-02
-1.221546307206153870e-01 -2.054464668035507202e-01 5.994962528347969055e-02 5.137027055025100708e-02 -6.083921063691377640e-03 2.801240384578704834e-01 1.462552696466445923e-01 3.080528043210506439e-02 -2.170187085866928101e-01 2.908924967050552368e-02 -1.252242773771286011e-01 -5.343868210911750793e-02 -3.058525323867797852e-01 -3.924503549933433533e-02 -3.202532604336738586e-02 -3.239468932151794434e-01 -1.271665394306182861e-01 -2.918823361396789551e-01 -2.851982600986957550e-02 -1.997745931148529053e-01 -1.855450272560119629e-01 -1.614489592611789703e-02 -9.311784803867340088e-02 -9.457871317863464355e-02 4.029701650142669678e-01 4.474420845508575439e-02 1.437046974897384644e-01 2.688297629356384277e-01 1.712477952241897583e-01 1.900901347398757935e-01 1.965792179107666016e-01 1.115946248173713684e-01
4.437245428562164307e-02 -1.553042382001876831e-01 -1.807606369256973267e-01 1.604334414005279541e-01 2.373304814100265503e-01 2.917243242263793945e-01 -1.349133159965276718e-02 -3.405484557151794434e-01 -1.284972280263900757e-01 -9.272586554288864136e-03 8.673185110092163086e-02 2.635119669139385223e-02 5.857892706990242004e-02 -4.241664707660675049e-02 -3.521334230899810791e-01 -1.529676765203475952e-01 2.515870705246925354e-02 -2.231515049934387207e-01 9.627908468246459961e-02 -3.158161416649818420e-02 -1.868906915187835693e-01 -1.335938423871994019e-01 1.271581947803497314e-01 -1.196734532713890076e-01 9.991364553570747375e-03 4.845953881740570068e-01 -5.816373974084854126e-02 2.388416826725006104e-01 -1.680805236101150513e-01 -3.508533909916877747e-02 -9.401024132966995239e-02 5.318202078342437744e-02
-1.678486913442611694e-01 1.274381764233112335e-02 -8.551086485385894775e-02 1.432110369205474854e-01 1.981247812509536743e-01 1.457965970039367676e-01 3.188580572605133057e-01 -3.059187531471252441e-01 -1.879849135875701904e-01 6.179236993193626404e-02 5.048907920718193054e-02 -2.666969299316406250e-01 -5.515516921877861023e-02 -1.015063449740409851e-01 1.469131410121917725e-01 -2.441710829734802246e-01 8.311899006366729736e-02 -1.736338995397090912e-02 2.964965701103210449e-01 -2.161502987146377563e-01 -1.556990742683410645e-01 2.683541737496852875e-02 -1.496702879667282104e-01 -3.735395148396492004e-02 2.876506447792053223e-01 2.976810038089752197e-01 9.187285602092742920e-02 -4.974174126982688904e-02 -9.630747884511947632e-02 -2.737852558493614197e-02 -1.774625778198242188e-01 -2.574970424175262451e-01
-1.659676283597946167e-01 1.178868263959884644e-01 -5.709532648324966431e-02 1.680607199668884277e-01 2.621870040893554688e-01 1.702725440263748169e-01 -6.023492291569709778e-02 4.053584858775138855e-02 -2.386710643768310547e-01 -2.957890331745147705e-01 -5.808312073349952698e-02 -1.257219463586807251e-01 -1.888389587402343750e-01 -9.718973934650421143e-02 -5.530909821391105652e-02 -1.328291743993759155e-01 -1.304217278957366943e-01 -1.158504784107208252e-01 -1.866485923528671265e-01 -1.856054216623306274e-01 -2.413855195045471191e-01 -2.045763190835714340e-03 -7.449621707201004028e-02 2.208023332059383392e-02 3.057254850864410400e-01 -7.970756851136684418e-03 7.987738400697708130e-02 5.271849632263183594e-01 9.645140916109085083e-02 4.790996015071868896e-02 1.349167078733444214e-01 1.514607220888137817e-01
-2.975567877292633057e-01 -7.733275741338729858e-02 -1.043149381875991821e-01 1.428072750568389893e-01 3.157869875431060791e-01 1.304462999105453491e-01 -1.831942945718765259e-01 -1.422345042228698730e-01 -2.552066147327423096e-01 -8.909656852483749390e-02 -1.331991851329803467e-01 1.117583289742469788e-01 -1.983624100685119629e-01 1.123906448483467102e-01 5.901456624269485474e-02 -6.046898663043975830e-02 2.459404617547988892e-01 -1.382573843002319336e-01 1.269265711307525635e-01 -1.933358907699584961e-01 -2.379380613565444946e-01 8.166770450770854950e-03 -1.778677999973297119e-01 -3.164342045783996582e-01 2.104403823614120483e-01 1.653561145067214966e-01 -1.844129711389541626e-02 -7.022269815206527710e-02 3.289694190025329590e-01 5.588518455624580383e-02 1.662248969078063965e-01 -6.199220940470695496e-02
-1.631334275007247925e-01 -7.872636429965496063e-03 -8.287531137466430664e-02 2.680791020393371582e-01 -1.360904872417449951e-01 3.139353692531585693e-01 6.066043674945831299e-02 -2.719716131687164307e-01 -1.139416396617889404e-01 -2.627889215946197510e-01 -3.901153057813644409e-02 1.132477447390556335e-01 2.893245220184326172e-02 2.186505682766437531e-02 1.863483153283596039e-02 4.652798175811767578e-03 -9.013216197490692139e-02 -2.188829183578491211e-01 4.343468323349952698e-02 -3.471894860267639160e-01 -3.627743124961853027e-01 7.728812843561172485e-02 1.584588885307312012e-01 2.592141740024089813e-02 6.774699687957763672e-02 6.379576772451400757e-02 6.720058619976043701e-03 4.181682169437408447e-01 -1.105987355113029480e-01 6.844709813594818115e-02 -2.028978317975997925e-01 -1.353527605533599854e-01
-1.090132445096969604e-01 -9.425161033868789673e-02 3.060543537139892578e-02 -1.083110943436622620e-01 -1.042806729674339294e-02 1.311343014240264893e-01 1.886586993932723999e-01 -1.593206077814102173e-02 -8.602854609489440918e-02 -1.981083862483501434e-02 3.441250622272491455e-01 1.744738370180130005e-01 -7.407450675964355469e-02 -3.652168065309524536e-02 -8.571022748947143555e-02 -3.160778582096099854e-01 -1.794752925634384155e-01 -2.653036117553710938e-01 -5.583012849092483521e-02 -3.024918138980865479e-01 -2.733036279678344727e-01 1.107808500528335571e-01 5.549504980444908142e-02 -1.277014762163162231e-01 3.484238386154174805e-01 -1.526313181966543198e-02 7.522062212228775024e-02 2.217428386211395264e-01 9.701108932495117188e-02 1.876208484172821045e-01 -1.512084603309631348e-01 -3.085091412067413330e-01
-1.456223726272583008e-01 -2.536646425724029541e-01 -6.821367889642715454e-02 8.591023087501525879e-02 3.562003076076507568e-01 7.034198939800262451e-02 9.629289060831069946e-02 4.439967125654220581e-02 -3.310270980000495911e-02 -3.034888207912445068e-01 -1.135768815875053406e-01 9.698797762393951416e-02 -4.146493673324584961e-01 1.847164705395698547e-02 1.972808316349983215e-02 -1.693581789731979370e-01 -1.362641453742980957e-01 -1.661552935838699341e-01 -9.599878452718257904e-03 -2.876073122024536133e-01 -2.593306303024291992e-01 -1.349366754293441772e-01 -1.077869310975074768e-01 3.711832687258720398e-02 2.658075094223022461e-01 2.318957634270191193e-02 7.168472558259963989e-02 1.739706546068191528e-01 2.259667366743087769e-01 -6.340423971414566040e-02 2.293800562620162964e-01 -2.750244550406932831e-02
-6.699970364570617676e-02 -2.015696465969085693e-01 -5.362206697463989258e-02 1.899726837873458862e-01 -6.297031417489051819e-03 1.442329436540603638e-01 2.160654813051223755e-01 -2.861856818199157715e-01 -6.227675452828407288e-02 -9.605041705071926117e-03 3.218876942992210388e-02 1.282169297337532043e-02 -1.233107820153236389e-01 2.004083096981048584e-01 1.337054520845413208e-01 -4.165170192718505859e-01 4.474283382296562195e-02 1.022816002368927002e-01 2.016991525888442993e-01 -2.226539552211761475e-01 -3.440978825092315674e-01 -3.556885942816734314e-02 -4.965995252132415771e-02 7.920693606138229370e-02 3.176523745059967041e-01 1.809463351964950562e-01 2.043574452400207520e-01 1.159126535058021545e-01 -1.074633002281188965e-01 6.202045083045959473e-02 -1.856240034103393555e-01 -2.115656584501266479e-01
-4.276654720306396484e-01 -3.311112523078918457e-01 -2.403496578335762024e-02 2.559580504894256592e-01 1.510593742132186890e-01 -1.550220549106597900e-01 -7.612044364213943481e-02 -2.130623012781143188e-01 -1.404356118291616440e-02 -6.755313277244567871e-02 1.658666729927062988e-01 4.836075752973556519e-02 -1.001943126320838928e-01 -3.797924816608428955e-01 1.991423964500427246e-01 1.408978947438299656e-03 3.186202645301818848e-01 -2.744263969361782074e-02 9.481381624937057495e-02 -2.102112919092178345e-01 -2.105759382247924805e-01 6.060474552214145660e-03 1.498694904148578644e-02 5.393260717391967773e-02 3.164551919326186180e-03 2.678259015083312988e-01 6.090888753533363342e-02 7.621137797832489014e-02 -9.518444538116455078e-02 6.584885064512491226e-03 -3.373100608587265015e-02 -1.425482779741287231e-01
-5.832649394869804382e-02 -1.672907620668411255e-01 -9.401296824216842651e-02 1.517139375209808350e-01 -1.277813017368316650e-01 1.390434205532073975e-01 2.525874413549900055e-02 -4.041721299290657043e-02 -1.513204425573348999e-01 1.259647607803344727e-01 1.989774554967880249e-01 2.056350558996200562e-01 -5.480207875370979309e-02 6.412792950868606567e-02 1.119210645556449890e-01 2.379627674818038940e-01 2.057362049818038940e-01 -3.877817690372467041e-01 -2.445397339761257172e-02 -3.440017104148864746e-01 -1.350933611392974854e-01 1.133787110447883606e-01 2.451999485492706299e-02 -1.796364933252334595e-01 2.826090157032012939e-01 2.776851356029510498e-01 2.019914984703063965e-01 1.234933510422706604e-01 -4.628318920731544495e-02 -2.161126583814620972e-01 -6.976759433746337891e-02 -2.440443485975265503e-01
-1.535051017999649048e-01 -3.672755137085914612e-02 1.588753014802932739e-01 2.766578793525695801e-01 2.647697627544403076e-01 -5.977315083146095276e-02 2.433938831090927124e-01 -2.222398966550827026e-01 -6.684707943350076675e-03 -1.979183852672576904e-01 1.305812895298004150e-01 7.403755187988281250e-02 1.557628065347671509e-01 2.366941124200820923e-01 -8.529876172542572021e-02 1.941905468702316284e-01 7.672858983278274536e-02 1.488494314253330231e-02 -1.845031827688217163e-01 6.186968460679054260e-02 -1.440170705318450928e-01 1.252996474504470825e-01 2.267474234104156494e-01 -1.258061081171035767e-01 3.441807031631469727e-01 4.035783410072326660e-01 -4.566926509141921997e-03 1.874779462814331055e-01 2.815662883222103119e-02 1.726538985967636108e-01 9.172406792640686035e-02 2.823507227003574371e-02
-7.222476601600646973e-02 -1.596865057945251465e-01 9.458105266094207764e-02 -6.928835809230804443e-02 3.212911784648895264e-01 9.078253805637359619e-02 2.257858663797378540e-01 -1.227229163050651550e-01 -2.777159400284290314e-02 -3.885262608528137207e-01 -1.811564713716506958e-01 -1.506064534187316895e-01 -1.130660250782966614e-01 -4.586112126708030701e-02 1.336518973112106323e-01 -1.594165563583374023e-01 -1.443646848201751709e-01 -1.461320817470550537e-01 -1.958064734935760498e-02 -9.506245702505111694e-02 -1.327864080667495728e-01 4.955520108342170715e-02 -6.839714944362640381e-03 1.697459369897842407e-01 3.238939344882965088e-01 2.043886631727218628e-01 -1.830417811870574951e-01 2.603795826435089111e-01 2.274822145700454712e-01 -4.745279625058174133e-02 3.276857733726501465e-01 -5.209784582257270813e-02
-1.851034015417098999e-01 -1.757072657346725464e-01 3.673393744975328445e-03 -6.749106198549270630e-02 3.474020361900329590e-01 1.905971318483352661e-01 2.196991294622421265e-01 -4.224427416920661926e-02 -4.895850270986557007e-02 -1.875963360071182251e-01 3.406735882163047791e-02 6.800080090761184692e-02 -3.251972496509552002e-01 -6.398019939661026001e-02 9.258794039487838745e-02 -2.517629563808441162e-01 -1.541874259710311890e-01 -2.240827679634094238e-01 -4.728643596172332764e-02 -3.725471496582031250e-01 -1.643076688051223755e-01 -8.682495355606079102e-02 -8.430769294500350952e-02 6.282166391611099243e-02 3.526781201362609863e-01 9.259356558322906494e-02 9.390137344598770142e-02 1.208525076508522034e-01 2.671570181846618652e-01 4.947163537144660950e-02 1.757736434228718281e-03 8.511158078908920288e-02
-1.519888639450073242e-01 -1.876265406608581543e-01 7.717695087194442749e-02 7.717198878526687622e-02 1.827816367149353027e-01 2.714951336383819580e-01 2.927221357822418213e-01 1.538572250865399837e-03 9.700436890125274658e-02 -4.345572292804718018e-01 -2.407681755721569061e-02 -2.495636045932769775e-02 -3.147818148136138916e-01 -1.087531596422195435e-01 6.201669573783874512e-02 -1.846698075532913208e-01 -1.455616801977157593e-01 -9.075102955102920532e-02 1.881115697324275970e-02 -3.277222514152526855e-01 -1.104718148708343506e-01 -1.305233240127563477e-01 -1.038073077797889709e-01 8.762931078672409058e-02 1.455263793468475342e-01 2.139382660388946533e-01 9.748682379722595215e-02 2.256348282098770142e-01 2.460805177688598633e-01 1.047278270125389099e-01 6.856799125671386719e-02 -1.408149860799312592e-02
9.991982951760292053e-04 -2.064382731914520264e-01 -1.727808453142642975e-02 2.854973673820495605e-01 -6.005297228693962097e-02 3.868003785610198975e-01 1.828152686357498169e-01 -2.276146709918975830e-01 -1.284846961498260498e-01 -1.358935832977294922e-01 -6.368878483772277832e-02 5.984851717948913574e-02 -2.425617724657058716e-01 -3.090369403362274170e-01 1.223331317305564880e-01 -8.662511594593524933e-03 3.562397956848144531e-01 9.710771590471267700e-02 1.561920791864395142e-01 -1.872295439243316650e-01 -1.905799806118011475e-01 -5.252888426184654236e-03 4.265043884515762329e-02 -3.056485392153263092e-02 2.260827422142028809e-01 2.476217001676559448e-01 3.659350797533988953e-03 -2.813985385000705719e-02 8.422002941370010376e-02 1.691645979881286621e-01 -1.920274049043655396e-01 6.649677455425262451e-02
-1.186379194259643555e-01 3.146750852465629578e-02 -1.717152446508407593e-02 4.998350143432617188e-02 3.012961447238922119e-01 2.803730666637420654e-01 3.121045231819152832e-01 -1.168074905872344971e-01 8.578424900770187378e-02 -3.755280971527099609e-01 7.632596418261528015e-03 -1.924089342355728149e-02 -3.182506263256072998e-01 -8.629025518894195557e-02 -6.258507817983627319e-02 -1.914612650871276855e-01 -9.770195186138153076e-02 -3.149856030941009521e-01 -3.045693598687648773e-02 -3.201088011264801025e-01 3.722028434276580811e-02 -3.780302032828330994e-02 -7.468015700578689575e-02 9.424971789121627808e-02 1.877059787511825562e-01 8.594325184822082520e-02 2.346924506127834320e-02 2.494108676910400391e-01 2.426356971263885498e-01 8.677402883768081665e-02 3.810388594865798950e-02 -3.039701841771602631e-02
-3.152796626091003418e-01 -2.197998762130737305e-01 -9.757932275533676147e-02 -8.657815866172313690e-03 3.603461384773254395e-02 1.216253712773323059e-01 8.699522167444229126e-02 -1.729691028594970703e-01 -5.845280829817056656e-03 -4.230462759733200073e-02 5.834589526057243347e-02 2.660976164042949677e-02 -4.418589547276496887e-02 4.967662319540977478e-02 -1.875148713588714600e-01 -2.659538090229034424e-01 -7.482403516769409180e-02 -8.364212512969970703e-02 1.510478109121322632e-01 -3.801875412464141846e-01 -5.322160720825195312e-01 4.161156341433525085e-02 -1.851458549499511719e-01 1.277581602334976196e-01 2.304452061653137207e-01 8.481170982122421265e-02 -4.274316597729921341e-03 1.435460597276687622e-01 -1.174731627106666565e-01 8.247818797826766968e-02 -1.252820491790771484e-01 -2.002585977315902710e-01
-1.484415978193283081e-01 -3.277077972888946533e-01 -2.730616927146911621e-02 3.750688135623931885e-01 -4.308031126856803894e-02 -1.618112437427043915e-02 -3.881782665848731995e-02 -7.588457781821489334e-03 -4.415713250637054443e-01 -8.419788628816604614e-02 7.830327749252319336e-02 1.585232466459274292e-01 9.020713716745376587e-02 2.199601940810680389e-02 2.374770492315292358e-01 4.721041396260261536e-02 2.011983543634414673e-01 -1.913187056779861450e-01 8.569388091564178467e-02 -2.121285907924175262e-02 -2.172545194625854492e-01 3.038200139999389648e-01 9.090021252632141113e-02 1.096666231751441956e-02 2.282647788524627686e-01 2.536963224411010742e-01 -1.072512790560722351e-01 7.010436058044433594e-02 -1.456725448369979858e-01 -1.192449033260345459e-01 -1.269465237855911255e-01 -8.764653652906417847e-02
-1.490578651428222656e-01 -2.436217665672302246e-02 1.200728211551904678e-02 6.061381474137306213e-02 3.326037228107452393e-01 6.140275672078132629e-02 3.841518461704254150e-01 -3.700312599539756775e-02 4.940596967935562134e-02 -2.771887183189392090e-01 -2.122104316949844360e-01 -4.630159121006727219e-03 -2.164701223373413086e-01 -4.153240844607353210e-02 1.090428978204727173e-01 -9.997785836458206177e-02 -1.607998758554458618e-01 -6.611335277557373047e-02 -4.104423150420188904e-02 -4.400391876697540283e-01 -9.434708952903747559e-02 -6.886406242847442627e-02 -7.588077336549758911e-02 8.368483185768127441e-02 3.003594577312469482e-01 2.500070333480834961e-01 1.591772213578224182e-02 1.944217532873153687e-01 2.413998693227767944e-01 1.070829555392265320e-01 3.861777111887931824e-02 3.573921322822570801e-02
-9.446757286787033081e-02 -9.905178099870681763e-02 3.678864613175392151e-02 3.344459459185600281e-02 1.497971266508102417e-01 2.964473962783813477e-01 9.098036587238311768e-02 3.482777997851371765e-02 -2.408510893583297729e-01 -2.624023258686065674e-01 1.951151527464389801e-02 1.777136921882629395e-01 -2.466329634189605713e-01 -7.820540666580200195e-02 -5.128649249672889709e-02 -2.291106432676315308e-01 -1.168808937072753906e-01 -2.181500792503356934e-01 -1.592399328947067261e-01 -2.563310861587524414e-01 -2.415686100721359253e-01 -1.022843122482299805e-01 -3.283915296196937561e-02 6.853751838207244873e-02 4.988453388214111328e-01 1.738273352384567261e-01 1.344617754220962524e-01 1.527400165796279907e-01 1.403163932263851166e-02 7.768752425909042358e-02 6.905040144920349121e-02 1.403917670249938965e-01
-3.038576245307922363e-01 -5.985395982861518860e-02 4.477443173527717590e-02 3.830590518191456795e-03 7.695930451154708862e-02 1.867019385099411011e-01 2.063170075416564941e-01 8.063682354986667633e-03 -1.317720264196395874e-01 -3.026457726955413818e-01 -2.911988459527492523e-02 -5.254153907299041748e-02 -3.740361630916595459e-01 4.883528128266334534e-02 -1.420945674180984497e-01 -2.157399207353591919e-01 -2.282646149396896362e-01 -9.882938861846923828e-02 -1.493674814701080322e-01 -3.104982674121856689e-01 -1.865830123424530029e-01 -3.466007113456726074e-02 9.136036783456802368e-02 -1.334850043058395386e-01 3.406768441200256348e-01 1.660941839218139648e-01 1.628239601850509644e-01 1.957452148199081421e-01 3.795855864882469177e-02 7.585291564464569092e-02 1.705946028232574463e-01 9.758518636226654053e-02
-1.622574180364608765e-01 -7.372179627418518066e-02 4.809701815247535706e-02 1.179077997803688049e-01 2.799476683139801025e-01 2.275461405515670776e-01 1.373273432254791260e-01 -1.652842760086059570e-02 -1.834472119808197021e-01 -1.043335869908332825e-01 6.394014693796634674e-03 -8.657922968268394470e-03 -3.663159906864166260e-01 -2.732568234205245972e-02 -3.390455618500709534e-02 -5.612202733755111694e-02 -1.443205475807189941e-01 -2.334273159503936768e-01 -3.427455723285675049e-01 -3.217277526855468750e-01 -1.887000948190689087e-01 1.193345263600349426e-01 -1.066499296575784683e-02 2.452939562499523163e-02 3.270114958286285400e-01 -9.465628117322921753e-02 2.001666128635406494e-01 3.374964296817779541e-01 2.728924714028835297e-02 -2.596016414463520050e-02 -2.402815409004688263e-02 -1.130914781242609024e-02
-2.789052128791809082e-01 -1.662513166666030884e-01 -1.361440122127532959e-01 2.963410019874572754e-01 3.507904708385467529e-01 8.293168991804122925e-02 -1.067140549421310425e-01 -1.408471316099166870e-01 -1.190108880400657654e-01 -1.113846674561500549e-01 -1.670630425214767456e-01 1.044701635837554932e-01 -1.509413272142410278e-01 2.924732118844985962e-02 5.362267419695854187e-02 -7.031704485416412354e-02 1.889672279357910156e-01 -1.350226700305938721e-01 5.501062795519828796e-02 -2.900954782962799072e-01 -1.899332851171493530e-01 1.992817372083663940e-01 -2.293826043605804443e-01 -2.777154147624969482e-01 2.039182037115097046e-01 1.552910655736923218e-01 -1.084238141775131226e-01 -7.799428701400756836e-02 2.539510130882263184e-01 1.198697462677955627e-01 2.304110117256641388e-02 1.436316668987274170e-01
3.364541754126548767e-02 -4.005321860313415527e-02 -5.476728454232215881e-02 2.115028500556945801e-01 -1.059526503086090088e-01 -6.586363911628723145e-02 5.421524494886398315e-02 -9.444385766983032227e-02 -4.925977289676666260e-01 -3.151694238185882568e-01 2.188968658447265625e-01 3.377917408943176270e-02 1.148267909884452820e-01 6.842739880084991455e-02 -2.645543217658996582e-02 -3.397733867168426514e-01 -2.806340157985687256e-02 -1.678006350994110107e-01 1.963639399036765099e-03 -2.734608650207519531e-01 2.145760320127010345e-02 -1.254095435142517090e-01 8.638389408588409424e-02 -5.859183147549629211e-02 3.455113470554351807e-01 1.802948266267776489e-01 -2.413611114025115967e-01 1.995451375842094421e-02 1.971884258091449738e-02 -1.300903316587209702e-02 -1.505567431449890137e-01 1.802157759666442871e-01
-1.380623579025268555e-01 -7.031223922967910767e-02 1.273871511220932007e-01 3.300527110695838928e-02 1.804276108741760254e-01 2.047472298145294189e-01 3.334808945655822754e-01 -6.622155755758285522e-02 -2.336598001420497894e-02 -3.783787488937377930e-01 -6.233754381537437439e-02 2.954181842505931854e-02 -2.787620723247528076e-01 -6.726132333278656006e-02 4.317498952150344849e-02 -3.130330145359039307e-01 -5.340363457798957825e-02 -1.617784202098846436e-01 -8.394543826580047607e-02 -4.263817965984344482e-01 -1.245245784521102905e-01 -6.487856805324554443e-02 -5.977478995919227600e-02 5.098171532154083252e-02 1.440411955118179321e-01 2.130183428525924683e-01 7.261155638843774796e-03 1.819918304681777954e-01 2.975611686706542969e-01 -1.736544258892536163e-02 7.731930166482925415e-02 -1.286870334297418594e-02
-1.221833899617195129e-01 -1.503176242113113403e-01 1.507588569074869156e-02 2.504858672618865967e-01 1.162354461848735809e-02 2.939031422138214111e-01 3.005540072917938232e-01 -2.242404818534851074e-01 1.315772980451583862e-01 6.673262268304824829e-02 -1.033389642834663391e-01 -1.155929863452911377e-01 -3.144793212413787842e-01 -6.024803966283798218e-02 2.193065732717514038e-01 6.899175047874450684e-02 3.916568160057067871e-01 -3.259761631488800049e-02 6.936576962471008301e-02 -2.275151908397674561e-01 -2.645118832588195801e-01 -1.690814495086669922e-01 -1.112141609191894531e-01 -2.071487531065940857e-02 1.608737707138061523e-01 3.143685460090637207e-01 -3.454783931374549866e-02 4.399501159787178040e-02 -4.389191046357154846e-02 -1.415518112480640411e-02 -4.411818459630012512e-02 -1.299631446599960327e-01
7.779168430715799332e-03 -3.773024976253509521e-01 -2.315728813409805298e-01 -1.755971908569335938e-01 6.135524809360504150e-02 1.574655920267105103e-01 6.780330836772918701e-02 -1.322398893535137177e-02 2.380315586924552917e-02 -2.211390994489192963e-02 3.015745282173156738e-01 -2.267553210258483887e-01 -1.853633671998977661e-01 2.923979237675666809e-02 -3.821475431323051453e-02 -1.933809071779251099e-01 -1.824427098035812378e-01 -1.957321316003799438e-01 9.438958019018173218e-02 -1.095696836709976196e-01 -2.122712135314941406e-01 4.034064710140228271e-02 -1.883845180273056030e-01 -1.104934886097908020e-01 2.309800535440444946e-01 2.199172973632812500e-01 3.514705970883369446e-02 1.740797609090805054e-01 3.463022112846374512e-01 -1.512186676263809204e-01 2.007999569177627563e-01 -1.379681974649429321e-01
-9.401027858257293701e-02 -8.679345995187759399e-02 -2.111966460943222046e-01 2.949971556663513184e-01 1.124095469713211060e-01 1.697333902120590210e-01 7.802544534206390381e-02 -1.642987015657126904e-03 -2.755568176507949829e-02 -8.153838664293289185e-02 1.592044532299041748e-01 1.862881630659103394e-01 -6.426311098039150238e-03 1.838050335645675659e-01 -7.368146628141403198e-02 -9.039571508765220642e-03 -2.803837694227695465e-02 -3.637005090713500977e-01 3.162667751312255859e-01 -2.570684850215911865e-01 -3.167118132114410400e-01 1.117558106780052185e-01 5.728553235530853271e-02 -1.987708210945129395e-01 5.827097594738006592e-02 1.613421589136123657e-01 -1.375579833984375000e-02 1.839562505483627319e-01 -7.383814454078674316e-02 2.475081244483590126e-03 -2.492502033710479736e-01 -3.344730138778686523e-01
-1.419901400804519653e-01 -1.313609927892684937e-01 8.093417435884475708e-02 9.060172736644744873e-02 2.766292393207550049e-01 2.129262238740921021e-01 2.279181033372879028e-01 2.420125156641006470e-02 -2.588011883199214935e-02 -3.156427741050720215e-01 -1.214671432971954346e-01 -3.287643566727638245e-02 -3.630356192588806152e-01 -1.060493215918540955e-01 3.233897150494158268e-04 -2.526033520698547363e-01 -1.114262565970420837e-01 -1.797047853469848633e-01 -4.207154363393783569e-02 -2.460668981075286865e-01 -8.594296127557754517e-02 -9.832799434661865234e-02 2.463927865028381348e-02 9.808026254177093506e-02 3.050266504287719727e-01 2.502375543117523193e-01 1.419130712747573853e-01 2.858760654926300049e-01 2.180844545364379883e-01 -1.324762310832738876e-02 -6.287144124507904053e-02 8.319636434316635132e-02
-2.811973989009857178e-01 2.528082765638828278e-02 -5.473387613892555237e-02 2.582730054855346680e-01 1.188181061297655106e-02 4.592772573232650757e-02 2.588146366178989410e-02 4.963818937540054321e-02 -2.659661471843719482e-01 -8.260310441255569458e-02 1.652929186820983887e-01 5.033763498067855835e-02 -2.597026228904724121e-01 3.609878197312355042e-02 6.179228425025939941e-03 4.347553476691246033e-02 1.408700495958328247e-01 -3.744532167911529541e-01 -2.412574291229248047e-01 -1.782760471105575562e-01 -6.312443874776363373e-03 7.731901854276657104e-02 1.204464212059974670e-02 -1.433706581592559814e-01 3.593411669135093689e-02 4.168975651264190674e-01 7.665883284062147141e-03 -5.457938462495803833e-02 -3.428656756877899170e-01 2.070396542549133301e-01 -2.013322860002517700e-01 1.060911417007446289e-01
-3.064184486865997314e-01 -2.060484699904918671e-02 2.725678309798240662e-02 -5.304309353232383728e-02 -5.751217529177665710e-02 1.245495080947875977e-01 1.153421103954315186e-01 -2.009809911251068115e-01 -6.911619007587432861e-02 -8.907431364059448242e-02 -3.748024255037307739e-02 4.693250730633735657e-02 -5.077983438968658447e-02 1.532462388277053833e-01 2.702139690518379211e-02 -1.254620123654603958e-02 -2.089471966028213501e-01 -1.598416715860366821e-01 1.657700091600418091e-01 -3.070987761020660400e-01 -1.466203927993774414e-01 2.635666131973266602e-01 5.751016363501548767e-02 -1.148612424731254578e-01 2.543592154979705811e-01 4.800721704959869385e-01 1.955363303422927856e-01 3.218089640140533447e-01 -4.139067977666854858e-02 6.044169515371322632e-02 -2.134047150611877441e-01 2.378292614594101906e-03
-8.971821516752243042e-02 1.467885728925466537e-02 -3.056792020797729492e-01 4.028706550598144531e-01 1.064407452940940857e-01 2.102406322956085205e-01 -7.316037267446517944e-02 -2.570489645004272461e-01 2.419066131114959717e-01 -1.617610156536102295e-01 3.694708459079265594e-03 2.456617504358291626e-01 -4.152744412422180176e-01 1.134361773729324341e-01 -1.303212493658065796e-01 5.398886860348284245e-04 1.927330344915390015e-01 -1.666492074728012085e-01 6.967268884181976318e-02 -1.473068296909332275e-01 -1.083643734455108643e-01 -8.438166230916976929e-02 -1.308672875165939331e-01 3.757967427372932434e-02 2.044074833393096924e-01 3.437742963433265686e-02 1.665691584348678589e-01 9.128738194704055786e-02 -1.808111667633056641e-01 -6.320603191852569580e-03 -1.161198094487190247e-01 -8.687547594308853149e-02
-3.613305091857910156e-01 -8.337859809398651123e-02 4.482163488864898682e-02 4.520959034562110901e-02 -7.572874426841735840e-03 5.606626719236373901e-02 1.508020013570785522e-01 -2.015707939863204956e-01 -1.501063164323568344e-02 -2.367434203624725342e-01 1.120836064219474792e-01 1.559574529528617859e-02 -4.684377834200859070e-02 1.066720038652420044e-01 2.117819637060165405e-01 5.394606664776802063e-02 -2.476891577243804932e-01 -9.010130912065505981e-02 1.196504756808280945e-01 -2.258031964302062988e-01 -2.714843153953552246e-01 2.284284234046936035e-01 1.640695333480834961e-01 -7.735761255025863647e-02 3.490649461746215820e-01 2.390756160020828247e-01 2.446782588958740234e-01 2.699371278285980225e-01 3.238219022750854492e-02 1.054230406880378723e-01 -2.050281316041946411e-01 4.421436041593551636e-02
1.967318169772624969e-02 -3.407736122608184814e-02 -2.119084149599075317e-01 3.048631250858306885e-01 2.911295592784881592e-01 2.195322662591934204e-01 1.841965019702911377e-01 -1.008713543415069580e-01 -1.157091483473777771e-01 -1.958928704261779785e-01 -1.237271279096603394e-01 -6.548591703176498413e-02 -2.733308672904968262e-01 -2.625979017466306686e-03 3.879382014274597168e-01 -4.170352965593338013e-02 -2.034601569175720215e-01 -1.752533316612243652e-01 5.255225300788879395e-02 -3.330208659172058105e-01 -3.008349798619747162e-02 1.842450350522994995e-01 -1.082399562001228333e-01 6.625364720821380615e-02 1.994088590145111084e-01 1.353184431791305542e-01 -1.326579153537750244e-01 2.163010649383068085e-02 1.787311285734176636e-01 -4.106279090046882629e-02 1.556087285280227661e-01 1.205091923475265503e-01
-2.266184389591217041e-01 -2.759637534618377686e-01 2.536307834088802338e-02 -3.224082291126251221e-02 9.628003090620040894e-02 6.881991028785705566e-02 -1.048365905880928040e-01 5.496370792388916016e-02 -1.409533172845840454e-01 -1.009612455964088440e-01 -7.806237787008285522e-02 2.598380483686923981e-02 -2.668399214744567871e-01 7.949195802211761475e-03 8.497279882431030273e-02 -7.497347891330718994e-02 3.590220510959625244e-01 -1.750324368476867676e-01 -3.816660344600677490e-01 -2.906268835067749023e-01 -2.789576072245836258e-03 -1.219593584537506104e-01 -2.973777353763580322e-01 -1.345809698104858398e-01 1.769191920757293701e-01 3.855266869068145752e-01 3.606363385915756226e-02 -3.651388362050056458e-02 -1.190357208251953125e-01 -7.739779353141784668e-02 1.410102006047964096e-02 -8.850007504224777222e-02
-1.984041333198547363e-01 -1.854774951934814453e-01 -1.402219291776418686e-02 -2.889145165681838989e-02 2.444323897361755371e-01 1.588406264781951904e-01 9.957189857959747314e-02 8.289644867181777954e-02 1.711426861584186554e-02 -2.801211476325988770e-01 -2.639534883201122284e-02 -1.875092983245849609e-01 -2.713112235069274902e-01 -9.047779440879821777e-02 2.595676481723785400e-02 -1.282643824815750122e-01 -1.858316659927368164e-01 -1.826386600732803345e-01 -2.777132987976074219e-01 -2.567015886306762695e-01 -1.480314284563064575e-01 -1.706688106060028076e-02 -2.465194016695022583e-01 1.457562763243913651e-02 3.580817282199859619e-01 1.669674813747406006e-01 1.821717247366905212e-02 2.132964730262756348e-01 2.297535836696624756e-01 -1.899076402187347412e-01 1.571008712053298950e-01 -1.844770647585391998e-02
-7.545816898345947266e-02 -1.262408941984176636e-01 6.605288386344909668e-02 1.107684001326560974e-01 -7.361854612827301025e-02 6.887290626764297485e-02 3.555314242839813232e-01 -1.745451688766479492e-01 -6.351735442876815796e-02 -5.353432148694992065e-02 3.160341829061508179e-02 1.752578914165496826e-01 1.369866281747817993e-01 1.116503626108169556e-01 -1.081495508551597595e-01 -2.341990321874618530e-01 -9.945080429315567017e-02 -2.246531993150711060e-01 1.900767907500267029e-02 -2.819743454456329346e-01 -3.627217411994934082e-01 -9.460438787937164307e-02 -1.804586201906204224e-01 -6.095876917243003845e-03 2.431115359067916870e-01 1.797500699758529663e-01 -1.353606954216957092e-02 4.025662839412689209e-01 -1.011892259120941162e-01 1.119058653712272644e-01 -1.312795281410217285e-01 -2.265197038650512695e-01
-1.276561170816421509e-01 -1.770208775997161865e-01 -1.718892902135848999e-01 3.642247319221496582e-01 9.513395279645919800e-02 2.946869134902954102e-01 -7.592137437313795090e-03 -4.475117474794387817e-02 -1.137205660343170166e-01 1.847479306161403656e-02 2.417102456092834473e-01 -8.951875567436218262e-02 -1.945181488990783691e-01 -2.422340214252471924e-01 9.509474784135818481e-02 -1.432588323950767517e-02 2.083285897970199585e-01 5.858590453863143921e-02 -5.032166466116905212e-02 -2.185576260089874268e-01 1.166346110403537750e-02 -2.401360720396041870e-01 9.276951104402542114e-02 -2.966931760311126709e-01 2.901671230792999268e-01 1.296371072530746460e-01 -2.057685106992721558e-01 1.562203168869018555e-01 3.464293852448463440e-02 2.416013032197952271e-01 -1.254346519708633423e-01 -1.100739687681198120e-01
-2.119501978158950806e-01 -4.668076038360595703e-01 -1.574308276176452637e-01 2.099259346723556519e-01 2.352388799190521240e-01 2.172379046678543091e-01 -1.038049161434173584e-02 -1.517779082059860229e-01 5.259712412953376770e-02 -1.304806619882583618e-01 3.290364285930991173e-03 -2.276908755302429199e-01 5.144963786005973816e-02 -9.400678426027297974e-02 4.159657657146453857e-02 1.226569414138793945e-01 -2.108664810657501221e-01 -1.914772540330886841e-01 2.151173055171966553e-01 -1.036219596862792969e-01 -5.400175228714942932e-02 6.514517962932586670e-02 -1.815526634454727173e-01 -1.407249569892883301e-01 2.044668346643447876e-01 9.841752052307128906e-02 -4.754970967769622803e-02 -7.051620632410049438e-02 7.919346541166305542e-02 3.871754109859466553e-01 -5.135449394583702087e-02 -1.647103279829025269e-01
-2.393292933702468872e-01 -1.781627982854843140e-01 -7.870391011238098145e-02 2.405679225921630859e-02 2.169800251722335815e-01 -6.064568459987640381e-02 -1.381500065326690674e-01 -1.887401342391967773e-01 -1.249208152294158936e-01 1.431479454040527344e-01 2.765274047851562500e-01 5.229108780622482300e-02 1.717052236199378967e-02 1.324001699686050415e-01 -9.204834699630737305e-02 -2.686241269111633301e-01 1.067653372883796692e-01 1.813208609819412231e-01 2.974064350128173828e-01 -2.919585406780242920e-01 -3.280945420265197754e-01 3.865335020236670971e-04 -1.137763261795043945e-01 1.719855517148971558e-02 2.799941897392272949e-01 3.615260124206542969e-02 -2.397632300853729248e-01 2.808501124382019043e-01 6.627745181322097778e-02 1.344845294952392578e-01 -8.272355049848556519e-02 -2.725543640553951263e-02
-2.493668943643569946e-01 -8.561829477548599243e-02 -1.515442430973052979e-01 -2.913308143615722656e-02 1.360870748758316040e-01 2.338141016662120819e-02 -3.170047700405120850e-02 -2.171502560377120972e-01 -1.566199213266372681e-02 -1.059087514877319336e-01 2.619590759277343750e-01 -4.023326188325881958e-02 2.798892557621002197e-02 8.272785693407058716e-02 -6.160232052206993103e-02 -3.312416970729827881e-01 -2.682752721011638641e-02 -1.286210417747497559e-01 1.795881092548370361e-01 -4.669724404811859131e-01 -4.412981569766998291e-01 9.803048335015773773e-03 -6.297677010297775269e-02 3.162174671888351440e-02 2.752934694290161133e-01 1.280140690505504608e-02 6.814509630203247070e-02 9.195134788751602173e-02 5.506078898906707764e-02 3.793898224830627441e-02 -1.150169968605041504e-01 -2.499316930770874023e-01
1.300857514142990112e-01 -2.335319817066192627e-01 -3.078906610608100891e-02 2.273451834917068481e-01 2.116628885269165039e-01 1.926620602607727051e-01 -1.011788249015808105e-01 -1.211460307240486145e-01 -1.533253788948059082e-01 -7.597279548645019531e-02 -1.434566266834735870e-02 -9.237726032733917236e-02 -1.167208030819892883e-01 1.506223380565643311e-01 -3.613077700138092041e-01 1.670321263372898102e-02 6.846149265766143799e-02 -2.629252970218658447e-01 1.875695884227752686e-01 5.387551337480545044e-02 -2.116901278495788574e-01 -1.771073192358016968e-01 -2.273274809122085571e-01 -1.252178102731704712e-01 1.408295929431915283e-01 2.995692193508148193e-01 -5.225369334220886230e-02 3.265548348426818848e-01 -5.553794279694557190e-02 -1.620252877473831177e-01 -2.367906570434570312e-01 -6.428132206201553345e-02
-2.565656304359436035e-01 -2.147748880088329315e-02 -1.011098474264144897e-01 1.266665905714035034e-01 4.939209297299385071e-02 -2.810407280921936035e-01 -7.173432409763336182e-02 -1.253222376108169556e-01 -1.537653803825378418e-02 -3.364887833595275879e-02 7.200778275728225708e-02 -6.745191290974617004e-03 2.371262162923812866e-01 1.704107820987701416e-01 1.106242537498474121e-01 -1.572178304195404053e-02 -2.059034630656242371e-02 -2.700783014297485352e-01 1.502228677272796631e-01 -3.656983375549316406e-01 -1.950560957193374634e-01 9.074553102254867554e-02 -3.233818709850311279e-01 6.855908315628767014e-03 4.916306436061859131e-01 9.464077651500701904e-02 -2.280659228563308716e-01 -6.594783812761306763e-02 -1.841332204639911652e-02 -8.585937321186065674e-02 -7.123682647943496704e-02 2.093285135924816132e-02
-1.151315569877624512e-01 6.374495569616556168e-03 4.228636249899864197e-02 -7.197352498769760132e-02 1.365063935518264771e-01 -4.538405220955610275e-03 9.516861289739608765e-02 9.471808373928070068e-02 -3.007532954216003418e-01 -1.078975386917591095e-02 2.922474443912506104e-01 5.426471121609210968e-03 -3.154940009117126465e-01 -2.253704518079757690e-02 -1.581435501575469971e-01 -1.155212819576263428e-01 1.419630199670791626e-01 -1.692807227373123169e-01 9.858445823192596436e-02 -4.452812373638153076e-01 -2.602181434631347656e-01 1.552437338978052139e-02 8.952538482844829559e-03 -1.988861709833145142e-01 4.114301204681396484e-01 -5.530387535691261292e-02 -7.557664066553115845e-02 1.497810184955596924e-01 -1.513834111392498016e-02 2.310414016246795654e-01 -8.298688381910324097e-02 5.724582821130752563e-02
-1.938148736953735352e-01 -2.324084192514419556e-02 -1.011081878095865250e-02 1.633158922195434570e-01 2.016916275024414062e-01 1.534844487905502319e-01 1.223986819386482239e-01 3.662006184458732605e-02 -3.338915705680847168e-01 -6.424631178379058838e-02 6.926908344030380249e-02 6.411383301019668579e-02 -3.275621831417083740e-01 -1.779513806104660034e-01 -1.005436759442090988e-02 -3.716861605644226074e-01 -1.312452554702758789e-01 -1.339627653360366821e-01 -8.691439032554626465e-02 -3.273451626300811768e-01 -1.067141368985176086e-01 8.226141333580017090e-02 5.973328277468681335e-02 -1.323673278093338013e-01 2.872009873390197754e-01 2.127322368323802948e-02 1.881123036146163940e-01 3.399061858654022217e-01 1.173121184110641479e-01 -5.298551917076110840e-02 -9.077896177768707275e-02 7.093931734561920166e-02
-1.398482322692871094e-01 -1.610350161790847778e-01 -1.664329320192337036e-02 1.553576141595840454e-01 1.375620663166046143e-01 1.649099439382553101e-01 3.388042002916336060e-02 -4.146510735154151917e-02 -2.131873369216918945e-01 -2.205286324024200439e-01 -1.478201597929000854e-01 2.219576202332973480e-02 -3.578785061836242676e-01 -1.186322197318077087e-01 -1.163440719246864319e-01 -1.768543869256973267e-01 -2.422008365392684937e-01 -8.674039691686630249e-02 -2.248790711164474487e-01 -3.500265181064605713e-01 -1.380137056112289429e-01 -5.035035684704780579e-02 -3.783820942044258118e-02 -3.550425544381141663e-02 4.805996417999267578e-01 5.944383144378662109e-02 7.633317261934280396e-02 2.691535949707031250e-01 -1.366046629846096039e-02 3.394605219364166260e-02 -3.286658786237239838e-03 6.546908058226108551e-03
-1.204252094030380249e-01 -1.827706247568130493e-01 -2.005911767482757568e-01 3.244504630565643311e-01 5.720011517405509949e-02 1.097430661320686340e-01 8.770449459552764893e-02 -2.641709446907043457e-01 -7.108506560325622559e-02 -1.430087983608245850e-01 3.735236823558807373e-02 -2.387951165437698364e-01 7.148545235395431519e-03 5.360329896211624146e-02 -9.347596019506454468e-02 -2.756712436676025391e-01 5.475978367030620575e-03 1.450547277927398682e-01 2.978688180446624756e-01 -2.129303961992263794e-01 -4.113630354404449463e-01 -1.076106876134872437e-01 -2.528360672295093536e-02 1.560091972351074219e-01 1.849372684955596924e-01 2.775687873363494873e-01 1.810972462408244610e-03 1.593279093503952026e-01 1.233374029397964478e-01 -1.675232201814651489e-01 -3.542945906519889832e-02 -1.158494036644697189e-02
-2.206262946128845215e-01 -1.241792589426040649e-01 3.468846529722213745e-02 7.798488438129425049e-02 -6.382005661725997925e-02 6.397985666990280151e-02 1.858749091625213623e-01 -2.593594193458557129e-01 -1.004193276166915894e-01 -1.463509649038314819e-01 1.608078628778457642e-01 1.879722923040390015e-01 4.116846993565559387e-02 2.435989230871200562e-01 6.832424551248550415e-02 -1.556709110736846924e-01 -2.966489791870117188e-01 4.108502343297004700e-02 2.635404467582702637e-01 -2.897299826145172119e-01 -1.218141466379165649e-01 1.875426173210144043e-01 -3.206196427345275879e-01 -1.752748899161815643e-02 4.348334372043609619e-01 1.194314211606979370e-01 1.037720069289207458e-01 2.775237336754798889e-02 -8.404049091041088104e-03 7.369718700647354126e-02 -5.994212999939918518e-02 -1.257958114147186279e-01
-3.545786440372467041e-01 -1.455283164978027344e-01 -1.728555262088775635e-01 9.701790660619735718e-02 3.994342312216758728e-02 2.488990724086761475e-01 -2.641452476382255554e-02 5.486226454377174377e-02 -4.894892871379852295e-02 -1.608711481094360352e-01 1.558880954980850220e-01 6.193533167243003845e-02 -3.165702521800994873e-02 1.883487105369567871e-01 1.553902495652437210e-02 4.232355952262878418e-02 -1.737916618585586548e-01 -3.297107219696044922e-01 2.004593014717102051e-01 -1.523264646530151367e-01 -3.372289240360260010e-01 2.203123867511749268e-01 -1.394146233797073364e-01 -8.215094357728958130e-02 9.064544737339019775e-02 7.434991747140884399e-02 -5.809110030531883240e-02 2.265304625034332275e-01 -1.907721757888793945e-01 -9.638115763664245605e-02 -2.042718231678009033e-01 -3.240924179553985596e-01
-2.465461008250713348e-02 -8.562920242547988892e-02 1.478077024221420288e-01 7.248931378126144409e-02 1.520374417304992676e-01 9.219764918088912964e-02 1.343482136726379395e-01 -3.996298611164093018e-01 -1.382079422473907471e-01 -1.023262962698936462e-01 -1.762555353343486786e-02 2.363936603069305420e-01 -5.728805065155029297e-01 2.282682061195373535e-02 -2.535701356828212738e-02 -7.855304330587387085e-02 -6.999886035919189453e-02 -2.879100441932678223e-01 -6.304290890693664551e-02 -1.482709199190139771e-01 -6.490953266620635986e-02 -1.516606956720352173e-01 4.955345392227172852e-02 -1.610179990530014038e-01 1.518648713827133179e-01 2.134283632040023804e-01 -1.478730291128158569e-01 2.036141306161880493e-01 -6.797178182750940323e-03 -8.219434320926666260e-02 -1.615742295980453491e-01 1.009395532310009003e-02
8.930268883705139160e-02 -1.620231568813323975e-01 -1.545094251632690430e-01 4.258134365081787109e-01 1.413690596818923950e-01 1.204314082860946655e-01 -4.785887524485588074e-02 -2.534333765506744385e-01 -2.044041901826858521e-01 -9.742672741413116455e-02 4.123711958527565002e-02 -4.669686779379844666e-02 -3.173078596591949463e-01 2.213299423456192017e-01 1.622893363237380981e-01 -7.311997469514608383e-03 3.276704251766204834e-01 -7.221955060958862305e-02 -2.133733592927455902e-02 -1.951771974563598633e-01 -2.118267714977264404e-01 6.325186043977737427e-02 2.795604243874549866e-02 -1.623550206422805786e-01 2.333540171384811401e-01 5.471096932888031006e-02 1.231191009283065796e-01 1.402435600757598877e-01 9.482221305370330811e-02 6.791358441114425659e-02 1.710524857044219971e-01 2.570549845695495605e-01
-3.507568538188934326e-01 -1.752420365810394287e-01 -4.030106961727142334e-01 7.245149463415145874e-02 9.363877028226852417e-02 4.461182281374931335e-02 -3.441978096961975098e-01 -3.411487489938735962e-02 -3.130564689636230469e-01 1.903642155230045319e-02 3.814180195331573486e-02 -1.186004467308521271e-02 4.351855814456939697e-02 7.986994832754135132e-02 -6.457851082086563110e-02 -3.524974733591079712e-02 1.985320597887039185e-01 -2.827395200729370117e-01 2.016749046742916107e-02 -1.313738524913787842e-01 -5.451695993542671204e-02 -7.222113665193319321e-03 2.319867536425590515e-02 -5.591772496700286865e-02 1.119843944907188416e-01 2.640553116798400879e-01 3.586995229125022888e-02 1.122154220938682556e-01 3.491669297218322754e-01 2.090965062379837036e-01 -1.005624532699584961e-01 -1.376319676637649536e-01
-2.330713868141174316e-01 -1.821364015340805054e-01 -3.363171592354774475e-02 2.894652485847473145e-01 -1.755731850862503052e-01 7.137300074100494385e-02 -1.992473453283309937e-01 -5.312188863754272461e-01 1.470637228339910507e-02 -1.054183766245841980e-01 -1.274209097027778625e-02 -4.687199741601943970e-02 -3.815659880638122559e-02 -1.117614880204200745e-01 -1.915051341056823730e-01 -1.531657725572586060e-01 -8.323318511247634888e-02 -2.808027267456054688e-01 6.572717428207397461e-02 -2.215844988822937012e-01 -1.535613685846328735e-01 1.883657881990075111e-03 -8.914241939783096313e-02 -2.245389297604560852e-02 1.837642937898635864e-01 1.713560074567794800e-01 3.430631011724472046e-02 2.432263195514678955e-01 -1.305418759584426880e-01 -1.061111018061637878e-01 -1.606148034334182739e-01 -1.822132468223571777e-01
-2.312408387660980225e-01 -1.772817522287368774e-01 -1.896889209747314453e-01 3.352852761745452881e-01 9.152969717979431152e-02 2.112662196159362793e-01 -4.544373229146003723e-02 -2.063058018684387207e-01 -1.492914110422134399e-01 1.712667495012283325e-01 1.057255044579505920e-01 -1.027336716651916504e-01 -3.128499984741210938e-01 -2.058463692665100098e-01 -1.107389032840728760e-01 -1.119972318410873413e-01 2.578391730785369873e-01 -1.619734801352024078e-02 -6.596543639898300171e-02 -1.484530866146087646e-01 -5.213422700762748718e-03 -5.528896674513816833e-02 8.590453118085861206e-02 -3.077994287014007568e-01 2.467149049043655396e-01 2.363154739141464233e-01 -1.264876034110784531e-02 -7.098244503140449524e-03 6.663443148136138916e-02 8.211186528205871582e-02 3.523046895861625671e-02 -3.208911418914794922e-01
-1.738973855972290039e-01 -7.301772385835647583e-02 -9.905959665775299072e-02 1.029069647192955017e-01 -3.576980158686637878e-02 1.341596245765686035e-01 1.120654866099357605e-01 -9.213408827781677246e-02 -7.705668359994888306e-02 -4.208431113511323929e-03 1.558376252651214600e-01 9.757781028747558594e-02 -1.290025115013122559e-01 -8.751847594976425171e-02 7.842391729354858398e-02 1.387775093317031860e-01 -1.750363782048225403e-02 4.944324120879173279e-02 4.941878020763397217e-01 -4.305619299411773682e-01 -1.430699527263641357e-01 -3.034130930900573730e-01 6.781390309333801270e-02 2.002879604697227478e-02 8.131361007690429688e-02 3.365284204483032227e-01 1.063919737935066223e-01 3.254402875900268555e-01 8.918490260839462280e-03 -7.238949835300445557e-02 1.405522376298904419e-01 -4.662452265620231628e-02
-3.540901839733123779e-01 2.998857013881206512e-02 1.258802413940429688e-01 2.222774028778076172e-01 -8.730806410312652588e-02 5.652427300810813904e-02 -7.850610464811325073e-02 -3.476276621222496033e-02 -1.124022975564002991e-01 -2.211876362562179565e-01 -4.795311763882637024e-02 -3.098092041909694672e-02 -2.385597079992294312e-01 -6.475292146205902100e-02 -1.336188167333602905e-01 -7.247479259967803955e-02 -9.558219462633132935e-02 -1.521743088960647583e-01 -2.036068290472030640e-01 1.387773454189300537e-01 -3.063560724258422852e-01 4.282309487462043762e-02 -2.412204146385192871e-01 -2.049208581447601318e-01 1.200846359133720398e-01 1.961296796798706055e-01 -4.033250808715820312e-01 3.208760023117065430e-01 4.351373016834259033e-02 1.217060685157775879e-01 -5.029731243848800659e-02 1.209116354584693909e-01
-1.782726794481277466e-01 -4.208898842334747314e-01 -3.925264999270439148e-02 -1.169824227690696716e-01 2.023478448390960693e-01 2.361209541559219360e-01 1.460323929786682129e-01 4.709218442440032959e-02 -1.264815032482147217e-01 7.617384195327758789e-02 1.077798604965209961e-01 9.188874810934066772e-02 -2.764841318130493164e-01 1.823193728923797607e-01 -1.574631035327911377e-01 -1.805676072835922241e-01 -1.921844631433486938e-01 1.108320280909538269e-01 -8.022945374250411987e-03 -8.106513321399688721e-02 -2.654924690723419189e-01 3.611794859170913696e-02 -1.903699040412902832e-01 -4.768855497241020203e-02 1.805517822504043579e-01 3.650593161582946777e-01 6.299266219139099121e-02 -2.957979030907154083e-02 2.862758934497833252e-01 4.844765365123748779e-02 1.571759432554244995e-01 2.801737934350967407e-02
-2.346737086772918701e-01 -2.830739319324493408e-01 -2.718487381935119629e-01 2.034509629011154175e-01 2.185675650835037231e-01 -1.268655508756637573e-01 -5.121722817420959473e-02 -1.039182841777801514e-01 -8.349444717168807983e-02 -2.276989370584487915e-01 -8.842860162258148193e-02 -8.080400526523590088e-02 -3.151841759681701660e-01 -2.825099974870681763e-02 2.901299856603145599e-02 2.335636019706726074e-01 -8.723735064268112183e-02 -2.752895057201385498e-01 1.055577024817466736e-01 1.928074657917022705e-02 -3.402158245444297791e-02 1.751644536852836609e-02 -1.367007941007614136e-01 -7.530352473258972168e-02 5.029997825622558594e-01 4.913045838475227356e-02 3.553541377186775208e-02 -1.273295581340789795e-01 6.390208750963211060e-02 1.637350469827651978e-01 -3.311822190880775452e-02 -1.337764859199523926e-01
-1.469586342573165894e-01 -1.798608154058456421e-01 1.488442160189151764e-02 5.357048939913511276e-03 2.218816429376602173e-01 2.632859647274017334e-01 3.513408303260803223e-01 -9.086141735315322876e-02 5.226473882794380188e-02 -3.647216260433197021e-01 -1.079070568084716797e-01 -3.404326969757676125e-03 -3.246497809886932373e-01 -5.596089363098144531e-02 -6.740792095661163330e-02 -1.437440067529678345e-01 -2.103095948696136475e-01 -2.529315054416656494e-01 -1.741120405495166779e-02 -2.079167068004608154e-01 -6.189760752022266388e-03 -1.961427032947540283e-01 -7.984033972024917603e-02 6.885707378387451172e-02 2.237711548805236816e-01 2.177554666996002197e-01 7.450278848409652710e-02 2.305801510810852051e-01 2.158896028995513916e-01 3.144855052232742310e-02 -2.741091419011354446e-03 9.609761089086532593e-02
-2.341615408658981323e-01 -1.569919437170028687e-01 1.682163216173648834e-02 1.854872703552246094e-01 -7.684368640184402466e-02 -4.739943146705627441e-02 1.761532276868820190e-01 -2.184782773256301880e-01 -2.445612400770187378e-01 -2.730334401130676270e-01 -3.624753654003143311e-02 -1.089212670922279358e-01 -2.447096258401870728e-02 -1.921993680298328400e-02 6.661460269242525101e-03 1.220546811819076538e-01 -1.934220492839813232e-01 5.008851643651723862e-03 1.740654557943344116e-01 -2.949365675449371338e-01 -1.423579603433609009e-01 -2.264301031827926636e-01 -1.176543235778808594e-01 -3.828016342595219612e-04 1.546856462955474854e-01 2.604480981826782227e-01 1.285745650529861450e-01 4.080866873264312744e-01 -7.411631196737289429e-02 6.733289361000061035e-02 -2.981942296028137207e-01 1.469605714082717896e-01
-1.115748360753059387e-01 -2.134569138288497925e-01 1.575071923434734344e-02 4.230812937021255493e-02 2.224276959896087646e-01 2.867494523525238037e-01 1.837713867425918579e-01 -9.464001283049583435e-03 -2.482425570487976074e-01 -1.984438747167587280e-01 -4.037642851471900940e-02 1.272125244140625000e-01 -2.806269824504852295e-01 -2.086929976940155029e-02 -1.208027005195617676e-01 -2.416077703237533569e-01 -2.909757494926452637e-01 -1.975171267986297607e-01 -9.861402213573455811e-02 -2.671457827091217041e-01 -2.651596963405609131e-01 -6.039347127079963684e-02 -2.446280233561992645e-02 5.212756618857383728e-02 3.122127652168273926e-01 1.550703346729278564e-01 7.948173582553863525e-02 1.532312929630279541e-01 1.644541174173355103e-01 1.290340572595596313e-01 1.081614643335342407e-01 1.210660859942436218e-01
-2.724784910678863525e-01 2.355281263589859009e-02 -1.382189542055130005e-01 1.548852324485778809e-01 1.537344157695770264e-01 1.880283206701278687e-01 -2.174067199230194092e-01 -2.429913282394409180e-01 3.115972317755222321e-02 2.077525556087493896e-01 1.857273280620574951e-01 -6.048360466957092285e-02 -1.745942831039428711e-01 -3.889188170433044434e-02 5.193395167589187622e-02 -2.358641177415847778e-01 1.140991374850273132e-01 5.224162340164184570e-02 2.874833941459655762e-01 -2.558791339397430420e-01 -2.585361301898956299e-01 -1.008691713213920593e-01 -1.108646467328071594e-01 8.179207146167755127e-02 2.483176887035369873e-01 3.544657826423645020e-01 8.988972008228302002e-02 2.081633210182189941e-01 -3.182655898854136467e-03 -1.134541556239128113e-01 -3.544363006949424744e-02 -1.774105727672576904e-01
-1.693925559520721436e-01 -1.212973147630691528e-01 9.563808143138885498e-02 6.654606014490127563e-02 1.926239728927612305e-01 5.747277755290269852e-03 2.193320170044898987e-02 1.322133988142013550e-01 -2.010367661714553833e-01 -1.009917557239532471e-01 2.187018394470214844e-01 1.361538320779800415e-01 -4.806168973445892334e-01 -1.808350384235382080e-01 -2.934051910415291786e-03 4.217532277107238770e-02 9.267394989728927612e-02 -2.535465359687805176e-01 5.335442838259041309e-04 2.466594427824020386e-02 -2.038899809122085571e-01 -2.988653481006622314e-01 -3.577146679162979126e-02 -1.500441879034042358e-01 1.443420052528381348e-01 2.082202285528182983e-01 -2.411747425794601440e-01 3.272860050201416016e-01 1.316921561956405640e-01 1.624483019113540649e-01 -2.723581902682781219e-02 -5.780685320496559143e-02
-5.225689709186553955e-02 -2.235166281461715698e-01 -1.319064646959304810e-01 2.937090583145618439e-03 -7.079246640205383301e-02 8.260792493820190430e-02 1.870397180318832397e-01 1.133723370730876923e-02 -3.029054999351501465e-01 5.798913538455963135e-03 3.530867695808410645e-01 8.962957561016082764e-02 7.551316916942596436e-02 9.392754733562469482e-02 5.907586589455604553e-02 -2.275874614715576172e-01 -1.230805069208145142e-01 -4.439522325992584229e-02 -9.560675360262393951e-03 -6.184504553675651550e-02 -1.958629339933395386e-01 1.411361503414809704e-03 -5.013177543878555298e-02 5.817614123225212097e-02 1.997938007116317749e-01 2.891923189163208008e-01 -1.522009372711181641e-01 4.202249348163604736e-01 -2.090783044695854187e-02 1.035958901047706604e-01 -2.119941860437393188e-01 -3.793962299823760986e-01
-2.092420905828475952e-01 -1.924660205841064453e-01 -6.784032285213470459e-02 1.424326896667480469e-01 2.563508152961730957e-01 2.590702660381793976e-02 -3.829044476151466370e-02 -1.900755465030670166e-01 -8.580361306667327881e-02 -2.050941586494445801e-01 -2.425549626350402832e-01 1.680277585983276367e-01 -8.268003910779953003e-02 2.029141485691070557e-01 -5.650686472654342651e-02 1.584271788597106934e-01 6.511443108320236206e-02 -3.448001146316528320e-01 1.158315911889076233e-01 -1.813447475433349609e-01 -2.943119592964649200e-02 -3.560733422636985779e-02 -1.657539010047912598e-01 -4.129708707332611084e-01 1.584373116493225098e-01 3.232375383377075195e-01 -1.395086478441953659e-02 3.613800555467605591e-02 1.717281788587570190e-01 1.465855240821838379e-01 1.041776314377784729e-01 1.225124076008796692e-01
-2.007232606410980225e-01 -9.542249888181686401e-02 -1.056509464979171753e-01 2.383113056421279907e-01 2.189620286226272583e-01 3.492868244647979736e-01 1.397517174482345581e-01 -1.657625287771224976e-01 1.184780299663543701e-01 -1.004422828555107117e-01 1.206951737403869629e-01 1.024284288287162781e-01 -7.503681629896163940e-02 1.285691112279891968e-01 -1.944785118103027344e-01 2.184612154960632324e-01 1.030803751200437546e-02 -2.308450788259506226e-01 2.179666310548782349e-01 -1.254604309797286987e-01 -4.173586666584014893e-01 2.078476101160049438e-01 2.096060961484909058e-01 -6.342411786317825317e-02 1.303017288446426392e-01 9.516755491495132446e-02 -4.265916720032691956e-02 1.258329898118972778e-01 -2.100672200322151184e-02 -9.632240235805511475e-02 -9.674462676048278809e-02 -2.530706524848937988e-01
-3.610400483012199402e-02 2.465890496969223022e-01 1.002443581819534302e-01 1.876011639833450317e-01 1.011257469654083252e-01 4.427734389901161194e-02 -5.593229085206985474e-02 -1.096813455224037170e-01 -3.610823452472686768e-01 -1.434847265481948853e-01 2.599706947803497314e-01 3.885776549577713013e-02 -1.356083154678344727e-01 1.678484827280044556e-01 -1.308294981718063354e-01 6.167785450816154480e-02 -5.585835501551628113e-02 -3.573919236660003662e-01 -2.254901975393295288e-01 -1.725287586450576782e-01 -7.061005383729934692e-02 -8.127198368310928345e-02 -7.766699045896530151e-02 -1.396878808736801147e-01 4.136826694011688232e-01 2.643720209598541260e-01 -2.545886337757110596e-01 -8.661504834890365601e-02 -1.384193543344736099e-02 7.335827220231294632e-03 -3.509790077805519104e-02 -1.197414547204971313e-01
-4.659774713218212128e-03 -1.776591539382934570e-01 -1.687759719789028168e-02 2.458874881267547607e-01 5.513586103916168213e-02 1.072178333997726440e-01 -1.591756939888000488e-01 8.122912794351577759e-02 -3.558356761932373047e-01 -2.035187184810638428e-01 1.401320844888687134e-01 -1.674913018941879272e-01 -6.457543373107910156e-02 -1.389881819486618042e-01 2.728606946766376495e-02 -7.517834752798080444e-02 2.930546700954437256e-01 1.177997291088104248e-01 -1.147840544581413269e-01 -3.489674031734466553e-01 -8.611678332090377808e-02 3.730024397373199463e-02 -4.661476612091064453e-02 -3.857897520065307617e-01 2.758677601814270020e-01 1.388948559761047363e-01 -1.008592173457145691e-01 1.316698640584945679e-01 2.630073428153991699e-01 -1.402534991502761841e-01 7.960336655378341675e-02 5.455000698566436768e-02
-1.402741074562072754e-01 -1.887580007314682007e-01 6.515008211135864258e-02 7.459599524736404419e-02 1.863165348768234253e-01 1.888942122459411621e-01 3.643053174018859863e-01 -6.509124487638473511e-02 4.473594948649406433e-02 -4.815126955509185791e-01 -3.216966614127159119e-02 6.474113464355468750e-02 -2.711545526981353760e-01 -7.160055637359619141e-02 1.078847981989383698e-02 -1.589206755161285400e-01 -9.634219855070114136e-02 -1.413956880569458008e-01 -1.017326787114143372e-01 -3.254509866237640381e-01 -1.312711536884307861e-01 -2.804950475692749023e-01 -1.102721467614173889e-01 4.653242230415344238e-02 1.225945651531219482e-01 1.880770921707153320e-01 7.224235683679580688e-02 1.549880504608154297e-01 1.887142211198806763e-01 3.146611154079437256e-02 9.564356505870819092e-02 5.707877501845359802e-02
-3.389787375926971436e-01 -2.690550871193408966e-03 -8.967685513198375702e-03 1.996716707944869995e-01 1.560299098491668701e-01 1.730302534997463226e-02 1.626538932323455811e-01 -1.434842683374881744e-02 -3.567743301391601562e-01 -1.721517294645309448e-01 3.470921888947486877e-02 2.762641198933124542e-02 1.116697564721107483e-01 1.311855763196945190e-01 -4.914487153291702271e-02 2.508450448513031006e-01 6.731929630041122437e-02 -2.561014294624328613e-01 9.677860140800476074e-02 -2.608214914798736572e-01 -3.830775916576385498e-01 2.664528191089630127e-01 3.376927971839904785e-02 -3.559200465679168701e-02 5.827207490801811218e-02 1.869037747383117676e-01 2.596447467803955078e-01 1.856670975685119629e-01 4.030525311827659607e-02 -9.514609724283218384e-02 3.848452493548393250e-02 -1.409920305013656616e-01
-3.324333131313323975e-01 -3.351548016071319580e-01 -2.109917849302291870e-01 7.831379771232604980e-02 1.112447828054428101e-01 -3.551274072378873825e-03 -3.207144141197204590e-01 -3.023483753204345703e-01 -1.039635762572288513e-01 -8.776223659515380859e-02 8.905143290758132935e-02 -2.009300291538238525e-01 -4.486003890633583069e-02 -1.011298075318336487e-01 -3.275026008486747742e-02 -5.237262323498725891e-02 7.997225970029830933e-02 1.334389448165893555e-01 3.167889118194580078e-01 -1.882097125053405762e-01 -2.095781266689300537e-01 -3.738197032362222672e-03 -2.660476565361022949e-01 1.221041828393936157e-01 1.341882348060607910e-01 2.978757917881011963e-01 -6.686259806156158447e-02 1.390027254819869995e-01 7.262580841779708862e-02 -2.392214909195899963e-02 5.918433517217636108e-02 -8.656708896160125732e-02
-3.728591604158282280e-03 -2.803634405136108398e-01 -1.526268720626831055e-01 9.571580588817596436e-02 -1.340654343366622925e-01 1.275242120027542114e-01 -2.282599359750747681e-01 -3.808588683605194092e-01 -4.493130370974540710e-02 -2.408370822668075562e-01 1.736014038324356079e-01 -1.274776905775070190e-01 2.667127549648284912e-02 1.419285982847213745e-01 2.795595824718475342e-01 -1.621865034103393555e-01 1.734502017498016357e-01 -5.237980559468269348e-02 1.637257933616638184e-01 -2.566061913967132568e-01 -3.259499967098236084e-01 2.477609366178512573e-01 6.344842910766601562e-02 1.835756376385688782e-02 9.694740176200866699e-02 3.268037140369415283e-01 6.011183932423591614e-02 -2.521198615431785583e-02 2.627295441925525665e-02 -3.296161442995071411e-02 5.615802481770515442e-02 -5.440067127346992493e-02
-3.245345950126647949e-01 -1.171202883124351501e-01 3.302319347858428955e-02 1.050805971026420593e-01 -1.549663022160530090e-02 2.659758031368255615e-01 2.823557257652282715e-01 -1.106059402227401733e-01 -1.396426185965538025e-02 -1.357504725456237793e-01 -6.387471407651901245e-02 2.085449099540710449e-01 -7.607626914978027344e-02 2.272219806909561157e-01 9.336252510547637939e-02 5.256113363429903984e-04 -2.019225805997848511e-01 -8.822308480739593506e-02 7.028327137231826782e-02 -2.348398119211196899e-01 -2.701543867588043213e-01 1.446210592985153198e-01 1.947103738784790039e-01 -6.000700965523719788e-02 2.010244689881801605e-02 8.798050880432128906e-02 -2.408506721258163452e-01 3.241121470928192139e-01 1.515152454376220703e-01 -1.030954904854297638e-02 -1.835658401250839233e-01 -3.186508417129516602e-01
-2.836497426033020020e-01 -2.208155691623687744e-01 -9.264270216226577759e-02 -1.602937877178192139e-01 2.806798815727233887e-01 -1.838028058409690857e-02 -2.118778415024280548e-02 1.039842888712882996e-01 -3.255662024021148682e-01 -1.353513300418853760e-01 -5.693865194916725159e-02 -1.912907697260379791e-02 -1.285478025674819946e-01 1.391978412866592407e-01 2.044222354888916016e-01 3.947944194078445435e-02 2.300627231597900391e-01 -2.068829387426376343e-01 -5.604841187596321106e-02 -1.975628733634948730e-01 -1.876590847969055176e-01 5.069519951939582825e-02 -6.139006000012159348e-03 -7.977837324142456055e-02 2.148621231317520142e-01 3.375856280326843262e-01 1.340199261903762817e-01 -9.246677905321121216e-02 -4.078816771507263184e-01 1.790359616279602051e-02 3.785492107272148132e-02 -4.587464034557342529e-02
-4.167970642447471619e-02 -2.755464911460876465e-01 -3.067854046821594238e-01 3.274537622928619385e-01 2.183518707752227783e-01 1.533828973770141602e-01 4.214720055460929871e-02 -1.779235899448394775e-01 -1.650420427322387695e-01 -5.114723369479179382e-02 5.711311101913452148e-02 -3.149941191077232361e-02 -3.344689607620239258e-01 1.243395805358886719e-01 1.207692101597785950e-01 6.579870730638504028e-02 4.489460289478302002e-01 -1.760015822947025299e-02 -9.917823225259780884e-02 6.313159316778182983e-02 -1.364988982677459717e-01 -5.383738502860069275e-02 -4.438605904579162598e-02 -6.100187893025577068e-04 2.327794730663299561e-01 1.905788183212280273e-01 -6.239152327179908752e-02 7.615408301353454590e-02 1.351120024919509888e-01 2.417242974042892456e-01 9.408925473690032959e-02 1.052642911672592163e-01
-1.786443889141082764e-01 -3.295469284057617188e-02 1.343695372343063354e-01 3.764468431472778320e-02 -5.366126447916030884e-02 1.524762362241744995e-01 5.477836728096008301e-02 -2.182685136795043945e-01 -1.838662922382354736e-01 -2.325364202260971069e-01 9.627623856067657471e-02 -2.771898917853832245e-02 -5.027988925576210022e-02 5.479063838720321655e-02 1.807719767093658447e-01 2.552854828536510468e-02 5.456679034978151321e-03 -4.904772713780403137e-02 2.149209231138229370e-01 -3.603002727031707764e-01 -2.082207351922988892e-01 -1.383933275938034058e-01 -1.141566932201385498e-01 1.606981605291366577e-01 1.238571703433990479e-01 4.025819599628448486e-01 2.419428825378417969e-01 3.812517225742340088e-01 -1.092411950230598450e-01 -1.964511722326278687e-02 -2.354089617729187012e-01 7.165158540010452271e-02
-5.084250122308731079e-02 1.115621849894523621e-01 -8.335203863680362701e-03 7.984129339456558228e-02 -1.506743431091308594e-01 1.280198153108358383e-02 1.619107872247695923e-01 -1.243530437350273132e-01 -3.450700938701629639e-01 -8.528123795986175537e-02 8.933444321155548096e-02 1.497377604246139526e-01 8.975131809711456299e-02 1.542350351810455322e-01 -1.358775347471237183e-01 -2.234037369489669800e-01 8.033447712659835815e-02 -2.431789785623550415e-01 3.428189828991889954e-02 -3.254465758800506592e-01 -6.759127229452133179e-02 -9.682284295558929443e-02 2.314664721488952637e-01 -1.286536902189254761e-01 3.049308657646179199e-01 3.009614050388336182e-01 -3.654892146587371826e-01 1.355359703302383423e-01 -1.055474355816841125e-01 9.345931559801101685e-02 -8.672174066305160522e-02 1.932736933231353760e-01
-2.012216001749038696e-01 -2.357378453016281128e-01 -2.280070334672927856e-01 2.258347421884536743e-01 -6.426668167114257812e-02 2.399418652057647705e-01 -1.437017470598220825e-01 -1.303343027830123901e-01 -3.775999695062637329e-02 -6.884959340095520020e-02 1.811835765838623047e-01 1.762016564607620239e-01 -2.661627233028411865e-01 -2.992689013481140137e-01 1.949521154165267944e-01 9.089829772710800171e-02 5.913853645324707031e-02 1.911429762840270996e-01 2.720002830028533936e-01 -3.171092569828033447e-01 -1.430468261241912842e-01 1.166553702205419540e-03 -2.375844717025756836e-01 -1.083566471934318542e-01 3.714839369058609009e-02 1.475828438997268677e-01 -2.854245342314243317e-02 2.997707724571228027e-01 -5.408056825399398804e-02 1.633178628981113434e-02 2.875683084130287170e-02 -6.174806877970695496e-02
-2.381929755210876465e-01 -1.762751042842864990e-01 -3.706451058387756348e-01 6.139880791306495667e-02 -3.762277588248252869e-02 1.945074945688247681e-01 1.863886043429374695e-02 -1.357072740793228149e-01 -8.563780039548873901e-02 7.967306673526763916e-02 1.605981439352035522e-01 4.655193910002708435e-02 -1.841574162244796753e-01 3.258144110441207886e-02 -2.196744978427886963e-01 3.836163878440856934e-02 1.273001283407211304e-01 1.150513440370559692e-01 2.431297302246093750e-01 -2.651334106922149658e-01 -2.448063045740127563e-01 -4.469480738043785095e-02 -2.547365427017211914e-01 1.994484663009643555e-01 -1.192430108785629272e-01 3.887113630771636963e-01 6.906145811080932617e-02 2.891000211238861084e-01 5.210787802934646606e-02 -2.943567000329494476e-02 3.322401642799377441e-02 -5.375110357999801636e-02
-2.099846154451370239e-01 -4.158028364181518555e-01 -2.098151445388793945e-01 1.914343684911727905e-01 7.384232431650161743e-02 1.138982400298118591e-01 8.409631997346878052e-02 -2.714826539158821106e-02 -1.557380259037017822e-01 9.229566901922225952e-03 -4.124771803617477417e-02 9.507551789283752441e-02 -1.776540726423263550e-01 -3.275225460529327393e-01 2.315811067819595337e-01 -1.055915802717208862e-01 2.445711791515350342e-01 -3.264047577977180481e-02 1.574882417917251587e-01 -3.283085674047470093e-02 -4.222114980220794678e-01 -8.952995389699935913e-02 -1.805947870016098022e-01 2.785315364599227905e-02 5.094254016876220703e-02 1.962538659572601318e-01 -1.134595274925231934e-01 1.827041804790496826e-01 1.842127740383148193e-02 -8.186678588390350342e-02 1.531346589326858521e-01 -1.145985871553421021e-01
-2.219630777835845947e-01 -3.235501646995544434e-01 1.548902392387390137e-01 3.464805483818054199e-01 -1.180589199066162109e-01 1.211525946855545044e-01 2.558077573776245117e-01 -1.765263527631759644e-01 1.758974394761025906e-03 -6.961642205715179443e-02 1.602569967508316040e-01 -1.271280348300933838e-01 -3.534499183297157288e-02 -1.640081554651260376e-01 -1.109074801206588745e-01 -7.305705547332763672e-02 9.679420292377471924e-02 -1.153044998645782471e-01 2.237473428249359131e-01 -1.280767261050641537e-03 -6.192368641495704651e-02 -2.408734709024429321e-01 -3.810906410217285156e-01 -1.856089830398559570e-01 1.731930971145629883e-01 1.990579366683959961e-01 -1.356920599937438965e-01 1.859706789255142212e-01 -9.391696006059646606e-02 1.016613314277492464e-04 -1.064406782388687134e-01 -1.651747226715087891e-01
-2.840961515903472900e-01 -5.992873385548591614e-02 6.258593499660491943e-02 1.747133582830429077e-02 1.392264757305383682e-02 5.101107433438301086e-02 2.351803481578826904e-01 -1.819665879011154175e-01 -1.011088714003562927e-01 -1.380644440650939941e-01 -6.730930879712104797e-03 6.277953833341598511e-02 2.097056061029434204e-02 1.747907400131225586e-01 9.865397214889526367e-02 -6.864740699529647827e-02 -1.325984001159667969e-01 -1.647486984729766846e-01 2.937034368515014648e-01 -3.249721229076385498e-01 -2.121297121047973633e-01 9.911577403545379639e-02 1.079634949564933777e-01 -1.027728542685508728e-01 2.860967814922332764e-01 3.238985240459442139e-01 2.020262777805328369e-01 3.855537772178649902e-01 -5.008569359779357910e-02 -4.659741371870040894e-02 -2.015952020883560181e-01 -7.979574799537658691e-02
3.530540689826011658e-02 2.274379134178161621e-02 -1.986598968505859375e-01 8.016527444124221802e-02 3.288114964962005615e-01 1.708901524543762207e-01 -9.512604027986526489e-02 -1.008578091859817505e-01 -5.496083945035934448e-02 -1.425407081842422485e-01 9.431087970733642578e-02 8.123775571584701538e-02 -2.957784831523895264e-01 9.814897179603576660e-02 1.312505602836608887e-01 -1.046066954731941223e-01 1.423429399728775024e-01 -2.041753977537155151e-01 2.092373222112655640e-01 -3.558154404163360596e-01 -1.595898270606994629e-01 -4.957093298435211182e-02 3.906892146915197372e-03 -3.196358978748321533e-01 4.034549742937088013e-02 2.761826813220977783e-01 -1.104332432150840759e-01 1.661225557327270508e-01 1.214448958635330200e-01 3.138159215450286865e-01 -8.992543071508407593e-02 1.738592237234115601e-01
-2.726941835135221481e-03 -5.283138155937194824e-02 -5.422482267022132874e-02 4.149818420410156250e-01 3.634435832500457764e-01 -3.658335655927658081e-02 2.052354514598846436e-01 -2.561102509498596191e-01 -1.196485757827758789e-01 -1.845499314367771149e-02 -1.539338554721325636e-04 5.025867372751235962e-02 -1.412777453660964966e-01 3.772502765059471130e-02 -1.253067795187234879e-02 7.629854232072830200e-02 1.678984910249710083e-01 -9.739805012941360474e-02 -3.102337010204792023e-02 -2.097859680652618408e-01 -1.165930405259132385e-01 3.067580983042716980e-02 -7.470524311065673828e-02 -2.212746739387512207e-01 1.823091059923171997e-01 8.342394232749938965e-02 -2.245000600814819336e-01 2.185538262128829956e-01 4.496033489704132080e-01 1.955536901950836182e-01 7.539102435111999512e-02 -1.437029242515563965e-02
-3.215141594409942627e-01 -7.123643904924392700e-02 -5.233944952487945557e-02 1.256818920373916626e-01 -2.134113572537899017e-02 8.601939678192138672e-02 -2.211490124464035034e-01 -3.229495286941528320e-01 -2.094547823071479797e-02 -2.097568362951278687e-01 2.607919573783874512e-01 -1.727979779243469238e-01 9.922594577074050903e-02 1.361100375652313232e-01 6.929320842027664185e-02 -2.623159289360046387e-01 2.580603957176208496e-01 -4.055132716894149780e-02 8.091870695352554321e-02 -2.020414769649505615e-01 -3.284868001937866211e-01 1.587553173303604126e-01 -7.324831560254096985e-03 1.277839839458465576e-01 1.104695424437522888e-01 3.790733814239501953e-01 -2.465721219778060913e-03 4.307972639799118042e-02 -1.225708425045013428e-01 -4.924803599715232849e-02 -1.270084828138351440e-01 -1.059710085391998291e-01
-3.737377002835273743e-02 -3.993344008922576904e-01 -8.694875985383987427e-02 1.445439457893371582e-01 2.170157581567764282e-01 1.400363594293594360e-01 -1.247997023165225983e-02 -2.264032363891601562e-01 -1.696868687868118286e-01 1.825495436787605286e-02 8.285696804523468018e-02 1.577411592006683350e-01 4.583480209112167358e-02 1.019431576132774353e-01 -2.292479127645492554e-01 -2.975381910800933838e-02 1.889917105436325073e-01 -2.521758377552032471e-01 -1.960252597928047180e-02 -3.118387423455715179e-02 2.738482654094696045e-01 -1.988293370231986046e-03 -1.795772612094879150e-01 1.271182149648666382e-01 1.497031450271606445e-01 2.261579632759094238e-01 -1.682322323322296143e-01 3.450109660625457764e-01 1.028537303209304810e-01 -2.666602432727813721e-01 1.773691773414611816e-01 8.742836117744445801e-02
-1.960109025239944458e-01 -9.034954011440277100e-02 1.858878731727600098e-01 1.897703409194946289e-01 8.150796592235565186e-02 -1.078703254461288452e-01 9.449599683284759521e-02 -1.739068478345870972e-01 -1.748489886522293091e-01 -3.563313484191894531e-01 -5.191413685679435730e-02 -4.541105031967163086e-02 -2.713752985000610352e-01 9.869016706943511963e-02 -2.646446414291858673e-02 -1.417456753551959991e-02 -4.389408230781555176e-02 -5.935553833842277527e-02 2.168463468551635742e-01 -2.702350318431854248e-01 -1.321505606174468994e-01 -1.552430987358093262e-01 -1.075998619198799133e-01 7.852124422788619995e-02 1.752473972737789154e-02 3.351899981498718262e-01 2.612896263599395752e-01 3.883367478847503662e-01 -1.478293389081954956e-01 -1.504627764225006104e-01 -8.510635793209075928e-02 -1.026189327239990234e-01
-5.474888533353805542e-02 5.948757380247116089e-02 -1.388665884733200073e-01 4.312990233302116394e-02 8.018450438976287842e-02 2.500362098217010498e-01 -5.000806972384452820e-02 -4.980025589466094971e-01 -1.939184367656707764e-01 3.490231931209564209e-02 2.892512083053588867e-02 -1.138087660074234009e-01 2.285756915807723999e-02 -6.612262688577175140e-03 2.503829300403594971e-01 -2.742205560207366943e-01 1.312391906976699829e-01 3.923077136278152466e-02 1.436483711004257202e-01 -1.920800507068634033e-01 -2.677586078643798828e-01 -1.006010472774505615e-01 -1.240314319729804993e-01 1.220225021243095398e-01 1.405992507934570312e-01 3.885953724384307861e-01 9.355953335762023926e-02 1.569480895996093750e-01 1.325098425149917603e-01 -1.008687540888786316e-01 -4.399566724896430969e-02 -1.989670395851135254e-01
-3.480589091777801514e-01 -2.487354576587677002e-01 7.581889629364013672e-03 -7.949470728635787964e-02 -1.521671712398529053e-01 -8.440360426902770996e-02 1.822698712348937988e-01 -4.783960059285163879e-02 -3.991780281066894531e-01 -2.082676999270915985e-02 -1.610188931226730347e-01 9.406870603561401367e-02 -1.035966202616691589e-01 4.682642873376607895e-03 1.729218214750289917e-01 -2.081173062324523926e-01 1.203001737594604492e-01 -1.502892971038818359e-01 -1.231483072042465210e-01 -2.671507298946380615e-01 -1.838716268539428711e-01 6.398342549800872803e-02 -1.817175149917602539e-01 -1.282902359962463379e-01 1.484237611293792725e-01 3.148380219936370850e-01 1.242899075150489807e-01 -2.324849367141723633e-02 -2.898646593093872070e-01 -5.158583074808120728e-02 -1.591950841248035431e-02 -1.767598390579223633e-01
-2.812193036079406738e-01 -5.219257250428199768e-02 -1.066971421241760254e-01 -1.116560120135545731e-02 -2.724159955978393555e-01 -3.547327220439910889e-02 8.046395331621170044e-02 -1.397767513990402222e-01 -2.346584796905517578e-01 7.542470842599868774e-02 1.693264394998550415e-01 1.386317759752273560e-01 2.517431676387786865e-01 1.695182174444198608e-01 1.662683635950088501e-01 3.747966140508651733e-03 1.610756963491439819e-01 -2.445110976696014404e-01 2.060124427080154419e-01 -4.311817884445190430e-01 -7.954343408346176147e-02 3.863795101642608643e-02 -1.029095798730850220e-01 -8.428119868040084839e-02 3.117071092128753662e-01 3.054441213607788086e-01 -1.198521852493286133e-01 2.265873923897743225e-02 -8.148769289255142212e-02 5.424541234970092773e-02 -1.455691009759902954e-01 3.279691189527511597e-02
-6.477015465497970581e-02 -1.190888062119483948e-01 -1.392995417118072510e-01 2.959009706974029541e-01 3.907049596309661865e-01 5.739780142903327942e-02 7.285140454769134521e-02 -1.939588189125061035e-01 -2.656717412173748016e-02 -3.247456252574920654e-01 -1.381652802228927612e-01 -2.597575448453426361e-02 -3.318140804767608643e-01 1.129152327775955200e-01 2.716515064239501953e-01 -1.307066250592470169e-02 -1.287886649370193481e-01 5.900816619396209717e-02 -2.799169719219207764e-02 -3.793401718139648438e-01 6.846243888139724731e-02 1.151740327477455139e-01 1.302555669099092484e-03 2.159893959760665894e-01 1.467922776937484741e-01 2.249115407466888428e-01 -6.728679686784744263e-02 5.685335397720336914e-02 1.711297780275344849e-01 -2.567858062684535980e-02 -3.418827429413795471e-03 1.176312491297721863e-01
-3.558218181133270264e-01 -8.110430836677551270e-02 -1.832751482725143433e-01 3.448044955730438232e-01 3.241373300552368164e-01 7.222906220704317093e-03 6.470542401075363159e-02 2.005736529827117920e-02 -7.359371334314346313e-02 -9.600427001714706421e-03 1.964238882064819336e-01 -6.854895502328872681e-02 4.528492316603660583e-02 1.291294246912002563e-01 -5.646998062729835510e-03 -2.378966659307479858e-02 2.713943421840667725e-01 -2.669224739074707031e-01 3.682723641395568848e-02 -2.629766054451465607e-02 -1.494752764701843262e-01 -3.351622819900512695e-02 2.048565745353698730e-01 -2.058046907186508179e-01 4.074608683586120605e-01 1.568001657724380493e-01 2.368790283799171448e-02 -1.110775768756866455e-01 2.451943904161453247e-01 5.572793260216712952e-02 1.226176992058753967e-01 -2.235988387838006020e-03
-7.607255876064300537e-02 -1.787470728158950806e-01 -1.115796193480491638e-01 2.037640959024429321e-01 -3.927558958530426025e-01 2.351389266550540924e-02 1.647570282220840454e-01 -7.705795764923095703e-02 -3.108482062816619873e-01 -1.108359247446060181e-01 1.389079242944717407e-01 -1.461801826953887939e-01 -1.034221798181533813e-01 8.655827492475509644e-02 -1.104926541447639465e-01 -1.803584098815917969e-01 7.122971862554550171e-02 -1.169988885521888733e-02 -2.949236519634723663e-02 -2.480697780847549438e-01 1.207329481840133667e-01 -5.794462934136390686e-02 -1.819276958703994751e-01 2.003478407859802246e-01 2.068490087985992432e-01 3.208707869052886963e-01 -1.732129156589508057e-01 4.915760084986686707e-02 2.443205714225769043e-01 2.804064750671386719e-01 -1.795099675655364990e-01 2.000605687499046326e-02
-2.621096670627593994e-01 -9.058287739753723145e-02 -1.062561720609664917e-01 -1.449753064662218094e-02 3.184983506798744202e-02 2.842835895717144012e-02 -2.866396121680736542e-02 -3.190102055668830872e-02 -9.883698076009750366e-02 -4.373615607619285583e-03 3.705777823925018311e-01 7.399970199912786484e-03 -2.328680604696273804e-01 -2.110815495252609253e-01 -2.543489038944244385e-01 -1.030014604330062866e-01 -8.652511984109878540e-03 -1.651961654424667358e-01 -9.885077178478240967e-02 -3.456073701381683350e-01 -3.031658232212066650e-01 -2.257783561944961548e-01 2.770414203405380249e-02 -2.721010893583297729e-02 3.309817910194396973e-01 1.151137873530387878e-01 -2.168233096599578857e-01 1.285326629877090454e-01 1.111119315028190613e-01 2.723115086555480957e-01 -8.831934630870819092e-02 7.119019329547882080e-02
-1.762856245040893555e-01 -8.436004072427749634e-02 -7.134462147951126099e-02 -1.139458734542131424e-02 1.086840629577636719e-01 1.955394744873046875e-01 3.295131027698516846e-01 -2.572401762008666992e-01 -3.642112389206886292e-02 -5.324007570743560791e-02 1.526433527469635010e-01 9.072645008563995361e-02 6.523776054382324219e-02 9.342647343873977661e-02 4.871515929698944092e-02 -6.495825946331024170e-02 -2.629775702953338623e-01 -2.654977440834045410e-01 -7.435427606105804443e-02 -1.601193249225616455e-01 -2.181452512741088867e-01 1.396178752183914185e-01 -5.598347261548042297e-02 8.248195052146911621e-02 1.308498382568359375e-01 1.376082897186279297e-01 -3.686285763978958130e-02 4.118590056896209717e-01 1.813414394855499268e-01 -9.882589429616928101e-02 -2.568037509918212891e-01 -3.362192511558532715e-01
-9.824693202972412109e-02 -3.193092048168182373e-01 -8.548519015312194824e-02 3.624669611454010010e-01 2.739504575729370117e-01 2.469913065433502197e-01 -7.505626231431961060e-02 -1.205630321055650711e-02 -2.719210684299468994e-01 2.794411405920982361e-02 1.687573641538619995e-02 1.046947240829467773e-01 -1.008246839046478271e-01 1.550244390964508057e-01 -2.337710186839103699e-02 1.288847178220748901e-01 3.348129093647003174e-01 -8.287816494703292847e-02 3.197638690471649170e-02 -4.959451407194137573e-02 -1.220922768115997314e-01 1.108576655387878418e-01 1.435801535844802856e-01 -1.306759268045425415e-01 3.789830505847930908e-01 2.735092043876647949e-01 -6.614854931831359863e-02 -7.171593606472015381e-02 3.660092502832412720e-02 1.286391913890838623e-01 1.769531369209289551e-01 -7.778673619031906128e-02
-1.946102641522884369e-02 -1.989693492650985718e-01 -3.939839005470275879e-01 2.465928196907043457e-01 1.750006228685379028e-01 1.837867945432662964e-01 6.808145344257354736e-02 -1.972149461507797241e-01 -1.329573690891265869e-01 8.881273679435253143e-03 1.407210528850555420e-01 -1.823838204145431519e-01 -3.033151328563690186e-01 6.021470203995704651e-02 5.689927190542221069e-02 -2.677857130765914917e-02 3.638102114200592041e-01 1.155120227485895157e-02 -8.990210294723510742e-02 -4.951332882046699524e-02 -8.426384627819061279e-02 4.090381041169166565e-02 -9.391465038061141968e-02 -2.329791896045207977e-02 1.970057934522628784e-01 2.597661614418029785e-01 -7.702451199293136597e-02 1.496573686599731445e-01 2.395236119627952576e-02 4.109020531177520752e-01 2.168884128332138062e-02 5.351739237084984779e-04
-9.173370152711868286e-02 -1.437460035085678101e-01 2.643394768238067627e-01 9.354812651872634888e-02 1.564362943172454834e-01 5.374079570174217224e-02 5.930899083614349365e-02 -1.248599961400032043e-01 -2.353754937648773193e-01 -9.827479720115661621e-02 7.581514120101928711e-02 -1.717766746878623962e-02 -3.037240803241729736e-01 -8.439386636018753052e-02 1.375659555196762085e-01 9.188909083604812622e-02 1.545046865940093994e-01 -2.811945080757141113e-01 -1.912452280521392822e-01 -1.075021848082542419e-01 7.487294077873229980e-02 -2.771107852458953857e-01 1.339786946773529053e-01 -2.127750813961029053e-01 2.329431027173995972e-01 3.152433633804321289e-01 -2.965507209300994873e-01 2.379448711872100830e-01 4.212034866213798523e-02 -1.016139537096023560e-01 -1.036091707646846771e-02 2.022003829479217529e-01
-2.636900246143341064e-01 -1.666732281446456909e-01 -1.455278415232896805e-02 1.841885596513748169e-01 1.678735762834548950e-01 -6.448353826999664307e-02 -1.336617171764373779e-01 1.410476565361022949e-01 -2.881612256169319153e-02 -4.191567376255989075e-02 1.754442602396011353e-01 5.771008785814046860e-03 -2.364956736564636230e-01 -1.958275586366653442e-01 -2.482538521289825439e-01 -1.825681030750274658e-01 -1.266829818487167358e-01 -2.049631327390670776e-01 -1.859778314828872681e-01 -2.410642355680465698e-01 -1.770517677068710327e-01 -7.781685795634984970e-03 -1.601725369691848755e-01 -6.129822880029678345e-02 3.927239477634429932e-01 5.964408442378044128e-02 -8.374712429940700531e-03 3.683912754058837891e-01 5.057503655552864075e-02 2.496250420808792114e-01 -1.435521990060806274e-03 7.607107609510421753e-02
-2.357742488384246826e-01 -7.125595211982727051e-02 -1.223628073930740356e-01 2.287055552005767822e-02 1.453959569334983826e-02 2.075582444667816162e-01 3.430217877030372620e-02 -1.882985979318618774e-01 -7.561998814344406128e-02 -1.507155150175094604e-01 1.759043931961059570e-01 -7.207581400871276855e-02 -1.920259147882461548e-01 1.781347095966339111e-01 -2.772876024246215820e-01 -2.994683682918548584e-01 1.536161303520202637e-01 1.085921376943588257e-01 8.912705630064010620e-02 -4.257650077342987061e-01 -4.116809666156768799e-01 1.867273300886154175e-01 -9.161252528429031372e-02 5.626910179853439331e-02 1.698639392852783203e-01 1.173924654722213745e-01 1.197474822402000427e-01 1.341537237167358398e-01 -2.617901191115379333e-03 5.393267050385475159e-02 -1.194130256772041321e-01 -1.072495952248573303e-01
-1.914383620023727417e-01 -8.044916391372680664e-02 1.040489505976438522e-02 4.297668337821960449e-01 -1.850370466709136963e-01 -3.512783441692590714e-04 1.767737045884132385e-02 -1.260467246174812317e-02 -8.762675523757934570e-02 -2.243254482746124268e-01 1.978570371866226196e-01 1.750130951404571533e-01 -1.183663010597229004e-01 1.161139234900474548e-01 -1.327839121222496033e-02 8.244286477565765381e-02 2.443243861198425293e-01 -2.367817163467407227e-01 -1.833020336925983429e-02 9.664495289325714111e-02 9.197709709405899048e-02 1.769055426120758057e-01 -1.357633620500564575e-01 3.252879381179809570e-01 3.850659430027008057e-01 7.462998479604721069e-02 -3.756171464920043945e-02 1.038679555058479309e-01 4.325011745095252991e-02 -2.068727612495422363e-01 1.812884360551834106e-01 -2.051952630281448364e-01
-6.845321506261825562e-02 -1.662180870771408081e-01 4.423608630895614624e-02 6.256449222564697266e-02 3.069732785224914551e-01 1.854024529457092285e-01 3.752689063549041748e-01 -3.865209817886352539e-01 1.622693687677383423e-01 -2.885377705097198486e-01 1.709759794175624847e-02 -1.457655522972345352e-02 -1.715336591005325317e-01 -6.092588976025581360e-02 6.625575572252273560e-02 -3.627580702304840088e-01 8.977033197879791260e-02 -1.723149120807647705e-01 -6.384435296058654785e-02 -1.558255106210708618e-01 -6.305731367319822311e-03 -2.049274295568466187e-01 2.775197103619575500e-02 -1.592089831829071045e-01 1.603481173515319824e-01 1.780390143394470215e-01 1.702421158552169800e-01 1.565191298723220825e-01 1.223605051636695862e-01 5.336559563875198364e-02 2.655129507184028625e-02 -9.841684252023696899e-03
-2.356153130531311035e-01 -3.126103281974792480e-01 -3.175800293684005737e-02 5.884716659784317017e-02 -1.703497916460037231e-01 -1.917901784181594849e-01 1.760267652571201324e-02 -2.089638262987136841e-01 -2.122766375541687012e-01 1.515047252178192139e-02 1.578528583049774170e-01 -6.875181198120117188e-02 -6.339371204376220703e-02 2.339742332696914673e-02 2.614065408706665039e-01 -7.263918966054916382e-02 -1.319150775671005249e-01 -1.598193049430847168e-01 1.727975755929946899e-01 -2.163796722888946533e-01 -2.480623871088027954e-01 2.469084858894348145e-01 1.449325829744338989e-01 1.930707395076751709e-01 9.494213759899139404e-02 3.214522302150726318e-01 -1.242807060480117798e-01 3.495622277259826660e-01 -1.152189299464225769e-01 -2.031963504850864410e-02 -1.236931234598159790e-01 4.733211826533079147e-03
-2.422687560319900513e-01 -2.274262309074401855e-01 -1.138077005743980408e-01 -2.201607637107372284e-02 3.947819769382476807e-01 1.231187116354703903e-02 2.690208852291107178e-01 1.029387041926383972e-01 1.385511159896850586e-01 1.842248998582363129e-02 -1.038115322589874268e-01 -2.619234099984169006e-02 -9.071572124958038330e-02 1.701496690511703491e-01 -1.797900199890136719e-01 -1.947799772024154663e-01 1.156002748757600784e-02 -2.533549070358276367e-01 3.098268248140811920e-02 2.540291287004947662e-02 -2.597628831863403320e-01 8.390536904335021973e-02 7.815966010093688965e-02 -6.614922732114791870e-02 3.335310816764831543e-01 3.371175229549407959e-01 -1.951518654823303223e-01 5.042461305856704712e-02 2.198226004838943481e-01 -2.451809123158454895e-02 1.629825234413146973e-01 8.244486898183822632e-02
-6.671251356601715088e-02 -4.336239099502563477e-01 1.327102631330490112e-01 9.759823977947235107e-02 1.309310793876647949e-01 3.050442934036254883e-01 1.898103803396224976e-01 1.294177919626235962e-01 -4.936629533767700195e-01 -9.881691075861454010e-03 -1.257625780999660492e-02 -6.114456802606582642e-02 -4.948918521404266357e-02 1.206411346793174744e-01 -2.130597829818725586e-02 -1.620962172746658325e-01 2.263391166925430298e-01 -8.081046864390373230e-03 -3.754287585616111755e-02 -3.534812852740287781e-02 3.290312830358743668e-03 9.960105270147323608e-02 -1.654398292303085327e-01 -1.779830269515514374e-02 2.436685115098953247e-01 1.901420056819915771e-01 -1.242080628871917725e-01 2.102595120668411255e-01 1.452967673540115356e-01 -2.675924450159072876e-02 2.396097332239151001e-01 -1.810027635656297207e-03
-2.546391487121582031e-01 -3.116842126473784447e-03 1.572582721710205078e-01 1.475190520286560059e-01 2.719751000404357910e-01 1.912845969200134277e-01 -5.194478854537010193e-02 -1.118975356221199036e-01 -1.909721344709396362e-01 -2.289410382509231567e-01 2.783612906932830811e-02 -1.805660314857959747e-02 -2.313099503517150879e-01 -2.176222056150436401e-01 9.293499169871211052e-04 -1.519252508878707886e-01 -1.564505696296691895e-01 -2.481416165828704834e-01 -2.462415099143981934e-01 -1.051598563790321350e-01 -1.469432413578033447e-01 1.800266802310943604e-01 -3.198586404323577881e-02 -1.053438112139701843e-01 3.611958920955657959e-01 1.687473617494106293e-02 2.265235632658004761e-01 3.254436254501342773e-01 1.894673258066177368e-01 -2.375150844454765320e-02 2.015608921647071838e-02 1.541814114898443222e-02
-9.013544768095016479e-02 -7.778435945510864258e-02 1.288394257426261902e-02 7.415431737899780273e-02 2.263875156641006470e-01 3.826406300067901611e-01 3.320007026195526123e-01 -7.872997224330902100e-02 2.700182842090725899e-03 -3.427762091159820557e-01 4.763766378164291382e-02 2.695883996784687042e-02 -3.177601695060729980e-01 -2.011286281049251556e-02 -8.279084414243698120e-02 -2.549365460872650146e-01 -9.170819073915481567e-02 -2.044409513473510742e-01 -1.014714762568473816e-01 -2.668748795986175537e-01 -1.047264412045478821e-01 -1.616049110889434814e-01 -7.010564440861344337e-04 1.387562900781631470e-01 2.314743101596832275e-01 1.982699036598205566e-01 7.177919894456863403e-02 1.841303706169128418e-01 1.761529445648193359e-01 9.748330712318420410e-02 8.713158220052719116e-02 6.492803990840911865e-02
-1.616260409355163574e-01 -5.667745321989059448e-02 -1.673752367496490479e-01 9.724882245063781738e-02 3.410577178001403809e-01 6.947967410087585449e-02 -7.154817134141921997e-02 -9.076657146215438843e-02 -8.418347686529159546e-02 -2.797867655754089355e-01 -8.942674845457077026e-02 -8.581537404097616673e-04 -2.173442542552947998e-01 3.322735056281089783e-02 1.028224155306816101e-01 -1.289500892162322998e-01 2.476268261671066284e-01 -2.262634485960006714e-01 7.768897712230682373e-02 -2.660585641860961914e-01 -1.141918152570724487e-01 2.782365083694458008e-01 -1.654106080532073975e-01 -2.602053582668304443e-01 7.088704407215118408e-02 2.736766040325164795e-01 -1.309446692466735840e-01 9.073019027709960938e-02 3.027592003345489502e-01 1.523034572601318359e-01 1.107443422079086304e-01 1.499769687652587891e-01
-5.867787636816501617e-03 -1.098209917545318604e-01 -2.162997871637344360e-01 2.609445452690124512e-01 4.055904150009155273e-01 2.959197461605072021e-01 4.209036752581596375e-02 -3.158922791481018066e-01 -4.353324696421623230e-02 -1.681302934885025024e-01 1.680975556373596191e-01 2.561953850090503693e-02 -3.690302371978759766e-01 2.511515617370605469e-01 2.349165268242359161e-02 -1.300244927406311035e-01 2.661038339138031006e-01 -1.375356912612915039e-01 2.123789638280868530e-01 -1.549135446548461914e-01 -6.150783598423004150e-02 1.909322440624237061e-01 1.038827653974294662e-02 1.373377591371536255e-01 2.792565338313579559e-02 3.694862127304077148e-02 8.123865723609924316e-02 2.823683992028236389e-02 -8.273179084062576294e-02 -7.838165760040283203e-02 -2.156618237495422363e-02 5.066687241196632385e-02
-1.604301482439041138e-01 -3.844430446624755859e-01 4.287530109286308289e-02 1.629284918308258057e-01 -6.086865440011024475e-02 -5.199866741895675659e-02 1.387054380029439926e-02 -5.607832074165344238e-01 -1.028293594717979431e-01 -3.932950273156166077e-02 -1.785933412611484528e-02 9.641450643539428711e-02 7.922486960887908936e-02 3.084565699100494385e-01 -1.069519072771072388e-01 -4.884781688451766968e-02 1.393258273601531982e-01 1.045081298798322678e-02 1.388961682096123695e-03 -1.615064293146133423e-01 1.428280472755432129e-01 4.864897578954696655e-02 -6.183648854494094849e-02 -9.083421528339385986e-02 1.914912164211273193e-01 1.873148828744888306e-01 -1.722023934125900269e-01 -2.063780650496482849e-02 1.008816435933113098e-01 2.253868728876113892e-01 2.728134095668792725e-01 -1.494430750608444214e-01
-1.183657646179199219e-01 6.162615492939949036e-02 1.403981298208236694e-01 3.150265514850616455e-01 2.161891162395477295e-01 -8.592300862073898315e-02 -7.018382847309112549e-02 1.752686351537704468e-01 6.445986777544021606e-02 -2.214378267526626587e-01 2.001541256904602051e-01 -9.125307947397232056e-02 -3.333285450935363770e-01 -2.343336679041385651e-02 6.372373551130294800e-03 2.315303124487400055e-02 4.227266088128089905e-02 -2.843331396579742432e-01 -7.690989971160888672e-02 -2.676688730716705322e-01 -1.945673525333404541e-01 -1.851932108402252197e-01 1.749230921268463135e-01 -2.501035928726196289e-01 2.640460133552551270e-01 2.432276159524917603e-01 -1.304815560579299927e-01 1.842737644910812378e-01 1.161483079195022583e-01 5.409982055425643921e-02 1.787209063768386841e-01 7.709275931119918823e-02
-1.396155506372451782e-01 -3.450004160404205322e-01 -1.687176525592803955e-01 2.984213083982467651e-02 -3.440945222973823547e-02 -7.536550052464008331e-03 -6.859499216079711914e-02 2.410725690424442291e-03 1.368251442909240723e-01 8.131421357393264771e-02 1.635890901088714600e-01 -4.271650686860084534e-02 -1.002085506916046143e-01 -8.134403824806213379e-02 -1.279894858598709106e-01 -2.356256358325481415e-03 -1.714661866426467896e-01 -1.532245874404907227e-01 5.879191681742668152e-03 -1.984807699918746948e-01 -3.622758984565734863e-01 1.426698118448257446e-01 -1.273223906755447388e-01 -3.504626825451850891e-02 4.615508913993835449e-01 4.127872586250305176e-01 -6.500145792961120605e-02 -9.203395992517471313e-02 2.571153640747070312e-01 -1.211052313446998596e-01 -3.041218221187591553e-02 -6.816856097429990768e-03
-3.012256026268005371e-01 -3.987394273281097412e-02 -2.543275356292724609e-01 3.545225858688354492e-01 1.284387055784463882e-02 -1.216906588524580002e-02 9.091885387897491455e-02 -1.841239482164382935e-01 -3.756264448165893555e-01 1.003539562225341797e-01 3.040075860917568207e-02 1.055404394865036011e-01 -6.885881721973419189e-02 4.672409594058990479e-02 3.506050705909729004e-01 -1.284149438142776489e-01 2.690573781728744507e-02 2.816636674106121063e-02 -9.588207304477691650e-02 -9.627731144428253174e-02 -3.045082688331604004e-01 -9.017799049615859985e-02 -2.212152928113937378e-01 1.068483889102935791e-01 2.577115297317504883e-01 9.395433217287063599e-02 -1.146751735359430313e-02 4.677295312285423279e-02 8.996161818504333496e-02 -2.740173935890197754e-01 -5.498566851019859314e-02 1.424826830625534058e-01
-1.055784299969673157e-01 -2.122498005628585815e-01 -3.487654924392700195e-01 1.518428921699523926e-01 -1.415008455514907837e-01 -9.614814072847366333e-03 2.555857226252555847e-02 -2.464039474725723267e-01 -2.605213224887847900e-01 -1.466694623231887817e-01 1.433431506156921387e-01 -9.244491159915924072e-02 -8.800204098224639893e-02 2.247176319360733032e-01 8.744957158342003822e-04 -1.690211445093154907e-01 1.432359367609024048e-01 -2.498927265405654907e-01 1.797307580709457397e-01 -4.983210936188697815e-02 3.121519833803176880e-02 -8.988907933235168457e-02 -5.362431332468986511e-02 1.682688891887664795e-01 1.463105380535125732e-01 2.299233824014663696e-01 -1.120784282684326172e-01 2.388663291931152344e-01 -1.797427088022232056e-01 -2.040471881628036499e-01 3.458238840103149414e-01 -1.300689131021499634e-01
2.560856565833091736e-02 1.005997136235237122e-01 1.407816708087921143e-01 3.836866617202758789e-01 2.612006068229675293e-01 2.018390446901321411e-01 -3.417406603693962097e-02 2.047346904873847961e-02 8.156304247677326202e-03 -3.955261036753654480e-02 4.721011966466903687e-02 -3.627482429146766663e-02 -3.378190398216247559e-01 1.313026398420333862e-01 3.429652154445648193e-01 -8.736839890480041504e-02 -4.724860563874244690e-02 9.580660611391067505e-03 8.246550709009170532e-02 -2.268084138631820679e-01 -2.219467759132385254e-01 2.206255942583084106e-01 3.094886802136898041e-02 4.386477544903755188e-02 3.642715513706207275e-01 1.342146247625350952e-01 -1.976258158683776855e-01 1.118557229638099670e-01 1.144639998674392700e-01 2.138311713933944702e-01 -1.370298713445663452e-01 9.262054413557052612e-02
-1.442335247993469238e-01 -1.280219703912734985e-01 1.390060316771268845e-02 -7.857625186443328857e-02 1.050974875688552856e-01 1.631632894277572632e-01 2.343127876520156860e-01 -1.281458437442779541e-01 -2.292111702263355255e-02 -3.737958073616027832e-01 -1.289058029651641846e-01 8.473172783851623535e-02 -3.319661021232604980e-01 -6.263381242752075195e-02 1.149031668901443481e-01 -3.615960180759429932e-01 -3.524055331945419312e-02 -2.128669172525405884e-01 -1.103750616312026978e-01 -2.710363566875457764e-01 -4.993161559104919434e-02 -1.836544722318649292e-01 -1.914761960506439209e-01 1.554373055696487427e-01 2.444084882736206055e-01 1.840969324111938477e-01 3.983367606997489929e-02 1.932884752750396729e-01 2.206593304872512817e-01 -1.948323287069797516e-02 -8.052694052457809448e-02 8.917164057493209839e-02
-2.030582278966903687e-01 -3.587728738784790039e-01 -9.167473018169403076e-02 2.856139540672302246e-01 -1.501296013593673706e-01 8.816496282815933228e-02 -7.089389115571975708e-02 -5.649652332067489624e-02 -2.289165705442428589e-01 -4.311909526586532593e-02 -7.139001041650772095e-02 9.585262089967727661e-02 1.343091279268264771e-01 1.649141907691955566e-01 9.452945739030838013e-02 1.222238764166831970e-01 2.104157358407974243e-01 -1.461420804262161255e-01 1.175033673644065857e-01 -6.794779747724533081e-02 -1.775527000427246094e-01 3.114291727542877197e-01 -1.017146464437246323e-02 5.214945971965789795e-02 2.224306911230087280e-01 4.697138965129852295e-01 4.220622405409812927e-02 1.076289489865303040e-01 -6.514337658882141113e-02 2.973046340048313141e-02 -1.638484150171279907e-01 -1.817843019962310791e-01
3.455963730812072754e-02 -6.291568279266357422e-02 -7.352682203054428101e-02 2.342321574687957764e-01 2.605316638946533203e-01 1.706934869289398193e-01 2.038616836071014404e-01 5.730149894952774048e-02 -3.209901154041290283e-01 8.629619330167770386e-02 -8.043120056390762329e-02 -2.814061343669891357e-01 -9.642527997493743896e-02 -7.773229479789733887e-02 -6.358962506055831909e-02 -1.059309020638465881e-01 1.623834222555160522e-01 4.055798426270484924e-02 -2.925149723887443542e-02 -1.791748404502868652e-01 -2.346799671649932861e-01 -9.605367481708526611e-02 -9.544163942337036133e-02 1.127015519887208939e-02 2.016549259424209595e-01 5.265980958938598633e-01 -1.350909471511840820e-01 7.535920292139053345e-02 7.505965977907180786e-02 1.067202165722846985e-01 -2.414265722036361694e-01 -1.194008365273475647e-01
-9.328603744506835938e-02 -4.396238550543785095e-02 -1.895132213830947876e-01 2.356407493352890015e-01 3.074158132076263428e-01 2.603124678134918213e-01 -1.509994715452194214e-01 -1.679002046585083008e-01 -1.119698137044906616e-01 2.907091565430164337e-02 -2.723399549722671509e-02 -9.121079742908477783e-02 -3.203818500041961670e-01 -9.948544949293136597e-02 4.436282068490982056e-02 2.437011525034904480e-02 1.328281760215759277e-01 5.858295410871505737e-02 2.277740091085433960e-01 -8.731018751859664917e-02 -3.112874627113342285e-01 -2.030187100172042847e-02 1.167029589414596558e-01 -1.339368224143981934e-01 1.991678327322006226e-01 4.811289906501770020e-01 1.018564552068710327e-01 2.208515256643295288e-01 6.219851970672607422e-02 -1.736107468605041504e-02 5.542238056659698486e-02 1.107855699956417084e-02
-1.794674098491668701e-01 -2.683033235371112823e-02 -2.552309632301330566e-01 2.091032117605209351e-01 1.473245322704315186e-01 6.693446636199951172e-02 1.712430715560913086e-01 -1.001941487193107605e-01 -1.592219024896621704e-01 2.540237605571746826e-01 2.984357178211212158e-01 -2.497169747948646545e-02 1.568337678909301758e-01 2.695014774799346924e-01 1.494342982769012451e-01 -1.497370302677154541e-01 -9.255774319171905518e-02 -3.704878389835357666e-01 1.415501236915588379e-01 -1.613052636384963989e-01 1.976034045219421387e-01 1.636815071105957031e-01 2.478277310729026794e-02 3.196429461240768433e-02 2.826910316944122314e-01 1.403989046812057495e-01 1.695500463247299194e-01 2.461884617805480957e-01 5.233775451779365540e-02 5.092940106987953186e-02 8.956379443407058716e-02 9.702906757593154907e-02
-3.386243879795074463e-01 -4.860750585794448853e-02 -3.402012884616851807e-01 2.375237941741943359e-01 -7.316239178180694580e-02 2.187593877315521240e-01 1.088956072926521301e-01 -1.267123222351074219e-01 -1.371642649173736572e-01 2.121492326259613037e-01 1.154997274279594421e-01 -5.764906853437423706e-02 -2.121224850416183472e-01 7.282267510890960693e-02 3.390183448791503906e-01 -1.036188285797834396e-02 -3.257187455892562866e-02 4.702559113502502441e-02 7.883738726377487183e-02 -1.982588320970535278e-01 -2.126175165176391602e-01 -1.493492722511291504e-01 -3.008444905281066895e-01 -2.240916155278682709e-02 1.161469221115112305e-01 2.327483594417572021e-01 4.906719550490379333e-02 4.729625582695007324e-02 1.824603527784347534e-01 -2.482156902551651001e-01 -8.838215470314025879e-02 -3.915359452366828918e-02
-2.231285721063613892e-01 -2.141856700181961060e-01 -2.740419805049896240e-01 2.990749478340148926e-01 2.660081684589385986e-01 9.382403641939163208e-02 7.740020006895065308e-02 -1.809048950672149658e-01 -1.635788194835186005e-02 1.181831955909729004e-01 -7.446857169270515442e-03 1.538596674799919128e-02 -1.009682044386863708e-01 1.744238883256912231e-01 7.621104270219802856e-02 -2.228330262005329132e-02 2.518227696418762207e-01 -6.192825362086296082e-02 2.456071525812149048e-01 -8.508206903934478760e-02 -1.687163859605789185e-01 -9.753961861133575439e-02 9.788174182176589966e-02 -2.942978739738464355e-01 3.777353763580322266e-01 2.584773302078247070e-01 -7.115104049444198608e-02 -1.439339071512222290e-01 1.842731982469558716e-01 2.253175899386405945e-02 1.070357486605644226e-01 -9.942222386598587036e-02
-2.519689202308654785e-01 -1.521159559488296509e-01 -1.284922510385513306e-01 2.294081598520278931e-01 2.367235720157623291e-01 -2.035080939531326294e-01 1.741907447576522827e-01 8.916251361370086670e-02 -1.067874282598495483e-01 -2.287863381206989288e-02 6.960675865411758423e-02 -2.435120008885860443e-02 -3.001847267150878906e-01 -5.084735341370105743e-03 3.156541883945465088e-01 -5.747515708208084106e-03 -1.524825096130371094e-01 -2.300912290811538696e-01 -3.684768974781036377e-01 3.597984090447425842e-02 -2.645797729492187500e-01 -2.116374485194683075e-02 -2.050729840993881226e-02 3.570020431652665138e-03 2.534431517124176025e-01 2.011745423078536987e-01 -3.014693558216094971e-01 2.070690691471099854e-02 8.097660541534423828e-02 -5.238433834165334702e-03 1.199365183711051941e-01 -1.352147292345762253e-02
-1.879301071166992188e-01 -3.488505184650421143e-01 8.594278246164321899e-02 8.595744520425796509e-02 3.465920314192771912e-02 1.604264788329601288e-02 -8.974103629589080811e-02 -1.724102646112442017e-01 -1.218797937035560608e-01 3.139469772577285767e-02 3.213404119014739990e-01 7.321298122406005859e-02 4.175699874758720398e-02 2.012813091278076172e-01 2.640648782253265381e-01 1.968334317207336426e-01 2.078875303268432617e-01 -2.540208399295806885e-01 6.164583191275596619e-02 7.188399881124496460e-02 -1.382489353418350220e-01 -1.361188739538192749e-01 -1.938363015651702881e-01 -8.815574645996093750e-02 3.273079693317413330e-01 3.492406606674194336e-01 2.552516460418701172e-01 2.197615057229995728e-02 -4.511171579360961914e-02 6.479570269584655762e-02 -9.220495820045471191e-02 6.792793422937393188e-02
-1.234047263860702515e-01 9.480163455009460449e-02 -1.760512590408325195e-01 2.498468905687332153e-01 1.535100638866424561e-01 -3.452182933688163757e-02 1.778364032506942749e-01 -2.243453562259674072e-01 -1.825628727674484253e-01 9.652517735958099365e-02 -1.677106320858001709e-01 6.600289791822433472e-02 -3.502991199493408203e-01 1.840547919273376465e-01 -1.389051526784896851e-01 -1.301751881837844849e-01 1.505659818649291992e-01 -3.441420793533325195e-01 1.039111390709877014e-01 -8.288353681564331055e-02 -2.332829385995864868e-01 1.288203299045562744e-01 3.098850883543491364e-02 -2.923332452774047852e-01 5.145225301384925842e-02 2.429325282573699951e-01 2.056978084146976471e-02 1.449112892150878906e-01 1.756395846605300903e-01 2.376292198896408081e-01 -2.708514034748077393e-02 1.426712721586227417e-01
-4.283690452575683594e-02 -1.089713722467422485e-01 -2.413076013326644897e-01 -5.840076878666877747e-02 -3.273702263832092285e-01 1.996889263391494751e-01 4.517024010419845581e-02 -2.249263823032379150e-01 -1.655930578708648682e-01 -1.888041645288467407e-01 6.286846846342086792e-02 -6.001562252640724182e-02 -1.375983059406280518e-01 3.677243590354919434e-01 -8.713117986917495728e-02 -1.780773252248764038e-01 -8.360883593559265137e-02 -2.118300050497055054e-01 -1.923537254333496094e-01 -2.321314513683319092e-01 -1.309633851051330566e-01 -2.730217017233371735e-02 -1.261548548936843872e-01 -5.156517401337623596e-02 4.305864274501800537e-01 4.769305139780044556e-02 -2.216929644346237183e-01 6.785716116428375244e-02 -1.395128220319747925e-01 8.053312450647354126e-02 1.189514026045799255e-01 -1.191308628767728806e-02
-1.383649110794067383e-01 -1.755875349044799805e-01 1.089786365628242493e-01 8.650735020637512207e-02 2.348268926143646240e-01 1.780878603458404541e-01 -1.483106017112731934e-01 1.486038416624069214e-01 -1.419602930545806885e-01 -1.554419249296188354e-01 2.430763840675354004e-01 -8.907032757997512817e-02 -2.553104758262634277e-01 -9.861912578344345093e-02 -1.939458958804607391e-02 -2.194855064153671265e-01 1.803973466157913208e-01 2.261647284030914307e-01 2.300407364964485168e-02 -1.152005866169929504e-01 -1.361273378133773804e-01 -1.264364272356033325e-01 7.044785469770431519e-02 -6.147342920303344727e-02 2.879538834095001221e-01 3.552054762840270996e-01 -6.843114644289016724e-02 1.738275438547134399e-01 -3.157209837809205055e-03 2.692553400993347168e-01 -2.136081308126449585e-01 -2.491099089384078979e-01
-1.213910654187202454e-01 -3.773047327995300293e-01 -6.088929250836372375e-02 1.146318390965461731e-01 5.577559024095535278e-02 -4.169404879212379456e-02 5.635750293731689453e-02 -1.740057766437530518e-01 1.554078608751296997e-01 -7.480612397193908691e-02 2.639150321483612061e-01 -1.877043992280960083e-01 -2.932914495468139648e-01 -4.408487305045127869e-02 -1.500190645456314087e-01 -2.033759653568267822e-01 1.174954324960708618e-02 1.093979328870773315e-01 -9.542161226272583008e-02 -3.223142325878143311e-01 -3.201936185359954834e-01 1.002015098929405212e-01 1.054431870579719543e-01 1.561286151409149170e-01 3.630965650081634521e-01 2.202187776565551758e-01 9.994806721806526184e-03 -7.729105651378631592e-02 5.725397262722253799e-03 -8.502227813005447388e-02 -7.328142225742340088e-02 -1.705696731805801392e-01
-1.535457521677017212e-01 -2.690155208110809326e-01 -1.779533736407756805e-02 4.732688665390014648e-01 -3.147178096696734428e-03 3.115051053464412689e-02 6.731691956520080566e-02 -4.256992414593696594e-02 -2.978959083557128906e-01 3.181871026754379272e-02 9.080089628696441650e-02 9.311914443969726562e-02 1.173177212476730347e-01 -1.221077889204025269e-01 2.122762650251388550e-01 -6.118862424045801163e-03 1.220340281724929810e-01 -7.514437288045883179e-02 1.042301356792449951e-01 -3.888258635997772217e-01 -2.367631047964096069e-01 5.464360490441322327e-02 -2.110491245985031128e-01 -1.992754340171813965e-01 3.819547593593597412e-02 2.495315670967102051e-01 -1.623116284608840942e-01 1.148524731397628784e-01 -7.244002074003219604e-02 -5.064690113067626953e-02 -8.831338584423065186e-02 -2.173266261816024780e-01
-5.904982239007949829e-02 -8.094500750303268433e-02 1.647038757801055908e-01 4.025470614433288574e-01 2.491975128650665283e-01 2.061036415398120880e-02 4.394559562206268311e-02 -2.408202737569808960e-03 -1.098043769598007202e-01 -2.167023904621601105e-02 3.017867505550384521e-01 -3.991502150893211365e-02 -4.215235412120819092e-01 9.705368429422378540e-02 1.506566107273101807e-01 5.632688850164413452e-02 1.342718899250030518e-01 -1.980171203613281250e-01 -8.791884779930114746e-02 -6.449498236179351807e-02 2.220059372484683990e-02 -1.724832355976104736e-01 1.866759359836578369e-01 -1.675804406404495239e-01 2.819126546382904053e-01 2.770814597606658936e-01 -2.874154746532440186e-01 8.950599282979965210e-02 4.194305464625358582e-02 8.584923110902309418e-03 7.085176557302474976e-02 4.623379930853843689e-02
-3.282980024814605713e-01 -1.397616118192672729e-01 -1.005468741059303284e-01 3.199756145477294922e-01 2.292175590991973877e-01 2.192945182323455811e-01 -2.273491770029067993e-01 -8.074391633272171021e-02 -1.153393089771270752e-01 -1.612802594900131226e-01 -2.549366354942321777e-01 1.371859610080718994e-01 -1.963072866201400757e-01 1.276960074901580811e-01 -1.707116141915321350e-02 4.056147858500480652e-02 1.543037891387939453e-01 -2.832566201686859131e-01 8.386931382119655609e-03 -2.224669009447097778e-01 -2.136460095643997192e-01 1.333568692207336426e-01 -1.259525865316390991e-01 -1.881795227527618408e-01 1.006404384970664978e-01 1.831813007593154907e-01 9.322538226842880249e-02 -1.159140095114707947e-02 2.753131091594696045e-01 1.076296642422676086e-01 -9.237132221460342407e-02 6.866735965013504028e-02
-1.613819897174835205e-01 -1.881182044744491577e-01 -1.920863799750804901e-02 -1.495555937290191650e-01 2.393168807029724121e-01 3.105766475200653076e-01 2.314201444387435913e-01 -1.297695189714431763e-01 -2.023738995194435120e-02 -3.134560883045196533e-01 -9.745257347822189331e-02 1.214530169963836670e-01 -3.813877403736114502e-01 -6.134157255291938782e-02 7.884995639324188232e-02 -3.269006907939910889e-01 -1.535102128982543945e-01 -9.190946072340011597e-02 -4.488382954150438309e-03 -1.680712550878524780e-01 1.276173442602157593e-02 -2.022365573793649673e-03 -9.723974764347076416e-02 3.537376970052719116e-02 2.980098128318786621e-01 2.597656250000000000e-01 8.574642241001129150e-03 8.558231592178344727e-02 2.581622600555419922e-01 -6.955137476325035095e-03 -6.864691525697708130e-02 1.560916379094123840e-02
-3.106396794319152832e-01 -8.542967587709426880e-02 5.593691021203994751e-02 -2.773947268724441528e-02 2.298375517129898071e-01 1.868358403444290161e-01 3.117562532424926758e-01 1.154406461864709854e-02 1.375019103288650513e-01 -3.454024493694305420e-01 -1.075131148099899292e-01 6.689085066318511963e-02 -2.815476059913635254e-01 -2.780856378376483917e-02 6.377327255904674530e-03 -3.315453231334686279e-01 -6.085324287414550781e-02 -2.805539369583129883e-01 -5.149469152092933655e-02 -2.146249413490295410e-01 -1.262836009263992310e-01 -2.315944582223892212e-01 -1.344427913427352905e-01 1.033833250403404236e-01 1.383658647537231445e-01 1.586915105581283569e-01 3.088147193193435669e-02 2.347651869058609009e-01 1.670843809843063354e-01 6.219069659709930420e-02 -2.827868238091468811e-02 2.330309711396694183e-02
-4.478599503636360168e-02 9.894336014986038208e-02 -1.134635657072067261e-01 1.570298522710800171e-01 1.678835414350032806e-02 8.310620486736297607e-02 -4.773729294538497925e-02 -1.799944341182708740e-01 -1.063660904765129089e-01 7.935417443513870239e-02 3.600314557552337646e-01 -1.849331259727478027e-01 -4.034754037857055664e-01 1.112397834658622742e-01 2.102513462305068970e-01 -1.616729237139225006e-02 1.906986907124519348e-02 3.054769895970821381e-02 1.305054128170013428e-01 -8.497624099254608154e-02 -9.880830347537994385e-02 8.229830116033554077e-02 -1.230591833591461182e-01 2.447920665144920349e-02 2.016244381666183472e-01 5.869483575224876404e-02 -1.631323695182800293e-01 1.834465563297271729e-01 4.246135652065277100e-01 2.748599052429199219e-01 -8.502254262566566467e-03 -2.993859648704528809e-01
-5.582203343510627747e-02 -2.052042782306671143e-01 -5.262545868754386902e-02 3.884750604629516602e-02 -7.963888347148895264e-03 -5.756210908293724060e-02 -1.121314764022827148e-01 -1.036581397056579590e-01 -1.816449314355850220e-02 5.751585960388183594e-02 2.587358057498931885e-01 -1.242119297385215759e-01 -2.631220221519470215e-01 -7.117857784032821655e-02 -1.062846332788467407e-01 -3.625190258026123047e-02 -1.303964853286743164e-01 -1.036874577403068542e-01 1.387045234441757202e-01 -1.555756777524948120e-01 -3.967303037643432617e-01 -3.188786655664443970e-02 -1.977335810661315918e-01 2.402775883674621582e-01 4.115031063556671143e-01 3.394996225833892822e-01 1.302245408296585083e-01 2.729022875428199768e-02 3.034318983554840088e-01 -2.913309447467327118e-02 -1.638014316558837891e-01 -4.889629781246185303e-02
-2.199849635362625122e-01 -1.722240447998046875e-01 -1.512570232152938843e-01 -2.683215215802192688e-02 2.102729231119155884e-01 3.533947467803955078e-01 6.446303427219390869e-02 -1.618682444095611572e-01 -1.087796911597251892e-01 1.951002031564712524e-01 2.890017330646514893e-01 3.356799483299255371e-02 -9.844750165939331055e-03 -9.619328379631042480e-02 -1.262364536523818970e-01 1.064905226230621338e-01 2.441173046827316284e-01 2.462254092097282410e-02 2.284869402647018433e-01 -1.606949716806411743e-01 -1.615040600299835205e-01 9.892223775386810303e-02 -1.453072279691696167e-01 4.927620664238929749e-02 2.678101360797882080e-01 2.225799858570098877e-01 -2.559362947940826416e-01 8.747543394565582275e-02 1.412759651429951191e-03 -5.250652506947517395e-02 2.485383599996566772e-01 -2.666945755481719971e-01
2.474332600831985474e-02 -2.763327062129974365e-01 -3.330816924571990967e-01 1.602598726749420166e-01 1.346864104270935059e-01 9.973629564046859741e-02 4.488040506839752197e-02 -1.562139019370079041e-02 -3.260167781263589859e-03 -2.127614468336105347e-01 5.044295638799667358e-02 3.278487920761108398e-02 -2.355012446641921997e-01 1.904268562793731689e-01 1.060851290822029114e-02 1.648623347282409668e-01 -2.440293580293655396e-01 -1.808225512504577637e-01 2.028830498456954956e-01 2.560543827712535858e-03 1.803471939638257027e-03 2.899216115474700928e-01 -1.468964815139770508e-01 2.163756638765335083e-01 2.929683625698089600e-01 2.631748616695404053e-01 -2.198271602392196655e-01 3.209682181477546692e-02 1.373891979455947876e-01 2.745000720024108887e-01 -4.448295012116432190e-02 -4.027589410543441772e-02
-1.607988625764846802e-01 -2.869952619075775146e-01 1.671439558267593384e-01 7.639253139495849609e-02 -6.915543228387832642e-03 2.773211002349853516e-01 1.461025774478912354e-01 -1.136113405227661133e-01 -3.631994361057877541e-03 1.342101022601127625e-02 2.102971225976943970e-01 4.804913699626922607e-02 3.405893221497535706e-02 3.287770748138427734e-01 1.144303530454635620e-01 -4.286305308341979980e-01 -1.230498701333999634e-01 -5.745003372430801392e-02 1.226485669612884521e-01 -2.123124599456787109e-01 -2.158689796924591064e-01 1.207257434725761414e-02 1.144725233316421509e-01 1.483321338891983032e-01 2.515372335910797119e-01 2.110800892114639282e-01 1.048110201954841614e-01 1.145798340439796448e-01 4.564741253852844238e-02 -1.981973201036453247e-01 -1.082873120903968811e-01 -2.203456163406372070e-01
-1.827819943428039551e-01 -1.105507165193557739e-01 2.066136896610260010e-02 7.859843969345092773e-02 3.603705763816833496e-02 8.633740991353988647e-02 -4.846008494496345520e-02 -3.840021491050720215e-01 5.508674308657646179e-03 -1.226384788751602173e-01 1.402343809604644775e-01 1.888549774885177612e-01 2.266206592321395874e-01 9.867609292268753052e-02 1.148735806345939636e-01 -1.573936194181442261e-01 -2.433215975761413574e-01 7.573084905743598938e-03 9.854480624198913574e-03 -3.411928415298461914e-01 -8.748357743024826050e-02 1.776405870914459229e-01 -1.297779530286788940e-01 -1.411977112293243408e-01 4.614265263080596924e-01 1.727826297283172607e-01 1.344331949949264526e-01 4.511497536441311240e-05 1.413287967443466187e-01 7.785206660628318787e-03 -2.951333820819854736e-01 1.074292114935815334e-03
3.157071769237518311e-02 -3.182160556316375732e-01 -2.599190548062324524e-02 3.215639591217041016e-01 -7.268495112657546997e-02 -2.296094745397567749e-01 3.198220953345298767e-02 -6.415286660194396973e-02 -1.889473348855972290e-01 -3.524427488446235657e-02 1.499082595109939575e-01 -1.106204092502593994e-02 -2.104098498821258545e-01 2.841405384242534637e-02 -2.844470441341400146e-01 -2.904336750507354736e-01 1.256121844053268433e-01 -2.460505217313766479e-01 1.901036128401756287e-02 -1.753746271133422852e-01 -2.618363499641418457e-01 2.613617293536663055e-02 9.131064265966415405e-02 -1.868765801191329956e-01 3.866350650787353516e-01 -3.914162516593933105e-02 1.908130794763565063e-01 5.449134856462478638e-03 1.377986669540405273e-01 1.906051300466060638e-02 -1.480460017919540405e-01 -1.094299554824829102e-01
-3.775199055671691895e-01 -7.482854276895523071e-02 -2.661300003528594971e-01 3.061796128749847412e-01 -9.178920835256576538e-02 -3.313611820340156555e-02 2.234845310449600220e-01 2.568772435188293457e-01 -7.043949514627456665e-02 1.145958006381988525e-01 1.550025939941406250e-01 -9.743458032608032227e-02 -9.109865128993988037e-02 -1.427492965012788773e-02 3.794634714722633362e-02 -7.024201750755310059e-02 2.199474424123764038e-01 -6.864906847476959229e-02 1.669570058584213257e-01 -7.440876960754394531e-02 -2.638633176684379578e-02 3.101837038993835449e-01 -2.060131132602691650e-01 -1.945059746503829956e-01 1.389286965131759644e-01 2.147768437862396240e-01 -1.792327910661697388e-01 1.285916417837142944e-01 1.979080140590667725e-01 1.328292489051818848e-01 7.369986176490783691e-02 -2.352561950683593750e-01
-2.534795701503753662e-01 -1.205616518855094910e-01 -2.815952599048614502e-01 1.874400973320007324e-01 1.219184473156929016e-01 -6.008034944534301758e-02 2.224052399396896362e-01 -1.062572374939918518e-02 -6.226611323654651642e-03 -1.271581947803497314e-01 7.920279353857040405e-02 -4.268449172377586365e-02 -2.195922136306762695e-01 1.671684831380844116e-01 -2.184881269931793213e-01 -6.680898368358612061e-02 -1.149155497550964355e-01 -1.627514660358428955e-01 -5.383962020277976990e-02 -2.179836630821228027e-01 -1.339242905378341675e-01 1.746424585580825806e-01 1.233687847852706909e-01 -1.105430871248245239e-01 3.194888532161712646e-01 3.482269048690795898e-01 1.631864458322525024e-01 -2.361500263214111328e-01 2.441725581884384155e-01 -2.016979306936264038e-01 2.461469732224941254e-02 1.159249544143676758e-01
-4.268575906753540039e-01 7.733562588691711426e-02 -1.758113503456115723e-01 1.108701303601264954e-01 4.816828295588493347e-02 1.236687153577804565e-01 1.766425818204879761e-01 -1.770481467247009277e-01 -1.241831555962562561e-01 1.076282635331153870e-01 1.461480185389518738e-02 -6.876611709594726562e-02 1.848785579204559326e-01 3.181783556938171387e-01 1.804551631212234497e-01 1.325022727251052856e-01 3.493461757898330688e-02 -2.433869689702987671e-01 5.571047589182853699e-02 -2.182462662458419800e-01 7.047844678163528442e-02 1.131931021809577942e-01 -2.178241014480590820e-01 -1.596679096110165119e-03 1.991062611341476440e-01 2.445107549428939819e-01 -1.047377511858940125e-01 5.571851879358291626e-02 -6.433665007352828979e-02 2.637011706829071045e-01 3.034373223781585693e-01 -1.236262544989585876e-01
-1.285552978515625000e-01 -1.708019822835922241e-01 2.022426575422286987e-02 2.313794642686843872e-01 2.147591710090637207e-01 7.632676512002944946e-02 3.060970008373260498e-01 -2.419053614139556885e-01 1.439030021429061890e-01 -9.649764746427536011e-02 4.221747443079948425e-02 1.274346411228179932e-01 -3.328449130058288574e-01 -3.957672417163848877e-02 1.890036612749099731e-01 -1.818025559186935425e-01 1.337915007025003433e-02 -1.275716572999954224e-01 -9.217203408479690552e-02 -8.968989551067352295e-02 -2.144408971071243286e-01 -6.245088204741477966e-02 -1.070081070065498352e-01 6.716565042734146118e-02 9.048396348953247070e-02 6.595601886510848999e-02 2.358151972293853760e-01 3.147628605365753174e-01 1.762320697307586670e-01 2.779962718486785889e-01 -5.843289662152528763e-03 3.042846620082855225e-01
-3.527291715145111084e-01 5.597548559308052063e-03 9.516317397356033325e-02 1.908032223582267761e-03 2.810301445424556732e-02 8.678140491247177124e-02 2.830916345119476318e-01 -1.643875390291213989e-01 -2.690769173204898834e-02 -1.537840217351913452e-01 1.113725826144218445e-01 1.078325323760509491e-02 -3.084740228950977325e-02 1.594566702842712402e-01 1.676407158374786377e-01 7.028850167989730835e-02 -2.407011389732360840e-01 -1.968076825141906738e-01 1.995111405849456787e-01 -2.560183107852935791e-01 -1.684969365596771240e-01 1.251791119575500488e-01 1.133327186107635498e-01 1.612116210162639618e-02 2.081819772720336914e-01 4.991984367370605469e-01 1.381814181804656982e-01 1.973316520452499390e-01 -6.925667822360992432e-02 8.009614050388336182e-02 -1.831803619861602783e-01 -1.286462880671024323e-02
-2.880039811134338379e-01 -1.783861815929412842e-01 -2.387313097715377808e-01 9.202589094638824463e-02 9.324144572019577026e-02 1.441301256418228149e-01 4.339184239506721497e-02 -5.873866379261016846e-02 -3.690007328987121582e-02 -5.931608378887176514e-02 1.979010254144668579e-01 1.745907813310623169e-01 1.903412304818630219e-02 -5.660170689225196838e-03 -5.975836142897605896e-02 7.591273635625839233e-02 -5.963380448520183563e-03 -2.786393463611602783e-01 2.616161704063415527e-01 -2.907395958900451660e-01 -3.570164740085601807e-01 2.249148488044738770e-01 1.168472543358802795e-01 -9.430352598428726196e-02 1.347323954105377197e-01 1.804799288511276245e-01 6.185994017869234085e-03 2.031423300504684448e-01 -1.870450526475906372e-01 -1.407141387462615967e-01 -1.523302495479583740e-01 -3.153595030307769775e-01
-1.934680193662643433e-01 -1.802144497632980347e-01 -1.130940616130828857e-01 2.871401421725749969e-02 3.190445005893707275e-01 1.913120746612548828e-01 5.184590816497802734e-02 -1.076453104615211487e-01 -1.543241888284683228e-01 1.455153524875640869e-01 3.048503994941711426e-01 1.559736430644989014e-01 -2.451855689287185669e-01 -1.974419802427291870e-01 5.090009421110153198e-02 -5.286182276904582977e-03 1.880494505167007446e-02 9.559712558984756470e-02 3.744517862796783447e-01 -1.074068471789360046e-01 -3.855823725461959839e-02 -3.504932671785354614e-02 -8.219920843839645386e-02 1.275352090597152710e-01 -1.777468621730804443e-02 4.818945229053497314e-01 3.774011507630348206e-02 2.404071390628814697e-01 5.284677818417549133e-02 -8.977793157100677490e-02 3.017515130341053009e-02 -9.664968401193618774e-02
-3.063279576599597931e-02 -3.092746809124946594e-02 -7.760386914014816284e-02 8.032518625259399414e-02 -1.693159192800521851e-01 -6.548399478197097778e-02 2.590531408786773682e-01 -9.761300683021545410e-02 -2.410138845443725586e-01 -6.926745176315307617e-02 8.703415840864181519e-02 1.153955757617950439e-01 -4.657823964953422546e-02 3.423575162887573242e-01 5.030111223459243774e-02 -3.181116878986358643e-01 6.359941512346267700e-02 -2.781325280666351318e-01 -7.149957120418548584e-02 -4.667836725711822510e-01 -9.195757657289505005e-02 -1.306415051221847534e-01 -2.739945352077484131e-01 -1.008801162242889404e-01 3.364836871623992920e-01 1.544298827648162842e-01 -9.270026534795761108e-02 2.312417328357696533e-02 -6.547555327415466309e-02 -1.090479269623756409e-02 5.366626009345054626e-02 2.232963219285011292e-02
-4.205318689346313477e-01 1.106424406170845032e-01 2.337105423212051392e-01 1.934624612331390381e-01 7.954981178045272827e-02 -8.893615007400512695e-02 -1.240275893360376358e-02 -6.637843698263168335e-02 -1.438812464475631714e-01 -3.263157606124877930e-01 1.751676052808761597e-01 -2.284733355045318604e-01 -2.597993314266204834e-01 4.501545801758766174e-02 -7.969760149717330933e-02 1.575524732470512390e-02 5.909446161240339279e-03 -1.045451536774635315e-01 -1.768125742673873901e-01 -1.110781133174896240e-01 -2.548462748527526855e-01 1.878961324691772461e-01 -1.834257543087005615e-01 -5.029445514082908630e-02 5.178002268075942993e-02 1.651720404624938965e-01 -1.918608993291854858e-01 3.221399486064910889e-01 1.555325835943222046e-01 7.880046218633651733e-02 9.208667092025279999e-03 1.478225886821746826e-01
-1.536138355731964111e-01 4.292292892932891846e-02 1.543253660202026367e-02 3.952060043811798096e-01 1.223061829805374146e-01 1.916076093912124634e-01 2.414868175983428955e-01 -1.993660181760787964e-01 2.103549614548683167e-02 1.439901292324066162e-01 -7.475983351469039917e-02 -1.330994907766580582e-02 -2.506110072135925293e-01 -3.465006649494171143e-01 -5.345514044165611267e-03 -1.837285459041595459e-01 2.126561552286148071e-01 -5.900112539529800415e-02 -1.537707634270191193e-02 -3.547449111938476562e-01 -1.264632642269134521e-01 1.163869500160217285e-01 -7.391834259033203125e-02 -1.601844280958175659e-02 2.094151526689529419e-01 3.695840835571289062e-01 -8.036367595195770264e-02 -1.427014023065567017e-01 -3.739590197801589966e-02 8.645281195640563965e-03 -7.146430760622024536e-02 -3.018626943230628967e-02
-4.035129845142364502e-01 -2.103848010301589966e-02 -2.270232439041137695e-01 -3.586687147617340088e-02 3.606715500354766846e-01 1.603734791278839111e-01 -1.940040141344070435e-01 -1.057409569621086121e-01 -9.614765644073486328e-02 -9.228804707527160645e-02 -2.386556193232536316e-02 3.551142662763595581e-02 -6.858364492654800415e-02 7.455243170261383057e-02 -9.225279092788696289e-02 8.558952063322067261e-02 1.658697873353958130e-01 -1.311972588300704956e-01 2.644444443285465240e-02 -9.235328435897827148e-02 2.152239717543125153e-02 -6.240784749388694763e-02 -1.022163257002830505e-01 -1.093889251351356506e-01 2.614246010780334473e-01 3.142252564430236816e-01 1.155140250921249390e-01 1.067646145820617676e-01 4.433253407478332520e-01 2.277077436447143555e-01 1.085400208830833435e-01 -2.964011579751968384e-02
-3.366905748844146729e-01 -1.992625743150711060e-01 -3.030813932418823242e-01 3.511961176991462708e-02 -3.858904540538787842e-02 2.512317597866058350e-01 1.813446730375289917e-01 -1.446912884712219238e-01 1.421287506818771362e-01 -1.283212453126907349e-01 2.731833793222904205e-02 -2.756890468299388885e-02 -4.264124855399131775e-02 9.098271280527114868e-02 -5.032930523157119751e-02 -3.184979856014251709e-01 1.706528067588806152e-01 -1.294296085834503174e-01 1.699184179306030273e-01 -1.688475161790847778e-01 -2.138328999280929565e-01 1.591336727142333984e-01 2.765506319701671600e-02 1.433392614126205444e-01 3.308245837688446045e-01 1.447340548038482666e-01 -7.701911777257919312e-02 2.036733776330947876e-01 -1.791891306638717651e-01 5.349167063832283020e-02 -1.464035660028457642e-01 -2.309631556272506714e-01
-1.605554968118667603e-01 -3.185822665691375732e-01 5.467430129647254944e-02 2.744851112365722656e-01 2.625866420567035675e-02 9.737337240949273109e-04 -3.875498473644256592e-02 1.005463488399982452e-02 -1.056770756840705872e-01 -2.409352660179138184e-01 1.033467352390289307e-01 -7.918288558721542358e-02 -1.208579316735267639e-01 3.373610377311706543e-01 -9.680503606796264648e-02 -2.974904477596282959e-01 1.657673865556716919e-01 -1.951376348733901978e-01 9.331614524126052856e-02 2.771831303834915161e-02 5.621165782213211060e-02 -1.610625237226486206e-01 -2.257530987262725830e-01 1.808842867612838745e-01 -5.793688446283340454e-02 3.364188075065612793e-01 8.639329671859741211e-02 1.794418692588806152e-01 4.698998760432004929e-03 -3.563144803047180176e-02 2.934281826019287109e-01 -2.196267992258071899e-01
-3.126969337463378906e-01 -6.662480533123016357e-02 -1.605954766273498535e-01 1.023593544960021973e-01 3.053367137908935547e-02 1.568910330533981323e-01 7.853616774082183838e-02 -2.125706523656845093e-01 1.616357825696468353e-02 -1.433058083057403564e-01 6.171527132391929626e-02 -1.842638403177261353e-01 -4.820336028933525085e-02 1.290516853332519531e-01 -1.613936573266983032e-01 -2.847962677478790283e-01 7.680361717939376831e-02 6.925187259912490845e-02 1.086707413196563721e-01 -3.651500642299652100e-01 -4.507903456687927246e-01 1.406068205833435059e-01 -1.162878349423408508e-01 4.158463701605796814e-02 3.553030490875244141e-01 6.499438732862472534e-02 1.265819519758224487e-01 7.192655932158231735e-03 -3.047242574393749237e-02 2.499704621732234955e-02 -1.862288862466812134e-01 -1.518916040658950806e-01
-1.943718828260898590e-02 -3.969788178801536560e-02 -1.616453677415847778e-01 1.834359765052795410e-01 -1.803487390279769897e-01 -1.514263749122619629e-01 1.832930445671081543e-01 -2.331865392625331879e-02 -2.974398136138916016e-01 -2.533520758152008057e-01 1.146291941404342651e-01 -1.771827600896358490e-02 -5.390883982181549072e-02 7.083550840616226196e-02 2.397933453321456909e-01 -3.678949773311614990e-01 3.175449073314666748e-01 -1.424599885940551758e-01 -3.697996959090232849e-02 -8.507139980792999268e-02 -1.513067483901977539e-01 8.240468800067901611e-02 -2.563551962375640869e-01 -2.026133388280868530e-01 6.942732632160186768e-02 3.215065598487854004e-01 5.087017267942428589e-02 2.181834727525711060e-01 -7.278221100568771362e-02 6.931156665086746216e-02 -3.479923307895660400e-02 -2.142662405967712402e-01
-2.404035031795501709e-01 -2.796255350112915039e-01 1.849150657653808594e-02 3.862605690956115723e-01 -5.478598177433013916e-02 2.087919414043426514e-01 2.794566750526428223e-01 -1.492896974086761475e-01 -6.168141588568687439e-02 -2.653101384639739990e-01 2.401500940322875977e-01 -8.897667378187179565e-02 1.097266077995300293e-01 -1.540432423353195190e-01 2.844106033444404602e-02 -2.274742722511291504e-01 2.362031489610671997e-02 -1.184979677200317383e-01 2.695620954036712646e-01 -1.528968513011932373e-01 -8.960943669080734253e-02 -1.947152614593505859e-01 -9.355336427688598633e-02 -2.533848583698272705e-01 6.428398191928863525e-02 1.045774668455123901e-01 -8.029904961585998535e-02 1.220623701810836792e-01 -1.368843019008636475e-01 -8.339649066329002380e-03 -2.270886152982711792e-01 -5.530774965882301331e-02
-3.334704339504241943e-01 -2.718024551868438721e-01 1.211975142359733582e-01 1.048519760370254517e-01 1.587896794080734253e-02 9.803831577301025391e-02 2.065369933843612671e-01 -1.185256987810134888e-02 -2.476720213890075684e-01 -1.964290589094161987e-01 -5.172290280461311340e-02 3.673112019896507263e-02 -7.847739756107330322e-02 8.621570467948913574e-02 1.745445653796195984e-02 -1.018607541918754578e-01 -4.406487103551626205e-03 3.077371045947074890e-02 3.252262473106384277e-01 -2.970284223556518555e-01 -1.618262678384780884e-01 -1.821212768554687500e-01 -1.740753352642059326e-01 5.529868602752685547e-02 -2.828248776495456696e-03 2.082924246788024902e-01 1.786009073257446289e-01 4.475668668746948242e-01 -1.659585684537887573e-01 -2.830884233117103577e-02 -1.289722621440887451e-01 -9.386067278683185577e-03
-2.465936839580535889e-01 -8.913268893957138062e-02 8.447937667369842529e-02 2.876757979393005371e-01 3.447685241699218750e-01 7.851061224937438965e-02 2.138674706220626831e-01 -1.919038742780685425e-01 2.186948060989379883e-02 -8.812896907329559326e-02 1.675776392221450806e-02 -2.404168061912059784e-02 -3.263214528560638428e-01 8.163440972566604614e-02 1.651191562414169312e-01 -1.131367310881614685e-01 -7.840187847614288330e-02 -1.023144945502281189e-01 -1.365616619586944580e-01 -3.748643025755882263e-02 -3.012057840824127197e-01 1.186319068074226379e-01 -1.297841817140579224e-01 1.800545603036880493e-01 2.671626508235931396e-01 1.187637895345687866e-01 5.075307190418243408e-02 -1.241833996027708054e-02 4.596240445971488953e-02 2.749772965908050537e-01 2.296333163976669312e-01 2.490788102149963379e-01
-2.769909985363483429e-02 -9.886717796325683594e-02 9.687929414212703705e-03 1.709689348936080933e-01 -3.080361150205135345e-02 -3.194819092750549316e-01 1.730790138244628906e-01 -5.194463580846786499e-02 -1.209204420447349548e-01 -2.676700949668884277e-01 3.079014122486114502e-01 -7.453267276287078857e-02 -1.374383419752120972e-01 3.504281640052795410e-01 2.323029935359954834e-01 1.761780977249145508e-01 1.217142194509506226e-01 -1.764865964651107788e-01 -7.708967477083206177e-02 5.337505042552947998e-02 -8.739637583494186401e-02 -9.790641814470291138e-02 3.233958408236503601e-02 1.990113779902458191e-02 3.620131611824035645e-01 3.306031823158264160e-01 -7.551901787519454956e-02 7.542870193719863892e-02 1.124923080205917358e-01 1.397805660963058472e-01 8.326438069343566895e-02 -2.164519429206848145e-01
-1.627219319343566895e-01 4.122702777385711670e-02 1.521744113415479660e-02 1.264360249042510986e-01 9.645804017782211304e-02 -2.409840971231460571e-01 1.839757859706878662e-01 -3.652368485927581787e-02 -2.898390889167785645e-01 1.337344199419021606e-01 1.195455864071846008e-01 2.351221628487110138e-02 2.425273694097995758e-02 1.797648370265960693e-01 1.527604758739471436e-01 -1.654891222715377808e-01 6.677062809467315674e-02 -2.943160235881805420e-01 6.487049907445907593e-02 -1.148574724793434143e-01 2.833434641361236572e-01 9.302179515361785889e-02 -2.285674363374710083e-01 1.370363980531692505e-01 4.150497019290924072e-01 3.262286782264709473e-01 -5.750745534896850586e-02 1.602577865123748779e-01 -8.268340677022933960e-02 1.523107737302780151e-01 -5.099041387438774109e-02 -2.095913738012313843e-01
-1.448516696691513062e-01 -3.990373313426971436e-01 -4.428261145949363708e-02 2.530274689197540283e-01 -1.853560656309127808e-01 -5.069470033049583435e-02 3.950421512126922607e-01 -5.629865080118179321e-02 -2.395420074462890625e-01 8.703249692916870117e-02 8.737141638994216919e-02 -7.989592850208282471e-02 1.624976471066474915e-02 -5.520879477262496948e-02 1.228240951895713806e-01 -2.203574329614639282e-01 9.792057424783706665e-02 3.375912550836801529e-03 3.075989186763763428e-01 -2.667142450809478760e-01 -1.253780871629714966e-01 -4.403372108936309814e-02 -1.398032903671264648e-01 -1.067626625299453735e-01 1.153072640299797058e-01 2.489060461521148682e-01 -5.523699522018432617e-02 2.828287482261657715e-01 -1.054220572113990784e-01 9.543284028768539429e-02 -5.621225759387016296e-02 -7.805088907480239868e-02
9.548843652009963989e-02 -1.467364877462387085e-01 -3.126825988292694092e-01 2.507557570934295654e-01 2.334910631179809570e-01 1.793829500675201416e-01 5.275966599583625793e-02 -1.067427843809127808e-01 -6.552933901548385620e-02 5.123575404286384583e-02 1.397062540054321289e-01 -6.849712133407592773e-02 -3.623411655426025391e-01 3.367188153788447380e-03 -3.688931465148925781e-02 -1.278646662831306458e-02 3.202065527439117432e-01 -2.363321557641029358e-02 -8.300954848527908325e-02 -1.410155743360519409e-02 -7.157476991415023804e-02 -2.458281442523002625e-02 -1.123568043112754822e-01 -4.798789694905281067e-02 3.331146836280822754e-01 3.230570256710052490e-01 4.630729090422391891e-03 1.708034127950668335e-01 1.216601654887199402e-01 3.823890984058380127e-01 8.476573228836059570e-02 1.741767115890979767e-02
-1.700744219124317169e-02 1.669375896453857422e-01 -1.900032907724380493e-01 5.083997920155525208e-02 -1.566478461027145386e-01 -1.580517739057540894e-02 2.046901434659957886e-01 -1.423555463552474976e-01 -3.978078961372375488e-01 -6.449767202138900757e-02 1.675782650709152222e-01 1.278050690889358521e-01 4.626815207302570343e-03 2.730725109577178955e-01 1.200089380145072937e-01 -2.898116409778594971e-01 -6.119443103671073914e-02 -1.493292301893234253e-01 -3.253932297229766846e-02 -4.635457992553710938e-01 -1.177831515669822693e-01 -6.505708396434783936e-02 -1.145513355731964111e-01 6.552353501319885254e-02 3.730596899986267090e-01 1.615202575922012329e-01 -9.160009771585464478e-02 3.116343356668949127e-02 -5.632723867893218994e-02 7.383989542722702026e-02 7.148360460996627808e-02 -2.318567037582397461e-02
-3.278668522834777832e-01 -2.237606197595596313e-01 -1.923765987157821655e-01 2.701977789402008057e-01 -2.219698280096054077e-01 1.804664731025695801e-02 -1.833329051733016968e-01 1.195444446057081223e-02 -1.475548148155212402e-01 -7.850130787119269371e-04 -8.062800765037536621e-02 2.707569897174835205e-01 7.781308889389038086e-02 1.029492095112800598e-01 1.475754827260971069e-01 6.638506054878234863e-02 -1.680803745985031128e-01 -2.987353801727294922e-01 3.821172565221786499e-02 -3.237049281597137451e-01 -1.631474494934082031e-01 8.515813946723937988e-02 1.869000494480133057e-01 1.479483991861343384e-01 2.374104261398315430e-01 1.095361262559890747e-01 -5.639798939228057861e-02 1.960220336914062500e-01 -3.908493369817733765e-02 2.376171201467514038e-01 1.392780542373657227e-01 5.350930988788604736e-02
-1.200706958770751953e-01 -1.876221746206283569e-01 -1.546058356761932373e-01 1.672278344631195068e-01 1.261848956346511841e-01 -1.944196224212646484e-01 4.792353138327598572e-02 -1.643781922757625580e-02 -9.171710908412933350e-02 4.475364461541175842e-03 1.276324242353439331e-01 -1.756004393100738525e-01 -5.016106963157653809e-01 5.617883428931236267e-02 1.565492898225784302e-01 -6.798680126667022705e-02 -2.376407980918884277e-01 -1.106651313602924347e-02 -1.324164569377899170e-01 -2.452829293906688690e-02 -3.007804751396179199e-01 -2.011748403310775757e-02 1.607276499271392822e-02 -1.500283554196357727e-02 2.440619617700576782e-01 2.103101611137390137e-01 -3.508371487259864807e-02 1.415704488754272461e-01 2.975640296936035156e-01 2.362068742513656616e-01 1.867972165346145630e-01 -1.799388080835342407e-01
-3.624788224697113037e-01 -5.658419057726860046e-02 1.629432737827301025e-01 1.441304087638854980e-01 -1.131947711110115051e-01 3.642239421606063843e-02 -5.121466889977455139e-02 -6.477030366659164429e-02 -2.733967006206512451e-01 -2.355975657701492310e-01 7.449185848236083984e-02 -1.855289489030838013e-01 -4.026288390159606934e-01 -1.216689422726631165e-01 -7.795457541942596436e-02 4.339081794023513794e-02 -1.322893351316452026e-01 -1.476552635431289673e-01 -5.147746577858924866e-02 -4.608075320720672607e-02 -1.046394780278205872e-01 3.096341788768768311e-01 -7.833844423294067383e-02 -9.371887892484664917e-02 2.438328415155410767e-01 2.218933999538421631e-01 -1.310730874538421631e-01 1.383025050163269043e-01 1.124254241585731506e-01 1.717672944068908691e-01 1.483960598707199097e-01 2.589358389377593994e-01
-2.400005012750625610e-01 -2.440302968025207520e-01 -6.344129145145416260e-02 2.635216414928436279e-01 3.289229273796081543e-01 1.856663674116134644e-01 -1.609530597925186157e-01 -1.133285090327262878e-01 7.738308515399694443e-03 -2.924388349056243896e-01 -1.249032691121101379e-01 -5.370453745126724243e-02 -1.579826921224594116e-01 4.456093907356262207e-02 -2.678479440510272980e-02 1.291304379701614380e-01 9.536869823932647705e-02 -2.547621130943298340e-01 2.076468169689178467e-01 1.659028045833110809e-02 -1.041468828916549683e-01 -6.613064091652631760e-03 4.880240187048912048e-02 -9.173403680324554443e-02 4.070934653282165527e-01 2.098852545022964478e-01 -5.298421904444694519e-02 -1.681946069002151489e-01 1.479408442974090576e-01 2.482262849807739258e-01 4.136059060692787170e-02 -1.200071498751640320e-01
-9.915049374103546143e-02 -7.939904183149337769e-02 -3.654500469565391541e-02 2.220515906810760498e-01 3.483131527900695801e-02 1.018517650663852692e-02 -1.865230314433574677e-02 -2.264656722545623779e-01 -2.483985722064971924e-01 -8.193173259496688843e-02 3.762910366058349609e-01 -8.455659449100494385e-02 -1.977581530809402466e-01 5.581233277916908264e-02 -2.742732167243957520e-01 -5.775224417448043823e-02 2.391593307256698608e-01 -1.698578894138336182e-02 2.815016806125640869e-01 -2.396413832902908325e-01 1.275859624147415161e-01 2.584153711795806885e-01 -2.809953987598419189e-01 -1.553051769733428955e-01 1.207348033785820007e-01 1.789030134677886963e-01 -1.071031987667083740e-01 8.378740400075912476e-02 8.673226088285446167e-02 -2.100294530391693115e-01 -2.127063870429992676e-01 9.046355262398719788e-03
-2.104236781597137451e-01 -3.382665514945983887e-01 -2.807897627353668213e-01 1.714051663875579834e-01 1.924163848161697388e-01 1.466477513313293457e-01 -1.565626859664916992e-01 -4.348753392696380615e-02 -1.925283484160900116e-02 -2.325519323348999023e-01 -5.340202152729034424e-02 -9.680297970771789551e-02 -1.883265674114227295e-01 -1.574072986841201782e-02 5.703838169574737549e-02 1.541663557291030884e-01 -2.291175872087478638e-01 -2.421694546937942505e-01 2.064391076564788818e-01 -1.494656410068273544e-02 -5.994363874197006226e-02 1.262166537344455719e-03 -4.573417827486991882e-02 2.335025230422616005e-03 4.821372926235198975e-01 1.323406100273132324e-01 -7.292444258928298950e-02 -5.538234859704971313e-02 9.020476043224334717e-02 2.423880547285079956e-01 -9.515427798032760620e-02 -1.573576629161834717e-01
-3.460725545883178711e-01 -1.805826649069786072e-02 -1.591001078486442566e-02 1.218798160552978516e-01 -7.417625933885574341e-02 -1.292143575847148895e-02 -4.458844289183616638e-02 -2.327320575714111328e-01 -1.452199816703796387e-01 -4.129419028759002686e-01 -8.411547541618347168e-02 -1.658781170845031738e-01 -4.702584072947502136e-02 1.212164312601089478e-01 -1.634361147880554199e-01 -1.378401666879653931e-01 4.321747273206710815e-02 -1.998701691627502441e-02 1.384887397289276123e-01 -3.127213120460510254e-01 -3.908787071704864502e-01 -2.161494344472885132e-01 -1.015167459845542908e-01 3.427851945161819458e-02 1.904871761798858643e-01 2.572734281420707703e-02 7.023210823535919189e-02 2.400505691766738892e-01 -1.259790360927581787e-02 -8.732934296131134033e-02 -2.499478310346603394e-01 -1.190372407436370850e-01
-1.560124009847640991e-01 -4.407223314046859741e-02 -1.504368335008621216e-02 3.534609973430633545e-01 2.355193793773651123e-01 2.626911103725433350e-01 2.249054759740829468e-01 -2.061073109507560730e-02 3.283314872533082962e-03 2.730992436408996582e-02 1.391133815050125122e-01 2.336805164813995361e-01 -1.101329177618026733e-01 1.667688190937042236e-01 3.856559051200747490e-03 5.837021861225366592e-03 2.646871507167816162e-01 -3.359323441982269287e-01 2.990604341030120850e-01 9.472384303808212280e-02 -3.017284870147705078e-01 -1.251140534877777100e-01 -2.391117624938488007e-02 -1.765436232089996338e-01 1.981790959835052490e-01 1.746546328067779541e-01 9.232100564986467361e-04 9.726734459400177002e-02 1.341717243194580078e-01 1.966490149497985840e-01 4.866557195782661438e-02 -1.824988238513469696e-02
-8.310367912054061890e-02 -2.932102084159851074e-01 -4.808258730918169022e-03 2.028664201498031616e-01 -2.903714589774608612e-02 -4.990485496819019318e-03 -2.475340217351913452e-01 -1.743589490652084351e-01 -1.980289369821548462e-01 -3.587076440453529358e-02 -2.232974208891391754e-02 -4.636304080486297607e-02 1.373295634984970093e-01 1.587087661027908325e-01 -7.443396747112274170e-02 3.564506769180297852e-02 3.807025551795959473e-01 -1.487794369459152222e-01 -1.861629933118820190e-01 -1.928405761718750000e-01 1.397241503000259399e-01 -4.715179279446601868e-02 8.884840458631515503e-02 1.771215796470642090e-01 4.238778352737426758e-01 2.852252721786499023e-01 -2.412841767072677612e-01 1.177028268575668335e-01 1.508726328611373901e-01 1.426556855440139771e-01 4.476242139935493469e-02 3.537597134709358215e-02
-3.349275290966033936e-01 -2.417903393507003784e-01 -3.009660542011260986e-01 8.400475233793258667e-02 2.811939418315887451e-01 1.203782185912132263e-01 -1.411487907171249390e-01 -2.201618626713752747e-02 -1.959623992443084717e-01 -2.530131042003631592e-01 -1.404490917921066284e-01 -2.664501778781414032e-03 -3.092723786830902100e-01 2.350944280624389648e-01 4.745755344629287720e-02 2.938413321971893311e-01 -1.194377392530441284e-01 -1.544279754161834717e-01 2.178638577461242676e-01 -2.096518315374851227e-02 -3.899440914392471313e-02 -4.221685975790023804e-02 8.745217323303222656e-02 -1.430503427982330322e-01 1.847106516361236572e-01 1.846668869256973267e-01 -1.275940388441085815e-01 2.576287090778350830e-02 1.906027197837829590e-01 8.335917443037033081e-02 -6.294389069080352783e-02 -7.909244298934936523e-02
-2.399398833513259888e-01 -1.297122091054916382e-01 1.633529067039489746e-01 3.368894159793853760e-01 -9.958775341510772705e-02 1.267382949590682983e-01 1.232306808233261108e-01 -1.210078671574592590e-01 -2.141468971967697144e-01 -3.636041879653930664e-01 -1.038956642150878906e-02 9.427482145838439465e-04 -8.846683800220489502e-02 -5.580828338861465454e-02 9.238324314355850220e-02 -1.900032535195350647e-02 -2.932616136968135834e-02 1.539652198553085327e-01 3.471078276634216309e-01 -1.490340679883956909e-01 -2.268183976411819458e-01 -8.944405242800712585e-03 -3.930595889687538147e-02 1.600020825862884521e-01 9.430319070816040039e-02 2.761114239692687988e-01 6.459721922874450684e-02 4.003393948078155518e-01 -1.575256586074829102e-01 -1.424765214323997498e-02 -3.570091724395751953e-02 9.901582449674606323e-02
-4.572178423404693604e-01 -3.458496630191802979e-01 9.297540783882141113e-02 -2.282281033694744110e-02 -1.041451692581176758e-01 -1.912465542554855347e-01 2.592471241950988770e-02 -2.744086682796478271e-01 1.919067837297916412e-02 -1.821888238191604614e-01 -3.011912852525711060e-02 -6.745211035013198853e-02 6.671018898487091064e-02 1.121864095330238342e-01 -1.840926520526409149e-02 -2.141049653291702271e-01 -1.236781328916549683e-01 -1.341160535812377930e-01 1.065073832869529724e-01 -2.202751934528350830e-01 -1.803029775619506836e-01 5.114022269845008850e-02 1.109613105654716492e-02 -7.338580489158630371e-02 4.144014716148376465e-01 7.064144313335418701e-02 9.870855510234832764e-02 1.343263834714889526e-01 -1.821048371493816376e-02 7.366615533828735352e-02 -1.635078191757202148e-01 -2.564496099948883057e-01
-1.058934554457664490e-01 -2.995729744434356689e-01 -2.200817167758941650e-01 4.347553849220275879e-01 -1.407505273818969727e-01 1.590450704097747803e-01 -1.755568087100982666e-01 -2.873928248882293701e-01 -2.592882812023162842e-01 -3.233320713043212891e-01 3.885066881775856018e-02 1.002475321292877197e-01 1.973339170217514038e-01 4.525560885667800903e-02 -4.222346097230911255e-02 2.560066059231758118e-02 6.880181282758712769e-02 -2.452483326196670532e-01 1.794509291648864746e-01 5.723546445369720459e-02 -4.524882882833480835e-02 1.430165171623229980e-01 2.548585273325443268e-02 -7.309846580028533936e-02 1.920678764581680298e-01 1.238580420613288879e-01 1.219374984502792358e-01 1.756522059440612793e-01 -1.805907301604747772e-02 5.538213253021240234e-02 -1.692788451910018921e-01 -1.321303993463516235e-01
-1.493639349937438965e-01 -9.201647341251373291e-02 -1.308240294456481934e-01 1.166836172342300415e-01 -1.513360440731048584e-01 -2.125114500522613525e-01 -2.348751761019229889e-02 -7.223618775606155396e-02 -1.440977305173873901e-01 7.115301676094532013e-03 1.678935587406158447e-01 1.652051657438278198e-01 -2.041910439729690552e-01 1.923375576734542847e-01 2.011982500553131104e-01 -1.149666905403137207e-01 -1.917119324207305908e-01 -1.989249736070632935e-01 1.327586472034454346e-01 -3.578930199146270752e-01 -3.290051519870758057e-01 2.802943289279937744e-01 1.703048795461654663e-01 1.302594691514968872e-01 2.468782514333724976e-01 2.181806862354278564e-01 1.487934738397598267e-01 2.229013442993164062e-01 2.992831356823444366e-02 1.198759749531745911e-01 -5.960312485694885254e-02 4.434413835406303406e-02
-2.100317478179931641e-01 -1.780782192945480347e-01 -3.363606929779052734e-01 1.492776274681091309e-01 1.023195385932922363e-01 1.475067138671875000e-01 -1.086234450340270996e-01 -1.209965869784355164e-01 7.182940095663070679e-02 -1.348231583833694458e-01 1.045368313789367676e-01 -7.620912790298461914e-02 -9.737029671669006348e-02 8.867190778255462646e-02 -9.772053919732570648e-03 -1.839452981948852539e-01 8.437079191207885742e-02 1.742284297943115234e-01 8.765278011560440063e-02 -3.752695918083190918e-01 -2.019000947475433350e-01 6.413865834474563599e-02 -2.213355302810668945e-01 1.283205449581146240e-01 1.750577054917812347e-02 2.576803565025329590e-01 -2.274134904146194458e-01 1.373269110918045044e-01 6.483493745326995850e-02 7.891014963388442993e-02 -2.838313877582550049e-01 -3.378598392009735107e-01
-2.050971537828445435e-01 -1.544865369796752930e-01 9.430071711540222168e-02 8.583331108093261719e-02 -2.315364629030227661e-01 1.541146039962768555e-01 2.047185599803924561e-01 -2.582818269729614258e-01 -1.158490180969238281e-01 -2.193502336740493774e-02 1.634574085474014282e-01 -2.721342444419860840e-01 -1.536279320716857910e-01 6.809549033641815186e-02 1.336050219833850861e-02 1.742558330297470093e-01 9.194555133581161499e-02 -9.672532975673675537e-02 -8.795275352895259857e-03 1.974825412034988403e-01 -4.487501922994852066e-03 1.745627969503402710e-01 1.435874849557876587e-01 6.253810971975326538e-02 2.219610065221786499e-01 4.360246956348419189e-01 -1.304338872432708740e-01 1.778745353221893311e-01 2.587850987911224365e-01 2.548126280307769775e-01 2.773902565240859985e-02 1.604907363653182983e-01
-2.514465339481830597e-02 -5.506131798028945923e-02 1.186061426997184753e-01 2.994114458560943604e-01 2.106459289789199829e-01 1.607414484024047852e-01 -6.007282063364982605e-02 -1.901140213012695312e-01 8.052171021699905396e-02 -2.947288155555725098e-01 2.858284115791320801e-01 -1.253882795572280884e-02 -8.513569086790084839e-02 2.089561372995376587e-01 -5.362555757164955139e-02 1.771502383053302765e-02 -7.218972314149141312e-03 1.908650249242782593e-01 3.891918063163757324e-02 -8.352648466825485229e-02 5.845404416322708130e-02 1.052422448992729187e-01 -1.424818634986877441e-01 -3.641538023948669434e-01 2.919608056545257568e-01 2.728004157543182373e-01 -1.734316945075988770e-01 2.145788073539733887e-01 1.545204408466815948e-02 1.744447648525238037e-02 1.499751955270767212e-01 2.866378426551818848e-01
-3.836860656738281250e-01 -1.238727048039436340e-01 1.348554641008377075e-01 -2.376786991953849792e-02 1.361384242773056030e-01 5.114396288990974426e-02 -1.277746539562940598e-02 1.245045959949493408e-01 -1.715412288904190063e-01 -2.055076807737350464e-01 1.856259852647781372e-01 6.499379128217697144e-02 -5.051701068878173828e-01 5.138705670833587646e-02 6.011243909597396851e-02 8.853983134031295776e-02 8.443034440279006958e-02 -3.311379253864288330e-01 -1.306049376726150513e-01 -1.378884464502334595e-01 1.716720499098300934e-02 -8.390881121158599854e-02 -2.101789712905883789e-01 -1.596863865852355957e-01 1.305340528488159180e-01 1.238350048661231995e-01 -2.834769785404205322e-01 1.890142634510993958e-02 -2.191576510667800903e-01 -1.052412316203117371e-01 9.613213129341602325e-03 -9.666002355515956879e-03
-1.376052498817443848e-01 -1.213209256529808044e-01 -2.829301059246063232e-01 3.119336962699890137e-01 1.921845376491546631e-01 1.414414495229721069e-01 -1.442537009716033936e-01 -4.340406134724617004e-02 -1.194249689579010010e-01 -4.790480062365531921e-02 -5.493348464369773865e-02 3.875543549656867981e-02 -3.491545319557189941e-01 1.766133010387420654e-01 -1.890393532812595367e-02 1.080918032675981522e-02 3.178867399692535400e-01 -9.463626891374588013e-02 1.774321049451828003e-01 -1.570237427949905396e-01 -1.615812182426452637e-01 1.223158463835716248e-02 3.903442621231079102e-02 -2.056142240762710571e-01 2.881833612918853760e-01 2.484766393899917603e-01 -1.966634392738342285e-02 1.963721588253974915e-03 2.782075107097625732e-01 1.922441273927688599e-01 1.965889334678649902e-01 -1.780505105853080750e-02
-2.102650552988052368e-01 -1.904074251651763916e-01 -1.624399274587631226e-01 1.620918959379196167e-01 7.633419334888458252e-02 2.630272805690765381e-01 2.187490165233612061e-01 -1.029077991843223572e-01 6.677505373954772949e-02 -1.820284575223922729e-01 1.801884174346923828e-01 1.216523721814155579e-01 9.393749386072158813e-02 1.347270607948303223e-01 9.371319413185119629e-02 -1.126202661544084549e-02 -2.725370526313781738e-01 -2.451173067092895508e-01 1.684767752885818481e-01 -3.002884984016418457e-01 -1.926918625831604004e-01 1.749675422906875610e-01 6.833638995885848999e-02 8.605035394430160522e-02 -4.001872241497039795e-02 5.946350842714309692e-02 -1.738223992288112640e-02 3.770393431186676025e-01 9.996291995048522949e-02 -4.496546927839517593e-03 -3.207834064960479736e-02 -3.482840359210968018e-01
-1.355792880058288574e-01 -1.285255700349807739e-01 -7.590027898550033569e-02 9.219852089881896973e-02 1.348495632410049438e-01 1.056901440024375916e-01 2.227100729942321777e-01 -9.731264412403106689e-02 1.441645026206970215e-01 -2.507514357566833496e-01 -1.323448717594146729e-01 -2.173118293285369873e-01 -4.472308456897735596e-01 -5.871210247278213501e-02 3.954626619815826416e-02 -1.539328247308731079e-01 -1.591720432043075562e-01 -2.057155072689056396e-01 -4.265144001692533493e-03 -2.248058319091796875e-01 -2.648642957210540771e-01 -2.357096411287784576e-02 -5.218311399221420288e-02 1.159252375364303589e-01 2.202649414539337158e-01 2.607452273368835449e-01 -1.102895736694335938e-01 8.725802600383758545e-02 2.220319062471389771e-01 6.002989411354064941e-02 3.015527725219726562e-01 9.657536633312702179e-03
-3.465465605258941650e-01 -5.364750698208808899e-02 -3.228625655174255371e-01 9.931082604452967644e-04 2.363198548555374146e-01 1.276904195547103882e-01 -1.189774717204272747e-03 -9.087570011615753174e-02 -2.533867061138153076e-01 -5.172430723905563354e-02 -3.823351813480257988e-03 7.166169583797454834e-02 1.100593134760856628e-01 -4.952378571033477783e-02 -1.519095301628112793e-01 5.810007825493812561e-02 2.879257500171661377e-01 -2.173792272806167603e-01 2.018925100564956665e-01 5.509290471673011780e-02 -1.843724995851516724e-01 -1.213639751076698303e-01 2.715054899454116821e-02 -5.104923248291015625e-02 4.107174873352050781e-01 2.946134805679321289e-01 -5.302445590496063232e-02 2.808199264109134674e-02 1.829579472541809082e-01 2.119203060865402222e-01 4.647108539938926697e-02 -1.169633939862251282e-01
-1.408363729715347290e-01 -1.942380964756011963e-01 -3.928410634398460388e-02 3.130203485488891602e-01 -2.331636697053909302e-01 1.022031158208847046e-01 -9.120302647352218628e-02 -2.179184705018997192e-01 -1.574348509311676025e-01 -9.325677156448364258e-02 2.203841805458068848e-01 -4.928801674395799637e-03 -6.500051170587539673e-02 3.229965269565582275e-01 1.030866354703903198e-01 -6.364116817712783813e-02 2.809369564056396484e-01 -2.802617251873016357e-01 1.724095046520233154e-01 -1.179064586758613586e-01 8.323489874601364136e-02 -1.285939514636993408e-01 -2.328011244535446167e-01 2.285924702882766724e-01 1.117857918143272400e-01 1.304863244295120239e-01 -4.991255328059196472e-02 1.966886818408966064e-01 4.592284560203552246e-02 -1.760021299123764038e-01 2.120275050401687622e-01 -1.929591596126556396e-01
-3.648138046264648438e-01 -3.264664709568023682e-01 -2.375656552612781525e-02 1.871049106121063232e-01 -1.165884658694267273e-01 -1.261540204286575317e-01 1.771820038557052612e-01 -1.789999008178710938e-01 -2.426446676254272461e-01 -1.947892904281616211e-01 -8.066494949162006378e-03 4.754270240664482117e-02 -1.592084467411041260e-01 -1.228151097893714905e-01 -6.770873069763183594e-02 -1.397035717964172363e-01 3.361536934971809387e-02 8.118997514247894287e-02 2.345196157693862915e-01 -2.541254162788391113e-01 -1.650460362434387207e-01 -7.130847126245498657e-02 -1.966701894998550415e-01 -2.672994732856750488e-01 -1.536294668912887573e-01 2.757676839828491211e-01 5.861416086554527283e-02 2.555414140224456787e-01 5.857014656066894531e-02 -9.528116136789321899e-02 -8.559314906597137451e-02 -1.008082330226898193e-01
-3.218212425708770752e-01 -3.982225954532623291e-01 -3.392547667026519775e-01 1.621802300214767456e-01 2.104510515928268433e-01 1.608055830001831055e-01 3.148525953292846680e-02 3.451892733573913574e-02 -2.063072286546230316e-03 -1.588547527790069580e-01 7.794518023729324341e-02 -1.164343655109405518e-01 -2.544565498828887939e-01 1.693842560052871704e-01 1.138566732406616211e-01 1.832281947135925293e-01 -1.921405196189880371e-01 -1.872541904449462891e-01 1.840772479772567749e-01 7.548826932907104492e-02 -8.503292500972747803e-02 3.591843321919441223e-02 6.880975514650344849e-02 -4.927363619208335876e-02 2.518933415412902832e-01 1.687683314085006714e-01 -3.926683589816093445e-02 -4.508445784449577332e-02 5.036360584199428558e-03 1.938810348510742188e-01 -2.186852991580963135e-01 -1.763011217117309570e-01
-2.243283540010452271e-01 -2.187599390745162964e-01 -2.506869733333587646e-01 -8.777838945388793945e-02 1.411749720573425293e-01 1.460180580615997314e-01 8.343601226806640625e-02 -1.187059581279754639e-01 5.961330980062484741e-02 -2.183893620967864990e-01 4.862075299024581909e-02 2.690826654434204102e-01 -1.259012147784233093e-03 2.046503871679306030e-01 -1.023817881941795349e-01 -6.186009198427200317e-02 3.080968856811523438e-01 -1.393921524286270142e-01 1.379347592592239380e-01 -2.222194224596023560e-01 -2.189892828464508057e-01 1.083079949021339417e-01 -2.433883547782897949e-01 2.331929355859756470e-01 3.059668280184268951e-02 9.888263791799545288e-02 -3.139870166778564453e-01 1.999935507774353027e-01 2.208039015531539917e-01 -6.589905172586441040e-02 -1.645624637603759766e-01 -3.487449511885643005e-02
-2.146171778440475464e-01 -3.771137818694114685e-02 -3.972842991352081299e-01 -3.292336827144026756e-03 1.627866327762603760e-01 7.439613807946443558e-03 -1.608691960573196411e-01 -2.394498735666275024e-01 -4.023484885692596436e-01 9.180104732513427734e-02 8.252173662185668945e-02 2.249957025051116943e-01 -7.771614193916320801e-02 -3.191763069480657578e-03 -1.064236387610435486e-01 -4.504112154245376587e-02 1.129478588700294495e-01 -8.948526531457901001e-02 -8.994191884994506836e-02 3.734755888581275940e-02 -2.038124762475490570e-02 2.199303917586803436e-02 -2.303767576813697815e-02 -1.531677246093750000e-01 1.667895764112472534e-01 2.493197172880172729e-01 5.992219597101211548e-02 2.574121952056884766e-01 3.963675796985626221e-01 -4.794379323720932007e-02 -1.828066445887088776e-02 -2.510819435119628906e-01
-4.404072090983390808e-02 -2.608701288700103760e-01 -9.237602353096008301e-02 2.641334235668182373e-01 -1.450911611318588257e-01 3.580189775675535202e-03 3.088184595108032227e-01 1.266608536243438721e-01 -1.694536060094833374e-01 -1.358064562082290649e-01 9.887500852346420288e-02 -1.366760730743408203e-01 -4.167267680168151855e-02 9.586351364850997925e-02 1.393648535013198853e-01 -2.975438237190246582e-01 2.423318773508071899e-01 -7.139826565980911255e-02 1.394426226615905762e-01 -2.953267991542816162e-01 -1.601454019546508789e-01 6.676903367042541504e-02 -2.254796326160430908e-01 -1.891441494226455688e-01 9.730521589517593384e-02 3.426479101181030273e-01 -2.619972266256809235e-02 1.617684662342071533e-01 -2.362945526838302612e-01 8.048722147941589355e-02 4.573705792427062988e-02 -1.392588019371032715e-01
-2.251996845006942749e-01 -2.713390290737152100e-01 -1.909531801939010620e-01 3.817395865917205811e-01 1.618586927652359009e-01 6.054881215095520020e-02 -9.067399427294731140e-03 -1.574244350194931030e-01 1.133579313755035400e-01 -1.355830878019332886e-01 1.441253870725631714e-01 3.614923730492591858e-02 -4.314159229397773743e-02 1.749037057161331177e-01 1.455361396074295044e-01 1.115004122257232666e-01 2.386731207370758057e-01 1.284421384334564209e-01 -2.018828839063644409e-01 1.941168010234832764e-01 -2.356365919113159180e-01 -8.448314853012561798e-03 9.996736049652099609e-02 -1.137926280498504639e-01 3.440049588680267334e-01 3.176264464855194092e-01 1.773029938340187073e-02 1.230945661664009094e-01 3.755523264408111572e-02 2.624941430985927582e-02 2.150608450174331665e-01 7.670713216066360474e-02
-3.666086196899414062e-01 3.846501931548118591e-02 -2.242620438337326050e-01 1.591046154499053955e-01 2.075621187686920166e-01 1.203951016068458557e-01 1.584949195384979248e-01 -5.356910824775695801e-02 -1.020201593637466431e-01 -8.877319842576980591e-02 2.712681591510772705e-01 -2.578145563602447510e-01 2.478354722261428833e-01 3.522652760148048401e-02 1.494299769401550293e-01 -3.887907415628433228e-02 -2.382504940032958984e-02 -3.599532842636108398e-01 -6.092125177383422852e-02 -1.152080819010734558e-01 1.315520554780960083e-01 1.688450723886489868e-01 7.126745581626892090e-02 -3.319367766380310059e-02 2.107592672109603882e-01 3.483324050903320312e-01 1.507368683815002441e-01 9.605723433196544647e-03 4.252690076828002930e-02 -2.149045318365097046e-01 -7.836957275867462158e-02 1.275885850191116333e-01
-3.379263579845428467e-01 -1.712472438812255859e-01 -8.629652112722396851e-02 3.294330835342407227e-01 -1.762864924967288971e-02 -5.115180462598800659e-02 1.721080392599105835e-01 -2.948859333992004395e-01 5.835931003093719482e-02 -2.298824489116668701e-01 1.041240096092224121e-01 6.026774644851684570e-02 1.430772542953491211e-01 6.118104606866836548e-02 1.352483332157135010e-01 1.483167409896850586e-01 -1.905774138867855072e-02 8.304864913225173950e-02 -4.989576339721679688e-02 1.036875098943710327e-01 -5.987294018268585205e-02 -2.429129034280776978e-01 1.026931554079055786e-01 -1.903342902660369873e-01 2.399139851331710815e-01 3.964732289314270020e-01 -2.546301111578941345e-02 2.191837131977081299e-01 1.790038198232650757e-01 -1.820411905646324158e-02 2.326613366603851318e-01 7.720544934272766113e-02
-2.359057515859603882e-01 -1.382070630788803101e-01 -1.754228956997394562e-02 -7.914738357067108154e-02 -1.043843328952789307e-01 2.272811830043792725e-01 5.966705828905105591e-02 7.016868144273757935e-02 -1.112303808331489563e-01 -1.073432192206382751e-01 -1.578968716785311699e-03 -4.080158472061157227e-02 5.279090255498886108e-03 -1.972160860896110535e-02 2.756553888320922852e-01 -2.619099617004394531e-02 -8.284893631935119629e-02 -3.981817886233329773e-02 2.746101915836334229e-01 -3.638522326946258545e-01 -8.331435918807983398e-02 5.415387079119682312e-02 -6.951037049293518066e-02 2.174702845513820648e-02 2.771686315536499023e-01 2.960761189460754395e-01 2.322258353233337402e-01 4.684408009052276611e-01 9.402234852313995361e-02 1.484817117452621460e-01 -1.525575518608093262e-01 -1.468023210763931274e-01
-3.295739740133285522e-02 -2.494315952062606812e-01 -2.113572657108306885e-01 5.869454145431518555e-02 5.198063701391220093e-02 -1.238259375095367432e-01 -4.762221500277519226e-02 -1.238709315657615662e-01 -2.202332168817520142e-01 3.317123278975486755e-02 2.249358743429183960e-01 -5.415208265185356140e-02 -4.038088768720626831e-02 2.345314025878906250e-01 -9.117719531059265137e-02 -1.623910516500473022e-01 2.020165473222732544e-01 6.703286431729793549e-03 2.443419843912124634e-01 -3.500188291072845459e-01 -1.068017259240150452e-01 -3.119844198226928711e-01 -1.258403211832046509e-01 4.020226653665304184e-03 4.047165513038635254e-01 2.264283131808042526e-03 2.479045093059539795e-02 3.473798632621765137e-01 -1.383724957704544067e-01 -8.069251477718353271e-02 -5.713165272027254105e-03 6.264890544116497040e-03
-3.868590891361236572e-01 2.293572388589382172e-02 -2.629507780075073242e-01 2.905599772930145264e-03 3.055884540081024170e-01 7.082314789295196533e-02 -2.607143521308898926e-01 -8.893011510372161865e-02 -2.880208492279052734e-01 -1.962020434439182281e-02 7.229395955801010132e-02 1.041507422924041748e-01 2.873891964554786682e-02 2.280392497777938843e-01 -2.527535520493984222e-02 -1.168824583292007446e-01 1.457279473543167114e-01 -2.405859977006912231e-01 1.284715384244918823e-01 4.045447707176208496e-02 -4.274439439177513123e-02 1.705749183893203735e-01 2.751456759870052338e-02 -1.180593669414520264e-01 2.303150296211242676e-01 3.198620080947875977e-01 4.726704955101013184e-02 1.500794440507888794e-01 3.278750479221343994e-01 7.754927128553390503e-02 -5.456982553005218506e-02 1.877778582274913788e-02
-2.261336892843246460e-01 -3.947028517723083496e-01 -4.084101617336273193e-01 2.161342203617095947e-01 9.013532847166061401e-02 2.596077322959899902e-01 1.112817823886871338e-01 -6.881240755319595337e-02 -1.297361850738525391e-01 -2.584533691406250000e-01 4.293857142329216003e-03 2.239033207297325134e-02 -6.145626306533813477e-02 -8.358047902584075928e-02 5.294609442353248596e-02 1.012368798255920410e-01 -2.215144783258438110e-01 -1.644366234540939331e-01 1.790413409471511841e-01 7.358557730913162231e-02 -4.318678006529808044e-02 -5.075248703360557556e-02 8.507584780454635620e-02 -2.066705673933029175e-01 3.790501654148101807e-01 2.192993462085723877e-02 -1.212192550301551819e-01 1.044279243797063828e-02 1.290573328733444214e-01 1.189026609063148499e-01 -1.455421149730682373e-01 -6.891415454447269440e-03
-2.181251049041748047e-01 -1.279732882976531982e-01 9.047916531562805176e-02 1.823675334453582764e-01 1.442080587148666382e-01 2.935318350791931152e-01 4.723264649510383606e-02 -1.078394725918769836e-01 -1.198835484683513641e-02 -2.643624842166900635e-01 1.420221477746963501e-01 -2.491723150014877319e-01 -2.603812515735626221e-01 -1.505719572305679321e-01 9.504068642854690552e-02 3.011488541960716248e-02 1.021399721503257751e-02 -1.025905534625053406e-01 -1.933149993419647217e-01 -8.663558214902877808e-02 -6.110693514347076416e-02 9.714591503143310547e-02 -2.571114003658294678e-01 1.584640592336654663e-01 3.260864615440368652e-01 -1.433643102645874023e-01 2.965704500675201416e-01 2.739585638046264648e-01 1.348131150007247925e-01 1.099363341927528381e-01 1.669963002204895020e-01 -1.146683841943740845e-01
-3.152532503008842468e-02 -2.680026590824127197e-01 -3.422735929489135742e-01 2.671262919902801514e-01 2.706418037414550781e-01 1.176772192120552063e-01 9.068138152360916138e-02 -1.488078236579895020e-01 -8.579294383525848389e-02 1.883918978273868561e-02 8.976521342992782593e-02 -2.273557186126708984e-01 -2.877236604690551758e-01 2.129847370088100433e-02 3.288720548152923584e-02 2.401362173259258270e-02 4.794279336929321289e-01 -6.630852818489074707e-02 -1.203244645148515701e-02 -6.755573302507400513e-02 -1.336876600980758667e-01 -8.501633070409297943e-03 1.158806905150413513e-01 -3.931004181504249573e-02 2.619210779666900635e-01 2.426966726779937744e-01 -9.953463822603225708e-02 6.295029073953628540e-02 -6.370131857693195343e-03 1.660397797822952271e-01 1.562490165233612061e-01 5.981865152716636658e-02
-3.195170760154724121e-01 -9.948115050792694092e-02 -2.551952190697193146e-02 -1.590348221361637115e-02 3.367295116186141968e-02 2.096149325370788574e-01 2.132413089275360107e-01 -2.875849008560180664e-01 1.814645156264305115e-02 -1.230045631527900696e-01 1.663570702075958252e-01 6.537292897701263428e-02 5.053978785872459412e-02 1.242245361208915710e-01 -1.016679927706718445e-01 -3.515229225158691406e-01 1.253556809388101101e-03 1.737386584281921387e-01 4.623954370617866516e-02 -2.538417875766754150e-01 -3.394628465175628662e-01 1.712104529142379761e-01 -7.901533693075180054e-02 -1.199539899826049805e-01 3.604231774806976318e-01 1.606284677982330322e-01 9.910453110933303833e-02 4.072634875774383545e-02 -3.831741586327552795e-02 1.163687482476234436e-01 -2.311175614595413208e-01 -1.304137259721755981e-01
-2.794609069824218750e-01 -2.240903675556182861e-01 -1.228203102946281433e-01 2.097856849431991577e-01 -2.123900204896926880e-01 1.135411113500595093e-01 -3.380119800567626953e-01 -2.029801905155181885e-01 -1.818762570619583130e-01 -5.768386647105216980e-02 -3.901079669594764709e-02 2.578212297521531582e-04 6.785739958286285400e-02 3.093378059566020966e-02 -1.668669283390045166e-01 -2.885902225971221924e-01 5.101689323782920837e-02 -3.457459509372711182e-01 1.302109211683273315e-01 -7.480924576520919800e-02 -1.013258099555969238e-01 -7.935740053653717041e-02 -6.022676080465316772e-02 4.951278120279312134e-02 9.928041696548461914e-02 1.757953315973281860e-01 -6.632921844720840454e-02 4.198038280010223389e-01 -1.850793659687042236e-01 -4.186039790511131287e-02 -2.909971633926033974e-03 -1.406034976243972778e-01
-2.830370664596557617e-01 -1.550760269165039062e-01 3.344627469778060913e-02 1.030677035450935364e-01 -2.120313942432403564e-01 1.820961683988571167e-01 6.322230398654937744e-02 7.165875285863876343e-02 -1.941143274307250977e-01 4.743115231394767761e-02 2.217936068773269653e-01 1.158775761723518372e-01 -1.340611875057220459e-01 2.061870843172073364e-01 1.688545197248458862e-01 2.034048289060592651e-01 2.462533563375473022e-01 -3.057957887649536133e-01 1.705376058816909790e-01 -3.382006287574768066e-02 -2.290981709957122803e-01 -2.869597449898719788e-02 -2.514292299747467041e-01 -2.590134143829345703e-01 2.981077432632446289e-01 2.102562636137008667e-01 5.359762534499168396e-02 4.887086153030395508e-02 3.629875183105468750e-02 -5.679908767342567444e-02 -1.023779809474945068e-01 -2.063390463590621948e-01
-2.256788164377212524e-01 -2.381406277418136597e-01 -7.197364419698715210e-02 1.472840905189514160e-01 2.032305747270584106e-01 1.507662236690521240e-01 1.911884695291519165e-01 1.169830933213233948e-01 -9.121650457382202148e-02 -2.189006842672824860e-02 -4.565849900245666504e-03 2.037813961505889893e-01 -2.940948009490966797e-01 -4.871100187301635742e-03 1.052068322896957397e-01 1.481632422655820847e-02 5.125802159309387207e-01 -1.634471863508224487e-01 3.204310080036520958e-03 -3.118899762630462646e-01 -1.756212413311004639e-01 6.989002227783203125e-02 -1.131762638688087463e-01 -3.006441295146942139e-01 2.048203162848949432e-02 2.369907647371292114e-01 -8.626975864171981812e-02 3.292497992515563965e-02 4.337094724178314209e-02 -7.487636804580688477e-02 4.492150992155075073e-02 5.277338251471519470e-02
-5.085949972271919250e-02 1.400305982679128647e-02 -6.063661351799964905e-02 -1.458128541707992554e-01 -8.962298184633255005e-02 -1.363655328750610352e-01 2.147902548313140869e-01 -9.957853704690933228e-02 -2.962405681610107422e-01 -2.315800189971923828e-01 7.065727561712265015e-02 2.093837708234786987e-01 7.879914715886116028e-03 1.802006065845489502e-01 9.449157118797302246e-02 -1.811023652553558350e-01 2.467403411865234375e-01 -5.394088029861450195e-01 -2.339169569313526154e-02 -2.463655918836593628e-01 2.369185443967580795e-03 -4.701831191778182983e-02 -1.856364756822586060e-01 -2.122439593076705933e-01 2.930340468883514404e-01 1.239105463027954102e-01 -1.868300698697566986e-02 1.315515190362930298e-01 -7.148353010416030884e-02 -7.600911706686019897e-02 1.694066822528839111e-02 1.597729697823524475e-02
-3.869380652904510498e-01 3.746518492698669434e-02 -4.602500703185796738e-03 -1.703334972262382507e-02 -1.267800629138946533e-01 2.052312791347503662e-01 2.181851267814636230e-01 -2.582688927650451660e-01 -5.765989050269126892e-02 -1.487080603837966919e-01 1.918560452759265900e-02 4.686136916279792786e-02 -9.698185324668884277e-02 1.380571722984313965e-01 1.701872050762176514e-01 8.814033120870590210e-02 -1.973592191934585571e-01 -2.569306492805480957e-01 2.356438934803009033e-01 -2.181862741708755493e-01 -2.215856313705444336e-02 1.933360099792480469e-01 9.621974825859069824e-02 -2.614712342619895935e-02 2.277473956346511841e-01 3.348254561424255371e-01 1.289067715406417847e-01 2.870569527149200439e-01 -5.646286532282829285e-03 3.682755678892135620e-02 -2.465914636850357056e-01 4.198549315333366394e-02
-3.989313542842864990e-01 6.812005769461393356e-03 -1.839519441127777100e-01 1.994265615940093994e-01 1.848580688238143921e-01 2.311367541551589966e-01 9.398280829191207886e-02 -1.829744130373001099e-01 -2.479604184627532959e-01 1.871428936719894409e-01 1.117702573537826538e-02 9.052776545286178589e-02 -4.718240723013877869e-02 -5.670167133212089539e-02 2.691171169281005859e-01 5.899183824658393860e-02 9.864673763513565063e-02 9.258010983467102051e-02 1.625664979219436646e-01 -2.263739258050918579e-01 -1.896574050188064575e-01 -1.999208927154541016e-01 -7.986587285995483398e-02 1.801899075508117676e-01 2.284554243087768555e-01 2.355814576148986816e-01 1.773722916841506958e-01 1.714029908180236816e-02 1.954409331083297729e-01 -2.076045125722885132e-01 8.452744781970977783e-02 -1.116660386323928833e-01
-2.500519156455993652e-01 -2.529662549495697021e-01 -8.439064770936965942e-02 -1.121709048748016357e-01 1.811677217483520508e-02 -3.347624093294143677e-02 -1.137640886008739471e-02 6.464471574872732162e-03 -1.745264530181884766e-01 7.055524270981550217e-03 1.151521131396293640e-01 -6.429586559534072876e-02 -4.356807768344879150e-01 -1.548459695186465979e-04 -9.880971163511276245e-02 -2.260771989822387695e-01 -9.479956328868865967e-02 -3.388226032257080078e-01 1.079850494861602783e-01 -1.977150440216064453e-01 -7.417730242013931274e-02 9.162698686122894287e-02 -7.308720797300338745e-02 1.711287647485733032e-01 1.355053633451461792e-01 3.110594749450683594e-01 -1.778056770563125610e-01 -1.187984794378280640e-01 3.162905275821685791e-01 8.459958247840404510e-03 2.427807003259658813e-01 1.029422730207443237e-01
-2.798404693603515625e-01 -2.423508465290069580e-01 -3.973959386348724365e-01 1.736677736043930054e-01 1.807640492916107178e-01 4.049215018749237061e-01 2.032169252634048462e-01 -1.541346162557601929e-01 3.049650043249130249e-02 -4.038777574896812439e-02 2.493329159915447235e-02 9.394041448831558228e-02 -7.572925835847854614e-02 2.182833254337310791e-01 -1.033544689416885376e-01 1.522975414991378784e-01 -9.848495572805404663e-02 -1.716877818107604980e-01 2.159683257341384888e-01 -2.020622044801712036e-02 -3.849639892578125000e-01 7.339811325073242188e-02 1.418485790491104126e-01 -1.108224317431449890e-01 1.241794899106025696e-01 1.503133326768875122e-01 8.799764327704906464e-03 -2.159375511109828949e-02 2.640381222590804100e-03 8.619803935289382935e-03 -4.369099810719490051e-02 -3.391829505562782288e-02
1.065459940582513809e-02 -6.649287790060043335e-02 -9.237007051706314087e-02 1.048938706517219543e-01 2.194904536008834839e-01 3.962492048740386963e-01 1.207535117864608765e-01 1.111751571297645569e-01 1.619193144142627716e-02 8.042443543672561646e-02 2.015274204313755035e-02 8.351331204175949097e-02 -2.697538435459136963e-01 1.810454577207565308e-02 -2.118165343999862671e-01 -7.747786119580268860e-03 -1.033526510000228882e-01 -1.029107347130775452e-01 1.139081921428442001e-02 -2.589203715324401855e-01 -4.675875231623649597e-02 1.277384012937545776e-01 -1.285646855831146240e-01 -2.546386122703552246e-01 2.367775589227676392e-01 4.074888527393341064e-01 -9.164125658571720123e-03 1.287052929401397705e-01 3.512025773525238037e-01 -1.445430796593427658e-03 2.454435080289840698e-01 3.169618546962738037e-02
-6.550611555576324463e-02 -1.343601942062377930e-01 1.647715568542480469e-01 1.450754404067993164e-01 3.120930492877960205e-01 1.799536682665348053e-02 4.310017824172973633e-02 -1.416353285312652588e-01 -2.197849005460739136e-01 -7.977604120969772339e-02 1.170406118035316467e-01 4.669275134801864624e-02 -4.079657196998596191e-01 5.953130498528480530e-02 9.338782727718353271e-02 1.710865646600723267e-01 6.137178838253021240e-02 -2.445540577173233032e-01 -1.554169952869415283e-01 -2.019441425800323486e-01 1.246374472975730896e-01 -2.882400155067443848e-01 1.282936930656433105e-01 -2.642418742179870605e-01 1.916268765926361084e-01 2.486362308263778687e-01 -2.469566464424133301e-01 1.980273723602294922e-01 5.997283756732940674e-02 -1.138776317238807678e-01 -3.863099962472915649e-02 3.295508399605751038e-02
-9.442228823900222778e-02 -7.181248068809509277e-02 -9.786517173051834106e-02 3.610624670982360840e-01 2.863443791866302490e-01 1.129422858357429504e-01 5.723799765110015869e-02 2.609036304056644440e-02 -8.275772631168365479e-02 -2.531459368765354156e-02 -2.834384739398956299e-01 2.203374058008193970e-01 -2.017959356307983398e-01 6.119200959801673889e-02 2.253201603889465332e-01 -3.643561620265245438e-03 1.718369424343109131e-01 -1.568761840462684631e-02 1.085715964436531067e-01 -3.439756631851196289e-01 -3.944773226976394653e-02 2.375500202178955078e-01 -9.757106751203536987e-02 -1.202359274029731750e-01 1.906237751245498657e-01 2.302522510290145874e-01 -2.757233977317810059e-01 1.007619500160217285e-01 2.451742887496948242e-01 5.417235940694808960e-02 1.876092851161956787e-01 6.113700103014707565e-03
3.332348912954330444e-02 -1.729912683367729187e-02 1.857858151197433472e-01 3.836995065212249756e-01 2.613787651062011719e-01 7.239997386932373047e-02 -6.072970852255821228e-02 -1.360819488763809204e-01 -2.092311345040798187e-02 -5.601610988378524780e-02 1.064546406269073486e-01 -9.894707053899765015e-02 3.387833386659622192e-02 9.866629540920257568e-02 1.284947842359542847e-01 -1.603800803422927856e-01 3.310416638851165771e-01 1.194237545132637024e-02 -8.331434428691864014e-02 -6.431131064891815186e-02 -1.509869098663330078e-01 -1.490148454904556274e-01 -1.351284384727478027e-01 -1.304452568292617798e-01 2.063605934381484985e-01 6.520370393991470337e-02 -1.321575641632080078e-01 4.744489192962646484e-01 3.416379988193511963e-01 -2.754302322864532471e-02 -3.804183751344680786e-02 -1.839967221021652222e-01
-5.859700962901115417e-02 -1.280930936336517334e-01 -3.419091701507568359e-01 1.689769178628921509e-01 1.612480580806732178e-01 1.985083520412445068e-02 -1.029039081186056137e-02 -2.757280319929122925e-02 -7.721178978681564331e-02 -1.754646003246307373e-01 -1.970818042755126953e-01 2.322850078344345093e-01 -2.217923104763031006e-01 9.976606070995330811e-02 -1.053264066576957703e-01 -5.796748399734497070e-02 3.011007905006408691e-01 -1.310505568981170654e-01 -1.255630850791931152e-01 -3.598720133304595947e-01 -1.562691628932952881e-01 2.530409395694732666e-01 -1.854341104626655579e-02 5.899271927773952484e-03 3.291988372802734375e-02 -1.140943095088005066e-01 -1.613259166479110718e-01 3.820350170135498047e-01 2.249017506837844849e-01 1.233811601996421814e-01 -3.309704363346099854e-02 -9.685425460338592529e-02
-2.110353857278823853e-01 -5.581651255488395691e-02 -1.220439299941062927e-01 1.887848079204559326e-01 -1.228507459163665771e-01 -3.593947887420654297e-01 3.095925152301788330e-01 1.972402334213256836e-01 -1.652337312698364258e-01 -2.114456295967102051e-01 3.218163251876831055e-01 1.502619870007038116e-02 -1.370435059070587158e-01 2.329741567373275757e-01 6.469412893056869507e-02 -9.198807924985885620e-02 -2.097204141318798065e-02 -1.567893326282501221e-01 -8.084584772586822510e-02 -7.616717368364334106e-02 -4.581281915307044983e-02 -6.286569684743881226e-02 5.989669356495141983e-03 2.034698799252510071e-02 1.783545613288879395e-01 2.914168834686279297e-01 3.472170233726501465e-02 2.259737402200698853e-01 8.171762339770793915e-03 1.232670694589614868e-01 -6.212511286139488220e-02 -3.595998585224151611e-01
-2.662768959999084473e-01 -2.513360679149627686e-01 -2.421337217092514038e-01 2.837892770767211914e-01 1.389294713735580444e-01 -9.978864341974258423e-02 7.072234153747558594e-02 -6.793834269046783447e-02 8.003738708794116974e-03 -1.151920482516288757e-01 -6.392703950405120850e-02 7.983800023794174194e-02 1.139324307441711426e-01 1.395124346017837524e-01 1.907437741756439209e-01 1.841932088136672974e-01 -1.869373023509979248e-02 8.385373651981353760e-02 4.547963291406631470e-02 3.615712746977806091e-02 -2.173936516046524048e-01 -3.126084059476852417e-02 1.629168987274169922e-01 1.543577909469604492e-01 1.125660836696624756e-01 4.144923985004425049e-01 -1.326923221349716187e-01 3.189704716205596924e-01 1.852245628833770752e-01 1.037749275565147400e-01 3.125995993614196777e-01 -7.317183166742324829e-02
-2.798514366149902344e-01 -2.023239880800247192e-01 -4.343683272600173950e-02 4.045110195875167847e-02 1.308521777391433716e-01 1.568337231874465942e-01 -1.156550869345664978e-01 -5.375020578503608704e-02 1.404937505722045898e-01 -2.557592391967773438e-01 2.147160768508911133e-01 -1.035574674606323242e-01 1.112055331468582153e-01 1.987614035606384277e-01 2.762529551982879639e-01 -1.585943102836608887e-01 -2.649947702884674072e-01 -1.430745273828506470e-01 1.411431878805160522e-01 -1.574214696884155273e-01 -2.054284363985061646e-01 1.950240321457386017e-02 3.512039780616760254e-02 9.252514690160751343e-02 1.574530601501464844e-01 1.723856776952743530e-01 -1.114832535386085510e-01 2.637270092964172363e-01 5.461536929942667484e-04 -2.233738899230957031e-01 -1.301307976245880127e-01 -3.644611537456512451e-01
-1.582865417003631592e-01 -2.850711047649383545e-01 -2.021359652280807495e-01 1.022872328758239746e-01 8.817656338214874268e-02 -1.316066980361938477e-01 1.022145971655845642e-01 -1.490553468465805054e-01 -1.599505096673965454e-01 -9.541197866201400757e-02 2.646554075181484222e-02 -8.369657211005687714e-03 4.987726733088493347e-02 5.198368057608604431e-02 1.745373606681823730e-01 1.635518372058868408e-01 -1.611095219850540161e-01 -1.565924882888793945e-01 2.331610172986984253e-01 -3.862123787403106689e-01 -5.301609635353088379e-01 5.040240287780761719e-02 2.120848149061203003e-01 1.378415226936340332e-01 2.197235971689224243e-01 9.022688865661621094e-02 2.724473178386688232e-02 6.963600963354110718e-02 -4.154505208134651184e-02 8.009458333253860474e-02 6.168777495622634888e-02 -1.057680025696754456e-01
-2.163855135440826416e-01 -1.023183092474937439e-01 -2.394288182258605957e-01 1.670803129673004150e-01 -3.047513775527477264e-02 3.403302282094955444e-02 1.886487603187561035e-01 2.345572412014007568e-01 -7.907962054014205933e-02 1.223753020167350769e-01 -9.229516237974166870e-02 -7.239886373281478882e-02 -1.644518226385116577e-01 5.003487318754196167e-02 1.090415641665458679e-01 -6.521612405776977539e-02 -5.015636328607797623e-03 -4.711126536130905151e-02 8.884318917989730835e-02 -8.610383421182632446e-02 8.817040920257568359e-02 3.665576279163360596e-01 -1.595926731824874878e-01 -2.711586654186248779e-01 2.211295813322067261e-01 2.677837908267974854e-01 -3.146106004714965820e-01 3.521443009376525879e-01 -5.885199084877967834e-02 2.174044400453567505e-01 -3.345840377733111382e-03 -1.762820780277252197e-01
-8.033175021409988403e-03 -7.383710145950317383e-02 2.046757377684116364e-02 8.787478506565093994e-02 3.856203556060791016e-01 3.263946175575256348e-01 -1.068269237875938416e-01 -3.986587226390838623e-01 -7.205402851104736328e-02 -5.432118102908134460e-02 5.990354344248771667e-02 1.126748695969581604e-01 -4.430743455886840820e-01 6.550217978656291962e-03 1.848225742578506470e-01 -7.360349409282207489e-03 -6.999721378087997437e-02 -2.733545899391174316e-01 -1.548060681670904160e-02 -3.443444371223449707e-01 -8.906601369380950928e-02 -2.067855931818485260e-02 -1.125798672437667847e-01 -1.094582974910736084e-01 -3.597820550203323364e-02 5.489028990268707275e-02 -1.914520189166069031e-02 1.665421277284622192e-01 1.762863695621490479e-01 -6.578416377305984497e-02 -5.450888350605964661e-02 -5.941855162382125854e-02
6.951938569545745850e-02 -2.233110517263412476e-01 -2.067462801933288574e-01 5.028156042098999023e-01 2.699979543685913086e-01 3.351932018995285034e-02 -4.507517069578170776e-02 -2.112354636192321777e-01 1.373456791043281555e-02 -3.840780630707740784e-02 6.519412994384765625e-02 -1.707952842116355896e-02 -3.076255321502685547e-01 1.076012551784515381e-01 5.828115716576576233e-02 2.057423628866672516e-02 2.652163207530975342e-01 -2.529678046703338623e-01 1.198266632854938507e-02 -1.479291319847106934e-01 -1.841292381286621094e-01 1.259502619504928589e-01 -3.419951722025871277e-02 -5.101990327239036560e-02 2.003656327724456787e-01 1.623695194721221924e-01 -3.196077793836593628e-02 1.810446977615356445e-01 8.857380598783493042e-02 8.980347961187362671e-02 1.593283563852310181e-01 2.476219534873962402e-01
-1.451082378625869751e-01 -3.277726769447326660e-01 -1.038753092288970947e-01 -3.418348729610443115e-02 -1.877641230821609497e-01 5.889810994267463684e-02 -1.265462487936019897e-01 -7.575558125972747803e-02 -1.131864413619041443e-01 -2.572943270206451416e-01 1.220814958214759827e-01 -1.075312644243240356e-01 1.626106202602386475e-01 1.435910612344741821e-01 7.531522959470748901e-02 -1.365537494421005249e-01 2.140652090311050415e-01 -8.168306201696395874e-02 6.329646706581115723e-02 -3.635649979114532471e-01 -2.427115663886070251e-02 -6.336744874715805054e-02 -3.516083359718322754e-01 1.912310272455215454e-01 2.114178538322448730e-01 8.160127699375152588e-02 -1.550903636962175369e-02 3.336386978626251221e-01 -6.784815341234207153e-02 6.545855849981307983e-02 2.525226473808288574e-01 1.821068525314331055e-01
-2.834379971027374268e-01 -4.888452216982841492e-02 1.183423623442649841e-01 1.744440197944641113e-01 -6.451100111007690430e-02 -6.425733212381601334e-03 -1.028050631284713745e-01 -3.930480778217315674e-01 -1.029549539089202881e-01 -1.512925624847412109e-01 1.860292106866836548e-01 2.729933522641658783e-02 -1.372748166322708130e-01 2.792589962482452393e-01 1.306026577949523926e-01 -2.147020846605300903e-01 -2.313997298479080200e-01 -6.434902548789978027e-02 1.193772405385971069e-01 -1.906279623508453369e-01 -2.642764449119567871e-01 -2.381485886871814728e-02 1.417734660208225250e-02 4.264569282531738281e-02 1.808941923081874847e-02 2.871844470500946045e-01 1.104067862033843994e-01 3.473199307918548584e-01 7.791193202137947083e-03 -1.440355330705642700e-01 -2.397723346948623657e-01 -1.130236964672803879e-02
-2.852024435997009277e-01 -9.937918931245803833e-02 -9.364788234233856201e-02 -4.603615403175354004e-02 3.024184107780456543e-01 -1.936530470848083496e-01 2.881903052330017090e-01 -2.725072205066680908e-01 -2.204965800046920776e-01 -8.915307372808456421e-02 1.788050234317779541e-01 -1.268939673900604248e-02 6.264599412679672241e-02 6.879487633705139160e-02 -1.334658861160278320e-01 1.333069708198308945e-02 -3.568169847130775452e-02 1.535929739475250244e-01 2.656111121177673340e-01 -3.673490881919860840e-01 -2.036532908678054810e-01 1.632435321807861328e-01 -1.662476211786270142e-01 -5.596229806542396545e-02 2.472026646137237549e-01 1.782788187265396118e-01 5.953369289636611938e-02 1.290322840213775635e-01 5.943775549530982971e-02 -2.008249610662460327e-01 -1.082569826394319534e-02 9.978052228689193726e-02
-6.934582255780696869e-03 -1.083643287420272827e-01 -4.970772564411163330e-02 2.956644594669342041e-01 2.639563083648681641e-01 1.640017181634902954e-01 -1.255220472812652588e-01 -2.830767445266246796e-02 6.097590550780296326e-02 5.238901078701019287e-02 1.273241490125656128e-01 2.044897824525833130e-01 -1.355418562889099121e-01 1.088050156831741333e-01 -4.267031326889991760e-02 -1.584507226943969727e-01 1.012039631605148315e-01 4.423341527581214905e-02 -9.730834513902664185e-02 -2.632101476192474365e-01 -3.450633883476257324e-01 -2.044324576854705811e-01 -1.062072589993476868e-01 4.310498014092445374e-02 1.376132518053054810e-01 3.280525207519531250e-01 -1.769575327634811401e-01 1.860720515251159668e-01 -2.277955878525972366e-03 2.407697737216949463e-01 -2.029768526554107666e-01 -3.270353376865386963e-01
-7.900174707174301147e-02 -2.595917284488677979e-01 1.047338917851448059e-02 3.332372009754180908e-02 2.619136869907379150e-01 1.153098195791244507e-01 3.287363946437835693e-01 -3.606300652027130127e-01 -5.472670868039131165e-02 -3.251037895679473877e-01 -5.069682002067565918e-02 4.977007582783699036e-02 -2.890928983688354492e-01 -1.967253535985946655e-01 1.234066411852836609e-01 -4.241565465927124023e-01 1.024614796042442322e-01 -2.005848139524459839e-01 -3.171159327030181885e-02 -1.217874810099601746e-01 -5.929392948746681213e-02 -1.122009605169296265e-01 -1.057634595781564713e-02 -1.942868158221244812e-02 1.803954318165779114e-02 2.373791635036468506e-01 3.393800929188728333e-02 1.653132885694503784e-01 3.885529562830924988e-02 2.478605136275291443e-02 2.017460949718952179e-02 5.599489808082580566e-02
-6.313018966466188431e-03 -2.735654115676879883e-01 -1.033945567905902863e-02 2.193831093609333038e-02 -8.567360043525695801e-02 3.717890083789825439e-01 -4.742383584380149841e-02 -2.108423598110675812e-02 -2.858887016773223877e-01 -1.828780621290206909e-01 2.192227989435195923e-01 2.864206731319427490e-01 6.405327469110488892e-02 1.902621239423751831e-01 1.851831376552581787e-01 6.112833693623542786e-02 1.869850754737854004e-01 -1.791383326053619385e-01 2.223567664623260498e-01 -2.388972342014312744e-01 -2.096888422966003418e-01 4.921024665236473083e-02 -1.733843237161636353e-01 -2.196731567382812500e-01 1.839291304349899292e-01 1.439918130636215210e-01 9.864254295825958252e-02 1.308386325836181641e-01 7.623018324375152588e-02 -1.513811945915222168e-01 -9.628122299909591675e-02 -1.870325058698654175e-01
-6.833597272634506226e-02 -6.784383952617645264e-02 4.435036331415176392e-03 2.161464691162109375e-01 2.348768115043640137e-01 -2.892564535140991211e-01 2.246673554182052612e-01 -8.996104449033737183e-02 -8.089710772037506104e-02 -8.211337029933929443e-02 3.498109579086303711e-01 1.264946311712265015e-01 -4.849392175674438477e-02 1.586560606956481934e-01 1.181800290942192078e-01 -2.745371870696544647e-02 1.265309602022171021e-01 -3.492632210254669189e-01 -1.736115515232086182e-01 1.373913511633872986e-02 8.518019318580627441e-02 4.110670089721679688e-02 9.863477945327758789e-02 1.257739365100860596e-01 2.358150184154510498e-01 2.444531619548797607e-01 -9.623721987009048462e-02 2.203634083271026611e-01 1.560892611742019653e-01 2.115097343921661377e-01 1.433944702148437500e-01 -2.949857413768768311e-01
-1.537839472293853760e-01 -4.410400986671447754e-01 -1.874102652072906494e-01 -1.354130208492279053e-01 1.422086805105209351e-01 -6.701660901308059692e-02 1.544807553291320801e-01 1.548084467649459839e-01 -8.777244389057159424e-02 -9.805885702371597290e-02 1.499513536691665649e-01 -4.886601492762565613e-02 -2.748211324214935303e-01 1.984803229570388794e-01 -2.336420714855194092e-01 -1.149194762110710144e-01 -3.048233985900878906e-01 -2.550110220909118652e-01 4.862548410892486572e-02 -2.340825051069259644e-01 -1.563792079687118530e-01 1.232905685901641846e-02 -1.334925591945648193e-01 9.318336844444274902e-02 2.140794396400451660e-01 2.519726753234863281e-01 -3.055405057966709137e-02 -2.944754064083099365e-02 2.115203142166137695e-01 9.292994439601898193e-02 -1.206171233206987381e-02 -7.816491648554801941e-03
-1.167327240109443665e-01 -2.458346784114837646e-01 -1.529155969619750977e-01 -2.242130041122436523e-01 -4.308372735977172852e-02 1.026549935340881348e-01 7.483895123004913330e-02 1.926988363265991211e-01 -1.244039237499237061e-01 -8.663775026798248291e-02 1.359142065048217773e-01 -5.503127723932266235e-02 -3.614634573459625244e-01 1.491270065307617188e-01 -1.234251782298088074e-01 -1.016450896859169006e-01 -2.026132494211196899e-02 -1.996858268976211548e-01 5.019888281822204590e-02 -1.177398860454559326e-01 -2.967872619628906250e-01 1.377915032207965851e-02 -1.332918107509613037e-01 -7.589040696620941162e-02 3.663581907749176025e-01 2.965513467788696289e-01 -3.206323459744453430e-02 -4.589386284351348877e-02 3.856101036071777344e-01 -1.242702528834342957e-01 2.064627362415194511e-03 -1.277050077915191650e-01
3.876699367538094521e-03 -2.308192849159240723e-01 7.921061664819717407e-02 -1.911239326000213623e-02 1.796850711107254028e-01 3.308106958866119385e-01 -7.994804531335830688e-02 -3.395210206508636475e-01 -4.349853098392486572e-02 -1.489986181259155273e-01 7.006375584751367569e-03 6.977386772632598877e-02 -2.480587512254714966e-01 1.591905504465103149e-01 2.138130962848663330e-01 -4.730777069926261902e-02 3.570365160703659058e-02 -1.780495345592498779e-01 1.331630796194076538e-01 -2.365171164274215698e-01 -2.507436461746692657e-02 -3.034822829067707062e-02 8.183080703020095825e-02 -3.988364338874816895e-01 1.239858660846948624e-02 3.058280050754547119e-01 -1.390320509672164917e-01 9.270299971103668213e-02 2.367859333753585815e-02 2.664133310317993164e-01 2.051664888858795166e-01 6.029986590147018433e-02
-3.094786405563354492e-01 7.570805400609970093e-02 -2.137444317340850830e-01 2.366279810667037964e-01 -3.764874860644340515e-02 -7.399404048919677734e-02 1.910947076976299286e-02 -1.847745031118392944e-01 -2.667404711246490479e-01 1.953735947608947754e-01 -3.914821520447731018e-02 3.126383200287818909e-02 1.612551659345626831e-01 -7.624169811606407166e-03 2.400733679533004761e-01 -5.383420735597610474e-02 -1.033830866217613220e-01 -2.146016061305999756e-01 5.086081475019454956e-02 -3.260234892368316650e-01 -2.308146804571151733e-01 -1.928216777741909027e-02 -4.224584996700286865e-01 7.203862816095352173e-02 3.219063580036163330e-01 1.188659742474555969e-01 2.081999741494655609e-02 8.878968656063079834e-02 1.006896272301673889e-01 -5.138996243476867676e-02 -8.770008385181427002e-02 -8.670590817928314209e-02
-2.100675106048583984e-01 7.881232351064682007e-02 1.636028736829757690e-01 2.046266794204711914e-01 5.993448197841644287e-02 -1.483272910118103027e-01 -5.928959697484970093e-03 1.550576090812683105e-01 -3.304776549339294434e-01 4.016625694930553436e-03 2.817661762237548828e-01 3.006077744066715240e-02 -2.037981450557708740e-01 3.908914327621459961e-01 4.715278372168540955e-02 -9.156715124845504761e-02 -4.256172850728034973e-02 -6.165899336338043213e-02 -1.747712045907974243e-01 -1.020956486463546753e-01 -2.617078088223934174e-02 -1.051134914159774780e-01 -1.574810445308685303e-01 -6.246941536664962769e-02 2.875022888183593750e-01 1.806694120168685913e-01 -2.746156156063079834e-01 2.203943282365798950e-01 2.512384951114654541e-01 3.212229907512664795e-02 1.459356248378753662e-01 -1.585287451744079590e-01
-4.189374670386314392e-02 -1.528930962085723877e-01 -8.084238506853580475e-03 2.816798985004425049e-01 2.125733792781829834e-01 1.117176264524459839e-01 -1.234408393502235413e-01 -3.049939274787902832e-01 -3.491901457309722900e-01 -1.553001105785369873e-01 -1.351360976696014404e-01 2.763894498348236084e-01 -1.909164488315582275e-01 -1.570994779467582703e-02 1.287878453731536865e-01 -1.960237277671694756e-03 2.157844603061676025e-01 -1.628035008907318115e-01 7.145228981971740723e-02 -9.858795255422592163e-02 -3.555760383605957031e-01 1.468120813369750977e-01 -2.003823220729827881e-01 -1.870568245649337769e-01 1.166100949048995972e-01 1.902996152639389038e-01 -1.851747483015060425e-01 2.769051305949687958e-02 -8.066605031490325928e-02 1.419208049774169922e-01 -4.547284916043281555e-02 1.045596227049827576e-01
-4.129044711589813232e-01 -3.453680276870727539e-01 8.296537399291992188e-02 2.110075764358043671e-02 -2.095993980765342712e-02 -1.442178785800933838e-01 -4.802807047963142395e-02 -1.826669275760650635e-01 -2.230757921934127808e-01 -1.117795705795288086e-01 6.228059530258178711e-02 -1.393105238676071167e-01 1.094937771558761597e-01 3.384469891898334026e-05 -8.686103671789169312e-02 1.726891845464706421e-02 3.155421838164329529e-02 -1.710907369852066040e-01 2.930510044097900391e-01 -6.785165518522262573e-02 -1.704701185226440430e-01 1.055863723158836365e-01 3.992779552936553955e-02 -4.661010950803756714e-02 3.184770345687866211e-01 3.089643418788909912e-01 1.219622865319252014e-01 8.801404386758804321e-02 1.477782428264617920e-01 -3.054514825344085693e-01 1.483807861804962158e-01 -1.386551260948181152e-01
-2.255174890160560608e-02 -3.941300883889198303e-02 -1.550723463296890259e-01 8.312270790338516235e-02 -1.153789237141609192e-01 1.590282022953033447e-01 7.887546904385089874e-03 -2.777456939220428467e-01 -1.655388176441192627e-01 -2.485994845628738403e-01 -4.248438030481338501e-02 -5.142986401915550232e-02 8.700012415647506714e-02 2.725443840026855469e-01 -5.255409702658653259e-02 -7.036650925874710083e-02 8.152940869331359863e-02 -4.038054645061492920e-01 -2.891402244567871094e-01 -4.126732349395751953e-01 5.654770135879516602e-02 -8.055561035871505737e-02 -1.894046962261199951e-01 -3.994250670075416565e-03 3.335015773773193359e-01 9.586428850889205933e-02 2.614109590649604797e-02 1.371278166770935059e-01 -1.708564162254333496e-01 6.657338142395019531e-02 1.448445022106170654e-01 6.532905995845794678e-02
-1.912537845782935619e-03 -3.013763725757598877e-01 -1.669463515281677246e-01 4.972545802593231201e-01 2.916126549243927002e-01 8.823961019515991211e-02 -3.276813775300979614e-02 -2.384636253118515015e-01 4.899867344647645950e-03 -9.008072083815932274e-04 7.977680303156375885e-03 8.870107121765613556e-03 -3.545093238353729248e-01 1.483839154243469238e-01 1.318256109952926636e-01 -4.082869738340377808e-02 2.965039312839508057e-01 -1.429547071456909180e-01 -3.510251268744468689e-02 -6.770941615104675293e-02 -7.746727019548416138e-02 1.006301417946815491e-01 -9.688726067543029785e-02 -7.009218633174896240e-02 1.520337909460067749e-01 1.382441520690917969e-01 -4.490605741739273071e-02 1.831193566322326660e-01 -2.454027347266674042e-02 3.907199576497077942e-02 1.236502155661582947e-01 2.767266035079956055e-01
-2.013207972049713135e-01 -3.482902050018310547e-01 -4.702362790703773499e-02 -5.314544960856437683e-02 2.703598514199256897e-02 -6.341627240180969238e-02 3.124613165855407715e-01 1.882410049438476562e-01 1.671677827835083008e-02 -6.807695329189300537e-02 1.678945571184158325e-01 -2.071604132652282715e-02 -3.815906643867492676e-01 -3.470070660114288330e-02 2.496830001473426819e-02 -1.332170218229293823e-01 -3.712328150868415833e-02 -2.821680605411529541e-01 1.905766278505325317e-01 -1.499440073966979980e-01 -2.015627324581146240e-01 5.655141174793243408e-02 -1.347319185733795166e-01 -1.242714896798133850e-01 1.154949441552162170e-01 3.539165556430816650e-01 2.734725475311279297e-01 1.690519391559064388e-03 1.742573231458663940e-01 -1.705034077167510986e-01 -5.989682301878929138e-02 -5.439981818199157715e-02
-2.438513338565826416e-01 3.874481841921806335e-02 6.380955874919891357e-02 8.062950521707534790e-02 -6.068779528141021729e-02 1.059050858020782471e-01 1.791886985301971436e-01 -1.054412424564361572e-01 -5.030918121337890625e-01 -3.574845790863037109e-01 2.751291692256927490e-01 1.248332634568214417e-01 -2.364586442708969116e-01 2.704859077930450439e-01 -1.079357266426086426e-01 -9.116733819246292114e-02 1.068686246871948242e-01 -1.968569457530975342e-01 5.358206573873758316e-03 5.340851377695798874e-03 -6.954742968082427979e-02 -1.079603657126426697e-01 1.350705325603485107e-01 3.682281821966171265e-02 1.634551435708999634e-01 1.921031475067138672e-01 -3.042388558387756348e-01 -2.975952997803688049e-02 -3.315787389874458313e-02 3.996779676526784897e-03 -6.752450019121170044e-02 7.622413337230682373e-03
-3.583076596260070801e-01 -2.702865935862064362e-02 -1.378056406974792480e-01 1.368654072284698486e-01 2.390592992305755615e-01 4.908006265759468079e-02 -8.116994053125381470e-02 -1.687182188034057617e-01 -2.067339420318603516e-01 -5.823006853461265564e-02 -3.242368996143341064e-02 1.083382219076156616e-01 -2.077105194330215454e-01 1.040960699319839478e-01 6.532087177038192749e-02 -1.275811195373535156e-01 2.242845147848129272e-01 -2.636789381504058838e-01 -1.117650717496871948e-01 -9.920334070920944214e-02 -1.144709512591362000e-01 1.965711712837219238e-01 -3.130090981721878052e-02 -2.904485762119293213e-01 9.863881021738052368e-02 2.653220295906066895e-01 2.990441955626010895e-02 -5.038601905107498169e-02 2.800425291061401367e-01 2.958818078041076660e-01 2.669009864330291748e-01 -7.139353454113006592e-02
-4.766693413257598877e-01 1.300702095031738281e-01 -1.107526049017906189e-01 3.227505832910537720e-02 -1.896757334470748901e-01 -2.034505754709243774e-01 3.019065260887145996e-01 1.518279127776622772e-02 -6.333096325397491455e-02 -1.779710203409194946e-01 8.375342190265655518e-02 -3.688793629407882690e-02 -2.941963076591491699e-01 -1.888638287782669067e-01 9.343696385622024536e-02 5.367493722587823868e-03 2.355350404977798462e-01 -2.227656245231628418e-01 5.756501853466033936e-02 -9.623087942600250244e-03 5.220626667141914368e-02 9.857892990112304688e-02 9.757664799690246582e-02 1.197224482893943787e-01 2.696318030357360840e-01 2.636882662773132324e-01 -1.565644703805446625e-02 1.727916151285171509e-01 1.593082584440708160e-02 1.361522525548934937e-01 -5.674932152032852173e-03 -2.506175041198730469e-01
-1.479929387569427490e-01 -1.066026836633682251e-01 -3.535727858543395996e-01 1.655202209949493408e-01 2.064137309789657593e-01 1.492181420326232910e-01 -2.267780900001525879e-01 -2.478334456682205200e-01 -1.897088289260864258e-01 1.048226282000541687e-01 4.256622865796089172e-02 2.565008029341697693e-02 -2.431224435567855835e-01 -1.019813353195786476e-03 3.774441778659820557e-02 -2.521398663520812988e-01 1.401172280311584473e-01 1.424292922019958496e-01 1.674465984106063843e-01 -1.088797580450773239e-02 -2.201525866985321045e-01 -6.182392314076423645e-02 -3.264182806015014648e-02 -7.167653739452362061e-02 1.927201449871063232e-01 4.468101859092712402e-01 9.786368347704410553e-03 2.883888781070709229e-01 3.573198989033699036e-02 -8.220466971397399902e-02 -9.155839681625366211e-02 -3.914367873221635818e-03
-1.819755882024765015e-01 -2.828118205070495605e-01 2.334754467010498047e-01 3.280832171440124512e-01 -1.239468008279800415e-01 -3.446357324719429016e-02 2.671090066432952881e-01 -1.635264307260513306e-01 5.703873559832572937e-02 -2.040752917528152466e-01 1.744937598705291748e-01 -5.468073766678571701e-03 -3.050205484032630920e-02 -4.144224897027015686e-02 1.018397882580757141e-01 -1.860544532537460327e-01 1.872537583112716675e-01 1.271828413009643555e-01 2.238219976425170898e-01 -2.158221006393432617e-01 -8.526270277798175812e-03 -7.978308200836181641e-02 -1.170632317662239075e-01 -1.480564475059509277e-01 1.222794428467750549e-01 1.769222915172576904e-01 -1.005675271153450012e-02 4.084786772727966309e-01 -1.256448179483413696e-01 1.337069272994995117e-01 -1.041782125830650330e-01 -1.984856128692626953e-01
-1.356938295066356659e-02 -2.234212160110473633e-01 5.526386201381683350e-02 4.141206294298171997e-02 3.100258409976959229e-01 1.714696735143661499e-01 3.340291976928710938e-01 -4.377668797969818115e-01 -5.899994075298309326e-02 -2.009759843349456787e-01 -3.854729607701301575e-02 4.979244619607925415e-02 -3.335938155651092529e-01 -9.369226545095443726e-02 1.701296567916870117e-01 -2.155022025108337402e-01 1.031849235296249390e-01 -1.936365067958831787e-01 -3.377421572804450989e-02 -3.144021630287170410e-01 -8.976461738348007202e-02 -1.753511577844619751e-01 9.284032881259918213e-02 -8.221188187599182129e-02 1.322886049747467041e-01 1.065783277153968811e-01 -9.457800537347793579e-03 5.675097927451133728e-02 1.226755827665328979e-01 1.703775860369205475e-02 -5.581956356763839722e-02 1.420231610536575317e-01
-2.716807425022125244e-01 -2.234047204256057739e-01 -4.048862308263778687e-02 2.120614349842071533e-01 3.169364035129547119e-01 -1.691007018089294434e-01 1.174950674176216125e-01 -5.417953059077262878e-02 -1.301563810557126999e-02 -3.294994533061981201e-01 -5.309333279728889465e-02 -6.793749332427978516e-02 -3.155435025691986084e-01 -2.950754463672637939e-01 1.915447115898132324e-01 5.684046819806098938e-02 -5.092140659689903259e-02 -1.696523427963256836e-01 2.666507102549076080e-02 3.389005362987518311e-02 -5.213277414441108704e-02 1.248129159212112427e-01 -9.840278327465057373e-02 2.711139619350433350e-02 3.623996376991271973e-01 9.634207002818584442e-03 5.436328239738941193e-03 1.634263098239898682e-01 -7.509756833314895630e-03 2.090128064155578613e-01 2.202523797750473022e-01 -1.696721464395523071e-01
-1.557166278362274170e-01 -6.566872447729110718e-02 -1.472682654857635498e-01 1.383114755153656006e-01 8.585364557802677155e-03 7.593213766813278198e-02 -2.473497986793518066e-01 -1.624935567378997803e-01 -1.781300753355026245e-01 -9.733140468597412109e-02 1.890095472335815430e-01 -1.910264939069747925e-01 -4.160925745964050293e-02 1.787062287330627441e-01 1.864616572856903076e-01 -1.631319075822830200e-01 4.788271710276603699e-02 -6.129657849669456482e-02 2.940038777887821198e-02 -2.605214118957519531e-01 -4.898073673248291016e-01 2.003247737884521484e-01 -1.975220441818237305e-01 1.599008888006210327e-01 2.620672881603240967e-01 3.275070488452911377e-01 1.017221510410308838e-01 -8.623069524765014648e-02 -8.656326681375503540e-02 -5.821603164076805115e-02 -6.359108537435531616e-02 -2.589240297675132751e-02
-1.466773357242345810e-02 -1.012708246707916260e-01 -1.275754272937774658e-01 2.556657791137695312e-01 4.121941924095153809e-01 9.978052973747253418e-02 1.446211189031600952e-01 -3.403574600815773010e-02 -2.638839185237884521e-02 -2.572526335716247559e-01 -1.616406291723251343e-01 -9.088430553674697876e-02 -2.427833527326583862e-01 9.619493037462234497e-02 2.807913720607757568e-01 5.962624400854110718e-02 1.005443185567855835e-02 -1.219327896833419800e-01 3.407189622521400452e-02 -3.862530589103698730e-01 2.799258753657341003e-02 1.120658889412879944e-01 6.397599726915359497e-02 1.944839954376220703e-01 1.269303858280181885e-01 2.597358524799346924e-01 -8.049362897872924805e-02 1.717401742935180664e-01 2.567624747753143311e-01 6.081288680434226990e-03 9.490802139043807983e-02 1.974731832742691040e-01
-1.557173728942871094e-01 -2.333179116249084473e-01 7.993856817483901978e-02 3.314689993858337402e-01 1.017015613615512848e-02 1.305229961872100830e-01 3.308395743370056152e-01 -3.490712642669677734e-01 3.866294771432876587e-02 -1.558718830347061157e-01 2.923283576965332031e-01 -3.187257796525955200e-02 4.056918248534202576e-02 -1.612718552350997925e-01 6.366805732250213623e-02 -1.311265081167221069e-01 1.297476142644882202e-01 -2.554957270622253418e-01 1.173029989004135132e-01 -1.714581809937953949e-02 -1.387283653020858765e-01 -1.772245913743972778e-01 -1.839055269956588745e-01 -3.107067644596099854e-01 7.505569607019424438e-02 9.451784193515777588e-02 -7.274021208286285400e-02 1.395069807767868042e-01 -9.481242299079895020e-02 2.967105805873870850e-02 -2.418661117553710938e-01 -1.028258875012397766e-01
-9.094058722257614136e-02 -1.683064550161361694e-01 -5.962480604648590088e-02 2.924577295780181885e-01 2.416471578180789948e-02 -2.712383568286895752e-01 1.122943907976150513e-01 -9.428506344556808472e-02 4.375028237700462341e-02 -9.503825008869171143e-02 4.657201170921325684e-01 -1.049782242625951767e-02 -1.911683939397335052e-02 -8.446370065212249756e-02 2.766596078872680664e-01 8.082324266433715820e-02 2.748797088861465454e-02 -3.759610354900360107e-01 -1.898343265056610107e-01 8.528494834899902344e-02 -1.266638934612274170e-01 -8.950846642255783081e-02 -1.896728575229644775e-02 -7.426932454109191895e-02 2.555885016918182373e-01 2.101991325616836548e-01 -1.608194261789321899e-01 1.416679620742797852e-01 1.558265537023544312e-01 1.226015985012054443e-01 8.200373500585556030e-02 -2.081211358308792114e-01
-3.465940430760383606e-02 -2.313757389783859253e-01 -7.171215862035751343e-02 1.388877779245376587e-01 2.406546622514724731e-01 2.389987111091613770e-01 3.224624097347259521e-01 -3.975033164024353027e-01 -2.379150129854679108e-02 -2.852152884006500244e-01 -1.097262054681777954e-01 1.665042154490947723e-02 -1.608284711837768555e-01 -1.020157709717750549e-01 8.925978839397430420e-02 -3.780722022056579590e-01 6.360124051570892334e-02 -1.545975059270858765e-01 -1.073570102453231812e-01 -1.478712409734725952e-01 -9.548785537481307983e-02 -1.359022855758666992e-01 -3.283791244029998779e-02 -1.043428331613540649e-01 1.374140381813049316e-01 1.035239920020103455e-01 2.433359622955322266e-01 1.948152780532836914e-01 1.166056692600250244e-01 9.923825412988662720e-02 -5.103380233049392700e-02 9.322628378868103027e-02
-3.537743091583251953e-01 -1.195842474699020386e-01 3.541839250829070807e-04 1.714740097522735596e-01 2.733537554740905762e-01 2.152164280414581299e-02 1.346555501222610474e-01 9.984499961137771606e-02 -2.211278527975082397e-01 -1.187537908554077148e-01 7.233471609652042389e-03 -1.392099857330322266e-01 -2.301207482814788818e-01 -1.728866249322891235e-01 7.043849676847457886e-02 6.168851163238286972e-03 1.050292849540710449e-01 -9.127848595380783081e-02 -2.159951180219650269e-01 -3.138528168201446533e-01 -3.869369626045227051e-02 -1.779688894748687744e-01 -1.766396909952163696e-01 -3.437977433204650879e-01 3.454672172665596008e-02 2.602380812168121338e-01 -2.812632024288177490e-01 -7.663594186305999756e-02 9.216782450675964355e-02 2.404752746224403381e-02 -1.961211860179901123e-01 -9.513858705759048462e-02
-1.309244036674499512e-01 -5.633672699332237244e-03 -5.609843134880065918e-02 1.972567588090896606e-01 1.482851058244705200e-01 -1.255134046077728271e-01 1.593701243400573730e-01 -9.945324063301086426e-02 -2.442073225975036621e-01 -1.324541419744491577e-01 1.653008311986923218e-01 1.246208176016807556e-01 1.009846180677413940e-01 2.007429897785186768e-01 -4.932168126106262207e-02 4.935075715184211731e-02 -1.680680811405181885e-01 -3.571599349379539490e-02 2.571370899677276611e-01 -3.405618965625762939e-01 -3.459161818027496338e-01 2.543910741806030273e-01 -1.894641965627670288e-01 8.519980125129222870e-03 3.325842022895812988e-01 1.503192237578332424e-03 1.805506050586700439e-01 2.871992886066436768e-01 1.074436530470848083e-01 -7.852131873369216919e-02 1.294580250978469849e-01 -1.435665972530841827e-02
-3.521851599216461182e-01 -5.782450363039970398e-02 -1.499994993209838867e-01 3.495661616325378418e-01 6.139563024044036865e-02 -4.614958539605140686e-02 2.492833733558654785e-01 3.020570147782564163e-04 3.788002580404281616e-02 -4.532087221741676331e-02 1.349045988172292709e-02 1.271222382783889771e-01 2.395123243331909180e-02 1.161908581852912903e-01 1.423876732587814331e-01 -1.743179410696029663e-01 2.951458692550659180e-01 1.221013739705085754e-01 -8.724177628755569458e-02 1.585267335176467896e-01 -1.422166228294372559e-01 -7.684970647096633911e-02 3.879324346780776978e-02 -9.598582237958908081e-02 3.848246932029724121e-01 3.399037122726440430e-01 -1.552370488643646240e-01 9.570673853158950806e-02 1.614778190851211548e-01 1.602159291505813599e-01 1.409684121608734131e-01 1.876371353864669800e-01
-2.743765413761138916e-01 1.122256144881248474e-01 -1.544101387262344360e-01 9.803229570388793945e-02 1.086656376719474792e-01 1.734519749879837036e-01 4.510270431637763977e-02 2.634495683014392853e-02 -2.954742498695850372e-02 3.675343759823590517e-04 1.654123365879058838e-01 1.247050315141677856e-01 -6.193760409951210022e-02 -5.217985063791275024e-02 2.128654867410659790e-01 6.436795741319656372e-02 -3.416474908590316772e-02 1.000138968229293823e-01 3.619929850101470947e-01 -3.243208229541778564e-01 -1.902648657560348511e-01 -1.966720819473266602e-01 -1.443739887326955795e-02 -2.464961260557174683e-02 -8.001089096069335938e-03 3.478659391403198242e-01 -2.475515007972717285e-02 5.340260863304138184e-01 -3.679141402244567871e-02 -2.856693975627422333e-02 -2.496220357716083527e-02 3.866025805473327637e-02
-1.765482276678085327e-01 -2.425046861171722412e-01 -1.786170154809951782e-01 -6.874348968267440796e-02 -1.369762420654296875e-01 6.701491028070449829e-02 2.635637223720550537e-01 -3.170887231826782227e-01 -3.303079903125762939e-01 -2.118914388120174408e-02 1.884652525186538696e-01 -4.991137608885765076e-02 4.992024600505828857e-02 1.070767045021057129e-01 -2.109418660402297974e-01 1.095192227512598038e-02 3.001684381160885096e-04 -2.204121649265289307e-01 -6.600807607173919678e-02 -3.283318579196929932e-01 -6.505072861909866333e-02 7.360559422522783279e-03 -3.972434997558593750e-01 5.191315896809101105e-03 2.167642414569854736e-01 6.132386624813079834e-02 5.016318173147737980e-04 2.138143628835678101e-01 -1.474983096122741699e-01 -1.078921463340520859e-02 -1.822513714432716370e-02 1.801866143941879272e-01
-7.156907767057418823e-02 -2.494836449623107910e-01 -8.368166163563728333e-04 -3.211059607565402985e-03 2.760063111782073975e-01 1.325598508119583130e-01 4.006486535072326660e-01 -2.937619388103485107e-01 -4.707138985395431519e-03 -2.046019434928894043e-01 -7.134617120027542114e-02 1.103501468896865845e-01 -1.152446344494819641e-01 -1.755408048629760742e-01 1.958452463150024414e-01 -3.739820420742034912e-01 1.627648808062076569e-02 -2.365494072437286377e-01 -5.822910368442535400e-02 -1.851291805505752563e-01 -1.004254519939422607e-01 -8.550694584846496582e-02 2.413771115243434906e-02 -1.294463872909545898e-01 1.402420699596405029e-01 2.987480759620666504e-01 6.875249743461608887e-02 1.496716886758804321e-01 5.284858867526054382e-02 8.604101836681365967e-02 -1.050428897142410278e-01 1.571487188339233398e-01
-4.651158154010772705e-01 6.425234675407409668e-02 -1.440808922052383423e-01 1.851677447557449341e-01 1.931626349687576294e-01 6.871530413627624512e-02 -1.963205449283123016e-02 -1.751377135515213013e-01 -1.854776293039321899e-01 2.236088067293167114e-01 4.776857420802116394e-02 7.883922010660171509e-02 1.664747148752212524e-01 3.475124835968017578e-01 1.624838262796401978e-02 -2.293297275900840759e-02 4.550139233469963074e-02 -3.157959878444671631e-01 9.907095879316329956e-02 5.027401261031627655e-03 -2.117086201906204224e-01 5.077767372131347656e-02 -7.189432531595230103e-02 1.009712810628116131e-03 2.537695467472076416e-01 3.273420631885528564e-01 1.285440567880868912e-02 -3.927869349718093872e-02 -3.694776445627212524e-02 1.291647106409072876e-01 2.262758016586303711e-01 -5.015568807721138000e-02
-2.750682830810546875e-01 -9.241872280836105347e-02 -2.484130710363388062e-01 3.892678022384643555e-01 2.123423665761947632e-01 1.489232629537582397e-01 -7.014761865139007568e-02 -9.052105247974395752e-02 -3.098623640835285187e-02 -8.224762976169586182e-03 1.630826890468597412e-01 -8.576540648937225342e-02 -1.128717511892318726e-02 1.113511621952056885e-01 -8.042018860578536987e-02 -5.200517177581787109e-02 2.866067588329315186e-01 -1.349498778581619263e-01 1.241475641727447510e-01 3.868672763928771019e-03 -9.067215770483016968e-02 -1.088496576994657516e-02 1.541085243225097656e-01 -2.676069438457489014e-01 4.611856341361999512e-01 1.832572072744369507e-01 -5.246106535196304321e-03 -1.203144937753677368e-01 1.844579279422760010e-01 6.236923858523368835e-02 1.424594819545745850e-01 -1.643910706043243408e-01
-1.399381011724472046e-01 -5.408217385411262512e-02 -1.774096637964248657e-01 3.092737197875976562e-01 3.562160432338714600e-01 1.136984303593635559e-01 -4.351983219385147095e-02 -1.312059313058853149e-01 -1.320641040802001953e-01 -2.199655175209045410e-01 -8.391711115837097168e-02 1.257696598768234253e-01 -2.238759547472000122e-01 2.814290821552276611e-01 1.048988848924636841e-01 -3.018300794064998627e-02 1.730483770370483398e-01 -7.664793729782104492e-02 1.212368682026863098e-01 -2.991888821125030518e-01 -3.068417608737945557e-01 -1.040678191930055618e-02 -1.547690927982330322e-01 -2.384191304445266724e-01 1.257447060197591782e-02 2.322795987129211426e-01 -6.971620023250579834e-02 4.558784514665603638e-02 2.264895588159561157e-01 1.404437720775604248e-01 9.410890936851501465e-02 7.415626198053359985e-02
-1.775758415460586548e-01 -1.410514712333679199e-01 -1.301649063825607300e-01 8.598339557647705078e-02 -1.271206736564636230e-01 -9.692505002021789551e-02 4.477538913488388062e-02 -1.751203536987304688e-01 2.890827879309654236e-02 -1.840529143810272217e-01 1.483487039804458618e-01 -1.174242943525314331e-01 -3.946892023086547852e-01 -2.461383342742919922e-01 -7.875002920627593994e-03 -1.886208504438400269e-01 1.938376426696777344e-01 1.471026539802551270e-01 -4.448102042078971863e-02 -2.469796389341354370e-01 -4.544991254806518555e-01 1.183881610631942749e-02 9.522191435098648071e-02 -1.985950469970703125e-01 2.640854418277740479e-01 2.076111435890197754e-01 6.316180527210235596e-02 1.416843235492706299e-01 -4.356854408979415894e-02 -3.017835132777690887e-02 4.416276887059211731e-02 -1.562867760658264160e-01
-1.588321756571531296e-03 -3.845956325531005859e-01 7.736428081989288330e-02 1.983722299337387085e-01 6.509868055582046509e-02 5.837491899728775024e-02 1.236285734921693802e-02 1.020231395959854126e-01 -2.808306515216827393e-01 -1.557841449975967407e-01 1.384007781744003296e-01 -1.344800442457199097e-01 -1.584603190422058105e-01 2.418635189533233643e-01 -2.942814826965332031e-01 -2.057159990072250366e-01 3.068578541278839111e-01 -7.719106227159500122e-02 -2.973203733563423157e-02 8.720568567514419556e-02 -2.549648880958557129e-01 6.306589394807815552e-02 1.611973159015178680e-02 -2.226196080446243286e-01 1.023839786648750305e-01 2.904219329357147217e-01 -1.002481579780578613e-01 2.593338787555694580e-01 -1.374786440283060074e-02 -1.484180837869644165e-01 -8.072673529386520386e-02 -8.578983694314956665e-02
-9.040799736976623535e-02 -9.108179062604904175e-02 -1.691665649414062500e-01 -8.356231264770030975e-03 -2.394660264253616333e-01 -1.172198634594678879e-02 2.653811275959014893e-01 -1.680100858211517334e-01 -3.258208036422729492e-01 -2.166564762592315674e-01 8.119402825832366943e-02 1.372593641281127930e-01 -9.430839866399765015e-02 2.733729183673858643e-01 -3.579728305339813232e-02 -1.855334490537643433e-01 6.418042629957199097e-02 -5.103194117546081543e-01 -7.143846899271011353e-02 -2.252831608057022095e-01 1.259939000010490417e-02 -1.230207160115242004e-01 -2.147991806268692017e-01 -1.462139636278152466e-01 2.280113101005554199e-01 1.573308557271957397e-01 3.766240552067756653e-02 2.797477133572101593e-02 1.326181832700967789e-02 7.042119652032852173e-02 1.039829477667808533e-01 -5.237295106053352356e-02
-1.589908450841903687e-01 -1.040268167853355408e-01 -8.033403009176254272e-02 2.065627723932266235e-01 2.462335675954818726e-01 -6.718502379953861237e-03 1.521186828613281250e-01 -1.962027512490749359e-02 -4.392049089074134827e-02 -4.331742525100708008e-01 -8.948824554681777954e-02 -2.294936329126358032e-01 -2.470134794712066650e-01 -2.271989434957504272e-01 9.144294261932373047e-02 -1.152908727526664734e-01 -1.314122825860977173e-01 -3.960504233837127686e-01 -3.297208622097969055e-02 -1.433240473270416260e-01 1.780384220182895660e-02 2.060515880584716797e-01 2.465529541950672865e-04 1.446125209331512451e-01 1.628759652376174927e-01 1.044313982129096985e-01 -1.156423762440681458e-01 2.108371108770370483e-01 7.757495343685150146e-02 2.268750518560409546e-01 8.861486613750457764e-02 -1.612466126680374146e-01
-2.963153123855590820e-01 -1.789957433938980103e-01 5.554405227303504944e-02 3.308426141738891602e-01 -1.335467100143432617e-01 1.567689180374145508e-01 1.208023503422737122e-01 -1.981706321239471436e-01 -7.540967315435409546e-02 -2.400159388780593872e-01 1.645747274160385132e-01 -7.705325633287429810e-02 1.326747611165046692e-02 -2.697217166423797607e-01 -4.104440286755561829e-02 5.221437290310859680e-02 1.069990471005439758e-01 -1.702057570219039917e-01 2.248701602220535278e-01 -2.418665885925292969e-01 -5.563203990459442139e-02 -1.599876135587692261e-01 -2.497707605361938477e-01 -1.681332141160964966e-01 2.047847658395767212e-01 1.726291887462139130e-02 -6.533199548721313477e-02 7.032585144042968750e-02 -1.951830089092254639e-01 2.567195296287536621e-01 -2.694808840751647949e-01 -2.804259210824966431e-02
-1.066515892744064331e-01 -3.723869621753692627e-01 -1.190954167395830154e-02 3.430091142654418945e-01 1.949236094951629639e-01 3.303326666355133057e-02 2.942558005452156067e-02 6.401148438453674316e-02 -2.380467206239700317e-01 -8.906859159469604492e-02 9.427497535943984985e-02 -8.305372297763824463e-02 8.752369135618209839e-02 2.768920660018920898e-01 1.339793503284454346e-01 1.044120416045188904e-01 1.510137915611267090e-01 4.891552776098251343e-02 1.870694756507873535e-01 -4.940479248762130737e-02 -2.497463077306747437e-01 3.895834088325500488e-02 4.368779249489307404e-03 -3.212418556213378906e-01 2.242221087217330933e-01 3.936602473258972168e-01 1.379299610853195190e-01 3.652392327785491943e-02 -8.509672246873378754e-03 -8.802685886621475220e-02 -3.812914714217185974e-02 -1.729791611433029175e-01
-2.028484791517257690e-01 -1.147718355059623718e-01 -1.233164370059967041e-01 3.350269794464111328e-01 8.343797922134399414e-02 8.569046109914779663e-02 -4.577369615435600281e-02 -1.337035093456506729e-02 1.121309213340282440e-02 -1.425886247307062149e-02 1.945342719554901123e-01 -1.476241350173950195e-01 -2.236514240503311157e-01 -3.344311714172363281e-01 5.433075129985809326e-02 -7.629200816154479980e-02 1.640135049819946289e-01 5.043063778430223465e-03 -1.538161337375640869e-01 -2.739038765430450439e-01 -1.771521568298339844e-02 -1.748311817646026611e-01 -1.762028932571411133e-01 -3.212115466594696045e-01 1.666525192558765411e-02 2.488830536603927612e-01 6.247821450233459473e-02 3.728640973567962646e-01 1.105740666389465332e-01 -1.687830090522766113e-01 3.180916979908943176e-02 -1.829171478748321533e-01
-1.386315822601318359e-01 -2.922278642654418945e-01 -8.614785224199295044e-02 -2.214251086115837097e-02 3.264070153236389160e-01 1.585981696844100952e-01 -7.052853703498840332e-02 -1.265387684106826782e-01 -6.678465753793716431e-02 -3.377368450164794922e-01 3.303450644016265869e-01 2.604878246784210205e-01 -7.891083136200904846e-03 1.563352495431900024e-01 9.700141847133636475e-02 -8.996541798114776611e-02 1.019138749688863754e-02 -8.901263028383255005e-02 1.976572349667549133e-02 2.269196137785911560e-02 -1.407483816146850586e-01 -4.454075172543525696e-02 -2.385565340518951416e-01 1.273975968360900879e-01 2.157313674688339233e-01 -2.093013674020767212e-01 -1.410584896802902222e-01 2.783755362033843994e-01 6.851098686456680298e-02 2.245481163263320923e-01 -8.969297260046005249e-02 -2.061863094568252563e-01
4.930868744850158691e-02 -1.792177557945251465e-01 1.919284346513450146e-03 1.627182364463806152e-01 1.685573011636734009e-01 2.370190471410751343e-01 -1.113984137773513794e-01 -7.828365080058574677e-03 -3.836934641003608704e-02 -2.435247749090194702e-01 1.952883303165435791e-01 4.809337854385375977e-02 -2.441894412040710449e-01 -1.434185653924942017e-01 8.825845271348953247e-02 -2.262274175882339478e-01 -1.186750233173370361e-01 -2.721621990203857422e-01 -1.387386769056320190e-01 -2.404799461364746094e-01 -1.749698817729949951e-01 9.909176081418991089e-02 -8.722510933876037598e-02 -3.936374187469482422e-02 4.282598495483398438e-01 -7.387785613536834717e-02 2.039387263357639313e-02 3.685747683048248291e-01 4.168009385466575623e-02 1.539449095726013184e-01 1.209505572915077209e-01 1.466153413057327271e-01
-2.000949531793594360e-01 -2.307358086109161377e-01 -2.337629646062850952e-01 -5.154981836676597595e-02 1.707871407270431519e-01 -4.429303482174873352e-02 9.148797020316123962e-03 1.051918193697929382e-01 -1.399156153202056885e-01 -3.216442186385393143e-03 2.888519763946533203e-01 2.026333212852478027e-01 -3.542167246341705322e-01 2.099506743252277374e-02 -3.065704405307769775e-01 -1.166069582104682922e-01 -1.090595945715904236e-01 -1.129686683416366577e-01 -4.934359341859817505e-03 -1.983614265918731689e-01 -1.852652877569198608e-01 -7.690554484724998474e-03 1.130546182394027710e-01 -2.034691534936428070e-02 2.520072460174560547e-01 1.567179858684539795e-01 -1.630214154720306396e-01 2.966811954975128174e-01 -7.973042130470275879e-02 3.095408976078033447e-01 -9.761023521423339844e-02 5.997256189584732056e-02
-2.962899506092071533e-01 -2.072073519229888916e-01 -3.361306786537170410e-01 -3.404821502044796944e-03 1.456272900104522705e-01 -5.125867947936058044e-02 -1.666304841637611389e-02 1.233165934681892395e-01 -2.147742509841918945e-01 1.745212264358997345e-02 2.836292684078216553e-01 1.268728077411651611e-01 -4.513200819492340088e-01 -1.085620298981666565e-01 -2.829369306564331055e-01 -1.337793022394180298e-01 -1.606867760419845581e-01 -1.015187427401542664e-01 1.512623671442270279e-02 -1.236005276441574097e-01 -5.615188926458358765e-02 -1.386581659317016602e-01 1.083700731396675110e-02 -8.237653225660324097e-02 1.962846070528030396e-01 1.086018234491348267e-01 -7.548465579748153687e-02 2.206513881683349609e-01 3.992195054888725281e-02 2.532419860363006592e-01 -1.828463561832904816e-02 9.423735737800598145e-02
-2.976103723049163818e-01 -1.391823589801788330e-02 -2.122967392206192017e-01 1.189391985535621643e-01 -2.267235368490219116e-01 -1.300324797630310059e-01 1.083532497286796570e-01 -2.221665903925895691e-02 -1.641562730073928833e-01 2.557351812720298767e-02 -2.463385090231895447e-02 1.398989111185073853e-01 1.437177360057830811e-01 2.188561558723449707e-01 1.178437396883964539e-01 1.125645823776721954e-02 -1.801964342594146729e-01 -2.971707582473754883e-01 2.632581889629364014e-01 -4.617348909378051758e-01 -2.159823775291442871e-01 3.112397342920303345e-02 2.762372419238090515e-02 -6.818934530019760132e-02 2.632327675819396973e-01 1.070569679141044617e-01 -1.976376771926879883e-01 2.423562705516815186e-01 -4.929617419838905334e-02 5.113889928907155991e-03 5.937537178397178650e-02 -1.669894903898239136e-02
-2.975363135337829590e-01 -8.727578073740005493e-02 -1.896940544247627258e-02 2.431550472974777222e-01 3.540330007672309875e-02 -4.853067547082901001e-02 -4.890945181250572205e-02 -3.310880064964294434e-01 -1.668351739645004272e-01 1.006232574582099915e-01 -1.536216028034687042e-02 -1.213050410151481628e-01 2.440563738346099854e-01 2.484569549560546875e-01 1.288019716739654541e-01 -8.516191691160202026e-02 -7.445131987333297729e-02 -3.110646009445190430e-01 2.777583897113800049e-01 -1.934101134538650513e-01 -1.520650684833526611e-01 5.901456996798515320e-02 -1.207238584756851196e-01 -4.129059985280036926e-02 3.586792647838592529e-01 3.154325187206268311e-01 1.201541870832443237e-01 -2.609375119209289551e-02 -1.424413621425628662e-01 -6.424067169427871704e-02 -3.441361710429191589e-02 -4.571344703435897827e-02
-1.443975418806076050e-01 -1.185184940695762634e-01 2.093138173222541809e-02 2.626701444387435913e-02 2.739608585834503174e-01 2.753409743309020996e-01 3.602194786071777344e-01 -3.764983713626861572e-01 -2.911938540637493134e-02 -3.079369664192199707e-01 -1.156672239303588867e-01 1.299944221973419189e-01 -1.414215862751007080e-01 -9.793248027563095093e-02 2.528670988976955414e-02 -4.283187985420227051e-01 1.540731042623519897e-01 -1.994074694812297821e-02 -5.313169583678245544e-02 -2.541502714157104492e-01 -5.578700453042984009e-02 -9.447420947253704071e-03 7.039517164230346680e-02 -7.446769624948501587e-02 1.403917670249938965e-01 1.577319204807281494e-01 1.340850144624710083e-01 9.010235220193862915e-02 7.418601214885711670e-02 1.343669444322586060e-01 4.873495921492576599e-02 -9.341607801616191864e-03
-1.132078468799591064e-01 -7.815195620059967041e-02 -4.532143101096153259e-02 4.695134460926055908e-01 2.943840026855468750e-01 5.552060902118682861e-02 -1.440609991550445557e-02 -7.673060148954391479e-02 -2.637614011764526367e-01 -1.151247322559356689e-01 -1.395369917154312134e-01 2.571167349815368652e-01 -1.197808459401130676e-01 1.001832410693168640e-01 8.719747513532638550e-02 -8.929728716611862183e-02 2.368889749050140381e-01 -2.825090587139129639e-01 -7.131849415600299835e-03 -1.529280245304107666e-01 -2.884577512741088867e-01 1.115133464336395264e-01 -1.376815736293792725e-01 -1.970086544752120972e-01 9.311966598033905029e-03 3.239742219448089600e-01 -1.460623145103454590e-01 -2.487514354288578033e-02 8.887531608343124390e-02 3.189812600612640381e-02 -1.304623484611511230e-02 -7.424177229404449463e-02
-3.686556220054626465e-01 -2.601260244846343994e-01 2.288853190839290619e-02 3.842023313045501709e-01 2.125063687562942505e-01 -8.061103522777557373e-02 3.157049417495727539e-02 -7.819895446300506592e-02 2.778071165084838867e-02 -2.582996785640716553e-01 1.707344055175781250e-01 1.761514693498611450e-01 9.685677289962768555e-02 5.416816100478172302e-02 -1.877908408641815186e-02 3.124698251485824585e-02 1.078777536749839783e-01 1.088596582412719727e-01 -9.808191657066345215e-02 1.137492135167121887e-01 -1.840286552906036377e-01 -7.629696279764175415e-02 6.181009486317634583e-02 -2.497257851064205170e-02 2.888269424438476562e-01 4.106870889663696289e-01 -9.243526309728622437e-02 1.526348851621150970e-02 1.341481208801269531e-01 1.448169946670532227e-01 2.159632444381713867e-01 1.075178012251853943e-01
-1.431607007980346680e-01 -2.698173820972442627e-01 -7.521537691354751587e-02 -4.121623560786247253e-02 4.212886840105056763e-02 4.224191308021545410e-01 1.050841137766838074e-01 3.014014363288879395e-01 -3.562287092208862305e-01 2.219657041132450104e-02 -3.136263415217399597e-02 -9.050276130437850952e-02 -2.549692988395690918e-02 1.837102174758911133e-01 3.383277915418148041e-03 -2.414700016379356384e-02 2.362670749425888062e-01 -8.816951513290405273e-02 -1.010361835360527039e-01 -1.626337021589279175e-01 9.741488844156265259e-02 3.128705546259880066e-02 -6.699379533529281616e-02 2.435434050858020782e-02 2.490477263927459717e-01 1.195619776844978333e-01 -8.598696440458297729e-02 4.657971262931823730e-01 5.602344870567321777e-02 1.463256180286407471e-01 1.374356169253587723e-02 -6.682921200990676880e-02
-1.431494057178497314e-01 -9.874960780143737793e-02 -6.580045074224472046e-02 1.969183385372161865e-01 9.806680679321289062e-02 -2.521752119064331055e-01 2.609684169292449951e-01 -1.543387472629547119e-01 -1.918758600950241089e-01 -1.622244268655776978e-01 2.712058126926422119e-01 1.770215108990669250e-02 -2.789439558982849121e-01 1.279082000255584717e-01 2.166678458452224731e-01 1.481599211692810059e-01 1.195956543087959290e-01 -2.446850687265396118e-01 -1.001562178134918213e-02 -1.791109144687652588e-01 3.794364631175994873e-01 -1.241998095065355301e-02 -5.706073343753814697e-02 9.255000948905944824e-02 2.452070824801921844e-02 2.302478104829788208e-01 4.254734516143798828e-02 2.642499208450317383e-01 -4.225060343742370605e-03 -5.148474127054214478e-02 -1.833016723394393921e-01 -1.939739882946014404e-01
-1.990332156419754028e-01 -2.960853278636932373e-01 -1.426229625940322876e-01 9.801900014281272888e-03 1.756404340267181396e-01 7.155049592256546021e-02 1.737077087163925171e-01 9.865012764930725098e-02 1.466748714447021484e-01 1.254725921899080276e-02 1.779513359069824219e-01 -6.934775412082672119e-02 -3.160924613475799561e-01 -2.415017932653427124e-01 5.942751839756965637e-02 -2.352720499038696289e-01 -1.749052107334136963e-02 1.544467266649007797e-02 -9.139300882816314697e-02 -2.463297359645366669e-02 -2.463869303464889526e-01 1.104780212044715881e-01 -5.157445743680000305e-02 -7.863802835345268250e-03 2.621643543243408203e-01 4.566015899181365967e-01 1.345798671245574951e-01 1.087319925427436829e-01 1.679394990205764771e-01 -1.455421000719070435e-01 1.377408802509307861e-01 -2.012263238430023193e-01
-4.303048849105834961e-01 -6.955770403146743774e-02 1.456206142902374268e-01 2.182200402021408081e-01 6.218734383583068848e-02 -9.470351040363311768e-02 2.739366590976715088e-01 -1.290589272975921631e-01 -1.800778657197952271e-01 -1.681877113878726959e-02 2.623630501329898834e-02 7.814208418130874634e-02 -1.141963675618171692e-01 1.060582697391510010e-01 -2.151745557785034180e-02 -3.288626074790954590e-01 2.002903372049331665e-01 2.094620093703269958e-02 2.456205934286117554e-01 -2.514362633228302002e-01 -5.515759065747261047e-02 -1.007005572319030762e-01 6.995369214564561844e-03 -2.453241795301437378e-01 -5.673163756728172302e-02 1.360023170709609985e-01 1.594354212284088135e-01 3.740395605564117432e-01 -2.976559847593307495e-02 -1.108349710702896118e-01 -9.666332602500915527e-02 -1.309854686260223389e-01
-2.391438335180282593e-01 -1.392269283533096313e-01 4.169490560889244080e-02 1.265030801296234131e-01 2.372945398092269897e-01 1.489098966121673584e-01 -1.226876117289066315e-02 -9.299352765083312988e-02 6.902233511209487915e-02 -7.679197937250137329e-02 2.172372937202453613e-01 -6.880528479814529419e-02 2.136690914630889893e-02 2.335442006587982178e-01 2.329506278038024902e-01 -2.321655303239822388e-02 -6.039027497172355652e-02 -9.913174808025360107e-02 1.517463326454162598e-01 -1.159151196479797363e-01 -1.377147883176803589e-01 2.127673476934432983e-03 2.823385782539844513e-02 4.248950257897377014e-02 2.646703720092773438e-01 1.954112797975540161e-01 -4.299196973443031311e-02 1.302502155303955078e-01 3.619190678000450134e-02 -3.151399791240692139e-01 -2.772850990295410156e-01 -5.195598006248474121e-01
-2.026285976171493530e-01 -5.291493237018585205e-02 3.388423100113868713e-02 6.743025034666061401e-02 5.564509332180023193e-02 -1.302082091569900513e-01 1.141108870506286621e-01 -3.510750532150268555e-01 -1.173367202281951904e-01 -2.645215690135955811e-01 8.769099414348602295e-02 1.049040704965591431e-01 4.546334967017173767e-02 9.169694781303405762e-02 1.249096915125846863e-01 -1.454826164990663528e-02 -2.720009684562683105e-01 1.101891100406646729e-01 2.418011873960494995e-01 -3.653914630413055420e-01 -1.371420472860336304e-01 3.311767876148223877e-01 -1.014413088560104370e-01 -1.863790899515151978e-01 3.593393266201019287e-01 1.328290402889251709e-01 -2.221806673333048820e-03 2.050498276948928833e-01 -4.565071687102317810e-02 -7.087346911430358887e-02 -7.201267033815383911e-02 1.125520095229148865e-01
-1.887871325016021729e-01 -2.012192010879516602e-01 4.276384413242340088e-02 2.216831892728805542e-01 5.850303918123245239e-02 -9.776503592729568481e-02 4.994656890630722046e-02 -4.098412990570068359e-01 -7.155452668666839600e-02 -2.380637079477310181e-01 1.725436002016067505e-01 -9.946039319038391113e-02 -7.536359876394271851e-02 1.260623633861541748e-01 1.937866955995559692e-02 -1.467220485210418701e-01 -3.161967098712921143e-01 -1.501562893390655518e-01 9.512852877378463745e-02 -2.158694267272949219e-01 -2.082024514675140381e-01 -5.622502416372299194e-02 1.006763130426406860e-01 9.145218878984451294e-02 2.737881243228912354e-02 3.835031688213348389e-01 1.016942858695983887e-01 1.277529597282409668e-01 1.690688543021678925e-02 -1.527910679578781128e-01 -3.178144097328186035e-01 4.702775925397872925e-02
-1.724997758865356445e-01 5.047381296753883362e-02 1.421203464269638062e-02 2.224648445844650269e-01 2.246720045804977417e-01 1.774600446224212646e-01 7.674995809793472290e-02 2.160236984491348267e-01 -1.078769937157630920e-01 -1.773976385593414307e-01 -5.524939298629760742e-02 1.408045887947082520e-01 -3.829682767391204834e-01 -5.247638747096061707e-02 -3.980515152215957642e-02 -3.048342764377593994e-01 -3.672732505947351456e-03 -1.580036431550979614e-01 -1.122582927346229553e-01 -3.664557337760925293e-01 -1.453543603420257568e-01 -1.481701135635375977e-01 9.653350710868835449e-02 -9.372343868017196655e-02 3.897134363651275635e-01 1.561080515384674072e-01 3.383625298738479614e-02 1.794316172599792480e-01 -4.784452915191650391e-02 1.500891894102096558e-01 7.775508612394332886e-02 -7.781906053423881531e-03
-1.380131691694259644e-01 -3.638575673103332520e-01 -1.293349713087081909e-01 7.675015181303024292e-02 9.103014320135116577e-02 -2.352190017700195312e-02 -4.078773781657218933e-02 -8.732777088880538940e-02 -2.194495052099227905e-01 -5.183955281972885132e-02 -1.990327797830104828e-02 -7.259609550237655640e-02 1.883524656295776367e-01 9.644440375268459320e-03 -2.023260146379470825e-01 -1.089304313063621521e-02 2.100920081138610840e-01 -3.318920433521270752e-01 -5.947829410433769226e-02 -7.931780070066452026e-02 2.950722910463809967e-02 9.064002893865108490e-03 -1.077627986669540405e-01 1.861844658851623535e-01 3.657491505146026611e-01 3.286851570010185242e-04 -6.548069417476654053e-02 4.882841408252716064e-01 1.556953042745590210e-02 -2.441853582859039307e-01 1.614802777767181396e-01 -2.999482862651348114e-02
-6.036157906055450439e-02 -2.251256108283996582e-01 -1.268245875835418701e-01 3.049453198909759521e-01 -9.665660560131072998e-02 8.260115236043930054e-02 -3.368791937828063965e-01 -2.525960206985473633e-01 -1.312662810087203979e-01 -7.706752419471740723e-02 9.817747026681900024e-02 -4.024565592408180237e-02 -3.009329922497272491e-02 7.189814932644367218e-03 -3.528621494770050049e-01 3.522644564509391785e-02 1.022024005651473999e-01 -2.481210976839065552e-01 1.537533551454544067e-01 -2.390235513448715210e-01 2.356220065848901868e-04 -1.384875364601612091e-02 1.275644600391387939e-01 -2.650990895926952362e-02 2.286423742771148682e-01 2.619003355503082275e-01 -7.762002944946289062e-02 3.199169635772705078e-01 -7.651162892580032349e-02 5.582168698310852051e-02 -2.620254177600145340e-03 -2.717266976833343506e-01
-2.120211720466613770e-01 -6.488816440105438232e-02 -8.304350194521248341e-04 1.347680687904357910e-01 -9.424664080142974854e-03 1.463515162467956543e-01 1.036408990621566772e-01 -1.297086924314498901e-01 1.478918711654841900e-03 -5.475746467709541321e-02 2.121766209602355957e-01 -9.431628137826919556e-02 -9.789780527353286743e-02 -1.359278261661529541e-01 2.089052200317382812e-01 1.184321120381355286e-01 -1.499482151120901108e-02 -2.338183857500553131e-02 4.421291649341583252e-01 -2.990558743476867676e-01 -9.413588047027587891e-02 -1.721824258565902710e-01 1.425566375255584717e-01 1.163468286395072937e-01 1.616165488958358765e-01 3.017439544200897217e-01 1.662753820419311523e-01 4.771206676959991455e-01 1.530725415796041489e-02 7.120872288942337036e-02 -7.168876379728317261e-02 -6.033523241057991982e-04
-3.314105272293090820e-01 -3.267260640859603882e-02 -1.448432058095932007e-01 2.077697366476058960e-01 -9.168981760740280151e-02 2.337774261832237244e-02 1.146104484796524048e-01 -1.527081876993179321e-01 -3.223138153553009033e-01 -1.779272556304931641e-01 1.110841706395149231e-01 -1.483174134045839310e-02 1.500262767076492310e-01 4.625227153301239014e-01 8.382910490036010742e-02 -5.950415506958961487e-02 -4.468407481908798218e-02 3.043786995112895966e-02 -1.080042198300361633e-01 -2.283408641815185547e-01 -4.591057822108268738e-02 2.137999683618545532e-01 -1.992316171526908875e-02 1.858943700790405273e-01 1.436561942100524902e-01 1.645984798669815063e-01 -2.184198647737503052e-01 1.880503147840499878e-01 -2.519631981849670410e-01 1.390142440795898438e-01 8.314111083745956421e-02 1.200556829571723938e-01
8.297323435544967651e-02 2.338389120995998383e-02 -3.436354745645076036e-04 3.331299126148223877e-01 2.050511240959167480e-01 2.432052418589591980e-02 -2.406230568885803223e-02 -1.556493043899536133e-01 -5.688517913222312927e-02 -1.539911180734634399e-01 -1.326664257794618607e-02 -1.083376724272966385e-02 -2.496773153543472290e-01 3.917152062058448792e-02 4.248915612697601318e-01 -9.681166708469390869e-02 3.896356746554374695e-02 -3.370885550975799561e-02 -1.303824484348297119e-01 -3.188209533691406250e-01 -2.951900362968444824e-01 1.962847113609313965e-01 1.368962824344635010e-01 1.085666939616203308e-01 3.103446662425994873e-01 6.043973565101623535e-02 -2.447751760482788086e-01 8.442314714193344116e-02 2.629529237747192383e-01 1.198484823107719421e-01 -7.152356952428817749e-02 -1.789127942174673080e-03
-3.102603256702423096e-01 1.930580474436283112e-02 3.842798247933387756e-02 -2.602619817480444908e-03 1.708692312240600586e-01 -2.456225641071796417e-02 -6.839421577751636505e-03 -1.080465391278266907e-01 -5.164280533790588379e-02 -4.183290153741836548e-02 3.918187022209167480e-01 -5.052816495299339294e-02 -2.116428911685943604e-01 -1.361989229917526245e-01 -1.060530021786689758e-01 -3.708321750164031982e-01 2.830811738967895508e-01 -1.488960813730955124e-02 -1.885696202516555786e-01 -2.293068021535873413e-01 -3.639456927776336670e-01 5.354679748415946960e-02 4.279404506087303162e-02 -5.533820763230323792e-02 2.881340980529785156e-01 6.413315981626510620e-02 2.500631846487522125e-02 1.053417772054672241e-01 -1.880038715898990631e-02 1.328910887241363525e-01 -3.845638409256935120e-02 -2.463746964931488037e-01
-4.233654439449310303e-01 -2.340003848075866699e-01 3.618603944778442383e-02 1.728089302778244019e-01 -2.163191288709640503e-01 7.110720872879028320e-02 -5.061772465705871582e-02 -3.131931424140930176e-01 -1.064155101776123047e-01 -3.033780753612518311e-01 -1.262103766202926636e-01 -2.555554360151290894e-02 -1.173529773950576782e-02 4.098373651504516602e-02 -1.727715432643890381e-01 -2.347041964530944824e-01 -1.764030009508132935e-01 -8.529248088598251343e-02 2.005637735128402710e-01 -2.854889333248138428e-01 -1.388992816209793091e-01 -3.316596522927284241e-02 5.566224828362464905e-02 -4.777663946151733398e-02 1.671410799026489258e-01 1.130424439907073975e-01 1.702200323343276978e-01 2.795992195606231689e-01 -4.277195408940315247e-02 5.481877923011779785e-02 -5.961112305521965027e-02 -1.829831600189208984e-01
-2.724336683750152588e-01 9.404298663139343262e-02 2.666258369572460651e-04 2.036968171596527100e-01 1.571795344352722168e-01 -7.715786248445510864e-02 1.202011182904243469e-01 1.349802166223526001e-01 -5.748326703906059265e-02 5.733836442232131958e-03 2.335261702537536621e-01 -1.696175485849380493e-01 -2.578055560588836670e-01 3.023779988288879395e-01 -1.268722712993621826e-01 2.867821045219898224e-02 9.194541722536087036e-02 -1.705050915479660034e-01 -2.439097613096237183e-01 -2.077291011810302734e-01 7.443228736519813538e-03 -1.443895846605300903e-01 -1.305614560842514038e-01 -1.907600760459899902e-01 2.713873684406280518e-01 2.670808434486389160e-01 -2.001264393329620361e-01 5.025258287787437439e-02 3.282339572906494141e-01 6.012902036309242249e-02 1.914226710796356201e-01 2.441627904772758484e-02
-3.209207653999328613e-01 -3.893370926380157471e-02 -2.011679708957672119e-01 6.714484095573425293e-02 -2.339402139186859131e-01 -9.881266951560974121e-02 2.436132133007049561e-01 3.089734353125095367e-02 -1.292281001806259155e-01 9.033206105232238770e-02 2.880614697933197021e-01 3.779293969273567200e-02 -1.324421167373657227e-01 3.293626382946968079e-02 5.338103696703910828e-02 -4.478656873106956482e-02 -1.540324836969375610e-01 -1.512933820486068726e-01 2.037543654441833496e-01 -4.201932847499847412e-01 -3.692195415496826172e-01 1.543818861246109009e-01 1.447397917509078979e-01 2.418295107781887054e-02 3.124172687530517578e-01 1.245087832212448120e-01 4.177490249276161194e-02 -8.115626405924558640e-05 -9.444423764944076538e-02 1.001615449786186218e-01 1.087474897503852844e-01 3.097147122025489807e-02
-1.168139353394508362e-01 -1.216785237193107605e-01 -2.558095008134841919e-02 2.103351242840290070e-02 1.238965764641761780e-01 1.917729377746582031e-01 9.340623021125793457e-02 4.381445422768592834e-02 -1.570294201374053955e-01 6.427092850208282471e-02 3.533183336257934570e-01 -1.519638597965240479e-01 -3.343302607536315918e-01 -1.133136376738548279e-01 4.689936339855194092e-02 -1.229543611407279968e-01 4.331289976835250854e-02 -8.288417756557464600e-02 -1.205152869224548340e-01 9.173415601253509521e-02 -1.652234941720962524e-01 -1.566267162561416626e-01 -1.305190771818161011e-01 -3.763995468616485596e-01 8.839710056781768799e-02 4.130222797393798828e-01 -2.166506350040435791e-01 1.719666421413421631e-01 4.540826752781867981e-02 1.198195293545722961e-01 -9.758942574262619019e-02 -2.568059265613555908e-01
-1.606627404689788818e-01 -1.549386829137802124e-01 -2.539481520652770996e-01 3.290617372840642929e-03 1.598403304815292358e-01 6.329677253961563110e-02 -7.596942782402038574e-02 2.855687029659748077e-02 -2.185274660587310791e-01 -7.177715003490447998e-02 2.556117475032806396e-01 9.796194732189178467e-02 -2.879382371902465820e-01 -2.994868457317352295e-01 -2.717641294002532959e-01 -1.138208210468292236e-01 -3.866185620427131653e-02 -1.916490197181701660e-01 -1.296760439872741699e-01 -2.848142087459564209e-01 -3.224868774414062500e-01 -2.959408052265644073e-02 2.762119472026824951e-02 -1.037140712141990662e-01 2.357438206672668457e-01 1.026824936270713806e-01 -8.608807623386383057e-02 3.022740483283996582e-01 -5.518126115202903748e-02 1.509967297315597534e-01 -8.122271299362182617e-02 1.113243922591209412e-01
-3.915046453475952148e-01 -2.397546768188476562e-01 -1.405058950185775757e-01 2.317264825105667114e-01 9.223739802837371826e-02 2.929315567016601562e-01 1.356177628040313721e-01 -8.928482979536056519e-02 5.848288536071777344e-02 -2.986019663512706757e-02 -1.047843135893344879e-02 7.283760607242584229e-02 -1.553565114736557007e-01 1.343137817457318306e-03 -9.076340496540069580e-02 1.458371132612228394e-01 -1.374344974756240845e-01 -1.108090579509735107e-01 1.981390118598937988e-01 -1.602072566747665405e-01 1.381407827138900757e-01 -1.391570549458265305e-02 9.790211170911788940e-02 -2.515135705471038818e-02 4.888457357883453369e-01 4.391650110483169556e-02 -1.514090150594711304e-01 -2.289012372493743896e-01 1.150997355580329895e-01 2.507939040660858154e-01 -1.174732819199562073e-01 -6.117219454608857632e-04
-3.214969336986541748e-01 -1.939246803522109985e-01 -1.713058054447174072e-01 1.688415259122848511e-01 1.594669371843338013e-02 -1.284244209527969360e-01 6.863074004650115967e-02 -1.052977070212364197e-01 -2.231366559863090515e-02 2.293451428413391113e-01 -7.847382128238677979e-02 1.924589835107326508e-02 1.650523543357849121e-01 2.675394415855407715e-01 2.357717901468276978e-01 1.649755239486694336e-01 5.464401096105575562e-03 -3.467991948127746582e-01 6.617216020822525024e-02 -2.206193655729293823e-01 -1.215155422687530518e-01 -2.418619208037853241e-02 -1.533407866954803467e-01 -1.719094067811965942e-02 3.178065717220306396e-01 2.016828209161758423e-01 -2.704137004911899567e-02 2.451693117618560791e-01 -2.561772428452968597e-02 1.638065576553344727e-01 2.796030342578887939e-01 -8.179441839456558228e-02
4.226595908403396606e-02 -3.915295302867889404e-01 1.275165379047393799e-01 1.217484623193740845e-01 -1.161768883466720581e-01 6.989450752735137939e-02 3.015849553048610687e-02 -5.331446975469589233e-02 -3.561564683914184570e-01 -6.211392581462860107e-02 1.003706976771354675e-01 -1.097287312150001526e-01 -2.113492041826248169e-01 4.057984054088592529e-01 4.497215896844863892e-02 -1.702897995710372925e-01 2.498685270547866821e-01 4.945592954754829407e-02 8.010135591030120850e-02 -1.713247299194335938e-01 -1.196047812700271606e-01 1.189230531454086304e-01 -3.697060048580169678e-03 -3.319163322448730469e-01 8.166871964931488037e-02 2.424287050962448120e-01 -9.807299822568893433e-02 1.819589883089065552e-01 -7.974259555339813232e-02 -1.283335983753204346e-01 -1.677689254283905029e-01 -9.813637472689151764e-03
-1.179493442177772522e-01 -1.705426275730133057e-01 1.241883710026741028e-01 2.835569083690643311e-01 7.570289820432662964e-02 2.487631887197494507e-01 1.381943225860595703e-01 -1.878758519887924194e-01 -1.200337409973144531e-01 -3.956657350063323975e-01 2.244398891925811768e-01 -4.288692399859428406e-02 1.281525939702987671e-01 -7.077749073505401611e-02 -6.635751575231552124e-02 -1.876934617757797241e-01 1.556011736392974854e-01 4.016611725091934204e-02 2.369119822978973389e-01 -1.143389716744422913e-01 -2.925627119839191437e-02 1.781601086258888245e-02 -1.660735458135604858e-01 -6.116357818245887756e-02 8.489252068102359772e-04 2.380725294351577759e-01 3.172796666622161865e-01 3.868353664875030518e-01 -1.207753717899322510e-01 -7.378395646810531616e-02 1.939730346202850342e-02 3.894069697707891464e-03
-2.864347100257873535e-01 5.101843923330307007e-02 -7.820783555507659912e-02 3.058695495128631592e-01 2.113878428936004639e-01 1.124864071607589722e-01 2.589559555053710938e-02 1.630678623914718628e-01 6.696408987045288086e-02 -3.803355991840362549e-02 7.448894530534744263e-02 -1.686356961727142334e-01 -5.373198539018630981e-02 3.053540587425231934e-01 7.131882756948471069e-02 -1.273177862167358398e-01 1.924245059490203857e-01 -1.686472445726394653e-01 -8.671331405639648438e-02 -1.823112964630126953e-01 -3.128429129719734192e-02 -4.252493754029273987e-02 1.072876155376434326e-01 -1.881837546825408936e-01 4.672754406929016113e-01 2.218617647886276245e-01 -2.232528664171695709e-02 -1.691661924123764038e-01 3.331924080848693848e-01 6.806979328393936157e-02 3.950390592217445374e-02 -6.249766051769256592e-02
-1.063223481178283691e-01 -2.201118469238281250e-01 -1.200409531593322754e-01 1.378257870674133301e-01 2.385975271463394165e-01 1.389011442661285400e-01 2.845844328403472900e-01 -2.942900657653808594e-01 -4.535122215747833252e-02 -3.042410612106323242e-01 -1.050077825784683228e-01 -7.901836186647415161e-02 -2.714931070804595947e-01 -1.966485232114791870e-01 4.839279875159263611e-02 -3.469498455524444580e-01 7.615147531032562256e-02 -2.160889208316802979e-01 -1.340648233890533447e-01 -2.732445299625396729e-01 -2.196382731199264526e-01 -1.344743221998214722e-01 6.773199141025543213e-02 -9.525410085916519165e-02 1.532856673002243042e-01 7.977056503295898438e-02 1.500997990369796753e-01 1.527929604053497314e-01 7.007241994142532349e-02 -1.094765216112136841e-02 -1.007868051528930664e-01 -3.513721749186515808e-04
-3.301516771316528320e-01 -7.131230831146240234e-02 1.304655075073242188e-01 3.035969287157058716e-02 1.217069551348686218e-01 -1.092285737395286560e-01 1.910248547792434692e-01 -8.963000029325485229e-02 -2.434523105621337891e-01 -9.895902127027511597e-02 8.596421033143997192e-02 1.326093077659606934e-01 -3.394621610641479492e-02 -7.635331153869628906e-02 1.051914244890213013e-01 -4.310199618339538574e-02 -6.193628907203674316e-02 -1.557864807546138763e-02 3.171978592872619629e-01 -3.804272413253784180e-01 -1.613181978464126587e-01 -4.839238151907920837e-02 5.150265991687774658e-02 -1.899881288409233093e-03 2.205714434385299683e-01 3.645529150962829590e-01 2.727525532245635986e-01 3.158834576606750488e-01 -7.180351018905639648e-02 6.401829421520233154e-02 -1.854722201824188232e-01 5.423347279429435730e-02
8.229080587625503540e-03 5.624184757471084595e-02 -9.739769250154495239e-02 1.539922952651977539e-01 3.336628079414367676e-01 2.385977357625961304e-01 -4.668985679745674133e-02 -1.634461730718612671e-01 -7.979176938533782959e-02 -1.649948507547378540e-01 -4.531894251704216003e-02 3.033162094652652740e-02 -2.183952480554580688e-01 1.405611336231231689e-01 1.512007862329483032e-01 -2.381993234157562256e-01 8.971562236547470093e-02 -2.882273495197296143e-01 2.049891352653503418e-01 -3.337535262107849121e-01 -1.040194407105445862e-01 -1.742917229421436787e-03 -2.106579020619392395e-02 -3.184912204742431641e-01 8.663542568683624268e-02 2.211640328168869019e-01 -1.926681399345397949e-01 6.293226778507232666e-02 6.381417810916900635e-02 2.918247878551483154e-01 1.564345806837081909e-01 1.197937875986099243e-01
-1.934472173452377319e-01 -1.261993497610092163e-01 -6.109520420432090759e-02 2.443800121545791626e-02 -2.824379503726959229e-01 -1.466336697340011597e-01 1.799683123826980591e-01 -1.751945763826370239e-01 -2.431318908929824829e-01 1.387557014822959900e-02 2.194132655858993530e-01 2.142574638128280640e-01 -7.496098428964614868e-02 -2.703077346086502075e-02 8.528037369251251221e-02 -2.238093316555023193e-01 -5.294089764356613159e-02 -8.178121596574783325e-02 5.102290213108062744e-02 -1.839990317821502686e-01 -1.913255304098129272e-01 1.114893108606338501e-01 1.274399459362030029e-01 1.352264881134033203e-01 3.214147388935089111e-01 1.945629268884658813e-01 -2.203869819641113281e-01 3.363690972328186035e-01 -1.571923941373825073e-01 2.655218541622161865e-01 -9.864491969347000122e-02 -1.535229533910751343e-01
6.204697117209434509e-02 -1.545527428388595581e-01 -5.083580687642097473e-02 -1.617076061666011810e-02 -1.749238744378089905e-02 1.098093390464782715e-01 -1.428920328617095947e-01 -3.897497951984405518e-01 -1.461072117090225220e-01 -2.753697335720062256e-01 3.983938097953796387e-01 -3.026769757270812988e-01 -1.706193685531616211e-01 -1.355927158147096634e-02 5.587886273860931396e-02 1.202330067753791809e-01 -1.477164588868618011e-02 -1.369893252849578857e-01 -1.825899183750152588e-01 -2.645482122898101807e-01 9.191359393298625946e-03 -3.583546727895736694e-02 -5.844334140419960022e-02 9.448989480733871460e-02 3.143647015094757080e-01 2.153869718313217163e-01 -1.295153349637985229e-01 4.257421009242534637e-03 1.141401305794715881e-01 -2.653608024120330811e-01 2.108019776642322540e-02 9.182202816009521484e-02
-4.064387828111648560e-02 -1.758711785078048706e-01 -2.141043096780776978e-01 3.655791282653808594e-02 1.204927265644073486e-01 2.800162136554718018e-01 2.937463521957397461e-01 -2.509841322898864746e-01 8.440786600112915039e-02 3.722665086388587952e-02 1.294978111982345581e-01 1.002376005053520203e-01 -6.873128004372119904e-03 2.502992451190948486e-01 6.566283851861953735e-02 9.506078809499740601e-02 -2.852133214473724365e-01 -9.234724193811416626e-02 9.554018825292587280e-02 -1.631571054458618164e-01 -1.666916161775588989e-01 2.204772979021072388e-01 8.446772117167711258e-04 8.253294974565505981e-02 2.566824555397033691e-01 1.484152227640151978e-01 -4.044627770781517029e-02 3.357262313365936279e-01 1.028399914503097534e-01 5.970405042171478271e-02 -1.902646720409393311e-01 -3.243856132030487061e-01
5.595915764570236206e-02 1.885680481791496277e-02 -6.297914683818817139e-02 3.335767686367034912e-01 3.059414327144622803e-01 -3.549273824319243431e-03 -9.072683751583099365e-02 -1.091019436717033386e-01 -1.312328577041625977e-01 -1.321869343519210815e-01 1.520413160324096680e-02 -4.155019298195838928e-02 -2.240405529737472534e-01 8.081443607807159424e-02 4.417739808559417725e-01 -1.416229456663131714e-01 -9.321092069149017334e-02 -6.271773576736450195e-02 -5.158147215843200684e-02 -1.155126392841339111e-01 -1.954211890697479248e-01 2.243031114339828491e-01 -1.159204356372356415e-02 1.035980954766273499e-01 3.341633975505828857e-01 1.488666981458663940e-01 -2.233765572309494019e-01 3.089190647006034851e-02 3.086990416049957275e-01 1.599166244268417358e-01 -1.149783432483673096e-01 -1.103008911013603210e-01
-1.222020238637924194e-01 -1.110514104366302490e-01 -1.620773375034332275e-01 3.161543607711791992e-01 9.903211146593093872e-02 -2.169521152973175049e-01 7.956384867429733276e-02 -8.391369879245758057e-02 -1.822990477085113525e-01 -1.480588763952255249e-01 1.747792214155197144e-01 9.557244926691055298e-02 -1.170003116130828857e-01 7.439247518777847290e-02 3.024557232856750488e-01 2.291649430990219116e-01 -1.315774619579315186e-01 -2.732563018798828125e-01 9.557216614484786987e-02 9.839170612394809723e-03 8.364374935626983643e-02 -5.924366787075996399e-02 2.368325181305408478e-02 -3.371413797140121460e-02 2.904616296291351318e-01 8.004760742187500000e-02 2.358421087265014648e-01 3.210890889167785645e-01 1.537115871906280518e-01 1.813282519578933716e-01 -1.292717270553112030e-02 -3.140428960323333740e-01
-1.436028778553009033e-01 -1.665767133235931396e-01 -4.486064016819000244e-01 1.638083159923553467e-01 1.428966522216796875e-01 1.402853727340698242e-01 1.786009818315505981e-01 -8.094188570976257324e-02 1.875739693641662598e-01 -2.222104072570800781e-01 8.552138507366180420e-02 1.251267492771148682e-01 -8.028446137905120850e-02 1.186811551451683044e-01 -1.487710028886795044e-01 -2.001104503870010376e-01 2.459333240985870361e-01 -1.323326141573488712e-03 1.725777834653854370e-01 -7.429332286119461060e-02 9.128317236900329590e-02 -5.015515256673097610e-03 -1.162337213754653931e-01 2.083208709955215454e-01 2.845146656036376953e-01 1.830681562423706055e-01 -1.484320759773254395e-01 2.573937475681304932e-01 -8.004762977361679077e-02 -6.892692297697067261e-02 -2.657738029956817627e-01 -9.574229270219802856e-02
-1.005906015634536743e-01 -3.397646546363830566e-01 -2.116492092609405518e-01 9.577426314353942871e-02 8.938660472631454468e-02 -1.120755970478057861e-01 3.851456567645072937e-02 -1.602953523397445679e-01 -2.773652076721191406e-01 7.074152678251266479e-02 3.566413819789886475e-01 -9.409621357917785645e-02 6.785999983549118042e-02 1.675589084625244141e-01 -1.730851233005523682e-01 -3.208383619785308838e-01 1.775114536285400391e-01 -2.503108978271484375e-02 1.657695621252059937e-01 -2.777472138404846191e-01 -1.366209983825683594e-01 -8.420005440711975098e-02 -4.878113791346549988e-02 -6.530317664146423340e-02 3.919138908386230469e-01 -9.654925763607025146e-02 -6.825353950262069702e-02 1.970036923885345459e-01 -7.003083825111389160e-02 5.201462283730506897e-02 -7.696712762117385864e-02 -1.025093998759984970e-02
-6.134417280554771423e-02 -9.523739665746688843e-02 2.515103667974472046e-02 9.693896025419235229e-02 -7.536315172910690308e-02 -2.580038905143737793e-01 8.025309070944786072e-03 -1.771907806396484375e-01 -3.380126655101776123e-01 -3.970656543970108032e-02 2.153027802705764771e-01 9.926093369722366333e-02 -3.485897779464721680e-01 4.391569644212722778e-03 -2.778832316398620605e-01 5.332077667117118835e-02 1.006893217563629150e-01 -2.285969406366348267e-01 1.749979257583618164e-01 -2.470006793737411499e-01 -1.393013149499893188e-01 6.640017777681350708e-02 5.884517729282379150e-02 2.554112672805786133e-01 4.133861958980560303e-01 1.134411916136741638e-01 2.942030131816864014e-02 1.736543476581573486e-01 8.997414261102676392e-02 1.251665949821472168e-01 -9.329307079315185547e-02 7.754193246364593506e-02
-6.451749056577682495e-02 5.169698968529701233e-02 -2.782664299011230469e-01 2.128815501928329468e-01 5.606792122125625610e-02 1.683276593685150146e-01 1.807260699570178986e-02 -4.589733853936195374e-02 -1.921104192733764648e-01 -1.375754922628402710e-01 4.061504304409027100e-01 -1.458645164966583252e-01 -2.082557678222656250e-01 -2.797659114003181458e-02 8.486092835664749146e-02 -1.161718741059303284e-01 1.100136190652847290e-01 1.502463370561599731e-01 3.694092482328414917e-02 -2.705124765634536743e-02 1.583635061979293823e-01 2.252129465341567993e-01 -2.220399230718612671e-01 2.208493351936340332e-01 2.330586016178131104e-01 3.066758513450622559e-01 -1.154777929186820984e-01 3.343007341027259827e-02 3.231977224349975586e-01 2.098264396190643311e-01 -8.590688556432723999e-02 -1.589084416627883911e-02
-1.335510611534118652e-01 -2.504730224609375000e-01 3.199006197974085808e-03 1.208948120474815369e-01 2.223481424152851105e-02 -8.676584810018539429e-02 1.348942518234252930e-01 -1.074357181787490845e-01 -1.942251920700073242e-01 -1.963391304016113281e-01 2.043592482805252075e-01 1.120781525969505310e-02 -1.100265458226203918e-01 -6.691601872444152832e-02 -2.909293472766876221e-01 -2.695489227771759033e-01 -8.975249528884887695e-02 4.314961284399032593e-02 2.428757101297378540e-01 -2.292704284191131592e-01 -3.289042413234710693e-01 1.779297590255737305e-01 -1.776919886469841003e-02 6.187033280730247498e-02 3.516274690628051758e-01 1.391888260841369629e-01 -3.086099401116371155e-02 -5.571484938263893127e-02 2.484524995088577271e-01 -2.417946010828018188e-01 1.817792505025863647e-01 -9.611801058053970337e-02
-2.570791244506835938e-01 -9.939119219779968262e-02 -1.463997960090637207e-01 5.345389991998672485e-02 1.591886579990386963e-02 2.901573479175567627e-01 2.099169790744781494e-01 3.883866220712661743e-02 -5.693356692790985107e-02 -2.092595994472503662e-01 9.822751581668853760e-02 3.991401568055152893e-02 -2.713304758071899414e-01 -2.326887473464012146e-02 -3.112716786563396454e-02 -1.708447933197021484e-01 -2.784234583377838135e-01 -2.088617905974388123e-02 -2.661156654357910156e-01 -3.150427937507629395e-01 -2.202155739068984985e-01 1.405598372220993042e-01 -2.185222692787647247e-02 -6.900315731763839722e-02 4.229547977447509766e-01 -5.820619687438011169e-02 1.420934200286865234e-01 1.542134433984756470e-01 1.461134105920791626e-01 1.857789754867553711e-01 5.915620923042297363e-02 1.510770525783300400e-03
-4.528356492519378662e-01 5.474863573908805847e-02 1.224415525794029236e-01 1.299548894166946411e-01 -3.153641521930694580e-02 2.190960347652435303e-01 2.115957289934158325e-01 -1.120851412415504456e-01 -1.038789227604866028e-01 -2.756257057189941406e-01 4.169643297791481018e-02 -4.010656103491783142e-02 -7.176406681537628174e-02 1.132972538471221924e-01 1.447385549545288086e-01 1.184450462460517883e-01 -1.878159344196319580e-01 -1.045242547988891602e-01 1.876364946365356445e-01 -3.525868654251098633e-01 -1.162740662693977356e-01 -4.317920655012130737e-02 5.066448450088500977e-02 4.320321604609489441e-02 1.792008280754089355e-01 3.358729183673858643e-01 1.352680325508117676e-01 1.757114678621292114e-01 -1.259428113698959351e-01 1.700832843780517578e-01 -2.066228985786437988e-01 5.946061015129089355e-02
-2.278130687773227692e-02 -3.944230079650878906e-01 6.873927265405654907e-02 3.118468225002288818e-01 1.462058722972869873e-01 7.544071972370147705e-02 5.687164515256881714e-02 1.762888282537460327e-01 -3.625324964523315430e-01 -7.070721685886383057e-02 4.354912787675857544e-02 -7.892462611198425293e-02 -1.929655522108078003e-01 1.842678040266036987e-01 -3.048962056636810303e-01 -1.224979609251022339e-01 1.332049369812011719e-01 -1.873402595520019531e-01 1.899009756743907928e-02 6.328950822353363037e-02 -1.027220338582992554e-01 1.371930092573165894e-01 4.922804981470108032e-02 -1.885594427585601807e-01 3.764861449599266052e-02 3.155376017093658447e-01 -4.957259818911552429e-02 2.910448610782623291e-01 7.555168122053146362e-02 -1.467474848031997681e-01 -1.281972378492355347e-01 2.154555916786193848e-02
-5.361557602882385254e-01 -9.767123311758041382e-02 -1.921284496784210205e-01 2.945896387100219727e-01 1.040968522429466248e-01 -3.132129088044166565e-02 1.091579645872116089e-01 -2.107355371117591858e-02 6.406144052743911743e-02 -2.808716893196105957e-01 -3.055154904723167419e-02 5.179754644632339478e-02 -1.693302989006042480e-01 7.887443900108337402e-02 9.643842279911041260e-02 2.718943655490875244e-01 -4.693419486284255981e-02 3.049301728606224060e-02 -1.562650501728057861e-01 -8.766160346567630768e-03 -3.033885359764099121e-01 -7.476413249969482422e-02 -1.455278247594833374e-01 -2.175606787204742432e-01 2.310468107461929321e-01 5.849820002913475037e-02 1.836713403463363647e-01 1.373457759618759155e-01 8.190410584211349487e-02 1.111345589160919189e-01 4.392740502953529358e-02 1.619511395692825317e-01
-7.257321476936340332e-02 -2.284260839223861694e-01 -1.203800141811370850e-01 -5.586232524365186691e-03 1.948877573013305664e-01 2.945158779621124268e-01 2.212302535772323608e-01 -4.328631162643432617e-01 3.088779933750629425e-02 -3.892848193645477295e-01 -1.324068475514650345e-02 1.348038315773010254e-01 -2.428292632102966309e-01 -1.259150356054306030e-01 1.696180701255798340e-01 -3.111261725425720215e-01 1.496423482894897461e-01 -2.923952788114547729e-02 -9.670883417129516602e-02 -1.936301589012145996e-01 -8.083264529705047607e-02 -5.616952106356620789e-02 1.020681485533714294e-01 -6.252862513065338135e-02 1.958418339490890503e-01 1.550417840480804443e-01 1.571042537689208984e-01 6.714305281639099121e-02 9.010440856218338013e-02 -2.521781064569950104e-02 -1.189089845865964890e-02 3.428790345788002014e-02
-7.771452516317367554e-02 -1.866798102855682373e-01 -1.610470265150070190e-01 6.422418355941772461e-02 3.346140980720520020e-01 8.223411440849304199e-02 2.409580945968627930e-01 -4.061402380466461182e-01 -9.620492905378341675e-02 -3.516819477081298828e-01 -6.649249047040939331e-02 -5.790879949927330017e-02 -2.870160937309265137e-01 -1.299408376216888428e-01 -9.286047518253326416e-02 -3.162125349044799805e-01 9.548582881689071655e-02 -1.517979204654693604e-01 -1.186101809144020081e-01 -3.121382594108581543e-01 -1.926141530275344849e-01 -8.698505163192749023e-02 9.318992495536804199e-02 7.995986379683017731e-03 1.073915734887123108e-01 9.976575523614883423e-02 7.351602613925933838e-02 3.342007473111152649e-02 -4.818874225020408630e-02 2.813885174691677094e-02 1.014371514320373535e-01 -1.546464022248983383e-02
-1.670342683792114258e-01 2.085744030773639679e-02 -9.737579524517059326e-02 2.494957894086837769e-01 3.510849177837371826e-01 -4.255092516541481018e-02 -7.526924833655357361e-03 5.675449967384338379e-02 5.586263909935951233e-02 9.124649688601493835e-03 -6.721167266368865967e-02 -2.545690350234508514e-02 -1.660418957471847534e-01 3.436644673347473145e-01 3.397378027439117432e-01 -2.572149634361267090e-01 1.978810578584671021e-01 -1.011648774147033691e-01 -6.582950800657272339e-02 -2.757623195648193359e-01 -2.096703201532363892e-01 1.851524226367473602e-02 2.140565961599349976e-02 -2.265780419111251831e-01 3.144565522670745850e-01 1.255113035440444946e-01 -1.910394430160522461e-02 9.457320719957351685e-02 2.644706368446350098e-01 -3.277806565165519714e-03 -3.074400313198566437e-02 1.234673410654067993e-01
-1.437485069036483765e-01 -1.911041587591171265e-01 8.727402240037918091e-02 3.337973952293395996e-01 -2.050555497407913208e-02 1.006597280502319336e-01 3.469100594520568848e-01 -1.413683593273162842e-01 -2.167590409517288208e-01 -2.524004876613616943e-01 1.332831829786300659e-01 -5.393199156969785690e-03 -6.909368932247161865e-02 -8.662495762109756470e-02 -4.524219036102294922e-02 -2.428160756826400757e-01 2.112122327089309692e-01 -6.701691891066730022e-04 2.936162054538726807e-01 -9.194306284189224243e-02 -8.576983958482742310e-02 -6.084526330232620239e-02 -1.547461003065109253e-01 -2.916935645043849945e-02 9.188153780996799469e-03 1.459951549768447876e-01 2.002970576286315918e-01 4.423312544822692871e-01 -1.677995473146438599e-01 3.229859471321105957e-02 -3.405925258994102478e-02 -9.197632223367691040e-02
-3.573163449764251709e-01 -2.129086554050445557e-01 1.664860546588897705e-02 7.297150045633316040e-02 1.861872524023056030e-01 1.533526182174682617e-01 3.817661106586456299e-02 -2.573039755225181580e-02 -1.611707955598831177e-01 1.179552972316741943e-01 1.514928787946701050e-01 9.600428491830825806e-02 -3.239587247371673584e-01 8.584053069353103638e-02 7.174423336982727051e-02 5.522451549768447876e-02 4.878727495670318604e-01 -1.175888031721115112e-01 8.369272202253341675e-02 -7.256687432527542114e-02 -1.593610346317291260e-01 -1.578443795442581177e-01 -8.853077143430709839e-02 -3.511561453342437744e-01 1.304584145545959473e-01 2.539806067943572998e-01 -8.694523945450782776e-03 8.415921032428741455e-02 -6.301496177911758423e-02 -1.436576843261718750e-01 -8.969940245151519775e-02 4.005773365497589111e-02
-4.183746874332427979e-01 -2.352929264307022095e-01 -2.072817645967006683e-02 1.997730135917663574e-01 -1.599514782428741455e-01 3.460554406046867371e-02 5.926529318094253540e-02 -3.089616596698760986e-01 7.498919963836669922e-03 -1.356153935194015503e-01 1.828020066022872925e-01 -9.564729779958724976e-02 3.297980502247810364e-02 8.808861672878265381e-02 -1.283281892538070679e-01 -1.273949146270751953e-01 -2.857877314090728760e-01 -2.446300536394119263e-01 1.686961501836776733e-01 -1.177442818880081177e-01 -1.860908865928649902e-01 -1.141224056482315063e-02 1.159508973360061646e-01 -2.454748377203941345e-02 2.408086359500885010e-01 2.067314088344573975e-01 1.584685444831848145e-01 1.951057761907577515e-01 4.340623319149017334e-02 -1.834162175655364990e-01 -1.366680711507797241e-01 -2.240422964096069336e-01
-2.956398725509643555e-01 9.212911874055862427e-02 -1.187591776251792908e-01 3.055436313152313232e-01 8.341531455516815186e-02 2.254521995782852173e-01 4.963150992989540100e-02 -3.602040931582450867e-02 -2.215131223201751709e-01 1.706251055002212524e-01 2.000875920057296753e-01 -5.323919281363487244e-02 -1.256566494703292847e-01 -7.783649954944849014e-03 3.880876004695892334e-01 -1.453410536050796509e-01 3.187286108732223511e-02 -2.385276742279529572e-02 9.036153554916381836e-02 -1.121030673384666443e-01 -3.683991730213165283e-01 -4.341784864664077759e-02 -1.080090105533599854e-01 7.487165927886962891e-02 1.278744935989379883e-01 3.596149981021881104e-01 -1.213160436600446701e-02 5.094148218631744385e-02 9.039329737424850464e-02 -3.025126457214355469e-01 -9.117600508034229279e-03 -3.297660127282142639e-02
-1.105105876922607422e-01 -3.892383575439453125e-01 -7.764084637165069580e-02 2.171006053686141968e-01 6.832513958215713501e-02 1.423669308423995972e-01 8.346150070428848267e-02 -1.514151245355606079e-01 -6.004199758172035217e-02 -1.402247846126556396e-01 3.437177836894989014e-01 3.138262629508972168e-01 7.652014493942260742e-02 1.819266378879547119e-01 6.968639325350522995e-03 1.535271555185317993e-01 -3.352154791355133057e-01 -8.537675440311431885e-02 -6.416472047567367554e-02 -1.724638789892196655e-01 -3.298435732722282410e-02 8.296930044889450073e-02 -1.454270333051681519e-01 -5.808139219880104065e-03 3.450804948806762695e-02 1.970175839960575104e-02 -1.229872852563858032e-01 1.264548152685165405e-01 1.100624948740005493e-01 3.275203406810760498e-01 -1.789883077144622803e-01 -2.429660707712173462e-01
-3.231708109378814697e-01 -1.339889168739318848e-01 -3.691012412309646606e-02 7.014474272727966309e-02 -8.298648893833160400e-02 2.965368926525115967e-01 -1.018821522593498230e-01 3.797754272818565369e-02 -1.944012045860290527e-01 1.314833853393793106e-02 4.114769995212554932e-01 1.981602758169174194e-01 -1.425017863512039185e-01 2.170845419168472290e-01 1.213257163763046265e-01 1.883112639188766479e-01 2.894689142704010010e-01 -1.783281415700912476e-01 1.001351103186607361e-01 -1.596939265727996826e-01 -1.325116008520126343e-01 -3.781014680862426758e-02 -2.976175248622894287e-01 -1.636625230312347412e-01 1.873322427272796631e-01 1.480254828929901123e-01 -9.822249412536621094e-03 -4.474789276719093323e-02 -5.872998014092445374e-02 -4.288099333643913269e-02 -1.180894151329994202e-01 -1.916066408157348633e-01
-3.647332787513732910e-01 -8.100185543298721313e-02 2.638179063796997070e-01 1.840494871139526367e-01 -6.283645331859588623e-02 3.955793380737304688e-02 -2.640439942479133606e-02 -1.122574210166931152e-01 -2.112582027912139893e-01 -3.004120290279388428e-01 -4.212776944041252136e-02 -1.655523180961608887e-01 1.540223956108093262e-01 -8.517815917730331421e-02 -1.163930371403694153e-01 4.092878475785255432e-02 -2.452043257653713226e-02 -2.259235382080078125e-01 9.473206102848052979e-02 -2.082371115684509277e-01 -3.518321514129638672e-01 -2.840625047683715820e-01 -1.189483702182769775e-01 1.659681648015975952e-02 1.668841093778610229e-01 2.069061100482940674e-01 7.956147193908691406e-02 3.004612326622009277e-01 -7.386849820613861084e-02 7.277893275022506714e-02 -1.236693039536476135e-01 1.080080196261405945e-01
-2.098118215799331665e-01 -4.635430499911308289e-02 1.441173404455184937e-01 2.255045175552368164e-01 3.707267716526985168e-02 -3.177226707339286804e-02 1.940122693777084351e-01 -1.495219618082046509e-01 -1.606442928314208984e-01 -3.054622113704681396e-01 -7.780998945236206055e-02 -6.691204011440277100e-02 -4.057843983173370361e-02 8.100030571222305298e-02 1.227173805236816406e-01 -1.013037841767072678e-02 -1.722743660211563110e-01 -1.055107265710830688e-01 1.755955070257186890e-01 -4.053641557693481445e-01 -7.847638428211212158e-02 -9.730019420385360718e-02 -9.008047729730606079e-02 -1.591835170984268188e-01 7.493668049573898315e-02 4.265867471694946289e-01 3.108235001564025879e-01 2.701309323310852051e-01 -6.034164130687713623e-02 1.363335549831390381e-02 -1.414592564105987549e-01 2.748429588973522186e-02
-2.249987423419952393e-01 -2.206384092569351196e-01 -2.216988950967788696e-01 4.772798120975494385e-01 2.465613782405853271e-01 1.526817977428436279e-01 7.715312298387289047e-03 -6.388399004936218262e-02 -1.998533494770526886e-02 1.912799291312694550e-02 1.735344342887401581e-02 7.434395141899585724e-03 -3.115461766719818115e-01 -5.041634291410446167e-02 -3.923802636563777924e-03 3.275795280933380127e-02 2.247304022312164307e-01 4.384611546993255615e-02 1.106874644756317139e-01 -9.170382469892501831e-02 -2.706296741962432861e-02 -1.189283505082130432e-01 8.097725361585617065e-02 -2.147884517908096313e-01 4.095433950424194336e-01 1.881057024002075195e-01 -6.084130704402923584e-02 -1.420303732156753540e-01 1.289107054471969604e-01 5.727443471550941467e-02 1.562403589487075806e-01 -1.474494338035583496e-01
-4.601328969001770020e-01 -3.635267168283462524e-02 -3.556959927082061768e-01 5.676728114485740662e-02 9.646549820899963379e-02 5.002523586153984070e-02 -1.056375429034233093e-01 -1.313034147024154663e-01 -3.533718287944793701e-01 1.695470660924911499e-01 1.290101259946823120e-01 9.070153534412384033e-02 1.674715429544448853e-02 1.773103773593902588e-01 -2.030573040246963501e-02 -1.493068039417266846e-01 2.430491894483566284e-01 -1.836793124675750732e-01 6.785701960325241089e-02 2.298580855131149292e-02 -1.766568981111049652e-02 1.468155235052108765e-01 3.405606746673583984e-02 -1.595471650362014771e-01 1.471203267574310303e-01 2.817253768444061279e-01 3.050715196877717972e-03 5.367705598473548889e-02 2.907544672489166260e-01 1.849221289157867432e-01 6.527694314718246460e-02 -1.037702187895774841e-01
-5.753297358751296997e-02 -1.864627003669738770e-01 -2.951914072036743164e-01 9.983448684215545654e-02 2.318909019231796265e-01 4.704204201698303223e-02 1.081775780767202377e-02 3.006022423505783081e-02 -1.220980659127235413e-01 -5.013371631503105164e-02 -1.927920132875442505e-01 1.259093731641769409e-01 -6.879527121782302856e-02 3.517484068870544434e-01 -1.135750561952590942e-01 -9.627684205770492554e-02 3.671921491622924805e-01 -1.083602458238601685e-01 -1.848567463457584381e-02 1.710399612784385681e-02 1.047666445374488831e-01 1.348569244146347046e-01 -2.978034019470214844e-01 -1.457599364221096039e-02 2.399248331785202026e-01 1.278658360242843628e-01 -6.373389065265655518e-02 4.386388659477233887e-01 2.087359726428985596e-01 3.258864954113960266e-02 -4.088825732469558716e-02 -6.918071210384368896e-02
-3.293342292308807373e-01 -2.823875285685062408e-02 4.304293170571327209e-02 2.776799798011779785e-01 -1.791843026876449585e-02 1.338697820901870728e-01 -1.621956937015056610e-03 -1.147319599986076355e-01 -1.835142821073532104e-01 -1.734665781259536743e-01 3.354884982109069824e-01 7.280406355857849121e-02 -1.022332310676574707e-01 -1.004527583718299866e-01 -8.619422465562820435e-02 -1.270395219326019287e-01 2.732644379138946533e-01 -2.699790894985198975e-01 -2.066277712583541870e-01 3.626516833901405334e-02 1.171957254409790039e-01 1.573582589626312256e-01 4.285352304577827454e-02 1.341827511787414551e-01 3.846317827701568604e-01 1.141961812973022461e-01 -1.493168175220489502e-01 7.221966981887817383e-02 -2.279130518436431885e-01 -7.733381539583206177e-02 2.000528275966644287e-01 -1.352495402097702026e-01
-2.331872135400772095e-01 -9.923387318849563599e-02 -3.959261626005172729e-02 2.695016795769333839e-03 -5.423811450600624084e-02 1.820321977138519287e-01 -2.053686603903770447e-02 -4.739550873637199402e-02 -4.249443411827087402e-01 -9.926018863916397095e-02 2.433130592107772827e-01 4.392503574490547180e-02 -3.218058496713638306e-02 -1.726663410663604736e-01 6.415400654077529907e-02 5.006965249776840210e-02 1.066912189126014709e-01 -9.383536130189895630e-02 9.862262010574340820e-02 -2.449556738138198853e-01 -1.889234930276870728e-01 -4.849814251065254211e-02 -2.380989342927932739e-01 -3.043805360794067383e-01 2.585142552852630615e-01 7.123919576406478882e-02 2.153695970773696899e-01 6.283146888017654419e-02 3.366888314485549927e-02 3.258918821811676025e-01 -2.438898235559463501e-01 -2.001611292362213135e-01
-1.125981584191322327e-01 -2.996090948581695557e-01 -3.691410720348358154e-01 1.126648932695388794e-01 2.281903475522994995e-01 4.695888608694076538e-02 -5.802122503519058228e-02 -8.196792006492614746e-02 -2.333246618509292603e-01 -3.539220094680786133e-01 1.793276518583297729e-01 -2.455021440982818604e-01 -2.504158020019531250e-01 1.657440066337585449e-01 6.725628674030303955e-02 1.176050230860710144e-01 -2.657479643821716309e-01 -1.782423257827758789e-01 1.562964916229248047e-01 1.054449100047349930e-02 1.453025266528129578e-03 -5.643304064869880676e-02 2.377131395041942596e-02 2.146143764257431030e-01 2.304034829139709473e-01 2.202392369508743286e-01 -6.644082069396972656e-02 -5.774327740073204041e-02 3.441319987177848816e-02 1.090926006436347961e-01 -6.095099821686744690e-02 -2.623735554516315460e-02
-2.916492521762847900e-01 -2.324525266885757446e-01 1.399360001087188721e-01 -3.476496785879135132e-02 -1.626566499471664429e-01 -8.867485821247100830e-02 5.235758423805236816e-02 -1.498224288225173950e-01 -1.897722631692886353e-01 -1.620451658964157104e-01 8.013353496789932251e-02 -5.730003491044044495e-02 -1.300280094146728516e-01 1.425135433673858643e-01 1.383759677410125732e-01 -1.214845385402441025e-02 7.336628157645463943e-03 -4.588439315557479858e-02 2.387760281562805176e-01 -2.303141951560974121e-01 -2.448691427707672119e-01 -1.212579086422920227e-01 5.095270648598670959e-02 -2.380427718162536621e-01 1.369148790836334229e-01 2.627451419830322266e-01 2.479986101388931274e-01 4.782677292823791504e-01 -5.313939973711967468e-02 -8.161587640643119812e-03 -6.155727431178092957e-02 -1.458464860916137695e-01
-1.541042327880859375e-01 -1.578255295753479004e-01 -3.273037448525428772e-02 -9.481855481863021851e-02 2.942384779453277588e-01 2.979942262172698975e-01 3.348695039749145508e-01 -7.325431704521179199e-02 -9.696368128061294556e-02 -3.418976664543151855e-01 -4.770249500870704651e-02 2.087566629052162170e-02 -3.687164485454559326e-01 -5.977884307503700256e-02 1.374528650194406509e-02 -2.704579234123229980e-01 -6.984367221593856812e-02 -1.620905250310897827e-01 -1.343776881694793701e-01 -2.555343806743621826e-01 -6.219916418194770813e-02 -9.402875602245330811e-02 9.321388788521289825e-03 1.237469166517257690e-01 2.492244392633438110e-01 2.194091677665710449e-01 -2.454234473407268524e-02 1.877127140760421753e-01 1.170558482408523560e-01 3.709644451737403870e-02 -3.136437013745307922e-02 -4.196342825889587402e-02
-2.519400715827941895e-01 -2.144872099161148071e-01 -8.385626226663589478e-02 1.144112050533294678e-01 1.504731774330139160e-01 -7.984092831611633301e-02 -1.535498499870300293e-01 -2.100419998168945312e-02 -1.938836276531219482e-01 -2.902906537055969238e-01 1.671838462352752686e-01 -6.775286048650741577e-02 -5.302183628082275391e-01 1.714456826448440552e-02 9.706514328718185425e-02 -3.083263896405696869e-02 5.102488398551940918e-02 -1.034271344542503357e-01 -7.785557210445404053e-02 -1.302815973758697510e-01 6.858762353658676147e-02 2.043718248605728149e-01 -2.688894271850585938e-01 9.556799381971359253e-02 1.136676445603370667e-01 1.541335973888635635e-02 -2.386039495468139648e-01 1.901298910379409790e-01 1.995001584291458130e-01 1.951395124197006226e-01 -1.215693578124046326e-01 8.958612382411956787e-02
-1.607555896043777466e-01 -2.131587713956832886e-01 -1.747973561286926270e-01 1.951840966939926147e-01 -2.811852991580963135e-01 2.819043584167957306e-02 2.943164110183715820e-01 -2.055343426764011383e-02 -1.364112943410873413e-01 -1.576647907495498657e-01 -5.881594959646463394e-03 -4.881986230611801147e-02 -1.507469564676284790e-01 -1.014120504260063171e-01 1.578927785158157349e-01 -3.473709821701049805e-01 2.093036472797393799e-01 -1.505581140518188477e-01 1.557372361421585083e-01 -1.541329771280288696e-01 -1.793133020401000977e-01 7.218378782272338867e-02 -2.273652404546737671e-01 -2.690014839172363281e-01 1.967092417180538177e-02 3.025029897689819336e-01 2.182940952479839325e-03 2.262759953737258911e-01 -1.184533312916755676e-01 7.271669059991836548e-02 2.646383596584200859e-03 -1.741888970136642456e-01
-1.962536126375198364e-01 -7.792939245700836182e-02 -4.918101429939270020e-02 2.153897881507873535e-01 -6.887090206146240234e-02 2.235010266304016113e-01 1.907288134098052979e-01 -2.137708365917205811e-01 6.409829948097467422e-03 -3.004140853881835938e-01 -4.861240088939666748e-02 -5.401679500937461853e-02 3.000398166477680206e-02 3.470936045050621033e-02 -1.636870056390762329e-01 -6.623494625091552734e-02 -2.134016901254653931e-01 -2.789686620235443115e-01 1.026545017957687378e-01 -2.843637168407440186e-01 -3.221837580204010010e-01 1.570210009813308716e-01 1.098809987306594849e-01 9.669333696365356445e-02 2.746173925697803497e-02 2.155752927064895630e-01 -1.531944274902343750e-01 3.832577764987945557e-01 -9.313543140888214111e-02 -2.886496484279632568e-02 -1.082330048084259033e-01 -1.937080621719360352e-01
-2.067969739437103271e-01 -2.156567275524139404e-01 6.095127016305923462e-02 2.424814254045486450e-01 2.945392429828643799e-01 1.486618071794509888e-01 1.997368782758712769e-01 1.223706603050231934e-01 -2.565367817878723145e-01 9.179046005010604858e-02 -6.792671978473663330e-02 -2.173598706722259521e-01 -1.878515630960464478e-01 3.768609464168548584e-02 -1.173095330595970154e-01 -1.295012831687927246e-01 2.407612204551696777e-01 4.453771188855171204e-02 -1.316115912050008774e-02 -7.538112998008728027e-02 -2.987339496612548828e-01 -8.164706081151962280e-02 3.389867767691612244e-02 1.673448383808135986e-01 9.107244014739990234e-02 4.473524391651153564e-01 1.340832859277725220e-01 8.132649958133697510e-02 1.786422356963157654e-02 -1.857331022620201111e-02 -2.577250301837921143e-01 -1.383853517472743988e-02
-1.097672730684280396e-01 -1.756584346294403076e-01 -1.239634156227111816e-01 3.663509786128997803e-01 -2.007897496223449707e-01 5.495532229542732239e-02 -6.391192972660064697e-02 -2.104212492704391479e-01 -1.971822530031204224e-01 -1.129393801093101501e-01 1.658708155155181885e-01 -1.451371517032384872e-02 -2.146974205970764160e-01 2.706680297851562500e-01 4.730324447154998779e-02 -2.964491844177246094e-01 1.750892400741577148e-01 -1.642068624496459961e-01 1.019678488373756409e-01 -4.439768567681312561e-02 -7.572089135646820068e-02 -1.534515768289566040e-01 -8.672616630792617798e-02 1.351282298564910889e-01 7.524558156728744507e-02 1.457035988569259644e-01 -1.254564430564641953e-02 2.938894331455230713e-01 -1.030035465955734253e-01 -2.371476292610168457e-01 3.351005613803863525e-01 -9.679500758647918701e-02
-1.356779634952545166e-01 -3.539139330387115479e-01 -1.772433221340179443e-01 2.219805307686328888e-02 -6.660764664411544800e-02 2.066517025232315063e-01 1.195511296391487122e-01 -3.195533901453018188e-02 -1.692485362291336060e-01 2.733761668205261230e-01 5.289655178785324097e-02 -8.818783611059188843e-02 4.743955284357070923e-02 1.333672404289245605e-01 2.173927575349807739e-01 -1.931411027908325195e-01 7.316304743289947510e-02 -8.679541945457458496e-02 3.152373731136322021e-01 -1.245607361197471619e-01 -7.703733444213867188e-02 1.068504303693771362e-01 1.763419061899185181e-02 6.217747926712036133e-02 4.744125902652740479e-01 2.654669880867004395e-01 9.674383699893951416e-02 1.235644891858100891e-01 -3.918719664216041565e-02 1.942081600427627563e-01 -1.465671788901090622e-02 -1.856837272644042969e-01
-8.765176683664321899e-02 -3.868694007396697998e-01 -1.991697996854782104e-01 -2.898740209639072418e-02 4.539757594466209412e-02 -5.133444443345069885e-02 2.666356563568115234e-01 -3.227144852280616760e-02 -2.210446633398532867e-02 1.468709558248519897e-01 1.745894700288772583e-01 6.030122190713882446e-02 -2.715032398700714111e-01 -1.671988368034362793e-01 -4.482494294643402100e-02 -2.007589861750602722e-02 -1.736946105957031250e-01 3.397106379270553589e-02 5.935456976294517517e-02 -2.066621780395507812e-01 -1.434149891138076782e-01 1.472551822662353516e-01 -2.751179635524749756e-01 -2.478534355759620667e-02 2.665561139583587646e-01 4.040460586547851562e-01 1.976467110216617584e-02 3.434695675969123840e-02 3.189491927623748779e-01 -1.488890349864959717e-01 7.399947941303253174e-02 -6.073277816176414490e-02
-2.328487932682037354e-01 -2.154347300529479980e-01 4.770653694868087769e-02 1.002404540777206421e-01 4.903151094913482666e-02 -5.985707789659500122e-02 2.601433992385864258e-01 -3.169461488723754883e-01 6.627193093299865723e-02 -3.167964518070220947e-01 1.846349537372589111e-01 4.284452274441719055e-02 9.998589754104614258e-02 5.153054371476173401e-02 1.253832131624221802e-01 2.569132111966609955e-02 6.598312407732009888e-02 1.452616602182388306e-01 -1.480860710144042969e-01 8.218565583229064941e-02 7.255373150110244751e-02 -1.244878694415092468e-01 -6.026933714747428894e-02 -3.068179190158843994e-01 3.863944709300994873e-01 3.756905794143676758e-01 1.595791280269622803e-01 5.875836685299873352e-02 1.681063920259475708e-01 1.190850362181663513e-01 9.350604563951492310e-02 -1.292520202696323395e-03
-5.506637319922447205e-02 -1.491638273000717163e-01 -4.318754673004150391e-01 1.355178803205490112e-01 1.195332705974578857e-01 2.118256539106369019e-01 4.314443841576576233e-02 -1.971682161092758179e-01 -9.341643750667572021e-02 -5.007747560739517212e-02 1.967679262161254883e-01 -2.050549983978271484e-01 -2.569294869899749756e-01 -4.147430416196584702e-03 8.039935678243637085e-02 -6.539206206798553467e-02 3.267048597335815430e-01 6.590014696121215820e-02 2.680766582489013672e-02 -2.677326276898384094e-02 -6.929005682468414307e-02 -1.210256442427635193e-01 -2.635465562343597412e-01 1.174838468432426453e-01 1.761931777000427246e-01 2.021548897027969360e-01 -1.295445561408996582e-01 1.192498281598091125e-01 7.673374563455581665e-02 4.148069322109222412e-01 -7.020111382007598877e-02 -1.247430220246315002e-02
-3.586601614952087402e-01 -5.794817209243774414e-02 -1.224609538912773132e-01 1.571308225393295288e-01 3.102037012577056885e-01 1.644759476184844971e-01 -1.292335987091064453e-01 -1.351764053106307983e-02 -6.785374879837036133e-02 -9.532845765352249146e-02 -2.116743773221969604e-01 -1.311244443058967590e-02 -4.583039283752441406e-01 1.573458500206470490e-02 6.899198889732360840e-02 -9.224094450473785400e-02 1.551752835512161255e-01 -3.467541038990020752e-01 1.505804210901260376e-01 -1.591013371944427490e-01 -2.267620563507080078e-01 1.031722053885459900e-01 -2.437339164316654205e-02 -2.324278801679611206e-01 2.090207068249583244e-03 1.166112795472145081e-01 4.014487192034721375e-02 1.171242669224739075e-01 2.239844202995300293e-01 -2.787607163190841675e-02 -9.523101896047592163e-02 8.939987421035766602e-02
-1.209644675254821777e-01 -3.707257509231567383e-01 -4.670711234211921692e-02 2.594808340072631836e-01 -2.084973305463790894e-01 1.501329690217971802e-01 1.441495586186647415e-02 -3.865409642457962036e-02 -2.302702367305755615e-01 -9.433759748935699463e-02 1.713204383850097656e-01 -1.290047354996204376e-02 -1.754231303930282593e-01 3.026200234889984131e-01 -5.714270099997520447e-02 -2.443383783102035522e-01 2.115782052278518677e-01 -1.471638083457946777e-01 2.775165997445583344e-02 1.931582763791084290e-02 -2.208947576582431793e-02 -1.975765377283096313e-01 -2.983080148696899414e-01 -3.568321838974952698e-02 6.539333611726760864e-02 1.685356944799423218e-01 -1.333148926496505737e-01 2.061125934123992920e-01 1.877305796369910240e-03 -1.187619268894195557e-01 2.498900741338729858e-01 -2.590471804141998291e-01
-9.108756482601165771e-02 -3.334623873233795166e-01 -6.971937417984008789e-02 1.166846230626106262e-01 -3.391959071159362793e-01 9.526308625936508179e-02 8.672238141298294067e-02 -5.106236785650253296e-02 -2.336964756250381470e-01 1.866435110569000244e-01 7.290259748697280884e-02 2.525636181235313416e-02 -9.848689287900924683e-02 9.055868536233901978e-02 3.165159523487091064e-01 -8.134268969297409058e-02 1.110704243183135986e-01 -1.645378917455673218e-01 2.970152199268341064e-01 -1.772920936346054077e-01 9.665134362876415253e-03 7.824311405420303345e-02 -7.485593110322952271e-02 2.034606225788593292e-02 4.813357889652252197e-01 2.258504182100296021e-01 5.040073022246360779e-02 8.232054114341735840e-02 1.934996806085109711e-02 1.489639878273010254e-01 -4.359085112810134888e-02 -1.410811543464660645e-01
3.341606259346008301e-02 -6.241939496248960495e-03 -1.337034553289413452e-01 2.196418195962905884e-01 2.869384586811065674e-01 2.667878568172454834e-01 -3.087384998798370361e-02 -9.429967403411865234e-02 -4.372518509626388550e-02 -1.395782679319381714e-01 -4.664947092533111572e-02 -4.478787537664175034e-03 -2.514395117759704590e-01 1.216329485177993774e-01 1.892286390066146851e-01 -2.652823626995086670e-01 1.183930262923240662e-01 2.793934941291809082e-02 2.156389802694320679e-01 -2.486486583948135376e-01 -1.898308098316192627e-01 -1.226734369993209839e-01 -1.217655092477798462e-01 -2.268458604812622070e-01 1.652082428336143494e-02 1.881944090127944946e-01 -2.186338156461715698e-01 2.799600362777709961e-01 1.167249679565429688e-01 3.059904873371124268e-01 1.760323792695999146e-01 1.448327451944351196e-01
-3.931801915168762207e-01 -1.564606577157974243e-01 4.162235558032989502e-02 -1.261644512414932251e-01 1.451108604669570923e-02 2.125057876110076904e-01 -7.604822516441345215e-02 -2.062519937753677368e-01 -1.263710707426071167e-01 9.280069172382354736e-02 2.680324018001556396e-01 2.619342207908630371e-01 2.532523684203624725e-02 3.060776181519031525e-02 2.049546241760253906e-01 3.483235836029052734e-01 2.536351084709167480e-01 -1.141332015395164490e-01 -1.992079801857471466e-02 -1.363576948642730713e-01 -1.365417093038558960e-01 -1.170763596892356873e-01 3.825169289484620094e-03 -1.559662371873855591e-01 2.851735353469848633e-01 1.468434631824493408e-01 -9.347287006676197052e-03 9.305967390537261963e-02 -8.058678358793258667e-03 -3.559195250272750854e-02 -2.646471560001373291e-01 2.088017612695693970e-01
-1.387663185596466064e-01 1.035227030515670776e-01 -3.091925568878650665e-02 1.591573208570480347e-01 1.729358546435832977e-02 2.592575252056121826e-01 1.374018043279647827e-01 -1.533201336860656738e-01 -3.042344450950622559e-01 -3.566651344299316406e-01 -1.308919955044984818e-02 1.351057589054107666e-01 -8.211130648851394653e-02 3.575082123279571533e-01 -9.219145029783248901e-02 -1.368457376956939697e-01 1.182236298918724060e-01 -4.297427367419004440e-03 -2.865205891430377960e-02 -3.246881961822509766e-01 1.862456798553466797e-01 -2.198033034801483154e-01 6.872516125440597534e-02 1.447345614433288574e-01 2.232222855091094971e-01 3.027409017086029053e-01 -1.337229013442993164e-01 -2.098389202728867531e-03 2.708027884364128113e-02 -1.453363895416259766e-01 1.383574604988098145e-01 -6.774953752756118774e-02
-5.983382835984230042e-02 -2.715490162372589111e-01 -1.141871884465217590e-01 9.412586688995361328e-03 2.785564400255680084e-03 -1.406745314598083496e-01 -2.080486267805099487e-01 -2.595179378986358643e-01 -1.873209029436111450e-01 8.838888257741928101e-02 1.657995283603668213e-01 -7.627954334020614624e-02 -2.497030794620513916e-01 6.479023396968841553e-02 1.317421253770589828e-02 -1.068086400628089905e-01 -1.616666167974472046e-01 8.261635154485702515e-02 1.262149810791015625e-01 -2.831204831600189209e-01 -3.415076136589050293e-01 6.480643898248672485e-02 -1.128103509545326233e-01 7.973691821098327637e-02 1.716533005237579346e-01 4.299489259719848633e-01 -1.859060227870941162e-01 5.551934614777565002e-02 1.889942735433578491e-01 -2.381929755210876465e-01 -8.487448841333389282e-02 6.479755789041519165e-02
-2.551928758621215820e-01 -1.206148639321327209e-01 -1.298928353935480118e-02 1.985520869493484497e-01 -1.724163442850112915e-01 1.886297613382339478e-01 5.928438529372215271e-02 -4.704093188047409058e-02 -3.087556064128875732e-01 6.387001276016235352e-02 4.813828319311141968e-02 9.552951902151107788e-02 1.383483596146106720e-02 1.233369633555412292e-01 4.167156517505645752e-01 -3.926395252346992493e-02 -1.989530026912689209e-02 -1.790950298309326172e-01 -1.456370800733566284e-01 -9.426014125347137451e-02 -3.626916408538818359e-01 -5.740993842482566833e-02 -1.674772500991821289e-01 1.968870498239994049e-02 1.304552406072616577e-01 2.345889508724212646e-01 1.788892298936843872e-01 1.003206446766853333e-01 2.929796874523162842e-01 -2.378064393997192383e-01 1.318871378898620605e-01 -9.224311262369155884e-02
-8.959920704364776611e-02 -2.334042936563491821e-01 -2.258411347866058350e-01 4.686009138822555542e-02 1.545678377151489258e-01 -2.200392261147499084e-02 -1.618621349334716797e-01 -2.234102636575698853e-01 -2.049618810415267944e-01 -8.406137116253376007e-03 3.564800322055816650e-01 1.106648519635200500e-01 1.686020046472549438e-01 1.051798313856124878e-01 -9.059013426303863525e-02 -2.609956562519073486e-01 1.563408821821212769e-01 2.413420751690864563e-02 7.417540473397821188e-05 -2.838954031467437744e-01 -1.226025670766830444e-01 4.713100194931030273e-02 -7.441496849060058594e-02 2.909110672771930695e-02 4.260408878326416016e-01 -7.094512134790420532e-02 -1.408100361004471779e-03 3.294081389904022217e-01 6.411755830049514771e-02 1.742926239967346191e-01 -1.626774072647094727e-01 -3.635071218013763428e-02
-2.191668748855590820e-01 -2.790735661983489990e-01 4.755346477031707764e-02 1.091128960251808167e-01 2.939141094684600830e-01 -5.646889656782150269e-02 7.143456488847732544e-02 2.116569783538579941e-03 -3.206777572631835938e-01 7.281923200935125351e-03 -1.453497111797332764e-01 4.150714725255966187e-02 2.548341825604438782e-02 2.040127664804458618e-01 -1.033143773674964905e-01 2.304481416940689087e-01 -2.130934409797191620e-02 -1.918879449367523193e-01 2.032026350498199463e-01 -3.505788445472717285e-01 -5.997373536229133606e-02 1.325358003377914429e-01 -6.296027451753616333e-02 -1.227414160966873169e-01 2.434282898902893066e-01 7.940020412206649780e-02 2.555868625640869141e-01 3.378237187862396240e-01 9.855098277330398560e-02 -1.384640634059906006e-01 -1.074585095047950745e-01 -7.962799817323684692e-02
-9.505686908960342407e-02 -2.157148569822311401e-01 -3.351769447326660156e-01 7.271158695220947266e-02 6.595300883054733276e-02 1.623801290988922119e-01 -3.637019693851470947e-01 -2.228322923183441162e-01 -8.974578976631164551e-02 -7.895696163177490234e-02 1.353320628404617310e-01 -1.360183507204055786e-01 -1.378819048404693604e-01 -6.779913604259490967e-02 7.155165076255798340e-02 -2.885985970497131348e-01 8.356030285358428955e-02 7.978522777557373047e-02 3.167225718498229980e-01 -1.270221918821334839e-01 -2.154095619916915894e-01 -4.245864599943161011e-02 -9.448850899934768677e-02 1.152671054005622864e-01 2.055632472038269043e-01 3.039794862270355225e-01 -1.618577986955642700e-01 1.985941976308822632e-01 1.766741275787353516e-01 -3.734352812170982361e-02 -1.338195949792861938e-01 -1.125487615354359150e-03
-3.167443275451660156e-01 6.827357411384582520e-02 7.070409506559371948e-02 7.097694277763366699e-02 -1.267786920070648193e-01 -7.507153600454330444e-02 -2.336663566529750824e-02 -6.042832043021917343e-03 5.167896673083305359e-02 -1.973899155855178833e-01 1.921723186969757080e-01 -2.511263191699981689e-01 -1.898787319660186768e-01 5.505925416946411133e-02 -1.869657039642333984e-01 1.613203436136245728e-01 1.920549422502517700e-01 -1.948923915624618530e-01 -7.112728059291839600e-02 -2.586719095706939697e-01 1.126535534858703613e-01 4.965683072805404663e-02 -1.875806748867034912e-01 -1.041515450924634933e-02 2.500773370265960693e-01 2.938044667243957520e-01 -2.077687978744506836e-01 1.693005263805389404e-01 4.095959961414337158e-01 1.221180632710456848e-01 1.365123540163040161e-01 -4.113682359457015991e-02
-1.006102487444877625e-01 -6.542113423347473145e-02 -4.845284521579742432e-01 1.025159433484077454e-01 4.018709808588027954e-02 1.861884295940399170e-01 2.263241559267044067e-01 -2.977910041809082031e-01 -1.407439168542623520e-02 2.831055596470832825e-02 2.897800803184509277e-01 -1.006003394722938538e-01 -3.081620633602142334e-01 1.938302628695964813e-02 1.360439695417881012e-02 9.476799517869949341e-02 2.743866741657257080e-01 1.325793098658323288e-02 1.194228511303663254e-02 -5.329508706927299500e-02 -5.258528888225555420e-02 5.835954472422599792e-02 -7.960554212331771851e-02 -7.976688444614410400e-03 1.218045651912689209e-01 2.662991583347320557e-01 -8.297339826822280884e-02 3.309969604015350342e-02 1.135703772306442261e-01 3.886983692646026611e-01 -9.844458103179931641e-02 -7.818407565355300903e-02
-2.501341998577117920e-01 -2.904257364571094513e-02 7.388271391391754150e-02 3.420332446694374084e-02 5.382237955927848816e-02 2.972690574824810028e-02 -6.407880783081054688e-02 -2.396485395729541779e-02 -1.972418725490570068e-01 -2.891222829930484295e-04 1.278564780950546265e-01 -2.725538015365600586e-01 -5.155839323997497559e-01 1.822165027260780334e-02 -1.147974096238613129e-02 1.210151333361864090e-02 8.044178038835525513e-02 -2.841760814189910889e-01 -3.852886334061622620e-02 -2.699189484119415283e-01 -9.090945124626159668e-02 -7.181025110185146332e-03 1.501995604485273361e-02 1.020008400082588196e-01 6.965014338493347168e-02 2.682144045829772949e-01 -4.387599602341651917e-02 2.081011235713958740e-01 2.235036492347717285e-01 2.476536780595779419e-01 3.326737582683563232e-01 3.213494271039962769e-02
-2.819142341613769531e-01 -2.625724673271179199e-01 -2.764205634593963623e-01 1.926017403602600098e-01 -7.269776612520217896e-02 -2.299241423606872559e-01 6.716749072074890137e-02 -2.274993956089019775e-01 -1.036004424095153809e-01 1.494799852371215820e-01 -4.237756505608558655e-02 1.016825810074806213e-01 -8.508101105690002441e-02 1.856626868247985840e-01 7.895532995462417603e-02 -4.241428337991237640e-03 -5.128049105405807495e-02 -3.678695857524871826e-02 5.902450904250144958e-02 -1.448644250631332397e-01 -7.939344644546508789e-02 -8.960223197937011719e-02 -2.148071490228176117e-02 2.090270966291427612e-01 2.830205261707305908e-01 2.573985755443572998e-01 -1.957365311682224274e-02 2.693913578987121582e-01 -2.943766713142395020e-01 1.629581898450851440e-01 3.079299926757812500e-01 -1.272923201322555542e-01
-3.839981555938720703e-01 -2.928321957588195801e-01 -3.498709574341773987e-02 1.478190347552299500e-02 1.037787944078445435e-01 4.994628950953483582e-02 1.550594419240951538e-01 -6.411397363990545273e-03 -1.566686779260635376e-01 -2.052801251411437988e-01 -7.901690155267715454e-02 1.114821210503578186e-01 -1.516116261482238770e-01 -7.921426743268966675e-02 9.050620719790458679e-03 -4.900263156741857529e-03 2.031279951333999634e-01 -2.310731410980224609e-01 -1.239352971315383911e-01 -3.086092472076416016e-01 3.844211623072624207e-02 -5.300097167491912842e-02 -9.297589957714080811e-02 -2.558247745037078857e-01 -3.214524686336517334e-02 4.508865475654602051e-01 7.927156984806060791e-02 -1.148364394903182983e-01 -2.919782698154449463e-01 1.420358270406723022e-01 -1.478117797523736954e-02 1.409275643527507782e-02
-2.117842286825180054e-01 -1.821118891239166260e-01 -1.100677028298377991e-01 1.915902793407440186e-01 3.998888731002807617e-01 4.784671124070882797e-03 7.791314274072647095e-02 -1.305488049983978271e-01 1.087167039513587952e-01 -2.325453162193298340e-01 -2.337305545806884766e-01 -1.910730265080928802e-02 -3.171094059944152832e-01 3.669376252219080925e-03 2.844297289848327637e-01 -2.746451180428266525e-03 -4.486314207315444946e-02 -5.572987347841262817e-02 -1.644623875617980957e-01 -3.799146115779876709e-01 -7.391781359910964966e-02 1.504705697298049927e-01 -3.117497079074382782e-02 1.090503558516502380e-01 1.898383200168609619e-01 1.861324906349182129e-01 -7.567962259054183960e-02 1.017595827579498291e-01 1.270633786916732788e-01 -1.224371939897537231e-01 2.045048028230667114e-01 1.026993021368980408e-01
-3.550493717193603516e-01 2.213635742664337158e-01 7.661072164773941040e-02 1.174928247928619385e-01 4.195887595415115356e-03 1.551880389451980591e-01 4.617719724774360657e-02 -7.693225145339965820e-02 -1.854039169847965240e-02 -2.242335826158523560e-01 2.964527308940887451e-01 4.798753932118415833e-02 -1.372206956148147583e-02 -1.124558970332145691e-01 6.693765521049499512e-02 -6.263183057308197021e-02 1.301590055227279663e-01 -2.155864238739013672e-01 -2.165979743003845215e-01 -1.291865110397338867e-01 -4.860130324959754944e-02 1.900160163640975952e-01 -2.585859596729278564e-01 -1.357889920473098755e-01 1.052959039807319641e-01 4.177618026733398438e-02 -3.650833368301391602e-01 4.481581449508666992e-01 -5.865070968866348267e-02 3.450623154640197754e-02 8.566065225750207901e-04 -9.312058240175247192e-02
-1.334762126207351685e-01 -2.266146689653396606e-01 -9.859299287199974060e-03 3.495044708251953125e-01 -1.256876140832901001e-01 8.188097178936004639e-02 1.266365200281143188e-01 2.092754095792770386e-02 -3.578498587012290955e-02 -1.817011833190917969e-02 1.576771736145019531e-01 -1.217009648680686951e-01 -8.753123879432678223e-02 1.811434328556060791e-01 -1.351115405559539795e-01 9.178272634744644165e-02 6.646007299423217773e-02 -3.807878494262695312e-01 -6.615373492240905762e-02 -2.494436204433441162e-01 3.381650149822235107e-01 -1.949999034404754639e-01 -1.442219465970993042e-01 1.489642113447189331e-01 1.584602892398834229e-01 3.776379227638244629e-01 -1.372650712728500366e-01 4.382484406232833862e-02 6.696317344903945923e-02 -1.093877032399177551e-01 5.311118811368942261e-02 -2.050031274557113647e-01
-2.209337502717971802e-01 -1.681653708219528198e-01 -2.540845572948455811e-01 -9.398602694272994995e-02 1.278255283832550049e-01 1.870897263288497925e-01 2.270234674215316772e-01 -1.335835903882980347e-01 7.890883833169937134e-02 -1.960534453392028809e-01 -8.721165359020233154e-02 1.949118673801422119e-01 -4.521841555833816528e-02 2.105953097343444824e-01 -5.827670171856880188e-02 -9.792667627334594727e-02 1.839999556541442871e-01 1.340564247220754623e-02 2.315355539321899414e-01 -1.163930371403694153e-01 -7.158680260181427002e-02 2.036660350859165192e-02 -3.277990520000457764e-01 2.674709260463714600e-01 1.271448880434036255e-01 1.380277276039123535e-01 -2.689932882785797119e-01 2.478707283735275269e-01 2.554160654544830322e-01 2.633501775562763214e-02 -2.207920104265213013e-01 -9.864202141761779785e-02
-3.513607978820800781e-01 -7.127627730369567871e-02 -3.755288124084472656e-01 8.892256766557693481e-03 3.601296842098236084e-01 1.265997737646102905e-01 -1.718505769968032837e-01 -4.562842100858688354e-02 -3.291434645652770996e-01 -3.666632622480392456e-02 -1.509217359125614166e-02 -5.454094335436820984e-02 8.641898632049560547e-02 1.465971171855926514e-01 3.416026302147656679e-04 -1.331732273101806641e-01 1.828307807445526123e-01 -7.053671032190322876e-02 -4.946234822273254395e-02 -7.138133049011230469e-02 -1.852067708969116211e-01 8.633834868669509888e-02 3.184587880969047546e-02 -2.456110268831253052e-01 1.892503947019577026e-01 2.646353840827941895e-01 2.441947534680366516e-02 1.460834443569183350e-01 2.838781177997589111e-01 6.563092023134231567e-02 9.331115335226058960e-02 -1.517487168312072754e-01
-4.200487434864044189e-01 -1.891392022371292114e-01 6.888765841722488403e-02 2.023250795900821686e-02 -5.327885597944259644e-02 2.527956068515777588e-01 1.407390087842941284e-01 -1.337338685989379883e-01 2.356760203838348389e-02 -2.187395542860031128e-01 5.523026362061500549e-02 7.961791707202792168e-04 -3.712321817874908447e-02 2.566836774349212646e-01 1.632391959428787231e-01 7.669486105442047119e-02 -2.361905127763748169e-01 -1.086691990494728088e-01 2.031891196966171265e-01 -2.298959791660308838e-01 -1.794065237045288086e-01 1.104900762438774109e-01 -2.756162779405713081e-03 -2.391407638788223267e-02 1.489004343748092651e-01 3.451033532619476318e-01 2.318748235702514648e-01 2.863208949565887451e-01 5.613527260720729828e-03 1.395307034254074097e-01 -1.429649293422698975e-01 5.733457952737808228e-02
-1.818496435880661011e-01 -2.840837538242340088e-01 -1.076338365674018860e-01 1.429328024387359619e-01 1.736967265605926514e-01 2.816897928714752197e-01 -8.363879285752773285e-03 3.506435826420783997e-02 -5.137602090835571289e-01 -1.216839775443077087e-01 1.899382919073104858e-01 -1.203908100724220276e-01 -2.459398061037063599e-01 1.916741877794265747e-01 -1.362001895904541016e-01 -7.578600198030471802e-02 1.666133105754852295e-01 1.073372066020965576e-01 -2.244766503572463989e-01 -7.442173361778259277e-02 5.515157803893089294e-02 4.692893102765083313e-02 -9.715331718325614929e-03 -2.255597263574600220e-01 3.467211127281188965e-02 1.913599669933319092e-01 -5.388789996504783630e-02 1.856500953435897827e-01 1.236006468534469604e-01 -1.943064033985137939e-01 9.577022492885589600e-02 -6.104614958167076111e-02
-1.673849523067474365e-01 -3.019968569278717041e-01 1.860769242048263550e-01 2.699865102767944336e-01 2.207772433757781982e-01 7.194648683071136475e-02 1.032070741057395935e-01 2.266098931431770325e-02 -1.361107826232910156e-01 -1.055378466844558716e-01 1.191459074616432190e-01 -3.342477977275848389e-02 -1.251008212566375732e-01 8.911582827568054199e-02 -1.278942823410034180e-01 6.310771405696868896e-02 4.275457262992858887e-01 1.204152628779411316e-01 1.236593276262283325e-01 -2.976396679878234863e-01 -5.044070631265640259e-02 2.169869244098663330e-01 -1.747615188360214233e-01 -3.110048174858093262e-01 1.139624491333961487e-01 3.314971029758453369e-01 -3.281157463788986206e-02 7.753871381282806396e-02 -4.106222093105316162e-02 -5.591856688261032104e-02 4.192802682518959045e-02 -6.828708946704864502e-02
-2.151136845350265503e-01 -2.065280675888061523e-01 -2.253094464540481567e-01 1.437014937400817871e-01 -1.041960790753364563e-01 8.690378814935684204e-02 8.132582902908325195e-02 9.591105580329895020e-02 -8.285743743181228638e-02 -2.832869887351989746e-01 7.047587633132934570e-02 -2.082248032093048096e-01 -1.568394750356674194e-01 -2.711555957794189453e-01 2.307662963867187500e-01 9.754761308431625366e-02 9.470713138580322266e-02 -2.993459403514862061e-01 2.836053371429443359e-01 -5.841058213263750076e-03 1.595809906721115112e-01 2.160018533468246460e-01 -3.157645463943481445e-02 -1.642461270093917847e-01 3.056353330612182617e-01 3.815209120512008667e-02 -1.119002252817153931e-01 3.096235990524291992e-01 9.843727946281433105e-02 1.016150861978530884e-01 5.994313582777976990e-02 -5.564355477690696716e-02
-3.404867649078369141e-01 -1.509202271699905396e-01 -1.634188294410705566e-01 3.193967938423156738e-01 2.889231741428375244e-01 4.843380302190780640e-02 -1.832585781812667847e-01 -5.504843220114707947e-02 -1.350336670875549316e-01 -2.206661105155944824e-01 -3.791223093867301941e-02 1.946393996477127075e-01 -7.898123562335968018e-02 1.561463922262191772e-01 6.469250470399856567e-02 3.339001536369323730e-02 2.645432949066162109e-01 -1.810129433870315552e-01 1.161773595958948135e-02 -1.905659884214401245e-01 -1.659242361783981323e-01 2.118786573410034180e-01 -2.817489504814147949e-01 -1.899467259645462036e-01 -1.676060631871223450e-02 2.872164547443389893e-01 -5.620766803622245789e-02 -3.589493036270141602e-02 1.893612295389175415e-01 -5.265327915549278259e-02 9.754069894552230835e-02 7.426425814628601074e-02
-1.899474561214447021e-01 -7.886160165071487427e-02 -2.680752240121364594e-02 3.442199528217315674e-01 7.098080217838287354e-02 2.614315152168273926e-01 2.691161632537841797e-01 -1.860269010066986084e-01 1.118259429931640625e-01 7.464306801557540894e-02 1.041812822222709656e-01 2.890969999134540558e-02 -4.333299025893211365e-02 2.821448445320129395e-01 1.538626700639724731e-01 -7.565591484308242798e-02 -1.862868219614028931e-01 6.255386769771575928e-02 5.509287118911743164e-02 6.653217971324920654e-02 -4.211548864841461182e-01 9.924960136413574219e-02 -4.592796787619590759e-02 1.115618199110031128e-01 2.377903014421463013e-01 3.608575761318206787e-01 -7.160064578056335449e-02 3.356786072254180908e-02 9.401237964630126953e-02 -5.103005468845367432e-02 -1.533427983522415161e-01 -2.039764970541000366e-01
-1.597730070352554321e-01 -2.624622881412506104e-01 8.175168931484222412e-02 2.004353404045104980e-01 1.853491924703121185e-02 2.417095005512237549e-01 1.153363380581140518e-02 4.085526242852210999e-02 1.103765666484832764e-01 -1.959987580776214600e-01 2.315428555011749268e-01 1.181140691041946411e-01 4.004439711570739746e-02 2.544736266136169434e-01 1.695662885904312134e-01 -2.724612951278686523e-01 -6.734228134155273438e-02 -1.166022196412086487e-01 1.745839975774288177e-02 -2.973604947328567505e-02 -2.910389602184295654e-01 2.963755466043949127e-02 1.273203939199447632e-01 1.269697099924087524e-01 3.014158010482788086e-01 -2.660784684121608734e-02 1.358098685741424561e-01 2.832413613796234131e-01 1.334579139947891235e-01 -3.394001424312591553e-01 -1.567290909588336945e-02 -2.234653532505035400e-01
-2.691999673843383789e-01 1.233510151505470276e-01 1.359887607395648956e-02 4.283242300152778625e-02 -3.754389286041259766e-02 8.196002990007400513e-02 -1.371911019086837769e-01 -6.578549742698669434e-02 -2.374602407217025757e-01 -2.363493740558624268e-01 2.461910098791122437e-01 1.315825879573822021e-01 -1.984180808067321777e-01 3.892276287078857422e-01 -4.268102347850799561e-02 3.204305097460746765e-02 2.069238126277923584e-01 -2.098173648118972778e-01 2.996365539729595184e-02 -2.768947482109069824e-01 1.730595082044601440e-01 4.155836626887321472e-02 1.858942024409770966e-02 2.813684046268463135e-01 1.194740906357765198e-01 3.307953774929046631e-01 -1.470367759466171265e-01 7.930111140012741089e-02 5.449275299906730652e-02 -1.145209930837154388e-02 -7.825466245412826538e-02 2.422792762517929077e-01
-2.842215597629547119e-01 2.106037922203540802e-02 6.184922903776168823e-02 1.101009398698806763e-01 -1.811915636062622070e-01 -1.607320904731750488e-01 9.516639262437820435e-02 -6.337809562683105469e-02 -2.162185907363891602e-01 -1.007928028702735901e-01 1.313881129026412964e-01 -1.810744553804397583e-01 -3.354940414428710938e-01 8.100822567939758301e-02 -7.031141966581344604e-02 -2.731874212622642517e-02 1.146427467465400696e-01 -5.580296367406845093e-02 -8.388882875442504883e-02 -1.822078973054885864e-01 1.674997508525848389e-01 1.463583409786224365e-01 1.817377656698226929e-02 4.650555923581123352e-02 3.433252274990081787e-01 3.069708347320556641e-01 -1.617903560400009155e-01 1.929912716150283813e-01 3.889302313327789307e-01 8.300920575857162476e-02 2.028888165950775146e-01 1.265272796154022217e-01
-1.540410816669464111e-01 -2.554178237915039062e-01 1.227914094924926758e-01 -8.583822846412658691e-02 1.592296659946441650e-01 -5.104501545429229736e-02 1.042000874876976013e-01 -3.067926466464996338e-01 -1.076964884996414185e-01 -2.660109400749206543e-01 2.076725810766220093e-01 1.475703120231628418e-01 8.169433474540710449e-02 1.708700507879257202e-01 1.608699560165405273e-01 -6.897666305303573608e-02 -2.197942733764648438e-01 1.111865416169166565e-02 1.949799954891204834e-01 -3.691579401493072510e-01 -1.815407425165176392e-01 2.897371351718902588e-01 -7.025824487209320068e-02 -8.147098869085311890e-02 2.670273780822753906e-01 1.533268988132476807e-01 1.720344722270965576e-01 1.839639246463775635e-01 -8.118067681789398193e-02 -4.011240974068641663e-02 -2.060339972376823425e-02 1.542528271675109863e-01
8.099412173032760620e-02 -2.156449556350708008e-01 -1.739618629217147827e-01 2.179229110479354858e-01 3.492769002914428711e-01 2.937949001789093018e-01 -1.139710769057273865e-01 -2.354865074157714844e-01 1.524218767881393433e-01 -2.807248532772064209e-01 1.427373290061950684e-01 1.029224917292594910e-01 -2.837365567684173584e-01 8.181755989789962769e-02 -1.573774069547653198e-01 -7.586035877466201782e-02 1.354749202728271484e-01 6.956616416573524475e-03 -2.296694926917552948e-02 -2.564559578895568848e-01 -1.817059665918350220e-01 -6.432693451642990112e-02 -6.428319960832595825e-02 6.180477142333984375e-02 -3.296774625778198242e-02 3.597051799297332764e-01 5.582793056964874268e-02 -1.665716059505939484e-03 7.447244226932525635e-02 1.929652392864227295e-01 -5.403349176049232483e-02 -1.805561184883117676e-01
-2.780160009860992432e-01 -2.107666619122028351e-02 -1.537317186594009399e-01 3.592973947525024414e-01 6.937670707702636719e-02 1.754528135061264038e-01 1.943512856960296631e-01 -3.021522760391235352e-01 -6.521912664175033569e-02 2.561531662940979004e-01 -5.884727835655212402e-02 1.192570403218269348e-01 1.322812400758266449e-02 7.338079065084457397e-02 3.681226670742034912e-01 -4.354585707187652588e-02 1.087720543146133423e-01 -3.619923442602157593e-02 1.241997852921485901e-01 -1.569785922765731812e-01 -2.136424481868743896e-01 -2.226715721189975739e-02 -7.242816500365734100e-03 1.068678870797157288e-01 3.987386822700500488e-01 1.109114289283752441e-01 1.018065586686134338e-01 -6.080365553498268127e-02 1.106442809104919434e-01 -1.506805568933486938e-01 -1.068020910024642944e-01 -1.783685088157653809e-01
-1.609326303005218506e-01 -1.049353107810020447e-01 -1.326471418142318726e-01 3.104646503925323486e-01 3.072926402091979980e-01 5.215369164943695068e-02 -7.158637046813964844e-02 -1.373670399188995361e-01 -2.196338959038257599e-02 -2.077084779739379883e-01 1.448731031268835068e-02 7.172477245330810547e-02 -1.324835270643234253e-01 1.096704304218292236e-01 3.084832616150379181e-02 1.849436759948730469e-02 3.316125571727752686e-01 -2.206805944442749023e-01 9.778430312871932983e-02 -2.712437510490417480e-01 -1.020526587963104248e-01 2.551916837692260742e-01 -2.478097528219223022e-01 -2.098784744739532471e-01 1.464287191629409790e-01 2.567365765571594238e-01 -1.694322675466537476e-01 -1.255793124437332153e-02 2.325514703989028931e-01 -1.908320486545562744e-01 7.590676099061965942e-02 1.132839173078536987e-01
-1.325305253267288208e-01 -1.847719699144363403e-01 5.228716135025024414e-02 -2.068972401320934296e-02 -3.407068848609924316e-01 -1.788260228931903839e-02 1.194452568888664246e-01 -2.385196648538112640e-02 -1.014716774225234985e-01 -1.199862509965896606e-01 1.787071228027343750e-01 -1.374018788337707520e-01 -2.679860405623912811e-02 -1.171798557043075562e-01 2.284801304340362549e-01 -1.299833506345748901e-01 1.578565090894699097e-01 -2.275307923555374146e-01 9.860432147979736328e-02 -2.090112566947937012e-01 -1.655241101980209351e-01 -1.283184289932250977e-01 -1.941168457269668579e-01 -2.406332641839981079e-01 2.889825999736785889e-01 3.653033673763275146e-01 -2.464852668344974518e-02 2.009639292955398560e-01 -1.189567521214485168e-01 2.273414134979248047e-01 -1.090549826622009277e-01 -2.227389514446258545e-01
-1.859259754419326782e-01 -2.432641386985778809e-01 -1.385456472635269165e-01 3.401093780994415283e-01 -6.679605692625045776e-02 1.870284825563430786e-01 1.300405859947204590e-01 6.424088776111602783e-02 4.726332798600196838e-02 -4.610771685838699341e-02 1.723134368658065796e-01 -5.677434802055358887e-02 -6.249402463436126709e-02 5.053082853555679321e-02 1.663834229111671448e-02 1.868948154151439667e-02 7.487080991268157959e-02 -2.074219137430191040e-01 -9.010729938745498657e-02 -4.579304456710815430e-01 4.109232425689697266e-01 -5.400991812348365784e-02 6.658624112606048584e-02 2.761989831924438477e-01 1.497443914413452148e-01 2.449247092008590698e-01 1.079383678734302521e-02 1.260669901967048645e-02 7.555147260427474976e-02 -6.832030415534973145e-02 1.280035674571990967e-01 -1.953327655792236328e-01
-3.265021443367004395e-01 -2.885728180408477783e-01 -2.288481034338474274e-02 2.404941916465759277e-01 -6.395126134157180786e-02 1.859230101108551025e-01 3.338996320962905884e-02 -1.600212305784225464e-01 3.924411535263061523e-02 -8.817414753139019012e-03 1.185994520783424377e-01 6.261623650789260864e-02 3.777595460414886475e-01 1.812304556369781494e-01 1.313250660896301270e-01 1.816717386245727539e-01 2.334852218627929688e-01 -2.002678513526916504e-01 -1.059178188443183899e-01 -2.001500315964221954e-02 -1.233722940087318420e-01 2.379313297569751740e-02 9.449173696339130402e-03 4.364883154630661011e-02 3.662824630737304688e-01 3.851925730705261230e-01 -5.845573917031288147e-02 7.064028829336166382e-02 -5.744724068790674210e-03 5.002602562308311462e-02 1.447649002075195312e-01 5.021164566278457642e-02
-5.515892431139945984e-02 -2.939509451389312744e-01 7.645297050476074219e-02 3.325268924236297607e-01 -1.716226935386657715e-01 3.228508681058883667e-02 -2.954344265162944794e-02 -1.901526004076004028e-02 -1.005432009696960449e-01 -2.005055248737335205e-01 1.929018795490264893e-01 4.815348237752914429e-02 -1.298488229513168335e-01 2.807470262050628662e-01 -1.256864634342491627e-03 -1.747622638940811157e-01 2.547436654567718506e-01 -2.218623757362365723e-01 8.285631984472274780e-02 -7.612629979848861694e-02 -1.185335591435432434e-01 -3.771422430872917175e-02 -2.693975567817687988e-01 -1.144262403249740601e-02 3.471939638257026672e-02 2.871339619159698486e-01 -5.654061213135719299e-02 1.467366814613342285e-01 4.848163202404975891e-02 -1.926467567682266235e-01 3.970417976379394531e-01 -1.609174013137817383e-01
-4.393060132861137390e-02 -1.076775565743446350e-01 -2.430075407028198242e-01 1.359632164239883423e-01 -8.733457326889038086e-02 1.367461681365966797e-01 2.786394059658050537e-01 -2.380165010690689087e-01 -3.644632399082183838e-01 -5.054662004113197327e-02 1.426020264625549316e-01 8.459827303886413574e-02 2.252366840839385986e-01 1.525498628616333008e-01 -6.846117228269577026e-02 -3.266157209873199463e-02 -2.069743126630783081e-01 -1.262169778347015381e-01 -1.166500747203826904e-01 -2.682067155838012695e-01 -8.286101371049880981e-02 2.774724364280700684e-01 -3.046326637268066406e-01 -5.418834835290908813e-02 3.048957586288452148e-01 1.361338943243026733e-01 4.902867972850799561e-02 1.342904120683670044e-01 4.633520171046257019e-02 8.732347190380096436e-02 1.279253065586090088e-01 1.539701223373413086e-01
3.019466064870357513e-02 -3.182707726955413818e-01 -3.576291725039482117e-02 9.838505089282989502e-02 2.245821505784988403e-01 2.440795004367828369e-01 2.354529052972793579e-01 -3.653947710990905762e-01 -1.320724561810493469e-02 -2.881167829036712646e-01 -2.780709788203239441e-02 1.082324460148811340e-01 -3.409041762351989746e-01 -2.054146528244018555e-01 1.130073890089988708e-01 -2.978207767009735107e-01 2.313892915844917297e-02 -2.027220726013183594e-01 -2.488054521381855011e-02 -2.588761746883392334e-01 -1.214274466037750244e-01 -1.291357576847076416e-01 -3.665391728281974792e-02 -1.117545142769813538e-01 1.374183148145675659e-01 1.616784483194351196e-01 7.287544012069702148e-02 5.788811668753623962e-02 6.594795733690261841e-02 1.148132979869842529e-01 -7.826328277587890625e-02 -2.134282328188419342e-02
-8.503519743680953979e-02 -2.062419205904006958e-01 -1.524849086999893188e-01 5.345545411109924316e-01 1.459539085626602173e-01 1.929388493299484253e-01 -5.528283491730690002e-02 -9.007003158330917358e-02 -2.142639458179473877e-01 -6.165840849280357361e-02 2.014774531126022339e-01 -1.338657736778259277e-01 -1.504324227571487427e-01 4.628907889127731323e-02 1.132343895733356476e-02 4.321198165416717529e-02 1.448801904916763306e-01 1.908258348703384399e-01 -1.897987425327301025e-01 -1.092047765851020813e-01 -4.148574918508529663e-02 1.504585146903991699e-01 -3.875354677438735962e-02 -3.269180357456207275e-01 2.359674423933029175e-01 2.233201265335083008e-01 -2.410861849784851074e-01 1.263410151004791260e-01 3.227608278393745422e-02 1.945657469332218170e-02 8.619212359189987183e-02 9.983859211206436157e-02
-2.495149374008178711e-01 -1.148738116025924683e-01 2.550088465213775635e-01 1.140421181917190552e-01 1.700277626514434814e-02 -2.850152738392353058e-02 -1.739582419395446777e-01 -2.056478857994079590e-01 2.320748753845691681e-02 -1.912675350904464722e-01 2.512107789516448975e-02 8.815334737300872803e-02 -1.112439297139644623e-02 2.417005896568298340e-01 2.314223796129226685e-01 1.761213392019271851e-01 -1.405895799398422241e-01 1.398634910583496094e-01 1.027250513434410095e-01 -4.700246825814247131e-02 -1.168040782213211060e-01 -1.753225177526473999e-01 -1.482778787612915039e-01 6.684438139200210571e-02 4.814273118972778320e-01 2.662849724292755127e-01 -4.438450932502746582e-02 1.469430476427078247e-01 2.143410593271255493e-01 1.683933436870574951e-01 2.984140813350677490e-02 2.446621954441070557e-01
-2.077144980430603027e-01 1.275919526815414429e-01 1.582617610692977905e-01 -1.670436188578605652e-02 8.083539456129074097e-02 1.632936745882034302e-01 2.677946165204048157e-02 -2.086743265390396118e-01 -4.396198391914367676e-01 -1.159067638218402863e-02 3.065252304077148438e-01 -4.512223228812217712e-02 6.026576831936836243e-02 2.641027569770812988e-01 1.328035909682512283e-02 -1.785106398165225983e-02 5.176987498998641968e-02 -3.180398046970367432e-01 -9.447304904460906982e-02 -1.034628152847290039e-01 9.864749759435653687e-02 -3.008395433425903320e-01 -5.376280471682548523e-02 -1.245476678013801575e-01 2.639281153678894043e-01 2.159325033426284790e-01 -2.811749875545501709e-01 3.294792026281356812e-02 1.706973463296890259e-01 7.348923385143280029e-02 9.614306502044200897e-03 -3.686329349875450134e-02
-3.179310560226440430e-01 -9.651305526494979858e-02 -2.612347304821014404e-01 3.227066993713378906e-01 8.983278274536132812e-02 -2.529104650020599365e-01 7.649127393960952759e-02 -1.860426515340805054e-01 1.434623003005981445e-01 -2.578293718397617340e-02 2.373844385147094727e-02 1.006186679005622864e-01 7.537747174501419067e-02 1.214197948575019836e-01 1.647163927555084229e-01 -4.362016543745994568e-02 -1.130472049117088318e-01 6.953027844429016113e-02 8.498772233724594116e-02 -3.740997239947319031e-02 -1.206328496336936951e-01 -2.685094773769378662e-01 1.609309576451778412e-02 1.662037819623947144e-01 1.997584253549575806e-01 4.391130506992340088e-01 -2.181649208068847656e-02 2.613578736782073975e-01 1.085023954510688782e-01 1.127841249108314514e-01 2.172882556915283203e-01 -9.669093787670135498e-02
-1.831356734037399292e-01 -3.135484457015991211e-01 -3.056769967079162598e-01 3.487761691212654114e-02 -2.799025177955627441e-01 -9.761233627796173096e-02 4.846875742077827454e-02 -8.850063383579254150e-02 -1.164989769458770752e-01 -2.055982202291488647e-01 3.138869404792785645e-01 -1.416195277124643326e-02 1.222893893718719482e-01 1.592705994844436646e-01 1.003598049283027649e-01 -1.095408126711845398e-01 1.310569792985916138e-02 -4.669072479009628296e-02 -7.868981361389160156e-02 -4.216628074645996094e-01 -1.048927456140518188e-01 1.040671244263648987e-01 -2.704293727874755859e-01 -6.434510648250579834e-02 2.353745400905609131e-01 -3.962323814630508423e-02 7.790067791938781738e-02 2.139684855937957764e-01 5.671130120754241943e-02 6.005831435322761536e-02 2.134933620691299438e-01 1.086472272872924805e-01
6.038216501474380493e-02 -9.429366141557693481e-02 -1.700735241174697876e-01 7.684790343046188354e-02 1.968616247177124023e-02 -8.406821638345718384e-03 2.689491808414459229e-01 -1.513577401638031006e-01 6.970661226660013199e-03 -1.489053219556808472e-01 -2.672073543071746826e-01 1.798024326562881470e-01 -3.587425947189331055e-01 -7.585397362709045410e-02 -1.885996609926223755e-01 -1.230545341968536377e-01 4.103833436965942383e-01 -1.989083588123321533e-01 -2.318411320447921753e-02 -1.086441650986671448e-01 -7.686153054237365723e-02 7.311967015266418457e-02 -2.260128408670425415e-01 -8.519144356250762939e-02 1.911077946424484253e-01 1.289372742176055908e-01 -1.434171348810195923e-01 1.867710947990417480e-01 2.267503440380096436e-01 1.696574240922927856e-01 -1.154974251985549927e-01 -2.318771183490753174e-01
-3.785527348518371582e-01 7.267950475215911865e-02 8.969797194004058838e-02 -3.295875713229179382e-02 2.202655375003814697e-01 3.433725535869598389e-01 1.371561139822006226e-01 -5.179361253976821899e-02 -2.284318953752517700e-02 -2.556372880935668945e-01 -1.459224075078964233e-01 -1.970497518777847290e-01 -2.102992236614227295e-01 -4.919015802443027496e-03 1.031230688095092773e-01 -3.629421070218086243e-02 -1.709283441305160522e-01 -2.853333353996276855e-01 -2.026673406362533569e-01 -2.223950028419494629e-01 -2.443496137857437134e-01 7.509366422891616821e-02 -4.217142611742019653e-02 5.822963640093803406e-02 2.706512212753295898e-01 -6.209916900843381882e-03 -2.778851613402366638e-02 1.477368921041488647e-01 1.735600829124450684e-01 2.541767060756683350e-01 2.125593461096286774e-02 -9.706695377826690674e-02
-2.726821601390838623e-01 -8.066328614950180054e-02 -2.810802161693572998e-01 2.434039562940597534e-01 -1.938851028680801392e-01 -7.244352251291275024e-02 3.256955146789550781e-01 -1.076252162456512451e-01 -2.177155911922454834e-01 8.165626972913742065e-02 1.095050349831581116e-01 2.079114131629467010e-02 -1.192264780402183533e-01 -8.074159920215606689e-02 3.545312285423278809e-01 -2.647753357887268066e-01 3.213752806186676025e-02 2.088271826505661011e-02 7.598780840635299683e-02 -1.922661364078521729e-01 -1.970272511243820190e-01 2.332486957311630249e-02 -1.484605371952056885e-01 2.225164137780666351e-02 1.430088132619857788e-01 3.401336669921875000e-01 2.216217666864395142e-01 9.782338142395019531e-02 5.876050516963005066e-02 1.907913386821746826e-02 -8.362812548875808716e-02 -1.600462794303894043e-01
1.845386438071727753e-02 -1.114582568407058716e-01 -2.166246026754379272e-01 1.191685944795608521e-01 -2.277189493179321289e-01 4.263326153159141541e-02 2.375903278589248657e-01 -1.926919817924499512e-01 -1.629651635885238647e-01 -1.178088858723640442e-01 3.131232783198356628e-02 1.502275168895721436e-01 5.435511097311973572e-02 2.215821146965026855e-01 -6.933788210153579712e-02 -3.140886723995208740e-01 -1.276490539312362671e-01 -1.306024789810180664e-01 -1.153198629617691040e-01 -1.286843270063400269e-01 -3.918886557221412659e-02 -1.131101399660110474e-01 -8.846417069435119629e-02 3.363312408328056335e-02 6.233353614807128906e-01 1.490521878004074097e-01 -8.685619384050369263e-02 1.599469035863876343e-01 -6.013418361544609070e-02 -6.017552688717842102e-02 1.357518136501312256e-01 5.749621242284774780e-02
-7.873042672872543335e-02 -1.113551259040832520e-01 1.496008783578872681e-01 9.292226284742355347e-02 2.750459313392639160e-01 8.655050396919250488e-02 8.944991976022720337e-02 -3.146211504936218262e-01 -1.145742237567901611e-01 -2.021375745534896851e-01 7.739597558975219727e-02 1.100237965583801270e-01 -3.760104179382324219e-01 -1.155688147991895676e-02 7.215622812509536743e-02 1.336542814970016479e-01 1.007229536771774292e-01 -3.630949556827545166e-01 -4.379935190081596375e-02 -2.735550105571746826e-01 -1.825354062020778656e-02 -2.048520743846893311e-01 2.169738858938217163e-01 -2.773214280605316162e-01 1.268860995769500732e-01 2.042903453111648560e-01 -8.517473936080932617e-02 1.478369683027267456e-01 1.571978032588958740e-01 4.955813288688659668e-02 -7.773444801568984985e-02 1.357089877128601074e-01
-2.481199987232685089e-02 7.368931081146001816e-03 -2.361486703157424927e-01 3.057063519954681396e-01 -1.442503631114959717e-01 6.494564563035964966e-02 2.294612824916839600e-01 1.460877209901809692e-01 5.550421774387359619e-02 2.746223472058773041e-02 5.724210664629936218e-02 4.144513979554176331e-02 7.096221204847097397e-03 -1.696963757276535034e-01 3.248847424983978271e-01 1.419990956783294678e-01 6.359779089689254761e-02 -2.683978974819183350e-01 -1.186725124716758728e-01 -2.154027111828327179e-02 -1.177077554166316986e-02 3.344450145959854126e-02 3.691864013671875000e-02 -1.000503748655319214e-01 4.206163287162780762e-01 1.869573295116424561e-01 -2.307007461786270142e-01 4.284242391586303711e-01 9.310677647590637207e-02 2.345443703234195709e-03 1.326368302106857300e-01 -9.761708229780197144e-02
-2.279525250196456909e-01 -1.116676256060600281e-01 6.743150949478149414e-02 -9.549254924058914185e-02 2.334498018026351929e-01 -1.316846162080764771e-01 4.782187193632125854e-02 3.489482030272483826e-02 -1.052026450634002686e-01 -6.104956264607608318e-04 2.090521603822708130e-01 8.296515792608261108e-02 -2.730506658554077148e-01 -2.045291066169738770e-01 7.374693453311920166e-02 -1.602970063686370850e-01 -1.942441053688526154e-02 -1.625774502754211426e-01 -9.135904163122177124e-02 -4.810855686664581299e-01 -2.703691124916076660e-01 -9.685295820236206055e-02 -7.048811018466949463e-02 -6.332074105739593506e-02 2.595104873180389404e-01 1.693838387727737427e-01 -2.640365660190582275e-01 9.859945625066757202e-02 -2.422850206494331360e-02 1.878630518913269043e-01 1.477188803255558014e-02 2.602943480014801025e-01
-4.358455240726470947e-01 1.278175860643386841e-01 2.789025381207466125e-02 4.295379817485809326e-01 2.481825836002826691e-02 2.605905532836914062e-01 1.247286573052406311e-01 -2.507848143577575684e-01 4.869987070560455322e-02 -1.037038564682006836e-01 1.734512448310852051e-01 -2.428893744945526123e-02 -2.364040166139602661e-01 1.302682235836982727e-02 -1.822117269039154053e-01 1.242883950471878052e-01 -1.599284708499908447e-01 6.056378781795501709e-02 -8.949343860149383545e-02 -3.143882378935813904e-02 -7.015834003686904907e-02 1.364661604166030884e-01 -4.554246738553047180e-02 -2.221926301717758179e-01 3.272614777088165283e-01 -1.521009206771850586e-02 1.410051733255386353e-01 3.801998496055603027e-02 1.231409683823585510e-01 1.181881427764892578e-01 -5.653306096792221069e-02 1.967777460813522339e-01
-9.900871664285659790e-02 -2.847062423825263977e-02 -7.572464644908905029e-02 2.635720670223236084e-01 1.544069349765777588e-01 -3.269734084606170654e-01 2.093066424131393433e-01 -2.550098672509193420e-02 -1.186722740530967712e-01 -2.199514359235763550e-01 4.038660824298858643e-01 -3.755710273981094360e-02 -1.967741250991821289e-01 1.240416169166564941e-01 2.474181652069091797e-01 -1.700244471430778503e-02 -4.614680260419845581e-02 -2.259097993373870850e-01 -1.921810507774353027e-01 -3.163571283221244812e-02 4.219360277056694031e-02 -6.608089059591293335e-02 1.172897499054670334e-02 -1.175459921360015869e-01 2.872496843338012695e-01 1.259252130985260010e-01 -1.476740837097167969e-01 1.374479383230209351e-01 1.496360749006271362e-01 1.952287852764129639e-01 4.701288789510726929e-02 -2.887783348560333252e-01
-1.521388441324234009e-01 -2.733046412467956543e-01 -1.459737122058868408e-01 8.231623470783233643e-02 2.082069218158721924e-02 -2.278520353138446808e-02 1.239061430096626282e-01 -1.249386072158813477e-01 -5.885460600256919861e-02 -9.913802146911621094e-02 -2.886713854968547821e-02 1.355372816324234009e-01 1.475762724876403809e-01 2.110375463962554932e-02 6.659087538719177246e-02 2.762505970895290375e-02 -1.979126930236816406e-01 -3.237457275390625000e-01 8.022977411746978760e-02 -4.926846325397491455e-01 -3.977446854114532471e-01 1.807613223791122437e-01 2.261775434017181396e-01 -5.794116109609603882e-02 7.881283760070800781e-02 1.508641690015792847e-01 -2.033459991216659546e-01 2.336371541023254395e-01 -6.714859604835510254e-02 -6.142095848917961121e-02 -1.167986658401787281e-03 -1.025014892220497131e-01
-1.978660970926284790e-01 -3.240415081381797791e-02 6.917484104633331299e-02 1.634000241756439209e-01 5.053221061825752258e-02 1.437829136848449707e-01 8.162315189838409424e-02 -2.555452883243560791e-01 1.443981230258941650e-01 -1.159377861768007278e-02 3.234319686889648438e-01 -1.097916811704635620e-01 -4.802735149860382080e-02 1.375019699335098267e-01 -1.162212789058685303e-01 -3.653845191001892090e-01 3.381611779332160950e-02 1.228169426321983337e-01 6.000349670648574829e-02 -3.619003593921661377e-01 -2.085223793983459473e-01 -3.265128284692764282e-02 -1.979176141321659088e-02 -5.811991915106773376e-02 4.576996564865112305e-01 1.182701066136360168e-01 1.408208906650543213e-01 4.821289330720901489e-02 6.985888630151748657e-02 -1.400827467441558838e-01 -2.092286050319671631e-01 -1.192399412393569946e-01
-1.060478240251541138e-01 -1.064595878124237061e-01 -2.347991019487380981e-01 9.524326771497726440e-02 2.990126237273216248e-02 -6.226050853729248047e-02 -2.177681028842926025e-01 -1.873235702514648438e-01 -1.774726361036300659e-01 -2.932659983634948730e-01 2.333937436342239380e-01 -2.357656508684158325e-01 4.709738492965698242e-02 9.722850471735000610e-02 1.233987975865602493e-02 -1.295037418603897095e-01 1.288689523935317993e-01 7.504326105117797852e-02 3.762856125831604004e-02 -1.487658619880676270e-01 -3.826087117195129395e-01 1.157545372843742371e-01 -4.703568667173385620e-02 1.040824130177497864e-01 2.547639608383178711e-01 4.661807715892791748e-01 3.422928601503372192e-02 1.174390688538551331e-01 3.435452654957771301e-02 -1.873095780611038208e-01 1.097527444362640381e-01 7.521124184131622314e-02
-1.490991264581680298e-01 -2.071435898542404175e-01 2.092896997928619385e-01 1.034350991249084473e-01 1.549797803163528442e-01 9.687007963657379150e-02 7.420205045491456985e-03 -4.659255221486091614e-02 -1.158061772584915161e-01 9.049725532531738281e-02 1.205223649740219116e-01 1.474098861217498779e-01 -2.392712421715259552e-02 3.269696533679962158e-01 1.880133152008056641e-01 1.387219578027725220e-01 4.295774698257446289e-01 -2.601570188999176025e-01 1.241559684276580811e-01 -1.557118296623229980e-01 -1.708718091249465942e-01 -1.826772349886596203e-03 -1.026354581117630005e-01 -2.557435929775238037e-01 7.223486155271530151e-02 2.597843110561370850e-01 1.604552567005157471e-01 1.652445942163467407e-01 1.041216999292373657e-01 -1.428176164627075195e-01 -1.239354163408279419e-01 2.354285418987274170e-01
-4.022191762924194336e-01 4.933560639619827271e-02 1.031069457530975342e-01 9.522292017936706543e-02 9.405032731592655182e-03 1.318895816802978516e-01 4.090614020824432373e-01 -1.412046402692794800e-01 -1.331341862678527832e-01 -1.740285456180572510e-01 2.034626528620719910e-02 -5.129417777061462402e-02 -1.277940124273300171e-01 1.475351154804229736e-01 1.843672245740890503e-01 3.236254304647445679e-02 -2.081306427717208862e-01 -1.255345791578292847e-01 1.279717534780502319e-01 -1.588199883699417114e-01 -1.541963685303926468e-02 6.132181733846664429e-02 9.684301167726516724e-02 8.456455916166305542e-02 1.521647125482559204e-01 3.710856437683105469e-01 2.078585475683212280e-01 3.457478880882263184e-01 -1.027409732341766357e-01 1.583138480782508850e-02 -1.415044963359832764e-01 1.072423234581947327e-01
-7.795330882072448730e-02 -1.253019124269485474e-01 -3.078119456768035889e-01 5.307629704475402832e-01 3.066279888153076172e-01 3.161010444164276123e-01 3.552924841642379761e-02 -3.479197248816490173e-02 6.614564359188079834e-02 7.148039992898702621e-03 1.604423820972442627e-01 1.546799484640359879e-02 -3.592269495129585266e-02 7.015026360750198364e-02 -6.615135818719863892e-02 -8.006070554256439209e-02 2.090904563665390015e-01 -5.240453034639358521e-02 -7.777002453804016113e-02 2.074843086302280426e-02 -1.859056651592254639e-01 -1.866052672266960144e-02 1.499454081058502197e-01 5.953472107648849487e-02 2.232682555913925171e-01 2.149656414985656738e-01 9.841783344745635986e-02 2.138668000698089600e-01 1.078038439154624939e-01 3.666820377111434937e-02 2.347616851329803467e-02 -2.811847925186157227e-01
-2.319441549479961395e-02 -9.776041656732559204e-02 -3.037085831165313721e-01 3.126877173781394958e-02 -6.602593511343002319e-02 5.527259781956672668e-03 -7.034491002559661865e-02 -1.563665866851806641e-01 -1.772866845130920410e-01 -1.598211079835891724e-01 -9.348531812429428101e-02 -1.004586964845657349e-01 1.235706638544797897e-02 2.330603897571563721e-01 -2.127858251333236694e-02 -1.667757034301757812e-01 7.687581330537796021e-02 -2.314420640468597412e-01 -1.109776347875595093e-01 -2.123171985149383545e-01 2.005829364061355591e-01 -4.631430283188819885e-02 -3.035896122455596924e-01 1.112754419445991516e-01 4.066535830497741699e-01 1.700995266437530518e-01 -2.048545330762863159e-01 2.852964997291564941e-01 1.462443023920059204e-01 -1.674571782350540161e-01 2.679357230663299561e-01 -4.100169986486434937e-02
-1.963925361633300781e-01 -2.158210128545761108e-01 -3.715919256210327148e-01 1.024754643440246582e-01 1.129445433616638184e-01 2.003723978996276855e-01 2.615819685161113739e-02 9.266410022974014282e-02 -2.721949815750122070e-01 -2.903254032135009766e-01 4.542111977934837341e-02 -2.296830117702484131e-01 -2.918803095817565918e-01 1.846116632223129272e-01 1.267122384160757065e-02 1.153559908270835876e-01 -2.102554738521575928e-01 -1.696245074272155762e-01 2.409098297357559204e-01 -6.493876874446868896e-02 4.371327534317970276e-02 -1.210593432188034058e-01 1.385643482208251953e-01 2.166671305894851685e-02 2.875818908214569092e-01 1.589128226041793823e-01 -7.854148000478744507e-02 4.421836137771606445e-02 -1.574391353642567992e-05 2.566043734550476074e-01 -3.268079832196235657e-02 -6.073757633566856384e-02
-1.354497522115707397e-01 -2.322652786970138550e-01 -3.317736983299255371e-01 1.566774211823940277e-02 -8.412637747824192047e-03 2.185467928647994995e-01 8.342131227254867554e-02 -1.898139566183090210e-01 1.755182445049285889e-01 -1.278299689292907715e-01 -1.369514036923646927e-02 -1.286120270378887653e-03 -6.310804188251495361e-02 1.453838646411895752e-01 -2.430808544158935547e-02 -2.621567249298095703e-01 1.027661636471748352e-01 -1.821468919515609741e-01 6.991481781005859375e-02 -1.133852452039718628e-01 -2.831993103027343750e-01 2.234404236078262329e-01 2.943999320268630981e-02 2.860143780708312988e-01 3.698524236679077148e-01 2.456206679344177246e-01 -1.039071977138519287e-01 1.550406962633132935e-01 -1.165953502058982849e-01 7.803018391132354736e-02 -1.827407479286193848e-01 -1.596232354640960693e-01
-1.357725858688354492e-01 -1.594770550727844238e-01 2.279850095510482788e-02 2.957736849784851074e-01 1.037421226501464844e-01 -1.828851550817489624e-01 -3.700342262163758278e-03 1.261167973279953003e-01 -1.072744354605674744e-01 -2.411486208438873291e-01 1.680772304534912109e-01 -1.884657517075538635e-02 -1.959986239671707153e-02 5.215036123991012573e-02 3.316084742546081543e-01 -9.196741133928298950e-02 -8.456668257713317871e-02 -2.987206280231475830e-01 2.161752991378307343e-02 -1.918372511863708496e-01 1.941993832588195801e-01 -1.600942015647888184e-01 -9.808538109064102173e-02 2.055650502443313599e-01 1.658610403537750244e-01 1.704447567462921143e-01 2.172188907861709595e-01 2.041687220335006714e-01 1.783015727996826172e-01 2.753397226333618164e-01 -1.851064711809158325e-01 -2.281165719032287598e-01
-1.441575586795806885e-01 -2.332164496183395386e-01 1.116117741912603378e-02 1.751871705055236816e-01 2.888469696044921875e-01 1.971053481101989746e-01 1.575000137090682983e-01 -3.028828799724578857e-01 4.642578959465026855e-02 -2.645807564258575439e-01 -1.258685439825057983e-01 1.287815719842910767e-01 -5.029950737953186035e-01 -2.769514732062816620e-02 1.948178112506866455e-01 -2.011673897504806519e-01 -1.219011843204498291e-03 -1.294169127941131592e-01 -1.849949955940246582e-01 -2.624547481536865234e-01 -9.691786020994186401e-02 -1.506725400686264038e-01 -1.262547541409730911e-02 -6.808018684387207031e-02 6.350622046738862991e-03 2.247288636863231659e-02 -2.161994017660617828e-02 2.130960226058959961e-01 4.868599027395248413e-02 -8.790446817874908447e-02 -6.720776110887527466e-02 -2.498430944979190826e-02
-2.489385604858398438e-01 -1.596184819936752319e-02 -2.339278757572174072e-01 2.868943810462951660e-01 -1.687065139412879944e-02 -6.153137236833572388e-02 9.639997780323028564e-02 -2.275747992098331451e-02 -1.102274358272552490e-01 -9.042728692293167114e-02 1.606399714946746826e-01 -1.830833703279495239e-01 -9.683632850646972656e-02 -1.508841663599014282e-01 6.445381790399551392e-02 7.518170773983001709e-02 -1.656892150640487671e-02 -1.366744339466094971e-01 1.304814964532852173e-02 1.052809283137321472e-01 1.764968223869800568e-02 1.554598957300186157e-01 1.676147431135177612e-01 3.078699409961700439e-01 2.037046253681182861e-01 5.393100976943969727e-01 1.174281910061836243e-01 1.948026865720748901e-01 2.380826026201248169e-01 1.069689765572547913e-01 1.496327817440032959e-01 1.144123971462249756e-01
-1.496137827634811401e-01 -1.535122841596603394e-01 -1.634672284126281738e-01 2.340846210718154907e-01 -1.656038314104080200e-01 2.326241508126258850e-02 9.482036530971527100e-02 3.281934931874275208e-02 -1.708672568202018738e-02 -1.522854715585708618e-01 -6.599631160497665405e-02 -5.499064549803733826e-02 -2.266179323196411133e-01 7.461697608232498169e-02 -5.170626193284988403e-02 1.018854454159736633e-01 3.752361983060836792e-02 -2.742515504360198975e-01 -1.510140299797058105e-01 -3.056059479713439941e-01 2.502117455005645752e-01 -2.430252879858016968e-01 3.122827783226966858e-02 1.136726588010787964e-01 2.357615679502487183e-01 3.732371628284454346e-01 -1.811325252056121826e-01 9.314113110303878784e-02 -8.589684963226318359e-02 -2.624064385890960693e-01 3.040619567036628723e-02 -3.028850555419921875e-01
-2.788878679275512695e-01 -1.600800640881061554e-02 5.597088113427162170e-02 1.843267977237701416e-01 -3.867298364639282227e-02 1.471101790666580200e-01 2.708747982978820801e-01 -1.358204483985900879e-01 -2.615181505680084229e-01 -1.551776379346847534e-01 -2.193629182875156403e-02 -2.663590572774410248e-02 -1.472135335206985474e-01 1.024637520313262939e-01 1.930903196334838867e-01 1.514626760035753250e-02 -3.264732658863067627e-01 -9.180293232202529907e-02 2.705319523811340332e-01 -1.363516151905059814e-01 5.764957889914512634e-02 -8.754500746726989746e-02 7.426150143146514893e-02 2.588481642305850983e-02 1.629153937101364136e-01 4.522188305854797363e-01 2.322157174348831177e-01 2.662336230278015137e-01 -6.064746901392936707e-02 2.348421886563301086e-02 -9.547338634729385376e-02 1.157384738326072693e-01
-2.905702292919158936e-01 -4.808660596609115601e-02 3.174283728003501892e-02 -5.725837871432304382e-02 -6.964704394340515137e-02 9.951147437095642090e-02 3.605086728930473328e-02 -1.313901841640472412e-01 -6.406765431165695190e-02 -1.711403429508209229e-01 1.153969392180442810e-02 -8.295048028230667114e-02 3.993726149201393127e-02 2.141033671796321869e-02 2.393305748701095581e-01 6.448299437761306763e-02 -1.194000244140625000e-02 -1.389795541763305664e-01 3.113625943660736084e-01 -2.936365604400634766e-01 -5.836678668856620789e-02 -6.112445518374443054e-02 2.607465684413909912e-01 -1.243190914392471313e-01 3.284493386745452881e-01 1.780850142240524292e-01 1.590389013290405273e-01 4.016036689281463623e-01 1.811961531639099121e-01 1.723613142967224121e-01 -2.899007797241210938e-01 -7.607278227806091309e-02
-1.661800146102905273e-01 -2.698739171028137207e-01 9.843411296606063843e-02 9.448421746492385864e-02 1.642107814550399780e-01 1.093003675341606140e-01 2.144932001829147339e-01 -2.300465106964111328e-02 -3.220588266849517822e-01 -1.876901537179946899e-01 -8.486098796129226685e-02 2.312012165784835815e-01 9.903867542743682861e-02 1.234224140644073486e-01 -1.682772338390350342e-01 8.340144157409667969e-02 -7.853394001722335815e-02 -1.065002828836441040e-01 2.597925066947937012e-01 -3.915013372898101807e-01 -1.189428716897964478e-01 1.899342238903045654e-01 -8.068981766700744629e-02 -1.165354028344154358e-01 7.172321528196334839e-02 2.327987104654312134e-01 2.646317780017852783e-01 2.237947136163711548e-01 2.061897665262222290e-01 1.218995265662670135e-02 2.493086084723472595e-02 -6.512168049812316895e-02
-3.798563480377197266e-01 -4.622212052345275879e-02 1.787603050470352173e-01 1.603236943483352661e-01 7.089994102716445923e-02 -2.330673299729824066e-02 8.789079636335372925e-02 -2.484190464019775391e-01 -2.223467826843261719e-01 -3.007411956787109375e-01 -8.117409795522689819e-02 -2.079738769680261612e-03 -6.996299326419830322e-02 2.094553858041763306e-01 2.009065300226211548e-01 -8.091109246015548706e-02 -8.747604489326477051e-02 -2.044377848505973816e-02 2.025362849235534668e-01 -2.489482611417770386e-01 -1.422726213932037354e-01 -2.003497481346130371e-01 -9.960341453552246094e-02 5.541354417800903320e-02 -3.518826561048626900e-03 2.604155242443084717e-01 1.839797347784042358e-01 3.966634869575500488e-01 -1.050921529531478882e-01 -5.474684387445449829e-02 -1.248303949832916260e-01 7.530592381954193115e-02
-6.029475107789039612e-02 -2.350663095712661743e-01 -1.724189519882202148e-01 4.192873835563659668e-01 8.147908747196197510e-02 1.754824370145797729e-01 -2.662509679794311523e-01 -1.694466173648834229e-01 -7.998196035623550415e-02 -1.192070916295051575e-01 7.577282935380935669e-02 1.289068013429641724e-01 -8.398864418268203735e-02 4.542340338230133057e-02 -2.629714608192443848e-01 1.108993515372276306e-01 -4.856627061963081360e-02 -2.012075632810592651e-01 2.088117599487304688e-01 1.812853366136550903e-01 -1.234409883618354797e-01 -1.141238212585449219e-02 -1.929548196494579315e-02 9.700323641300201416e-02 3.028268814086914062e-01 1.503466814756393433e-01 2.127736806869506836e-02 3.346092700958251953e-01 -7.137617468833923340e-02 1.352597679942846298e-02 -2.788963019847869873e-01 -1.037432476878166199e-01
-1.536783874034881592e-01 -8.465331792831420898e-02 -4.440426453948020935e-02 -7.570571452379226685e-02 -6.156398355960845947e-02 2.255251258611679077e-01 5.386651679873466492e-02 -2.032052427530288696e-01 -4.254275262355804443e-01 -4.524479210376739502e-01 -4.065240919589996338e-02 1.750881075859069824e-01 -1.357748731970787048e-02 1.132894158363342285e-01 -2.482283562421798706e-01 -1.659167855978012085e-01 6.873337924480438232e-02 2.003176836296916008e-03 -2.305223233997821808e-02 -1.630261987447738647e-01 1.404640525579452515e-01 -2.554302513599395752e-01 -1.468083560466766357e-01 5.682723596692085266e-02 1.924873441457748413e-01 2.273265719413757324e-01 -1.265315413475036621e-01 1.688703000545501709e-01 -5.168072506785392761e-02 8.762027323246002197e-02 1.297159492969512939e-01 -2.011783868074417114e-01
-2.714110612869262695e-01 -1.000321954488754272e-01 -1.979776471853256226e-01 -8.525484800338745117e-02 1.988214105367660522e-01 1.593306474387645721e-02 4.370750859379768372e-02 4.701504949480295181e-03 8.420912921428680420e-02 2.421431541442871094e-01 1.637408584356307983e-01 2.496498450636863708e-02 -2.583275735378265381e-01 -5.580987408757209778e-02 -1.157710179686546326e-01 -1.112309619784355164e-01 1.122333034873008728e-01 -5.306811071932315826e-03 1.881693899631500244e-01 -3.739984035491943359e-01 -4.180346131324768066e-01 -1.391357034444808960e-01 -3.143890574574470520e-02 1.635756939649581909e-01 2.466814070940017700e-01 2.600282728672027588e-01 -7.845544815063476562e-02 2.661133706569671631e-01 -8.915873616933822632e-02 8.721885830163955688e-02 -2.855212613940238953e-02 8.828466385602951050e-02
-5.750578269362449646e-02 -1.755864471197128296e-01 -9.376462548971176147e-02 -3.989158570766448975e-02 2.159842252731323242e-01 2.943969964981079102e-01 2.381664663553237915e-01 -2.316907234489917755e-02 1.297994107007980347e-01 -3.326362073421478271e-01 -3.550185635685920715e-02 3.177255392074584961e-02 -2.133956253528594971e-01 -1.065555885434150696e-01 1.466502994298934937e-01 -2.827295958995819092e-01 -3.333555534482002258e-02 -2.455212473869323730e-01 -1.446704715490341187e-01 -3.719609379768371582e-01 -5.981034412980079651e-02 -1.091258227825164795e-01 -3.285602433606982231e-03 -8.986669592559337616e-03 3.477307856082916260e-01 2.036999464035034180e-01 7.215648889541625977e-02 1.835104674100875854e-01 9.715274721384048462e-02 -2.829805575311183929e-02 -9.003278613090515137e-02 1.446021795272827148e-01
-3.646425902843475342e-01 -2.901002168655395508e-01 -1.833770982921123505e-02 1.017668023705482483e-01 1.401536762714385986e-01 -1.487610638141632080e-01 1.494643241167068481e-01 -2.818852476775646210e-02 4.665068536996841431e-02 6.998033076524734497e-02 -1.594073325395584106e-01 -1.854854673147201538e-01 9.846433997154235840e-02 3.538469551131129265e-03 1.527535021305084229e-01 -1.825992465019226074e-01 1.106819361448287964e-01 -1.229493170976638794e-01 -1.161134690046310425e-01 -2.034040838479995728e-01 -1.007581874728202820e-01 2.370137572288513184e-01 -3.412832738831639290e-03 -2.872052602469921112e-02 4.003702104091644287e-01 2.352059781551361084e-01 1.004567071795463562e-01 1.551045756787061691e-02 3.723020851612091064e-01 -2.320514023303985596e-01 5.863214656710624695e-02 5.266417935490608215e-02
2.715084142982959747e-02 -1.471908390522003174e-01 -2.222742885351181030e-01 2.546025514602661133e-01 1.428703516721725464e-01 8.586318045854568481e-02 -7.523819804191589355e-02 -2.535693943500518799e-01 -7.891935855150222778e-02 7.312987744808197021e-02 7.986056804656982422e-02 1.047866046428680420e-01 -3.531806170940399170e-01 2.412279844284057617e-01 2.055089175701141357e-01 -1.348574012517929077e-01 2.762449085712432861e-01 -1.988302916288375854e-01 -5.142858996987342834e-02 6.526335328817367554e-02 -1.737770140171051025e-01 1.224706619977951050e-01 5.212596431374549866e-02 -2.962635755538940430e-01 2.013266086578369141e-01 1.608875095844268799e-01 1.713155396282672882e-02 2.416439801454544067e-01 9.646016359329223633e-02 1.535748094320297241e-01 3.567701950669288635e-02 2.750341296195983887e-01
-1.941164582967758179e-01 -4.140563011169433594e-01 -3.024952113628387451e-01 -7.063403725624084473e-03 1.800225675106048584e-01 1.170115694403648376e-01 6.799489259719848633e-02 1.838328838348388672e-01 -4.787632822990417480e-02 -2.046084851026535034e-01 1.200862526893615723e-01 -3.919951617717742920e-02 -2.401102185249328613e-01 1.130435168743133545e-01 -1.566033437848091125e-02 -6.043197214603424072e-02 -2.313494086265563965e-01 -2.953401207923889160e-01 1.162258908152580261e-01 6.468042265623807907e-03 -2.499589771032333374e-01 -9.947151690721511841e-02 3.133476525545120239e-02 3.947199881076812744e-02 2.643695771694183350e-01 2.138049900531768799e-01 -2.376473397016525269e-01 -1.530738323926925659e-01 1.088104620575904846e-01 1.805802136659622192e-01 1.037426218390464783e-01 -2.065118961036205292e-02
-2.048937529325485229e-01 -1.585512757301330566e-01 -8.895258605480194092e-02 2.653794288635253906e-01 1.059202253818511963e-01 1.332712769508361816e-01 9.127960354089736938e-02 -1.274966597557067871e-01 -2.215282768011093140e-01 1.003559008240699768e-01 -2.244337201118469238e-01 -2.415440231561660767e-01 -3.147343993186950684e-01 1.659453660249710083e-01 -1.732825301587581635e-02 1.338918209075927734e-01 1.882796883583068848e-01 2.455770373344421387e-01 -1.844640448689460754e-02 -1.800276339054107666e-01 -3.183267712593078613e-01 -3.160092234611511230e-02 -8.886143565177917480e-02 -5.953555554151535034e-02 1.461750119924545288e-01 3.079289197921752930e-01 3.095892630517482758e-02 9.390037506818771362e-02 1.197194978594779968e-01 1.028507798910140991e-01 -3.084412813186645508e-01 1.177744125016033649e-03
-6.546866893768310547e-02 -8.476316183805465698e-02 8.153561502695083618e-02 1.753714084625244141e-01 1.320127993822097778e-01 2.943147420883178711e-01 -8.166056126356124878e-02 -2.720458209514617920e-01 7.562185637652873993e-04 -6.114684417843818665e-02 -1.518401801586151123e-01 1.405963599681854248e-01 -4.686969518661499023e-01 -6.200720369815826416e-02 1.904653571546077728e-02 -1.915092580020427704e-02 3.821615502238273621e-02 -4.967003166675567627e-01 -1.136736273765563965e-01 -4.993524402379989624e-02 -5.718668550252914429e-02 -1.644281111657619476e-02 1.697655469179153442e-01 -2.821647189557552338e-02 9.379899129271507263e-03 3.240856528282165527e-01 -1.302493959665298462e-01 2.577358782291412354e-01 3.910716250538825989e-02 8.904831856489181519e-02 1.012335531413555145e-02 -2.772195823490619659e-02
[truncated: 3,273,733 more chars]
