# Supplementary material for: The Language of Innovation
Source: PLoS One. 2020 Apr 30;15(4):e0230107. doi: 10.1371/journal.pone.0230107 (PMC7194493; doi:10.1371/journal.pone.0230107)
Supplement: S22 File — (GZ) [file pone.0230107.s022.tar.gz › 2000-2004/V2Run_14_VS_4500_embeddings2000-2004ED32.txt]

4.096400439739227295e-01 -1.657499670982360840e-01 1.549552828073501587e-01 3.672743588685989380e-02 -2.159159034490585327e-01 3.244398161768913269e-02 -1.007817015051841736e-01 1.078444868326187134e-01 8.063355088233947754e-02 -2.011895775794982910e-01 1.841576397418975830e-01 5.489235371351242065e-02 -9.477370977401733398e-02 -1.143824309110641479e-02 -2.688440382480621338e-01 -2.066876739263534546e-01 1.364672183990478516e-01 1.059514060616493225e-01 -1.919030100107192993e-01 -1.048702821135520935e-01 1.646281033754348755e-01 8.762447535991668701e-02 1.482018381357192993e-01 -2.262047976255416870e-01 1.576171070337295532e-01 5.963635444641113281e-02 -1.878157407045364380e-01 2.345927506685256958e-01 -3.277330100536346436e-01 5.599219352006912231e-02 -1.151196211576461792e-01 -2.716525495052337646e-01
7.488835602998733521e-02 1.768431216478347778e-01 8.355613052845001221e-02 3.431354463100433350e-01 2.479322254657745361e-01 1.238469853997230530e-01 -1.711066067218780518e-01 -5.284240934997797012e-03 3.227390721440315247e-02 -2.855851054191589355e-01 1.551374644041061401e-01 2.543103694915771484e-01 -1.534399539232254028e-01 1.763869971036911011e-01 -2.882377058267593384e-02 -7.351888716220855713e-02 6.797926872968673706e-02 7.735290564596652985e-03 -5.666090920567512512e-02 -4.634565487504005432e-02 1.772873401641845703e-01 1.074580773711204529e-01 -1.358866412192583084e-02 1.949168890714645386e-01 1.768127381801605225e-01 2.654623389244079590e-01 -2.582475543022155762e-01 1.336115319281816483e-02 -3.565880060195922852e-01 1.553064137697219849e-01 -2.583988010883331299e-01 -1.490096449851989746e-01
-3.890176862478256226e-02 -2.328449040651321411e-01 1.874078214168548584e-01 -1.896973885595798492e-02 -2.151985280215740204e-02 2.800486385822296143e-01 -3.996252641081809998e-02 -1.393085420131683350e-01 1.435981243848800659e-01 -2.158753424882888794e-01 1.638654619455337524e-01 2.708588540554046631e-01 -3.188391029834747314e-01 -1.813178211450576782e-01 -3.108751401305198669e-02 1.629232764244079590e-01 2.495853155851364136e-01 2.469328045845031738e-01 -1.782505661249160767e-01 2.599365822970867157e-02 1.584546118974685669e-01 -2.345877140760421753e-01 2.057599835097789764e-02 1.504770219326019287e-01 2.219457626342773438e-01 7.765591889619827271e-02 -1.433773040771484375e-01 1.620108336210250854e-01 -1.662998944520950317e-01 2.919147312641143799e-01 -4.612286761403083801e-02 -5.826191976666450500e-02
2.762643396854400635e-01 -1.474240720272064209e-01 1.519110798835754395e-01 1.140700746327638626e-02 -2.580338390544056892e-03 1.062984168529510498e-01 1.595513224601745605e-01 -2.084826529026031494e-01 1.492078006267547607e-01 -7.547171413898468018e-02 3.271972537040710449e-01 1.487283110618591309e-01 -2.480359077453613281e-01 2.371708452701568604e-01 -1.319857686758041382e-01 5.704524368047714233e-02 4.351027309894561768e-03 2.180349975824356079e-01 -1.542597413063049316e-01 -4.556550458073616028e-02 -3.473962470889091492e-02 -2.050277590751647949e-01 3.024227023124694824e-01 5.091390013694763184e-02 6.757693737745285034e-02 2.323684468865394592e-02 -7.262273877859115601e-02 2.031626999378204346e-01 1.845145523548126221e-01 2.747569084167480469e-01 -5.195317044854164124e-02 -3.582023978233337402e-01
1.811694353818893433e-01 1.337704658508300781e-01 8.873361349105834961e-02 -9.184499084949493408e-02 -1.370674818754196167e-01 2.339547276496887207e-01 -7.936477661132812500e-02 -1.832825094461441040e-01 2.380156964063644409e-01 -2.252375036478042603e-01 3.200156986713409424e-01 3.237274587154388428e-01 5.084654688835144043e-02 -1.469226181507110596e-01 -1.192060410976409912e-01 -1.603461354970932007e-01 4.322371780872344971e-01 6.729330867528915405e-02 -1.352583318948745728e-01 6.165392324328422546e-02 -5.257777869701385498e-02 1.263658553361892700e-01 -9.412747621536254883e-02 7.023248355835676193e-03 2.151978760957717896e-01 -2.486857920885086060e-01 -1.205947622656822205e-02 1.750867627561092377e-02 -2.019785344600677490e-01 1.395303457975387573e-01 -1.342283636331558228e-01 -1.135404258966445923e-01
-1.171107068657875061e-01 -2.905990742146968842e-02 2.226810604333877563e-01 -3.439306914806365967e-01 -7.552203536033630371e-02 1.466295868158340454e-01 -4.424060881137847900e-02 -1.282000988721847534e-01 2.247380316257476807e-01 8.539190888404846191e-02 2.103118747472763062e-01 1.221709847450256348e-01 -6.604074686765670776e-02 -1.156176030635833740e-01 3.896068409085273743e-02 4.334313422441482544e-02 3.065336048603057861e-01 6.823746860027313232e-02 -1.059139519929885864e-01 4.602897539734840393e-02 -1.683861166238784790e-01 2.466360032558441162e-01 -1.291270256042480469e-01 -2.446372993290424347e-02 5.360896512866020203e-02 -8.175446093082427979e-02 -1.740877032279968262e-01 1.870987117290496826e-01 -4.234494566917419434e-01 1.460881829261779785e-01 -1.570977121591567993e-01 -3.395231366157531738e-01
3.852648660540580750e-02 -1.952587515115737915e-01 2.476217150688171387e-01 -4.042090475559234619e-02 6.912645697593688965e-02 2.474858313798904419e-01 -2.068729102611541748e-01 -1.673680096864700317e-01 -1.052155941724777222e-01 -3.069166839122772217e-01 1.337328851222991943e-01 3.502941727638244629e-01 -4.111232608556747437e-02 -1.033160928636789322e-02 -1.069681942462921143e-01 -9.089016914367675781e-02 3.383965492248535156e-01 8.845552057027816772e-02 -1.962810903787612915e-01 1.555211246013641357e-01 -2.256817221641540527e-01 -5.901337787508964539e-02 1.257251501083374023e-01 -6.096648052334785461e-02 2.731419801712036133e-01 -8.889243006706237793e-02 -7.316661626100540161e-02 7.751102000474929810e-02 -2.821243405342102051e-01 5.564849451184272766e-02 -2.121032774448394775e-01 -1.127284467220306396e-01
7.995886355638504028e-02 -1.505156904458999634e-01 1.986007392406463623e-01 -1.312778592109680176e-01 -9.934788569808006287e-03 3.370772302150726318e-01 5.753973126411437988e-02 -1.284720897674560547e-01 1.014322936534881592e-01 1.329308841377496719e-02 3.396961390972137451e-01 3.757700324058532715e-01 -6.857142597436904907e-02 5.375371873378753662e-02 -2.540031373500823975e-01 2.711223252117633820e-02 4.085657000541687012e-01 -1.649536937475204468e-01 4.917015135288238525e-02 -1.004077261313796043e-03 4.771913215517997742e-02 1.952718198299407959e-02 -2.115153968334197998e-01 1.524988748133182526e-02 1.226208582520484924e-01 -9.622782468795776367e-02 -2.220404148101806641e-01 2.303046733140945435e-01 -2.472334802150726318e-01 7.022815942764282227e-02 -4.669697023928165436e-03 -6.271853297948837280e-02
-5.314386263489723206e-02 -1.599454432725906372e-01 2.933016717433929443e-01 -9.552709758281707764e-02 -4.839610308408737183e-02 1.137046143412590027e-01 5.432192236185073853e-02 -2.177820540964603424e-02 1.462146341800689697e-01 -3.161961138248443604e-01 -2.004783600568771362e-02 4.415648579597473145e-01 3.512826189398765564e-02 1.603936403989791870e-01 8.526626974344253540e-03 -3.829678520560264587e-02 2.216083407402038574e-01 3.759354054927825928e-01 -4.929014295339584351e-02 9.875362366437911987e-02 -1.036920398473739624e-01 -9.109213203191757202e-02 -6.675722450017929077e-02 9.477716684341430664e-02 2.118960022926330566e-01 2.926996443420648575e-03 -3.801121190190315247e-02 3.292004466056823730e-01 -2.607862949371337891e-01 2.090473026037216187e-01 -9.005273878574371338e-02 -5.340035632252693176e-02
9.625638276338577271e-02 1.588640734553337097e-02 4.879495799541473389e-01 3.059177100658416748e-02 -8.084939420223236084e-02 3.681398928165435791e-02 -2.922912836074829102e-01 3.055443800985813141e-02 1.272308230400085449e-01 -2.614533007144927979e-01 2.761896252632141113e-01 3.818551003932952881e-01 6.216251105070114136e-02 1.656732559204101562e-01 -6.400372833013534546e-02 -1.180112827569246292e-02 1.543749868869781494e-01 -1.286533176898956299e-01 -5.835197493433952332e-02 -1.378900837153196335e-02 1.752995848655700684e-01 -2.432018667459487915e-01 8.510719984769821167e-03 8.608283847570419312e-02 1.307887285947799683e-01 1.966046541929244995e-02 -2.175004594027996063e-02 1.441152542829513550e-01 -2.384483367204666138e-01 2.745633721351623535e-01 1.531286910176277161e-02 4.955051466822624207e-02
3.091306984424591064e-01 1.254911720752716064e-02 6.671000272035598755e-02 1.722811907529830933e-01 -6.499313563108444214e-02 2.237143218517303467e-01 -2.146491967141628265e-02 -7.572653144598007202e-02 1.084961742162704468e-01 5.897551029920578003e-02 2.489221394062042236e-01 1.667130887508392334e-01 5.038574710488319397e-02 2.125134170055389404e-01 -1.168902888894081116e-01 1.086482182145118713e-01 2.992095947265625000e-01 -4.961303249001502991e-02 -1.176000609993934631e-01 2.153912037611007690e-01 1.332077085971832275e-01 3.384206816554069519e-02 3.527567386627197266e-01 -5.921733379364013672e-02 -4.628400877118110657e-02 4.126932099461555481e-02 -1.074265241622924805e-01 2.791238129138946533e-01 -7.398176193237304688e-02 4.128983020782470703e-01 -2.054728418588638306e-01 -1.448825299739837646e-01
-1.143052130937576294e-01 -9.823951870203018188e-02 2.884852290153503418e-01 2.043215036392211914e-01 -7.865010201930999756e-02 1.028344556689262390e-01 -1.910196058452129364e-02 2.642487883567810059e-01 -4.707383364439010620e-02 -1.556317061185836792e-01 3.205697536468505859e-01 2.361099421977996826e-01 -2.421349845826625824e-02 1.100607682019472122e-02 -3.525549173355102539e-01 -9.147050231695175171e-02 1.770562827587127686e-01 1.012740433216094971e-01 -1.893186867237091064e-01 -1.078982725739479065e-01 1.698930412530899048e-01 3.403520956635475159e-02 -5.795567296445369720e-03 1.220395863056182861e-01 4.697315860539674759e-03 -9.921938180923461914e-02 6.242876127362251282e-02 -6.670748442411422729e-02 -3.517379760742187500e-01 3.341194093227386475e-01 -2.212493121623992920e-01 -1.023784354329109192e-01
6.423489749431610107e-02 -1.066520288586616516e-01 1.594254523515701294e-01 7.757912576198577881e-02 -1.350033134222030640e-01 3.944379687309265137e-01 1.530656665563583374e-01 -1.495982706546783447e-01 7.287642359733581543e-02 -2.444350719451904297e-01 1.489085108041763306e-01 3.390498161315917969e-01 -1.478121727705001831e-01 -7.918620854616165161e-02 -1.803747564554214478e-02 -1.395887583494186401e-01 3.031762540340423584e-01 1.606153100728988647e-01 -2.747266292572021484e-01 -1.091395504772663116e-02 -4.079656302928924561e-02 -9.474941762164235115e-04 -2.128151357173919678e-01 4.510749131441116333e-02 8.454667776823043823e-02 3.160588815808296204e-02 -1.955890059471130371e-01 1.496730558574199677e-02 -3.900629281997680664e-01 4.482730105519294739e-02 -2.046256139874458313e-02 -1.995755434036254883e-01
1.511013507843017578e-01 -2.872311174869537354e-01 2.463622391223907471e-01 3.274611383676528931e-02 -3.227082788944244385e-01 2.637717425823211670e-01 -1.104592159390449524e-01 -1.159635782241821289e-01 1.882322281599044800e-01 -2.152311950922012329e-01 7.812120020389556885e-02 2.093282788991928101e-01 -3.092751093208789825e-02 -2.208784222602844238e-02 -1.726056039333343506e-01 1.115395054221153259e-01 3.125525116920471191e-01 2.593203186988830566e-01 9.795650839805603027e-02 -1.228374466300010681e-01 -1.117737591266632080e-01 -8.589479327201843262e-02 1.174280494451522827e-01 -1.792916469275951385e-02 1.090756058692932129e-01 -1.118771582841873169e-01 -3.104318082332611084e-01 3.643619269132614136e-02 -2.333420813083648682e-01 2.319656312465667725e-01 -5.733823776245117188e-02 -3.039097785949707031e-02
2.936025261878967285e-01 6.963587552309036255e-02 1.572955995798110962e-01 5.381101369857788086e-02 -3.318271413445472717e-02 1.761319339275360107e-01 -1.600306294858455658e-02 -1.808804571628570557e-01 2.469649016857147217e-01 -2.304526790976524353e-02 3.649335801601409912e-01 9.200947359204292297e-03 -1.128645613789558411e-01 3.451072275638580322e-01 -1.527684479951858521e-01 -6.414121016860008240e-03 3.507609069347381592e-01 1.473776996135711670e-02 1.452869027853012085e-01 -2.853573067113757133e-03 8.999761939048767090e-02 2.853080034255981445e-01 2.694367468357086182e-01 -3.871124982833862305e-02 2.393664419651031494e-02 -3.369684517383575439e-02 3.581020608544349670e-02 2.008221298456192017e-01 -2.394162118434906006e-01 8.695521950721740723e-02 -1.805545985698699951e-01 -1.320965737104415894e-01
-6.928313057869672775e-03 2.668939530849456787e-03 1.635721772909164429e-01 2.660329081118106842e-02 -1.185278445482254028e-01 3.336344659328460693e-01 2.533948281779885292e-03 -1.243824586272239685e-01 1.922663599252700806e-01 -1.328545957803726196e-01 2.087453454732894897e-01 2.975380420684814453e-01 -1.047986969351768494e-01 5.941160395741462708e-02 -1.553976386785507202e-01 -1.466419845819473267e-01 4.076917767524719238e-01 -1.146302185952663422e-02 -1.478923559188842773e-01 1.890571415424346924e-01 -3.075583279132843018e-01 -1.032979935407638550e-01 -2.349139936268329620e-02 2.394319772720336914e-01 1.532185822725296021e-01 -6.268593668937683105e-02 -8.765708655118942261e-02 6.550725549459457397e-02 -3.218059837818145752e-01 6.486069411039352417e-02 4.837171360850334167e-02 -2.194786965847015381e-01
1.970340609550476074e-01 -2.673159241676330566e-01 8.941844105720520020e-02 -2.065162658691406250e-01 -5.406672134995460510e-02 1.470794528722763062e-01 1.940925270318984985e-01 -2.166790515184402466e-02 8.989305794239044189e-02 -1.276849061250686646e-01 1.798794865608215332e-01 3.236954212188720703e-01 1.562992855906486511e-02 -1.527622491121292114e-01 -1.338563412427902222e-01 -1.727404147386550903e-01 3.351297676563262939e-01 -7.243950385600328445e-03 -1.225946173071861267e-01 9.657974541187286377e-02 -1.827339679002761841e-01 1.225936114788055420e-01 -4.435458034276962280e-02 1.422639004886150360e-02 1.706614904105663300e-02 1.021212041378021240e-01 -1.464610397815704346e-01 5.929545685648918152e-02 -3.209941983222961426e-01 2.492157071828842163e-01 -9.759759157896041870e-02 -3.819046914577484131e-01
-1.467086225748062134e-01 2.489205747842788696e-01 3.405463099479675293e-01 2.246370017528533936e-01 2.577947080135345459e-01 3.485013842582702637e-01 -2.933533787727355957e-01 -1.466450653970241547e-02 6.592199206352233887e-02 -2.292982935905456543e-01 3.679801821708679199e-01 7.254609465599060059e-02 -7.286621630191802979e-02 1.680576987564563751e-02 -2.187931388616561890e-01 3.537475317716598511e-02 -4.707543551921844482e-02 4.008619487285614014e-02 -8.091282099485397339e-02 -1.704098284244537354e-01 -1.079984232783317566e-01 -3.619925305247306824e-02 1.345712542533874512e-01 7.466516643762588501e-02 6.937357038259506226e-02 -1.363192796707153320e-01 -3.097841143608093262e-02 9.970051050186157227e-02 -1.627517044544219971e-01 1.980010867118835449e-01 -1.152910571545362473e-02 -2.177171856164932251e-01
-2.024113945662975311e-02 -7.267984747886657715e-02 1.000294983386993408e-01 -3.194974958896636963e-01 -2.206727564334869385e-01 3.537212014198303223e-01 1.275036390870809555e-02 -4.903171211481094360e-02 -9.729821234941482544e-03 -1.192870959639549255e-01 3.291646540164947510e-01 2.732382118701934814e-01 -7.042996585369110107e-02 1.304140537977218628e-01 -2.371843457221984863e-01 -6.832138169556856155e-03 2.590358853340148926e-01 6.873618066310882568e-02 -8.160600066184997559e-02 5.629210174083709717e-02 -7.888276875019073486e-02 2.529766038060188293e-02 -1.123946830630302429e-01 1.066589429974555969e-01 2.909849286079406738e-01 5.662273988127708435e-02 -3.246856331825256348e-01 3.380208974704146385e-03 -2.924018502235412598e-01 -1.643521711230278015e-02 -2.848334424197673798e-02 -1.944817900657653809e-01
2.305024117231369019e-01 5.248909071087837219e-02 1.004798859357833862e-01 -1.981465667486190796e-01 8.689768612384796143e-02 3.081367015838623047e-01 3.653386980295181274e-02 -2.140167355537414551e-01 1.419013291597366333e-01 -1.020100489258766174e-01 1.001720577478408813e-01 2.718494832515716553e-01 1.721557229757308960e-01 -8.107266575098037720e-02 -3.912458568811416626e-02 9.570502676069736481e-03 2.375323623418807983e-01 1.301382929086685181e-01 -6.002624332904815674e-02 -9.019239246845245361e-02 -2.005584537982940674e-01 8.626221865415573120e-02 -1.349010169506072998e-01 1.543662995100021362e-01 1.111724227666854858e-01 -4.416498541831970215e-02 -2.415955960750579834e-01 8.024667203426361084e-02 -2.516210377216339111e-01 1.904947161674499512e-01 -1.416967958211898804e-01 -4.682113230228424072e-01
7.752482593059539795e-02 9.493117779493331909e-02 2.961829304695129395e-01 8.139752596616744995e-02 1.974211186170578003e-01 2.565328180789947510e-01 -1.287572532892227173e-01 -1.201975047588348389e-01 1.521873325109481812e-01 -9.947914630174636841e-02 -1.653671637177467346e-02 8.328035473823547363e-02 2.344726212322711945e-02 1.805808246135711670e-01 -1.115038543939590454e-01 -5.325319617986679077e-02 -4.841079469770193100e-03 2.882518470287322998e-01 -1.798382587730884552e-02 1.988446107134222984e-03 -2.208929061889648438e-01 -6.115854158997535706e-02 1.567169576883316040e-01 1.392279863357543945e-01 3.418128192424774170e-02 2.068580090999603271e-01 -2.902779281139373779e-01 2.852350473403930664e-01 -3.965966999530792236e-01 -2.835356891155242920e-01 -1.790312975645065308e-01 -8.302187174558639526e-02
-1.799206882715225220e-01 1.345576196908950806e-01 2.035710215568542480e-01 1.683369874954223633e-01 3.544889017939567566e-02 1.475600600242614746e-01 2.764703892171382904e-02 2.201204001903533936e-01 1.107042208313941956e-01 -2.354555875062942505e-01 3.059288263320922852e-01 8.378119021654129028e-02 -2.461727857589721680e-01 -6.705202907323837280e-02 -2.615787684917449951e-01 -2.254555970430374146e-01 9.779956936836242676e-02 2.460017651319503784e-01 -1.206800490617752075e-01 1.170267760753631592e-01 8.944574743509292603e-02 -1.134946867823600769e-01 2.394521981477737427e-01 2.796638011932373047e-01 7.750558108091354370e-02 5.207951739430427551e-02 -8.642426878213882446e-02 1.104358676820993423e-02 -2.134153246879577637e-01 3.290372192859649658e-01 1.179046630859375000e-01 -1.266658753156661987e-01
2.954616583883762360e-02 -1.263325512409210205e-01 2.918929457664489746e-01 -1.089761033654212952e-01 -1.419181227684020996e-01 3.579774498939514160e-01 -5.736520513892173767e-02 -2.685501873493194580e-01 -2.361528724431991577e-01 -6.087499111890792847e-02 5.085419118404388428e-02 2.166607677936553955e-01 -2.856684923171997070e-01 -5.558772385120391846e-02 -1.582259684801101685e-01 1.751315779983997345e-02 2.357124239206314087e-01 1.295934915542602539e-01 1.274820268154144287e-01 -1.886256039142608643e-02 4.050439223647117615e-02 -1.840179115533828735e-01 1.032553892582654953e-02 5.888690054416656494e-02 -4.910103604197502136e-02 1.273569613695144653e-01 -1.213182806968688965e-01 2.742784023284912109e-01 -3.785984218120574951e-01 -1.053031533956527710e-02 4.168660938739776611e-02 -2.480887174606323242e-01
3.545816242694854736e-01 -4.870192334055900574e-02 1.720190942287445068e-01 6.243602931499481201e-02 -3.492531552910804749e-02 6.868198513984680176e-02 -2.710853703320026398e-03 -6.328426301479339600e-02 3.079044632613658905e-02 -7.353293150663375854e-02 4.236939847469329834e-01 1.601190418004989624e-01 -1.577862352132797241e-01 1.367784887552261353e-01 -1.807537488639354706e-02 -1.159505918622016907e-02 2.667049169540405273e-01 1.074912399053573608e-02 -2.540851011872291565e-02 2.164111435413360596e-01 -1.594785004854202271e-01 1.159153282642364502e-01 3.365595638751983643e-01 3.073504380881786346e-02 1.150695309042930603e-01 -3.889692248776555061e-03 -1.723732650279998779e-01 1.641799956560134888e-01 1.413262188434600830e-01 1.009293869137763977e-01 -1.432837694883346558e-01 -4.248048365116119385e-01
-1.666985303163528442e-01 6.179559230804443359e-02 2.385036051273345947e-01 2.073116786777973175e-02 -1.307324916124343872e-01 3.018962740898132324e-01 1.005699858069419861e-01 -5.884855613112449646e-02 7.233129441738128662e-02 -1.549880802631378174e-01 3.178125023841857910e-01 3.229130208492279053e-01 2.535314299166202545e-02 -3.504389151930809021e-02 -2.890268564224243164e-01 1.484268158674240112e-01 3.419401943683624268e-01 1.935314536094665527e-01 1.047835350036621094e-01 -3.051051497459411621e-02 -3.867156431078910828e-02 -4.705714434385299683e-02 -4.351285845041275024e-02 5.525647476315498352e-02 -5.898979306221008301e-02 3.197950124740600586e-01 -2.922975718975067139e-01 1.511281430721282959e-01 -9.195942431688308716e-02 9.823620319366455078e-02 1.110897809267044067e-01 -1.669800430536270142e-01
2.196967303752899170e-01 4.834846407175064087e-02 2.123870551586151123e-01 8.621325343847274780e-02 -1.730765104293823242e-01 1.234722509980201721e-01 9.417938441038131714e-02 -2.305987328290939331e-01 3.630681037902832031e-01 -1.555715501308441162e-01 2.338039129972457886e-01 1.741729080677032471e-01 2.912486717104911804e-02 1.580213010311126709e-01 -2.474975585937500000e-01 -8.403370529413223267e-02 7.621980458498001099e-02 3.304598852992057800e-02 -1.386503409594297409e-02 2.616058290004730225e-01 4.375290498137474060e-02 2.258722633123397827e-01 3.415206074714660645e-01 -1.197183802723884583e-01 -6.289704144001007080e-02 -8.778136968612670898e-02 -1.146438270807266235e-01 9.098876267671585083e-02 -1.455294340848922729e-01 2.728233337402343750e-01 -1.234888434410095215e-01 -2.259952425956726074e-01
1.054313033819198608e-01 1.349169481545686722e-02 2.563385665416717529e-01 -1.150192618370056152e-01 -1.891235560178756714e-01 2.903130352497100830e-01 1.130810230970382690e-01 -1.052246429026126862e-02 -1.581919342279434204e-01 -7.399154454469680786e-02 2.717994153499603271e-01 3.384597599506378174e-01 3.146594762802124023e-02 -9.913560748100280762e-02 -2.880287468433380127e-01 8.704982697963714600e-02 4.074650406837463379e-01 2.591468691825866699e-01 -1.866047829389572144e-02 3.788494691252708435e-02 1.601559966802597046e-01 -2.967427950352430344e-03 -2.038321793079376221e-01 6.292646378278732300e-02 8.037848770618438721e-02 -1.062155216932296753e-01 -2.512103021144866943e-01 5.417218897491693497e-03 -2.847572416067123413e-02 1.372408121824264526e-01 8.274589478969573975e-02 -2.074245512485504150e-01
1.750533878803253174e-01 1.820757389068603516e-01 2.306893914937973022e-01 -1.052904427051544189e-01 2.101928228512406349e-03 -4.509395733475685120e-02 6.093546282500028610e-03 3.123527020215988159e-02 1.634189039468765259e-01 1.299300491809844971e-01 2.929026186466217041e-01 2.732637524604797363e-01 -1.279351562261581421e-01 1.195936501026153564e-01 -1.399680078029632568e-01 -7.108700275421142578e-02 1.180763244628906250e-01 1.204219982028007507e-01 1.153611019253730774e-01 -5.245956033468246460e-02 8.939796686172485352e-02 3.476205095648765564e-02 3.300552368164062500e-01 -1.643397212028503418e-01 1.621709764003753662e-01 1.090277805924415588e-01 -3.419501483440399170e-01 2.332232147455215454e-01 1.929887682199478149e-01 1.418034434318542480e-01 -7.725033164024353027e-02 -3.834128081798553467e-01
5.404968187212944031e-02 -6.418158859014511108e-02 -3.509451821446418762e-02 6.602123379707336426e-02 -1.670472919940948486e-01 3.502166867256164551e-01 -3.915421664714813232e-02 -2.635832410305738449e-03 1.690105050802230835e-01 -1.781737655401229858e-01 2.159689217805862427e-01 3.692269623279571533e-01 -1.742428690195083618e-01 -5.987796559929847717e-02 -2.890616953372955322e-01 -2.592217549681663513e-02 1.749490648508071899e-01 5.704591795802116394e-02 -1.262194216251373291e-01 1.916199028491973877e-01 -1.166866943240165710e-01 -9.873053058981895447e-03 -5.865085497498512268e-02 7.561653107404708862e-02 2.741969525814056396e-01 8.563990890979766846e-02 -1.225973293185234070e-01 9.429950267076492310e-02 -3.182750344276428223e-01 1.884528547525405884e-01 -2.025355994701385498e-01 -2.831246852874755859e-01
1.805991381406784058e-01 -6.429742276668548584e-02 2.006329149007797241e-01 1.381115466356277466e-01 -1.937586218118667603e-01 1.061061695218086243e-01 3.975306451320648193e-02 -1.550132632255554199e-01 7.943258434534072876e-02 4.495093226432800293e-02 3.781721293926239014e-01 1.205837726593017578e-01 -1.281030625104904175e-01 2.798938751220703125e-01 -3.023515343666076660e-01 -3.135598078370094299e-02 1.284085065126419067e-01 -2.375227771699428558e-02 -6.281699240207672119e-02 1.601588726043701172e-01 1.977190561592578888e-02 1.074955388903617859e-01 2.033238857984542847e-01 -4.502640105783939362e-03 -1.657995432615280151e-01 2.224122434854507446e-01 -1.699738204479217529e-01 1.244126260280609131e-01 -2.915583364665508270e-02 1.714463233947753906e-01 -2.431584745645523071e-01 -4.072132408618927002e-01
1.145956292748451233e-01 1.944673210382461548e-01 2.675519883632659912e-01 1.186212757602334023e-03 7.798952609300613403e-02 5.325990170240402222e-02 1.218679025769233704e-01 -7.982054352760314941e-02 9.594533592462539673e-02 -2.696331143379211426e-01 2.117866824846714735e-04 1.754654012620449066e-02 -1.410294920206069946e-01 3.631898164749145508e-01 -1.175609827041625977e-01 -1.713265478610992432e-01 2.528652846813201904e-01 2.933947145938873291e-01 -2.322091013193130493e-01 -3.187247738242149353e-02 1.090258434414863586e-01 -2.944059073925018311e-01 -1.649922691285610199e-02 -8.076804131269454956e-02 2.631301619112491608e-02 9.261596947908401489e-02 -4.681096761487424374e-04 7.485905289649963379e-02 -4.103451669216156006e-01 -2.112167142331600189e-02 -2.356402426958084106e-01 -1.435010731220245361e-01
1.193387061357498169e-02 1.175725311040878296e-01 -1.357220765203237534e-02 1.226188912987709045e-01 -8.325728029012680054e-02 3.685222268104553223e-01 -1.772731095552444458e-01 -1.532188355922698975e-01 3.951537981629371643e-02 -8.989173918962478638e-02 6.337275356054306030e-02 3.479314744472503662e-01 2.262094989418983459e-02 -9.223560243844985962e-02 -3.374816775321960449e-01 -2.702513337135314941e-02 1.133528426289558411e-01 1.003678292036056519e-01 -1.720547825098037720e-01 -8.485680818557739258e-02 1.474493294954299927e-01 -3.428317010402679443e-01 -2.335263639688491821e-01 4.668679088354110718e-02 1.521316617727279663e-01 1.857927255332469940e-02 -1.075433567166328430e-01 2.099113762378692627e-01 -3.708731234073638916e-01 1.195622831583023071e-01 6.702098529785871506e-03 -1.676159054040908813e-01
8.983895927667617798e-02 -1.660372912883758545e-01 1.873258799314498901e-01 -1.283417176455259323e-02 -6.888753175735473633e-02 3.532894253730773926e-01 4.332476854324340820e-02 -1.041144952178001404e-01 2.686322927474975586e-01 -2.614423930644989014e-01 3.156625330448150635e-01 2.527205348014831543e-01 6.205613911151885986e-02 -9.856764227151870728e-02 -1.013420671224594116e-01 -6.023196876049041748e-02 1.179230362176895142e-01 2.131387777626514435e-02 -1.438615620136260986e-01 1.256821602582931519e-01 -1.653400212526321411e-01 1.039450988173484802e-01 -1.335672438144683838e-01 1.538208872079849243e-02 3.032213449478149414e-01 -5.935415625572204590e-02 -1.739278733730316162e-01 1.352440863847732544e-01 -4.026281237602233887e-01 9.877873212099075317e-02 8.895742893218994141e-02 -1.564593613147735596e-01
2.679196596145629883e-01 2.554469108581542969e-01 2.301497459411621094e-01 1.263088583946228027e-01 8.975798636674880981e-02 -6.171294301748275757e-02 9.310746192932128906e-02 2.815407328307628632e-02 -1.309845447540283203e-01 -1.740732342004776001e-01 5.608607456088066101e-02 -9.757611900568008423e-02 -7.667926698923110962e-02 2.300311475992202759e-01 -1.044250279664993286e-01 1.370115578174591064e-01 3.594006299972534180e-01 2.361702620983123779e-01 -9.505690075457096100e-03 3.005345910787582397e-02 5.858574807643890381e-02 -1.486680060625076294e-01 2.166048735380172729e-01 4.407418146729469299e-02 1.656080484390258789e-01 8.288869261741638184e-02 -3.021048903465270996e-01 2.211454063653945923e-01 6.459715217351913452e-02 1.311441957950592041e-01 9.279502183198928833e-02 -3.991681337356567383e-01
6.802818924188613892e-02 2.677301466464996338e-01 5.021324753761291504e-01 1.899336278438568115e-01 8.317099884152412415e-03 1.569777578115463257e-01 2.716642990708351135e-02 -1.253100484609603882e-01 1.772515773773193359e-01 4.179242998361587524e-02 2.720308899879455566e-01 3.431889694184064865e-03 -2.276790440082550049e-01 2.053293883800506592e-01 5.406944826245307922e-02 1.060112565755844116e-01 8.211687952280044556e-02 1.516370102763175964e-02 -2.524974048137664795e-01 3.471221774816513062e-02 1.003729626536369324e-01 -1.854858249425888062e-01 -1.594299823045730591e-01 1.964627653360366821e-01 1.487452089786529541e-01 -6.408879905939102173e-02 2.092196047306060791e-02 1.706993281841278076e-01 -2.520227134227752686e-01 2.023215144872665405e-01 -1.904717981815338135e-01 -4.501544311642646790e-02
1.548000574111938477e-01 -2.231774479150772095e-01 2.924192547798156738e-01 -5.768496170639991760e-02 5.484579131007194519e-02 3.118413984775543213e-01 -1.632988154888153076e-01 -4.423714801669120789e-02 1.551056057214736938e-01 -1.524840891361236572e-01 3.441090583801269531e-01 1.341779828071594238e-01 -8.179445564746856689e-02 5.213652737438678741e-03 8.766543865203857422e-02 -6.660427432507276535e-03 3.146721720695495605e-01 3.069429695606231689e-01 1.195164844393730164e-01 -5.733186751604080200e-02 -9.551136195659637451e-02 3.024996258318424225e-02 -6.600366532802581787e-02 9.248284995555877686e-02 8.421442657709121704e-02 -1.399794667959213257e-01 -1.780138351023197174e-02 1.527397483587265015e-01 -1.971748173236846924e-01 2.212728410959243774e-01 -3.623177111148834229e-01 -8.454465866088867188e-02
1.329397857189178467e-01 2.634972929954528809e-01 1.960523873567581177e-01 4.233303368091583252e-01 2.378818243741989136e-01 2.386345118284225464e-01 -8.194265514612197876e-02 6.416979245841503143e-03 -2.024713009595870972e-01 -1.591100692749023438e-01 2.918314635753631592e-01 1.302023082971572876e-01 1.207432616502046585e-02 2.646790444850921631e-02 -9.746113792061805725e-03 -7.585995644330978394e-02 1.262401044368743896e-01 -3.652548044919967651e-02 6.023527309298515320e-02 -1.555904895067214966e-01 2.884439937770366669e-02 -8.730804920196533203e-02 5.472542345523834229e-02 -2.156942151486873627e-02 1.896071881055831909e-01 2.578084729611873627e-02 1.065281778573989868e-02 3.331599533557891846e-01 -3.767261803150177002e-01 2.244855761528015137e-01 4.776381328701972961e-02 -2.217188850045204163e-02
8.677279949188232422e-02 -7.831478118896484375e-02 2.540668547153472900e-01 -7.219002395868301392e-02 5.587749555706977844e-02 2.225354500114917755e-02 9.173577278852462769e-02 -1.800100505352020264e-01 8.862740546464920044e-02 9.873718954622745514e-03 3.976174592971801758e-01 1.547304540872573853e-01 -2.084960788488388062e-01 1.931761801242828369e-01 -1.995258182287216187e-01 2.000797390937805176e-01 1.580802500247955322e-01 7.544870674610137939e-02 -1.470768898725509644e-01 1.515846997499465942e-01 2.566893212497234344e-02 -5.086737126111984253e-02 3.263471424579620361e-01 -4.944631829857826233e-02 1.216658726334571838e-01 -1.481784414499998093e-02 -2.082407623529434204e-01 3.150860667228698730e-01 1.202004030346870422e-01 2.025346755981445312e-01 -1.905963569879531860e-02 -3.471789360046386719e-01
1.851926594972610474e-01 2.566635608673095703e-02 1.486015692353248596e-02 2.889401316642761230e-01 1.398027390241622925e-01 -8.589442819356918335e-02 1.679223626852035522e-01 7.048612833023071289e-02 2.854443490505218506e-01 1.166651174426078796e-01 1.599418520927429199e-01 1.098305732011795044e-01 -1.041342765092849731e-01 1.216583549976348877e-01 -3.203609585762023926e-01 5.169957131147384644e-02 1.550212204456329346e-01 -6.201101467013359070e-02 -6.682328134775161743e-02 -7.196259498596191406e-02 -1.147643998265266418e-01 1.110026165843009949e-01 5.982368439435958862e-02 -1.443865746259689331e-01 2.416795492172241211e-01 -8.107963949441909790e-02 -4.729412794113159180e-01 1.316177546977996826e-01 -3.539271280169487000e-02 1.569529175758361816e-01 -1.962178349494934082e-01 -3.158466517925262451e-01
-5.591572448611259460e-02 9.977052360773086548e-02 6.083797812461853027e-01 1.420647371560335159e-02 -5.838749930262565613e-02 -8.311513811349868774e-02 -1.520673483610153198e-01 -2.655210718512535095e-02 1.334068775177001953e-01 -1.056756153702735901e-01 1.342034786939620972e-01 2.447306364774703979e-01 -2.226884961128234863e-01 1.253858506679534912e-01 -1.198309063911437988e-01 -2.168153375387191772e-01 5.007267370820045471e-02 1.543880552053451538e-01 -1.794708967208862305e-01 -1.154788658022880554e-01 -1.963696032762527466e-01 -1.072930768132209778e-01 1.645664572715759277e-01 -1.722280122339725494e-02 2.167141735553741455e-01 1.202142015099525452e-01 -1.433707773685455322e-01 -1.197772622108459473e-01 -2.077730894088745117e-01 2.448561042547225952e-01 -9.959662333130836487e-03 3.859187941998243332e-03
-2.224660106003284454e-02 1.326053142547607422e-01 3.384808301925659180e-01 -9.078788012266159058e-02 -5.854094028472900391e-02 3.171773552894592285e-01 -2.163643985986709595e-01 -2.664674818515777588e-02 7.825857400894165039e-02 -1.541534066200256348e-01 4.731194674968719482e-02 3.864771127700805664e-02 -2.395044863224029541e-01 2.161635160446166992e-01 -7.911841571331024170e-02 -3.688493072986602783e-01 1.211581900715827942e-01 -9.942970424890518188e-02 6.742375344038009644e-02 -3.167119994759559631e-02 2.864181101322174072e-01 -1.220909804105758667e-01 2.012896537780761719e-01 -4.707489162683486938e-02 9.841233491897583008e-02 1.492813080549240112e-01 -2.982407212257385254e-01 -3.825876489281654358e-02 -2.128515988588333130e-01 2.396425306797027588e-01 -1.560449898242950439e-01 -9.101371467113494873e-02
3.878462594002485275e-03 2.141955792903900146e-01 1.383576542139053345e-02 5.591599643230438232e-02 -7.843174785375595093e-02 -4.841718077659606934e-02 1.385359168052673340e-01 -1.678422838449478149e-01 2.321885824203491211e-01 -9.216678887605667114e-02 1.019279211759567261e-01 8.368840813636779785e-02 -4.396848008036613464e-02 1.351968199014663696e-01 -5.490763857960700989e-02 2.371847182512283325e-01 1.822881549596786499e-01 5.799616128206253052e-02 -3.034944534301757812e-01 -2.438422143459320068e-01 2.376570366322994232e-02 2.752963304519653320e-01 2.384318113327026367e-01 1.594626754522323608e-01 1.227859854698181152e-01 2.859624102711677551e-02 -3.077417314052581787e-01 8.960683643817901611e-02 -1.133557483553886414e-01 4.199579954147338867e-01 2.532413899898529053e-01 -1.299262642860412598e-01
1.298955082893371582e-01 -1.206243783235549927e-01 2.004727572202682495e-01 2.876400016248226166e-03 -1.203888133168220520e-01 9.319772571325302124e-02 1.591079682111740112e-01 -4.647304862737655640e-02 3.982830047607421875e-02 -4.978076741099357605e-02 3.674297630786895752e-01 7.651355862617492676e-02 -3.376240730285644531e-01 1.462356150150299072e-01 -1.501383483409881592e-01 1.553991734981536865e-01 1.549384295940399170e-01 2.272184789180755615e-01 -1.495666652917861938e-01 1.260244399309158325e-01 1.148615777492523193e-01 7.097854465246200562e-02 4.304687678813934326e-01 7.665676623582839966e-02 1.790837012231349945e-02 -3.145338967442512512e-02 -2.101195156574249268e-01 2.459303736686706543e-01 9.003198705613613129e-03 1.291695833206176758e-01 -1.109506487846374512e-01 -3.040086925029754639e-01
1.784152090549468994e-01 -6.894644815474748611e-03 2.836316227912902832e-01 1.925144493579864502e-01 4.134634882211685181e-02 8.160310983657836914e-02 -1.249038726091384888e-01 -1.366816461086273193e-01 3.051841855049133301e-01 -1.677889823913574219e-01 -5.237136036157608032e-02 1.950869560241699219e-01 -3.164482489228248596e-02 4.948175325989723206e-02 -1.709123253822326660e-01 -3.111219406127929688e-02 1.245770379900932312e-01 2.670611441135406494e-01 -8.711411058902740479e-02 -4.060875624418258667e-02 -7.162307202816009521e-02 -8.693559467792510986e-02 -6.505668163299560547e-03 -2.719365432858467102e-02 -2.040569379460066557e-04 -2.429683655500411987e-01 -1.071920543909072876e-01 3.634760379791259766e-01 -4.459532201290130615e-01 -2.574892938137054443e-01 -1.124336048960685730e-01 -1.491170823574066162e-01
-5.110751837491989136e-03 -8.663208037614822388e-02 2.987608611583709717e-01 -6.773609668016433716e-02 -9.072559326887130737e-02 -1.970586739480495453e-02 -1.212088018655776978e-01 -4.391993209719657898e-02 2.064773142337799072e-01 -9.698713570833206177e-02 3.236896395683288574e-01 8.005390316247940063e-02 3.800703585147857666e-02 3.764133453369140625e-01 2.022774368524551392e-01 -1.314306259155273438e-01 3.223084807395935059e-01 1.989248096942901611e-01 -3.390997881069779396e-03 6.192714348435401917e-02 1.059097722172737122e-01 -3.459094092249870300e-02 2.283808588981628418e-01 2.011148631572723389e-01 -5.313041061162948608e-02 -1.413687467575073242e-01 -9.950716793537139893e-02 -1.582006812095642090e-01 -2.179476171731948853e-01 1.931743621826171875e-01 -2.153034955263137817e-01 -2.600175440311431885e-01
-5.062952265143394470e-02 -1.247440800070762634e-01 -6.304123438894748688e-03 -3.339476883411407471e-02 -6.484004110097885132e-02 2.646201252937316895e-01 1.117770895361900330e-01 -1.669963747262954712e-01 1.329761445522308350e-01 -1.979386657476425171e-01 2.854383885860443115e-01 3.051205277442932129e-01 -1.947758644819259644e-01 -1.335280239582061768e-01 -1.166975498199462891e-01 -1.759033799171447754e-01 2.066982686519622803e-01 1.963744014501571655e-01 -4.243313148617744446e-02 -6.463956087827682495e-02 -2.994070947170257568e-01 7.367048412561416626e-02 -1.882836818695068359e-01 -1.708773151040077209e-02 2.739425897598266602e-01 -9.911882132291793823e-02 -2.569605708122253418e-01 1.817272752523422241e-01 -1.981400698423385620e-01 1.746458113193511963e-01 -1.204350516200065613e-01 -2.192683070898056030e-01
8.464351296424865723e-02 1.764059811830520630e-01 4.041540324687957764e-01 1.204836070537567139e-01 -3.197981715202331543e-01 -1.874521523714065552e-01 -2.167423963546752930e-01 8.687905222177505493e-02 -6.263846904039382935e-02 -2.512071281671524048e-02 2.100853621959686279e-01 1.205278635025024414e-01 -1.965679600834846497e-02 -4.059713333845138550e-02 6.688211113214492798e-02 3.702488541603088379e-02 6.851010024547576904e-02 1.228152438998222351e-01 -9.623267501592636108e-02 -2.949233949184417725e-01 -1.402014959603548050e-02 -2.508893795311450958e-02 6.060663238167762756e-02 -1.753891408443450928e-01 -1.342716719955205917e-02 8.801123499870300293e-02 -2.912863492965698242e-01 2.913988232612609863e-01 -3.540820181369781494e-01 6.750783324241638184e-02 -2.044976204633712769e-01 -1.418201029300689697e-01
3.195136040449142456e-02 -1.806238293647766113e-01 2.090283334255218506e-01 -1.531001329421997070e-01 -5.058376491069793701e-02 2.362788170576095581e-01 -5.369883403182029724e-02 -1.169484630227088928e-01 1.195038184523582458e-01 -9.600045531988143921e-02 2.604877650737762451e-01 3.500351607799530029e-01 3.892132639884948730e-02 -2.112396657466888428e-01 -1.938170790672302246e-01 -9.799801558256149292e-02 4.494817256927490234e-01 1.043194681406021118e-01 7.890249602496623993e-03 2.824196359142661095e-03 -2.592715993523597717e-02 -1.994667807593941689e-03 7.497935742139816284e-02 6.775128096342086792e-02 3.806385770440101624e-02 -1.303039770573377609e-02 -3.968861103057861328e-01 6.795440800487995148e-03 -1.534460335969924927e-01 -1.732769459486007690e-01 -3.055716305971145630e-02 -2.820121049880981445e-01
5.325233563780784607e-02 -1.203127428889274597e-01 8.517129719257354736e-02 1.735057532787322998e-01 -2.729721069335937500e-01 3.504753857851028442e-02 -3.643133118748664856e-02 -2.600099742412567139e-01 8.651315420866012573e-02 -7.432193309068679810e-02 6.966570764780044556e-02 2.663664221763610840e-01 -1.138661578297615051e-01 -1.432149261236190796e-01 -4.955333098769187927e-02 -2.388951629400253296e-01 2.452023029327392578e-01 2.750457227230072021e-01 2.043659538030624390e-01 4.279459360986948013e-03 -1.201070919632911682e-01 2.228348106145858765e-01 3.756156563758850098e-01 3.786686435341835022e-02 1.964525133371353149e-01 2.261810563504695892e-02 -3.016885556280612946e-02 8.610796183347702026e-02 -2.288894057273864746e-01 2.164006084203720093e-01 -4.836126044392585754e-02 -2.927329838275909424e-01
2.773170173168182373e-01 -3.510005027055740356e-02 1.227704510092735291e-01 -8.782929182052612305e-02 1.063057780265808105e-02 3.295050263404846191e-01 -2.136093676090240479e-01 1.170082688331604004e-01 1.278868019580841064e-01 -1.326450705528259277e-01 2.316976152360439301e-02 2.309636622667312622e-01 -8.080955594778060913e-02 6.489349901676177979e-02 -1.325588077306747437e-01 -1.852379590272903442e-01 2.679078578948974609e-01 4.802152514457702637e-01 -2.905382541939616203e-03 8.985013514757156372e-02 -1.609778553247451782e-01 -1.192032992839813232e-01 -1.481484025716781616e-01 -9.445874020457267761e-03 1.075223088264465332e-01 1.127138659358024597e-01 -3.014588542282581329e-02 2.507931292057037354e-01 -2.760731577873229980e-01 -2.397886291146278381e-02 -9.244047850370407104e-02 -1.859621554613113403e-01
2.402025461196899414e-01 2.020910531282424927e-01 3.637792766094207764e-01 1.080497205257415771e-01 -2.051473557949066162e-01 1.101638376712799072e-01 -3.400315344333648682e-02 1.125863194465637207e-01 -2.058624327182769775e-01 -1.157712191343307495e-01 1.267930716276168823e-01 1.293810606002807617e-01 -1.365924160927534103e-02 -9.244171530008316040e-02 1.118226423859596252e-01 1.048535704612731934e-01 -2.714207768440246582e-02 2.395054847002029419e-01 -1.601648926734924316e-01 -2.083506584167480469e-01 5.829920992255210876e-03 -1.887663751840591431e-01 1.707772612571716309e-01 3.659347817301750183e-02 1.678249090909957886e-01 -1.755121648311614990e-01 -4.000071883201599121e-01 2.547729313373565674e-01 -6.195026263594627380e-02 2.371644824743270874e-01 -1.018998324871063232e-01 -1.445109993219375610e-01
1.145123839378356934e-01 7.587549835443496704e-02 1.787246763706207275e-01 2.679550834000110626e-02 -2.187526784837245941e-02 5.082897096872329712e-02 1.768715083599090576e-01 -9.803237020969390869e-02 1.017313823103904724e-01 -9.158016182482242584e-03 2.823447883129119873e-01 1.878824084997177124e-01 -2.297185659408569336e-01 5.096447095274925232e-02 -2.633273303508758545e-01 1.951613426208496094e-01 2.211530655622482300e-01 1.291195154190063477e-01 -2.735156118869781494e-01 7.669277489185333252e-02 -2.045778557658195496e-02 2.544423751533031464e-02 4.226926863193511963e-01 1.198912039399147034e-01 -1.663235016167163849e-02 -5.957081168889999390e-02 -1.804742962121963501e-01 2.437712699174880981e-01 1.159884110093116760e-01 1.069867014884948730e-01 -7.528227567672729492e-02 -3.866457343101501465e-01
3.101312518119812012e-01 3.212398588657379150e-01 4.172724187374114990e-01 1.903079003095626831e-01 -3.189364671707153320e-01 8.948726952075958252e-02 -5.459520220756530762e-02 1.195914596319198608e-01 -1.248719766736030579e-01 -4.206515848636627197e-02 1.103611756116151810e-02 1.987395286560058594e-01 1.590131781995296478e-02 -3.322022035717964172e-02 -6.665452569723129272e-02 -1.989541500806808472e-01 6.750658154487609863e-03 1.852168738842010498e-01 -8.214371651411056519e-02 -1.614585965871810913e-01 -2.585057169198989868e-02 -5.875575542449951172e-02 1.183626800775527954e-01 8.194191753864288330e-02 1.765757240355014801e-02 -1.226155459880828857e-01 -3.461519479751586914e-01 1.456551700830459595e-01 -6.604540348052978516e-02 1.218201741576194763e-01 -2.170463800430297852e-01 -2.149629443883895874e-01
1.768982261419296265e-01 9.981080144643783569e-02 4.014311432838439941e-01 -2.353964745998382568e-02 -5.316985398530960083e-02 -4.707384854555130005e-02 -3.780796527862548828e-01 -8.332514017820358276e-02 6.515077501535415649e-02 -2.349458038806915283e-01 2.562938928604125977e-01 2.001596838235855103e-01 -2.013079971075057983e-01 -3.333797156810760498e-01 -2.346499413251876831e-01 -1.347975879907608032e-01 1.875556707382202148e-01 1.055011376738548279e-01 -3.806580975651741028e-02 -4.937552660703659058e-02 9.347476065158843994e-02 6.190698966383934021e-02 -5.065709352493286133e-02 7.867492735385894775e-02 1.936990022659301758e-01 9.059190005064010620e-02 5.834612622857093811e-02 1.121446862816810608e-01 -2.905004620552062988e-01 1.673223674297332764e-01 3.610610216856002808e-02 -7.143296301364898682e-02
1.530159544199705124e-02 5.481814965605735779e-02 2.505468428134918213e-01 1.601153314113616943e-01 -1.663240045309066772e-01 3.899466395378112793e-01 -6.823773682117462158e-02 -1.502556949853897095e-01 -2.856646291911602020e-02 -2.165600806474685669e-01 3.351467549800872803e-01 8.901923149824142456e-02 3.445470705628395081e-02 -1.385121699422597885e-02 1.196476165205240250e-02 -3.293987736105918884e-02 -2.007976919412612915e-02 8.805447071790695190e-02 -3.388168290257453918e-02 2.295273393392562866e-01 1.983215212821960449e-01 6.647739559412002563e-02 -1.052417010068893433e-01 3.367125093936920166e-01 -2.603746205568313599e-02 -2.314252220094203949e-02 -2.022590339183807373e-01 2.829221636056900024e-02 -4.435462355613708496e-01 1.722963750362396240e-01 1.315663456916809082e-01 -1.182565912604331970e-01
-1.575067453086376190e-02 2.260087616741657257e-02 1.843393743038177490e-01 3.985922038555145264e-02 -4.432542920112609863e-01 1.644179075956344604e-01 -7.850725948810577393e-02 -1.602289229631423950e-01 1.946199387311935425e-01 -3.168218135833740234e-01 3.115981817245483398e-01 1.965245604515075684e-01 -1.076802909374237061e-01 -3.025892190635204315e-02 -9.912863373756408691e-02 8.503565564751625061e-03 1.531828343868255615e-01 8.091763406991958618e-02 -1.609730124473571777e-01 1.928518861532211304e-01 -5.944059044122695923e-02 -1.322645246982574463e-01 -3.714357018470764160e-01 1.489466335624456406e-02 -7.201723754405975342e-02 2.055895980447530746e-03 -2.336063385009765625e-01 9.497842937707901001e-02 -4.029785469174385071e-02 1.281885504722595215e-01 -1.870994716882705688e-01 -1.943532824516296387e-01
2.743285000324249268e-01 9.539694339036941528e-02 -8.629180490970611572e-03 1.310015618801116943e-01 -2.917992174625396729e-01 -1.193784549832344055e-01 -2.038339227437973022e-01 5.671204254031181335e-02 -1.136138737201690674e-01 -2.312163263559341431e-02 2.538921236991882324e-01 2.964170277118682861e-01 1.034099534153938293e-01 2.372591644525527954e-01 -6.166440993547439575e-02 -4.617802053689956665e-02 2.031673341989517212e-01 3.124002180993556976e-02 -1.080786585807800293e-01 -3.332015275955200195e-01 -1.695678941905498505e-02 2.619847059249877930e-01 6.964551657438278198e-02 2.982615679502487183e-02 -1.162299737334251404e-01 -2.209719084203243256e-02 -1.058952733874320984e-01 1.592606902122497559e-01 -1.456417888402938843e-01 3.961031436920166016e-01 2.158203274011611938e-01 -2.595448121428489685e-02
1.844564080238342285e-01 -1.361334696412086487e-02 1.469631940126419067e-01 -3.600385785102844238e-02 -2.001802809536457062e-02 6.452582776546478271e-02 1.810917705297470093e-01 -1.700025200843811035e-01 3.701327741146087646e-02 1.426717936992645264e-01 4.305469095706939697e-01 4.507790878415107727e-02 -2.689742743968963623e-01 8.444606512784957886e-02 -2.234827876091003418e-01 6.348279863595962524e-02 1.346251815557479858e-01 1.280705034732818604e-01 -2.350573837757110596e-01 1.645709872245788574e-01 -8.525670319795608521e-02 1.180276181548833847e-02 3.154752254486083984e-01 -2.382369153201580048e-02 1.899657547473907471e-01 -1.311827078461647034e-02 -1.129615828394889832e-01 3.135513067245483398e-01 3.567646071314811707e-02 2.050370424985885620e-01 -1.964623481035232544e-02 -3.444726467132568359e-01
-1.625579595565795898e-02 -8.491800725460052490e-02 9.135803580284118652e-02 -8.301868289709091187e-02 -1.475750356912612915e-01 5.056501626968383789e-01 -3.344127163290977478e-02 -1.567454189062118530e-01 1.008232459425926208e-01 -1.986069977283477783e-01 3.080737590789794922e-01 3.049844801425933838e-01 -1.000577732920646667e-01 2.193790674209594727e-01 -2.137841433286666870e-01 -1.635451018810272217e-01 1.226502582430839539e-01 3.200700134038925171e-02 -1.640047729015350342e-01 3.487758338451385498e-02 -4.318122565746307373e-02 7.603647187352180481e-03 -2.134741991758346558e-01 8.267481625080108643e-02 1.374684572219848633e-01 -1.449154615402221680e-01 2.319610491394996643e-02 -1.875561662018299103e-02 -2.051443308591842651e-01 1.791104972362518311e-01 -6.753035634756088257e-02 -2.966322600841522217e-01
5.691446363925933838e-02 -2.106291987001895905e-02 6.173140555620193481e-02 -7.293943781405687332e-04 -1.789444126188755035e-03 1.237165778875350952e-01 1.264120936393737793e-01 -1.172661855816841125e-01 5.641569569706916809e-02 6.265344470739364624e-02 3.723862469196319580e-01 9.384158253669738770e-02 -3.464547991752624512e-01 1.076604202389717102e-01 -1.349365562200546265e-01 1.269088536500930786e-01 1.312010288238525391e-01 2.456381469964981079e-01 -2.324983030557632446e-01 1.750516444444656372e-01 7.061041891574859619e-02 -1.189573574811220169e-02 3.128406107425689697e-01 -1.096394006162881851e-02 9.834700077772140503e-02 -1.590797603130340576e-01 -2.422819286584854126e-01 2.919828593730926514e-01 7.667811214923858643e-02 2.160437107086181641e-01 -3.847497701644897461e-02 -3.586213290691375732e-01
-1.896964907646179199e-01 9.268656373023986816e-02 4.211491644382476807e-01 5.263967439532279968e-02 -2.374123595654964447e-02 2.709086984395980835e-02 -7.458579540252685547e-02 -1.687109917402267456e-01 -2.259678542613983154e-01 3.414517268538475037e-02 3.144948482513427734e-01 3.429310917854309082e-01 7.857282459735870361e-02 1.450836062431335449e-01 -2.418611794710159302e-01 1.294413954019546509e-01 -1.550626009702682495e-01 -9.472536295652389526e-02 -1.269054412841796875e-02 2.343813143670558929e-02 -2.722773700952529907e-02 2.113186866044998169e-01 -1.071643680334091187e-01 2.171916067600250244e-01 1.596300452947616577e-01 3.208594024181365967e-02 -1.474440842866897583e-02 2.766408324241638184e-01 -7.237222045660018921e-02 3.513878583908081055e-02 -7.750922441482543945e-02 -3.394581675529479980e-01
-1.005252674221992493e-01 2.762216627597808838e-01 4.113577604293823242e-01 2.146775275468826294e-01 -6.245456635951995850e-02 3.830044865608215332e-01 -2.264916151762008667e-01 9.382776916027069092e-02 -1.680666022002696991e-02 -3.632177412509918213e-02 2.881066501140594482e-01 3.091857433319091797e-01 -5.204280838370323181e-02 -7.024840265512466431e-02 1.060909475199878216e-03 -2.515049651265144348e-02 1.009785756468772888e-01 1.223610993474721909e-02 -2.931771799921989441e-02 -4.848529025912284851e-02 5.687515716999769211e-03 -7.611149549484252930e-02 2.516863346099853516e-01 -9.112881869077682495e-02 -4.447853565216064453e-02 7.555543631315231323e-02 -1.525197029113769531e-01 6.933356076478958130e-02 -3.389106690883636475e-01 8.526089787483215332e-02 2.122581377625465393e-02 -2.230476140975952148e-01
1.200640052556991577e-01 -2.994495816528797150e-02 1.121827587485313416e-01 -1.012854725122451782e-01 -1.453190296888351440e-01 3.069586455821990967e-01 5.909386277198791504e-02 -1.583071500062942505e-01 -6.680169701576232910e-02 2.978072036057710648e-03 1.516948789358139038e-01 4.863191545009613037e-01 -8.808641880750656128e-02 -1.125202104449272156e-01 -6.980303674936294556e-02 8.333606272935867310e-02 4.848354756832122803e-01 2.596247941255569458e-02 -8.077947795391082764e-02 6.674778461456298828e-02 8.343329280614852905e-02 8.832295238971710205e-02 1.579152643680572510e-01 -2.445878647267818451e-02 2.100979834794998169e-01 1.143230125308036804e-01 -2.584403157234191895e-01 2.145677059888839722e-01 -2.020380944013595581e-01 -7.635721564292907715e-02 7.625784724950790405e-02 -1.104502901434898376e-01
9.146250039339065552e-02 -2.397029250860214233e-01 3.363839387893676758e-01 -1.754887700080871582e-01 3.052923129871487617e-03 8.394326269626617432e-02 1.681479066610336304e-02 -1.547624915838241577e-01 -2.141327969729900360e-02 -2.388489395380020142e-01 6.238481774926185608e-02 -9.424686431884765625e-02 1.632000356912612915e-01 6.262644194066524506e-03 -1.534872502088546753e-01 -1.981384307146072388e-02 5.422901511192321777e-01 2.247989922761917114e-01 -8.629611879587173462e-02 -1.235116273164749146e-02 -7.251293212175369263e-02 -9.682633727788925171e-02 -1.511883269995450974e-02 2.258834540843963623e-01 -9.426668286323547363e-03 -5.901794880628585815e-02 -1.104148477315902710e-02 7.044707238674163818e-02 -2.523616850376129150e-01 2.167043089866638184e-01 1.577042490243911743e-01 -2.752416729927062988e-01
2.258362174034118652e-01 2.508924156427383423e-02 4.289720207452774048e-02 2.232013270258903503e-02 -5.736183375120162964e-02 -1.237488817423582077e-02 3.608977049589157104e-02 -6.442163884639739990e-02 7.320180535316467285e-02 -1.722697764635086060e-01 2.456276565790176392e-01 1.916933059692382812e-01 3.269410878419876099e-02 2.325748205184936523e-01 -2.756390869617462158e-01 -2.470594272017478943e-02 3.226926326751708984e-01 1.420148611068725586e-01 -1.258403360843658447e-01 2.333990633487701416e-01 -5.272934795357286930e-04 1.538967937231063843e-01 3.279896974563598633e-01 2.079351991415023804e-02 1.303857751190662384e-02 2.788920402526855469e-01 -6.203804165124893188e-02 1.992295384407043457e-01 1.599169224500656128e-01 2.381200790405273438e-01 -2.661355733871459961e-01 -2.690237462520599365e-01
-1.465814113616943359e-01 9.198371320962905884e-02 1.241013184189796448e-01 -8.896527439355850220e-02 -2.318702489137649536e-01 2.312939614057540894e-01 -1.066209375858306885e-01 -5.779279395937919617e-02 -1.070665568113327026e-01 -1.973086744546890259e-01 1.621732860803604126e-01 1.411184575408697128e-02 -2.853903770446777344e-01 2.793295085430145264e-01 -1.126510798931121826e-01 2.054910920560359955e-02 5.132180824875831604e-02 8.184365183115005493e-02 -5.793057382106781006e-02 7.308604661375284195e-03 7.664268463850021362e-02 -2.007513195276260376e-01 -4.252665489912033081e-02 -2.112059891223907471e-01 1.244517788290977478e-01 8.255841583013534546e-02 -1.494428515434265137e-01 2.353525757789611816e-01 -3.600940406322479248e-01 3.440067470073699951e-01 -3.448452949523925781e-01 5.478829517960548401e-02
1.009151265025138855e-01 -4.025579243898391724e-02 4.229478836059570312e-01 -1.227545831352472305e-02 -7.006742060184478760e-02 -1.986999064683914185e-03 -8.846285194158554077e-02 -1.452624350786209106e-01 8.443614095449447632e-02 -1.986060589551925659e-01 1.736797839403152466e-01 2.345721721649169922e-01 -2.489712089300155640e-01 2.157375589013099670e-02 -2.723710238933563232e-01 -1.687260717153549194e-02 2.166869044303894043e-01 2.297990024089813232e-01 -1.734570562839508057e-01 -3.399810194969177246e-01 3.666891902685165405e-02 3.579858690500259399e-02 -8.073998242616653442e-02 1.281861960887908936e-01 1.568688601255416870e-01 1.486547738313674927e-01 1.265401691198348999e-01 -1.626298576593399048e-01 -2.920454144477844238e-01 1.280604153871536255e-01 1.231293454766273499e-01 -1.720605194568634033e-01
2.653166055679321289e-01 -1.202590838074684143e-01 1.890379339456558228e-01 8.384129405021667480e-02 7.613147795200347900e-02 -3.235055133700370789e-02 -7.143925130367279053e-02 -4.615983366966247559e-02 1.780878305435180664e-01 -8.554463088512420654e-02 1.869802176952362061e-01 1.265819221735000610e-01 -3.198781982064247131e-02 2.052137255668640137e-01 -2.223251014947891235e-01 1.265288889408111572e-01 1.196210309863090515e-01 -1.382501721382141113e-01 -2.840182781219482422e-01 7.308752089738845825e-02 -2.498000860214233398e-02 3.307931721210479736e-01 3.209447264671325684e-01 -1.984994411468505859e-01 1.024866849184036255e-01 2.590245902538299561e-01 -4.812786821275949478e-03 2.501434981822967529e-01 -9.152562916278839111e-02 2.477878481149673462e-01 -4.343430697917938232e-02 -2.756282985210418701e-01
2.171804606914520264e-01 1.439804583787918091e-01 4.551288187503814697e-01 1.664994210004806519e-01 -3.070318996906280518e-01 8.362132310867309570e-02 -1.971252635121345520e-02 1.104851141571998596e-01 -1.939573884010314941e-01 -2.593680284917354584e-03 1.885526776313781738e-01 6.356275081634521484e-02 -1.326973438262939453e-01 -4.668278992176055908e-02 6.218377128243446350e-02 -7.421530783176422119e-02 -1.618384420871734619e-01 1.644108742475509644e-01 -1.369386911392211914e-01 -2.235946953296661377e-01 -6.137024611234664917e-02 -1.349377185106277466e-01 1.673642098903656006e-01 1.428904980421066284e-01 1.359613332897424698e-02 5.673852190375328064e-02 -2.282625287771224976e-01 1.751556396484375000e-01 -2.656075954437255859e-01 1.903293877840042114e-01 -1.864262670278549194e-01 -2.385643422603607178e-01
5.577613133937120438e-03 -4.495226591825485229e-02 9.096468985080718994e-02 -9.662321209907531738e-02 -5.904076993465423584e-02 1.795242279767990112e-01 1.414137929677963257e-01 -3.650018870830535889e-01 1.341542154550552368e-01 -1.712901443243026733e-01 2.234592139720916748e-01 3.280224800109863281e-01 -5.608218535780906677e-02 -7.823655009269714355e-02 -2.257490456104278564e-01 -1.339237838983535767e-01 1.899289488792419434e-01 1.370513588190078735e-01 -1.500976234674453735e-01 1.842161566019058228e-01 -1.505005061626434326e-01 -7.633107900619506836e-02 -1.228447258472442627e-01 -1.024290546774864197e-01 1.432645320892333984e-01 9.978177398443222046e-02 -3.582738637924194336e-01 6.577727617695927620e-04 -2.592836022377014160e-01 2.923753857612609863e-01 4.976150114089250565e-03 -1.772162020206451416e-01
8.429551869630813599e-02 -1.421391963958740234e-01 1.150437351316213608e-02 2.231416106224060059e-02 -1.591994464397430420e-01 1.278541833162307739e-01 -4.284718632698059082e-02 -1.043694987893104553e-01 1.403362601995468140e-01 -6.247980054467916489e-03 3.655261099338531494e-01 2.375921905040740967e-01 -3.813239559531211853e-02 6.043330207467079163e-02 -1.100732479244470596e-03 6.738320458680391312e-03 4.200593829154968262e-01 4.319338127970695496e-02 -1.356638967990875244e-01 1.904769837856292725e-01 -6.966656446456909180e-02 2.507672011852264404e-01 5.612189322710037231e-02 1.053104549646377563e-01 2.600962519645690918e-01 -1.753399670124053955e-01 3.048814646899700165e-02 -4.785915464162826538e-02 -2.927321195602416992e-01 1.789534091949462891e-01 -1.410070359706878662e-01 -3.853593766689300537e-01
1.889354288578033447e-01 1.938431411981582642e-01 1.766983866691589355e-01 1.665042042732238770e-01 1.871315878815948963e-03 -2.365490980446338654e-02 1.057398840785026550e-01 -1.154709905385971069e-01 9.026740491390228271e-02 -3.804437443614006042e-02 1.907177716493606567e-01 2.105480432510375977e-01 -2.763199508190155029e-01 1.744518280029296875e-01 -2.494722008705139160e-01 -2.957239747047424316e-02 1.526090949773788452e-01 7.897256314754486084e-02 -5.997849255800247192e-02 9.539180994033813477e-02 -1.844714432954788208e-01 -5.895479395985603333e-02 4.075213968753814697e-01 7.741521298885345459e-02 1.475089639425277710e-01 -8.602316491305828094e-03 -1.962929517030715942e-01 2.551440298557281494e-01 -3.046260960400104523e-02 4.306393116712570190e-02 -1.488851457834243774e-01 -4.246191680431365967e-01
1.597384959459304810e-01 -1.774492263793945312e-01 3.963601887226104736e-01 -5.411512032151222229e-02 -1.611084491014480591e-01 1.306613087654113770e-01 -1.480077765882015228e-02 -7.587888836860656738e-02 6.224630028009414673e-02 -2.422666400671005249e-01 2.062174081802368164e-01 1.774582266807556152e-01 -2.382165789604187012e-01 -1.968390792608261108e-01 -2.631026506423950195e-01 -1.193847730755805969e-01 2.616443037986755371e-01 1.607733070850372314e-01 -5.282156541943550110e-02 1.464300900697708130e-01 -5.182605609297752380e-02 4.128007590770721436e-02 -1.337577216327190399e-02 2.197534292936325073e-01 1.682661473751068115e-01 1.692964732646942139e-01 1.225946694612503052e-01 1.237798258662223816e-01 -3.648538291454315186e-01 1.171873658895492554e-01 -4.712491482496261597e-02 -1.030126214027404785e-01
-6.282204389572143555e-02 9.973033517599105835e-02 3.917188346385955811e-01 1.712094694375991821e-01 1.902480274438858032e-01 -5.738668888807296753e-02 -7.496567070484161377e-02 1.808341778814792633e-02 3.279766812920570374e-02 -2.489894926548004150e-01 3.089670240879058838e-01 3.314698934555053711e-01 6.312486529350280762e-02 -1.006700396537780762e-01 -1.942524313926696777e-01 -1.132857948541641235e-01 1.714676171541213989e-01 1.332718282938003540e-01 -4.338790662586688995e-03 -1.890268325805664062e-01 1.463206950575113297e-02 4.928476363420486450e-02 -1.074639633297920227e-01 2.833104729652404785e-01 -1.883760690689086914e-01 -1.524465531110763550e-01 -2.043800055980682373e-01 1.299197971820831299e-01 -3.590545803308486938e-02 3.022128641605377197e-01 -1.827064603567123413e-01 6.385336816310882568e-02
-9.026151895523071289e-02 9.557377547025680542e-02 2.384454011917114258e-01 8.188939094543457031e-02 6.341650150716304779e-04 3.902786970138549805e-01 -2.962327003479003906e-01 -1.768839806318283081e-01 -1.353374570608139038e-01 -6.211687624454498291e-02 2.281312644481658936e-01 3.648041486740112305e-01 8.419886231422424316e-02 -1.524476408958435059e-01 1.542258262634277344e-01 -1.721082925796508789e-01 1.663875281810760498e-01 1.615421287715435028e-02 -5.865878984332084656e-02 1.818534545600414276e-02 -2.191902138292789459e-02 8.122246712446212769e-02 1.392411161214113235e-02 -1.211010888218879700e-01 -2.138022035360336304e-01 7.324796169996261597e-02 6.405912572517991066e-04 3.129424750804901123e-01 -1.225825399160385132e-01 2.505337595939636230e-01 1.368810236454010010e-01 -2.399276643991470337e-01
1.369423270225524902e-01 1.921333223581314087e-01 2.653739452362060547e-01 2.822360694408416748e-01 8.817176520824432373e-02 -3.075780533254146576e-02 -8.859989792108535767e-02 -8.496893942356109619e-02 -5.867616832256317139e-02 -6.295381486415863037e-02 5.240467935800552368e-02 8.858221769332885742e-02 1.817822107113897800e-03 -3.058228790760040283e-01 -7.863491028547286987e-02 -9.605352580547332764e-02 3.596260547637939453e-01 -2.577432394027709961e-01 -4.065779149532318115e-01 -9.862989187240600586e-02 -1.123709008097648621e-01 8.708462119102478027e-02 -7.426381111145019531e-02 4.017634317278862000e-02 -1.293843537569046021e-01 -5.969511345028877258e-02 -2.816633880138397217e-01 1.993168890476226807e-01 -1.437675207853317261e-01 -4.086593165993690491e-02 -4.276003688573837280e-02 -2.860983014106750488e-01
2.949016392230987549e-01 -8.847344666719436646e-02 3.491855785250663757e-02 1.312335133552551270e-01 1.142805814743041992e-01 -2.048020437359809875e-02 9.157093614339828491e-02 -8.861646801233291626e-02 -1.098845154047012329e-01 -1.077393665909767151e-01 7.377751916646957397e-02 1.955856382846832275e-01 -9.942305088043212891e-02 2.877541184425354004e-01 -1.799292117357254028e-01 -6.347604095935821533e-02 2.457414567470550537e-01 1.017472818493843079e-01 2.683171629905700684e-02 -5.550742149353027344e-02 -2.600658833980560303e-01 5.619619786739349365e-02 3.167697191238403320e-01 -1.792467832565307617e-01 2.919770218431949615e-02 -3.037675842642784119e-02 -3.498879671096801758e-01 3.929903209209442139e-01 1.155394986271858215e-01 1.281467378139495850e-01 4.791185725480318069e-03 -2.726474106311798096e-01
1.725419014692306519e-01 3.586367936804890633e-03 1.563475579023361206e-01 -1.590269058942794800e-02 3.065754659473896027e-02 4.525043815374374390e-02 4.358068108558654785e-02 -1.930867284536361694e-01 4.911468178033828735e-02 9.336135536432266235e-02 2.473033368587493896e-01 8.311388641595840454e-02 -1.817408651113510132e-01 1.994838863611221313e-01 -1.486032009124755859e-01 4.534037038683891296e-02 1.566763818264007568e-01 1.902738511562347412e-01 -1.217450350522994995e-01 2.353661879897117615e-02 -4.042315483093261719e-02 1.863491162657737732e-02 3.864558041095733643e-01 -7.479116320610046387e-02 -3.151717782020568848e-02 -4.288218915462493896e-02 -2.047008872032165527e-01 3.233226537704467773e-01 6.580822914838790894e-02 1.433652341365814209e-01 -2.315265685319900513e-01 -5.161205530166625977e-01
9.206195175647735596e-02 -1.956627331674098969e-02 1.011176705360412598e-01 1.025198847055435181e-01 2.652571164071559906e-02 9.852299839258193970e-02 5.433432012796401978e-02 -8.347874879837036133e-02 1.065902039408683777e-02 1.127602010965347290e-01 3.721694648265838623e-01 1.179560348391532898e-01 -4.134480059146881104e-01 2.196995317935943604e-01 -1.198149472475051880e-01 3.315125778317451477e-02 1.825404614210128784e-01 1.123233735561370850e-01 -2.195780426263809204e-01 1.244595944881439209e-01 -4.344223067164421082e-02 9.319271892309188843e-03 3.017041087150573730e-01 -1.090899035334587097e-01 1.946180611848831177e-01 5.853246524930000305e-02 -2.629196047782897949e-01 2.641344666481018066e-01 1.418674588203430176e-01 1.543580740690231323e-01 7.241718005388975143e-03 -3.337928354740142822e-01
-9.251069277524948120e-02 1.760329604148864746e-01 3.987181782722473145e-01 -1.185123175382614136e-01 5.747836083173751831e-02 -6.717491894960403442e-02 -1.999468058347702026e-01 -3.104481846094131470e-03 -3.462155908346176147e-02 -1.793593019247055054e-01 4.065027236938476562e-01 1.839384436607360840e-01 -1.190932467579841614e-01 6.356958299875259399e-02 -2.241811603307723999e-01 2.171342670917510986e-01 3.779721632599830627e-02 1.191288903355598450e-01 -2.201503813266754150e-01 1.901176720857620239e-01 6.433693319559097290e-02 -1.242956817150115967e-01 1.301543712615966797e-01 2.393322587013244629e-01 -8.103594183921813965e-02 6.692014634609222412e-02 -9.205595590174198151e-03 1.507346034049987793e-01 -3.447207808494567871e-01 1.724020242691040039e-01 -1.003411263227462769e-01 -7.098726928234100342e-02
2.418044954538345337e-02 -1.397531330585479736e-01 1.278873831033706665e-01 3.376001119613647461e-02 2.010042546316981316e-03 -1.820975728332996368e-02 1.112640574574470520e-01 -3.342902660369873047e-02 9.029999375343322754e-02 1.313452702015638351e-02 3.313651382923126221e-01 4.951893910765647888e-02 -3.298389017581939697e-01 1.532204747200012207e-01 -1.579903662204742432e-01 1.739307343959808350e-01 1.359153538942337036e-01 2.591569423675537109e-01 -1.269689053297042847e-01 1.295623034238815308e-01 2.258535474538803101e-02 -7.687631994485855103e-03 3.484047651290893555e-01 2.454256266355514526e-02 1.280816346406936646e-01 -2.510171569883823395e-02 -3.223352730274200439e-01 3.362694084644317627e-01 5.066001415252685547e-02 2.217173278331756592e-01 -3.690618649125099182e-02 -3.351009488105773926e-01
1.302051264792680740e-02 -2.446300089359283447e-01 2.664000093936920166e-01 -2.988220006227493286e-02 -7.589560002088546753e-02 2.360278666019439697e-01 -1.485725026577711105e-02 -1.596358120441436768e-01 2.369243949651718140e-01 -7.687217742204666138e-02 3.842600584030151367e-01 8.593210577964782715e-02 -9.121160209178924561e-02 5.145104136317968369e-03 -5.482927337288856506e-02 7.671763887628912926e-04 3.501329421997070312e-01 2.534996271133422852e-01 9.135999530553817749e-02 6.271825172007083893e-03 -1.506367921829223633e-01 4.474164545536041260e-02 -4.654672369360923767e-02 6.285122036933898926e-02 1.711606383323669434e-01 1.499055773019790649e-01 -1.043193191289901733e-01 3.037757612764835358e-02 -3.386761844158172607e-01 2.435370385646820068e-01 -2.577390372753143311e-01 -1.498338431119918823e-01
-2.635368891060352325e-02 -3.745827823877334595e-02 2.011386454105377197e-01 2.100387066602706909e-01 4.610561206936836243e-02 4.488160610198974609e-01 -3.610749542713165283e-01 2.258058041334152222e-01 -1.268415749073028564e-01 -1.736495047807693481e-01 -2.962241694331169128e-02 3.525387942790985107e-01 -1.909469068050384521e-01 -8.631688356399536133e-02 -7.907626032829284668e-02 -2.020559012889862061e-01 7.291468232870101929e-02 1.313726156949996948e-01 -4.136775061488151550e-02 -1.640833765268325806e-01 -8.934853225946426392e-02 6.252980791032314301e-03 -7.959078252315521240e-02 -1.260475665330886841e-01 -7.635347079485654831e-03 8.976294845342636108e-02 -2.039280086755752563e-01 1.379548460245132446e-01 -1.410543173551559448e-01 1.331869214773178101e-01 1.380390673875808716e-01 -2.431684583425521851e-01
3.039182126522064209e-01 -3.455016389489173889e-02 1.589019000530242920e-01 -5.229518935084342957e-02 4.027631506323814392e-02 1.160076782107353210e-01 1.473827213048934937e-01 -1.389695107936859131e-01 -3.035601787269115448e-02 -3.960026428103446960e-02 1.868140101432800293e-01 1.384397000074386597e-01 -2.368337810039520264e-01 2.572408020496368408e-01 -1.834400296211242676e-01 1.370543688535690308e-01 1.028135046362876892e-01 8.010135591030120850e-02 -1.359682530164718628e-01 5.213742703199386597e-02 7.625845074653625488e-02 -3.113889507949352264e-02 2.782520949840545654e-01 -5.198755115270614624e-02 1.952478438615798950e-01 7.678031176328659058e-02 -2.670359909534454346e-01 4.034511446952819824e-01 1.143270656466484070e-01 4.912428557872772217e-04 -1.198994219303131104e-01 -4.005497694015502930e-01
1.333199143409729004e-01 -1.056735813617706299e-01 3.094005286693572998e-01 1.448795944452285767e-01 -5.848860368132591248e-02 9.347949922084808350e-02 1.234516948461532593e-01 -6.998401135206222534e-02 1.526073366403579712e-01 7.264076173305511475e-02 4.541397094726562500e-01 1.362574547529220581e-01 -9.649930149316787720e-02 2.178054302930831909e-01 -1.462246924638748169e-01 -8.100090175867080688e-02 2.984593510627746582e-01 2.806895039975643158e-02 -2.054756432771682739e-01 1.703032106161117554e-01 1.306404080241918564e-02 7.960309833288192749e-02 3.637196123600006104e-01 -4.990440979599952698e-02 -1.538345217704772949e-01 8.243071287870407104e-02 -1.043484658002853394e-01 1.947667300701141357e-01 7.732289284467697144e-02 1.517437249422073364e-01 -1.778031438589096069e-01 -2.041895091533660889e-01
1.615315973758697510e-01 -1.925573945045471191e-01 6.283392012119293213e-02 1.783923208713531494e-01 -1.621653139591217041e-01 8.472696691751480103e-02 2.515959367156028748e-02 -8.960857987403869629e-02 4.714571684598922729e-02 -1.047476902604103088e-01 3.394163846969604492e-01 1.011007651686668396e-01 -3.745296224951744080e-02 2.813270390033721924e-01 -2.284644693136215210e-01 -9.100489318370819092e-02 2.068552672863006592e-01 -4.637147113680839539e-02 -1.195364892482757568e-01 9.113272279500961304e-02 6.945095211267471313e-02 -1.765874214470386505e-02 5.321502089500427246e-01 6.248095259070396423e-02 8.709048479795455933e-02 3.296929225325584412e-02 -2.073362022638320923e-01 1.371045857667922974e-01 5.750533565878868103e-02 7.025043666362762451e-02 -1.547995358705520630e-01 -3.418393433094024658e-01
2.262838631868362427e-01 -9.323874115943908691e-02 1.000788211822509766e-01 -3.927410021424293518e-02 -8.020918071269989014e-02 5.841704830527305603e-02 -3.674656152725219727e-02 2.147534117102622986e-02 2.578414380550384521e-01 -3.101662732660770416e-02 2.275794744491577148e-01 -1.358877271413803101e-01 -1.408285200595855713e-01 3.603141903877258301e-01 -2.736204862594604492e-01 6.463392823934555054e-02 1.991585195064544678e-01 3.031958825886249542e-02 -2.684890329837799072e-01 2.299275547266006470e-01 1.298841387033462524e-01 1.974018104374408722e-02 2.247485518455505371e-01 2.627457305788993835e-02 5.884016305208206177e-02 2.290198057889938354e-01 -1.617099642753601074e-01 1.253641694784164429e-01 -1.138387024402618408e-01 2.598893046379089355e-01 -1.962784677743911743e-01 -3.157144486904144287e-01
2.613146603107452393e-01 2.906786799430847168e-01 4.030541777610778809e-01 1.291543394327163696e-01 -3.028780817985534668e-01 3.672835417091846466e-03 -8.479471504688262939e-02 1.666748076677322388e-01 -1.292297989130020142e-01 -1.770139932632446289e-01 1.359551101922988892e-01 3.676578029990196228e-02 -6.067274138331413269e-02 1.607995480298995972e-02 -4.832237213850021362e-02 -2.757789753377437592e-02 -2.513442002236843109e-02 1.780399680137634277e-01 -1.530883461236953735e-01 -9.146452695131301880e-02 -1.437953859567642212e-01 -1.467747427523136139e-02 2.970094382762908936e-01 2.540509589016437531e-02 1.067754477262496948e-01 -5.583859235048294067e-02 -2.347416281700134277e-01 2.123511582612991333e-01 -7.975085079669952393e-02 2.491793334484100342e-01 -1.946514248847961426e-01 -2.674384713172912598e-01
-6.821653991937637329e-02 5.528398603200912476e-02 1.075024977326393127e-01 -1.268493235111236572e-01 -1.623702645301818848e-01 1.771796680986881256e-02 -1.960257887840270996e-01 -1.334280967712402344e-01 9.155485779047012329e-03 -2.055210322141647339e-01 1.499493420124053955e-01 1.694721169769763947e-02 1.840939223766326904e-01 4.236968755722045898e-01 -3.455887138843536377e-01 -3.355520963668823242e-01 1.786410361528396606e-01 1.998472772538661957e-02 -2.647224962711334229e-01 4.127321392297744751e-02 7.510213553905487061e-02 1.341458112001419067e-01 -1.267496645450592041e-01 2.515219449996948242e-01 3.317143619060516357e-01 4.233422875404357910e-02 -1.036896705627441406e-01 5.332130938768386841e-02 3.127927333116531372e-02 1.469987630844116211e-01 8.187959343194961548e-02 -9.713007509708404541e-02
1.500095576047897339e-01 -6.758792698383331299e-02 1.631297320127487183e-01 9.655994176864624023e-02 -6.264382600784301758e-02 6.918176263570785522e-02 5.561669357120990753e-03 -1.558614075183868408e-01 -5.114758759737014771e-02 -4.605725407600402832e-03 4.675996005535125732e-01 1.556856483221054077e-01 -2.032260149717330933e-01 2.080716490745544434e-01 -2.417927235364913940e-01 1.890524029731750488e-01 3.841029852628707886e-02 1.681331396102905273e-01 -1.704277247190475464e-01 9.404622018337249756e-02 -7.310026139020919800e-02 -1.150059606879949570e-02 2.999043166637420654e-01 5.828134715557098389e-02 1.871694773435592651e-01 -7.142370194196701050e-02 -2.071713060140609741e-01 2.765367627143859863e-01 1.947607845067977905e-01 1.442983150482177734e-01 -6.262494623661041260e-02 -3.016357421875000000e-01
1.121871992945671082e-01 3.937983885407447815e-02 2.477097511291503906e-01 -1.829440891742706299e-01 1.766198128461837769e-01 -1.062158942222595215e-01 -3.241205513477325439e-01 2.177675254642963409e-03 -6.575602293014526367e-02 -2.682621777057647705e-01 3.497986793518066406e-01 2.846568226814270020e-01 -1.103441044688224792e-02 1.417836695909500122e-01 -2.747476696968078613e-01 -1.288202852010726929e-01 -6.915345042943954468e-02 2.710969448089599609e-01 -1.297207325696945190e-01 -2.533452026546001434e-02 1.261862963438034058e-01 -2.310840785503387451e-01 1.491521894931793213e-01 2.514229118824005127e-01 1.391801238059997559e-01 -6.771517544984817505e-02 2.267414517700672150e-02 6.187711283564567566e-02 -1.695672571659088135e-01 1.805348992347717285e-01 4.498778656125068665e-02 -9.654045850038528442e-02
-9.433910250663757324e-03 1.149801239371299744e-01 3.024778962135314941e-01 -7.941587269306182861e-02 -7.665821816772222519e-03 -8.979853242635726929e-02 -7.996478676795959473e-02 -1.782667636871337891e-01 7.929452508687973022e-02 -7.463968545198440552e-02 2.763964608311653137e-02 1.676034927368164062e-01 -1.476075500249862671e-01 8.924120105803012848e-03 -4.510751366615295410e-02 -3.389145135879516602e-01 2.021103054285049438e-01 2.518601119518280029e-01 1.791910082101821899e-01 5.012733116745948792e-02 -1.253546625375747681e-01 1.438156068325042725e-01 2.227355092763900757e-01 1.245965212583541870e-01 1.967183779925107956e-03 2.453619092702865601e-01 -1.028653904795646667e-01 3.874040544033050537e-01 1.514697819948196411e-01 6.887873634696006775e-03 -1.920829117298126221e-01 -3.767275810241699219e-01
1.915471628308296204e-02 1.166361793875694275e-01 5.571138486266136169e-02 5.870319437235593796e-04 -1.553308069705963135e-01 2.273543328046798706e-01 -3.951014578342437744e-02 -1.557741779834032059e-02 1.578629948198795319e-02 -1.282194256782531738e-01 2.565878331661224365e-01 2.480540424585342407e-01 -2.665774896740913391e-02 -1.704920232295989990e-01 -6.910955160856246948e-02 -2.383100986480712891e-01 2.167000323534011841e-01 2.676106989383697510e-01 6.233568862080574036e-02 -3.517411276698112488e-02 -1.821950972080230713e-01 -2.347167432308197021e-01 7.761746528558433056e-04 -1.677597761154174805e-01 -4.075272008776664734e-02 -9.570679813623428345e-02 -8.136328309774398804e-02 1.271052062511444092e-01 -4.605736732482910156e-01 2.831737101078033447e-01 -2.155828289687633514e-02 -3.215515613555908203e-01
2.261908501386642456e-01 3.667665878310799599e-03 1.615281552076339722e-01 1.039198487997055054e-01 4.396707937121391296e-02 1.227879002690315247e-01 2.672586776316165924e-02 -1.506858766078948975e-01 6.093886867165565491e-02 5.163219943642616272e-02 3.290880322456359863e-01 1.660937815904617310e-01 -2.949424982070922852e-01 1.583320051431655884e-01 -1.700128912925720215e-01 4.072401300072669983e-02 1.582099199295043945e-01 8.675170689821243286e-02 -2.727679312229156494e-01 1.216744258999824524e-01 1.871825940907001495e-02 -5.361055489629507065e-03 3.704325258731842041e-01 -6.487259268760681152e-02 -1.722801662981510162e-02 7.839009165763854980e-03 -1.031321361660957336e-01 2.650054991245269775e-01 1.430065333843231201e-01 1.468787938356399536e-01 6.143689528107643127e-02 -4.427440464496612549e-01
-1.234590336680412292e-01 2.528301775455474854e-01 2.291355282068252563e-01 7.010006904602050781e-02 -1.022328734397888184e-01 8.205221034586429596e-03 -2.400475442409515381e-01 -2.222118154168128967e-02 -2.404393404722213745e-01 -2.065126784145832062e-02 2.003957778215408325e-01 1.996369659900665283e-01 1.206833049654960632e-01 1.653802096843719482e-01 -1.887364238500595093e-01 6.688839942216873169e-02 -9.841625392436981201e-02 1.031615305691957474e-02 4.322820529341697693e-02 -1.113675162196159363e-02 -2.673167921602725983e-02 5.141378641128540039e-01 -1.398250460624694824e-02 7.421732414513826370e-03 7.373049110174179077e-02 -1.517392229288816452e-03 -2.434865087270736694e-01 2.801496088504791260e-01 -2.711628377437591553e-01 8.422789163887500763e-03 -9.013815782964229584e-03 -2.838020026683807373e-01
8.060511201620101929e-02 -7.044648379087448120e-02 2.263008058071136475e-01 -9.090658277273178101e-02 -1.460829079151153564e-01 1.314193904399871826e-01 1.290656030178070068e-01 -9.076450020074844360e-02 -1.019766107201576233e-01 -2.230464108288288116e-02 1.934011429548263550e-01 3.443851470947265625e-01 -4.853907972574234009e-02 -9.976651519536972046e-02 -3.527509570121765137e-01 -2.635588310658931732e-02 4.835492074489593506e-01 1.066070869565010071e-01 -1.170048117637634277e-02 -4.524605721235275269e-02 3.244276717305183411e-02 -1.000666916370391846e-01 -3.590211644768714905e-02 5.122899636626243591e-02 2.906367480754852295e-01 3.704734146595001221e-02 -2.053332924842834473e-01 6.020910292863845825e-02 -2.820853888988494873e-01 8.205824345350265503e-02 1.575635969638824463e-01 -2.368715554475784302e-01
1.969978511333465576e-01 1.769816130399703979e-01 4.948061704635620117e-01 2.291956543922424316e-02 3.670177608728408813e-02 -5.989382043480873108e-02 -3.760785609483718872e-02 -7.893784902989864349e-03 6.686896551400423050e-03 -1.095868423581123352e-01 3.291578590869903564e-01 2.958871126174926758e-01 -1.072232238948345184e-02 2.483912408351898193e-01 8.200708776712417603e-02 -7.400719821453094482e-02 -3.561101481318473816e-02 2.640116214752197266e-01 -2.489149123430252075e-01 1.160186678171157837e-01 -2.577257752418518066e-01 -1.862595975399017334e-01 -8.523922413587570190e-02 -2.687911391258239746e-01 -1.015926711261272430e-02 1.612766236066818237e-01 -2.270015701651573181e-02 4.038825258612632751e-02 -6.027786061167716980e-02 1.019680127501487732e-01 2.737545780837535858e-02 -1.614851653575897217e-01
7.315401732921600342e-02 -1.099193617701530457e-01 2.784845829010009766e-01 -2.337873280048370361e-01 -5.915214493870735168e-02 2.120352536439895630e-01 1.399951279163360596e-01 -1.019462496042251587e-01 -1.578085869550704956e-01 -2.966182678937911987e-02 2.450549751520156860e-01 3.547806143760681152e-01 2.029071450233459473e-01 -6.652581691741943359e-02 -1.033905744552612305e-01 1.642041839659214020e-02 4.012713730335235596e-01 5.800658836960792542e-02 1.513848546892404556e-02 -3.622086346149444580e-02 -6.246153637766838074e-02 -6.525336205959320068e-02 2.138551138341426849e-02 5.167677998542785645e-02 2.200241833925247192e-01 -1.043014377355575562e-01 -3.566786944866180420e-01 1.732192784547805786e-01 -2.255170345306396484e-01 1.587093025445938110e-01 9.569802880287170410e-02 -1.572100222110748291e-01
2.247405350208282471e-01 2.086146771907806396e-01 1.762818247079849243e-01 6.120265275239944458e-02 -1.057774350047111511e-01 -5.886688828468322754e-03 -1.070810928940773010e-01 -1.536966767162084579e-02 6.540577113628387451e-02 -1.891735792160034180e-01 1.937419027090072632e-01 -6.154251471161842346e-02 -9.974777698516845703e-02 1.714051216840744019e-01 -1.869783699512481689e-01 1.154799461364746094e-01 1.755630075931549072e-01 -1.183224562555551529e-02 -1.634320169687271118e-01 9.570830315351486206e-02 -8.883212506771087646e-02 -1.170147582888603210e-01 1.305460333824157715e-01 -2.731187641620635986e-01 7.572467625141143799e-02 -1.179820746183395386e-01 -2.356978058815002441e-01 3.401644825935363770e-01 1.384536623954772949e-01 1.296775788068771362e-01 1.626710295677185059e-01 -4.957736432552337646e-01
3.551188111305236816e-02 1.422321945428848267e-01 2.398639172315597534e-01 -6.926514953374862671e-02 -6.368158757686614990e-02 -1.471638958901166916e-02 1.344288587570190430e-01 -7.519314531236886978e-03 -2.877318561077117920e-01 -6.696765869855880737e-02 2.214128971099853516e-01 4.478362798690795898e-01 1.680232770740985870e-02 1.865373998880386353e-01 1.260944157838821411e-01 7.059340178966522217e-02 -1.166263073682785034e-01 2.436245083808898926e-01 -1.221262961626052856e-01 -8.754853159189224243e-02 1.537858843803405762e-01 2.378906458616256714e-01 -4.913227632641792297e-02 2.166004925966262817e-01 2.528551816940307617e-01 2.728910744190216064e-01 -2.254333794116973877e-01 2.069050669670104980e-01 -9.377796202898025513e-02 3.811457380652427673e-02 4.071989282965660095e-02 -1.786435693502426147e-01
1.787999123334884644e-01 -5.949849635362625122e-02 1.818290352821350098e-01 -1.058148499578237534e-02 5.270456150174140930e-02 6.490167975425720215e-02 -5.266146361827850342e-02 -2.034044116735458374e-01 1.954104155302047729e-01 -1.070395763963460922e-02 2.205381989479064941e-01 -3.321778401732444763e-02 -1.584558635950088501e-01 1.082176268100738525e-01 -2.231953144073486328e-01 8.193285018205642700e-02 2.133807539939880371e-01 -9.165530093014240265e-03 -3.070574067533016205e-02 4.857284948229789734e-02 -3.023187518119812012e-01 6.921330094337463379e-02 4.554492235183715820e-01 3.291993960738182068e-02 4.291998222470283508e-02 1.265398710966110229e-01 -2.832105159759521484e-01 2.962608635425567627e-01 9.690225869417190552e-02 1.883279383182525635e-01 -8.457883447408676147e-02 -3.276046812534332275e-01
-5.637856572866439819e-02 -7.836990803480148315e-02 1.944556683301925659e-01 6.731064617633819580e-02 -1.158561706542968750e-01 3.407318294048309326e-01 7.232412695884704590e-02 -1.299163401126861572e-01 1.155397370457649231e-01 -2.062274813652038574e-01 1.266715079545974731e-01 -1.915312372148036957e-02 -4.674426838755607605e-02 9.296786785125732422e-02 -3.204206228256225586e-01 -2.254882827401161194e-02 2.472185641527175903e-01 3.441299125552177429e-02 -8.303849399089813232e-02 7.150189578533172607e-02 -2.360920459032058716e-01 9.596166014671325684e-02 -2.172730565071105957e-01 1.015912517905235291e-01 2.486115247011184692e-01 -1.166706606745719910e-01 -1.598916947841644287e-01 6.212349981069564819e-02 -4.163229465484619141e-01 2.851341068744659424e-01 -1.415244936943054199e-01 -1.847238689661026001e-01
-1.339690238237380981e-01 3.267701864242553711e-01 1.209616661071777344e-01 1.060627102851867676e-01 -9.954945743083953857e-02 -1.319930255413055420e-01 -1.663567423820495605e-01 1.159531325101852417e-01 1.647568345069885254e-01 -1.014115959405899048e-01 2.445210814476013184e-01 2.103796452283859253e-01 -9.177791327238082886e-02 1.322242198511958122e-03 -5.412534251809120178e-02 -1.539347618818283081e-01 3.934219479560852051e-02 1.413897573947906494e-01 -2.814018428325653076e-01 2.416182076558470726e-03 2.243220806121826172e-01 1.405429840087890625e-01 4.461681470274925232e-02 1.446927487850189209e-01 9.767816215753555298e-02 -2.311749011278152466e-02 -9.229070506989955902e-03 4.711047112941741943e-01 -2.573543488979339600e-01 3.073908388614654541e-01 -1.289365142583847046e-01 3.513752296566963196e-02
-1.536429487168788910e-02 -6.705965381115674973e-03 -5.306024104356765747e-02 2.186250984668731689e-01 -1.305972933769226074e-01 -1.156763657927513123e-01 -2.339930236339569092e-01 9.624689072370529175e-02 1.446624845266342163e-01 1.105180382728576660e-01 3.527058660984039307e-01 -3.589841723442077637e-02 -1.664137691259384155e-01 -1.180395632982254028e-01 -4.979220032691955566e-02 -5.672331154346466064e-02 4.288296774029731750e-02 8.119548112154006958e-02 6.037637125700712204e-03 3.135807439684867859e-02 -5.331020429730415344e-02 -2.787234783172607422e-01 6.465068459510803223e-02 -1.665318608283996582e-01 -1.646526530385017395e-02 2.120698429644107819e-02 -2.325496077537536621e-01 3.463997542858123779e-01 -3.926754593849182129e-01 3.874708116054534912e-01 -1.457545906305313110e-02 -2.174225896596908569e-01
6.383518874645233154e-02 -1.581657230854034424e-01 3.692449331283569336e-01 3.102022111415863037e-01 -2.595489025115966797e-01 1.120914518833160400e-01 5.980649590492248535e-02 6.041498854756355286e-02 3.289732038974761963e-01 -6.756883859634399414e-02 3.777754306793212891e-01 2.690899744629859924e-02 4.540791362524032593e-02 -8.573139458894729614e-02 1.630754172801971436e-01 -2.517653405666351318e-01 2.882714867591857910e-01 2.270514369010925293e-01 5.624368041753768921e-02 7.788372039794921875e-02 1.379043161869049072e-01 1.911442168056964874e-02 1.441419404000043869e-02 1.086299344897270203e-01 1.225513666868209839e-01 1.076061055064201355e-01 -8.573480695486068726e-02 4.724919795989990234e-02 -2.002712637186050415e-01 1.755281835794448853e-01 -1.148417592048645020e-01 -2.166488906368613243e-03
1.063774377107620239e-01 -1.577509045600891113e-01 2.933712005615234375e-01 1.277074813842773438e-01 -1.639584600925445557e-01 2.558369375765323639e-02 -6.358837336301803589e-02 -2.524237036705017090e-01 1.537249684333801270e-01 -4.079854860901832581e-02 3.335114121437072754e-01 5.382812023162841797e-02 -1.291421148926019669e-02 -4.341418296098709106e-02 -8.034473657608032227e-02 8.080081641674041748e-02 3.431171178817749023e-01 2.653811573982238770e-01 8.145353943109512329e-02 5.646812915802001953e-02 -1.502886321395635605e-02 -9.325781837105751038e-03 -1.476472020149230957e-01 2.524107396602630615e-01 1.550377011299133301e-01 -5.803439021110534668e-02 -8.186275511980056763e-02 1.134925410151481628e-01 -2.904287874698638916e-01 2.102628201246261597e-01 -3.539322912693023682e-01 -1.644623577594757080e-01
-1.194275766611099243e-01 9.647033363580703735e-02 -1.401212066411972046e-03 7.196919061243534088e-03 -2.007309794425964355e-01 2.193928658962249756e-01 -2.756331264972686768e-01 -5.813390761613845825e-02 1.190213859081268311e-01 -2.931804955005645752e-01 4.754852950572967529e-01 3.497852385044097900e-02 -2.638975083827972412e-01 2.027630358934402466e-01 -2.345762588083744049e-02 -8.419863134622573853e-02 -8.883168548345565796e-02 -8.051326498389244080e-03 2.981806546449661255e-02 -6.383718550205230713e-02 -1.906937360763549805e-01 -4.605509340763092041e-02 1.226993976160883904e-03 -1.083827540278434753e-01 -7.116641849279403687e-03 9.758359938859939575e-02 -2.035793066024780273e-01 1.999499201774597168e-01 -3.201651871204376221e-01 5.579689517617225647e-02 -3.209381103515625000e-01 7.466703536920249462e-04
-1.394382268190383911e-01 -1.885929852724075317e-01 1.008367016911506653e-01 3.164977952837944031e-02 -2.525567710399627686e-01 1.328061670064926147e-01 -1.129001006484031677e-01 7.281712442636489868e-02 2.574482001364231110e-02 -1.946869045495986938e-01 1.064634919166564941e-01 -1.687141358852386475e-01 3.009133934974670410e-01 -2.046986818313598633e-01 3.398273373022675514e-03 -6.147455051541328430e-02 2.358766049146652222e-01 1.348421722650527954e-01 -8.447547256946563721e-02 -8.399732410907745361e-02 2.252103760838508606e-02 -5.680564418435096741e-02 1.680722236633300781e-01 3.785706162452697754e-01 1.547169536352157593e-01 2.684072554111480713e-01 -1.396596878767013550e-01 3.078754842281341553e-01 -1.992943584918975830e-01 2.969036698341369629e-01 1.953784376382827759e-02 -1.338257491588592529e-01
-1.463603880256414413e-02 -4.503332823514938354e-02 2.600636184215545654e-01 2.449373453855514526e-01 -1.351579576730728149e-01 8.388085663318634033e-02 -2.425251156091690063e-01 -7.496539503335952759e-02 -3.634226694703102112e-02 -2.050123177468776703e-02 3.037020862102508545e-01 2.094090580940246582e-01 1.553283184766769409e-01 3.274071216583251953e-01 -1.313360501080751419e-02 4.640858154743909836e-03 2.310554981231689453e-01 1.148965805768966675e-01 -7.258649170398712158e-02 -4.098706692457199097e-02 -4.198832064867019653e-02 3.369943499565124512e-01 2.708496153354644775e-01 1.962458640336990356e-01 -6.441176682710647583e-02 -7.561123371124267578e-02 1.016589254140853882e-01 -5.442787706851959229e-02 -1.786068826913833618e-01 2.103666961193084717e-01 -6.231515854597091675e-02 -3.272717595100402832e-01
3.659899830818176270e-01 -1.050632670521736145e-01 1.676967144012451172e-01 2.612791955471038818e-02 -1.651671342551708221e-02 5.302482470870018005e-02 -1.038002148270606995e-01 -9.144980460405349731e-02 2.398997545242309570e-01 -9.746076911687850952e-02 2.858183383941650391e-01 1.050903350114822388e-01 -2.494320832192897797e-02 2.686577141284942627e-01 -1.093527451157569885e-01 9.911312907934188843e-02 2.481184303760528564e-01 -4.672293737530708313e-02 -1.675850301980972290e-01 2.241620421409606934e-01 3.091922700405120850e-01 1.133622080087661743e-01 2.854617834091186523e-01 7.590392231941223145e-02 -2.164628170430660248e-02 4.113778844475746155e-02 -1.395854949951171875e-01 1.424055546522140503e-01 -8.143854886293411255e-02 6.754828244447708130e-02 -1.852153837680816650e-01 -3.527252972126007080e-01
2.385555058717727661e-01 -1.414997428655624390e-01 8.294557034969329834e-02 6.780947744846343994e-02 -1.854068040847778320e-01 1.167470067739486694e-01 -5.135239660739898682e-02 3.481491282582283020e-02 2.593895196914672852e-01 -3.078303672373294830e-02 4.505767822265625000e-01 1.173045411705970764e-01 -1.059087663888931274e-01 1.736930012702941895e-01 -2.506781518459320068e-01 -6.188530940562486649e-03 1.968519091606140137e-01 -7.483838498592376709e-02 -1.148055642843246460e-01 1.392129957675933838e-01 -6.026581302285194397e-02 6.129544600844383240e-02 3.591318428516387939e-01 -1.392711885273456573e-02 -8.249341696500778198e-02 4.783154651522636414e-02 -7.872863113880157471e-02 1.869519501924514771e-01 -1.169434934854507446e-02 2.822106480598449707e-01 -1.263940483331680298e-01 -3.331579267978668213e-01
5.647227540612220764e-02 -2.024653106927871704e-01 2.706346511840820312e-01 7.571186125278472900e-02 -1.965371519327163696e-01 2.058564126491546631e-02 -6.963683664798736572e-02 -2.497048676013946533e-01 1.243674010038375854e-01 -2.580128014087677002e-01 2.145992517471313477e-01 3.176583945751190186e-01 -2.944583892822265625e-01 -5.334766954183578491e-02 -1.048921346664428711e-01 2.313707396388053894e-02 2.778389453887939453e-01 1.591399610042572021e-01 -1.563745588064193726e-01 -7.464647293090820312e-02 -4.069748893380165100e-02 -4.782259836792945862e-02 1.135527193546295166e-01 6.945471465587615967e-02 1.195103079080581665e-01 1.927831619977951050e-01 -1.736660450696945190e-01 1.319457590579986572e-01 -3.074281215667724609e-01 1.404445469379425049e-01 -1.452497839927673340e-01 2.279153764247894287e-01
6.102073937654495239e-02 -4.372810572385787964e-02 3.091584146022796631e-01 -8.843495696783065796e-02 -1.964347660541534424e-01 3.463834822177886963e-01 9.910559654235839844e-02 -1.261131614446640015e-01 -7.044018059968948364e-02 5.585856363177299500e-02 3.333904221653938293e-02 -5.228747427463531494e-02 3.758515045046806335e-02 -1.070576459169387817e-01 -2.004360258579254150e-01 -1.996959000825881958e-02 4.821196794509887695e-01 8.993539214134216309e-02 -9.718131273984909058e-03 -1.210009530186653137e-01 -6.630475167185068130e-03 1.905888086184859276e-03 -1.818471215665340424e-02 6.347134709358215332e-02 3.491557240486145020e-01 -6.691511720418930054e-03 3.327530622482299805e-02 1.749903112649917603e-01 -1.247777640819549561e-01 4.347278773784637451e-01 -1.899339444935321808e-02 -1.517333090305328369e-01
1.649221926927566528e-01 -3.344747051596641541e-02 4.579114262014627457e-03 -1.095774695277214050e-01 -1.814448088407516479e-02 2.338381111621856689e-01 -1.810140162706375122e-01 -1.096657738089561462e-01 -1.335153281688690186e-01 -6.411139667034149170e-02 3.776218891143798828e-01 2.110321521759033203e-01 -1.613836549222469330e-02 -3.211218118667602539e-02 -7.436931133270263672e-02 -2.012977898120880127e-01 2.309680283069610596e-01 2.376687973737716675e-01 5.602272227406501770e-02 7.293020188808441162e-02 -6.873757392168045044e-02 -1.028620749711990356e-01 -1.986017674207687378e-01 -2.160379290580749512e-01 8.492389321327209473e-02 -3.925484791398048401e-02 -1.042008176445960999e-01 -7.276598364114761353e-02 -3.715179264545440674e-01 2.223887145519256592e-01 -1.809524744749069214e-02 -4.135372340679168701e-01
2.433515489101409912e-01 -1.001206859946250916e-01 2.014489024877548218e-01 6.868805736303329468e-02 -8.008429408073425293e-02 -2.006245106458663940e-01 -1.351928561925888062e-01 -7.418829202651977539e-02 -6.427583098411560059e-02 -1.610856205224990845e-01 3.627535104751586914e-01 1.622192114591598511e-01 -1.164481043815612793e-01 2.561814486980438232e-01 -1.325097829103469849e-01 1.499374657869338989e-01 -6.610871851444244385e-02 1.324908733367919922e-01 -1.908578127622604370e-01 9.169971197843551636e-02 -1.798223331570625305e-02 8.466146141290664673e-02 2.001634798943996429e-02 2.427333742380142212e-01 1.520320922136306763e-01 -3.231403529644012451e-01 -1.556160002946853638e-01 2.266338020563125610e-01 3.648665733635425568e-04 3.511008024215698242e-01 2.868301793932914734e-02 -2.168391793966293335e-01
1.910532116889953613e-01 4.815091192722320557e-01 2.233654111623764038e-01 4.052222892642021179e-02 -3.144741654396057129e-01 -1.159859299659729004e-01 2.805538661777973175e-02 -2.668310329318046570e-02 -7.137331366539001465e-02 -2.086014151573181152e-01 3.291391730308532715e-01 1.076991185545921326e-01 -4.450006037950515747e-02 2.029564417898654938e-02 -1.685727834701538086e-01 -9.599455446004867554e-02 1.818031072616577148e-01 1.381594389677047729e-01 -2.482790797948837280e-01 -9.815504401922225952e-02 1.152815669775009155e-01 -1.259886473417282104e-01 4.440421611070632935e-02 2.213283814489841461e-02 1.281243860721588135e-01 -6.314921379089355469e-02 -3.984647989273071289e-01 6.721538305282592773e-02 -9.892046451568603516e-02 -3.846983611583709717e-02 -4.865523427724838257e-02 -7.302978634834289551e-02
-6.547400355339050293e-02 -3.119913674890995026e-02 4.139750301837921143e-01 2.330312579870223999e-01 -3.329164683818817139e-01 1.422999501228332520e-01 -3.715094327926635742e-01 6.291938573122024536e-02 1.997847855091094971e-02 4.908644128590822220e-03 2.001702785491943359e-01 -4.031375423073768616e-02 -7.975932210683822632e-02 6.596892140805721283e-03 9.568786621093750000e-02 -3.020026385784149170e-01 -4.234408959746360779e-02 1.441997941583395004e-02 -1.526718437671661377e-01 -5.722612887620925903e-02 -2.325115501880645752e-01 4.376479610800743103e-02 1.378722637891769409e-01 -1.130269840359687805e-01 2.675203979015350342e-01 -6.559973955154418945e-02 -3.733602911233901978e-02 1.993559002876281738e-01 -2.460954636335372925e-01 3.082579746842384338e-02 1.247141063213348389e-01 -1.915655285120010376e-01
8.461991697549819946e-02 -2.355311810970306396e-01 7.970552891492843628e-02 4.123936966061592102e-02 -3.325253427028656006e-01 2.492600530385971069e-01 -7.977577298879623413e-02 -8.829370886087417603e-02 5.762094259262084961e-02 -4.594439864158630371e-01 1.946136802434921265e-01 1.815266609191894531e-01 -8.097430318593978882e-02 9.684027731418609619e-02 1.973915845155715942e-02 -2.399842441082000732e-02 2.491634935140609741e-01 8.606864511966705322e-02 -1.632382869720458984e-01 5.878645926713943481e-02 -5.796584114432334900e-02 -8.308065682649612427e-02 -2.416605651378631592e-01 -2.065744251012802124e-01 -3.266739845275878906e-02 2.112627774477005005e-01 -1.933352500200271606e-01 3.029593266546726227e-02 -1.059771701693534851e-01 1.997470557689666748e-01 -2.081112265586853027e-01 -2.257158905267715454e-01
-4.141634330153465271e-03 2.031430602073669434e-01 3.294412493705749512e-01 1.745783239603042603e-01 -1.777701675891876221e-01 -1.896728128194808960e-01 -4.158320650458335876e-02 1.860765367746353149e-01 2.248084917664527893e-02 -2.143364958465099335e-02 4.290159940719604492e-01 2.284532487392425537e-01 -2.069554030895233154e-01 -9.937808662652969360e-02 -9.446068108081817627e-02 -2.076252549886703491e-01 5.089756101369857788e-02 1.716799587011337280e-01 -1.607448160648345947e-01 -6.324741244316101074e-02 2.018921226263046265e-01 2.226021587848663330e-01 -1.109624132513999939e-01 8.017867803573608398e-02 2.247660234570503235e-02 1.348581910133361816e-01 5.952410399913787842e-02 2.490682154893875122e-01 -1.780861467123031616e-01 1.660899966955184937e-01 -2.432752996683120728e-01 -1.079315133392810822e-02
4.578023776412010193e-02 7.287082821130752563e-02 3.297192156314849854e-01 -2.457150816917419434e-01 -1.103921141475439072e-02 3.061551749706268311e-01 1.338905305601656437e-03 2.253054117318242788e-04 9.306827187538146973e-02 -3.198800683021545410e-01 1.200589388608932495e-01 1.288648545742034912e-01 -3.397074937820434570e-01 1.920744590461254120e-02 -7.781401276588439941e-03 -1.157717332243919373e-01 3.865304887294769287e-01 2.024578452110290527e-01 1.153563633561134338e-01 -1.957246810197830200e-01 2.377040684223175049e-01 1.392349153757095337e-01 -6.052631419152021408e-03 1.192297190427780151e-01 1.127836480736732483e-01 -2.050049230456352234e-02 -2.740812003612518311e-01 8.497104048728942871e-02 -6.139779835939407349e-02 7.711677998304367065e-02 1.421400904655456543e-01 2.925432845950126648e-02
1.226105839014053345e-01 1.215180605649948120e-01 -8.459258824586868286e-02 -1.194077432155609131e-01 -5.930411815643310547e-02 3.721689060330390930e-02 8.025959879159927368e-02 6.415247172117233276e-02 6.898547708988189697e-02 -7.288399338722229004e-02 8.100989460945129395e-02 9.810085594654083252e-02 4.590816795825958252e-02 1.179392114281654358e-01 -1.309811621904373169e-01 -9.107112884521484375e-02 6.171752139925956726e-02 -2.536139786243438721e-01 -2.070983499288558960e-01 -8.322439342737197876e-02 -8.699852228164672852e-02 3.275123536586761475e-01 7.767836749553680420e-02 1.268712896853685379e-02 -7.585084438323974609e-02 1.811921745538711548e-01 -3.613559305667877197e-01 2.177799940109252930e-01 -2.879186868667602539e-01 4.950468242168426514e-01 -2.007136493921279907e-01 -2.044114321470260620e-01
-1.748127862811088562e-02 1.370757520198822021e-01 1.889443583786487579e-02 2.356499060988426208e-02 -2.219372838735580444e-01 1.389914099127054214e-02 -5.158945918083190918e-02 -2.293111085891723633e-01 1.001969352364540100e-02 -3.810936957597732544e-02 2.158401310443878174e-01 9.639276564121246338e-02 -1.778220385313034058e-01 8.410279452800750732e-02 -1.471120677888393402e-02 -1.658508777618408203e-01 2.387212514877319336e-01 -3.819883242249488831e-02 4.251919314265251160e-02 -1.372230350971221924e-01 -7.972805947065353394e-02 7.296790182590484619e-02 3.417263627052307129e-01 5.615198519080877304e-03 4.062306284904479980e-01 1.780693233013153076e-01 -9.393017739057540894e-02 4.197888970375061035e-01 7.421314716339111328e-02 2.301161587238311768e-01 -3.163888752460479736e-01 -5.945505201816558838e-02
-3.874006122350692749e-02 8.156177401542663574e-02 4.070798680186271667e-02 2.680835127830505371e-01 -2.325367778539657593e-01 -2.289325296878814697e-01 -1.128899380564689636e-01 1.394173502922058105e-01 1.948201358318328857e-01 1.470873504877090454e-01 2.503493726253509521e-01 2.569082677364349365e-01 5.571084562689065933e-03 -7.091152667999267578e-02 -9.175015240907669067e-02 -7.393033057451248169e-02 6.204227358102798462e-02 8.790340274572372437e-02 -1.711412668228149414e-01 8.843430131673812866e-02 -1.775497645139694214e-01 -2.000643163919448853e-01 1.779549419879913330e-01 1.080918759107589722e-01 8.482867479324340820e-02 2.341580986976623535e-01 -3.632857203483581543e-01 1.579226851463317871e-01 -2.125702798366546631e-01 1.779993921518325806e-01 7.498051971197128296e-02 -3.277575969696044922e-01
8.558432012796401978e-02 7.511713076382875443e-03 1.485970467329025269e-01 -5.647076666355133057e-02 6.401835381984710693e-02 8.543855696916580200e-02 2.085017114877700806e-01 -9.113383293151855469e-02 3.523039817810058594e-02 8.292232453823089600e-02 2.917882502079010010e-01 6.010114774107933044e-02 -4.123520851135253906e-01 1.822102367877960205e-01 -1.150743365287780762e-01 -1.060501951724290848e-02 2.281685471534729004e-01 1.347919404506683350e-01 -1.941079199314117432e-01 1.383660174906253815e-02 -4.201981052756309509e-02 3.060649707913398743e-02 3.380762934684753418e-01 -2.937059104442596436e-02 2.032380923628807068e-02 -7.529825717210769653e-02 -1.616200804710388184e-01 3.837499916553497314e-01 8.843344449996948242e-02 2.629446983337402344e-01 -3.878121450543403625e-02 -3.268349170684814453e-01
4.408076778054237366e-02 -7.077951729297637939e-02 4.711213335394859314e-02 -1.119424924254417419e-01 -2.109479159116744995e-01 3.396612405776977539e-01 9.274914860725402832e-02 -1.039440482854843140e-01 -4.877675697207450867e-02 -3.476624488830566406e-01 3.631024956703186035e-01 2.035584598779678345e-01 -1.334117203950881958e-01 7.216493040323257446e-02 -2.741116285324096680e-01 -1.494477689266204834e-01 2.349002361297607422e-01 -6.191360950469970703e-02 1.912169158458709717e-01 1.761762052774429321e-01 8.159450255334377289e-03 1.471456512808799744e-02 1.669533085078001022e-03 2.621622383594512939e-01 8.293820545077323914e-03 7.391614839434623718e-03 -2.960761487483978271e-01 2.206205278635025024e-01 -9.093416482210159302e-02 1.376933753490447998e-01 1.421806812286376953e-01 -4.984677210450172424e-02
1.894956678152084351e-01 -6.241526454687118530e-02 1.272032409906387329e-01 1.553764343261718750e-01 -1.154145672917366028e-01 -1.359368767589330673e-02 5.197051540017127991e-02 -1.854622960090637207e-01 2.261239737272262573e-01 -1.399201061576604843e-02 3.454013168811798096e-01 2.300677746534347534e-01 -5.884500220417976379e-02 2.160941660404205322e-01 -1.968814432621002197e-01 -5.766878649592399597e-02 3.250772655010223389e-01 3.811138123273849487e-02 -2.167191058397293091e-01 1.129961460828781128e-01 -2.322325948625802994e-03 5.284974724054336548e-02 3.539472222328186035e-01 -3.195553645491600037e-02 -1.048973053693771362e-01 -4.232650622725486755e-03 -8.895302563905715942e-02 3.028045594692230225e-01 1.065183654427528381e-01 2.984940074384212494e-02 -2.149548232555389404e-01 -2.973781824111938477e-01
5.690090730786323547e-02 -2.563806176185607910e-01 5.623316764831542969e-01 -4.090036824345588684e-02 -5.067525058984756470e-02 2.767527662217617035e-02 -2.474256455898284912e-01 9.484542906284332275e-02 1.707115918397903442e-01 -2.202740162611007690e-01 1.456042677164077759e-01 7.912660390138626099e-02 -3.009362816810607910e-01 1.145036667585372925e-01 -5.119302496314048767e-02 -1.361586749553680420e-01 2.900626957416534424e-01 7.184835523366928101e-02 8.771567046642303467e-02 -1.762374043464660645e-01 2.451281063258647919e-02 -7.359661161899566650e-02 -8.532454818487167358e-02 3.971647098660469055e-02 1.423631310462951660e-01 1.287014335393905640e-01 1.343869790434837341e-02 1.039781123399734497e-01 -1.024389341473579407e-01 3.267111778259277344e-01 -1.205444894731044769e-02 -3.878661245107650757e-02
7.708905637264251709e-02 2.710005342960357666e-01 1.164377331733703613e-01 1.758191585540771484e-01 -1.631384640932083130e-01 -5.464213714003562927e-02 -2.251580357551574707e-01 -1.447914168238639832e-02 1.730895638465881348e-01 2.783643268048763275e-02 2.961423099040985107e-01 2.437404096126556396e-01 4.943322762846946716e-02 4.573427438735961914e-01 6.539992243051528931e-02 1.311976928263902664e-02 7.584418356418609619e-02 5.146630480885505676e-02 -2.338915020227432251e-01 1.052838787436485291e-01 -2.790636615827679634e-03 6.273071467876434326e-02 7.070619612932205200e-02 2.133412212133407593e-01 -2.147716432809829712e-01 -9.850935637950897217e-02 -1.294314563274383545e-01 2.887643575668334961e-01 -1.451275646686553955e-01 3.006713986396789551e-01 2.196436934173107147e-02 -7.194725424051284790e-02
9.642975777387619019e-02 -1.908754557371139526e-01 4.471810534596443176e-02 1.834292709827423096e-01 3.420656919479370117e-02 3.579278290271759033e-01 -6.194194778800010681e-03 -1.036761775612831116e-01 1.723854541778564453e-01 -4.849976301193237305e-02 1.245733443647623062e-02 1.922724246978759766e-01 3.157104365527629852e-03 -4.992636665701866150e-02 1.004305109381675720e-01 -3.944927155971527100e-01 2.201405465602874756e-01 1.934705302119255066e-02 -1.877206712961196899e-01 -3.643868118524551392e-02 6.747154146432876587e-02 6.909014284610748291e-02 -8.235068619251251221e-02 8.731307834386825562e-02 2.847018539905548096e-01 -2.286721616983413696e-01 -6.302364170551300049e-02 5.231095105409622192e-02 -4.168453514575958252e-01 2.288375496864318848e-01 1.407604664564132690e-01 -2.145164012908935547e-01
4.864060133695602417e-02 1.563685536384582520e-01 4.074292480945587158e-01 5.856027826666831970e-02 -3.415529727935791016e-01 -1.149110030382871628e-02 -1.701154112815856934e-01 2.164084464311599731e-01 -8.215565234422683716e-02 -1.035688668489456177e-01 1.760012507438659668e-01 3.572022542357444763e-02 2.683241069316864014e-01 5.071185529232025146e-02 -5.011914670467376709e-02 -1.047267317771911621e-01 -3.347583115100860596e-02 4.645969718694686890e-02 -6.520333886146545410e-02 -2.770663611590862274e-02 -1.684035062789916992e-01 -1.853427737951278687e-01 1.643015444278717041e-01 1.515515744686126709e-01 9.101299941539764404e-02 7.388345152139663696e-02 -4.567742049694061279e-01 1.615423560142517090e-01 5.770197883248329163e-02 1.561686545610427856e-01 -9.472201764583587646e-02 -2.593667209148406982e-01
1.292990297079086304e-01 2.444943636655807495e-01 8.647135645151138306e-02 -3.330681845545768738e-02 4.258010908961296082e-02 2.331477403640747070e-02 6.378866732120513916e-02 -1.432849559932947159e-02 -8.322964608669281006e-02 -1.984960287809371948e-01 2.378074228763580322e-01 1.486842036247253418e-01 -2.156612835824489594e-02 -2.514275312423706055e-01 -4.662958905100822449e-03 -1.462232321500778198e-01 2.111198753118515015e-01 2.275568544864654541e-01 -4.979526624083518982e-02 1.416492089629173279e-02 -1.025919988751411438e-01 -2.335783541202545166e-01 -5.054261162877082825e-02 -2.996535003185272217e-01 2.510914504528045654e-01 1.604896187782287598e-01 -6.937964260578155518e-02 7.479015737771987915e-02 -3.606624305248260498e-01 3.240242004394531250e-01 -9.002582728862762451e-02 -3.152243196964263916e-01
-8.370865136384963989e-02 -6.570221483707427979e-02 2.184670269489288330e-01 -7.648666948080062866e-02 -2.964017093181610107e-01 -1.695106029510498047e-01 -1.781872510910034180e-01 2.353238761425018311e-01 -1.963771693408489227e-02 -6.987502425909042358e-02 5.845907330513000488e-02 6.342265009880065918e-02 -7.259991019964218140e-02 3.175072371959686279e-01 -3.017940521240234375e-01 -2.403576821088790894e-01 2.398290634155273438e-01 9.356921166181564331e-02 -3.177118599414825439e-01 -1.681965887546539307e-01 -1.250158250331878662e-01 3.628009259700775146e-01 -2.975765615701675415e-02 1.525342017412185669e-01 -1.875358750112354755e-03 -6.648465245962142944e-02 5.405378341674804688e-02 1.436755657196044922e-01 -1.689034998416900635e-01 5.645710229873657227e-02 1.606066375970840454e-01 -1.064556837081909180e-01
5.742299184203147888e-02 2.378145903348922729e-01 1.519496291875839233e-01 -3.893484547734260559e-02 -1.812640428543090820e-01 1.785897463560104370e-01 -1.370685100555419922e-01 1.817336082458496094e-01 -1.456707715988159180e-01 -3.961458802223205566e-01 9.693530946969985962e-02 2.609035074710845947e-01 -1.781632900238037109e-01 9.303156286478042603e-02 1.985516399145126343e-01 -1.160720065236091614e-01 1.365627944469451904e-01 3.367952257394790649e-02 -3.489048480987548828e-01 -1.053723320364952087e-01 -2.463253960013389587e-02 2.436768114566802979e-01 2.087667584419250488e-01 7.087892293930053711e-02 -9.031409770250320435e-02 -8.279190957546234131e-02 1.397449225187301636e-01 3.164643943309783936e-01 -8.485687524080276489e-02 1.133344247937202454e-01 -6.492172926664352417e-02 -1.729200631380081177e-01
3.763484209775924683e-02 -3.234966099262237549e-02 1.043638139963150024e-01 6.195561960339546204e-02 1.089703757315874100e-02 8.601754158735275269e-02 1.174802780151367188e-01 -9.045979380607604980e-02 -2.380734076723456383e-03 7.244788855314254761e-02 4.415794610977172852e-01 1.017322391271591187e-01 -3.701874017715454102e-01 1.609583050012588501e-01 -2.245978415012359619e-01 1.910060085356235504e-02 2.348980307579040527e-01 1.148181408643722534e-01 -1.820826828479766846e-01 5.155260115861892700e-02 -3.413809463381767273e-02 -7.948425412178039551e-02 4.220376610755920410e-01 3.158536553382873535e-02 1.382558047771453857e-01 -1.020880788564682007e-02 -2.733328342437744141e-01 1.633971035480499268e-01 5.388653650879859924e-02 1.558936834335327148e-01 -1.655854866839945316e-03 -3.005771934986114502e-01
-2.115677148103713989e-01 -1.327868252992630005e-01 3.101180791854858398e-01 -9.426624327898025513e-02 9.727416932582855225e-02 2.677910029888153076e-01 -3.660956770181655884e-02 1.052617579698562622e-01 -2.390226870775222778e-01 -1.643156260251998901e-01 4.147848784923553467e-01 1.567679643630981445e-01 1.137005835771560669e-01 -1.005304530262947083e-01 -1.687489748001098633e-01 -4.009126126766204834e-02 2.276625335216522217e-01 1.388673186302185059e-01 5.956184864044189453e-02 -2.137044072151184082e-01 -5.456995591521263123e-02 -1.287524402141571045e-01 1.578752398490905762e-01 -2.295719087123870850e-01 1.376601904630661011e-01 1.650440390221774578e-03 -1.173332855105400085e-01 1.581368297338485718e-01 -2.328572981059551239e-02 2.249489724636077881e-01 4.673514887690544128e-02 -2.766056060791015625e-01
6.812497507780790329e-03 -2.094208449125289917e-01 4.525950253009796143e-01 2.994013428688049316e-01 -1.351803094148635864e-01 1.159785836935043335e-01 -2.372455596923828125e-01 5.643944069743156433e-02 1.693992018699645996e-01 -1.860510110855102539e-01 2.231326401233673096e-01 2.597782313823699951e-01 -1.343259066343307495e-01 4.284644126892089844e-02 4.937147721648216248e-02 -1.297316849231719971e-01 1.864727288484573364e-01 3.452912569046020508e-01 2.789470553398132324e-02 -2.512270212173461914e-01 -1.034253183752298355e-02 -7.933004945516586304e-02 -5.233513563871383667e-02 3.884594514966011047e-02 9.679917991161346436e-02 1.761833876371383667e-01 -1.801066249608993530e-01 5.433817952871322632e-02 9.156771749258041382e-02 1.538779586553573608e-01 -1.048672571778297424e-01 5.731446668505668640e-02
2.884967625141143799e-02 -2.870788276195526123e-01 2.786793708801269531e-01 2.099946588277816772e-01 -1.867694556713104248e-01 1.092490777373313904e-01 -7.636727392673492432e-02 -1.065010204911231995e-01 -1.566749960184097290e-01 2.525832131505012512e-02 4.730073735117912292e-02 4.513095915317535400e-01 -2.614044584333896637e-03 3.956923633813858032e-02 -1.291445791721343994e-01 -7.780666649341583252e-02 2.182945162057876587e-01 2.982138097286224365e-01 -1.165638566017150879e-01 -1.088715903460979462e-02 1.431501507759094238e-01 -1.983489543199539185e-01 -1.042538136243820190e-01 -5.633283406496047974e-02 -6.004286929965019226e-03 2.533935308456420898e-01 -7.492613047361373901e-02 1.298611313104629517e-01 -1.020605564117431641e-01 2.711482346057891846e-01 -2.575341761112213135e-01 -1.201810166239738464e-01
1.635317802429199219e-01 2.850334346294403076e-02 2.708902955055236816e-02 -1.297587603330612183e-01 -1.610819846391677856e-01 1.453990638256072998e-01 1.813943982124328613e-01 -1.412509530782699585e-01 -8.616615831851959229e-02 -4.464002698659896851e-02 1.171737536787986755e-01 2.563852071762084961e-01 4.466841369867324829e-02 -1.206008121371269226e-01 -1.095691025257110596e-01 -7.728027552366256714e-02 2.326339334249496460e-01 2.361300438642501831e-01 -1.332675516605377197e-01 2.215282022953033447e-01 -6.679379940032958984e-02 -3.917049989104270935e-02 -2.265230566263198853e-01 -7.078387588262557983e-02 -3.249993175268173218e-02 -2.345815896987915039e-01 -2.560273706912994385e-01 2.193446159362792969e-01 -3.352344334125518799e-01 2.715020477771759033e-01 -1.009890362620353699e-01 -3.556136786937713623e-01
-5.408866703510284424e-02 1.455083787441253662e-01 4.321513175964355469e-01 1.605122536420822144e-01 -1.559301465749740601e-01 1.185720562934875488e-01 -5.101099982857704163e-02 1.717590726912021637e-02 -2.407232224941253662e-01 -6.218443438410758972e-02 1.848403662443161011e-01 1.984464228153228760e-01 -1.645625685341656208e-03 -9.644100069999694824e-02 -8.138008415699005127e-02 -3.973998129367828369e-02 -1.791658103466033936e-01 1.257595568895339966e-01 -2.804841473698616028e-02 1.000776439905166626e-01 4.059229046106338501e-02 1.269551962614059448e-01 -1.908299454953521490e-04 1.674771308898925781e-01 1.849806308746337891e-01 3.054957985877990723e-01 -7.428165525197982788e-02 1.948442608118057251e-01 -2.285757660865783691e-01 -9.300043433904647827e-02 2.548380196094512939e-01 -4.096913337707519531e-01
1.347070336341857910e-01 3.219927847385406494e-01 2.462127655744552612e-01 1.105202436447143555e-01 -8.702689409255981445e-02 -1.966203153133392334e-01 -1.537387669086456299e-01 4.422721266746520996e-02 -6.441182643175125122e-02 -6.832180172204971313e-02 4.931332468986511230e-01 9.926925599575042725e-02 2.401742339134216309e-02 1.270442754030227661e-01 8.976698853075504303e-03 -7.011556625366210938e-02 2.607983052730560303e-01 1.727507561445236206e-01 -2.055320739746093750e-01 -2.309747934341430664e-01 6.590646505355834961e-02 -1.276153177022933960e-01 -2.753942459821701050e-02 -1.325098681263625622e-03 1.726819723844528198e-01 1.026708781719207764e-01 -2.546428143978118896e-01 1.924543380737304688e-01 -1.996774971485137939e-01 -1.523986011743545532e-01 -1.725364029407501221e-01 9.362879209220409393e-04
9.344030916690826416e-02 -1.441227197647094727e-01 2.298852652311325073e-01 -2.025874555110931396e-01 -1.023746430873870850e-01 3.030948340892791748e-01 1.702775359153747559e-01 -2.350687384605407715e-01 2.974854223430156708e-02 -4.143908023834228516e-01 2.717110216617584229e-01 3.808475434780120850e-01 -3.759851679205894470e-02 -8.319899439811706543e-03 -2.548590898513793945e-01 -7.404755800962448120e-02 1.511056572198867798e-01 -1.891475170850753784e-02 1.776493713259696960e-02 5.841708555817604065e-02 8.023060858249664307e-02 9.100656956434249878e-02 -1.195043418556451797e-02 1.550829708576202393e-01 1.192162111401557922e-01 9.654945880174636841e-02 -3.338654041290283203e-01 1.083195731043815613e-01 -2.495961077511310577e-02 4.144728928804397583e-02 9.686928987503051758e-02 -4.821682348847389221e-02
-4.585096240043640137e-02 1.060066930949687958e-02 1.577116549015045166e-01 -6.552720069885253906e-02 -8.917713165283203125e-02 9.920401126146316528e-02 -1.957792229950428009e-02 -1.417065858840942383e-01 -4.710948094725608826e-02 -1.014204472303390503e-01 1.172199323773384094e-01 7.714974135160446167e-02 2.654769122600555420e-01 3.137674033641815186e-01 -4.351895749568939209e-01 -3.213958740234375000e-01 3.662363886833190918e-01 6.621454376727342606e-03 -2.706933319568634033e-01 -2.409552969038486481e-02 1.034770011901855469e-01 1.886876225471496582e-01 -2.299534082412719727e-01 2.014814317226409912e-01 4.115026444196701050e-02 -7.394749671220779419e-03 -1.432549506425857544e-01 -1.613979972898960114e-02 -8.139380812644958496e-02 1.748010367155075073e-01 -9.530406445264816284e-02 -1.412208080291748047e-01
6.952967960387468338e-03 9.794075787067413330e-02 4.985286593437194824e-01 1.291837543249130249e-01 1.406505703926086426e-01 1.684292107820510864e-01 -1.529753655195236206e-01 1.591837406158447266e-01 7.519856840372085571e-02 -2.578135728836059570e-01 2.680706381797790527e-01 1.802378892898559570e-01 -2.579390108585357666e-01 1.402116194367408752e-02 -1.135559082031250000e-01 -1.943846791982650757e-01 2.911598980426788330e-01 -2.615589089691638947e-02 -6.946043670177459717e-02 2.147955894470214844e-01 2.311417460441589355e-01 1.535793244838714600e-01 -1.770517826080322266e-01 -1.239333394914865494e-02 1.735704205930233002e-02 -2.702789194881916046e-02 -1.700065433979034424e-01 8.745325356721878052e-02 1.560799591243267059e-02 2.097757011651992798e-01 -6.832281500101089478e-02 5.417287722229957581e-02
-6.906926631927490234e-03 -1.311206221580505371e-01 3.890639841556549072e-01 1.049147918820381165e-01 9.149979799985885620e-02 2.032092213630676270e-01 -1.510484367609024048e-01 2.585338614881038666e-02 4.208531603217124939e-02 -7.035166025161743164e-02 3.104627132415771484e-01 2.280430048704147339e-01 -2.328001558780670166e-01 2.611403763294219971e-01 -8.543857932090759277e-02 -2.708805799484252930e-01 3.781074285507202148e-01 2.251595556735992432e-01 -2.008778974413871765e-02 7.567501813173294067e-02 -1.372706517577171326e-02 -1.383107602596282959e-01 8.946023136377334595e-02 -3.891885653138160706e-02 2.432602271437644958e-02 -3.626273712143301964e-03 -4.012975841760635376e-02 1.482864022254943848e-01 -1.482338160276412964e-01 1.110092028975486755e-01 -8.509565889835357666e-02 3.077076375484466553e-01
-1.191666647791862488e-01 2.445141673088073730e-01 3.476954698562622070e-01 -1.753320246934890747e-01 5.143786594271659851e-02 8.303595334291458130e-02 -3.659494817256927490e-01 2.115009129047393799e-01 1.162663623690605164e-01 -1.222394034266471863e-01 1.352238953113555908e-01 3.113521933555603027e-01 -3.619924932718276978e-02 5.480664595961570740e-02 -2.247969657182693481e-01 -1.627850681543350220e-01 1.771605163812637329e-01 1.971864998340606689e-01 -6.428849697113037109e-02 9.163857437670230865e-03 1.671665906906127930e-01 -1.291614919900894165e-01 1.062656417489051819e-01 1.378434449434280396e-01 -8.650561422109603882e-02 -8.908748626708984375e-02 -1.073858439922332764e-01 1.241597607731819153e-01 -1.533797383308410645e-01 3.494540750980377197e-01 -1.198538169264793396e-01 -9.680865705013275146e-02
-8.036210387945175171e-02 3.806779906153678894e-02 -8.732886984944343567e-03 7.516828179359436035e-02 -3.254089504480361938e-02 4.589280113577842712e-02 -5.865973606705665588e-02 2.035561017692089081e-02 1.885427981615066528e-01 -4.464732408523559570e-01 4.675027728080749512e-01 2.424456030130386353e-01 -1.390872001647949219e-01 -8.623056113719940186e-02 -3.242656886577606201e-01 -2.509072124958038330e-01 6.509142694994807243e-04 -1.397828906774520874e-01 -1.541450917720794678e-01 -2.594115026295185089e-02 1.571065187454223633e-02 -6.438053399324417114e-02 3.841264918446540833e-02 7.323500514030456543e-02 -5.014109238982200623e-02 -2.091169953346252441e-01 -1.456613093614578247e-01 2.933108620345592499e-02 -2.641595900058746338e-01 1.642789691686630249e-01 -6.164436414837837219e-02 -2.194158136844635010e-01
-1.386842690408229828e-03 -1.779567450284957886e-02 2.010094970464706421e-01 1.008806563913822174e-02 -1.284499615430831909e-01 3.387873768806457520e-01 6.306706368923187256e-02 -1.003738567233085632e-01 -9.567040950059890747e-02 -1.768778264522552490e-01 2.920758426189422607e-01 3.182361423969268799e-01 7.853063195943832397e-02 -7.838646322488784790e-02 -2.404279261827468872e-01 5.878788977861404419e-02 4.705371260643005371e-01 1.829386800527572632e-01 8.141963928937911987e-02 2.441267250105738640e-03 2.184210903942584991e-02 -5.086946114897727966e-02 -3.048949316143989563e-02 -1.889533363282680511e-02 1.673976480960845947e-01 -4.094267636537551880e-02 -2.121832221746444702e-01 1.774148941040039062e-01 -2.776565849781036377e-01 8.015245944261550903e-02 1.593765169382095337e-01 -1.796638518571853638e-01
3.060370683670043945e-01 3.191705048084259033e-01 4.334861338138580322e-01 3.124805167317390442e-02 -1.943882703781127930e-01 -8.755764365196228027e-02 -2.799952402710914612e-02 -7.513717561960220337e-02 5.925671383738517761e-02 -2.520230412483215332e-01 3.768315613269805908e-01 3.346068551763892174e-03 -4.068326950073242188e-02 1.477540880441665649e-01 5.886545777320861816e-02 2.375100180506706238e-02 -9.260454028844833374e-02 3.446871787309646606e-02 2.484228694811463356e-03 6.875189393758773804e-02 -4.695671424269676208e-02 1.434161141514778137e-02 4.436787217855453491e-02 4.536004737019538879e-02 2.170178592205047607e-01 4.277554526925086975e-02 -3.541791141033172607e-01 5.861653760075569153e-02 -1.445012688636779785e-01 2.850075662136077881e-01 2.955226227641105652e-02 -1.594505459070205688e-01
1.840726286172866821e-01 3.612210154533386230e-01 2.221177816390991211e-01 1.582722812891006470e-01 -2.013966888189315796e-01 -1.467678043991327286e-02 -6.158041954040527344e-02 1.813555657863616943e-01 7.012702524662017822e-02 -2.115934342145919800e-01 1.893841177225112915e-01 -2.510733604431152344e-01 -1.885132491588592529e-01 4.228891804814338684e-02 -1.012861579656600952e-01 -1.025561522692441940e-02 1.103605516254901886e-02 1.100555807352066040e-01 -3.030633926391601562e-01 -2.175363302230834961e-01 9.306910634040832520e-02 6.824111938476562500e-02 8.102308213710784912e-02 -2.322217077016830444e-02 -1.748572662472724915e-02 -1.380338817834854126e-01 -2.619295418262481689e-01 1.737688332796096802e-01 -1.279644966125488281e-01 2.092347592115402222e-01 -2.053625136613845825e-01 -3.085334897041320801e-01
7.438133656978607178e-02 -2.852909862995147705e-01 3.230247497558593750e-01 1.552637964487075806e-01 8.085519075393676758e-03 1.590130925178527832e-01 -5.090596154332160950e-02 -1.372738182544708252e-01 5.640288814902305603e-03 -3.734144270420074463e-01 1.067632436752319336e-02 3.359441757202148438e-01 2.805654658004641533e-03 -3.840726241469383240e-02 -1.968349665403366089e-01 -6.346237659454345703e-02 1.040663421154022217e-01 3.463354110717773438e-01 -6.808083504438400269e-02 -1.039319112896919250e-01 -4.037727136164903641e-03 -2.245988100767135620e-01 -2.624471485614776611e-02 5.901191011071205139e-02 5.547209456562995911e-02 2.535177767276763916e-01 -1.874657124280929565e-01 7.808031141757965088e-02 -4.464524611830711365e-02 1.888133734464645386e-01 -2.348881065845489502e-01 -1.972053796052932739e-01
8.497598022222518921e-02 1.971550583839416504e-01 6.928407400846481323e-02 1.182633712887763977e-01 1.635529287159442902e-02 2.953012585639953613e-01 4.602810367941856384e-02 -8.694858849048614502e-02 -1.514678355306386948e-03 -6.528112292289733887e-02 2.427939623594284058e-01 -2.195529341697692871e-01 -1.393686383962631226e-01 8.835096657276153564e-02 -3.021853566169738770e-01 -3.761180937290191650e-01 -7.352633774280548096e-02 2.399899512529373169e-01 -1.464110463857650757e-01 4.137923009693622589e-03 -3.809803351759910583e-02 -8.929544687271118164e-02 -7.999115437269210815e-02 1.088276579976081848e-01 -9.584768116474151611e-02 1.612522453069686890e-01 -2.211893945932388306e-01 4.156617224216461182e-01 -2.011986225843429565e-01 -4.226622730493545532e-02 -2.283561080694198608e-01 5.588172748684883118e-02
1.297014206647872925e-02 3.639182448387145996e-02 1.910295709967613220e-02 -5.421862751245498657e-02 -1.365433633327484131e-01 1.942581087350845337e-01 3.541107475757598877e-02 -2.006091475486755371e-01 -6.579116731882095337e-02 -3.978414535522460938e-01 1.742676645517349243e-01 2.420985102653503418e-01 -1.648544799536466599e-03 2.102850228548049927e-01 -2.986870110034942627e-01 1.332506835460662842e-01 2.209001630544662476e-01 1.978560239076614380e-01 1.348404735326766968e-01 2.268083579838275909e-02 2.142617702484130859e-01 -1.023271307349205017e-01 -1.233389377593994141e-01 -3.200952708721160889e-02 -1.419747713953256607e-02 1.336864233016967773e-01 -3.667788803577423096e-01 1.335929036140441895e-01 -1.137020587921142578e-01 2.750278115272521973e-01 1.346885412931442261e-01 -1.952737718820571899e-01
2.459376603364944458e-01 -1.966025084257125854e-01 3.830434381961822510e-01 -2.312069758772850037e-02 -1.639330834150314331e-01 1.129923015832901001e-01 -2.336521893739700317e-01 -1.203833818435668945e-01 7.672742940485477448e-03 -2.589076161384582520e-01 -4.823477938771247864e-02 1.403957754373550415e-01 -1.794585883617401123e-01 -1.279822830110788345e-02 -1.548155099153518677e-01 -8.974289149045944214e-02 1.105036661028862000e-01 2.060118764638900757e-01 -6.574330478906631470e-02 -1.618546545505523682e-01 9.902475029230117798e-02 -6.390415877103805542e-02 -1.608437001705169678e-01 -6.220056116580963135e-02 7.563851773738861084e-02 1.702077835798263550e-01 -1.447977870702743530e-01 6.650102883577346802e-02 -3.413000404834747314e-01 4.154823124408721924e-01 4.616501554846763611e-02 1.059930399060249329e-01
-2.799369692802429199e-01 -2.073638439178466797e-01 3.010545969009399414e-01 -1.420917212963104248e-01 -1.498440355062484741e-01 1.345940679311752319e-01 -1.039468795061111450e-01 -1.066489070653915405e-01 -1.826063692569732666e-01 -1.376839727163314819e-01 7.675886899232864380e-02 3.158197402954101562e-01 -4.872088506817817688e-02 -4.662437736988067627e-02 -1.375166773796081543e-01 -2.386662662029266357e-01 -1.639105230569839478e-01 8.823656290769577026e-02 -4.844131693243980408e-02 -1.155697181820869446e-01 2.225512713193893433e-01 1.624881178140640259e-01 -7.179155200719833374e-02 3.585776686668395996e-02 2.358583807945251465e-01 1.565730571746826172e-01 -1.099168285727500916e-01 1.491462737321853638e-01 -1.785807311534881592e-01 1.631455123424530029e-01 2.213125824928283691e-01 -3.346994519233703613e-01
-4.007767140865325928e-02 -1.335069816559553146e-02 1.833314895629882812e-01 -1.683194786310195923e-01 -1.506560444831848145e-01 4.897508025169372559e-01 -4.308125078678131104e-01 -1.718955188989639282e-01 -1.755010783672332764e-01 -1.748178452253341675e-01 3.721201419830322266e-02 -4.187078773975372314e-02 2.381338924169540405e-01 -1.860999129712581635e-02 -1.332629323005676270e-01 -1.019643247127532959e-01 1.764288693666458130e-01 7.711047679185867310e-02 -2.640877477824687958e-02 -1.005817502737045288e-01 3.395058214664459229e-02 1.107965596020221710e-02 -2.904928103089332581e-02 2.367646992206573486e-01 6.435358524322509766e-02 1.080078482627868652e-01 -1.220628842711448669e-01 2.765801548957824707e-01 -2.041096836328506470e-01 7.510767132043838501e-02 5.264172703027725220e-02 -2.133623659610748291e-01
3.338540196418762207e-01 1.485436260700225830e-01 3.514854609966278076e-01 5.196418985724449158e-02 -1.141658574342727661e-01 1.015119403600692749e-01 4.115385189652442932e-02 -7.300452142953872681e-02 8.262379467487335205e-02 -2.068283855915069580e-01 8.737992495298385620e-02 -7.954299449920654297e-02 -2.345907390117645264e-01 2.853461503982543945e-01 -1.461148560047149658e-01 1.014438197016716003e-01 1.161617860198020935e-01 1.288440525531768799e-01 -7.627543527632951736e-04 -3.340911492705345154e-02 7.913606613874435425e-02 -1.734874546527862549e-01 1.035089641809463501e-01 -1.714334189891815186e-01 -8.172515034675598145e-02 -1.076777949929237366e-01 -2.460490912199020386e-01 2.973583042621612549e-01 4.469906445592641830e-03 -7.146326452493667603e-02 1.739565581083297729e-01 -4.097692072391510010e-01
1.172149628400802612e-01 1.949648708105087280e-01 3.298484385013580322e-01 9.507771581411361694e-02 -2.193266749382019043e-01 -2.611933052539825439e-01 -1.163876801729202271e-01 2.179743498563766479e-01 -6.005589291453361511e-02 -1.083891913294792175e-01 3.073754012584686279e-01 2.792109921574592590e-02 3.195295482873916626e-02 -1.233836859464645386e-01 -6.785529199987649918e-03 -8.385077118873596191e-02 2.301795929670333862e-01 -6.166262179613113403e-02 -2.036968618631362915e-01 -2.339209765195846558e-01 -1.044109389185905457e-01 3.175244480371475220e-02 8.988536149263381958e-02 6.304688751697540283e-02 1.882101595401763916e-02 1.552070826292037964e-01 2.980074100196361542e-02 3.636702895164489746e-01 -2.786171138286590576e-01 -3.263756632804870605e-02 -5.558971315622329712e-02 -3.205584883689880371e-01
-7.005196064710617065e-02 -6.700391322374343872e-02 1.123559549450874329e-01 8.504045754671096802e-02 -9.107606858015060425e-02 1.921898126602172852e-01 -1.175983920693397522e-01 -1.659019738435745239e-01 1.312433630228042603e-01 -1.268418785184621811e-02 1.663442514836788177e-02 1.564818918704986572e-01 2.108420431613922119e-02 2.375449687242507935e-01 4.096351936459541321e-02 -2.205637395381927490e-01 3.329256772994995117e-01 3.353279531002044678e-01 -2.826375663280487061e-01 -1.704967319965362549e-01 9.953283704817295074e-03 2.032839953899383545e-01 5.530725233256816864e-03 1.134083494544029236e-01 3.262495100498199463e-01 -1.544431447982788086e-01 -1.480017751455307007e-01 2.683671116828918457e-01 1.197344958782196045e-01 -9.322110563516616821e-02 3.153891563415527344e-01 -3.935250267386436462e-02
-3.876648144796490669e-03 7.420197129249572754e-02 2.230738550424575806e-01 2.563426196575164795e-01 -1.277297735214233398e-01 -3.852940350770950317e-02 4.513490130193531513e-04 -1.838309317827224731e-01 3.075524866580963135e-01 1.256652027368545532e-01 3.201744556427001953e-01 1.372751742601394653e-01 1.710219979286193848e-01 2.834230363368988037e-01 3.845665603876113892e-02 -9.942129999399185181e-02 1.387045085430145264e-01 6.316871196031570435e-02 -4.067183285951614380e-02 -6.140505522489547729e-02 1.066593304276466370e-01 1.920922100543975830e-01 1.576292067766189575e-01 3.286379575729370117e-02 -1.343365162611007690e-01 7.753451913595199585e-02 1.626546308398246765e-02 6.665722280740737915e-02 -1.888243257999420166e-01 3.974194228649139404e-01 -1.318822354078292847e-01 -3.634874820709228516e-01
1.616607904434204102e-01 -1.087816879153251648e-01 -5.744536407291889191e-03 -7.621354609727859497e-02 -1.253276318311691284e-01 2.038237601518630981e-01 1.718612313270568848e-01 -2.287195622920989990e-01 6.808558106422424316e-02 -5.476876720786094666e-02 2.757732272148132324e-01 1.776953190565109253e-01 -2.266379818320274353e-02 -3.793296590447425842e-02 4.998921602964401245e-02 -7.014688849449157715e-02 2.227022796869277954e-01 2.665473222732543945e-01 -1.381253749132156372e-01 5.156649649143218994e-02 -3.299083411693572998e-01 1.181868165731430054e-01 1.282232068479061127e-02 -5.833421275019645691e-02 7.608252577483654022e-03 -1.062310487031936646e-01 -2.352705299854278564e-01 6.581459194421768188e-02 -4.434527456760406494e-01 5.042885243892669678e-02 -4.011034965515136719e-02 -3.897072374820709229e-01
-7.882021367549896240e-03 3.475301861763000488e-01 2.205937355756759644e-01 1.624387800693511963e-01 -1.122994348406791687e-01 3.099065087735652924e-02 -1.420700252056121826e-01 2.057854235172271729e-01 -1.049395650625228882e-01 4.924899712204933167e-02 3.989336490631103516e-01 1.783522516489028931e-01 -9.538830816745758057e-02 -1.250931024551391602e-01 -1.951080933213233948e-02 -5.673573538661003113e-02 1.262131799012422562e-02 1.348359286785125732e-01 -2.235829681158065796e-01 -4.257177114486694336e-01 -5.130568146705627441e-02 -6.968842446804046631e-02 6.403513252735137939e-02 -1.616593822836875916e-02 1.007021293044090271e-01 1.649286150932312012e-01 -1.959266960620880127e-01 2.959864437580108643e-01 -1.988334804773330688e-01 -4.698980599641799927e-02 -1.241376399993896484e-01 -1.155906468629837036e-01
1.033430397510528564e-01 3.419091999530792236e-01 2.467924356460571289e-01 3.147013112902641296e-02 7.549978047609329224e-02 -3.095064461231231689e-01 -1.628981679677963257e-01 1.130827218294143677e-01 8.995991945266723633e-02 -9.035237878561019897e-02 4.691095650196075439e-01 3.893021866679191589e-02 -7.135321944952011108e-02 1.236016005277633667e-01 2.063113078474998474e-02 -8.513569831848144531e-02 3.080459833145141602e-01 2.137182205915451050e-01 -2.259493768215179443e-01 -5.975339934229850769e-02 4.364950954914093018e-02 3.735793381929397583e-02 -1.905305124819278717e-02 4.425794258713722229e-02 2.483077943325042725e-01 7.497182488441467285e-02 -1.249267533421516418e-01 1.452486217021942139e-01 -2.513437271118164062e-01 -1.712244749069213867e-01 -7.633922249078750610e-02 -2.665857970714569092e-02
2.385438531637191772e-01 1.116229519248008728e-01 9.787214547395706177e-02 2.299775741994380951e-02 -2.359132170677185059e-01 -4.167841374874114990e-02 4.189687222242355347e-02 1.300776004791259766e-01 -2.024190276861190796e-01 7.384969852864742279e-03 2.864691019058227539e-01 1.561843901872634888e-01 -1.207764223217964172e-01 4.629034698009490967e-01 -1.418503820896148682e-01 -3.831432014703750610e-02 7.233493775129318237e-02 1.105322241783142090e-01 -1.471948772668838501e-01 -2.972018904983997345e-02 3.773463889956474304e-02 1.426036506891250610e-01 -9.794240444898605347e-02 4.107055366039276123e-01 -3.301971033215522766e-02 -2.057448029518127441e-01 -1.174810156226158142e-01 3.306224942207336426e-01 -2.714265882968902588e-02 1.771283745765686035e-01 6.313484907150268555e-02 -6.210761144757270813e-02
1.451174467802047729e-01 4.314022138714790344e-02 1.907281428575515747e-01 1.515524685382843018e-01 -1.611853241920471191e-01 -9.657688438892364502e-02 2.643738500773906708e-02 -1.850656419992446899e-01 3.098690211772918701e-01 -6.975361704826354980e-02 3.923905193805694580e-01 1.983561962842941284e-01 7.868630439043045044e-02 2.868833839893341064e-01 3.874823078513145447e-02 8.521167933940887451e-02 2.545419335365295410e-01 -2.176538296043872833e-02 -1.058965399861335754e-01 1.472871750593185425e-01 -4.870117455720901489e-02 2.195037752389907837e-01 1.849174201488494873e-01 4.836182296276092529e-02 -3.152759745717048645e-03 2.700066268444061279e-01 -2.038974873721599579e-02 3.895657137036323547e-02 -2.344636023044586182e-01 3.286015689373016357e-01 7.912122644484043121e-03 -1.813858449459075928e-01
1.111572682857513428e-01 -3.606089055538177490e-01 3.182909190654754639e-01 -2.875147759914398193e-02 1.581409573554992676e-02 4.236769676208496094e-02 -1.103381440043449402e-01 -6.899421662092208862e-02 2.129243165254592896e-01 -1.581627577543258667e-01 4.607606828212738037e-01 1.248311996459960938e-01 -5.888136848807334900e-02 2.522848173975944519e-02 -8.754675835371017456e-02 -1.313348412513732910e-01 2.808339893817901611e-01 3.235495388507843018e-01 5.523977428674697876e-02 4.900065436959266663e-02 -1.473267376422882080e-01 1.985811395570635796e-03 4.957649111747741699e-02 1.397336460649967194e-02 1.713810563087463379e-01 -8.250021189451217651e-02 4.000532999634742737e-02 1.763128489255905151e-01 -1.687832027673721313e-01 1.739363223314285278e-01 -2.611140906810760498e-01 9.176560677587985992e-03
1.712575554847717285e-01 4.201219603419303894e-02 2.538801357150077820e-02 3.935528099536895752e-01 -6.419913470745086670e-02 3.177772462368011475e-01 -1.833709180355072021e-01 -1.973967850208282471e-01 1.366593390703201294e-01 -8.259098976850509644e-02 1.304598152637481689e-01 4.122551472391933203e-04 -1.794922351837158203e-01 -8.932298421859741211e-02 -1.883403360843658447e-01 -2.421508282423019409e-01 3.144436329603195190e-02 -1.178266480565071106e-01 -1.621569991111755371e-01 -2.648903727531433105e-01 -2.704411447048187256e-01 2.273801565170288086e-01 -1.888307034969329834e-01 -3.480143845081329346e-02 6.296984106302261353e-02 1.495677232742309570e-01 -1.712169647216796875e-01 2.522717714309692383e-01 -4.496848583221435547e-02 1.858436912298202515e-01 1.724842786788940430e-01 1.470284163951873779e-02
2.485472410917282104e-01 4.270126111805438995e-03 1.228635162115097046e-01 -1.034622341394424438e-01 1.518502831459045410e-01 -3.492893883958458900e-03 -4.677193984389305115e-02 -2.872058153152465820e-01 -1.276774853467941284e-01 -1.349378824234008789e-01 4.391045570373535156e-01 1.177923083305358887e-01 -2.825874090194702148e-01 3.539999574422836304e-02 -2.441082447767257690e-01 1.033374369144439697e-01 1.418509799987077713e-02 2.690946161746978760e-01 -2.145499736070632935e-01 6.451109796762466431e-02 7.038324326276779175e-02 2.249292470514774323e-02 3.138836920261383057e-01 -1.458660364151000977e-01 9.421976655721664429e-02 -1.221890971064567566e-01 -2.049656510353088379e-01 2.079481333494186401e-01 -5.118246003985404968e-02 1.950376629829406738e-01 -8.063037693500518799e-02 -8.831253647804260254e-02
-6.838679313659667969e-02 -3.464447557926177979e-01 1.241014897823333740e-01 -1.057467758655548096e-01 -2.867776751518249512e-01 2.587792873382568359e-01 -3.334394395351409912e-01 -1.174309104681015015e-01 1.268145591020584106e-01 -7.309468835592269897e-02 4.511357471346855164e-02 3.973102271556854248e-01 4.119151271879673004e-03 -4.155603423714637756e-02 -1.623545587062835693e-01 -1.072514504194259644e-01 2.651472091674804688e-01 1.792744845151901245e-01 4.646896198391914368e-02 -3.361043706536293030e-02 -4.452760796993970871e-03 1.827574074268341064e-01 -8.671740442514419556e-02 4.618807137012481689e-02 -2.021678164601325989e-02 -5.627155303955078125e-02 -2.612268030643463135e-01 7.586612552404403687e-02 -2.095185071229934692e-01 1.492391824722290039e-01 6.635600328445434570e-02 -2.380462437868118286e-01
5.962020717561244965e-03 2.358379028737545013e-02 2.366222143173217773e-01 -2.474726876243948936e-03 -2.472905963659286499e-01 -3.200421035289764404e-01 1.204908788204193115e-01 -2.153071388602256775e-02 2.381370402872562408e-03 -1.164413094520568848e-01 9.087154269218444824e-02 1.811462342739105225e-01 -3.564532613381743431e-03 1.659097075462341309e-01 4.457066953182220459e-02 -6.276000291109085083e-03 2.713939845561981201e-01 1.932037062942981720e-02 1.052126437425613403e-01 -1.762652248144149780e-01 2.063843421638011932e-02 -1.308233588933944702e-01 3.219174146652221680e-01 -2.566404175013303757e-03 2.199404984712600708e-01 1.332399696111679077e-01 -1.381328552961349487e-01 4.669598340988159180e-01 -1.997592598199844360e-01 -6.766015198081731796e-03 -1.118766814470291138e-01 -2.959396541118621826e-01
1.461218148469924927e-01 6.243702769279479980e-02 1.969923526048660278e-01 2.027297466993331909e-01 -2.327191680669784546e-01 1.453558057546615601e-01 8.279307931661605835e-02 -1.706988736987113953e-02 -2.081406675279140472e-02 8.098480105400085449e-02 4.276374578475952148e-01 3.670022785663604736e-01 -5.320218577980995178e-02 2.517645061016082764e-02 -1.069710329174995422e-01 -2.988876402378082275e-01 9.809070825576782227e-02 2.388648129999637604e-02 -4.878650307655334473e-01 -1.362210363149642944e-01 1.354199647903442383e-01 6.887660175561904907e-02 1.602093279361724854e-01 6.510496884584426880e-02 -2.855607075616717339e-03 -5.967171862721443176e-02 4.943796619772911072e-02 1.620239913463592529e-01 -1.805176259949803352e-03 -1.544178575277328491e-01 -6.602969951927661896e-03 8.780317008495330811e-02
3.059179484844207764e-01 -1.190517321228981018e-01 7.251185178756713867e-02 -2.310374751687049866e-02 -1.021093875169754028e-01 -8.678147196769714355e-02 6.268929690122604370e-02 7.523608393967151642e-03 1.774154454469680786e-01 -4.465692117810249329e-02 2.970841825008392334e-01 5.210942402482032776e-02 -3.170488029718399048e-02 3.140627443790435791e-01 -1.648639589548110962e-01 5.005116760730743408e-02 3.704195916652679443e-01 -2.220779955387115479e-01 -2.270879149436950684e-01 9.719929844141006470e-02 1.082774847745895386e-01 1.288592368364334106e-01 2.762492001056671143e-01 -1.890007406473159790e-01 6.691710650920867920e-02 1.782384663820266724e-01 -2.481785416603088379e-01 4.996361956000328064e-02 -8.036419004201889038e-02 2.762124538421630859e-01 1.350392587482929230e-02 -1.988848447799682617e-01
5.578244850039482117e-02 2.490934170782566071e-02 1.362274289131164551e-01 7.889969646930694580e-02 6.426298618316650391e-02 2.617329731583595276e-02 5.919204279780387878e-02 -1.616911590099334717e-01 6.602386385202407837e-02 3.326703980565071106e-02 4.410305619239807129e-01 5.025422200560569763e-02 -2.181524038314819336e-01 2.297525256872177124e-01 -1.797017306089401245e-01 9.383961558341979980e-02 3.932561352849006653e-02 2.209988087415695190e-01 -1.530005782842636108e-01 9.196118265390396118e-02 -1.899713277816772461e-02 5.609644204378128052e-02 3.734666407108306885e-01 -3.195363283157348633e-02 1.054986417293548584e-01 2.257357165217399597e-02 -1.670266091823577881e-01 3.654386699199676514e-01 1.013884097337722778e-01 1.807367503643035889e-01 -1.055059060454368591e-01 -3.736697435379028320e-01
3.032870590686798096e-01 2.603637576103210449e-01 3.683235943317413330e-01 6.249747797846794128e-02 -3.142955303192138672e-01 1.001451313495635986e-01 -6.146931275725364685e-02 5.345820263028144836e-02 6.052026990801095963e-03 -8.965329825878143311e-02 1.094130128622055054e-01 9.156318753957748413e-02 9.785350412130355835e-02 1.537096202373504639e-01 1.034276112914085388e-01 -4.108332097530364990e-03 -1.787901669740676880e-02 1.145311668515205383e-01 -1.174819767475128174e-01 -1.370903402566909790e-01 -1.072636470198631287e-01 5.169968307018280029e-02 2.587633430957794189e-01 -6.039822939783334732e-03 1.835222840309143066e-01 -6.892001628875732422e-02 -3.651081025600433350e-01 2.562306523323059082e-01 -8.077597618103027344e-02 1.081794723868370056e-01 -2.742303013801574707e-01 -2.341854125261306763e-01
2.128086388111114502e-01 4.250011444091796875e-01 4.487999081611633301e-01 -1.871031671762466431e-01 -6.286719441413879395e-02 9.130048006772994995e-02 2.955041453242301941e-02 2.342822402715682983e-02 1.593694649636745453e-02 -3.795642033219337463e-02 1.775460392236709595e-01 9.465035796165466309e-02 -1.413803696632385254e-01 3.261753916740417480e-02 -8.069436252117156982e-02 -1.184381078928709030e-02 7.754243910312652588e-02 3.119528889656066895e-01 -4.703428223729133606e-02 2.072275429964065552e-01 -7.173182070255279541e-02 -3.069214522838592529e-02 -6.332239508628845215e-02 -3.254133760929107666e-01 9.047849476337432861e-02 6.864107400178909302e-02 -1.779251694679260254e-01 3.140047788619995117e-01 -1.364359259605407715e-01 1.611072123050689697e-01 4.184199124574661255e-02 -1.086365152150392532e-02
1.118789166212081909e-01 -4.279102385044097900e-02 1.394048482179641724e-01 2.224415689706802368e-01 -1.826257854700088501e-01 1.611511409282684326e-01 -2.948136627674102783e-01 2.183587476611137390e-02 -6.425639986991882324e-02 -2.929867208003997803e-01 1.310058385133743286e-01 -1.711748167872428894e-02 1.233463212847709656e-01 -1.161801163107156754e-02 -1.179249137639999390e-01 -9.005238115787506104e-02 9.696874022483825684e-02 -3.732657432556152344e-02 -2.971552014350891113e-01 8.608867414295673370e-03 1.647924631834030151e-01 -6.937871873378753662e-02 -2.282610535621643066e-01 -2.437542937695980072e-02 4.808742552995681763e-02 6.945070624351501465e-02 -3.761303126811981201e-01 4.480547606945037842e-01 6.523152440786361694e-02 -3.562157601118087769e-02 -2.678976953029632568e-01 1.214035153388977051e-01
1.104822754859924316e-01 1.688270568847656250e-01 2.680706679821014404e-01 3.405867889523506165e-02 -8.468046784400939941e-02 -1.794255077838897705e-01 -9.623327106237411499e-02 7.872347533702850342e-02 4.025324434041976929e-02 -7.968354225158691406e-02 2.475833147764205933e-01 1.290676444768905640e-01 1.507223695516586304e-01 3.696022629737854004e-01 -1.758744567632675171e-01 9.263633191585540771e-02 7.019049674272537231e-02 -7.317609153687953949e-03 -1.433801800012588501e-01 -2.447305023670196533e-01 -1.538803726434707642e-01 1.189779415726661682e-01 1.997867971658706665e-01 2.083003222942352295e-01 -1.709202826023101807e-01 -7.810936123132705688e-02 3.071633726358413696e-02 2.053157687187194824e-01 2.461731620132923126e-02 2.509495913982391357e-01 3.032374370377510786e-04 -4.451067745685577393e-01
1.702710520476102829e-03 2.870866796001791954e-03 1.285189837217330933e-01 5.202497914433479309e-02 -1.753669083118438721e-01 -5.713814496994018555e-02 -1.557118445634841919e-01 -3.453534245491027832e-01 2.000485956668853760e-01 4.671334102749824524e-02 1.192639023065567017e-02 1.925075501203536987e-01 -1.543276757001876831e-01 -1.303818970918655396e-01 9.642900526523590088e-02 -1.958549916744232178e-01 1.726854890584945679e-01 2.069777846336364746e-01 2.553286775946617126e-02 -1.555831581354141235e-01 2.093149721622467041e-02 6.804935634136199951e-02 1.948065310716629028e-01 2.478616870939731598e-02 1.856397986412048340e-01 2.979817986488342285e-01 -3.670107945799827576e-02 2.475916445255279541e-01 -2.448828332126140594e-02 4.047482311725616455e-01 -1.338796317577362061e-01 -3.549017012119293213e-01
2.152075767517089844e-01 -6.756439059972763062e-02 3.586548864841461182e-01 -1.817681938409805298e-01 4.994772374629974365e-02 8.546406030654907227e-02 -4.018371403217315674e-01 -1.412335187196731567e-01 1.464031934738159180e-01 -7.655600458383560181e-02 3.736614435911178589e-02 8.918390423059463501e-02 4.313480481505393982e-02 -1.058492362499237061e-01 -1.385928094387054443e-01 -3.155518770217895508e-01 6.485788524150848389e-02 3.604335652198642492e-04 -1.130389347672462463e-01 -1.491099596023559570e-01 1.314342170953750610e-01 -1.838826537132263184e-01 4.706384241580963135e-02 2.332490533590316772e-01 -1.778494566679000854e-01 9.279439598321914673e-02 -1.552600711584091187e-01 1.934584677219390869e-01 -1.147513911128044128e-01 3.896066248416900635e-01 -6.039013713598251343e-02 -1.021338626742362976e-01
-9.512768685817718506e-02 -1.402750909328460693e-01 2.813878357410430908e-01 1.657424718141555786e-01 1.625780388712882996e-02 2.099675089120864868e-01 -1.320757567882537842e-01 -4.119588434696197510e-01 7.189484685659408569e-02 -1.196597144007682800e-01 1.356094479560852051e-01 -3.772682324051856995e-02 -9.164706617593765259e-02 1.248482614755630493e-01 -2.400048673152923584e-01 -1.591303795576095581e-01 1.325209140777587891e-01 9.482232481241226196e-02 -1.915571093559265137e-01 -1.997021287679672241e-01 9.488044679164886475e-02 1.003854442387819290e-02 -1.593828350305557251e-01 -1.663772612810134888e-01 -1.105419546365737915e-01 9.363595396280288696e-02 -6.446631252765655518e-02 5.411928296089172363e-01 -3.913685306906700134e-02 -2.636008337140083313e-02 -2.012971788644790649e-02 3.045836277306079865e-02
3.633601963520050049e-01 1.742746531963348389e-01 1.115874722599983215e-01 2.952416837215423584e-01 -1.605679690837860107e-01 2.376112714409828186e-02 -2.376675605773925781e-02 -2.392627298831939697e-02 1.830765157938003540e-01 -1.319607198238372803e-01 1.911426484584808350e-01 1.034398376941680908e-01 -2.498630583286285400e-01 2.476924061775207520e-01 5.834069103002548218e-02 3.694203495979309082e-01 1.936811804771423340e-01 5.388490110635757446e-02 -1.001956015825271606e-01 -1.149236261844635010e-01 1.285842806100845337e-01 -8.719215542078018188e-02 -1.085147857666015625e-01 -1.169082894921302795e-01 -2.872366458177566528e-02 1.200233101844787598e-01 -1.815108656883239746e-01 2.009986191987991333e-01 1.366393268108367920e-02 2.458050847053527832e-01 4.462561756372451782e-02 -2.902632355690002441e-01
1.482708752155303955e-01 -7.677561789751052856e-02 6.505544483661651611e-02 -6.091014295816421509e-02 4.760303348302841187e-02 1.078514978289604187e-01 6.751777976751327515e-02 -1.732471883296966553e-01 5.349615588784217834e-03 -3.083251602947711945e-02 4.041458070278167725e-01 -1.079004630446434021e-02 -4.098492860794067383e-01 1.443662643432617188e-01 -2.209926098585128784e-01 -2.824938669800758362e-02 1.362104564905166626e-01 1.750512868165969849e-01 -1.499667316675186157e-01 7.938636094331741333e-02 -2.699481509625911713e-02 6.053827330470085144e-02 3.212936818599700928e-01 6.370892375707626343e-02 1.265663504600524902e-01 -1.156935915350914001e-01 -2.276905179023742676e-01 2.853529155254364014e-01 1.296199113130569458e-01 2.509679198265075684e-01 -5.533544346690177917e-02 -2.786261737346649170e-01
-1.680795401334762573e-01 2.317752875387668610e-02 3.195269107818603516e-01 1.795306205749511719e-01 -8.692585676908493042e-02 3.894526958465576172e-01 -3.468604087829589844e-01 1.917873695492744446e-02 -2.020726948976516724e-01 3.246148303151130676e-02 1.211810782551765442e-01 3.669984042644500732e-01 -8.687872439622879028e-02 -7.038579136133193970e-02 -1.504523903131484985e-01 -1.027936786413192749e-01 1.241046935319900513e-01 1.063632145524024963e-01 -2.418308258056640625e-01 -5.943576991558074951e-02 -1.297156810760498047e-01 -2.435971349477767944e-01 -1.270779073238372803e-01 -5.812582001090049744e-02 3.013534843921661377e-02 -3.664246946573257446e-02 -1.172579899430274963e-01 1.222986429929733276e-01 -1.481129825115203857e-01 -9.952682303264737129e-04 3.174604848027229309e-02 -2.858025133609771729e-01
1.677778214216232300e-01 1.433113813400268555e-01 2.922428846359252930e-01 -1.106015890836715698e-01 1.198157481849193573e-02 1.749908775091171265e-01 -1.882253587245941162e-01 3.591752797365188599e-02 2.126042395830154419e-01 -2.296972088515758514e-03 4.662267565727233887e-01 2.272685766220092773e-01 -7.629512995481491089e-02 9.913358837366104126e-02 -1.430049389600753784e-01 -2.427257411181926727e-02 -4.864095523953437805e-02 1.558952331542968750e-01 -1.647769659757614136e-01 -2.356650680303573608e-01 2.357956208288669586e-02 3.484262153506278992e-02 1.693701371550559998e-02 9.249332547187805176e-02 6.043553352355957031e-02 2.924881577491760254e-01 1.289569139480590820e-01 1.638960093259811401e-01 -2.663037776947021484e-01 2.716073691844940186e-01 7.804562896490097046e-02 1.784207075834274292e-01
-1.691716536879539490e-02 1.407380998134613037e-01 5.311068296432495117e-01 1.721557043492794037e-02 -1.568362712860107422e-01 -1.136753484606742859e-01 -2.417560815811157227e-01 1.485364604741334915e-02 1.233792304992675781e-02 -1.612881571054458618e-01 2.724060416221618652e-01 5.541528761386871338e-02 -2.567025125026702881e-01 1.592303812503814697e-01 -3.943033888936042786e-02 -7.805515080690383911e-02 7.866065204143524170e-02 1.480821818113327026e-01 -1.439437419176101685e-01 -1.271388977766036987e-01 -9.472569823265075684e-02 -1.925727277994155884e-01 9.161472320556640625e-02 2.286284863948822021e-01 1.104876548051834106e-01 1.957073211669921875e-01 -1.580237299203872681e-01 2.048052549362182617e-01 -8.275490999221801758e-02 2.743663191795349121e-01 -1.215756163001060486e-01 1.138273254036903381e-01
1.193814799189567566e-01 -3.631553947925567627e-01 1.221632808446884155e-01 3.044621348381042480e-01 -1.347349286079406738e-01 1.513746380805969238e-01 -1.439064145088195801e-01 1.584307551383972168e-01 -1.475960016250610352e-01 -7.324531674385070801e-02 3.431006520986557007e-02 -3.173559904098510742e-02 2.104791700839996338e-01 -5.129917711019515991e-02 -1.383267641067504883e-01 -1.670807949267327785e-03 3.012155294418334961e-01 -3.083051182329654694e-02 6.356506049633026123e-02 -8.685902506113052368e-02 2.711279392242431641e-01 -4.934820160269737244e-02 6.912683695554733276e-02 2.560800313949584961e-01 5.202878266572952271e-02 2.585528418421745300e-02 -2.082560658454895020e-01 3.407105505466461182e-01 -9.731488674879074097e-02 3.784240037202835083e-02 3.910445049405097961e-02 -3.730085790157318115e-01
2.248747795820236206e-01 -7.795812934637069702e-02 3.998987078666687012e-01 -1.694765686988830566e-01 1.082233637571334839e-01 1.149702444672584534e-01 -3.646201789379119873e-01 -1.384328603744506836e-01 -1.105479449033737183e-01 -8.553300797939300537e-02 2.650165744125843048e-02 2.454448938369750977e-01 -1.937963217496871948e-01 -1.039071381092071533e-01 -5.708619207143783569e-02 -2.580701708793640137e-01 2.129357457160949707e-01 1.826587319374084473e-01 -2.056176215410232544e-01 6.238682195544242859e-02 -4.330477863550186157e-02 -3.291253373026847839e-02 1.127763241529464722e-01 2.294503599405288696e-01 -1.255715191364288330e-01 4.921307414770126343e-02 -1.547516584396362305e-01 1.546295136213302612e-01 -1.111725419759750366e-01 3.170131146907806396e-01 7.727360725402832031e-02 2.997424639761447906e-02
9.767537564039230347e-02 1.658125370740890503e-01 3.967881500720977783e-01 -9.986205259338021278e-04 -2.198355495929718018e-01 -1.954634785652160645e-01 -2.046237438917160034e-01 1.618406623601913452e-01 -1.578767411410808563e-02 -8.634174615144729614e-02 2.513423264026641846e-01 1.733570098876953125e-01 -8.936873078346252441e-02 -1.526427119970321655e-01 -2.739227935671806335e-02 -2.088193297386169434e-01 9.682635217905044556e-02 2.390781976282596588e-02 -5.787891522049903870e-02 -3.122906684875488281e-01 8.372218906879425049e-02 -1.211413964629173279e-01 9.215707331895828247e-02 -2.000930458307266235e-01 4.832411184906959534e-02 2.231879383325576782e-01 -9.725125133991241455e-02 2.340054959058761597e-01 -3.612439930438995361e-01 4.667973145842552185e-02 -1.363499611616134644e-01 -1.602675467729568481e-01
2.392276525497436523e-01 8.004935085773468018e-02 5.477055162191390991e-02 6.685551255941390991e-02 -2.236888855695724487e-01 -3.018912971019744873e-01 -2.622913718223571777e-01 -5.986409261822700500e-02 3.126290142536163330e-01 -5.730517581105232239e-02 -6.507612124551087618e-05 2.865480184555053711e-01 -1.235921308398246765e-01 2.056181728839874268e-01 -3.207049965858459473e-01 5.092585086822509766e-02 1.418280601501464844e-01 -5.096705630421638489e-02 -1.767972856760025024e-01 -2.019986659288406372e-01 -1.827263273298740387e-03 4.106583073735237122e-02 4.302382096648216248e-02 2.924120724201202393e-01 6.307957321405410767e-02 1.900264024734497070e-01 -2.754519879817962646e-01 1.441376060247421265e-01 -7.735579460859298706e-02 -5.174916703253984451e-03 3.793846070766448975e-02 -2.029780149459838867e-01
-1.192395761609077454e-01 1.362272650003433228e-01 2.839432060718536377e-01 -2.924504503607749939e-02 -7.797669153660535812e-03 2.228300124406814575e-01 -3.888275027275085449e-01 -1.871763765811920166e-01 -1.299198716878890991e-01 9.516184777021408081e-02 3.769776225090026855e-01 7.918935269117355347e-02 1.326265633106231689e-01 -2.034068405628204346e-01 6.940437108278274536e-02 -2.550474405288696289e-01 2.233384847640991211e-01 -6.114723533391952515e-02 -1.147410795092582703e-01 -1.791669130325317383e-01 9.721099585294723511e-02 -4.691517353057861328e-02 -1.206858754158020020e-01 -8.902201801538467407e-02 -1.383374165743589401e-02 1.973463147878646851e-01 -3.384646773338317871e-01 1.730508059263229370e-01 -3.603190556168556213e-02 7.991717010736465454e-02 6.547778099775314331e-02 -1.342397779226303101e-01
1.700459718704223633e-01 2.947193384170532227e-01 3.343621790409088135e-01 1.493248343467712402e-01 -9.401235729455947876e-02 -1.254218816757202148e-01 -8.066207170486450195e-02 -7.262350618839263916e-02 6.599790067411959171e-04 -3.157992959022521973e-01 1.097651273012161255e-01 -1.239593178033828735e-01 -7.862458378076553345e-02 -2.963561192154884338e-02 6.714849267154932022e-03 -3.798003494739532471e-02 1.629500389099121094e-01 -6.964460480958223343e-03 -2.826885282993316650e-01 4.070169478654861450e-02 -1.028919219970703125e-01 -4.763903096318244934e-02 2.672269046306610107e-01 1.233876124024391174e-02 3.194454014301300049e-01 -2.414662688970565796e-01 -2.801643311977386475e-01 1.686466336250305176e-01 -2.776179015636444092e-01 -7.428713142871856689e-02 -1.453980524092912674e-02 -1.881806254386901855e-01
-1.169459372758865356e-01 -9.362404793500900269e-02 1.944606006145477295e-01 -1.393141299486160278e-01 4.379805922508239746e-02 2.575619220733642578e-01 -1.205827668309211731e-01 -2.711332030594348907e-02 1.075662896037101746e-01 6.478306371718645096e-03 2.577007114887237549e-01 -2.193902283906936646e-01 3.239454627037048340e-01 1.827367842197418213e-01 -4.545973837375640869e-01 -1.009160652756690979e-01 7.053696364164352417e-02 2.208170741796493530e-01 -5.345498770475387573e-02 6.501220911741256714e-02 -2.854813821613788605e-02 1.965085864067077637e-01 -9.762215614318847656e-02 -1.008476316928863525e-01 2.027502804994583130e-01 1.170026510953903198e-01 -2.578923702239990234e-01 2.790229320526123047e-01 -1.267988681793212891e-01 6.756117194890975952e-02 -1.044500544667243958e-01 -6.935634464025497437e-02
3.987615928053855896e-02 3.403039276599884033e-02 6.077637523412704468e-02 1.481809318065643311e-01 1.892094314098358154e-02 1.475696861743927002e-01 -2.397754639387130737e-01 2.816773205995559692e-02 7.766643166542053223e-02 -1.558242365717887878e-02 3.908606767654418945e-01 1.466722488403320312e-01 -3.164517227560281754e-03 1.789536774158477783e-01 4.323084279894828796e-02 -3.010707497596740723e-01 1.374148018658161163e-02 2.449468970298767090e-01 -2.351342141628265381e-01 -3.875569999217987061e-02 -4.837688803672790527e-02 1.822263747453689575e-01 2.147031947970390320e-02 1.528408527374267578e-01 1.703255325555801392e-01 2.250516973435878754e-02 7.802954316139221191e-02 8.899083733558654785e-02 -2.380114793777465820e-01 5.257337093353271484e-01 -1.765090674161911011e-01 4.473657906055450439e-02
2.156753093004226685e-02 -4.052980244159698486e-02 1.921696662902832031e-01 1.171222180128097534e-01 6.518830358982086182e-02 -1.570857502520084381e-02 7.649319618940353394e-02 -3.178956806659698486e-01 3.138278126716613770e-01 -1.153239831328392029e-01 2.078211903572082520e-01 2.400042265653610229e-01 -2.037473395466804504e-02 -1.086047440767288208e-01 -1.245441883802413940e-01 -2.075914144515991211e-01 2.381826639175415039e-01 2.101841419935226440e-01 -2.643995359539985657e-02 -3.220421671867370605e-01 -4.920479655265808105e-02 1.546044051647186279e-01 8.863804489374160767e-02 1.168239712715148926e-01 1.386975198984146118e-01 9.185275435447692871e-02 6.067128479480743408e-02 1.548379957675933838e-01 2.016247622668743134e-02 1.602703779935836792e-01 -4.343679845333099365e-01 -1.708805710077285767e-01
-5.443858914077281952e-03 1.627836227416992188e-01 2.235816568136215210e-01 2.087027877569198608e-01 2.387880347669124603e-02 3.056453466415405273e-01 -2.168127596378326416e-01 1.449274271726608276e-01 7.264044135808944702e-02 -3.366641700267791748e-01 1.142406091094017029e-01 2.074884772300720215e-01 2.765371650457382202e-02 -1.780391931533813477e-01 -1.610604673624038696e-01 -2.258424758911132812e-01 1.607300192117691040e-01 2.216286063194274902e-01 -1.589649617671966553e-01 -1.539245992898941040e-01 2.129766047000885010e-01 -1.139632239937782288e-01 3.734511509537696838e-02 5.794314295053482056e-02 -1.849020719528198242e-01 -7.016193866729736328e-02 -1.061426252126693726e-01 9.859476238489151001e-02 -2.608821094036102295e-01 2.526040971279144287e-01 2.310155704617500305e-02 -2.329809218645095825e-01
3.331665694713592529e-01 2.126859277486801147e-01 9.284784644842147827e-02 1.115043014287948608e-01 -1.094348952174186707e-01 -2.599943578243255615e-01 -2.410168796777725220e-01 7.777369022369384766e-02 -1.984053701162338257e-01 -1.009685471653938293e-01 1.954637169837951660e-01 8.617679774761199951e-02 -1.397559344768524170e-01 2.985109388828277588e-01 -1.585967987775802612e-01 1.374936103820800781e-02 2.445062845945358276e-01 1.020837873220443726e-01 -2.322116047143936157e-01 -1.343453973531723022e-01 -3.737018257379531860e-02 2.672807872295379639e-01 -3.520383499562740326e-03 2.382417917251586914e-01 -1.160758510231971741e-01 -1.350568234920501709e-01 -6.724406778812408447e-02 2.551742792129516602e-01 -2.052177190780639648e-01 1.487341672182083130e-01 3.624454885721206665e-02 -1.055632457137107849e-01
1.658944934606552124e-01 1.812504827976226807e-01 3.389091491699218750e-01 1.074906438589096069e-01 -2.914128899574279785e-01 3.270819038152694702e-02 -8.494422584772109985e-02 1.055562943220138550e-01 -1.482233870774507523e-02 -1.290457993745803833e-01 1.717982888221740723e-01 8.569476008415222168e-02 5.812845192849636078e-03 -2.852482721209526062e-02 -7.055461872369050980e-03 -1.640478372573852539e-01 -1.406311336904764175e-02 1.611498892307281494e-01 -8.780660480260848999e-02 -9.228017926216125488e-02 -3.728215396404266357e-01 -2.253888696432113647e-01 3.377093374729156494e-01 8.185064047574996948e-02 4.926783591508865356e-02 -6.505408138036727905e-02 -3.355437219142913818e-01 1.767360717058181763e-01 -2.012744247913360596e-01 2.154916673898696899e-01 -1.530612409114837646e-01 -1.163146421313285828e-01
1.459464281797409058e-01 -4.356857016682624817e-02 9.203565120697021484e-02 1.432872726581990719e-03 -1.095368713140487671e-01 1.092968359589576721e-01 9.752712212502956390e-03 -1.694439649581909180e-01 6.828722357749938965e-02 6.926516443490982056e-02 3.917614817619323730e-01 1.209447905421257019e-01 -2.968821525573730469e-01 1.735431402921676636e-01 -2.204179018735885620e-01 6.611999124288558960e-02 1.416061520576477051e-01 2.550919651985168457e-01 -9.465431421995162964e-02 -2.784469351172447205e-02 -5.221942439675331116e-02 -5.313922092318534851e-02 3.577866852283477783e-01 -4.688840731978416443e-02 5.284707248210906982e-02 -1.879462599754333496e-01 -1.719914972782135010e-01 3.608744740486145020e-01 1.667530685663223267e-01 1.615446507930755615e-01 1.269269362092018127e-02 -2.901530861854553223e-01
1.148587986826896667e-01 -5.094968900084495544e-02 9.587500989437103271e-02 1.040177717804908752e-01 5.858437716960906982e-02 8.952900767326354980e-02 1.186183020472526550e-01 -1.156483739614486694e-01 8.195897191762924194e-02 9.302853792905807495e-02 3.339303731918334961e-01 7.816190272569656372e-02 -4.118351638317108154e-01 1.493619829416275024e-01 -1.620831489562988281e-01 3.431379050016403198e-02 2.260485440492630005e-01 1.568163484334945679e-01 -2.222127914428710938e-01 2.532551065087318420e-02 -8.642110973596572876e-03 4.859222099184989929e-02 3.501878082752227783e-01 -5.523589998483657837e-02 1.540307253599166870e-01 -1.090872064232826233e-01 -7.205147296190261841e-02 3.517762124538421631e-01 7.691456377506256104e-02 1.760022491216659546e-01 -2.526924479752779007e-03 -3.430183529853820801e-01
1.569019109010696411e-01 2.024141103029251099e-01 -3.270060941576957703e-02 7.155354321002960205e-02 1.290272474288940430e-01 -6.229745596647262573e-02 -2.165093421936035156e-01 1.198332943022251129e-02 1.558451056480407715e-01 2.705699577927589417e-02 2.105348855257034302e-01 -1.502938568592071533e-01 -2.460462898015975952e-01 1.329507678747177124e-01 1.984651833772659302e-01 2.966939099133014679e-02 3.743762671947479248e-01 2.090004459023475647e-02 -1.862037777900695801e-01 -9.404748678207397461e-02 1.782801449298858643e-01 8.899228274822235107e-02 2.181481570005416870e-02 -1.056402549147605896e-01 1.189324483275413513e-01 -1.058818697929382324e-01 -8.509495854377746582e-02 2.028687894344329834e-01 -4.537470638751983643e-01 2.574862539768218994e-01 2.344336211681365967e-01 -1.179325133562088013e-01
-5.234821233898401260e-03 -2.223955933004617691e-03 1.370772719383239746e-01 -1.144425123929977417e-01 -2.516800761222839355e-01 1.948609575629234314e-02 -2.303190678358078003e-01 -2.779326438903808594e-01 2.357636541128158569e-01 -8.400239795446395874e-02 9.202899783849716187e-02 3.529929816722869873e-01 -9.413186460733413696e-02 9.146723151206970215e-02 8.683808147907257080e-02 -2.171674817800521851e-01 2.553076744079589844e-01 1.989713162183761597e-01 3.859449550509452820e-02 -1.935139745473861694e-01 1.007817909121513367e-01 9.139984846115112305e-02 2.173093110322952271e-01 2.106145955622196198e-02 1.895963400602340698e-01 3.391928672790527344e-01 -3.385389596223831177e-02 1.129041016101837158e-01 1.066385805606842041e-01 2.500007748603820801e-01 -1.996801495552062988e-01 -1.337819993495941162e-01
6.708087027072906494e-02 5.478351563215255737e-02 4.754926562309265137e-01 1.866531819105148315e-01 8.590354025363922119e-02 1.447857171297073364e-01 -1.425359249114990234e-01 9.619659185409545898e-02 1.418272703886032104e-01 -2.607809565961360931e-02 1.512017548084259033e-01 2.458151578903198242e-01 -3.003248386085033417e-02 -2.057554386556148529e-02 2.198153883218765259e-01 -2.365849316120147705e-01 2.308056652545928955e-01 5.863466486334800720e-02 -2.026980966329574585e-01 -1.016553789377212524e-01 3.132514357566833496e-01 9.446591883897781372e-02 7.580659538507461548e-02 -1.928041428327560425e-01 1.776165366172790527e-01 1.021907944232225418e-02 9.321551024913787842e-02 3.087201416492462158e-01 -1.728417277336120605e-01 6.072411686182022095e-02 -1.910640001296997070e-01 -1.176638249307870865e-02
-3.676199167966842651e-02 5.692135170102119446e-02 1.698009297251701355e-02 6.823647767305374146e-02 -1.838978677988052368e-01 -3.663661181926727295e-01 5.096675828099250793e-03 -3.321093320846557617e-02 1.895873397588729858e-01 2.930534258484840393e-02 1.258646994829177856e-01 2.145071476697921753e-01 -1.197525262832641602e-01 3.241161704063415527e-01 1.161356829106807709e-02 -2.814456224441528320e-01 2.234207838773727417e-01 2.046045362949371338e-01 3.107921965420246124e-02 -2.760793780907988548e-03 -2.643811516463756561e-02 -2.111727148294448853e-01 -1.816824525594711304e-01 -9.337522089481353760e-02 7.192913442850112915e-02 -5.156405270099639893e-02 -4.039798676967620850e-01 2.789549231529235840e-01 -2.350160852074623108e-02 -9.901766665279865265e-03 1.361535210162401199e-02 -3.073092103004455566e-01
2.645819187164306641e-01 -1.334240287542343140e-01 2.485067695379257202e-01 -3.530226880684494972e-03 -2.153823673725128174e-01 2.020577043294906616e-01 -6.280224025249481201e-02 -2.816217243671417236e-01 6.607136130332946777e-02 -7.848609983921051025e-02 1.195620372891426086e-01 3.204462826251983643e-01 3.951915353536605835e-02 -1.149185597896575928e-01 -8.408326655626296997e-02 1.286623924970626831e-01 1.938242763280868530e-01 1.769245415925979614e-01 -1.826330721378326416e-01 1.479183137416839600e-01 -1.665653884410858154e-01 5.862684547901153564e-02 -1.482288092374801636e-01 6.711896043270826340e-03 2.463950365781784058e-01 -2.917889133095741272e-02 1.715396791696548462e-01 8.253719657659530640e-02 -7.211662828922271729e-02 2.141184210777282715e-01 2.404738217592239380e-02 -4.328131675720214844e-01
2.824657559394836426e-01 -7.802134007215499878e-02 2.735958099365234375e-01 -8.605608344078063965e-02 -1.026704013347625732e-01 1.551630049943923950e-01 1.454825699329376221e-01 -3.108587563037872314e-01 -1.136805266141891479e-01 -1.575806438922882080e-01 1.819915324449539185e-01 -7.149183750152587891e-02 8.692474663257598877e-02 -2.966260015964508057e-01 1.603322918526828289e-03 -5.624359101057052612e-02 3.897107541561126709e-01 1.036109179258346558e-01 -7.618764042854309082e-02 -1.550830751657485962e-01 -1.022751852869987488e-01 3.305878862738609314e-02 3.464183211326599121e-02 -1.051252428442239761e-02 2.837239503860473633e-01 1.864678412675857544e-01 -4.951196536421775818e-02 1.358786672353744507e-01 -3.157677352428436279e-01 2.168576568365097046e-01 5.264469236135482788e-02 -1.171916872262954712e-01
-9.361395984888076782e-02 -1.557558123022317886e-02 -1.574010588228702545e-02 7.390791922807693481e-02 -2.567172944545745850e-01 1.334311664104461670e-01 3.302348777651786804e-02 -2.224155515432357788e-01 1.612711697816848755e-02 -2.782888114452362061e-01 4.473394751548767090e-01 1.570041640661656857e-03 -8.634931594133377075e-02 1.262796521186828613e-01 -1.497309189289808273e-02 -2.086674124002456665e-01 1.246305778622627258e-01 2.602948546409606934e-01 -7.977210730314254761e-02 -1.400496363639831543e-01 2.379254102706909180e-01 -8.317836374044418335e-02 1.253698468208312988e-01 1.305559873580932617e-01 1.679794937372207642e-01 -6.663301028311252594e-03 1.601353734731674194e-01 3.064722195267677307e-02 -1.335826516151428223e-01 2.515977062284946442e-02 -3.039457201957702637e-01 -3.671106100082397461e-01
-7.798969745635986328e-02 -5.914162844419479370e-02 -1.005891681415960193e-04 9.374701417982578278e-03 -1.089449301362037659e-01 9.994471073150634766e-02 -3.381067514419555664e-01 3.407458066940307617e-01 9.102874994277954102e-02 -5.723642930388450623e-02 1.945456862449645996e-02 1.788361221551895142e-01 -1.818855851888656616e-01 -6.496610119938850403e-03 4.659076407551765442e-02 -3.085017204284667969e-01 2.753544747829437256e-01 2.243732064962387085e-01 -9.078864753246307373e-02 -1.873004436492919922e-01 -1.393497437238693237e-01 1.427344419062137604e-02 2.163038998842239380e-01 1.724164783954620361e-01 -4.853096604347229004e-02 -2.629756629467010498e-01 -6.926122307777404785e-02 3.676340579986572266e-01 -2.778739631175994873e-01 5.336623638868331909e-02 7.343205809593200684e-02 -3.341502323746681213e-02
1.275277733802795410e-01 5.457967147231101990e-02 7.400672137737274170e-02 1.060375124216079712e-01 -1.130457073450088501e-01 -1.376103311777114868e-01 -6.534445099532604218e-03 -2.485460191965103149e-01 7.493313401937484741e-02 -9.740829467773437500e-02 2.630821466445922852e-01 1.632543504238128662e-01 2.444779574871063232e-01 -1.222728416323661804e-01 -4.727135598659515381e-02 -6.265667080879211426e-02 8.154968917369842529e-02 -1.505800336599349976e-01 4.821710288524627686e-02 -1.853794455528259277e-01 -7.630600035190582275e-02 -7.649972289800643921e-02 1.757362335920333862e-01 1.695420891046524048e-01 2.392357736825942993e-01 1.714693158864974976e-01 4.654058720916509628e-03 4.738116264343261719e-01 9.840776026248931885e-02 8.773548901081085205e-02 -6.656213104724884033e-02 -4.564760029315948486e-01
1.177438423037528992e-01 -2.610391974449157715e-01 4.035029709339141846e-01 1.565611362457275391e-01 -8.057460188865661621e-02 2.178552597761154175e-01 -2.650412917137145996e-01 2.298500239849090576e-01 -1.919467598199844360e-01 6.240710616111755371e-02 2.439747005701065063e-01 -2.023299932479858398e-01 1.475466489791870117e-01 -1.174489706754684448e-01 -2.061376869678497314e-01 2.289687097072601318e-02 9.080819040536880493e-02 3.365678712725639343e-02 -2.278743237257003784e-01 -4.119199886918067932e-02 6.623586267232894897e-02 1.254634857177734375e-01 8.899948745965957642e-02 2.664307951927185059e-01 9.053990244865417480e-02 1.661495417356491089e-01 -2.674129307270050049e-01 1.063223928213119507e-01 -8.585467189550399780e-02 -5.891912430524826050e-02 3.098856471478939056e-02 -2.034707963466644287e-01
1.611194312572479248e-01 8.639844134449958801e-03 2.337736934423446655e-01 -1.060650916770100594e-03 -1.720690727233886719e-01 -1.574194133281707764e-01 6.156510114669799805e-02 -2.143028527498245239e-01 -2.528019249439239502e-02 -2.470847964286804199e-02 1.988395601511001587e-01 9.866316616535186768e-02 -2.361022382974624634e-01 8.523020148277282715e-02 -2.797845900058746338e-01 2.797075510025024414e-01 1.235810965299606323e-01 3.242588639259338379e-01 -4.465281963348388672e-01 -7.468307018280029297e-02 3.240279480814933777e-02 3.997803479433059692e-02 2.692993581295013428e-01 -1.527663022279739380e-01 -9.706959128379821777e-02 5.066007748246192932e-02 -1.793174296617507935e-01 7.397959381341934204e-02 -1.217541843652725220e-01 1.086734011769294739e-01 -1.089655682444572449e-01 -1.820752471685409546e-01
1.265166550874710083e-01 -6.961088627576828003e-02 1.615627408027648926e-01 -1.938273757696151733e-01 -1.442628949880599976e-01 2.731951177120208740e-01 2.102399915456771851e-01 -1.208654344081878662e-01 -1.021418999880552292e-02 -6.988970935344696045e-02 2.412143051624298096e-01 3.108876645565032959e-01 1.737163364887237549e-01 -1.189519166946411133e-01 -2.412274777889251709e-01 -3.410237655043601990e-02 3.673305213451385498e-01 1.173413693904876709e-01 -1.079274788498878479e-01 -8.186920732259750366e-02 6.389477849006652832e-02 -1.358341723680496216e-01 -5.160577222704887390e-02 7.340900599956512451e-02 1.485120803117752075e-01 6.503261625766754150e-03 -3.578913509845733643e-01 1.531130671501159668e-01 -2.155099362134933472e-01 5.596772953867912292e-02 2.224020510911941528e-01 -1.655592322349548340e-01
2.070963010191917419e-02 1.335011608898639679e-02 1.494667977094650269e-01 4.163313284516334534e-02 3.822210058569908142e-02 2.666003406047821045e-01 -1.805177703499794006e-02 -1.797123104333877563e-01 3.216063138097524643e-03 -1.343848556280136108e-01 1.980087012052536011e-01 1.938045769929885864e-01 -6.226417049765586853e-02 -8.198507875204086304e-02 -2.421649405732750893e-03 -1.303281486034393311e-01 2.326135486364364624e-01 3.732446432113647461e-01 9.387898445129394531e-02 1.150777190923690796e-01 7.344108074903488159e-02 -1.553725302219390869e-01 -7.065654546022415161e-02 -2.785477936267852783e-01 1.588176041841506958e-01 1.321628540754318237e-01 -1.079862415790557861e-01 -1.738256774842739105e-02 -3.278497755527496338e-01 3.556404411792755127e-01 5.538807017728686333e-04 -3.626597523689270020e-01
-3.993793949484825134e-02 5.587491020560264587e-02 3.727302253246307373e-01 3.828552085906267166e-03 1.826270483434200287e-02 2.155840694904327393e-01 -5.334896221756935120e-02 9.514854103326797485e-02 1.197058409452438354e-01 -2.344975806772708893e-02 1.331062912940979004e-01 2.144978344440460205e-01 -4.501033723354339600e-01 2.478590160608291626e-01 -1.517385095357894897e-01 -2.577320039272308350e-01 3.139046728610992432e-01 3.160250559449195862e-02 1.978163123130798340e-01 -1.981872767210006714e-01 1.507617235183715820e-01 7.222606241703033447e-02 3.602085262537002563e-02 3.659687191247940063e-02 1.088253036141395569e-01 -3.025022335350513458e-03 -8.076184988021850586e-02 1.449249237775802612e-01 -1.122863143682479858e-01 2.994021475315093994e-01 2.056347206234931946e-02 1.223527789115905762e-01
-1.852854341268539429e-02 -1.614711806178092957e-02 3.004350364208221436e-01 -6.021382752805948257e-03 -1.935750544071197510e-01 -3.783266991376876831e-02 -1.348312795162200928e-01 -2.810809910297393799e-01 3.757885843515396118e-02 -1.147376745939254761e-01 1.481715589761734009e-01 -1.536636799573898315e-01 2.095832973718643188e-01 5.285445973277091980e-02 -3.907759189605712891e-01 -1.742204576730728149e-01 2.382203638553619385e-01 1.250139027833938599e-01 -7.901076972484588623e-02 -1.179319899529218674e-02 1.984413862228393555e-01 2.103082090616226196e-01 -2.468432337045669556e-01 1.604750454425811768e-01 1.062348410487174988e-01 6.065386161208152771e-02 -2.291765213012695312e-01 3.331673443317413330e-01 -2.027270495891571045e-01 5.074148997664451599e-02 1.074510514736175537e-01 -1.819965429604053497e-02
2.988338172435760498e-01 1.041754707694053650e-01 7.555250078439712524e-03 -1.198941692709922791e-01 1.308139860630035400e-01 7.785165309906005859e-02 1.548220515251159668e-01 -6.738953292369842529e-02 1.750618517398834229e-01 -1.081881299614906311e-01 1.374288648366928101e-01 3.168838843703269958e-02 5.947039276361465454e-02 1.982409507036209106e-01 -6.873818486928939819e-02 8.215624839067459106e-03 8.114749193191528320e-02 2.508130110800266266e-02 -2.490242868661880493e-01 -2.307601869106292725e-01 -1.178376749157905579e-01 3.242015242576599121e-01 7.618920505046844482e-02 9.974054247140884399e-02 -2.180283516645431519e-01 2.814790606498718262e-01 -2.654379010200500488e-01 2.101437300443649292e-01 -2.264411747455596924e-01 3.926434218883514404e-01 -4.309159889817237854e-02 -1.339790672063827515e-01
2.642470002174377441e-01 1.481031030416488647e-01 4.192695021629333496e-01 -4.358185827732086182e-02 2.160235494375228882e-01 -1.115255281329154968e-01 9.177221916615962982e-03 -1.008294299244880676e-01 -4.767713323235511780e-02 -2.545922994613647461e-01 2.810939550399780273e-01 2.377339899539947510e-01 -7.956204935908317566e-03 -3.456696867942810059e-02 -1.961035579442977905e-01 7.414255291223526001e-02 -8.108539134263992310e-02 2.267676889896392822e-01 -2.224310189485549927e-01 -3.450180590152740479e-02 1.280333548784255981e-01 4.912986606359481812e-02 1.424768269062042236e-01 5.683347582817077637e-02 -5.581352859735488892e-02 1.281011104583740234e-01 2.092128098011016846e-01 2.455742955207824707e-01 -9.960067272186279297e-02 3.530849814414978027e-01 -4.102925956249237061e-02 -4.989681765437126160e-02
1.579183936119079590e-01 -9.774190373718738556e-03 4.394737184047698975e-01 -2.020041830837726593e-02 -1.304508298635482788e-01 -4.774467647075653076e-02 -1.649930179119110107e-01 2.307638972997665405e-01 -7.557727396488189697e-02 1.334018111228942871e-01 2.383225262165069580e-01 5.536403879523277283e-02 1.270185858011245728e-01 1.332169771194458008e-01 1.533762514591217041e-01 -1.863916665315628052e-01 9.239433705806732178e-02 2.573651261627674103e-02 -1.170994415879249573e-01 -2.441520243883132935e-01 -3.246159851551055908e-01 -4.884418100118637085e-02 2.193689346313476562e-01 -1.662417687475681305e-02 2.801423966884613037e-01 -6.817080825567245483e-02 -2.638885974884033203e-01 1.152472868561744690e-01 -1.744267493486404419e-01 9.176895022392272949e-02 -1.159751787781715393e-02 -2.498465031385421753e-01
7.367778569459915161e-02 -1.052265167236328125e-01 3.204409182071685791e-01 -1.236073225736618042e-01 -2.960967086255550385e-02 2.721104323863983154e-01 1.572708413004875183e-02 -3.975931182503700256e-02 2.639597356319427490e-01 -1.516417115926742554e-01 1.510678082704544067e-01 2.238609790802001953e-01 3.107702918350696564e-02 2.950914949178695679e-02 -1.325900852680206299e-01 -9.514890611171722412e-02 2.470496296882629395e-01 3.296316266059875488e-01 -2.564835548400878906e-01 7.434598356485366821e-02 -2.335631102323532104e-01 -1.174336969852447510e-01 -8.155474066734313965e-02 -1.659954339265823364e-02 7.999615371227264404e-02 6.264164298772811890e-02 1.050817519426345825e-01 2.864458560943603516e-01 -3.069767057895660400e-01 -5.129655450582504272e-02 -2.136812061071395874e-01 -1.802792847156524658e-01
3.479186072945594788e-02 -6.967436522245407104e-02 3.201581835746765137e-01 3.093815967440605164e-02 -3.618485108017921448e-02 1.394536793231964111e-01 -7.665885984897613525e-02 -3.977740406990051270e-01 -6.946656852960586548e-02 -5.301455780863761902e-02 2.240734696388244629e-01 1.081037148833274841e-01 -3.264099359512329102e-01 2.697216570377349854e-01 -1.193701699376106262e-01 -3.545594215393066406e-01 2.129314467310905457e-02 1.121971681714057922e-01 -4.863176122307777405e-02 -2.054914981126785278e-01 9.235654771327972412e-02 6.434997916221618652e-02 -2.490259557962417603e-01 -8.797678351402282715e-02 -1.492776721715927124e-01 -7.819818705320358276e-02 -1.681162267923355103e-01 2.861569225788116455e-01 -6.242433935403823853e-02 -1.574987620115280151e-01 -9.414942003786563873e-03 -9.713916480541229248e-02
1.127520948648452759e-01 -3.370012938976287842e-01 3.389056921005249023e-01 -6.694179028272628784e-02 -8.083505928516387939e-02 1.168267875909805298e-01 -1.040859073400497437e-01 -1.017904132604598999e-01 1.750560700893402100e-01 -1.119915470480918884e-01 3.640025854110717773e-01 1.857157498598098755e-01 -1.296663656830787659e-02 -1.497510075569152832e-02 -2.553939819335937500e-02 -5.877922847867012024e-02 3.847690820693969727e-01 3.231731355190277100e-01 -6.805066019296646118e-02 -1.139342933893203735e-01 -1.431371420621871948e-01 -6.742207705974578857e-02 6.715562939643859863e-02 1.194086521863937378e-01 1.493810564279556274e-01 -8.830039761960506439e-03 1.336816512048244476e-02 1.783693432807922363e-01 -1.957250088453292847e-01 1.025530770421028137e-01 -2.831769883632659912e-01 -3.197129443287849426e-02
-1.974838823080062866e-01 -6.415367871522903442e-02 2.316824644804000854e-01 8.243860304355621338e-02 -6.516084074974060059e-02 2.547277510166168213e-01 -2.727066576480865479e-01 -1.753389090299606323e-01 3.687762096524238586e-02 -1.949296742677688599e-01 5.270512402057647705e-02 2.971733510494232178e-01 7.617846131324768066e-02 9.051106870174407959e-02 -1.598374545574188232e-01 -6.813374906778335571e-02 -6.898738443851470947e-02 1.802292317152023315e-01 -3.112289011478424072e-01 -2.405176311731338501e-01 2.988939881324768066e-01 5.631040036678314209e-02 -5.685169994831085205e-02 -7.143722614273428917e-04 -1.077545285224914551e-01 -9.920471906661987305e-02 -1.700159907341003418e-01 1.825787127017974854e-01 -3.855547010898590088e-01 4.461585078388452530e-03 -7.618783973157405853e-03 -1.655761450529098511e-01
-6.485798209905624390e-02 3.013286739587783813e-02 2.322820946574211121e-02 9.790381789207458496e-02 -1.674211770296096802e-02 2.264969795942306519e-01 -9.529249742627143860e-03 1.970897912979125977e-01 3.122630119323730469e-01 -4.201789796352386475e-01 4.165517091751098633e-01 2.583183944225311279e-01 -7.858875393867492676e-02 6.025499897077679634e-04 -2.879981696605682373e-01 -5.321611464023590088e-02 8.443887531757354736e-02 7.964595407247543335e-02 -1.636370420455932617e-01 -1.206183582544326782e-01 -1.168557032942771912e-01 -5.074974894523620605e-02 -9.533687680959701538e-02 1.604525148868560791e-01 2.748056314885616302e-02 1.204077061265707016e-02 -1.046101525425910950e-01 -1.326871104538440704e-03 -2.771345376968383789e-01 1.266440749168395996e-01 1.282816752791404724e-03 -2.782757878303527832e-01
-1.020726338028907776e-01 5.594254657626152039e-02 1.326433569192886353e-01 -5.796552449464797974e-02 -2.038998156785964966e-01 2.487674951553344727e-01 -2.858814969658851624e-02 -8.165253698825836182e-02 1.474183052778244019e-01 -4.423491954803466797e-01 2.794101536273956299e-01 2.883464694023132324e-01 -4.082554578781127930e-02 8.081994950771331787e-02 -3.523598909378051758e-01 5.701807513833045959e-02 1.280604898929595947e-01 1.092903390526771545e-01 1.760685741901397705e-01 7.729726284742355347e-02 1.534343212842941284e-01 5.691113322973251343e-02 -6.473742425441741943e-02 9.417351335287094116e-03 1.473933607339859009e-01 -3.617451712489128113e-02 -2.699135243892669678e-01 2.332373410463333130e-01 -1.510775834321975708e-01 1.520235985517501831e-01 1.922172158956527710e-01 -1.038155704736709595e-01
3.865328431129455566e-01 4.306424036622047424e-02 9.623917192220687866e-02 1.535415798425674438e-01 -2.191052734851837158e-01 -1.835373342037200928e-01 -1.811046898365020752e-01 -2.060717791318893433e-01 6.949075311422348022e-02 -1.430489271879196167e-01 1.384155154228210449e-01 1.326177567243576050e-01 -6.812501233071088791e-04 1.403929889202117920e-01 -1.140874326229095459e-01 2.315862476825714111e-01 2.170506566762924194e-01 1.984616667032241821e-01 -3.352037072181701660e-01 -1.855170279741287231e-01 -8.535018563270568848e-02 -2.257914841175079346e-02 3.143212795257568359e-01 -1.267962902784347534e-01 3.291459009051322937e-02 1.309048831462860107e-01 -2.382084280252456665e-01 7.701326627284288406e-03 -8.015782386064529419e-02 4.866997525095939636e-02 3.689168021082878113e-02 -2.634833753108978271e-01
1.066735573112964630e-02 1.007999852299690247e-01 1.046990528702735901e-01 1.891123205423355103e-01 -2.322357743978500366e-01 1.310534924268722534e-01 -2.787441611289978027e-01 8.088667877018451691e-03 2.402726858854293823e-01 2.304352372884750366e-01 -2.004135772585868835e-02 1.252113133668899536e-01 -5.122345685958862305e-02 1.003852561116218567e-01 -2.387915998697280884e-01 -8.217734843492507935e-02 4.312897920608520508e-01 -1.571319252252578735e-02 -2.569995820522308350e-01 -4.353130459785461426e-01 -6.783253047615289688e-03 6.573822814971208572e-03 -1.554087251424789429e-01 3.218600898981094360e-02 -6.784860789775848389e-02 8.858215995132923126e-03 -2.064801007509231567e-01 2.558289468288421631e-01 -2.673280239105224609e-02 3.175905719399452209e-02 1.724114641547203064e-02 -9.421069920063018799e-02
1.321184933185577393e-01 -9.592392295598983765e-02 1.930258125066757202e-01 1.551023423671722412e-01 -9.973938018083572388e-02 2.574465572834014893e-01 -4.267621636390686035e-01 1.920360326766967773e-01 6.219136063009500504e-03 6.415595114231109619e-02 -1.517349854111671448e-02 -1.959924353286623955e-03 -6.809843331575393677e-02 3.330038115382194519e-02 -1.970202624797821045e-01 -6.868908554315567017e-02 1.898450702428817749e-01 2.712369263172149658e-01 -5.178829655051231384e-02 -1.597209721803665161e-01 1.223146617412567139e-01 2.979080677032470703e-01 -9.394807368516921997e-02 1.880006939172744751e-01 -2.807456068694591522e-02 1.787757277488708496e-01 -2.401399463415145874e-01 1.652347743511199951e-01 -1.221804246306419373e-01 -1.349398791790008545e-01 2.954630255699157715e-01 -1.982144117355346680e-01
-6.718838959932327271e-02 -7.515298575162887573e-02 2.136821150779724121e-01 2.159359604120254517e-01 -6.622113287448883057e-02 2.624943554401397705e-01 -1.589969098567962646e-01 -1.164709851145744324e-01 8.180963248014450073e-02 -3.073209226131439209e-01 1.986348628997802734e-01 2.092873901128768921e-01 -1.784902880899608135e-03 -9.611728787422180176e-02 -3.799311518669128418e-01 -9.073244780302047729e-02 7.220945507287979126e-02 3.040608465671539307e-01 -2.124872058629989624e-01 2.355210715904831886e-03 2.081794887781143188e-01 4.940782487392425537e-02 8.044932782649993896e-02 1.373983323574066162e-01 -2.257416769862174988e-02 -1.059988513588905334e-01 -1.536948885768651962e-02 -8.611274510622024536e-02 -3.879444599151611328e-01 7.377958297729492188e-02 1.292189359664916992e-01 -1.822223365306854248e-01
1.154573820531368256e-02 2.859798967838287354e-01 2.899396121501922607e-01 7.856026291847229004e-02 -1.967015676200389862e-02 -2.218298763036727905e-01 -2.107789218425750732e-01 6.726353615522384644e-02 9.179109334945678711e-02 -7.069105654954910278e-02 4.848507344722747803e-01 8.070701360702514648e-02 -1.556087136268615723e-01 2.502699196338653564e-01 2.926718443632125854e-02 -3.150292485952377319e-02 2.614192962646484375e-01 8.638226240873336792e-02 -2.204617708921432495e-01 -1.146249771118164062e-01 -1.768519356846809387e-02 8.053110539913177490e-02 5.958730354905128479e-02 -6.366714835166931152e-03 2.641533911228179932e-01 1.119712293148040771e-01 -1.005776375532150269e-01 1.194548308849334717e-01 -2.997629344463348389e-01 -4.146957769989967346e-02 -1.832298487424850464e-01 -7.615394890308380127e-02
2.164686657488346100e-02 -1.420655548572540283e-01 2.213393151760101318e-01 -1.071305498480796814e-01 -9.099443256855010986e-02 4.434438794851303101e-02 -2.936305105686187744e-01 -2.139532864093780518e-01 -4.922810941934585571e-02 -2.692492865025997162e-02 2.028850317001342773e-01 -9.432091563940048218e-02 2.648543417453765869e-01 9.815289825201034546e-02 -3.923316299915313721e-01 -1.746699959039688110e-01 2.942147850990295410e-01 7.105959206819534302e-02 -1.158248186111450195e-01 -1.533658057451248169e-01 9.186956286430358887e-02 3.725119233131408691e-01 -2.203071862459182739e-01 8.528640866279602051e-02 1.837109178304672241e-01 2.285150811076164246e-02 -9.723616391420364380e-02 2.317088246345520020e-01 -1.340293437242507935e-01 7.303134351968765259e-02 -6.694177538156509399e-02 -4.959726706147193909e-02
1.288279891014099121e-01 -3.987886607646942139e-01 8.752089738845825195e-02 3.640997782349586487e-02 1.654056012630462646e-01 2.364798784255981445e-01 -1.254756748676300049e-01 -1.405435800552368164e-01 -7.978527247905731201e-02 2.085563391447067261e-01 2.749381065368652344e-01 1.107729747891426086e-01 2.228632718324661255e-01 3.994144126772880554e-02 -2.424408346414566040e-01 8.587027341127395630e-02 2.448269724845886230e-01 5.986504629254341125e-02 -2.236329615116119385e-01 -2.811483144760131836e-01 -1.289215683937072754e-01 -1.682542711496353149e-01 -2.041176706552505493e-02 1.361450552940368652e-02 -1.131732016801834106e-01 5.988677591085433960e-02 -4.597175121307373047e-02 2.096963375806808472e-01 -2.144202739000320435e-01 1.119892373681068420e-01 2.707286551594734192e-02 -2.857020795345306396e-01
1.922674924135208130e-01 2.521311342716217041e-01 -3.821926936507225037e-02 -3.221962600946426392e-02 -8.038255572319030762e-02 -1.219173073768615723e-01 -3.183431923389434814e-01 -1.628723442554473877e-01 3.664187192916870117e-01 6.438002735376358032e-02 1.210942715406417847e-01 8.242318034172058105e-02 -2.238843888044357300e-01 1.451180577278137207e-01 -2.820591256022453308e-02 3.315568342804908752e-02 2.403754442930221558e-01 1.768213063478469849e-01 -2.961072139441967010e-02 -1.924433857202529907e-01 -1.891894042491912842e-01 8.102492988109588623e-02 2.168999165296554565e-01 1.799746006727218628e-01 -5.641232058405876160e-02 8.808739483356475830e-02 -1.871984302997589111e-01 1.683801263570785522e-01 -1.500309556722640991e-01 2.794287502765655518e-01 -4.097134619951248169e-02 -2.991147935390472412e-01
8.196607232093811035e-02 -3.664656309410929680e-03 2.785659767687320709e-02 2.672305563464760780e-03 -1.250859200954437256e-01 3.664305433630943298e-02 -8.816672861576080322e-02 -1.474126875400543213e-01 1.938311904668807983e-01 -1.125464886426925659e-01 2.998909950256347656e-01 -1.385566592216491699e-01 1.003832444548606873e-01 2.645031809806823730e-01 3.834570571780204773e-02 2.247052192687988281e-01 7.904058694839477539e-02 7.882934808731079102e-02 -2.299809455871582031e-01 -1.942483931779861450e-01 -7.463897764682769775e-02 3.276606500148773193e-01 1.010071933269500732e-01 1.200045049190521240e-01 -2.235470861196517944e-01 1.852153539657592773e-01 -4.619864225387573242e-01 2.012627273797988892e-01 -4.035145416855812073e-02 1.968971490859985352e-01 -1.215430274605751038e-01 -1.435752213001251221e-01
-5.489809438586235046e-03 9.564848244190216064e-02 1.566108018159866333e-01 1.057424321770668030e-01 -2.527055740356445312e-01 -2.209271788597106934e-01 -1.938407570123672485e-01 1.419905871152877808e-01 -3.138810023665428162e-02 3.957544639706611633e-02 2.631690502166748047e-01 1.506158411502838135e-01 3.237672150135040283e-02 7.022259384393692017e-02 -2.391492426395416260e-01 -1.045317426323890686e-01 -5.450629815459251404e-02 5.147926136851310730e-02 -4.930472373962402344e-02 -2.892388962209224701e-02 -2.898034155368804932e-01 -2.279205024242401123e-01 1.880197823047637939e-01 -8.151842653751373291e-02 2.269930392503738403e-02 2.113066613674163818e-01 -3.237013518810272217e-01 2.441868633031845093e-01 -3.732228279113769531e-01 1.775106489658355713e-01 -7.660552114248275757e-02 -2.074767798185348511e-01
-3.545681536197662354e-01 -6.076794490218162537e-02 2.422890365123748779e-01 2.303152680397033691e-01 -9.714256227016448975e-02 -8.720245212316513062e-03 -1.169529184699058533e-01 1.993006616830825806e-01 -7.452391088008880615e-02 -4.171314835548400879e-01 2.423835396766662598e-01 1.915564537048339844e-01 9.822262078523635864e-02 2.245297878980636597e-01 9.318311512470245361e-02 -1.542793959379196167e-01 2.572494149208068848e-01 2.988792061805725098e-01 -1.466145664453506470e-01 1.254227161407470703e-01 -1.510320790112018585e-02 5.610465258359909058e-02 7.824118435382843018e-02 -9.561059996485710144e-03 -1.616770401597023010e-02 1.330609023571014404e-01 -5.612893402576446533e-02 2.905158400535583496e-01 -8.030764758586883545e-02 5.732433870434761047e-02 7.460995018482208252e-02 7.242351770401000977e-02
-5.421090498566627502e-02 -3.938272595405578613e-02 5.132943391799926758e-02 2.082404643297195435e-01 -2.382250726222991943e-01 -2.243646383285522461e-01 -1.533157974481582642e-01 1.265411823987960815e-01 8.800577372312545776e-02 9.521990269422531128e-02 2.360262125730514526e-01 2.171792536973953247e-01 2.448895946145057678e-02 1.252347528934478760e-01 -7.673334330320358276e-02 -1.465455144643783569e-01 2.442415989935398102e-02 1.502961963415145874e-01 -1.147317793220281601e-02 -9.117260575294494629e-03 -9.771723300218582153e-02 -2.670496106147766113e-01 9.279153496026992798e-02 -7.845935970544815063e-02 1.580322235822677612e-01 1.617315411567687988e-01 -4.435232579708099365e-01 2.742045223712921143e-01 -2.042880803346633911e-01 2.046809643507003784e-01 8.274627476930618286e-02 -3.271554410457611084e-01
7.641091197729110718e-02 -2.256162464618682861e-01 9.503656625747680664e-02 -1.685280911624431610e-02 -1.843233257532119751e-01 3.604687377810478210e-02 6.427209079265594482e-02 -2.244493514299392700e-01 1.277631223201751709e-01 -3.156607151031494141e-01 4.011557400226593018e-01 1.539059132337570190e-01 -2.927882373332977295e-01 1.570352762937545776e-01 -1.560328751802444458e-01 -4.299654066562652588e-02 3.443677425384521484e-01 -1.232354203239083290e-03 4.901424050331115723e-02 1.073773428797721863e-01 8.546847105026245117e-02 -1.726955324411392212e-01 -1.933097839355468750e-01 1.153744384646415710e-01 2.296266406774520874e-01 7.387653738260269165e-02 -2.649672925472259521e-01 6.187913939356803894e-02 -8.343925327062606812e-02 -9.744086302816867828e-03 -1.952964365482330322e-01 -9.617608040571212769e-02
1.006567403674125671e-01 3.702575862407684326e-01 4.608858823776245117e-01 -5.276646465063095093e-03 3.192294016480445862e-02 -2.954041212797164917e-02 -7.796457037329673767e-03 -3.904958069324493408e-02 2.007064521312713623e-01 -5.138261616230010986e-02 2.300867438316345215e-01 -6.871830672025680542e-02 4.568344354629516602e-02 -1.906779855489730835e-01 -2.923941425979137421e-02 -1.933498829603195190e-01 -9.731081314384937286e-03 1.906725913286209106e-01 -2.394676394760608673e-02 -3.077429831027984619e-01 2.080898731946945190e-02 -2.078465372323989868e-01 -7.100923452526330948e-03 -1.090864017605781555e-01 1.075232252478599548e-01 9.094184637069702148e-02 -1.247414425015449524e-01 1.947911530733108521e-01 -1.887700557708740234e-01 1.989432126283645630e-01 9.317197650671005249e-02 -3.391820490360260010e-01
2.774358540773391724e-02 1.867179274559020996e-01 1.176126897335052490e-01 2.476355284452438354e-01 -2.584321796894073486e-01 2.987097799777984619e-01 -2.117824703454971313e-01 -4.421621561050415039e-02 2.473495900630950928e-02 7.423125952482223511e-02 1.551186442375183105e-01 -9.517567604780197144e-02 1.770807355642318726e-01 9.848053008317947388e-02 -1.993831619620323181e-02 -2.436053156852722168e-01 1.972790248692035675e-02 2.903359830379486084e-01 -4.400640428066253662e-01 -1.858007609844207764e-01 -5.864772945642471313e-02 -7.004357874393463135e-02 -7.239779829978942871e-02 -5.838143825531005859e-02 6.360407918691635132e-02 8.009186387062072754e-02 -1.053552255034446716e-01 4.045333266258239746e-01 6.999134272336959839e-02 8.058109879493713379e-02 -5.593051761388778687e-02 -1.294768750667572021e-01
-5.231973528861999512e-02 6.322305649518966675e-02 1.504574567079544067e-01 2.291373014450073242e-01 -3.172174990177154541e-01 -1.571495085954666138e-01 -1.361399143934249878e-01 5.037750583142042160e-03 4.698785394430160522e-02 1.605432629585266113e-01 2.359522730112075806e-01 1.859986931085586548e-01 4.872224759310483932e-03 1.485152244567871094e-01 7.714106701314449310e-03 -2.609797418117523193e-01 -1.902006939053535461e-02 -9.205451235175132751e-03 -8.558949828147888184e-02 6.244276836514472961e-02 -3.834446072578430176e-01 -2.397502511739730835e-01 1.040607467293739319e-01 2.674644440412521362e-02 6.341122090816497803e-02 -1.461336575448513031e-02 -4.050776362419128418e-01 2.333763092756271362e-01 -2.869076132774353027e-01 9.968697279691696167e-02 9.563812613487243652e-02 -1.175925880670547485e-01
-8.743220567703247070e-02 -1.253277361392974854e-01 1.881237179040908813e-01 -1.528005674481391907e-02 -7.161662727594375610e-02 2.918346524238586426e-01 9.022730402648448944e-03 -4.574873298406600952e-02 1.004117131233215332e-01 -4.262508153915405273e-01 3.354170918464660645e-01 1.291099935770034790e-01 -1.671274006366729736e-01 1.043721437454223633e-01 -3.994024693965911865e-01 -2.360169403254985809e-02 3.137930929660797119e-01 5.551301687955856323e-02 -7.129416614770889282e-02 7.377608865499496460e-02 -3.300143033266067505e-02 -8.386839181184768677e-02 -1.021213382482528687e-01 9.115310758352279663e-02 5.269566550850868225e-03 1.321467012166976929e-02 -2.984778583049774170e-01 1.033706292510032654e-01 -1.681158095598220825e-01 5.627000331878662109e-02 2.367286235094070435e-01 4.818742349743843079e-02
8.909735828638076782e-02 -1.578011214733123779e-01 2.042246460914611816e-01 1.255445331335067749e-01 -2.363084852695465088e-01 2.202240973711013794e-01 -2.269247919321060181e-02 -2.899892032146453857e-01 1.708887070417404175e-01 -1.951626837253570557e-01 4.647018387913703918e-02 1.034021526575088501e-01 1.237591207027435303e-01 -3.095728345215320587e-02 -7.524549216032028198e-02 -8.881165646016597748e-03 4.981871843338012695e-01 -1.448704004287719727e-01 2.164974249899387360e-02 -2.236465737223625183e-02 -8.724537678062915802e-03 -1.012012362480163574e-01 -9.992552548646926880e-02 -8.236487209796905518e-02 1.872556507587432861e-01 1.338880360126495361e-01 -1.931267678737640381e-01 2.229834645986557007e-01 -2.614744901657104492e-01 -4.045631736516952515e-02 -1.503252089023590088e-01 -2.978872656822204590e-01
-6.951364129781723022e-02 4.336287267506122589e-03 5.536210164427757263e-02 2.239560037851333618e-01 -2.037760913372039795e-01 1.701522618532180786e-01 -3.435207307338714600e-01 -1.642725020647048950e-01 -1.440090984106063843e-01 -1.658178418874740601e-01 1.331140100955963135e-01 1.627498269081115723e-01 -2.617857456207275391e-01 -1.679661422967910767e-01 -2.359633520245552063e-02 -1.170618087053298950e-02 3.396118804812431335e-02 1.437540948390960693e-01 -2.050066739320755005e-01 9.701152890920639038e-02 -1.512530595064163208e-01 -2.291651256382465363e-02 -3.219460844993591309e-01 -1.473625749349594116e-01 3.238850831985473633e-02 2.474648952484130859e-01 -2.349516451358795166e-01 2.739562690258026123e-01 -2.618954479694366455e-01 1.679579466581344604e-01 -1.034344434738159180e-01 -1.204776167869567871e-01
-1.521371603012084961e-01 -2.136765718460083008e-01 9.138382226228713989e-02 -1.923216581344604492e-01 -1.492890864610671997e-01 1.347779184579849243e-01 -3.578522801399230957e-02 -3.152144849300384521e-01 -3.837610408663749695e-02 1.482399366796016693e-02 1.310179978609085083e-01 2.941817343235015869e-01 1.868397146463394165e-01 6.921933591365814209e-02 -1.803940534591674805e-01 6.740792840719223022e-02 3.915269672870635986e-01 2.444551140069961548e-01 -9.233438223600387573e-02 -2.601500749588012695e-01 1.674187630414962769e-01 -3.017575945705175400e-03 4.646999761462211609e-02 7.935430109500885010e-02 1.959550380706787109e-02 -6.206680089235305786e-03 -2.202716618776321411e-01 2.801742777228355408e-02 -1.412523537874221802e-01 1.364050060510635376e-01 -1.157923191785812378e-01 -3.676057755947113037e-01
1.625449508428573608e-01 -1.583851128816604614e-01 1.881931126117706299e-01 2.130903899669647217e-01 1.302808523178100586e-01 6.687184423208236694e-02 -7.666835933923721313e-02 1.066088899970054626e-01 2.216817587614059448e-01 -9.150192141532897949e-02 1.185872182250022888e-01 9.963175654411315918e-02 -6.081537529826164246e-02 -1.795689575374126434e-02 -3.185644745826721191e-02 -1.426723003387451172e-01 2.822734713554382324e-01 4.673717916011810303e-01 -2.087063789367675781e-01 -1.040210127830505371e-01 -2.310493960976600647e-02 -1.529630124568939209e-01 -2.091165632009506226e-01 7.159466296434402466e-02 1.933095604181289673e-01 -1.449160929769277573e-02 -1.926956176757812500e-01 8.462811261415481567e-02 -3.513099849224090576e-01 2.323499470949172974e-01 -1.744375824928283691e-01 8.425223827362060547e-02
1.602058708667755127e-01 4.461163654923439026e-02 -1.057394295930862427e-01 -1.340678483247756958e-01 1.320629417896270752e-01 3.742286190390586853e-02 -3.423720896244049072e-01 -1.023444533348083496e-01 1.315820813179016113e-01 -1.452404111623764038e-01 1.732030659914016724e-01 -1.189906150102615356e-01 1.354068052023649216e-02 1.332164555788040161e-01 1.783520579338073730e-01 -1.020751446485519409e-01 2.941618561744689941e-01 -3.366929711773991585e-03 -8.416873961687088013e-02 -3.077602982521057129e-01 -6.972947716712951660e-02 4.250096622854471207e-03 4.990471526980400085e-02 2.075312845408916473e-02 1.113404557108879089e-01 -9.388822317123413086e-02 -5.852329730987548828e-01 1.354856342077255249e-01 1.252430398017168045e-02 1.033505424857139587e-02 1.133956834673881531e-01 -2.501930594444274902e-01
1.727742254734039307e-01 -1.263426337391138077e-02 1.564172208309173584e-01 2.190203964710235596e-01 2.770403586328029633e-02 -4.268736392259597778e-02 7.104336470365524292e-02 -3.695750236511230469e-02 -1.142396107316017151e-01 -3.203832805156707764e-01 3.496798574924468994e-01 2.258624136447906494e-01 -2.477412484586238861e-02 8.262676745653152466e-02 1.209677010774612427e-01 -1.193761825561523438e-01 9.771391004323959351e-02 -3.045789897441864014e-01 -3.260172009468078613e-01 -2.741833627223968506e-01 -1.652458459138870239e-01 9.799353778362274170e-02 1.274737119674682617e-01 6.085152551531791687e-02 3.334846720099449158e-02 1.963536143302917480e-01 -2.305568009614944458e-01 1.382987499237060547e-01 1.397188752889633179e-01 2.475554645061492920e-01 1.815613731741905212e-02 -1.717949509620666504e-01
2.756739500910043716e-03 8.254750072956085205e-02 1.987943947315216064e-01 7.941292226314544678e-02 -3.157594799995422363e-01 -9.158434718847274780e-02 8.036601543426513672e-02 1.251667290925979614e-01 -5.397717282176017761e-02 -4.564668517559766769e-03 2.197524607181549072e-01 3.368936479091644287e-01 -3.600089997053146362e-02 2.997383773326873779e-01 -4.245940595865249634e-02 1.050784368999302387e-03 -3.260717913508415222e-02 1.752481311559677124e-01 -1.680009961128234863e-01 9.234941564500331879e-03 1.324809640645980835e-01 3.776901066303253174e-01 -1.058104634284973145e-01 1.358890086412429810e-01 -7.088705152273178101e-02 8.569741249084472656e-02 -3.314093127846717834e-02 3.337815701961517334e-01 -7.652890682220458984e-02 2.261000871658325195e-01 3.128649592399597168e-01 -1.725756376981735229e-01
1.272296905517578125e-01 3.136117756366729736e-01 4.166257381439208984e-01 1.127296090126037598e-01 -3.091632425785064697e-01 -1.693397611379623413e-01 -1.979005634784698486e-01 5.838984996080398560e-02 -8.983849547803401947e-03 -5.400362238287925720e-02 3.100036382675170898e-01 1.332722306251525879e-01 -8.112353831529617310e-02 5.847069248557090759e-02 4.764521121978759766e-02 -8.965171128511428833e-02 7.596593815833330154e-03 1.499970108270645142e-01 -1.535272151231765747e-01 -1.121346652507781982e-01 -4.740685224533081055e-02 -2.185124345123767853e-02 1.340018957853317261e-01 7.357928156852722168e-02 5.659594386816024780e-02 1.612888276576995850e-01 -2.081970423460006714e-01 2.107204198837280273e-01 -3.132970333099365234e-01 8.283297717571258545e-02 -2.876245081424713135e-01 -7.528463751077651978e-02
9.704487025737762451e-02 5.560651421546936035e-03 5.029672756791114807e-03 -2.229000255465507507e-02 -7.025026530027389526e-02 1.533526629209518433e-01 5.456379055976867676e-02 -2.020890116691589355e-01 -6.817496567964553833e-02 8.953007310628890991e-02 3.686359226703643799e-01 3.556454181671142578e-01 5.807774886488914490e-02 3.961847350001335144e-02 -2.817482315003871918e-02 1.818805932998657227e-02 2.521409392356872559e-01 2.786265015602111816e-01 -8.427532762289047241e-02 1.557750254869461060e-01 -2.705146074295043945e-01 -6.299562007188796997e-02 -2.669915258884429932e-01 -6.679543852806091309e-02 6.804236909374594688e-04 9.220047853887081146e-03 -2.310128360986709595e-01 1.035522595047950745e-01 -3.294050693511962891e-01 2.476255148649215698e-01 -9.735100902616977692e-03 -2.776473760604858398e-01
3.131166100502014160e-01 1.597866564989089966e-01 7.387904077768325806e-02 1.088968440890312195e-01 -1.264558732509613037e-01 -5.087368562817573547e-02 5.864204093813896179e-02 -1.229526996612548828e-01 9.851308166980743408e-02 -6.698484718799591064e-02 2.494393885135650635e-01 7.626112550497055054e-02 -2.520643472671508789e-01 8.949667215347290039e-02 -2.513575255870819092e-01 -7.796877622604370117e-02 2.572410404682159424e-01 1.345127522945404053e-01 -6.840505450963973999e-02 -9.634922444820404053e-02 -9.229295700788497925e-02 1.134266406297683716e-01 3.935756981372833252e-01 -6.050129979848861694e-02 2.593531906604766846e-01 1.476584281772375107e-02 -1.738982796669006348e-01 2.936922311782836914e-01 2.017524093389511108e-01 1.943096965551376343e-01 1.104987561702728271e-01 -2.147503346204757690e-01
-3.258295822888612747e-03 -9.837752580642700195e-02 3.815855979919433594e-01 2.019531130790710449e-01 -5.353466793894767761e-02 -1.361522544175386429e-02 -3.743546605110168457e-01 2.420435845851898193e-01 -6.843034178018569946e-02 6.588353216648101807e-02 1.933262795209884644e-01 -1.311853155493736267e-02 7.103659957647323608e-02 1.335578858852386475e-01 9.623432159423828125e-02 -2.440468817949295044e-01 1.166951656341552734e-01 4.224711656570434570e-02 -1.163609921932220459e-01 -2.488665431737899780e-01 -2.428897097706794739e-02 -1.721493750810623169e-01 2.025620937347412109e-01 -1.812593936920166016e-01 1.213433668017387390e-01 1.330891996622085571e-01 -9.435697644948959351e-02 2.268606722354888916e-01 -2.635577023029327393e-01 -4.617393389344215393e-02 -1.334318816661834717e-01 -2.944025397300720215e-01
-1.347354799509048462e-02 -7.442011684179306030e-02 2.566258013248443604e-01 2.168074548244476318e-01 9.530279785394668579e-03 2.947297394275665283e-01 -1.795159727334976196e-01 -3.837277293205261230e-01 5.161264538764953613e-02 -2.367115914821624756e-01 2.268085330724716187e-01 -4.398482665419578552e-02 -1.454018354415893555e-01 1.035172045230865479e-01 -2.187429517507553101e-01 -3.562819957733154297e-01 3.533801063895225525e-02 -5.782324075698852539e-02 -1.364336311817169189e-01 -1.719293445348739624e-01 -1.836640946567058563e-02 -1.124412845820188522e-02 -8.169462531805038452e-02 -1.806952208280563354e-01 -2.197480797767639160e-01 1.750850081443786621e-01 -1.979030966758728027e-01 2.740109860897064209e-01 -6.703893095254898071e-02 -5.491706728935241699e-02 -3.165861591696739197e-02 -4.487798735499382019e-02
-2.886056602001190186e-01 3.951509296894073486e-02 2.216101735830307007e-01 2.061453908681869507e-01 -2.456618696451187134e-01 1.652177236974239349e-02 1.063902005553245544e-01 -3.631829097867012024e-02 8.772372454404830933e-02 -3.969614803791046143e-01 1.574419587850570679e-01 2.341975718736648560e-01 -1.865835785865783691e-01 9.292808361351490021e-03 -3.444232344627380371e-01 -8.236251771450042725e-02 1.815462261438369751e-01 6.830228865146636963e-02 1.425984688103199005e-02 -8.291585743427276611e-02 2.629826962947845459e-01 -1.240886934101581573e-02 5.879127979278564453e-02 -1.245280262082815170e-02 6.779251620173454285e-03 -6.994266295805573463e-04 -8.425362408161163330e-02 1.590266674757003784e-01 -2.683742344379425049e-01 2.481187283992767334e-01 1.829477399587631226e-01 -1.671420782804489136e-01
-3.118984773755073547e-02 -4.403920471668243408e-02 -1.136232633143663406e-02 1.519751101732254028e-01 -2.451211065053939819e-01 -2.371154129505157471e-01 -2.883471250534057617e-01 2.133437618613243103e-02 2.326581999659538269e-02 1.063109040260314941e-01 2.688314616680145264e-01 1.725034713745117188e-01 -3.628394007682800293e-02 4.545848816633224487e-02 6.439389288425445557e-02 -1.414253413677215576e-01 6.170457229018211365e-02 2.317710965871810913e-01 -3.399550169706344604e-02 1.242386177182197571e-02 -1.669088900089263916e-01 -1.758258491754531860e-01 -3.542145714163780212e-02 -6.636212021112442017e-02 4.437584802508354187e-02 1.848503649234771729e-01 -4.131975471973419189e-01 2.783728837966918945e-01 -3.231465220451354980e-01 1.646021157503128052e-01 1.280845999717712402e-01 -2.774888277053833008e-01
2.162814736366271973e-01 -9.235355257987976074e-02 3.563058674335479736e-01 1.391115039587020874e-01 1.051138713955879211e-01 8.903179317712783813e-02 -3.717542625963687897e-03 9.030061960220336914e-02 9.944871999323368073e-04 3.008286654949188232e-02 1.593835651874542236e-01 8.602756261825561523e-02 1.382924034260213375e-03 1.941664069890975952e-01 1.785483397543430328e-02 -9.871804714202880859e-02 1.286805570125579834e-01 4.125498235225677490e-01 -1.012174040079116821e-01 1.950153112411499023e-01 -5.515046417713165283e-02 -1.053985655307769775e-01 -2.870073914527893066e-01 6.386502087116241455e-02 6.555197387933731079e-02 -1.426153182983398438e-01 -2.294944673776626587e-01 2.264608442783355713e-01 -2.729396224021911621e-01 -9.034284204244613647e-02 -2.951822578907012939e-01 -2.361234277486801147e-01
2.071041166782379150e-01 -3.856190666556358337e-02 2.289150655269622803e-01 1.707748770713806152e-01 -2.193385213613510132e-01 1.198432445526123047e-01 -3.274060189723968506e-01 1.077635884284973145e-01 -1.113488897681236267e-01 8.296724408864974976e-02 1.985052824020385742e-01 7.903129607439041138e-02 -2.960476577281951904e-01 9.860346466302871704e-02 1.255525350570678711e-01 -3.737981617450714111e-01 6.318473815917968750e-02 4.313620552420616150e-02 -1.763178408145904541e-01 -7.615225017070770264e-02 -1.232748627662658691e-01 -2.322369068861007690e-02 3.219958767294883728e-02 2.154608070850372314e-01 4.533851444721221924e-01 -5.630310624837875366e-02 -1.104848310351371765e-01 7.195091247558593750e-02 -1.444807052612304688e-01 -1.167842298746109009e-01 -1.976594887673854828e-02 -8.963923901319503784e-02
-1.853630542755126953e-01 -9.849627315998077393e-02 1.978850811719894409e-01 8.342520147562026978e-02 -3.168968856334686279e-02 1.363480091094970703e-01 -1.209780052304267883e-01 -4.189891368150711060e-02 -1.054670810699462891e-01 -2.421220093965530396e-01 1.320768445730209351e-01 2.978330552577972412e-01 -1.061539817601442337e-02 -1.910824142396450043e-02 -2.688857614994049072e-01 -1.701298654079437256e-01 -1.355334185063838959e-02 3.790073394775390625e-01 -2.642408311367034912e-01 -1.230560094118118286e-01 2.400512248277664185e-01 3.540958091616630554e-02 -6.112077087163925171e-02 2.492716908454895020e-01 -6.672597676515579224e-02 -8.266843855381011963e-02 -1.050730496644973755e-01 1.763575524091720581e-01 -4.233479797840118408e-01 1.730500534176826477e-02 -2.567968145012855530e-02 -9.518365561962127686e-02
1.496983766555786133e-01 1.775422990322113037e-01 2.724285125732421875e-01 -5.585202202200889587e-02 1.656450033187866211e-01 -2.760252952575683594e-01 -1.827603876590728760e-01 8.194298297166824341e-02 -8.896923810243606567e-02 -2.789925038814544678e-01 3.338010907173156738e-01 2.756868675351142883e-02 -5.705996230244636536e-02 -2.224782705307006836e-01 6.120373029261827469e-03 -1.784260869026184082e-01 2.884671986103057861e-01 -5.887633189558982849e-02 -3.244101703166961670e-01 -2.315975129604339600e-01 -1.800057291984558105e-01 -1.635408028960227966e-02 -7.638071477413177490e-02 5.153649020940065384e-03 5.495787411928176880e-02 2.579104155302047729e-02 -2.311485856771469116e-01 1.864763647317886353e-01 -9.792249649763107300e-02 -3.078759647905826569e-03 -5.060758814215660095e-02 -2.330006808042526245e-01
9.737714380025863647e-02 -2.729380726814270020e-01 6.135565927252173424e-04 2.425145357847213745e-01 2.497770078480243683e-02 -5.032158270478248596e-02 -2.495659440755844116e-01 2.195995599031448364e-01 -2.111420594155788422e-02 -1.388016492128372192e-01 2.296502739191055298e-01 -2.831336855888366699e-02 -6.460610032081604004e-02 -1.276742070913314819e-01 -1.927690356969833374e-01 9.213959798216819763e-03 3.691062927246093750e-01 -1.709617227315902710e-01 -2.682997658848762512e-02 -3.526972606778144836e-02 9.183150529861450195e-02 4.005713388323783875e-03 -5.462744459509849548e-02 1.992204189300537109e-01 3.672727942466735840e-01 4.301121830940246582e-02 -1.152877658605575562e-01 3.474060893058776855e-01 2.471947856247425079e-02 -1.770177297294139862e-02 1.016708090901374817e-01 -3.347198665142059326e-01
1.176090538501739502e-01 -1.482770442962646484e-01 2.213973551988601685e-01 6.041279807686805725e-02 -8.996925316751003265e-03 -1.145396754145622253e-01 -1.043380945920944214e-01 1.166476011276245117e-01 -2.434193715453147888e-02 -7.504714280366897583e-02 2.228234708309173584e-01 8.562583476305007935e-02 -1.578238606452941895e-01 -9.109213203191757202e-02 7.608567178249359131e-02 -2.412647381424903870e-02 2.771385908126831055e-01 -1.972551345825195312e-01 -4.680787920951843262e-01 -1.753296256065368652e-01 9.107959270477294922e-02 -2.024815231561660767e-01 -1.398343741893768311e-01 1.084600761532783508e-01 -3.070603311061859131e-02 6.017582863569259644e-02 -4.535716772079467773e-01 1.268618926405906677e-02 2.466026693582534790e-02 -1.432694587856531143e-02 -1.951318792998790741e-02 -3.364917337894439697e-01
-3.809870686382055283e-03 -4.090818762779235840e-02 3.765759170055389404e-01 -5.664625391364097595e-02 -1.864630877971649170e-01 2.066301405429840088e-01 1.363057047128677368e-01 -7.945449650287628174e-02 -3.747420758008956909e-02 -1.632324457168579102e-01 1.523812562227249146e-01 4.101996719837188721e-01 -4.062348976731300354e-02 1.036945283412933350e-01 -4.349518939852714539e-02 -1.855546683073043823e-01 4.268432259559631348e-01 1.096757221966981888e-02 8.258226513862609863e-02 5.818041041493415833e-02 1.363228633999824524e-02 1.109519451856613159e-01 7.166390120983123779e-02 -3.028541989624500275e-02 8.625665307044982910e-02 -1.020635142922401428e-01 -3.607827126979827881e-01 5.882722884416580200e-02 -2.575555145740509033e-01 -1.610232293605804443e-01 1.219976842403411865e-01 -1.139343827962875366e-01
-8.117796480655670166e-02 -1.788564771413803101e-01 3.577381968498229980e-01 3.159683346748352051e-01 -1.346096247434616089e-01 2.014285027980804443e-01 -1.210978850722312927e-01 -1.599532663822174072e-01 3.703877329826354980e-02 -2.595161497592926025e-01 3.479678332805633545e-01 -1.496459692716598511e-01 1.177035085856914520e-02 1.307498514652252197e-01 -2.333002388477325439e-01 -4.373520612716674805e-01 2.047618925571441650e-01 1.814947873353958130e-01 1.376406289637088776e-02 3.841099888086318970e-02 -3.467904776334762573e-02 4.099413286894559860e-03 2.467270940542221069e-02 1.121368557214736938e-01 -3.215757012367248535e-02 -2.592952735722064972e-02 -8.970487117767333984e-02 -3.332606330513954163e-02 -1.125131174921989441e-01 -7.564913947135210037e-03 -1.320947855710983276e-01 -1.660239696502685547e-01
2.465490847826004028e-01 -9.510532766580581665e-02 3.134641349315643311e-01 2.102561146020889282e-01 -2.804080843925476074e-01 1.027661561965942383e-01 -2.047649770975112915e-01 1.774459183216094971e-01 -1.685208827257156372e-01 3.581368550658226013e-02 1.577948629856109619e-01 -7.565610110759735107e-02 2.184969140216708183e-03 8.195983618497848511e-02 7.337385416030883789e-02 -2.100001275539398193e-01 6.596121937036514282e-02 -9.649172425270080566e-02 -8.204569667577743530e-02 -2.288897782564163208e-01 -1.612799018621444702e-01 -8.289697021245956421e-02 5.087403208017349243e-02 1.516842693090438843e-01 3.245941102504730225e-01 -1.154440492391586304e-01 -2.316747605800628662e-01 2.583265602588653564e-01 -3.178372979164123535e-01 1.897456124424934387e-02 -5.463330447673797607e-02 -1.840160787105560303e-01
-9.863823652267456055e-02 -1.411654055118560791e-02 -1.931003667414188385e-02 2.358925640583038330e-01 -6.044789403676986694e-02 -3.162795901298522949e-01 -2.015611827373504639e-01 -3.483372181653976440e-02 3.544069081544876099e-02 2.725401893258094788e-02 8.166085928678512573e-02 2.154292017221450806e-01 7.724507246166467667e-03 2.179304696619510651e-02 -2.321687191724777222e-01 -1.888510286808013916e-01 1.147169694304466248e-01 5.841428041458129883e-02 -1.576820462942123413e-01 2.074541151523590088e-02 -1.655648350715637207e-01 -2.490339726209640503e-01 -2.536313608288764954e-03 -1.329420357942581177e-01 3.372246772050857544e-02 3.654151037335395813e-02 -3.486894965171813965e-01 3.619426786899566650e-01 -3.559167087078094482e-01 2.174016684293746948e-01 -4.578295722603797913e-02 -2.515471279621124268e-01
1.790037751197814941e-01 -2.012575268745422363e-01 1.753410845994949341e-01 9.567537158727645874e-02 -1.974790915846824646e-02 -1.179134249687194824e-01 7.889711111783981323e-02 1.502514630556106567e-01 1.281183362007141113e-01 7.810843735933303833e-02 1.116281747817993164e-01 1.893672198057174683e-01 4.071892425417900085e-02 2.956181764602661133e-01 -5.087230727076530457e-02 1.295105647295713425e-02 4.129346311092376709e-01 2.564970403909683228e-02 -1.252108216285705566e-01 -2.746357582509517670e-02 -1.245402917265892029e-01 4.094032570719718933e-02 3.746433556079864502e-01 -2.030487805604934692e-01 -1.098309829831123352e-02 2.110764533281326294e-01 -3.802104890346527100e-01 7.391765713691711426e-02 -6.596697121858596802e-02 2.343133836984634399e-01 2.006822377443313599e-01 -3.489944711327552795e-02
1.002784892916679382e-01 4.373622834682464600e-01 3.118305504322052002e-01 -5.933496356010437012e-02 -1.728029996156692505e-01 -1.934903264045715332e-01 -1.599409431219100952e-01 8.546172082424163818e-02 -9.137806296348571777e-02 -1.002702414989471436e-01 3.891863524913787842e-01 9.116486459970474243e-02 -1.732554137706756592e-01 4.500740766525268555e-02 -2.352091297507286072e-02 5.937451962381601334e-03 1.813758909702301025e-01 1.989868134260177612e-01 -2.685938179492950439e-01 -3.447981551289558411e-02 6.938086450099945068e-02 7.496473193168640137e-02 -1.148584559559822083e-01 -1.457538828253746033e-02 2.275276035070419312e-01 1.951546669006347656e-01 -1.082513332366943359e-01 1.852273792028427124e-01 -2.086476236581802368e-01 -1.454991102218627930e-01 -1.059346199035644531e-01 -7.370290160179138184e-02
1.799228340387344360e-01 -2.092434465885162354e-01 3.160791099071502686e-01 -7.609511166810989380e-02 -9.862201660871505737e-02 2.119962871074676514e-01 -4.043998196721076965e-02 -2.126214504241943359e-01 1.164510622620582581e-01 -9.527942538261413574e-02 2.008472979068756104e-01 -1.361830439418554306e-02 -8.478633314371109009e-02 -3.672226145863533020e-02 -1.069424077868461609e-01 -1.868678443133831024e-02 3.078471124172210693e-01 2.394227683544158936e-01 -1.033937856554985046e-01 -1.229793280363082886e-01 -1.258537322282791138e-01 -4.791139066219329834e-02 2.634387090802192688e-02 1.570421755313873291e-01 2.408219426870346069e-01 -1.040313690900802612e-01 1.247267276048660278e-01 1.649691760540008545e-01 -4.152186214923858643e-01 1.860789060592651367e-01 -2.726362347602844238e-01 -1.371110975742340088e-01
-1.259716004133224487e-01 -2.208437770605087280e-01 9.697125852108001709e-02 1.830612272024154663e-01 -3.700773417949676514e-01 2.169938683509826660e-01 -9.968386590480804443e-02 -1.138889342546463013e-01 2.066384702920913696e-01 -2.042728066444396973e-01 2.398282736539840698e-01 1.162157282233238220e-01 -2.815580964088439941e-01 5.476547032594680786e-02 -1.219308003783226013e-01 -2.590720355510711670e-01 1.828977316617965698e-01 -1.195006724447011948e-02 -3.236050307750701904e-01 -1.102514639496803284e-01 -5.973419919610023499e-02 -1.605821028351783752e-02 -3.006006181240081787e-01 -2.122823894023895264e-01 9.403526782989501953e-02 4.744347557425498962e-02 2.875433675944805145e-02 1.696050614118576050e-01 -6.842213869094848633e-02 1.095683351159095764e-01 -1.304939240217208862e-01 -4.075238481163978577e-02
1.510360985994338989e-01 1.510661691427230835e-01 2.104054689407348633e-01 5.110443755984306335e-02 3.983720019459724426e-02 4.197697639465332031e-01 -2.681176066398620605e-01 -1.319248378276824951e-01 -1.348571926355361938e-01 -3.741179034113883972e-02 3.683330416679382324e-01 2.612065076828002930e-01 2.952305972576141357e-02 -1.823202818632125854e-01 1.758766174316406250e-02 -3.540154993534088135e-01 8.635757118463516235e-02 -7.504595071077346802e-02 -3.661353141069412231e-02 -1.454817503690719604e-01 1.719447672367095947e-01 -3.090470284223556519e-02 2.173030562698841095e-02 -4.603216424584388733e-02 -1.883105561137199402e-02 2.105677276849746704e-01 -1.937747150659561157e-01 3.048253804445266724e-02 6.917952746152877808e-02 1.232415735721588135e-01 -6.944030523300170898e-02 -2.837138473987579346e-01
8.244925737380981445e-02 3.647298812866210938e-01 4.375379979610443115e-01 1.631031744182109833e-03 -1.616514027118682861e-01 2.262981832027435303e-01 2.050782553851604462e-02 -7.037727534770965576e-02 -3.025642037391662598e-01 -1.472180932760238647e-01 2.640354931354522705e-01 1.539126783609390259e-01 -4.999590292572975159e-02 1.005771905183792114e-01 5.997460708022117615e-02 -6.016296334564685822e-03 -1.681510061025619507e-01 2.190473973751068115e-01 -1.593947261571884155e-01 -1.494865566492080688e-01 1.136456131935119629e-01 6.070775166153907776e-02 1.964684724807739258e-01 1.419250220060348511e-01 1.505426038056612015e-02 1.155043840408325195e-01 -4.950703307986259460e-02 1.867517977952957153e-01 -2.194567173719406128e-01 8.689218759536743164e-02 9.016225114464759827e-03 -2.389667928218841553e-01
-1.640533655881881714e-01 -1.852860003709793091e-01 3.840845227241516113e-01 1.799534633755683899e-02 -1.757624745368957520e-01 9.597065299749374390e-02 1.851851493120193481e-02 -1.229702681303024292e-01 -2.090926617383956909e-01 -6.078768521547317505e-02 8.371835947036743164e-02 6.654794514179229736e-02 1.275995224714279175e-01 6.624977290630340576e-02 -1.739303171634674072e-01 -1.291231811046600342e-01 1.263894233852624893e-02 1.216871738433837891e-01 -7.561653107404708862e-02 -8.883881568908691406e-02 1.967836916446685791e-01 3.820397555828094482e-01 -2.312523573637008667e-01 2.003906071186065674e-01 1.299983114004135132e-01 -1.196365337818861008e-02 -7.275243103504180908e-02 4.115197062492370605e-01 -1.159968599677085876e-01 2.025332599878311157e-01 2.039981335401535034e-01 -1.192956715822219849e-01
6.609268486499786377e-02 -4.481769166886806488e-03 2.267739027738571167e-01 -2.357438057661056519e-01 -2.296229004859924316e-01 2.681677937507629395e-01 2.377237826585769653e-01 -1.739400923252105713e-01 1.757830753922462463e-02 7.301076501607894897e-02 2.772152125835418701e-01 3.325488567352294922e-01 5.173273757100105286e-02 -1.489697545766830444e-01 -2.481773197650909424e-01 -9.976089745759963989e-02 3.490749597549438477e-01 -3.806681931018829346e-02 -7.715198397636413574e-02 -3.278685361146926880e-02 5.554622784256935120e-02 -4.695453122258186340e-02 2.921086736023426056e-03 -9.504871442914009094e-03 1.822682470083236694e-01 -6.385762244462966919e-02 -2.748422026634216309e-01 1.498385965824127197e-01 -2.235995531082153320e-01 5.788855254650115967e-03 1.456169784069061279e-01 -2.132364958524703979e-01
1.021079272031784058e-01 -9.551912546157836914e-02 5.334951877593994141e-01 -1.674186885356903076e-01 2.822301350533962250e-02 -8.679425716400146484e-02 -1.665880382061004639e-01 8.657877892255783081e-02 2.024814672768115997e-02 -4.042817652225494385e-02 1.005448102951049805e-01 1.507113128900527954e-01 -1.063491180539131165e-01 -2.492139488458633423e-02 2.394083142280578613e-02 -3.489696383476257324e-01 1.887588351964950562e-01 8.836711943149566650e-02 -8.581071742810308933e-04 -1.669260859489440918e-01 9.382642805576324463e-02 -7.895278930664062500e-02 1.236764490604400635e-01 9.714622795581817627e-02 -6.345768272876739502e-02 1.730505377054214478e-01 -2.772267460823059082e-01 5.112055316567420959e-02 -2.718816399574279785e-01 2.971308827400207520e-01 2.614243328571319580e-01 3.272429108619689941e-03
3.977749496698379517e-02 1.477862596511840820e-01 -9.939739480614662170e-03 1.671354025602340698e-01 -2.727535068988800049e-01 1.185849830508232117e-01 3.519935533404350281e-02 -4.334461092948913574e-01 1.238299086689949036e-01 9.240267425775527954e-02 9.893298149108886719e-02 4.819328431040048599e-03 -4.562488570809364319e-02 1.009952723979949951e-01 -1.912331953644752502e-02 -1.567547768354415894e-01 8.342573046684265137e-02 1.280462294816970825e-01 1.884399950504302979e-01 -2.386905401945114136e-01 -7.502911239862442017e-02 2.144727706909179688e-01 2.870359718799591064e-01 7.295304536819458008e-02 -9.358694404363632202e-02 8.433479070663452148e-02 -1.972063481807708740e-01 3.763535618782043457e-01 -8.172678202390670776e-02 1.536827534437179565e-01 3.490075841546058655e-02 -3.420129120349884033e-01
-4.156235232949256897e-02 5.959716066718101501e-02 1.055887490510940552e-01 -1.999388039112091064e-01 -2.578427828848361969e-02 -1.661960482597351074e-01 -1.981048732995986938e-01 -3.703169897198677063e-02 -2.009920626878738403e-01 -8.429417759180068970e-02 1.690467447042465210e-01 1.910704970359802246e-01 1.212822156958281994e-03 -9.740834683179855347e-02 -2.214965038001537323e-02 -2.120433002710342407e-01 1.650707572698593140e-01 1.537292599678039551e-01 -8.772477507591247559e-02 -3.956014662981033325e-02 -1.275134235620498657e-01 -2.460712045431137085e-01 1.151716634631156921e-01 -3.137059211730957031e-01 1.614337861537933350e-01 8.711489289999008179e-02 -1.491964608430862427e-01 1.112270951271057129e-01 -4.370288848876953125e-01 3.274279236793518066e-01 -1.024528592824935913e-01 -2.855755984783172607e-01
8.247295767068862915e-02 2.662535309791564941e-01 2.887159883975982666e-01 1.335093826055526733e-01 -2.256536483764648438e-01 2.284461632370948792e-02 2.883986011147499084e-02 -1.538881957530975342e-01 -4.181126505136489868e-02 1.471708528697490692e-02 1.722729504108428955e-01 1.824588328599929810e-01 -1.909514367580413818e-01 1.498727500438690186e-01 1.411547809839248657e-01 -9.305445104837417603e-02 1.054936051368713379e-01 -4.755953792482614517e-03 -1.552126407623291016e-01 1.096205860376358032e-01 -7.557125389575958252e-02 5.492797493934631348e-02 4.024383723735809326e-01 5.519120395183563232e-02 1.813533902168273926e-01 2.925537824630737305e-01 -9.029094129800796509e-02 4.356278479099273682e-01 8.759420365095138550e-02 8.583534508943557739e-02 -1.560182273387908936e-01 -1.263162642717361450e-01
1.923958212137222290e-01 1.368801295757293701e-01 1.407419294118881226e-01 1.646177917718887329e-01 -1.446881443262100220e-01 -2.738012969493865967e-01 -8.885768055915832520e-02 1.584262996912002563e-01 -2.215822637081146240e-01 -1.118061020970344543e-01 2.690627872943878174e-01 1.401681751012802124e-01 -1.349544376134872437e-01 2.726476192474365234e-01 -2.379632443189620972e-01 -2.175908908247947693e-02 1.068745255470275879e-01 -1.183444168418645859e-02 -2.092468738555908203e-01 6.011034548282623291e-02 -4.952695593237876892e-02 1.624319106340408325e-01 6.761622149497270584e-03 3.187924325466156006e-01 1.355113834142684937e-01 -1.309152245521545410e-01 -2.001538127660751343e-01 2.950225174427032471e-01 -1.156113669276237488e-01 2.220435887575149536e-01 2.043889909982681274e-01 -9.293134510517120361e-02
2.015006542205810547e-01 3.313399553298950195e-01 3.395286202430725098e-01 1.943269670009613037e-01 -1.074844002723693848e-01 3.770264983177185059e-02 -1.159371808171272278e-01 1.957996040582656860e-01 -1.306122541427612305e-01 -2.508048415184020996e-01 5.794821679592132568e-02 4.878059402108192444e-02 -2.766057848930358887e-01 1.084798127412796021e-01 -1.804445087909698486e-01 1.186008099466562271e-02 2.697737142443656921e-02 -1.134082442149519920e-03 1.447942387312650681e-02 -1.103909537196159363e-01 -1.665640249848365784e-02 -1.224110424518585205e-01 3.889820352196693420e-02 4.861327819526195526e-03 1.667843610048294067e-01 -1.154553517699241638e-01 -3.349946737289428711e-01 3.253707885742187500e-01 6.320159882307052612e-02 9.032662957906723022e-02 -1.994614601135253906e-01 -2.898956835269927979e-01
4.876273125410079956e-02 1.770406067371368408e-01 2.498605847358703613e-02 2.864891886711120605e-01 -1.564505249261856079e-01 3.285855799913406372e-02 1.229819655418395996e-01 -4.473001137375831604e-02 2.656256556510925293e-01 -2.637098431587219238e-01 6.411895155906677246e-02 -7.209037244319915771e-02 -1.020796298980712891e-01 -1.390092726796865463e-02 2.148390263319015503e-01 -1.852533370256423950e-01 1.522357854992151260e-02 1.767617166042327881e-01 -4.458169341087341309e-01 -1.773239523172378540e-01 1.997378170490264893e-01 -1.296075582504272461e-01 8.943776786327362061e-02 2.263680845499038696e-01 1.950896531343460083e-02 -1.918514072895050049e-01 -2.170849889516830444e-01 1.602465808391571045e-01 -1.862743198871612549e-01 1.837352812290191650e-01 -2.016161940991878510e-02 -2.096108198165893555e-01
3.303299844264984131e-01 7.485800981521606445e-02 1.917223632335662842e-01 -2.353509217500686646e-01 -4.665827006101608276e-02 7.215785980224609375e-02 8.272296190261840820e-02 1.771086752414703369e-01 8.618221431970596313e-02 -2.891865074634552002e-01 1.930514425039291382e-01 2.175481915473937988e-01 1.166738122701644897e-01 3.452001214027404785e-01 6.263581663370132446e-02 -2.411041408777236938e-01 -1.563193090260028839e-02 7.535182684659957886e-02 -6.398625671863555908e-02 1.342929154634475708e-01 2.389574237167835236e-02 -1.672472059726715088e-01 7.950316369533538818e-02 3.516453132033348083e-02 5.627330020070075989e-02 -2.276734709739685059e-01 -3.081232309341430664e-01 1.938997656106948853e-01 -1.619961112737655640e-01 -9.170142561197280884e-02 -2.837625145912170410e-01 -1.009512022137641907e-01
1.769262365996837616e-02 -8.126092702150344849e-02 -1.285529434680938721e-01 1.368659287691116333e-01 -1.564516574144363403e-01 2.252578437328338623e-01 -2.372089773416519165e-01 -7.138115912675857544e-02 1.325307935476303101e-01 -1.552797015756368637e-02 5.767393857240676880e-02 2.717879116535186768e-01 -1.561744487844407558e-03 1.324183046817779541e-01 -1.508803367614746094e-01 4.336845502257347107e-02 3.839921355247497559e-01 1.923456639051437378e-01 -1.766948401927947998e-01 -3.650229275226593018e-01 1.958029866218566895e-01 8.041521906852722168e-02 -1.876498311758041382e-01 1.749698370695114136e-01 -7.763677835464477539e-02 -1.617835909128189087e-01 -3.142378628253936768e-01 1.379684358835220337e-01 -2.333239465951919556e-01 3.962149843573570251e-02 7.176414132118225098e-02 -1.156567558646202087e-01
-2.824584208428859711e-02 -9.026858210563659668e-02 4.274801015853881836e-01 1.191458031535148621e-01 2.109767794609069824e-01 -1.841333881020545959e-02 -1.882175654172897339e-01 2.203915640711784363e-02 9.841793216764926910e-03 8.927221596240997314e-02 1.839224994182586670e-01 8.833774365484714508e-03 2.236463315784931183e-02 -5.510982125997543335e-02 -4.196004942059516907e-02 1.374501883983612061e-01 1.444491744041442871e-01 -3.105655126273632050e-02 -4.845097661018371582e-01 -2.900126278400421143e-01 -3.515924513339996338e-02 -1.400608867406845093e-01 -6.665432453155517578e-02 -1.133637651801109314e-01 -1.851520836353302002e-01 2.724619396030902863e-02 -2.458839714527130127e-01 1.356215178966522217e-01 -2.329759150743484497e-01 4.220303520560264587e-02 -5.091227591037750244e-02 -3.095695674419403076e-01
2.321572154760360718e-01 -2.552052140235900879e-01 1.587325781583786011e-01 -1.404205523431301117e-02 -9.293026477098464966e-02 9.280442446470260620e-02 -5.431122705340385437e-02 -2.906973063945770264e-01 -1.005981713533401489e-01 2.466268651187419891e-02 1.393868625164031982e-01 3.424717187881469727e-01 6.480277329683303833e-02 -2.289771884679794312e-01 1.089787855744361877e-02 1.209978759288787842e-01 1.990242488682270050e-02 2.242586165666580200e-01 -8.365995436906814575e-02 3.756084293127059937e-02 -3.060155510902404785e-01 -2.230570465326309204e-02 -1.787534654140472412e-01 1.030301302671432495e-01 9.687374532222747803e-02 -8.571531623601913452e-02 -1.344297379255294800e-01 2.788252532482147217e-01 -2.960425615310668945e-01 2.489300668239593506e-01 -7.186336815357208252e-02 -2.625199854373931885e-01
-2.445794641971588135e-01 -3.298501968383789062e-01 1.225034818053245544e-01 -9.204612672328948975e-02 -4.711052775382995605e-02 4.972009453922510147e-03 -9.376335144042968750e-02 -1.595856845378875732e-01 2.847871184349060059e-02 -1.508011948317289352e-02 3.524487912654876709e-01 1.602836400270462036e-01 8.029023557901382446e-02 -2.518218196928501129e-02 -9.050880558788776398e-03 -1.802693441277369857e-04 3.810862600803375244e-01 2.486579567193984985e-01 -4.393082857131958008e-02 -2.200642973184585571e-01 5.085603520274162292e-02 -1.093206256628036499e-01 3.975733369588851929e-02 -3.664942458271980286e-02 -7.552258670330047607e-02 9.623059630393981934e-02 -2.528290450572967529e-01 -9.398443996906280518e-02 -2.964688539505004883e-01 2.668440639972686768e-01 -5.590075999498367310e-02 -2.974289655685424805e-01
1.203199177980422974e-01 -1.653617918491363525e-01 -9.401661902666091919e-02 1.439231187105178833e-01 -1.174030452966690063e-01 1.620979048311710358e-02 -2.646467089653015137e-02 2.685430645942687988e-01 1.383840590715408325e-01 -3.345578908920288086e-02 5.006447806954383850e-02 3.741673529148101807e-01 -1.022187396883964539e-01 8.661668002605438232e-02 -4.283678531646728516e-02 -3.046649396419525146e-01 1.732822060585021973e-01 8.370646834373474121e-02 -1.592703461647033691e-01 -2.378945350646972656e-01 -3.795831277966499329e-02 -2.003341913223266602e-02 2.245797663927078247e-01 6.464105099439620972e-02 -4.979626834392547607e-02 -2.850632965564727783e-01 -2.439226508140563965e-01 2.208155244588851929e-01 -4.297333955764770508e-01 5.572993308305740356e-02 2.527327276766300201e-02 1.025417894124984741e-01
3.308365345001220703e-01 -9.238083846867084503e-03 2.434569150209426880e-01 1.009296998381614685e-01 -7.031662017107009888e-02 -1.957714259624481201e-01 3.217665851116180420e-02 -4.834851250052452087e-02 -2.564008813351392746e-03 -2.614086866378784180e-01 1.376234591007232666e-01 5.701683927327394485e-03 -3.104445040225982666e-01 2.177565842866897583e-01 -1.008558738976716995e-02 -9.128686785697937012e-02 -1.793084107339382172e-02 7.514653354883193970e-02 -9.554057568311691284e-02 1.528774201869964600e-01 7.730846107006072998e-02 -7.700224965810775757e-02 1.926480978727340698e-01 1.342542767524719238e-01 5.028984695672988892e-02 -2.519024908542633057e-01 -4.819144606590270996e-01 6.840876489877700806e-02 -8.033114671707153320e-02 3.217190802097320557e-01 7.420065999031066895e-02 -1.045882850885391235e-01
2.747611999511718750e-01 4.545974433422088623e-01 2.531290948390960693e-01 -1.646060310304164886e-02 -2.051904052495956421e-01 -6.778436899185180664e-02 -5.011104047298431396e-02 2.208861988037824631e-03 -2.714189514517784119e-02 -2.547598183155059814e-01 3.597880005836486816e-01 1.363116204738616943e-01 -5.816509574651718140e-02 1.856242269277572632e-01 -2.396573871374130249e-01 -7.504993677139282227e-02 1.677284687757492065e-01 8.473911881446838379e-02 -2.130922973155975342e-01 -1.728225350379943848e-01 -3.882355242967605591e-02 -9.124621748924255371e-02 3.687926754355430603e-02 -1.114309877157211304e-01 7.293938845396041870e-02 5.694264546036720276e-02 -3.713218867778778076e-01 -4.505060613155364990e-02 -4.398592188954353333e-02 1.750282198190689087e-02 -6.682751327753067017e-02 -1.828555017709732056e-02
1.038184612989425659e-01 -4.046738445758819580e-01 9.395524114370346069e-02 1.577502489089965820e-01 -1.127499341964721680e-01 1.486611515283584595e-01 -2.173702977597713470e-02 -1.776804924011230469e-01 6.263814866542816162e-02 -2.495109289884567261e-01 1.164110228419303894e-01 -2.115596532821655273e-01 1.597436815500259399e-01 1.926677301526069641e-02 -1.392041593790054321e-01 -4.847646951675415039e-01 9.554804116487503052e-02 2.996802926063537598e-01 -1.800510436296463013e-01 -1.885258257389068604e-01 -1.393860206007957458e-02 -7.988808304071426392e-02 7.877788692712783813e-02 5.092663317918777466e-02 4.228989034891128540e-02 1.237843781709671021e-01 -2.076674252748489380e-01 2.356050461530685425e-01 -9.847062826156616211e-02 -1.372659485787153244e-02 6.777051091194152832e-02 -8.741917461156845093e-02
1.292762458324432373e-01 -5.962242186069488525e-02 8.911965042352676392e-02 -1.065762639045715332e-01 -1.887173354625701904e-01 1.667099893093109131e-01 -2.911780029535293579e-02 -1.483773589134216309e-01 -1.220860555768013000e-01 -3.027873933315277100e-01 2.095091491937637329e-01 3.382329940795898438e-01 -5.592396482825279236e-02 -8.623190969228744507e-02 -2.579444348812103271e-01 2.840834558010101318e-01 4.565560519695281982e-01 5.661085247993469238e-02 -3.677087277173995972e-02 -1.188469901680946350e-01 -4.293737187981605530e-02 -5.637127906084060669e-02 -9.256725013256072998e-02 1.216781586408615112e-01 -4.442933574318885803e-02 3.540896624326705933e-02 -2.566200494766235352e-01 1.552800387144088745e-01 -6.154866889119148254e-02 2.856741249561309814e-01 -9.384209662675857544e-02 -9.252229332923889160e-02
9.127925295615568757e-05 -3.454982116818428040e-02 3.574473261833190918e-01 4.219539463520050049e-02 -1.589169949293136597e-01 1.312921792268753052e-01 -8.889369666576385498e-02 -1.602111309766769409e-01 6.014327332377433777e-02 -2.420341372489929199e-01 3.483250737190246582e-01 -1.244459450244903564e-01 8.729788661003112793e-02 -7.708505541086196899e-02 4.149257391691207886e-02 9.175465255975723267e-02 4.017772972583770752e-01 4.554693996906280518e-01 5.441410839557647705e-02 4.652106389403343201e-02 1.914586424827575684e-01 1.238122582435607910e-01 -6.849532574415206909e-02 -1.813289225101470947e-01 6.848035752773284912e-02 8.440998941659927368e-02 -1.038150414824485779e-01 6.876493245363235474e-02 4.553731903433799744e-02 2.276470065116882324e-01 5.573875829577445984e-02 -1.503073722124099731e-01
1.163082197308540344e-01 1.059539914131164551e-01 1.651872992515563965e-01 2.629065811634063721e-01 5.712751671671867371e-02 2.223212867975234985e-01 4.479025676846504211e-02 1.424530893564224243e-01 1.742815226316452026e-01 -8.059230446815490723e-02 3.072498440742492676e-01 -2.213917858898639679e-02 -1.437391191720962524e-01 1.805865466594696045e-01 6.672359257936477661e-02 -6.999690085649490356e-02 2.683341801166534424e-01 9.611038491129875183e-03 -4.957772791385650635e-02 -7.061678916215896606e-02 -4.371056705713272095e-02 -5.001357942819595337e-02 -1.147529557347297668e-01 1.594169437885284424e-01 2.539078891277313232e-01 9.304834157228469849e-02 -1.102290675044059753e-01 1.403162777423858643e-01 -3.652569055557250977e-01 4.530016481876373291e-01 -1.908454596996307373e-01 8.317846804857254028e-02
1.776606887578964233e-01 -1.032848358154296875e-01 1.155060082674026489e-01 -8.652787655591964722e-02 1.117561087012290955e-01 3.952641785144805908e-02 -6.759185343980789185e-02 -1.910015046596527100e-01 -1.571303755044937134e-01 -7.428208738565444946e-02 3.164409399032592773e-01 2.069206982851028442e-01 -1.799625009298324585e-01 2.113000750541687012e-01 -2.651246190071105957e-01 3.131033852696418762e-02 3.007564693689346313e-02 1.998947411775588989e-01 -2.228657156229019165e-01 -8.374675363302230835e-02 1.260203272104263306e-01 -4.077914636582136154e-03 3.436027765274047852e-01 -1.832330971956253052e-01 1.651024669408798218e-01 -1.872744858264923096e-01 -2.078737318515777588e-01 2.201370000839233398e-01 -4.581414908170700073e-02 2.892576158046722412e-01 -3.786787390708923340e-02 -2.325689792633056641e-01
3.939402103424072266e-02 1.289631426334381104e-01 7.246740162372589111e-02 6.687299162149429321e-02 8.128231018781661987e-02 4.848423898220062256e-01 -2.814414799213409424e-01 -4.932999238371849060e-02 -2.376515269279479980e-01 2.981883473694324493e-03 4.111122190952301025e-01 2.157722860574722290e-01 -7.779116183519363403e-02 -6.120903417468070984e-02 7.153792679309844971e-02 -1.981302946805953979e-01 2.119090408086776733e-01 7.585744559764862061e-02 3.822750970721244812e-02 2.576061338186264038e-02 1.896755956113338470e-02 -2.368438392877578735e-01 1.224995777010917664e-01 3.959925472736358643e-02 -2.878936566412448883e-02 9.773194789886474609e-02 -6.216513365507125854e-02 1.985798329114913940e-01 -1.247298792004585266e-01 2.634708583354949951e-01 -5.032769963145256042e-02 -2.356735169887542725e-01
3.222070634365081787e-01 7.809893041849136353e-02 -2.879654616117477417e-02 3.475710749626159668e-02 -1.994062513113021851e-01 2.141367793083190918e-01 -4.281861484050750732e-01 1.381853669881820679e-01 1.921436488628387451e-01 1.446675276383757591e-03 1.590783447027206421e-01 1.305550038814544678e-01 -1.027510687708854675e-01 5.770459398627281189e-02 -3.028008639812469482e-01 9.048124775290489197e-03 1.679754108190536499e-01 6.450697034597396851e-02 -1.833914071321487427e-01 -4.058016836643218994e-01 -6.326459348201751709e-02 1.250909119844436646e-01 -1.568363606929779053e-01 2.119874656200408936e-01 -2.657991426531225443e-04 6.339974235743284225e-03 -1.632973104715347290e-01 3.601839765906333923e-02 2.257517911493778229e-02 -1.021361822495236993e-04 5.870551243424415588e-02 -2.514550089836120605e-01
-1.430377662181854248e-01 4.650432616472244263e-03 -2.615893632173538208e-02 -5.409110710024833679e-02 -1.972104907035827637e-01 -3.241453692317008972e-02 1.865955069661140442e-02 -3.622539043426513672e-01 9.113930165767669678e-02 7.718372344970703125e-02 1.659124046564102173e-01 1.186306476593017578e-01 -6.554973125457763672e-02 1.697372198104858398e-01 6.447274237871170044e-03 -3.254134058952331543e-01 1.556058824062347412e-01 1.926824003458023071e-01 1.092943996191024780e-01 -2.746865153312683105e-01 -1.861092746257781982e-01 1.038279756903648376e-01 2.676303386688232422e-01 2.721753716468811035e-02 1.066963523626327515e-01 1.284645199775695801e-01 -2.613232135772705078e-01 1.529625356197357178e-01 -3.695533052086830139e-02 1.326378881931304932e-01 -1.719422191381454468e-01 -4.181681275367736816e-01
-1.731182187795639038e-01 6.773096323013305664e-02 2.673161625862121582e-01 -3.245800733566284180e-02 -2.493056058883666992e-01 -3.196272533386945724e-03 -4.948222637176513672e-02 -3.433443903923034668e-01 3.555427491664886475e-02 1.121260300278663635e-01 2.182305902242660522e-01 6.190008297562599182e-02 -1.474293321371078491e-01 6.807973235845565796e-02 3.770483657717704773e-02 -2.510524392127990723e-01 3.923499211668968201e-02 3.017374277114868164e-01 5.157188326120376587e-02 -1.082723364233970642e-01 8.508281782269477844e-03 5.864345654845237732e-02 3.133669197559356689e-01 1.787133365869522095e-01 2.581004500389099121e-01 2.733978629112243652e-01 -7.272829860448837280e-02 2.872464060783386230e-01 9.326270967721939087e-02 6.356438249349594116e-02 -4.309386387467384338e-02 -2.644776403903961182e-01
8.798147737979888916e-02 5.544699728488922119e-02 5.279507637023925781e-01 6.388727575540542603e-03 -2.146565914154052734e-01 -1.630781888961791992e-01 1.293721944093704224e-01 -1.492823660373687744e-01 2.479374408721923828e-02 -1.853461861610412598e-01 4.171194434165954590e-01 2.131644077599048615e-02 1.478515863418579102e-01 1.780468523502349854e-01 -1.535958647727966309e-01 4.315827041864395142e-02 -1.973579674959182739e-01 9.231086075305938721e-02 -9.787940979003906250e-02 -1.184313520789146423e-01 -2.632485888898372650e-02 -2.924813143908977509e-02 -1.305559873580932617e-01 1.267726570367813110e-01 2.184640318155288696e-01 -1.656280457973480225e-01 -2.706050574779510498e-01 7.046597450971603394e-02 2.501296997070312500e-02 1.967454850673675537e-01 7.600485812872648239e-03 -1.086519882082939148e-01
-4.338660091161727905e-02 -9.375876933336257935e-02 3.144341409206390381e-01 -1.747719794511795044e-01 -2.185602635145187378e-01 1.380528062582015991e-01 -3.649141192436218262e-01 -5.200436338782310486e-02 -2.742090635001659393e-02 -4.200448468327522278e-02 5.837825313210487366e-02 -6.836850941181182861e-02 2.129038572311401367e-01 -2.013632804155349731e-01 -1.222511306405067444e-01 -7.665877044200897217e-02 2.821207046508789062e-01 3.262253403663635254e-01 -2.742623388767242432e-01 1.392483413219451904e-01 1.615081727504730225e-01 -6.009328737854957581e-02 1.314270049333572388e-01 1.962351649999618530e-01 -1.532496958971023560e-01 1.621552705764770508e-01 -1.026896238327026367e-01 1.203306838870048523e-01 -1.710162162780761719e-01 2.496176660060882568e-01 4.407781362533569336e-02 -7.428410649299621582e-02
2.438850551843643188e-01 1.009149327874183655e-01 1.697907596826553345e-02 2.187643051147460938e-01 -1.771144568920135498e-01 2.447687461972236633e-02 -2.439690083265304565e-01 2.725739404559135437e-02 6.155638769268989563e-02 -5.828625708818435669e-02 2.618211880326271057e-02 8.263147622346878052e-02 7.517369091510772705e-02 2.984180152416229248e-01 -6.100215390324592590e-02 -1.183773651719093323e-01 3.262224495410919189e-01 9.074556641280651093e-03 -1.693499684333801270e-01 -3.637840151786804199e-01 -2.425333708524703979e-01 1.904449462890625000e-01 -1.034249663352966309e-01 1.988997906446456909e-01 -3.584685176610946655e-02 -2.980535663664340973e-02 -3.093068487942218781e-03 2.389086037874221802e-01 -1.326450705528259277e-01 3.736957311630249023e-01 1.665219813585281372e-01 -7.559455186128616333e-02
2.249909043312072754e-01 3.086138963699340820e-01 2.832241654396057129e-01 3.488502204418182373e-01 3.947936370968818665e-02 7.169311493635177612e-02 -1.523848176002502441e-01 6.308563053607940674e-02 -2.072328329086303711e-01 -1.669334322214126587e-01 1.765112578868865967e-01 3.932092711329460144e-02 -7.615070044994354248e-02 -6.308918446302413940e-02 -5.771400034427642822e-02 1.273409426212310791e-01 7.506719231605529785e-02 5.444319918751716614e-02 -1.046824008226394653e-01 -7.844389975070953369e-02 1.583024710416793823e-01 -5.144664645195007324e-02 3.160550892353057861e-01 1.499729260103777051e-04 1.391046494245529175e-01 -9.406583756208419800e-02 -4.127738475799560547e-01 1.609902679920196533e-01 -1.741714328527450562e-01 2.749401628971099854e-01 -1.962022855877876282e-02 -3.694188594818115234e-02
-1.512691825628280640e-01 -7.534962892532348633e-02 2.900878787040710449e-01 1.856327354907989502e-01 -2.290300130844116211e-01 -1.394848432391881943e-02 -3.486909270286560059e-01 -1.133937686681747437e-01 -1.423602700233459473e-01 -2.090005427598953247e-01 1.559873819351196289e-01 1.920261234045028687e-01 -1.891120225191116333e-01 -6.562156230211257935e-02 -1.493500322103500366e-01 -4.044657200574874878e-02 5.196403861045837402e-01 5.002792552113533020e-02 -2.953800931572914124e-02 7.674719393253326416e-02 2.084047719836235046e-02 -2.783943898975849152e-02 3.140156716108322144e-02 -1.626529246568679810e-01 1.172314509749412537e-01 1.344453692436218262e-01 -7.170540094375610352e-02 1.184143275022506714e-01 -5.780760943889617920e-02 -6.109780818223953247e-02 3.262218087911605835e-02 -3.309199213981628418e-01
3.389304038137197495e-03 -1.152805387973785400e-01 3.847098052501678467e-01 9.422558546066284180e-02 1.194891631603240967e-01 2.005084306001663208e-01 8.639835566282272339e-02 -1.590564846992492676e-01 -3.925295546650886536e-02 -7.375005632638931274e-02 4.405445978045463562e-02 -1.560282707214355469e-01 1.022914126515388489e-01 1.756044663488864899e-02 -4.833089411258697510e-01 -1.315291523933410645e-01 4.028498753905296326e-02 2.686270326375961304e-02 -9.031070023775100708e-02 -6.187321245670318604e-02 6.638037413358688354e-02 1.988169997930526733e-01 -7.755518704652786255e-02 4.094555042684078217e-03 2.728224098682403564e-01 2.100532352924346924e-01 -2.193125337362289429e-01 4.451746940612792969e-01 2.135000564157962799e-02 1.302555054426193237e-01 -2.728850394487380981e-02 -1.882483623921871185e-02
2.220086008310317993e-01 4.586050212383270264e-01 2.513001263141632080e-01 -2.118553966283798218e-02 -1.924359053373336792e-01 -1.321506798267364502e-01 -5.352535471320152283e-02 8.066727779805660248e-03 -7.322411239147186279e-02 -2.520238459110260010e-01 3.089456260204315186e-01 1.954852193593978882e-01 -7.673659175634384155e-02 5.850449576973915100e-02 -8.026467263698577881e-02 -1.151811704039573669e-01 2.015002965927124023e-01 2.466436177492141724e-01 -3.010261654853820801e-01 -1.528087705373764038e-01 -1.135603114962577820e-01 -6.808310002088546753e-02 9.532402455806732178e-02 -9.668035805225372314e-02 1.528456658124923706e-01 6.201701611280441284e-02 -2.989348769187927246e-01 1.238673627376556396e-01 -3.051676228642463684e-02 -3.075068444013595581e-02 4.946261271834373474e-02 1.426625438034534454e-02
4.144502803683280945e-03 1.370043456554412842e-01 5.596789345145225525e-02 2.745367959141731262e-02 -5.585364997386932373e-02 1.469201296567916870e-01 -2.377688586711883545e-01 -2.875418066978454590e-01 9.132591634988784790e-02 -2.074724584817886353e-01 2.921147644519805908e-01 2.393757849931716919e-01 -1.319597810506820679e-01 -7.460940629243850708e-02 -5.813577771186828613e-02 -3.528757765889167786e-02 1.996209472417831421e-01 5.478504672646522522e-02 1.549127250909805298e-01 -1.497594118118286133e-01 -6.621792912483215332e-02 4.037626832723617554e-02 3.200471103191375732e-01 2.038258761167526245e-01 9.893614053726196289e-02 -3.238275274634361267e-02 6.416325271129608154e-02 3.412002623081207275e-01 1.145339384675025940e-02 8.623386733233928680e-03 4.103966057300567627e-03 -4.700266718864440918e-01
1.961563080549240112e-01 1.245569288730621338e-01 1.455259919166564941e-01 -1.146940980106592178e-02 -1.224668994545936584e-01 4.253416880965232849e-02 -3.060365319252014160e-01 3.844377025961875916e-02 -4.007936269044876099e-02 -1.266140937805175781e-01 3.264087811112403870e-02 1.088954731822013855e-01 3.639949858188629150e-01 2.149502635002136230e-01 -2.346926331520080566e-01 -2.901884913444519043e-01 1.978725790977478027e-01 2.195777148008346558e-01 -3.100742399692535400e-01 -1.676960289478302002e-02 -1.087115705013275146e-01 2.985153198242187500e-01 1.854596659541130066e-02 1.199388280510902405e-01 1.475130673497915268e-03 7.364159077405929565e-02 -1.193005293607711792e-01 7.526625692844390869e-02 1.200762689113616943e-01 7.643900811672210693e-02 2.054339349269866943e-01 -2.774293422698974609e-01
2.416188120841979980e-01 1.444148868322372437e-01 3.296093642711639404e-01 2.075175195932388306e-01 -2.905790507793426514e-01 -9.971651434898376465e-02 -3.165049105882644653e-02 -3.957364708185195923e-02 -1.436734795570373535e-01 -8.187741786241531372e-02 1.933004707098007202e-01 9.602589416317641735e-04 6.332087516784667969e-02 2.803559228777885437e-02 1.037181690335273743e-01 4.935733228921890259e-02 -7.370061427354812622e-02 -3.322960343211889267e-03 -1.309475153684616089e-01 -1.970473080873489380e-01 6.486668717116117477e-03 -2.756047295406460762e-03 1.175072267651557922e-01 2.471220493316650391e-01 7.059404999017715454e-02 -1.054337620735168457e-01 -3.352311253547668457e-01 2.010087072849273682e-01 -2.413309216499328613e-01 -3.388753905892372131e-02 -2.442989051342010498e-01 -4.063377976417541504e-01
-1.985555589199066162e-01 -1.470537930727005005e-01 -1.882247067987918854e-02 -1.612616479396820068e-01 -5.545319616794586182e-02 2.657048106193542480e-01 -1.664776057004928589e-01 1.300751119852066040e-01 7.889153808355331421e-02 -1.663176864385604858e-01 -9.282516688108444214e-02 3.792131543159484863e-01 -1.737366467714309692e-01 2.662573158740997314e-01 -4.721229895949363708e-02 1.160183623433113098e-01 1.229526549577713013e-01 9.872493892908096313e-02 -2.100011557340621948e-01 -1.863663047552108765e-01 -5.049695819616317749e-02 2.025879174470901489e-01 4.905325174331665039e-02 1.753069758415222168e-01 -1.733182556927204132e-02 -6.305498629808425903e-02 -3.987892270088195801e-01 2.425785660743713379e-01 -1.875616237521171570e-02 7.234660908579826355e-03 1.936960220336914062e-01 -2.251852154731750488e-01
1.840664260089397430e-02 -1.060466989874839783e-01 4.770434498786926270e-01 9.992770105600357056e-02 -1.144151762127876282e-01 6.298170983791351318e-02 -3.443377614021301270e-01 1.187098696827888489e-01 1.614675670862197876e-01 -2.140349149703979492e-01 1.546696573495864868e-01 1.684559434652328491e-01 -2.831009626388549805e-01 6.542996317148208618e-02 -2.761721052229404449e-02 -2.374683916568756104e-01 1.492522507905960083e-01 8.479197323322296143e-02 -1.189269274473190308e-01 -7.893841713666915894e-02 -1.420720107853412628e-02 -6.861627101898193359e-02 6.979496031999588013e-02 1.697921007871627808e-02 2.925879657268524170e-01 1.308237612247467041e-01 -2.036457359790802002e-01 6.825236231088638306e-02 -7.765220105648040771e-02 2.557178139686584473e-01 -1.661507189273834229e-01 1.660917103290557861e-01
-7.298667728900909424e-02 -1.158225629478693008e-02 -1.651837117969989777e-02 6.268211454153060913e-02 5.680660530924797058e-02 1.842180639505386353e-01 -9.596557915210723877e-02 5.253296718001365662e-02 2.196056395769119263e-01 -3.751468062400817871e-01 3.933542072772979736e-01 1.527611613273620605e-01 -2.187675535678863525e-01 -4.521472379565238953e-02 -2.974946200847625732e-01 -1.038249507546424866e-01 2.232083380222320557e-01 8.113420009613037109e-02 -8.753883838653564453e-02 4.921099916100502014e-02 1.699165850877761841e-01 1.919864416122436523e-01 -1.030300557613372803e-01 9.569462388753890991e-02 1.894775964319705963e-02 -2.456645481288433075e-02 -8.645773679018020630e-02 7.158946245908737183e-02 -4.815984666347503662e-01 2.843996696174144745e-02 1.083411797881126404e-01 -1.222868636250495911e-01
3.129146099090576172e-01 2.432757988572120667e-02 1.941422373056411743e-01 -1.028876826167106628e-01 -1.651383005082607269e-02 -9.044712036848068237e-02 1.044873148202896118e-02 -1.992727518081665039e-01 -1.546963900327682495e-01 2.465428970754146576e-02 3.364804387092590332e-01 1.571358144283294678e-01 -2.844455838203430176e-01 2.136380076408386230e-01 -3.253696560859680176e-01 3.598634153604507446e-02 -7.236993405967950821e-03 2.354584932327270508e-01 -1.046984419226646423e-01 3.500607982277870178e-02 1.761613190174102783e-01 -9.866586327552795410e-02 2.262088805437088013e-01 2.119687153026461601e-03 9.012492001056671143e-02 -1.228690892457962036e-01 -2.461291849613189697e-01 8.076589554548263550e-02 -1.333834826946258545e-01 3.307635188102722168e-01 7.967495173215866089e-02 -1.590413451194763184e-01
3.665828108787536621e-01 1.000803634524345398e-01 -4.758567363023757935e-02 1.070419698953628540e-01 2.856229990720748901e-02 9.963911026716232300e-03 -4.438845440745353699e-02 1.211308166384696960e-01 2.695541381835937500e-01 2.574794888496398926e-01 1.129871383309364319e-01 2.127169817686080933e-01 -8.664128929376602173e-02 1.522828638553619385e-01 -2.476017773151397705e-01 -1.885901577770709991e-02 9.085242450237274170e-02 6.685630977153778076e-02 -8.636913448572158813e-02 -1.555073708295822144e-01 -1.272803694009780884e-01 9.272655472159385681e-03 3.134988844394683838e-01 -1.299459636211395264e-01 4.883232340216636658e-02 1.487851887941360474e-01 -4.227195084095001221e-01 1.253955215215682983e-01 -1.993058919906616211e-01 2.241935729980468750e-01 1.724812090396881104e-01 -1.431744694709777832e-01
1.400539577007293701e-01 -3.458474278450012207e-01 3.699077367782592773e-01 9.805983304977416992e-02 -9.277600049972534180e-02 3.446994721889495850e-02 -1.734297126531600952e-01 -1.528502702713012695e-01 1.031021773815155029e-01 -1.138757988810539246e-01 6.101527810096740723e-02 4.027757942676544189e-01 1.247601360082626343e-01 -1.987380534410476685e-01 1.940190792083740234e-02 -4.172307625412940979e-02 1.381323337554931641e-01 3.172419965267181396e-01 -1.200702190399169922e-01 -9.765717387199401855e-02 2.410823255777359009e-01 -5.668356269598007202e-02 -1.274152398109436035e-01 1.368138790130615234e-01 6.667216867208480835e-02 1.275573372840881348e-01 -1.550195217132568359e-01 1.330220997333526611e-01 -8.137349039316177368e-03 1.535718291997909546e-01 -2.459582835435867310e-01 -1.334590762853622437e-01
4.237626492977142334e-01 2.371025234460830688e-01 3.146820366382598877e-01 1.949127949774265289e-02 -9.974830597639083862e-02 1.330368816852569580e-01 3.622799739241600037e-02 -7.812946289777755737e-02 -6.295969337224960327e-02 -2.177255302667617798e-01 4.133699089288711548e-02 1.430070772767066956e-02 -2.326787263154983521e-01 2.085257023572921753e-01 -1.933273375034332275e-01 8.692939579486846924e-02 1.344146877527236938e-01 1.772744804620742798e-01 1.851579360663890839e-02 -3.210710734128952026e-02 -4.562816396355628967e-02 -3.413165360689163208e-02 1.201444938778877258e-01 -1.324475854635238647e-01 4.442305862903594971e-02 7.527811080217361450e-02 -2.862744927406311035e-01 3.312270045280456543e-01 1.079336777329444885e-01 -8.420965075492858887e-02 1.110109016299247742e-01 -3.426973521709442139e-01
-5.404290277510881424e-03 9.035475552082061768e-02 3.044727258384227753e-03 8.813486248254776001e-02 -6.546255946159362793e-02 6.904733926057815552e-02 -8.505735546350479126e-02 4.706190153956413269e-02 2.638236582279205322e-01 -5.478637218475341797e-01 3.600155115127563477e-01 2.638793587684631348e-01 -1.423813123255968094e-02 8.374741300940513611e-03 -1.867830008268356323e-01 -1.260357052087783813e-01 1.558615416288375854e-01 -4.276676476001739502e-02 -2.119327634572982788e-01 -1.531910747289657593e-01 -1.094180047512054443e-01 -5.180281400680541992e-02 -6.719124317169189453e-02 1.012989282608032227e-01 -6.779822707176208496e-02 -6.494005024433135986e-02 -1.662827655673027039e-02 5.207580514252185822e-03 -3.433660566806793213e-01 1.402944773435592651e-01 3.507991880178451538e-02 -2.713173031806945801e-01
9.799613058567047119e-02 6.268078088760375977e-02 -5.166796967387199402e-02 9.635383635759353638e-02 -1.829364448785781860e-01 3.604597225785255432e-02 -2.366012185811996460e-01 5.807038024067878723e-02 3.604597151279449463e-01 1.799002476036548615e-02 2.197592407464981079e-01 1.921752840280532837e-02 -1.136685833334922791e-01 5.457755923271179199e-02 -2.883801758289337158e-01 -1.298110485076904297e-01 2.522502839565277100e-01 -2.769926935434341431e-02 -2.823415696620941162e-01 -4.307535588741302490e-01 -4.068307578563690186e-02 -6.551585346460342407e-02 -1.807799488306045532e-01 2.935281991958618164e-01 -2.165336757898330688e-01 7.914056070148944855e-03 -1.040874049067497253e-01 2.483097463846206665e-02 -1.096509918570518494e-01 1.227961555123329163e-01 3.651486337184906006e-02 -2.104258090257644653e-01
1.774430721998214722e-01 -1.128260940313339233e-01 1.806174516677856445e-01 2.310666814446449280e-02 1.162883192300796509e-01 3.487045317888259888e-02 2.869684062898159027e-02 -1.990998238325119019e-01 2.830591239035129547e-02 -1.487782411277294159e-02 2.773490250110626221e-01 2.046861648559570312e-01 -2.675214707851409912e-01 1.669523715972900391e-01 -3.776437938213348389e-01 9.061319380998611450e-02 -1.459330879151821136e-02 4.005793035030364990e-01 -3.157561719417572021e-01 2.912878803908824921e-02 1.069836020469665527e-01 -4.199645668268203735e-02 2.386814057826995850e-01 -1.225295215845108032e-01 1.549689471721649170e-01 -1.988895684480667114e-01 -1.759806871414184570e-01 1.267457753419876099e-01 -2.172769978642463684e-02 1.769601106643676758e-01 1.542032137513160706e-02 -9.092273563146591187e-02
2.073380202054977417e-01 2.176657766103744507e-01 9.571874886751174927e-02 -3.237275779247283936e-02 -1.291287243366241455e-01 -1.306253671646118164e-02 -5.278006568551063538e-02 3.298779129981994629e-01 -5.694125220179557800e-02 -1.786037981510162354e-01 2.884102463722229004e-01 1.979141235351562500e-01 -3.286547958850860596e-02 1.014726161956787109e-01 -1.026456132531166077e-01 -1.805033534765243530e-01 -1.463015824556350708e-01 1.540102362632751465e-01 -1.051940396428108215e-01 6.726900488138198853e-02 9.619752317667007446e-02 1.561817824840545654e-01 2.160320132970809937e-01 3.380797207355499268e-01 7.372952532023191452e-03 2.381039410829544067e-01 2.420515939593315125e-02 1.532299220561981201e-01 -1.692273169755935669e-01 2.538658976554870605e-01 1.537391245365142822e-01 -3.257648348808288574e-01
-1.521971169859170914e-02 -1.463540922850370407e-02 1.007504016160964966e-01 2.362121641635894775e-02 -1.304988712072372437e-01 2.771236002445220947e-01 -6.650896370410919189e-02 -1.759597063064575195e-01 -1.043834090232849121e-01 -1.971240341663360596e-01 2.783004641532897949e-01 -2.203484028577804565e-01 1.916062980890274048e-01 -1.928519830107688904e-02 -1.632497310638427734e-01 1.454665809869766235e-01 3.635503053665161133e-01 3.481510877609252930e-01 1.361259818077087402e-01 -2.259795963764190674e-01 8.710420131683349609e-02 -1.197905000299215317e-02 6.817218661308288574e-02 2.436078526079654694e-02 6.860374473035335541e-03 -7.591737061738967896e-02 -1.665608733892440796e-01 1.725272983312606812e-01 -1.853600293397903442e-01 3.670358955860137939e-01 -1.004997491836547852e-01 -1.433160603046417236e-01
6.978905200958251953e-02 1.335058659315109253e-01 1.940449625253677368e-01 -8.585967123508453369e-02 4.665414988994598389e-02 -9.873639047145843506e-02 -1.303765624761581421e-01 1.446372866630554199e-01 5.133935436606407166e-02 -2.141093611717224121e-01 5.019249767065048218e-02 1.021448746323585510e-01 -1.102043762803077698e-01 -2.502103149890899658e-01 -3.752085566520690918e-02 -1.264497488737106323e-01 1.146742179989814758e-01 -2.967014610767364502e-01 -2.922849357128143311e-01 -2.464803904294967651e-01 -1.286726146936416626e-01 1.665951684117317200e-02 -1.357274204492568970e-01 -8.601772785186767578e-02 1.170460879802703857e-01 2.948931790888309479e-02 -4.328672587871551514e-01 3.929080665111541748e-01 -2.221473157405853271e-01 5.792362242937088013e-02 8.299586176872253418e-02 -1.514088064432144165e-01
6.179924681782722473e-02 -7.058613467961549759e-03 3.619663417339324951e-01 -1.082490831613540649e-01 -1.087570711970329285e-01 3.028729856014251709e-01 1.336688250303268433e-01 -8.801313117146492004e-03 -9.504023194313049316e-02 -2.401842921972274780e-01 1.425139605998992920e-01 2.387300282716751099e-01 -2.731577754020690918e-01 1.785758137702941895e-01 -1.050906777381896973e-01 -1.436835080385208130e-01 3.898147940635681152e-01 1.170075610280036926e-01 -2.403656952083110809e-02 2.563931979238986969e-02 2.113766074180603027e-01 1.514089554548263550e-01 6.368751823902130127e-02 4.264825955033302307e-02 1.551571637392044067e-01 -7.184792309999465942e-02 -2.938762307167053223e-01 2.476401068270206451e-02 -2.994648739695549011e-02 1.997706443071365356e-01 7.133273035287857056e-02 2.172662168741226196e-01
-9.589765965938568115e-02 -1.906638443470001221e-01 8.227944374084472656e-02 -3.676721826195716858e-02 -1.909269243478775024e-01 2.093235999345779419e-01 7.991773076355457306e-03 -1.031546667218208313e-01 -7.049936801195144653e-02 -6.671900302171707153e-02 2.458884268999099731e-01 -3.256171047687530518e-01 9.217406064271926880e-02 -6.651128176599740982e-03 -3.597770631313323975e-01 -2.785611450672149658e-01 1.769327372312545776e-01 3.457978367805480957e-01 -3.095685839653015137e-01 4.037247039377689362e-03 8.925150334835052490e-02 1.828498393297195435e-01 1.696838140487670898e-01 1.449538469314575195e-01 1.932790130376815796e-01 3.255976364016532898e-02 -2.569388411939144135e-02 6.117323413491249084e-02 -1.614392250776290894e-01 1.139522437006235123e-02 3.152115270495414734e-02 -2.364949584007263184e-01
1.818629503250122070e-01 -3.096274472773075104e-02 1.870599836111068726e-01 1.218537054955959320e-02 3.987461328506469727e-02 3.043101914227008820e-02 6.819779425859451294e-02 -1.263056099414825439e-01 -1.438266783952713013e-01 8.433590829372406006e-02 4.420179128646850586e-01 2.427387684583663940e-01 -2.789746224880218506e-01 8.520162850618362427e-02 -3.221414685249328613e-01 1.190347131341695786e-02 1.556797623634338379e-01 3.040577471256256104e-01 -2.383952289819717407e-01 -1.429239809513092041e-01 6.314325332641601562e-02 -1.935826055705547333e-02 2.929962575435638428e-01 -1.430016309022903442e-01 3.995450958609580994e-02 -2.034424990415573120e-01 -8.781059831380844116e-02 1.700350940227508545e-01 2.301624417304992676e-02 2.240930348634719849e-01 -2.686667442321777344e-02 -3.035629913210868835e-02
5.713568627834320068e-02 -6.794833391904830933e-02 4.110370278358459473e-01 5.006334558129310608e-02 -1.965816766023635864e-01 2.957398071885108948e-02 -3.692167103290557861e-01 2.348931133747100830e-01 -2.472618669271469116e-01 8.143500238656997681e-02 1.486946195363998413e-01 -1.336950510740280151e-01 1.013991311192512512e-01 -1.669436246156692505e-01 -1.909358650445938110e-01 -7.765509933233261108e-02 2.522089481353759766e-01 5.681584402918815613e-02 -2.010563313961029053e-01 -1.038029566407203674e-01 -6.474595516920089722e-02 -4.556713625788688660e-02 9.188137203454971313e-02 5.830841511487960815e-02 1.533831842243671417e-02 2.301377803087234497e-01 -5.879071727395057678e-02 1.539175510406494141e-01 -2.358617186546325684e-01 -6.422384828329086304e-02 -7.876235991716384888e-02 -3.446759283542633057e-01
9.582417458295822144e-02 9.036834537982940674e-02 3.277052342891693115e-01 1.975556463003158569e-01 -2.114032506942749023e-01 -2.377201765775680542e-01 -2.501364946365356445e-01 2.528437972068786621e-01 -5.249111726880073547e-02 -1.704054921865463257e-01 2.631874382495880127e-01 1.807204931974411011e-01 -2.454661019146442413e-02 -7.693034410476684570e-02 7.346259802579879761e-02 -1.719779670238494873e-01 1.558095067739486694e-01 -7.096825540065765381e-02 -1.336937695741653442e-01 -2.427871525287628174e-01 -7.770684361457824707e-02 -5.665142834186553955e-02 -9.313622117042541504e-02 -1.302733123302459717e-01 3.755653649568557739e-02 1.684168577194213867e-01 -1.513030286878347397e-02 3.909286856651306152e-01 -2.107255756855010986e-01 1.000191569328308105e-01 -1.076537296175956726e-01 -2.084794044494628906e-01
2.109660059213638306e-01 3.879468739032745361e-01 4.524995982646942139e-01 6.877541542053222656e-02 -2.037019133567810059e-01 3.186988644301891327e-03 -5.584903061389923096e-02 -6.486050784587860107e-02 3.619578853249549866e-02 -1.156193315982818604e-01 8.756161481142044067e-02 9.637377411127090454e-02 -1.205072738230228424e-02 1.024551540613174438e-01 6.052995845675468445e-02 -6.400242447853088379e-02 8.314893580973148346e-03 6.559085845947265625e-02 -2.377810180187225342e-01 -1.713169515132904053e-01 -7.638346403837203979e-02 -9.961558878421783447e-02 9.779894351959228516e-02 2.101931162178516388e-02 2.107749283313751221e-01 -1.224706880748271942e-02 -3.053742349147796631e-01 1.699334681034088135e-01 1.914879307150840759e-03 2.952453494071960449e-01 -2.485003918409347534e-01 -2.549140751361846924e-01
-8.333316445350646973e-02 5.958384275436401367e-02 2.814143598079681396e-01 -1.738003641366958618e-01 2.115509472787380219e-02 1.110171154141426086e-01 -3.033035062253475189e-02 -2.143283337354660034e-01 2.583039402961730957e-01 -1.232172995805740356e-01 3.926937878131866455e-01 1.189455315470695496e-01 7.410991191864013672e-02 -6.010803952813148499e-02 -1.936955749988555908e-01 -9.254423528909683228e-02 -1.058678254485130310e-01 3.217864632606506348e-01 -8.772000670433044434e-03 -8.548707515001296997e-02 6.829454749822616577e-02 1.781566441059112549e-01 1.517983824014663696e-01 6.640548259019851685e-02 6.212491542100906372e-02 9.470480680465698242e-02 -1.168403401970863342e-01 8.013496547937393188e-02 -1.056213751435279846e-01 2.428631484508514404e-01 -4.704428613185882568e-01 -6.837921589612960815e-02
8.213474601507186890e-02 -5.144262220710515976e-03 3.072013845667243004e-03 1.512482911348342896e-01 -1.291136741638183594e-01 1.001060754060745239e-01 -5.180977657437324524e-02 -2.063548192381858826e-03 -2.506887316703796387e-01 -3.179379403591156006e-01 4.887858331203460693e-01 1.995516270399093628e-01 -1.748213171958923340e-01 1.333148926496505737e-01 6.831486523151397705e-02 -2.750627994537353516e-01 1.001233235001564026e-01 1.517218798398971558e-01 -1.119781509041786194e-01 -3.071241378784179688e-01 1.764315366744995117e-01 1.220807358622550964e-01 1.781332492828369141e-01 -9.718026965856552124e-02 5.405066534876823425e-02 -4.195600003004074097e-02 -1.037210896611213684e-01 8.391929417848587036e-02 -2.349518984556198120e-01 -1.072673201560974121e-01 -2.240655422210693359e-01 -5.591201782226562500e-02
-1.538010090589523315e-01 -1.645380556583404541e-01 3.084703385829925537e-01 1.801668480038642883e-02 -4.407219216227531433e-02 2.677605953067541122e-03 -1.962806880474090576e-01 -1.442678421735763550e-01 -8.072588592767715454e-02 -1.713104248046875000e-01 2.477810531854629517e-01 -6.711693853139877319e-02 2.125647962093353271e-01 4.894347861409187317e-02 -3.807548880577087402e-01 -2.137175947427749634e-01 -5.949605256319046021e-02 3.414990752935409546e-02 -1.022161170840263367e-01 -1.557370573282241821e-01 1.359435319900512695e-01 3.587102293968200684e-01 -1.623533219099044800e-01 7.033219933509826660e-02 1.689942777156829834e-01 -1.894060149788856506e-02 -2.097429037094116211e-01 3.271200060844421387e-01 3.166377777233719826e-03 1.733622401952743530e-01 1.272719204425811768e-01 -9.200684726238250732e-02
3.112647831439971924e-01 4.063646495342254639e-02 1.056387722492218018e-01 9.024026244878768921e-02 2.885750494897365570e-02 -1.481849513947963715e-02 3.992817923426628113e-02 -1.352862454950809479e-02 1.748862117528915405e-01 2.229259014129638672e-01 2.712430953979492188e-01 -6.110680475831031799e-02 -1.793492734432220459e-01 1.844154000282287598e-01 -1.063117682933807373e-01 1.803035140037536621e-01 1.495748162269592285e-01 1.443415284156799316e-01 3.596162050962448120e-02 3.299657255411148071e-02 -2.399205267429351807e-01 1.858460903167724609e-01 9.436117112636566162e-02 -1.701636463403701782e-01 7.912895083427429199e-02 5.734350159764289856e-02 -4.677848517894744873e-01 3.701974153518676758e-01 -6.693132221698760986e-02 1.227449625730514526e-01 1.406752169132232666e-01 -1.773475259542465210e-01
-2.839725092053413391e-02 -9.321083873510360718e-02 -7.975695654749870300e-03 2.130925357341766357e-01 -8.877001702785491943e-02 2.794418036937713623e-01 7.807803899049758911e-02 7.483248412609100342e-02 2.396966964006423950e-01 -3.802923858165740967e-01 4.147835969924926758e-01 3.843148350715637207e-01 -7.930125296115875244e-02 -7.228503935039043427e-03 -8.468546718358993530e-02 -1.923242211341857910e-01 -7.447692006826400757e-02 -1.208643317222595215e-01 -1.571593433618545532e-02 -1.601766347885131836e-01 -5.605436861515045166e-02 2.166162244975566864e-02 -1.090326830744743347e-01 1.383249163627624512e-01 8.887668699026107788e-02 -1.910365000367164612e-02 -1.037787050008773804e-01 1.775381416082382202e-01 -2.051230221986770630e-01 2.780961096286773682e-01 3.795473277568817139e-02 -1.514892578125000000e-01
8.972055464982986450e-02 1.766763627529144287e-01 2.359400689601898193e-01 7.610671967267990112e-02 -2.588751912117004395e-01 2.594940066337585449e-01 -3.115260601043701172e-01 1.195264756679534912e-01 -2.427506148815155029e-01 -2.009603530168533325e-01 3.781784176826477051e-01 3.412972092628479004e-01 -1.828687787055969238e-01 -1.664935350418090820e-01 -8.489400893449783325e-02 -3.563378006219863892e-02 1.477592289447784424e-01 -4.331979900598526001e-03 -9.553103148937225342e-02 -2.454272359609603882e-01 -1.013997644186019897e-01 -2.215559184551239014e-01 4.549419134855270386e-02 3.817232698202133179e-02 -6.626218557357788086e-02 9.464216232299804688e-02 -1.083814725279808044e-01 9.559907764196395874e-02 -1.188453137874603271e-01 -3.397941216826438904e-02 3.954104706645011902e-02 -1.412435621023178101e-01
1.049464792013168335e-01 2.090559154748916626e-01 1.122412532567977905e-01 -5.164103582501411438e-02 1.318011879920959473e-01 8.031146973371505737e-02 -1.003965884447097778e-01 2.671153247356414795e-01 4.422647133469581604e-02 -3.598009943962097168e-01 3.505351841449737549e-01 1.511797755956649780e-01 -1.224712803959846497e-01 1.014800593256950378e-01 -1.212737038731575012e-01 -1.967367976903915405e-01 1.918188184499740601e-01 2.970679104328155518e-02 -9.607569128274917603e-02 2.620467543601989746e-02 1.642874330282211304e-01 1.870425194501876831e-01 -1.468550972640514374e-02 1.066321283578872681e-01 -1.236987039446830750e-01 -1.561387181282043457e-01 -1.529454439878463745e-02 3.174978196620941162e-01 4.886128753423690796e-02 3.493257761001586914e-01 -2.796542644500732422e-01 6.644497811794281006e-02
1.033357903361320496e-01 -1.555850356817245483e-01 1.519448608160018921e-01 1.244813576340675354e-01 2.845704257488250732e-01 -9.727758169174194336e-02 5.154355987906455994e-02 1.187700703740119934e-01 8.131201565265655518e-02 1.379827708005905151e-01 4.407833516597747803e-01 9.949257224798202515e-02 1.978125423192977905e-01 -1.436020713299512863e-02 1.293446719646453857e-01 -2.255334705114364624e-01 2.350902408361434937e-01 -2.392093837261199951e-02 9.793330729007720947e-02 1.272895485162734985e-01 -2.338221296668052673e-02 3.764706850051879883e-02 2.660269290208816528e-02 2.033882290124893188e-01 3.374615684151649475e-02 -2.477384731173515320e-02 -2.740790545940399170e-01 2.805283367633819580e-01 -3.705742955207824707e-01 9.590876847505569458e-02 -1.611034423112869263e-01 -1.698138117790222168e-01
2.655279040336608887e-01 -1.970402151346206665e-01 3.001415133476257324e-01 6.600178778171539307e-03 -1.746209263801574707e-01 -5.765610840171575546e-03 1.011476740241050720e-01 7.796536386013031006e-02 2.136888802051544189e-01 1.825557947158813477e-01 1.970124840736389160e-01 1.024489924311637878e-01 8.943134918808937073e-03 4.629369378089904785e-01 -1.337876021862030029e-01 1.239564046263694763e-01 2.056217789649963379e-01 1.259322613477706909e-01 -1.551973074674606323e-01 1.887906715273857117e-02 5.904807895421981812e-02 8.402486890554428101e-02 1.515014469623565674e-01 4.862248525023460388e-02 8.688608556985855103e-02 1.728617101907730103e-01 -4.929471760988235474e-02 1.427725255489349365e-01 7.918825373053550720e-03 2.645442187786102295e-01 -2.175457328557968140e-01 -2.858145236968994141e-01
1.165913767181336880e-03 5.788104981184005737e-02 1.777443736791610718e-01 1.503559947013854980e-01 -3.273000195622444153e-02 1.924192719161510468e-02 -1.200111210346221924e-01 -2.231983095407485962e-01 2.256249040365219116e-01 1.322239786386489868e-01 2.007399201393127441e-01 1.645952165126800537e-01 1.228673681616783142e-01 4.158421456813812256e-01 7.245261222124099731e-02 -9.708932787179946899e-02 1.655043065547943115e-01 8.795209228992462158e-02 5.211175605654716492e-02 2.319564372301101685e-01 9.330849349498748779e-02 2.370601147413253784e-01 3.901966288685798645e-02 -9.373537451028823853e-02 -4.383820295333862305e-02 5.048520863056182861e-02 -8.211714774370193481e-02 1.298930495977401733e-01 -3.721531033515930176e-01 3.739863038063049316e-01 -7.597135752439498901e-02 -2.433747500181198120e-01
-3.568271175026893616e-02 1.114676073193550110e-01 2.563214004039764404e-01 1.171786859631538391e-01 -1.708910763263702393e-01 -9.419403225183486938e-02 -1.063718274235725403e-01 -2.087149322032928467e-01 2.415942549705505371e-01 2.035098820924758911e-01 3.930226564407348633e-01 1.231555491685867310e-01 7.153836637735366821e-02 3.888969421386718750e-01 5.954990908503532410e-02 -8.369396626949310303e-02 1.516501158475875854e-01 1.044294908642768860e-01 -4.022465646266937256e-02 7.178892195224761963e-02 1.968779601156711578e-02 2.468923181295394897e-01 2.101260051131248474e-02 -1.836348325014114380e-01 -9.283734858036041260e-02 6.409512460231781006e-02 -5.772688612341880798e-02 1.775844097137451172e-01 -2.628144621849060059e-01 2.986923158168792725e-01 -8.684734255075454712e-02 -1.672756522893905640e-01
-1.348989456892013550e-01 -3.495342135429382324e-01 1.809622943401336670e-01 1.355666294693946838e-02 -1.583808511495590210e-01 2.842653095722198486e-01 -1.947927772998809814e-01 -1.648372113704681396e-01 -4.948315024375915527e-02 1.436599642038345337e-01 2.605045735836029053e-01 1.526507642120122910e-02 2.141196727752685547e-01 -5.293728038668632507e-02 -3.051841259002685547e-01 -1.451531797647476196e-01 3.447650372982025146e-01 1.342453509569168091e-01 -4.428393021225929260e-02 -7.194763422012329102e-02 -6.903295218944549561e-02 -7.633660733699798584e-02 -3.922152146697044373e-02 -5.028562992811203003e-02 4.252207279205322266e-02 -1.057383939623832703e-01 -1.697837263345718384e-01 1.183004528284072876e-01 -2.395446151494979858e-01 2.728425860404968262e-01 1.555871516466140747e-01 -1.764279752969741821e-01
-4.458507522940635681e-02 -2.598418891429901123e-01 3.015055954456329346e-01 1.063278317451477051e-01 -2.627376616001129150e-01 1.461450308561325073e-01 -2.583123743534088135e-01 -1.583241298794746399e-02 -1.359549015760421753e-01 -9.717099368572235107e-02 1.379800438880920410e-01 2.226421842351555824e-03 -1.944131567142903805e-03 -2.391680181026458740e-01 -1.742169857025146484e-01 -6.376546807587146759e-03 4.322357773780822754e-01 4.656752198934555054e-02 -8.357018977403640747e-02 -3.017373383045196533e-02 4.927438125014305115e-02 -1.714083701372146606e-01 -7.351344078779220581e-02 8.786772191524505615e-02 5.706426873803138733e-02 2.899384200572967529e-01 -8.077956736087799072e-02 2.157178670167922974e-01 -2.138917446136474609e-01 1.621146649122238159e-01 2.154652625322341919e-01 -1.889180094003677368e-01
2.197498232126235962e-01 6.136339157819747925e-02 2.046020328998565674e-01 5.053914152085781097e-03 1.418365836143493652e-01 -1.304925512522459030e-02 -1.869793795049190521e-02 -2.326732426881790161e-01 -1.472013890743255615e-01 3.821156173944473267e-02 2.982054352760314941e-01 2.003608644008636475e-01 -1.766857653856277466e-01 2.175163626670837402e-01 -2.109147608280181885e-01 -7.053617388010025024e-02 9.743346273899078369e-02 4.192661345005035400e-01 -2.797155976295471191e-01 7.978484034538269043e-02 8.679369837045669556e-02 -1.020382791757583618e-01 3.459421098232269287e-01 -9.896312654018402100e-02 -4.088581074029207230e-03 -9.689394384622573853e-02 -1.220156624913215637e-01 2.145716547966003418e-01 3.470117226243019104e-02 2.046249657869338989e-01 -4.180719610303640366e-03 -1.427102684974670410e-01
2.126922905445098877e-01 3.883067965507507324e-01 3.078784048557281494e-01 2.739085853099822998e-01 -2.587078884243965149e-02 2.833980619907379150e-01 -3.514300659298896790e-02 3.715337440371513367e-02 -1.240925714373588562e-01 -1.119089350104331970e-01 1.172161996364593506e-01 1.362870186567306519e-01 -1.540507972240447998e-01 -1.022858247160911560e-01 -1.271990537643432617e-01 6.593322381377220154e-03 -2.629859745502471924e-02 -2.087327837944030762e-02 -1.247329488396644592e-01 -1.913785785436630249e-01 -6.636235117912292480e-02 -8.932469785213470459e-02 1.702175289392471313e-01 -3.309197351336479187e-02 8.750366978347301483e-03 -1.134302020072937012e-01 -3.756368458271026611e-01 1.663822233676910400e-01 -2.237541526556015015e-01 2.682640850543975830e-01 -1.468790769577026367e-01 -1.371675729751586914e-01
4.701054096221923828e-02 1.594107598066329956e-02 2.655188441276550293e-01 1.652377992868423462e-01 2.876918390393257141e-02 -1.183491200208663940e-01 -8.682120591402053833e-02 1.657855063676834106e-01 -1.096695736050605774e-01 -1.457674950361251831e-01 2.813142240047454834e-01 1.253311187028884888e-01 -1.886878311634063721e-01 -1.132968142628669739e-01 4.138888791203498840e-02 -2.207140997052192688e-02 1.820690780878067017e-01 -2.975611388683319092e-01 -4.336002469062805176e-01 -3.229476511478424072e-01 -5.429839715361595154e-02 2.850583009421825409e-02 -8.387566357851028442e-02 2.635748498141765594e-02 -8.821276575326919556e-02 4.104762151837348938e-02 -2.102549374103546143e-01 3.042113482952117920e-01 -8.377813547849655151e-02 3.574179485440254211e-02 -9.163171797990798950e-02 -2.876057028770446777e-01
5.262651666998863220e-02 6.432473659515380859e-02 1.031274199485778809e-01 -3.145116940140724182e-02 3.644560230895876884e-03 2.968829274177551270e-01 8.795072883367538452e-02 1.249029934406280518e-01 2.046000957489013672e-01 5.790526047348976135e-02 3.185414969921112061e-01 3.909739255905151367e-01 9.521795809268951416e-02 7.318978756666183472e-02 -2.105535864830017090e-01 -3.613599836826324463e-01 1.354223191738128662e-01 -7.570377737283706665e-02 -3.460004627704620361e-01 -2.276482582092285156e-01 6.150935217738151550e-02 7.778436690568923950e-02 2.179537564516067505e-01 -1.515405029058456421e-01 -1.601716317236423492e-02 -1.814954541623592377e-02 -1.402289886027574539e-02 2.180585861206054688e-01 -6.727278232574462891e-02 -1.236317008733749390e-01 -1.651739180088043213e-01 -9.879943728446960449e-02
5.030289292335510254e-02 6.333440542221069336e-02 -1.485806610435247421e-02 1.785137951374053955e-01 -2.034823149442672729e-01 2.194571346044540405e-01 -2.390343993902206421e-01 1.574714481830596924e-02 1.160749793052673340e-01 1.704046875238418579e-01 1.398344188928604126e-01 6.169493496417999268e-02 -2.813894450664520264e-01 -7.138539850711822510e-02 -2.206633985042572021e-01 7.233579643070697784e-03 9.906633943319320679e-02 3.445011675357818604e-01 -1.960325986146926880e-01 -9.625700861215591431e-02 1.996994763612747192e-01 3.399017453193664551e-01 -9.247687458992004395e-02 -5.589831620454788208e-02 -5.267264321446418762e-02 -6.292449682950973511e-02 -3.284784853458404541e-01 1.509917229413986206e-01 -1.702562570571899414e-01 -2.403476973995566368e-03 2.961086332798004150e-01 -1.346997022628784180e-01
1.045399233698844910e-01 6.247974559664726257e-02 5.889632180333137512e-02 1.072752103209495544e-01 8.118908107280731201e-02 -7.601802051067352295e-02 -6.821188330650329590e-02 -1.602285504341125488e-01 1.947970092296600342e-01 -1.459729671478271484e-01 9.780142456293106079e-02 1.399580091238021851e-01 -3.319692015647888184e-01 -1.782674938440322876e-01 -1.083277165889739990e-01 -2.395878136157989502e-01 2.394904643297195435e-01 2.439179122447967529e-01 2.342490293085575104e-02 -1.542792469263076782e-01 -2.297371998429298401e-02 1.188590452075004578e-01 3.446900844573974609e-01 1.320457011461257935e-01 1.132504567503929138e-01 1.069575268775224686e-02 2.274389415979385376e-01 3.260892033576965332e-01 -7.669085171073675156e-03 3.288210332393646240e-01 2.712279558181762695e-02 -2.365199327468872070e-01
-2.954506576061248779e-01 1.829969510436058044e-02 1.897298544645309448e-01 4.916172102093696594e-02 -9.937673807144165039e-02 2.377755939960479736e-02 -1.380388885736465454e-01 9.754750877618789673e-02 1.113869547843933105e-01 -4.047532081604003906e-01 2.090968638658523560e-01 9.218876063823699951e-02 -3.199594840407371521e-02 4.913295060396194458e-02 -3.895979821681976318e-01 8.895284682512283325e-02 1.616756469011306763e-01 2.380300462245941162e-01 1.035265773534774780e-01 -1.224929932504892349e-02 1.821979433298110962e-01 9.598379023373126984e-03 1.264879554510116577e-01 -5.663551762700080872e-02 1.234662830829620361e-01 -8.942678570747375488e-02 -3.285106718540191650e-01 1.333488374948501587e-01 -2.684887945652008057e-01 4.196668043732643127e-02 6.401102244853973389e-02 -2.651635110378265381e-01
2.352102249860763550e-01 -2.557709813117980957e-01 1.093638129532337189e-02 -4.637731239199638367e-02 -1.015245541930198669e-01 9.341584146022796631e-02 -2.509525716304779053e-01 -4.137340933084487915e-02 -6.649331748485565186e-02 -1.395432800054550171e-01 2.978013157844543457e-01 2.188822031021118164e-01 2.707906439900398254e-02 -2.582233846187591553e-01 2.231016308069229126e-01 -2.062522061169147491e-02 1.484719216823577881e-01 2.199304550886154175e-01 -1.959145069122314453e-01 8.255420625209808350e-02 -1.527066081762313843e-01 -1.160852834582328796e-01 -1.399753964506089687e-03 8.833004534244537354e-02 7.041332125663757324e-02 -8.576469868421554565e-02 5.247981846332550049e-02 2.053363323211669922e-01 -3.625055849552154541e-01 1.360590308904647827e-01 -5.891730636358261108e-02 -3.799057900905609131e-01
4.910665005445480347e-02 -2.790977247059345245e-02 2.473125457763671875e-01 6.136369425803422928e-03 -1.589588522911071777e-01 2.399405539035797119e-01 1.072811931371688843e-01 -2.405424565076828003e-01 -1.914872080087661743e-01 -6.189664825797080994e-02 3.169644474983215332e-01 -4.007022827863693237e-02 1.437194943428039551e-01 -1.183787435293197632e-01 -1.198307871818542480e-01 1.131597012281417847e-01 4.973596632480621338e-01 2.778865396976470947e-01 7.907553575932979584e-03 -1.233296319842338562e-01 -2.905819192528724670e-02 1.476449798792600632e-02 -1.260389238595962524e-01 1.504832059144973755e-01 2.549254000186920166e-01 -1.010055020451545715e-01 -7.070112228393554688e-02 1.691384017467498779e-01 -1.303878575563430786e-01 2.136076837778091431e-01 1.461560279130935669e-01 -8.218983560800552368e-02
6.901042163372039795e-02 -2.451875060796737671e-01 1.260256320238113403e-01 -1.858186423778533936e-01 -3.038498461246490479e-01 1.364102512598037720e-01 -8.257653564214706421e-02 -1.181458458304405212e-01 1.443664822727441788e-02 -2.894338071346282959e-01 2.304102033376693726e-01 3.441584408283233643e-01 -2.478829212486743927e-02 -8.338766545057296753e-02 -6.183499470353126526e-02 9.553952515125274658e-02 4.232160449028015137e-01 1.691034138202667236e-01 -1.836232654750347137e-02 -8.216554671525955200e-02 -1.405884772539138794e-01 2.966577932238578796e-02 -1.468286514282226562e-01 1.417281199246644974e-02 1.752667315304279327e-02 -6.863802671432495117e-02 -2.216045111417770386e-01 2.834323942661285400e-01 -9.199297055602073669e-03 2.853677272796630859e-01 4.594182968139648438e-02 -4.091776162385940552e-02
2.858320474624633789e-01 7.752927392721176147e-02 2.461030930280685425e-01 2.464567422866821289e-01 -1.833206228911876678e-02 4.374511167407035828e-02 6.304325908422470093e-02 2.779553830623626709e-02 2.720450460910797119e-01 3.632815554738044739e-03 4.362867176532745361e-01 -2.180222235620021820e-02 -8.123191446065902710e-02 2.466555684804916382e-01 -1.352900564670562744e-01 -5.217181518673896790e-02 1.042956635355949402e-01 -5.340456590056419373e-02 7.149425800889730453e-03 2.731532752513885498e-01 -4.443960264325141907e-03 2.034773379564285278e-01 2.136305868625640869e-01 1.315976381301879883e-01 -6.351897865533828735e-02 -5.798245314508676529e-03 -5.545218288898468018e-02 3.093432188034057617e-01 2.654831856489181519e-02 2.363675534725189209e-01 -1.272583901882171631e-01 -2.496013790369033813e-01
1.228241845965385437e-01 1.174011379480361938e-01 8.657633513212203979e-02 2.899717092514038086e-01 -1.017200797796249390e-01 2.676056623458862305e-01 2.114771157503128052e-01 -1.320778578519821167e-01 1.285437941551208496e-01 -1.393635421991348267e-01 7.923780381679534912e-02 -8.892833441495895386e-02 -1.637545786798000336e-02 -1.874069310724735260e-02 -2.827704250812530518e-01 -4.038272798061370850e-01 1.580468714237213135e-01 2.879012227058410645e-01 -1.135722398757934570e-01 -4.605669993907213211e-03 -2.660653367638587952e-02 -1.575347152538597584e-03 -7.574298232793807983e-02 2.802906930446624756e-02 -1.211459189653396606e-01 -7.914499938488006592e-02 -6.021648272871971130e-02 5.029070973396301270e-01 1.780082657933235168e-02 -2.696999721229076385e-02 -1.669081002473831177e-01 -8.505533635616302490e-02
8.269924670457839966e-03 -5.704997852444648743e-02 7.756198756396770477e-03 2.081098109483718872e-01 -2.615765333175659180e-01 2.610558867454528809e-01 -3.063934147357940674e-01 -9.346958249807357788e-02 5.421341955661773682e-02 -3.693500757217407227e-01 3.098254203796386719e-01 3.440744802355766296e-02 -2.380338311195373535e-01 7.465091347694396973e-02 3.032665140926837921e-02 -1.836736947298049927e-01 1.396117359399795532e-01 1.605349481105804443e-01 -3.294759988784790039e-01 1.275254338979721069e-01 8.033767342567443848e-02 -3.495532320812344551e-03 -1.512324810028076172e-01 -2.269611060619354248e-01 7.359512895345687866e-02 6.465519964694976807e-02 -9.631429612636566162e-02 1.682005226612091064e-01 -6.777276098728179932e-02 3.874160349369049072e-02 -2.668431699275970459e-01 -7.283901423215866089e-02
9.042562544345855713e-02 6.400683522224426270e-02 3.395709991455078125e-01 -1.361419409513473511e-01 -1.500048190355300903e-01 2.648332118988037109e-01 -2.695732191205024719e-02 -2.698945440351963043e-02 3.702852129936218262e-02 -2.630240023136138916e-01 5.376543104648590088e-02 3.253927528858184814e-01 -1.813945770263671875e-01 1.366344243288040161e-01 -8.224799484014511108e-02 -1.098548546433448792e-01 3.787446320056915283e-01 6.856064498424530029e-02 6.657650321722030640e-02 -8.104270696640014648e-02 2.964709140360355377e-02 1.441531628370285034e-01 -8.288275450468063354e-02 1.423841267824172974e-01 2.536098659038543701e-01 -4.394216462969779968e-02 -3.172684907913208008e-01 1.597219854593276978e-01 -1.093209385871887207e-01 3.201514482498168945e-02 2.990281581878662109e-01 8.542209863662719727e-02
9.132529795169830322e-02 -1.814172267913818359e-01 1.273838579654693604e-01 4.986159875988960266e-02 1.670221239328384399e-01 3.800881206989288330e-01 -4.371131584048271179e-02 -1.355755776166915894e-01 -1.192751005291938782e-01 2.254136949777603149e-01 1.234084293246269226e-01 -8.714592456817626953e-02 1.165616065263748169e-01 1.204252615571022034e-02 -2.452078312635421753e-01 -1.261182427406311035e-01 3.359645009040832520e-01 1.043640300631523132e-01 -2.803166508674621582e-01 -2.157674878835678101e-01 1.266380213201045990e-02 4.434201866388320923e-02 -1.243182197213172913e-01 2.632510066032409668e-01 2.782509028911590576e-01 1.136011555790901184e-01 -1.207169145345687866e-01 2.695335149765014648e-01 -7.537175714969635010e-02 1.688513904809951782e-01 1.484149098396301270e-01 1.434100326150655746e-02
3.936713039875030518e-01 2.701686918735504150e-01 2.498497366905212402e-01 1.143544018268585205e-01 -1.666490137577056885e-01 1.150739863514900208e-01 -1.417075395584106445e-01 1.081554219126701355e-01 1.218849867582321167e-01 -7.925208657979965210e-02 2.024075202643871307e-02 1.545142382383346558e-01 -3.669061064720153809e-01 2.908780872821807861e-01 -5.886010453104972839e-02 1.995461285114288330e-01 1.680507957935333252e-01 1.041616052389144897e-01 -9.110457450151443481e-02 7.805101573467254639e-02 6.269171088933944702e-02 -4.832658171653747559e-02 -7.652158290147781372e-02 -2.849438041448593140e-02 3.923282399773597717e-02 1.013870686292648315e-01 -1.348447352647781372e-01 1.031713411211967468e-01 1.760798878967761993e-02 2.049922198057174683e-01 1.998170167207717896e-01 -3.556436598300933838e-01
6.843917071819305420e-02 4.422723129391670227e-02 1.635918915271759033e-01 3.165521100163459778e-02 -1.623480916023254395e-01 1.881438195705413818e-01 1.489824205636978149e-01 -8.137498795986175537e-02 2.398442178964614868e-01 -4.811210185289382935e-02 2.469966858625411987e-01 5.781312659382820129e-02 -9.397755563259124756e-02 7.364904880523681641e-02 5.286094173789024353e-02 -2.011944204568862915e-01 1.477287113666534424e-01 3.091024756431579590e-01 -6.439006328582763672e-02 6.202302500605583191e-02 1.169218420982360840e-01 2.030002772808074951e-01 1.031091958284378052e-01 2.628944814205169678e-01 7.682844251394271851e-02 -3.232350200414657593e-02 4.370064288377761841e-02 1.708467006683349609e-01 -2.639797627925872803e-01 4.336232841014862061e-01 -3.658496141433715820e-01 -6.092477962374687195e-02
-1.912671700119972229e-02 -9.663457423448562622e-02 1.522986739873886108e-01 -5.186774581670761108e-02 -3.664158582687377930e-01 3.240536451339721680e-01 8.520673029124736786e-03 -1.715152859687805176e-01 1.410497575998306274e-01 -3.944628834724426270e-01 4.597853869199752808e-02 1.898602545261383057e-01 3.498761355876922607e-02 6.169319897890090942e-02 -6.383714079856872559e-02 1.175905093550682068e-01 3.338499367237091064e-01 -3.052142634987831116e-02 -1.742765307426452637e-02 1.818888448178768158e-02 1.701836101710796356e-02 -2.396057844161987305e-01 -2.351062605157494545e-03 -6.017705798149108887e-02 1.998769789934158325e-01 4.623240977525711060e-02 -2.698500156402587891e-01 2.371584475040435791e-01 -6.988789886236190796e-02 8.465454727411270142e-02 -1.573843359947204590e-01 -2.770167887210845947e-01
2.068831920623779297e-01 1.564848273992538452e-01 8.715280145406723022e-02 2.227902263402938843e-01 -1.623318195343017578e-01 1.806965842843055725e-02 -6.616098433732986450e-02 3.454891219735145569e-02 -3.805624321103096008e-02 1.362131349742412567e-02 1.229854896664619446e-01 -1.514088083058595657e-02 -2.442711405456066132e-02 3.446521461009979248e-01 -7.405114918947219849e-02 1.540749333798885345e-02 1.770693510770797729e-01 -9.432696551084518433e-02 -1.430471092462539673e-01 -3.938970863819122314e-01 -2.150965332984924316e-01 1.427909284830093384e-01 1.228581815958023071e-01 2.917825877666473389e-01 9.990836679935455322e-02 2.155453711748123169e-01 6.518170237541198730e-03 3.212791085243225098e-01 -1.316362023353576660e-01 2.826950848102569580e-01 2.116018980741500854e-01 -1.290763020515441895e-01
-1.745547503232955933e-01 -1.828495562076568604e-01 1.059827879071235657e-01 -1.091107353568077087e-01 -3.575257062911987305e-01 1.136700361967086792e-01 -1.357258856296539307e-01 -1.667832583189010620e-01 2.301939874887466431e-01 1.063788831233978271e-01 2.154009789228439331e-01 6.991370767354965210e-02 1.606564521789550781e-01 -3.461078181862831116e-02 -5.456719174981117249e-02 -1.313970386981964111e-01 3.804710209369659424e-01 1.934676617383956909e-01 6.432911008596420288e-02 -1.376269012689590454e-01 1.710500866174697876e-01 9.092085063457489014e-02 1.424680650234222412e-01 1.534752547740936279e-01 3.185371309518814087e-02 -3.890292346477508545e-02 -1.627999395132064819e-01 4.450260847806930542e-02 -2.554979026317596436e-01 2.150564044713973999e-01 9.340951591730117798e-02 -3.538687825202941895e-01
1.018932312726974487e-01 2.580467760562896729e-01 7.511407881975173950e-02 1.146153286099433899e-01 -7.422874122858047485e-02 -3.394413739442825317e-02 -8.831712603569030762e-02 1.950482875108718872e-01 1.590311229228973389e-01 4.925604164600372314e-02 3.874467313289642334e-01 1.227724552154541016e-01 -2.413980104029178619e-02 6.499196588993072510e-02 -9.435932338237762451e-02 -2.616704702377319336e-01 1.167960241436958313e-01 3.577076196670532227e-01 -1.428274810314178467e-01 -1.170688718557357788e-01 1.695426404476165771e-01 2.608667016029357910e-01 -2.493180036544799805e-01 2.068795263767242432e-01 -1.139229834079742432e-01 1.064706817269325256e-01 6.760446727275848389e-02 1.329652369022369385e-01 -1.442103385925292969e-01 2.957568168640136719e-01 -1.386913955211639404e-01 -1.585367172956466675e-01
1.236188337206840515e-01 9.115773439407348633e-02 2.804069221019744873e-01 1.145363152027130127e-01 -1.034356728196144104e-01 4.873922094702720642e-02 -1.554764807224273682e-01 -1.367899924516677856e-01 3.260700404644012451e-01 3.545167297124862671e-02 4.177617132663726807e-01 1.691917628049850464e-01 1.193801090121269226e-01 4.187484979629516602e-01 -5.091090872883796692e-02 -8.606404811143875122e-02 1.049284115433692932e-01 1.240329518914222717e-01 -4.420750215649604797e-02 1.647914946079254150e-01 1.764487288892269135e-02 3.033238649368286133e-01 1.549569368362426758e-01 -5.635197088122367859e-02 5.008865147829055786e-02 4.531701281666755676e-02 -4.486431553959846497e-02 -5.490307509899139404e-02 -1.528210490942001343e-01 1.635832488536834717e-01 -2.002359181642532349e-01 -2.087267637252807617e-01
-1.524831056594848633e-01 -9.588822722434997559e-02 2.428139746189117432e-02 9.301633574068546295e-03 -1.571429520845413208e-01 -2.395397573709487915e-01 -1.237885579466819763e-01 5.268367007374763489e-02 2.002115100622177124e-01 6.173205748200416565e-02 3.357658088207244873e-01 -1.804025098681449890e-02 1.154017746448516846e-01 1.744785606861114502e-01 -2.960112392902374268e-01 -1.671830117702484131e-01 -1.013174727559089661e-01 -8.898678421974182129e-02 -1.417643576860427856e-01 -6.813166290521621704e-02 -2.186233550310134888e-01 -2.673029005527496338e-01 9.924488142132759094e-03 -5.386903509497642517e-02 1.395165920257568359e-01 4.036925360560417175e-02 -2.145195603370666504e-01 2.268194109201431274e-01 -2.353989481925964355e-01 1.617750525474548340e-01 -6.744138896465301514e-02 -4.249123632907867432e-01
3.425288572907447815e-02 -3.696306645870208740e-01 3.970011770725250244e-01 1.839186549186706543e-01 -9.939312189817428589e-02 2.917728424072265625e-01 -2.821435928344726562e-01 7.952401041984558105e-02 -7.954724878072738647e-02 1.005204468965530396e-01 1.509676873683929443e-01 -1.923487484455108643e-01 1.452309340238571167e-01 -7.802882045507431030e-02 -5.410670116543769836e-02 9.529112279415130615e-02 6.729904562234878540e-02 1.304074563086032867e-02 -1.705642789602279663e-01 -4.761417582631111145e-02 -1.028229668736457825e-02 -7.238764315843582153e-02 5.431554466485977173e-02 -8.215828798711299896e-03 -5.540656298398971558e-02 1.001941636204719543e-01 -2.850326001644134521e-01 1.589720547199249268e-01 -2.873304486274719238e-01 4.579784581437706947e-04 1.687586158514022827e-01 -3.151663243770599365e-01
-5.479196086525917053e-03 6.176272779703140259e-02 8.091149479150772095e-02 1.259137988090515137e-01 -1.312813460826873779e-01 1.710618883371353149e-01 -1.464927345514297485e-01 -2.252379804849624634e-01 -2.713961303234100342e-01 -2.488246113061904907e-01 2.830953299999237061e-01 4.394611418247222900e-01 1.834792783483862877e-03 5.584022402763366699e-02 2.601170353591442108e-02 -1.585723459720611572e-01 9.260318428277969360e-02 2.388961762189865112e-01 -1.499728262424468994e-01 -2.831814587116241455e-01 2.768140435218811035e-01 -8.289275690913200378e-03 1.281715184450149536e-01 -5.250136181712150574e-02 -1.510017961263656616e-01 -1.615340113639831543e-01 -1.259539276361465454e-01 2.063668221235275269e-01 -1.742614805698394775e-01 -1.849120110273361206e-02 -4.249338060617446899e-02 -1.149472370743751526e-01
-1.998714916408061981e-02 -1.028070971369743347e-01 8.134965598583221436e-02 1.267751753330230713e-01 -1.174390837550163269e-01 2.611767649650573730e-01 -1.012364774942398071e-01 -2.582692168653011322e-02 1.929525099694728851e-02 -4.779597222805023193e-01 2.238515913486480713e-01 2.186674922704696655e-01 -2.987733781337738037e-01 2.317880392074584961e-01 -3.388855457305908203e-01 1.868802011013031006e-01 6.603289395570755005e-02 2.321497350931167603e-01 3.079362772405147552e-02 -3.532074764370918274e-02 -1.303455680608749390e-01 7.819001376628875732e-02 -6.791930645704269409e-02 2.032603509724140167e-02 -7.036572322249412537e-03 4.692821949720382690e-02 -1.707035899162292480e-01 1.435023099184036255e-01 -2.956943809986114502e-01 2.974962070584297180e-02 1.472196877002716064e-01 -5.797465518116950989e-02
3.656264245510101318e-01 1.504932940006256104e-01 2.200667709112167358e-01 7.291791029274463654e-03 -2.424808293581008911e-01 -1.763118058443069458e-01 9.388457052409648895e-03 4.566644132137298584e-02 -1.240165084600448608e-01 -1.386800557374954224e-01 -1.413763687014579773e-02 9.897313266992568970e-02 2.079705707728862762e-02 -2.963483100757002831e-03 -4.154348373413085938e-02 -1.818736083805561066e-02 2.262807786464691162e-01 -8.822720497846603394e-02 -1.786120682954788208e-01 -3.826798498630523682e-01 -1.051104962825775146e-01 5.706858821213245392e-03 4.705294594168663025e-02 8.068131655454635620e-02 6.675271689891815186e-02 1.917859762907028198e-01 -1.632114127278327942e-02 4.381804168224334717e-01 -1.995944976806640625e-01 9.773878008127212524e-02 4.855532571673393250e-02 -3.370940089225769043e-01
2.853137254714965820e-01 4.895589500665664673e-02 2.992570996284484863e-01 1.811193116009235382e-02 1.057342663407325745e-01 -2.477432368323206902e-03 7.667963206768035889e-02 -6.976663321256637573e-02 -1.376054715365171432e-02 6.754677742719650269e-02 4.786806404590606689e-01 2.288201451301574707e-01 -2.054700702428817749e-01 4.405440762639045715e-02 -2.567212581634521484e-01 -9.278124570846557617e-02 5.489325895905494690e-02 4.228389263153076172e-01 -1.194326281547546387e-01 9.615019708871841431e-02 9.249909222126007080e-02 -4.204422235488891602e-02 2.808414101600646973e-01 -5.553847923874855042e-02 8.493511378765106201e-02 -1.687168627977371216e-01 -5.095463991165161133e-02 1.233228519558906555e-01 1.422287058085203171e-02 1.458335071802139282e-01 6.052090972661972046e-02 -1.524890065193176270e-01
2.080857055261731148e-03 -9.213637560606002808e-02 3.548684716224670410e-01 4.920360818505287170e-02 -1.235986873507499695e-01 3.070782423019409180e-01 7.652226090431213379e-02 -1.450434774160385132e-01 -1.018256843090057373e-01 -2.573344409465789795e-01 2.623012363910675049e-01 1.785368919372558594e-01 1.655121520161628723e-02 9.076933562755584717e-02 -2.014467269182205200e-01 -3.197305276989936829e-02 3.114001154899597168e-01 4.385068267583847046e-02 2.939743697643280029e-01 5.250578001141548157e-02 9.801857173442840576e-02 -1.554586738348007202e-02 -1.706972531974315643e-02 1.330688893795013428e-01 1.580610424280166626e-01 2.089528739452362061e-02 -3.094099164009094238e-01 1.312612146139144897e-01 -1.773870289325714111e-01 1.589100509881973267e-01 2.610750198364257812e-01 -1.418549865484237671e-01
3.605507612228393555e-01 2.751733064651489258e-01 4.527603685855865479e-01 1.041508018970489502e-01 -2.593593597412109375e-01 -3.233327344059944153e-02 3.795189037919044495e-02 -4.071586579084396362e-02 1.054133772850036621e-01 -2.262620627880096436e-01 3.229035437107086182e-01 7.376917451620101929e-02 -8.099658414721488953e-03 5.127128213644027710e-02 -6.645873654633760452e-03 1.563888415694236755e-02 -2.053958028554916382e-01 1.382301095873117447e-02 1.544461934827268124e-03 1.189282257109880447e-02 1.207993458956480026e-02 2.018312551081180573e-02 1.313846465200185776e-02 2.858054637908935547e-02 2.203689813613891602e-01 -5.397313833236694336e-02 -3.226464688777923584e-01 1.257093399763107300e-01 -1.265533566474914551e-01 2.499528825283050537e-01 3.512175381183624268e-02 -1.920015215873718262e-01
2.862416021525859833e-02 -2.437728345394134521e-01 -3.575119003653526306e-02 -2.739046234637498856e-03 -3.877013176679611206e-02 3.542014658451080322e-01 -1.811835616827011108e-01 -2.117663621902465820e-01 2.411736547946929932e-01 -6.974700838327407837e-02 1.534723788499832153e-01 2.036065161228179932e-01 9.843946248292922974e-02 6.777752935886383057e-02 -6.765052676200866699e-02 -1.948646008968353271e-01 3.372204601764678955e-01 8.093446493148803711e-02 -2.138639688491821289e-01 9.437169134616851807e-02 7.452936470508575439e-02 1.850064098834991455e-01 -1.067010015249252319e-01 2.340140789747238159e-01 1.358358860015869141e-01 -1.529202461242675781e-01 -9.857769310474395752e-02 5.339882895350456238e-02 -3.278251588344573975e-01 3.870086744427680969e-02 1.926092356443405151e-01 -2.600998878479003906e-01
-1.825765706598758698e-02 -2.881809882819652557e-02 2.206247448921203613e-01 2.130915224552154541e-01 -1.085209324955940247e-01 3.186184465885162354e-01 1.450242847204208374e-01 -1.495856344699859619e-01 3.378803282976150513e-02 8.841714821755886078e-03 1.749496161937713623e-01 -1.689451746642589569e-02 -4.063156619668006897e-02 2.875601947307586670e-01 1.654880344867706299e-01 6.899613887071609497e-02 -4.527535755187273026e-03 5.449124728329479694e-04 -1.640618145465850830e-01 -1.104740723967552185e-01 6.685482710599899292e-02 3.473441898822784424e-01 -2.261632084846496582e-01 -1.801180541515350342e-01 -4.486126452684402466e-02 5.856978893280029297e-02 -2.284322828054428101e-01 2.749693095684051514e-01 1.102644428610801697e-01 2.356977164745330811e-01 -5.613670498132705688e-02 -3.840608000755310059e-01
2.131547182798385620e-01 -1.241979887709021568e-03 4.907850176095962524e-02 -3.882045298814773560e-02 8.310967683792114258e-02 9.836172312498092651e-02 3.621055930852890015e-02 -1.683373153209686279e-01 -6.518061738461256027e-03 -6.583108007907867432e-02 1.445260345935821533e-01 2.387628257274627686e-01 7.150206714868545532e-03 -1.479335576295852661e-01 3.450505435466766357e-02 6.714920164085924625e-04 3.010959029197692871e-01 3.678841292858123779e-01 -7.089322060346603394e-02 -3.035856876522302628e-03 -1.630903929471969604e-01 -1.537874806672334671e-02 -8.288270235061645508e-02 2.449295669794082642e-02 -1.015589460730552673e-01 -1.182285249233245850e-01 -6.800305843353271484e-02 2.426698356866836548e-01 -5.504129528999328613e-01 1.849855482578277588e-01 8.824770897626876831e-02 -3.176704943180084229e-01
3.186212778091430664e-01 2.919507324695587158e-01 2.020948082208633423e-01 2.455442696809768677e-01 -5.210840329527854919e-02 -5.730058066546916962e-03 -1.919805258512496948e-01 2.848819829523563385e-02 7.613898068666458130e-02 2.764010056853294373e-02 -4.846585914492607117e-02 2.540018036961555481e-02 -2.934458255767822266e-01 1.930553466081619263e-01 -4.153845831751823425e-02 2.099405825138092041e-01 1.246500313282012939e-01 8.292157202959060669e-02 -1.737653762102127075e-01 8.289466612040996552e-03 8.278694003820419312e-02 3.796551004052162170e-02 -7.302619516849517822e-02 -1.964188218116760254e-01 1.015799492597579956e-01 1.303443461656570435e-01 -8.248450607061386108e-02 2.583063244819641113e-01 -1.226421371102333069e-01 2.596084177494049072e-01 8.934938162565231323e-02 -4.436419308185577393e-01
1.610172688961029053e-01 3.322570025920867920e-02 6.730424612760543823e-02 1.177208572626113892e-01 1.094489842653274536e-01 7.153122872114181519e-02 -2.206567227840423584e-01 8.895287662744522095e-02 8.730547875165939331e-02 3.232790529727935791e-01 1.413089931011199951e-01 3.363272845745086670e-01 -1.007037144154310226e-02 -2.426143288612365723e-01 -2.508890032768249512e-01 -5.452327895909547806e-03 2.631881833076477051e-01 5.947172269225120544e-02 -1.606075614690780640e-01 -2.149826586246490479e-01 -1.580133140087127686e-01 7.901800423860549927e-02 6.961351633071899414e-02 -4.476186260581016541e-02 -1.340160965919494629e-01 -6.651746481657028198e-02 -2.464635968208312988e-01 2.328300327062606812e-01 -3.284555673599243164e-01 4.092628508806228638e-02 2.026300430297851562e-01 -2.071105092763900757e-01
2.216867804527282715e-01 -2.133255302906036377e-01 2.355642914772033691e-01 -9.594237804412841797e-02 1.723327636718750000e-01 1.497828960418701172e-01 -1.675817519426345825e-01 1.475189030170440674e-01 4.353405162692070007e-02 -1.990386843681335449e-01 1.730253249406814575e-01 7.366614043712615967e-02 3.265447914600372314e-02 2.619937062263488770e-01 -3.947473596781492233e-03 -1.005406156182289124e-01 2.688078209757804871e-02 2.919518351554870605e-01 -2.004856318235397339e-01 2.543491423130035400e-01 3.731298819184303284e-02 -1.065103858709335327e-01 -2.056999951601028442e-01 -3.004584312438964844e-01 3.396184742450714111e-02 2.578205429017543793e-02 -2.019866183400154114e-02 2.841456234455108643e-01 -3.418511450290679932e-01 6.602617353200912476e-02 -1.263759881258010864e-01 -1.601162403821945190e-01
-5.236544087529182434e-02 -1.687771826982498169e-01 1.763547062873840332e-01 3.068954050540924072e-01 -2.684221565723419189e-01 2.470728158950805664e-01 -1.157693117856979370e-01 -6.183628365397453308e-02 1.109491959214210510e-01 -1.156204640865325928e-01 3.021933138370513916e-01 -6.895381957292556763e-02 5.036073178052902222e-02 1.483043134212493896e-01 -4.443007707595825195e-02 -4.695776104927062988e-01 2.658340334892272949e-01 2.599957883358001709e-01 -4.171237722039222717e-02 7.244990766048431396e-02 4.434824734926223755e-02 -2.616045251488685608e-02 3.662370890378952026e-02 1.837843358516693115e-01 7.455713301897048950e-02 7.240234315395355225e-02 1.621933728456497192e-01 1.376774907112121582e-01 -1.930881738662719727e-01 9.735032916069030762e-02 -1.131518781185150146e-01 -1.604815125465393066e-01
-2.893665730953216553e-01 7.296629995107650757e-02 1.763715408742427826e-02 2.097002044320106506e-02 -7.279836386442184448e-02 1.663556098937988281e-01 -1.048877388238906860e-01 -3.497852478176355362e-03 7.124029844999313354e-02 -1.782929897308349609e-01 2.423408925533294678e-01 2.234779298305511475e-02 7.957171648740768433e-02 4.292477369308471680e-01 2.541608735918998718e-02 -2.644390761852264404e-01 3.681819438934326172e-01 1.165146306157112122e-01 9.688057750463485718e-02 1.410919278860092163e-01 -5.399802327156066895e-02 2.046961933374404907e-01 -4.611787945032119751e-02 -6.561122089624404907e-02 8.175911381840705872e-03 -8.292357623577117920e-02 -1.760085076093673706e-01 8.943301439285278320e-02 -1.305668894201517105e-02 2.196839451789855957e-01 5.981774628162384033e-02 -4.258505702018737793e-01
-1.810498088598251343e-01 1.156811937689781189e-01 4.248963296413421631e-02 -1.293830573558807373e-01 8.937552571296691895e-02 -2.001647651195526123e-01 -1.990423202514648438e-01 2.006736770272254944e-02 1.469030082225799561e-01 -1.159037724137306213e-01 2.254542857408523560e-01 4.239511489868164062e-02 -1.096001267433166504e-01 3.627784252166748047e-01 1.813263297080993652e-01 -1.207172349095344543e-01 3.636775016784667969e-01 3.060822784900665283e-01 -3.648783862590789795e-01 -8.396513760089874268e-02 -1.785150356590747833e-02 -1.056128665804862976e-01 -3.071836894378066063e-03 1.114750728011131287e-01 1.159430742263793945e-01 1.037373789586126804e-03 -1.878203451633453369e-01 2.209347784519195557e-01 -9.843273460865020752e-02 3.973731026053428650e-02 2.632664144039154053e-01 -1.878290250897407532e-02
-5.335271731019020081e-02 1.505525782704353333e-02 5.367700383067131042e-02 3.849388286471366882e-02 -8.645686507225036621e-02 -8.254205435514450073e-02 -1.583183705806732178e-01 -3.053388893604278564e-01 -7.712721358984708786e-03 -3.810676038265228271e-01 1.314759701490402222e-01 -1.513726115226745605e-01 -2.101741880178451538e-01 -5.158517509698867798e-02 -5.952417105436325073e-02 -1.223735511302947998e-01 4.144984483718872070e-01 3.173303306102752686e-01 5.891700088977813721e-02 -1.018521282821893692e-02 1.427146606147289276e-02 1.283565908670425415e-01 2.646701037883758545e-01 4.438091069459915161e-02 -5.997870466671884060e-04 7.646320015192031860e-02 1.651869527995586395e-02 2.272419035434722900e-01 -1.459907442331314087e-01 1.335945725440979004e-01 -2.512313723564147949e-01 -2.904081642627716064e-01
1.580854803323745728e-01 -2.237314432859420776e-01 1.260214000940322876e-01 9.409970790147781372e-02 -1.806647330522537231e-02 -2.323907986283302307e-02 1.651232503354549408e-02 -1.088510751724243164e-01 3.079677224159240723e-01 -1.772940345108509064e-02 8.899957686662673950e-02 1.152349784970283508e-01 -1.497117280960083008e-01 6.058199703693389893e-02 -1.805147528648376465e-01 5.896247178316116333e-02 2.507123649120330811e-01 5.258177220821380615e-02 -3.016796112060546875e-01 8.018408715724945068e-02 -2.021045424044132233e-02 2.710288166999816895e-01 3.015601634979248047e-01 3.433432057499885559e-02 7.064890116453170776e-02 1.277449429035186768e-01 -1.032662093639373779e-01 1.373984366655349731e-01 7.458925712853670120e-03 2.460360676050186157e-01 -2.642604112625122070e-01 -4.454275071620941162e-01
1.448388677090406418e-02 3.334030881524085999e-02 2.384628057479858398e-01 -1.745860874652862549e-01 -1.170485764741897583e-01 2.369708865880966187e-01 2.594178318977355957e-01 -1.654982268810272217e-01 5.782637000083923340e-02 -6.859218329191207886e-02 3.379388451576232910e-01 2.618594467639923096e-01 -1.577082835137844086e-02 9.708378463983535767e-02 -2.652729749679565430e-01 -1.113406475633382797e-02 3.315199017524719238e-01 1.167205497622489929e-01 4.388602450489997864e-03 -1.046318113803863525e-01 -2.493869327008724213e-02 -9.991177171468734741e-02 -1.386970728635787964e-01 1.697136312723159790e-01 1.780291497707366943e-01 -4.167539998888969421e-02 -3.138107955455780029e-01 9.177723526954650879e-02 -1.552571505308151245e-01 -2.597323618829250336e-02 2.679609060287475586e-01 -2.138867527246475220e-01
-1.038102805614471436e-01 1.040518730878829956e-01 1.488112807273864746e-01 8.429190516471862793e-02 -2.295473664999008179e-01 1.244586780667304993e-01 2.065015286207199097e-01 9.401413798332214355e-02 -1.880456954240798950e-01 -1.455227732658386230e-01 4.229299426078796387e-01 3.463990390300750732e-01 -1.129956394433975220e-01 2.502069473266601562e-01 -1.307868063449859619e-01 -3.215504586696624756e-01 5.036306753754615784e-02 2.145910114049911499e-01 -2.321995049715042114e-01 -2.269484251737594604e-01 1.292675454169511795e-02 -4.744126275181770325e-02 2.073574364185333252e-01 -9.467516839504241943e-02 -1.179613173007965088e-01 4.170076921582221985e-02 -8.193885535001754761e-02 2.342947758734226227e-02 -4.996284097433090210e-02 -1.267952024936676025e-01 -1.048784926533699036e-01 -1.316660195589065552e-01
1.640620529651641846e-01 9.047652781009674072e-02 3.342199027538299561e-01 -8.428514003753662109e-02 -1.149907559156417847e-01 -1.012243703007698059e-01 -2.590683102607727051e-01 -5.969832092523574829e-02 1.601449251174926758e-01 2.091034501791000366e-01 1.860087662935256958e-01 1.229971274733543396e-01 2.900813519954681396e-02 -1.213562488555908203e-01 -1.968010365962982178e-01 2.022789791226387024e-02 1.816433519124984741e-01 -1.944594234228134155e-01 -3.441034853458404541e-01 4.341161809861660004e-03 -3.274849355220794678e-01 7.545621693134307861e-02 -2.635269798338413239e-02 3.895730152726173401e-02 -3.254415467381477356e-02 1.915276646614074707e-01 -3.998095393180847168e-01 1.020540297031402588e-01 -6.462395936250686646e-02 5.338178947567939758e-02 -2.338548749685287476e-01 -6.347229331731796265e-02
1.643805801868438721e-01 3.204344306141138077e-03 1.394883841276168823e-01 -4.340641200542449951e-02 1.681607514619827271e-01 -1.043269261717796326e-01 5.551565438508987427e-02 -2.586061358451843262e-01 -1.940159648656845093e-01 -7.756946235895156860e-02 3.832533955574035645e-01 7.347390055656433105e-02 -2.321014553308486938e-01 5.478252470493316650e-02 -2.094244211912155151e-01 -2.028003893792629242e-02 7.211765646934509277e-02 3.114590346813201904e-01 -1.846103817224502563e-01 -4.979505389928817749e-02 1.937913447618484497e-01 -1.222128719091415405e-01 3.328330814838409424e-01 -1.364098191261291504e-01 -5.665424466133117676e-02 -8.719604462385177612e-02 -2.831924557685852051e-01 1.512799113988876343e-01 -1.114399880170822144e-01 3.034321069717407227e-01 2.826052345335483551e-02 -7.479177415370941162e-02
2.912192940711975098e-01 1.336499899625778198e-01 3.042631745338439941e-01 -2.194270864129066467e-02 1.180979758501052856e-01 1.994360797107219696e-02 -6.742604821920394897e-02 -1.273485869169235229e-01 4.768882691860198975e-02 8.744462393224239349e-03 4.292067289352416992e-01 1.478291600942611694e-01 -3.027882874011993408e-01 8.219084143638610840e-02 -3.059886991977691650e-01 -1.570189595222473145e-01 1.040670275688171387e-02 2.604577243328094482e-01 -1.505240797996520996e-01 1.186964213848114014e-01 3.690690547227859497e-02 -2.621584944427013397e-02 2.329867929220199585e-01 -1.221772059798240662e-01 1.230174973607063293e-01 -1.681144386529922485e-01 -1.448061317205429077e-01 1.574839055538177490e-01 -3.035753220319747925e-02 1.928839236497879028e-01 -1.781984716653823853e-01 -9.498080611228942871e-02
4.195505082607269287e-01 2.332014590501785278e-01 3.590098321437835693e-01 7.999985665082931519e-02 -2.299124449491500854e-01 -5.148775130510330200e-02 2.377758733928203583e-02 1.478766202926635742e-01 1.118489801883697510e-01 -2.714243531227111816e-01 -1.729460246860980988e-02 3.988548368215560913e-02 3.507045283913612366e-02 -4.232187569141387939e-02 -7.546771317720413208e-02 1.469059884548187256e-01 2.574229836463928223e-01 1.262280996888875961e-02 -1.726573109626770020e-01 -7.581605762243270874e-02 8.840386569499969482e-02 -1.065733283758163452e-01 2.276414930820465088e-01 1.206415817141532898e-01 4.981967061758041382e-02 7.709193229675292969e-02 -8.462055772542953491e-02 3.461810648441314697e-01 -1.892990022897720337e-01 -5.530359596014022827e-02 7.170239835977554321e-02 -2.664587497711181641e-01
-1.647467464208602905e-01 -9.303575754165649414e-02 2.388219535350799561e-01 1.861631572246551514e-01 -9.076438099145889282e-02 2.464471161365509033e-01 2.940309932455420494e-03 -7.171428948640823364e-02 2.272875756025314331e-01 -4.787467122077941895e-01 3.347215056419372559e-01 1.888952106237411499e-01 -2.001034319400787354e-01 4.832546785473823547e-02 -3.840965926647186279e-01 2.032019756734371185e-02 3.308269754052162170e-02 1.330989599227905273e-01 -1.145377308130264282e-01 6.286206841468811035e-02 2.975063212215900421e-02 1.606479138135910034e-01 -2.084332332015037537e-02 3.839332610368728638e-03 -3.726033121347427368e-02 -7.081345468759536743e-02 -8.087344467639923096e-02 5.357880517840385437e-02 -2.273343056440353394e-01 7.274074107408523560e-02 1.852906048297882080e-01 -9.667148441076278687e-02
-5.788924172520637512e-02 4.064345359802246094e-01 3.789535164833068848e-01 -1.252627074718475342e-01 -1.373599916696548462e-01 1.840173453092575073e-01 -9.367193281650543213e-02 -6.307001411914825439e-02 -2.709913253784179688e-01 -2.922295592725276947e-02 2.630788981914520264e-01 2.005892395973205566e-01 -6.666435301303863525e-02 8.371355384588241577e-02 1.079939976334571838e-01 -4.237166047096252441e-01 3.085257299244403839e-02 3.251557052135467529e-02 -6.511496752500534058e-02 -7.101235538721084595e-02 2.787575870752334595e-02 4.694219678640365601e-02 5.748433177359402180e-04 1.409320235252380371e-01 1.582649163901805878e-02 1.434143334627151489e-01 -1.000367924571037292e-01 1.164059266448020935e-01 -1.698376387357711792e-01 1.724932938814163208e-01 -1.500446349382400513e-01 -2.463150173425674438e-01
-7.284696679562330246e-03 -1.479876190423965454e-01 1.201148852705955505e-01 -6.957822293043136597e-02 -3.605353832244873047e-01 2.156387567520141602e-01 -6.745611876249313354e-02 -1.283970326185226440e-01 7.225321233272552490e-02 -2.455755025148391724e-01 2.322653494775295258e-02 3.201496601104736328e-01 -5.412692949175834656e-02 -1.008023098111152649e-01 -4.251506179571151733e-02 8.839968591928482056e-02 4.671822786331176758e-01 -7.098090648651123047e-02 -1.734985411167144775e-01 8.938692510128021240e-02 4.737482592463493347e-02 -3.991658240556716919e-02 -6.211211904883384705e-02 -1.180754899978637695e-01 4.884722456336021423e-02 2.695564180612564087e-03 -2.079420089721679688e-01 1.383638381958007812e-01 -1.725500077009201050e-01 2.077294290065765381e-01 -1.650887131690979004e-01 -3.492795228958129883e-01
1.414600759744644165e-01 4.139690473675727844e-02 4.155006706714630127e-01 -2.099383771419525146e-01 1.039359569549560547e-01 4.730795044451951981e-03 -3.447309732437133789e-01 -1.794698387384414673e-01 2.255068719387054443e-01 2.373885363340377808e-02 9.171040356159210205e-02 2.166608870029449463e-01 -1.078320667147636414e-01 -6.434328854084014893e-02 -1.567850708961486816e-01 -2.866345345973968506e-01 1.928845345973968506e-01 1.485049538314342499e-02 -1.528652757406234741e-01 -2.979837357997894287e-02 1.528955549001693726e-01 -5.609937757253646851e-02 -9.978754445910453796e-03 1.564480960369110107e-01 -1.324975788593292236e-01 1.795094609260559082e-01 -2.711528837680816650e-01 8.218032121658325195e-02 -1.679012775421142578e-01 3.006757199764251709e-01 3.757813945412635803e-02 8.695977181196212769e-02
1.354089193046092987e-02 -1.001129075884819031e-01 -1.458086818456649780e-01 2.009095810353755951e-02 2.535724341869354248e-01 -5.174519121646881104e-02 -1.747106462717056274e-01 6.207596510648727417e-02 -1.359457522630691528e-01 9.417401254177093506e-02 2.655985951423645020e-01 1.416962742805480957e-01 1.004626527428627014e-01 -2.152606844902038574e-01 1.348039656877517700e-01 -2.094369530677795410e-01 3.533612191677093506e-01 1.878064572811126709e-01 -1.148315668106079102e-01 -5.888113379478454590e-02 4.531404003500938416e-02 4.751805216073989868e-02 -1.363472789525985718e-01 1.103273332118988037e-01 1.164440810680389404e-01 -2.022330313920974731e-01 -1.773210614919662476e-01 2.264840155839920044e-01 -3.658391833305358887e-01 2.909087538719177246e-01 -1.477239131927490234e-01 -2.024691253900527954e-01
1.671548485755920410e-01 1.027192622423171997e-01 2.687005698680877686e-01 2.275387942790985107e-01 1.494064331054687500e-01 3.684604763984680176e-01 -2.303469628095626831e-01 -5.147190019488334656e-02 -1.004532948136329651e-01 3.245801851153373718e-02 4.737135171890258789e-01 4.511183127760887146e-02 7.716813590377569199e-03 4.541056230664253235e-02 4.586714785546064377e-03 -3.987612426280975342e-01 9.504931420087814331e-02 -2.161851674318313599e-01 1.608781963586807251e-01 -1.165771558880805969e-01 7.488939166069030762e-02 -6.401646137237548828e-02 6.668040528893470764e-03 2.617734856903553009e-02 1.855763373896479607e-03 7.857427746057510376e-02 -1.436212211847305298e-01 6.966036558151245117e-02 -9.900594502687454224e-02 3.919618949294090271e-02 -3.475453332066535950e-02 -2.740810513496398926e-01
4.301644489169120789e-02 -1.001183167099952698e-01 -1.921222545206546783e-02 9.763783775269985199e-03 -2.907675504684448242e-01 2.110265642404556274e-01 1.082279980182647705e-01 1.544496230781078339e-02 1.581036150455474854e-01 -3.908120691776275635e-01 4.828905463218688965e-01 2.037205547094345093e-01 -7.094313949346542358e-02 1.185985431075096130e-01 -4.879394918680191040e-02 -1.843225210905075073e-02 1.104206368327140808e-01 -4.552583396434783936e-02 4.712171852588653564e-02 3.052063882350921631e-01 7.118883728981018066e-02 -8.230099081993103027e-02 -1.118506789207458496e-01 -2.809432707726955414e-02 2.000319212675094604e-01 1.894305497407913208e-01 -2.774375081062316895e-01 5.491405725479125977e-02 -8.543064445257186890e-02 1.473146080970764160e-01 1.588489711284637451e-01 -1.658360809087753296e-01
7.494138926267623901e-02 6.817652285099029541e-02 1.529484391212463379e-01 -1.482702791690826416e-01 -1.472043544054031372e-01 2.545726895332336426e-01 2.984231151640415192e-02 -2.296659946441650391e-01 -8.856199681758880615e-02 -2.429202347993850708e-01 3.731788694858551025e-01 8.844801783561706543e-02 -5.076541379094123840e-02 1.119578555226325989e-01 -4.176121950149536133e-01 3.194156661629676819e-02 2.788656651973724365e-01 7.386913895606994629e-02 1.831047981977462769e-01 -2.404789999127388000e-02 1.631958186626434326e-01 -1.540288478136062622e-01 -3.937524557113647461e-02 8.384192734956741333e-02 1.145432069897651672e-01 -9.704049676656723022e-03 -2.676359713077545166e-01 2.382255643606185913e-01 -1.001636385917663574e-01 6.362804025411605835e-02 2.288589775562286377e-01 -1.243211701512336731e-01
3.670871630311012268e-02 2.629798352718353271e-01 2.498295903205871582e-01 8.697588741779327393e-02 -1.230669394135475159e-01 -3.090155124664306641e-01 -2.205505520105361938e-01 2.094863355159759521e-01 -7.507587224245071411e-02 -7.290557026863098145e-02 2.946525514125823975e-01 2.636713385581970215e-01 -1.606225073337554932e-01 -6.610026955604553223e-02 -1.575820446014404297e-01 -1.665176302194595337e-01 3.107756935060024261e-02 1.412123590707778931e-01 -1.421480178833007812e-01 -2.692442536354064941e-01 -5.232829973101615906e-02 3.953935205936431885e-02 7.617861032485961914e-02 7.412137836217880249e-02 -2.761873789131641388e-02 2.173113822937011719e-01 -7.466820627450942993e-02 2.827565670013427734e-01 -2.492529451847076416e-01 1.989019662141799927e-01 -1.921544373035430908e-01 -7.069622725248336792e-02
8.859083801507949829e-02 -1.092088222503662109e-01 2.656844556331634521e-01 2.964697778224945068e-01 -2.773399055004119873e-01 6.567177921533584595e-02 -2.906400263309478760e-01 1.142451018095016479e-01 -1.913967728614807129e-01 5.976013839244842529e-02 5.901209637522697449e-02 -4.250137507915496826e-02 1.562217622995376587e-02 -2.634624717757105827e-03 7.094231247901916504e-02 -2.981022000312805176e-01 1.205876395106315613e-01 -4.715720191597938538e-03 -2.039369195699691772e-01 -2.547116577625274658e-01 -3.701486438512802124e-02 -1.298107504844665527e-01 1.785185746848583221e-02 1.144736185669898987e-01 2.976498305797576904e-01 -1.577094793319702148e-01 -5.114398896694183350e-03 3.132795691490173340e-01 -2.621535658836364746e-01 4.002474993467330933e-02 -1.411152165383100510e-02 -2.617401182651519775e-01
2.190799862146377563e-01 1.624714136123657227e-01 1.895154714584350586e-01 1.576912403106689453e-01 -5.483700707554817200e-02 1.909741312265396118e-01 -6.237505376338958740e-02 7.866299897432327271e-02 1.117451116442680359e-01 -1.027612611651420593e-01 1.122698113322257996e-01 -8.220006711781024933e-03 1.309171617031097412e-01 2.100426703691482544e-01 2.024834230542182922e-02 -2.715949416160583496e-01 6.265599280595779419e-02 1.717578619718551636e-01 -1.215880215167999268e-01 -8.949858695268630981e-02 -1.599930971860885620e-01 -2.344160676002502441e-01 -2.595361694693565369e-02 1.337121129035949707e-01 1.640244126319885254e-01 -1.416036486625671387e-01 -2.243513166904449463e-01 4.849727749824523926e-01 -2.029598206281661987e-01 -2.523650527000427246e-01 -2.189575582742691040e-01 -5.903748422861099243e-02
6.958492100238800049e-02 1.113395020365715027e-01 -6.345668435096740723e-02 2.625502943992614746e-01 4.160287790000438690e-03 1.943391412496566772e-01 -5.123174563050270081e-02 -7.507703453302383423e-02 3.185499459505081177e-02 -2.979331612586975098e-01 7.772423326969146729e-02 2.947959899902343750e-01 7.570023089647293091e-02 3.536472469568252563e-02 -2.421422302722930908e-01 -1.845319122076034546e-01 -5.530570447444915771e-02 1.745602637529373169e-01 -3.683730959892272949e-01 -1.694720238447189331e-01 -9.053179621696472168e-02 3.250061273574829102e-01 -5.311045050621032715e-02 -3.085956536233425140e-02 8.348883688449859619e-02 2.774989008903503418e-01 -2.967310138046741486e-03 3.615019917488098145e-01 3.509387746453285217e-02 7.812876999378204346e-02 8.757351338863372803e-02 -1.901159733533859253e-01
-5.923552066087722778e-02 7.937201112508773804e-02 2.032660096883773804e-01 2.338062077760696411e-01 -8.249165117740631104e-02 3.977413773536682129e-01 -3.627838939428329468e-02 -1.107399910688400269e-01 -2.427364699542522430e-03 -9.023490548133850098e-02 4.040867984294891357e-01 1.441211849451065063e-01 -4.407498985528945923e-02 3.581731393933296204e-02 4.695446789264678955e-02 -2.465491890907287598e-01 -6.418685894459486008e-03 -1.525597572326660156e-01 2.918291091918945312e-02 -1.468309313058853149e-01 2.056520283222198486e-01 1.955329068005084991e-02 -2.634465880692005157e-02 1.868762522935867310e-01 1.783993393182754517e-01 7.810548692941665649e-02 -6.460564583539962769e-02 -3.589360415935516357e-02 -1.484191268682479858e-01 4.071654677391052246e-01 1.615876257419586182e-01 -2.754529416561126709e-01
-9.097144752740859985e-02 4.143840447068214417e-02 -7.362636178731918335e-02 1.598850474692881107e-03 -2.050852626562118530e-01 -2.555101811885833740e-01 -3.056664578616619110e-02 -1.211386993527412415e-01 1.664465665817260742e-01 1.962007582187652588e-01 2.090032100677490234e-01 8.843985944986343384e-02 -1.134075894951820374e-01 1.939553916454315186e-01 -1.659128665924072266e-01 -3.859875202178955078e-01 3.524440526962280273e-02 1.876302659511566162e-01 -4.141716286540031433e-02 2.008622884750366211e-02 -1.083378717303276062e-01 -1.580593138933181763e-01 -8.616489917039871216e-02 -6.088325753808021545e-03 1.765390783548355103e-01 1.826912313699722290e-01 -3.962224721908569336e-01 3.662124574184417725e-01 -1.693580746650695801e-01 1.595034897327423096e-01 1.399306356906890869e-01 -6.953647732734680176e-02
-8.581298589706420898e-02 -1.096638962626457214e-01 2.875388786196708679e-02 -1.366370241157710552e-03 -2.082051485776901245e-01 2.809059321880340576e-01 -6.743275374174118042e-02 -9.837970137596130371e-02 -4.998955503106117249e-02 -3.759194314479827881e-01 2.189051210880279541e-01 4.432490766048431396e-01 -3.904855251312255859e-02 -2.802625112235546112e-02 -1.806897968053817749e-01 -1.975244879722595215e-01 3.907800614833831787e-01 5.726769194006919861e-02 7.177892327308654785e-02 2.126983739435672760e-02 2.016683220863342285e-01 7.184730842709541321e-03 -2.589461579918861389e-02 5.020690709352493286e-02 -1.943431980907917023e-02 8.388028293848037720e-02 -3.258354067802429199e-01 9.271742403507232666e-02 -7.616075128316879272e-02 4.281197860836982727e-02 1.189467459917068481e-01 -1.779119372367858887e-01
2.360551953315734863e-01 -6.589651573449373245e-03 1.373557448387145996e-01 -1.537595689296722412e-02 2.966239489614963531e-02 9.386581927537918091e-02 1.094030141830444336e-01 -2.107817828655242920e-01 1.900231838226318359e-01 1.033915504813194275e-01 3.261443376541137695e-01 -2.270830050110816956e-02 -2.379891425371170044e-01 1.759858578443527222e-01 -1.975136250257492065e-01 -1.381610333919525146e-02 1.538109630346298218e-01 2.636566758155822754e-01 -1.661106944084167480e-01 1.749191284179687500e-01 -6.452193856239318848e-02 2.553533576428890228e-02 2.275133132934570312e-01 1.030649021267890930e-01 1.999652385711669922e-02 -7.292908430099487305e-02 -1.741803735494613647e-01 4.110764265060424805e-01 1.957991719245910645e-01 1.394935995340347290e-01 -1.209239512681961060e-01 -2.872709333896636963e-01
9.055217355489730835e-02 3.341400921344757080e-01 7.427063584327697754e-02 -7.802711427211761475e-02 -7.773160934448242188e-02 -8.023848384618759155e-02 1.464213430881500244e-02 -1.313709560781717300e-02 2.835027277469635010e-01 -1.325437575578689575e-01 1.729148626327514648e-01 8.830627799034118652e-02 1.363391578197479248e-01 2.349346280097961426e-01 1.579868942499160767e-01 4.491203278303146362e-02 9.291446954011917114e-02 2.858199179172515869e-01 -2.775771319866180420e-01 9.578084200620651245e-02 -7.006136327981948853e-02 2.099606841802597046e-01 5.943080410361289978e-02 8.276312611997127533e-03 -6.415686756372451782e-02 1.340693384408950806e-01 -4.159073829650878906e-01 3.175642490386962891e-01 -4.354090988636016846e-02 1.746171861886978149e-01 2.037837356328964233e-01 -1.425022184848785400e-01
-2.702963352203369141e-01 -1.483300477266311646e-01 2.500122189521789551e-01 5.065887793898582458e-02 -5.050165578722953796e-02 8.711890131235122681e-02 -6.523562967777252197e-02 3.772158920764923096e-02 4.852579906582832336e-02 -3.465235531330108643e-01 1.504907906055450439e-01 3.253627121448516846e-01 -7.912066765129566193e-03 3.925326466560363770e-02 -1.847097277641296387e-01 -1.603368371725082397e-01 -4.671664163470268250e-02 2.628483176231384277e-01 -2.221477776765823364e-01 -1.465392671525478363e-02 1.800994426012039185e-01 1.020944491028785706e-01 -2.333087474107742310e-02 1.810332238674163818e-01 -1.170462444424629211e-01 -9.406553953886032104e-02 -1.809964030981063843e-01 9.764379262924194336e-02 -4.315751791000366211e-01 -2.185345068573951721e-02 7.441271841526031494e-02 -2.398952990770339966e-01
3.095166943967342377e-02 -2.944050543010234833e-02 -5.298771709203720093e-02 -1.948821395635604858e-01 -1.689567863941192627e-01 8.804394304752349854e-02 1.231899634003639221e-01 -1.124534085392951965e-01 1.260677278041839600e-01 -2.175312638282775879e-01 3.234981894493103027e-01 2.121245861053466797e-01 -1.377322226762771606e-01 -7.863631844520568848e-02 -3.477014303207397461e-01 -1.789124161005020142e-01 2.606047093868255615e-01 9.641537070274353027e-02 -1.346060186624526978e-01 5.667254701256752014e-02 -2.632651925086975098e-01 -1.319864541292190552e-01 -1.456581950187683105e-01 -4.107351973652839661e-02 1.866209656000137329e-01 3.801812976598739624e-02 -2.966052889823913574e-01 3.997899591922760010e-02 -2.840650081634521484e-01 1.931111514568328857e-01 -9.037978202104568481e-02 -2.053668648004531860e-01
2.325438261032104492e-01 2.875660138670355082e-04 1.534352153539657593e-01 -2.367133051156997681e-01 -2.511467039585113525e-01 2.494033277034759521e-01 -1.067363694310188293e-01 1.470176577568054199e-01 1.846262216567993164e-01 -1.786091476678848267e-01 4.260839223861694336e-01 1.735903024673461914e-01 -1.207379028201103210e-01 1.799636520445346832e-02 -2.639952003955841064e-01 -1.460072994232177734e-01 -1.005871444940567017e-01 1.122813299298286438e-01 -1.586424559354782104e-01 -2.553505897521972656e-01 1.339443027973175049e-01 -6.156310439109802246e-02 7.007529586553573608e-02 -3.300737962126731873e-02 6.099170446395874023e-02 3.454897701740264893e-01 6.709661334753036499e-02 -2.368322387337684631e-02 -1.537128090858459473e-01 1.703920662403106689e-01 -4.554424434900283813e-02 2.780539356172084808e-02
-6.032392010092735291e-02 -1.065854430198669434e-01 2.237595617771148682e-01 1.125843599438667297e-01 -4.635835066437721252e-02 2.620140016078948975e-01 1.276829987764358521e-01 -4.319542050361633301e-01 -2.359677106142044067e-02 -1.739107221364974976e-01 1.929549872875213623e-01 1.352514978498220444e-02 -2.156262993812561035e-01 1.259647905826568604e-01 -1.994434744119644165e-01 -3.115290105342864990e-01 7.796285208314657211e-03 1.471598595380783081e-01 -1.766037940979003906e-01 -2.777048051357269287e-01 1.508499383926391602e-01 -1.040603518486022949e-01 -1.415964215993881226e-01 -1.889759153127670288e-01 -1.163479536771774292e-01 1.284636855125427246e-01 -1.389142870903015137e-01 3.131130039691925049e-01 -7.793425023555755615e-02 8.038657158613204956e-02 4.159361496567726135e-02 -1.221463922411203384e-02
1.015753820538520813e-01 -9.099392592906951904e-02 1.971689164638519287e-01 -1.172523363493382931e-03 -3.874808549880981445e-02 3.209528923034667969e-01 -2.677828371524810791e-01 -1.443979889154434204e-01 1.345807164907455444e-01 -6.125119701027870178e-02 1.444502174854278564e-01 2.678546011447906494e-01 7.136144489049911499e-02 -2.941536009311676025e-01 -1.338421255350112915e-01 -2.111180573701858521e-01 1.052289605140686035e-01 2.123106718063354492e-01 -2.067415714263916016e-01 -1.027577742934226990e-01 3.162917867302894592e-02 1.824100315570831299e-02 1.322889328002929688e-01 -4.616074264049530029e-02 1.936705708503723145e-01 3.937186896800994873e-01 9.321393072605133057e-02 1.778393089771270752e-01 -2.442500591278076172e-01 -1.076007336378097534e-01 9.288175962865352631e-03 -2.056717276573181152e-01
-6.988743552938103676e-04 9.055951237678527832e-02 1.410691142082214355e-01 1.412638276815414429e-01 -5.307516455650329590e-02 -1.173131093382835388e-01 -2.536305785179138184e-01 -3.799029886722564697e-01 1.480321139097213745e-01 -1.328748613595962524e-01 1.744853258132934570e-01 1.835229396820068359e-01 -2.639098465442657471e-01 -7.836828380823135376e-02 5.939876660704612732e-03 -2.444656938314437866e-01 1.878620833158493042e-01 1.425856500864028931e-01 1.336080580949783325e-01 -1.534282714128494263e-01 1.211917325854301453e-01 1.640875041484832764e-01 1.966820657253265381e-01 6.192262470722198486e-02 1.261969357728958130e-01 3.486429899930953979e-02 -1.040248274803161621e-01 4.111990630626678467e-01 1.694767624139785767e-01 2.159436941146850586e-01 -9.677625447511672974e-02 -1.565665900707244873e-01
6.965440511703491211e-02 -1.388954967260360718e-01 3.157334625720977783e-01 1.208589039742946625e-02 -8.008535951375961304e-02 -2.165410518646240234e-01 -4.899993538856506348e-02 2.491559088230133057e-02 2.874316275119781494e-02 -2.097604125738143921e-01 2.697972953319549561e-01 -1.028030365705490112e-01 -5.060072243213653564e-02 4.655738919973373413e-02 7.243974134325981140e-03 -1.840788275003433228e-01 3.226376175880432129e-01 -2.930784523487091064e-01 -3.385439813137054443e-01 -1.756383925676345825e-01 3.999146819114685059e-02 -9.371615946292877197e-02 -1.893614083528518677e-01 -1.767490655183792114e-01 -9.614073671400547028e-03 -1.183828637003898621e-01 -3.702752292156219482e-01 1.591463387012481689e-01 -3.859731659758836031e-04 1.366298794746398926e-01 1.692578941583633423e-01 -1.267356723546981812e-01
9.152708202600479126e-02 1.840971708297729492e-01 2.543782591819763184e-01 9.655518829822540283e-02 1.328914016485214233e-01 -2.409932315349578857e-01 -2.057867497205734253e-01 9.621027112007141113e-02 2.347314506769180298e-01 8.104039728641510010e-02 4.885262846946716309e-01 -3.495392948389053345e-02 -1.569971814751625061e-02 1.975992470979690552e-01 4.717934504151344299e-02 -1.324979811906814575e-01 3.285588622093200684e-01 2.591812908649444580e-01 -1.084036156535148621e-01 -1.146039068698883057e-01 1.111989989876747131e-01 -2.779523655772209167e-02 -1.102963089942932129e-01 -1.595566980540752411e-02 3.314922749996185303e-01 8.728224784135818481e-02 -7.456073909997940063e-02 8.369347453117370605e-02 -1.834440827369689941e-01 -6.210586801171302795e-02 3.049120679497718811e-02 -4.075477272272109985e-02
3.583027124404907227e-01 1.882966756820678711e-01 2.721780240535736084e-01 8.680547773838043213e-02 -3.240098655223846436e-01 -6.943125277757644653e-02 -7.053711265325546265e-02 1.617638743482530117e-03 9.493590891361236572e-02 -1.310002207756042480e-01 2.066150754690170288e-01 4.992845281958580017e-02 -1.187237948179244995e-01 8.691194653511047363e-02 -4.225947707891464233e-02 -1.284529119729995728e-01 -1.943143829703330994e-02 4.077992402017116547e-03 -1.650883816182613373e-02 2.860741503536701202e-02 -1.937975436449050903e-01 -1.607923805713653564e-01 3.980764150619506836e-01 2.897120080888271332e-02 5.264312773942947388e-02 -2.156430184841156006e-01 -2.142377346754074097e-01 2.959213852882385254e-01 -2.550563514232635498e-01 2.229694426059722900e-01 -8.076968044042587280e-02 -1.550634857267141342e-02
4.181723296642303467e-02 -9.111634455621242523e-03 2.249240875244140625e-01 1.411284059286117554e-01 3.698930516839027405e-02 2.545126974582672119e-01 3.388987109065055847e-02 -2.532103061676025391e-01 -8.051179349422454834e-02 -1.028157845139503479e-01 2.227648049592971802e-01 -1.526917982846498489e-02 -3.734221458435058594e-01 1.975523084402084351e-01 -1.684124171733856201e-01 -4.401305317878723145e-01 3.970434889197349548e-02 -8.504587225615978241e-03 -1.064338758587837219e-01 -2.755437791347503662e-01 2.224278151988983154e-01 -9.616886079311370850e-02 -5.710403248667716980e-02 -1.896677464246749878e-01 -1.296429783105850220e-01 -4.684762656688690186e-02 -1.043419390916824341e-01 1.600237339735031128e-01 -1.240152493119239807e-01 -9.755142033100128174e-02 -5.492386594414710999e-02 -2.419173568487167358e-01
6.014611106365919113e-03 -2.081404328346252441e-01 9.495787322521209717e-02 1.727217435836791992e-02 -8.977890014648437500e-02 3.631168305873870850e-01 -3.503849804401397705e-01 -1.701949387788772583e-01 4.001677036285400391e-03 -6.072451919317245483e-02 2.323609143495559692e-01 3.952534794807434082e-01 1.324737668037414551e-01 -8.939123898744583130e-02 -3.116589598357677460e-02 -2.607325017452239990e-01 1.407688409090042114e-01 2.556983008980751038e-02 -1.955744922161102295e-01 -4.253442957997322083e-02 6.545300781726837158e-02 -8.715859800577163696e-02 1.795546412467956543e-01 8.606182783842086792e-02 -2.903652936220169067e-02 2.687188386917114258e-01 -1.731412857770919800e-02 2.172609567642211914e-01 -2.828798890113830566e-01 -7.637723535299301147e-02 5.169935151934623718e-02 -1.616321206092834473e-01
2.987370789051055908e-01 3.246583938598632812e-01 3.976272642612457275e-01 3.244026005268096924e-02 -1.191470846533775330e-01 2.602699445560574532e-03 7.203643023967742920e-02 2.004464901983737946e-02 2.421872466802597046e-01 -1.410232037305831909e-01 3.057348430156707764e-01 -5.515994504094123840e-02 -1.868992894887924194e-01 1.941662430763244629e-01 5.439630523324012756e-02 -6.409922987222671509e-02 -3.435792773962020874e-02 3.699869289994239807e-02 -4.670551791787147522e-02 -1.628741621971130371e-01 8.814084343612194061e-03 -1.336359530687332153e-01 -5.198186635971069336e-02 6.671066582202911377e-02 2.783516943454742432e-01 -1.546141877770423889e-02 -2.583914101123809814e-01 8.597102761268615723e-02 8.439789712429046631e-02 3.720856904983520508e-01 2.732961066067218781e-02 -1.307685971260070801e-01
-1.126343160867691040e-01 1.364346686750650406e-02 3.703131973743438721e-01 -1.753052026033401489e-01 1.662227362394332886e-01 2.368600815534591675e-01 -5.584151670336723328e-02 -2.230385094881057739e-01 -2.080407738685607910e-01 2.733660861849784851e-03 3.183834850788116455e-01 3.973573911935091019e-03 1.252543330192565918e-01 2.479477226734161377e-02 2.508648335933685303e-01 -3.289911448955535889e-01 2.426196187734603882e-01 -1.612856835126876831e-01 -2.472795546054840088e-02 -2.399681955575942993e-01 1.167105957865715027e-01 -4.643601551651954651e-02 8.062615990638732910e-02 6.084054708480834961e-02 -1.828549429774284363e-02 1.490325480699539185e-01 -1.872228384017944336e-01 1.864753961563110352e-01 -5.599505081772804260e-02 2.074112147092819214e-01 1.700194180011749268e-02 -2.065296024084091187e-01
6.846658140420913696e-02 -2.087994962930679321e-01 2.115313708782196045e-01 -1.549650132656097412e-01 -7.507842034101486206e-02 1.052287742495536804e-01 -1.888006478548049927e-01 3.738393541425466537e-03 -1.657106429338455200e-01 -3.180493414402008057e-02 1.311538368463516235e-01 5.861768499016761780e-02 4.579474683851003647e-03 4.264828562736511230e-01 -1.673663258552551270e-01 -3.824010491371154785e-01 9.468597173690795898e-02 5.190272256731987000e-02 -3.675666749477386475e-01 1.810599863529205322e-02 -1.014334484934806824e-01 9.919291734695434570e-02 -1.542625948786735535e-02 -1.594327092170715332e-01 4.131172597408294678e-02 -9.007512778043746948e-02 -5.929522216320037842e-02 3.339260518550872803e-01 1.884897947311401367e-01 2.623288929462432861e-01 3.355532512068748474e-02 4.621404409408569336e-02
8.764983713626861572e-02 -5.523170158267021179e-02 3.586278259754180908e-01 1.265945285558700562e-01 -7.310819625854492188e-02 -5.507351458072662354e-02 -1.123421937227249146e-01 -3.362875282764434814e-01 4.516445472836494446e-02 -1.598939299583435059e-01 1.366221159696578979e-01 2.153069972991943359e-01 -7.463137805461883545e-02 -3.871945291757583618e-02 9.939813613891601562e-02 -9.675061702728271484e-02 3.201353847980499268e-01 2.379792332649230957e-01 1.436651647090911865e-01 -2.510932646691799164e-02 9.924724698066711426e-02 -9.853395819664001465e-02 1.711709052324295044e-02 1.438173204660415649e-01 -1.112973615527153015e-01 3.429737985134124756e-01 -2.541777789592742920e-01 2.450390309095382690e-01 1.031990572810173035e-01 2.592344880104064941e-01 -1.949586570262908936e-01 1.201776601374149323e-02
2.153135091066360474e-01 -1.186969503760337830e-01 2.626143097877502441e-01 -7.395443320274353027e-02 4.250877723097801208e-02 1.493175476789474487e-01 -2.772644162178039551e-01 -9.226334840059280396e-02 3.941582888364791870e-02 -4.287455230951309204e-03 8.789310231804847717e-03 8.522672206163406372e-02 -1.094342917203903198e-01 -1.634076386690139771e-01 -1.189120858907699585e-01 -3.427294194698333740e-01 1.626726388931274414e-01 -3.198618814349174500e-02 -1.666997522115707397e-01 9.479418396949768066e-02 2.417889386415481567e-01 -1.850066483020782471e-01 2.432024106383323669e-02 -7.243280112743377686e-02 -1.842781901359558105e-01 9.418001770973205566e-02 -2.450559139251708984e-01 8.830266445875167847e-02 -2.041974291205406189e-02 3.875062763690948486e-01 2.728967666625976562e-01 -2.791309058666229248e-01
1.407210230827331543e-01 -1.928713321685791016e-01 2.689867019653320312e-01 3.049722611904144287e-01 -1.117108091711997986e-01 3.206862807273864746e-01 -2.517446130514144897e-02 2.892004325985908508e-03 2.038754075765609741e-01 -6.353544443845748901e-02 2.811099886894226074e-01 -1.240953281521797180e-01 5.417180806398391724e-02 3.060881048440933228e-02 1.613167971372604370e-01 -4.525510370731353760e-01 2.785887718200683594e-01 2.011687904596328735e-01 -2.799976849928498268e-03 1.766877025365829468e-01 -2.977582439780235291e-02 5.059614032506942749e-02 -1.866250485181808472e-02 1.880801767110824585e-01 1.050513163208961487e-01 -1.362547837197780609e-02 -3.513070195913314819e-02 8.124518394470214844e-02 -1.606718748807907104e-01 1.260069161653518677e-01 -1.669215410947799683e-01 -9.932458400726318359e-02
-1.322226226329803467e-01 4.372905194759368896e-02 3.470467925071716309e-01 1.234579607844352722e-01 8.498859405517578125e-02 2.382496297359466553e-01 6.775849312543869019e-02 5.439012125134468079e-02 -1.621263027191162109e-01 -4.219006747007369995e-02 3.626846373081207275e-01 6.292075663805007935e-02 -4.184941202402114868e-02 2.154444530606269836e-02 -3.204609155654907227e-01 2.073582448065280914e-02 3.952658772468566895e-01 9.984251856803894043e-02 -4.358108714222908020e-02 -1.990973353385925293e-01 2.646207623183727264e-02 6.673762202262878418e-02 4.372915718704462051e-03 -2.270003408193588257e-01 -9.761577099561691284e-02 7.740234490483999252e-03 3.827541321516036987e-02 9.828960895538330078e-02 -1.240369230508804321e-01 1.320586651563644409e-01 2.205626815557479858e-01 -3.712802231311798096e-01
4.701361805200576782e-02 -5.527389049530029297e-02 4.505304396152496338e-01 1.280704140663146973e-01 -2.476806789636611938e-01 9.645430743694305420e-02 -9.529947489500045776e-02 1.235564276576042175e-01 2.656884193420410156e-01 -9.769777208566665649e-02 1.500094085931777954e-01 1.754894554615020752e-01 -2.388470619916915894e-01 2.115590572357177734e-01 3.083974123001098633e-02 -1.274758130311965942e-01 2.874134182929992676e-01 3.863114714622497559e-01 -1.658470332622528076e-01 -8.943038433790206909e-02 2.113946713507175446e-02 -1.858974844217300415e-01 -1.475674062967300415e-01 9.149946272373199463e-02 8.158076554536819458e-02 1.862423419952392578e-01 -1.754775345325469971e-01 -4.659859091043472290e-02 1.462881453335285187e-02 1.094451770186424255e-01 -8.545093983411788940e-02 4.022493585944175720e-02
1.380428969860076904e-01 -1.332519203424453735e-01 8.362140506505966187e-02 7.640837877988815308e-02 -1.123872250318527222e-01 3.934675455093383789e-02 -1.475042700767517090e-01 2.125877141952514648e-02 1.719689816236495972e-01 -1.933478750288486481e-02 1.165912151336669922e-01 -2.253363430500030518e-01 2.186123095452785492e-02 2.893873751163482666e-01 9.844559431076049805e-02 9.801328182220458984e-02 2.279060147702693939e-02 2.115232497453689575e-02 -1.950245052576065063e-01 -3.537063598632812500e-01 -1.114894896745681763e-01 2.884854376316070557e-01 -1.020630262792110443e-02 1.997285634279251099e-01 2.051251530647277832e-01 1.504140496253967285e-01 -2.746168375015258789e-01 3.353975713253021240e-01 -1.089455336332321167e-01 3.496741354465484619e-01 1.706201881170272827e-01 -2.264224924147129059e-02
-1.037870650179684162e-03 1.629258990287780762e-01 2.262900471687316895e-01 -1.504967827349901199e-02 1.734260618686676025e-01 -2.360998541116714478e-01 -3.389022946357727051e-01 8.238036185503005981e-02 7.927198708057403564e-02 5.700713023543357849e-02 4.077976346015930176e-01 1.349136233329772949e-02 -1.183232069015502930e-01 2.252328991889953613e-01 3.457528352737426758e-02 -5.788115039467811584e-02 2.802477777004241943e-01 3.021955490112304688e-01 -1.996032595634460449e-01 1.635592244565486908e-02 1.745279729366302490e-01 -5.460714455693960190e-04 -7.612723857164382935e-02 -1.252094209194183350e-01 3.133535981178283691e-01 1.112638860940933228e-01 -9.396949782967567444e-03 1.036086529493331909e-01 -2.485667020082473755e-01 -1.895147189497947693e-02 7.830162532627582550e-03 -1.541648805141448975e-01
-2.235653996467590332e-02 1.093854606151580811e-01 2.267209291458129883e-01 1.398399006575345993e-02 -1.610954701900482178e-01 1.132897213101387024e-01 1.522222440689802170e-02 5.535077676177024841e-02 1.776133924722671509e-01 1.724953018128871918e-02 3.813464641571044922e-01 -1.190900951623916626e-01 -1.600278019905090332e-01 4.026116728782653809e-01 1.220824196934700012e-02 1.954997330904006958e-01 4.978067055344581604e-02 1.612107008695602417e-01 -2.180767618119716644e-02 -1.916200816631317139e-01 -1.855838447809219360e-01 3.847623765468597412e-01 1.172072738409042358e-01 9.790010750293731689e-02 7.581593841314315796e-02 5.442582815885543823e-02 -2.145375758409500122e-01 1.512068957090377808e-01 -1.240969821810722351e-01 1.726635992527008057e-01 1.594229340553283691e-01 -2.379801869392395020e-01
-2.364233434200286865e-01 -4.143276810646057129e-01 2.450993061065673828e-01 1.008725762367248535e-01 1.604463458061218262e-01 1.843544244766235352e-01 -2.633804082870483398e-01 -1.015747711062431335e-01 2.243980951607227325e-02 -8.237739652395248413e-02 2.609829008579254150e-01 -4.060328751802444458e-02 6.593628227710723877e-02 6.293867528438568115e-02 -1.106770783662796021e-01 -2.963643055409193039e-03 2.470764368772506714e-01 2.034300863742828369e-01 -2.838686704635620117e-01 -2.079662978649139404e-01 -1.346692591905593872e-01 -7.080316543579101562e-02 1.532402187585830688e-01 1.001970022916793823e-01 -2.156660705804824829e-01 -5.575227364897727966e-02 -1.696491092443466187e-01 2.029408961534500122e-01 -1.855200529098510742e-01 -3.784909099340438843e-02 4.355709999799728394e-02 -1.577591896057128906e-01
-1.378448214381933212e-02 1.868260838091373444e-02 3.531186580657958984e-01 -1.016871631145477295e-01 -1.456858962774276733e-01 8.356787264347076416e-02 -9.127771109342575073e-02 -2.246277779340744019e-02 -3.630255460739135742e-01 -1.346937268972396851e-01 3.118994832038879395e-01 2.972190976142883301e-01 3.581421915441751480e-03 7.181698828935623169e-02 1.082192454487085342e-02 2.989660575985908508e-02 -2.629453241825103760e-01 1.634819954633712769e-01 9.496998973190784454e-03 1.625050604343414307e-02 1.211703643202781677e-01 1.260346323251724243e-01 -4.801364615559577942e-02 1.996959149837493896e-01 1.026211678981781006e-01 -1.365683227777481079e-02 -2.043994516134262085e-02 2.741935551166534424e-01 -8.471559733152389526e-02 9.421227127313613892e-02 -2.206517197191715240e-02 -4.624099433422088623e-01
3.069270253181457520e-01 1.175616979598999023e-01 2.471517771482467651e-01 1.097649559378623962e-01 -9.446142613887786865e-02 -8.592856675386428833e-02 1.279263012111186981e-02 -9.738379716873168945e-02 -6.545701064169406891e-03 -2.198941111564636230e-01 6.255283951759338379e-02 4.057538136839866638e-02 -1.211587861180305481e-01 3.108009994029998779e-01 -2.873482406139373779e-01 2.296440452337265015e-01 2.031906098127365112e-01 1.526106297969818115e-01 -1.261396259069442749e-01 -1.523991525173187256e-01 3.551143407821655273e-02 -1.337437927722930908e-01 1.722977310419082642e-01 -1.179969981312751770e-01 8.087620884180068970e-02 -1.176499202847480774e-01 -2.349269986152648926e-01 3.803364634513854980e-01 1.296171396970748901e-01 -1.785233430564403534e-02 -7.691346574574708939e-03 -2.974430322647094727e-01
2.132070660591125488e-01 -1.156622394919395447e-01 -1.561802476644515991e-01 -2.419037222862243652e-01 -1.720229685306549072e-01 1.813026517629623413e-01 6.459575891494750977e-02 1.208264157176017761e-01 1.682560443878173828e-01 -2.004166990518569946e-01 1.513627171516418457e-01 3.226168155670166016e-01 1.475355029106140137e-02 1.934608072042465210e-01 -6.683680415153503418e-02 -1.722480505704879761e-01 -4.784165881574153900e-03 -7.902885973453521729e-02 -2.532831132411956787e-01 -3.794727846980094910e-02 -6.713895499706268311e-02 2.960154712200164795e-01 -4.328073188662528992e-02 1.534022241830825806e-01 -1.804665029048919678e-01 1.030874773859977722e-01 -1.189883425831794739e-01 3.715118467807769775e-01 -2.448677122592926025e-01 2.406379431486129761e-01 6.391308270394802094e-04 -8.443899452686309814e-02
2.339405864477157593e-01 6.850592326372861862e-03 -4.266282543540000916e-02 3.043952286243438721e-01 -1.448629349470138550e-01 1.820743530988693237e-01 -3.840061649680137634e-02 -1.261283904314041138e-01 -7.281255908310413361e-03 4.165863618254661560e-02 1.964075565338134766e-01 -1.041925251483917236e-01 -2.982936799526214600e-01 1.772354096174240112e-01 -2.237858474254608154e-01 -3.993844687938690186e-01 1.205627247691154480e-01 1.889138817787170410e-01 -2.544792592525482178e-01 -1.262071728706359863e-01 1.742953509092330933e-01 1.980478614568710327e-01 -1.688692867755889893e-01 6.796756386756896973e-02 -7.646405696868896484e-02 2.777814678847789764e-02 -3.340564370155334473e-01 7.826852053403854370e-02 -5.433002486824989319e-02 -8.970937132835388184e-02 1.502121686935424805e-01 -8.048328012228012085e-02
3.145982623100280762e-01 -2.849933505058288574e-01 2.583778798580169678e-01 5.370331183075904846e-02 1.436154395341873169e-01 4.240329936146736145e-02 3.124386258423328400e-02 1.065182164311408997e-01 5.174385383725166321e-02 -1.291169524192810059e-01 2.294840365648269653e-01 1.208005324006080627e-01 1.617892086505889893e-02 2.454041540622711182e-01 1.794660463929176331e-02 -1.466888338327407837e-01 3.848702087998390198e-02 2.688744366168975830e-01 3.346759453415870667e-02 2.105058729648590088e-01 1.332287769764661789e-02 -2.022763937711715698e-01 -2.178865671157836914e-01 -4.143143817782402039e-02 1.168928518891334534e-01 -1.071493327617645264e-01 -2.728637456893920898e-01 2.115550190210342407e-01 -3.003883063793182373e-01 -1.430604159832000732e-01 -7.873910665512084961e-02 -2.752136886119842529e-01
1.085714921355247498e-01 -4.109791666269302368e-02 3.573780953884124756e-01 1.524242609739303589e-01 -2.455441504716873169e-01 6.082640588283538818e-02 -1.789420843124389648e-01 3.193038105964660645e-01 -1.800642162561416626e-01 -1.285295700654387474e-03 1.807994246482849121e-01 2.925091981887817383e-02 -1.288872361183166504e-01 2.196461707353591919e-02 1.888692378997802734e-01 -1.845838129520416260e-01 6.360739469528198242e-02 3.558003902435302734e-02 -1.349976360797882080e-01 -2.227523773908615112e-01 -1.663906723260879517e-01 5.471666157245635986e-02 1.498771011829376221e-01 7.417603582143783569e-02 3.870002031326293945e-01 -5.743966251611709595e-02 -1.552886515855789185e-01 2.710454165935516357e-01 -1.808625757694244385e-01 8.307284116744995117e-02 -1.060098633170127869e-01 -2.269342094659805298e-01
4.435541853308677673e-02 -4.902632907032966614e-02 2.807811200618743896e-01 -1.252774149179458618e-01 -8.617586642503738403e-02 2.391876727342605591e-01 1.583273708820343018e-01 -2.144383043050765991e-01 -5.549650266766548157e-02 2.921805530786514282e-02 3.468067944049835205e-01 3.548320829868316650e-01 1.429825127124786377e-01 1.711267791688442230e-02 -2.721098959445953369e-01 4.505629464983940125e-02 3.454484343528747559e-01 2.071242928504943848e-01 -8.082211017608642578e-02 1.823928579688072205e-02 -6.340738385915756226e-02 -1.668144911527633667e-01 -5.669785663485527039e-02 9.183800965547561646e-02 7.707592099905014038e-02 -8.551613241434097290e-02 -2.045879960060119629e-01 1.930727064609527588e-01 -2.413695603609085083e-01 -8.397764712572097778e-02 1.734054982662200928e-01 -1.346056908369064331e-01
3.944990225136280060e-03 1.420614719390869141e-01 1.290879249572753906e-01 4.692117124795913696e-02 -9.902545250952243805e-03 1.186357513070106506e-01 1.906600296497344971e-01 6.243352591991424561e-02 -2.564974129199981689e-01 -3.040539287030696869e-02 2.501329183578491211e-01 3.018613755702972412e-01 -3.609892427921295166e-01 2.197725623846054077e-01 7.918919622898101807e-02 -4.160347282886505127e-01 4.459484666585922241e-02 1.210783571004867554e-01 -2.283518910408020020e-01 -2.260767519474029541e-01 -7.013549655675888062e-02 1.847762614488601685e-01 5.411038920283317566e-02 6.200798600912094116e-02 -4.758090153336524963e-02 8.044520765542984009e-02 -8.080642670392990112e-02 3.192417025566101074e-01 -1.096312329173088074e-01 -4.348301142454147339e-02 -1.665262132883071899e-01 -5.988027527928352356e-02
-2.177801281213760376e-01 2.417669147253036499e-01 1.098249182105064392e-01 1.065464988350868225e-01 -5.959229310974478722e-04 1.856375634670257568e-01 -6.858662702143192291e-03 7.838176190853118896e-02 -2.572316825389862061e-01 -3.657745420932769775e-01 3.485354781150817871e-01 3.162213265895843506e-01 -2.426528744399547577e-02 4.070747271180152893e-02 1.043217480182647705e-01 -1.222661510109901428e-02 5.559475347399711609e-02 2.146944105625152588e-01 -8.930367976427078247e-02 -1.467807739973068237e-01 4.559075087308883667e-02 -6.164228916168212891e-02 2.737076878547668457e-01 1.135925129055976868e-01 5.418516322970390320e-02 -6.399482488632202148e-02 -1.071819439530372620e-01 3.614200949668884277e-01 -2.049751877784729004e-01 1.263905614614486694e-01 3.959891945123672485e-02 -1.193363964557647705e-01
9.754674136638641357e-02 -1.733482182025909424e-01 -9.572186321020126343e-02 9.368634968996047974e-02 4.684336483478546143e-02 1.830881237983703613e-01 -9.939913451671600342e-02 3.093182146549224854e-01 1.420349031686782837e-01 -7.872965186834335327e-03 2.114607952535152435e-03 2.034769356250762939e-01 -2.336253970861434937e-01 9.672855585813522339e-02 -1.052023544907569885e-01 -2.981757819652557373e-01 -9.372350573539733887e-02 1.003613024950027466e-01 -3.288136422634124756e-02 9.946127422153949738e-03 -2.799842953681945801e-01 8.533507585525512695e-02 2.036041319370269775e-01 -3.516125679016113281e-02 -5.119892954826354980e-02 8.998158574104309082e-02 -3.774105310440063477e-01 1.320007741451263428e-01 -3.567790985107421875e-01 1.263880133628845215e-01 1.978286504745483398e-01 -2.725469768047332764e-01
2.285928726196289062e-01 2.724374830722808838e-01 4.116132557392120361e-01 1.644401550292968750e-01 -2.120615392923355103e-01 1.877295821905136108e-01 -2.311176620423793793e-02 1.653475612401962280e-01 -1.675667166709899902e-01 -1.317102313041687012e-01 8.396035432815551758e-02 1.159768328070640564e-01 1.680473051965236664e-02 -1.229763254523277283e-01 1.405355706810951233e-02 -8.031187951564788818e-02 4.785661026835441589e-02 1.031821817159652710e-01 -1.087254732847213745e-01 -7.536844909191131592e-02 -1.785836070775985718e-01 -3.491473197937011719e-02 1.795313060283660889e-01 1.371750235557556152e-01 4.290208965539932251e-02 -1.431535929441452026e-01 -3.887960910797119141e-01 2.566301524639129639e-01 -1.870447993278503418e-01 1.623128205537796021e-01 -1.980516463518142700e-01 -1.627350151538848877e-01
2.276727557182312012e-01 -1.049758642911911011e-01 1.818487942218780518e-01 -3.129141330718994141e-01 -3.601475805044174194e-02 -2.894567511975765228e-02 -1.758320480585098267e-01 5.246514081954956055e-02 -5.912632122635841370e-02 -1.934943348169326782e-01 -6.677836924791336060e-02 2.151812613010406494e-01 -6.054602190852165222e-02 -9.811864048242568970e-02 3.328551352024078369e-02 -1.381788104772567749e-01 4.403440654277801514e-01 3.291738778352737427e-02 -1.503757089376449585e-01 -1.535613834857940674e-01 -9.982720762491226196e-02 -1.506038010120391846e-01 -1.032057031989097595e-01 9.211172349750995636e-03 1.746862381696701050e-01 4.924972727894783020e-02 -1.502707451581954956e-01 4.956198111176490784e-02 -4.063738882541656494e-01 2.949645221233367920e-01 4.637891799211502075e-02 -2.198336124420166016e-01
2.727999389171600342e-01 -2.753503024578094482e-01 2.307174205780029297e-01 -7.751642167568206787e-02 -1.300756186246871948e-01 1.422379165887832642e-01 -3.310716152191162109e-02 -9.165125340223312378e-02 1.275963336229324341e-01 -4.263774678111076355e-02 2.323421090841293335e-01 2.166743278503417969e-01 1.363639980554580688e-01 -2.115458995103836060e-01 1.460313051939010620e-01 1.459380146116018295e-02 8.719277381896972656e-02 1.151328906416893005e-01 -8.375692367553710938e-02 1.908469051122665405e-01 -2.808164358139038086e-01 -7.825552485883235931e-03 -1.216478347778320312e-01 -1.633161678910255432e-02 3.447705209255218506e-01 -5.544758960604667664e-02 -5.366070941090583801e-02 1.805442422628402710e-01 -9.790569543838500977e-02 1.945989876985549927e-01 -8.254926651716232300e-04 -4.204872548580169678e-01
5.706334859132766724e-02 -6.917488574981689453e-02 2.724739909172058105e-01 2.691477835178375244e-01 -8.767148107290267944e-02 1.361848413944244385e-01 -4.264856129884719849e-02 1.374125853180885315e-02 -7.209403812885284424e-02 -1.000610273331403732e-02 1.431229263544082642e-01 -1.106311008334159851e-01 2.177010774612426758e-01 4.821735918521881104e-01 -8.348859101533889771e-02 -1.278043687343597412e-01 1.707097291946411133e-01 1.946779936552047729e-01 -1.417052894830703735e-01 -2.057456970214843750e-01 -7.440671324729919434e-02 9.569342434406280518e-02 -1.527704447507858276e-01 -9.672694653272628784e-02 1.276850551366806030e-01 1.484442949295043945e-01 -1.189962178468704224e-01 1.245949864387512207e-01 1.185796707868576050e-01 1.987837702035903931e-01 3.787327110767364502e-01 -1.842437386512756348e-01
1.581412181258201599e-02 -8.894688636064529419e-02 2.324524074792861938e-01 1.485811173915863037e-01 3.303010389208793640e-02 1.298638880252838135e-01 -1.975851804018020630e-01 -5.201774090528488159e-02 1.572780609130859375e-01 5.104180052876472473e-02 1.418003626167774200e-02 -8.177179843187332153e-02 -1.626306772232055664e-02 4.438143074512481689e-01 9.684067219495773315e-02 3.514769719913601875e-03 1.094250604510307312e-01 6.369353830814361572e-02 -2.362952977418899536e-01 -2.307272106409072876e-01 -2.572470903396606445e-01 3.300490379333496094e-01 1.074150949716567993e-01 1.304427981376647949e-01 6.572815030813217163e-02 5.465718358755111694e-02 -2.442807257175445557e-01 2.812903225421905518e-01 -9.080857783555984497e-02 2.195645719766616821e-01 2.549244761466979980e-01 -1.373393684625625610e-01
-2.257131971418857574e-02 -1.202100887894630432e-01 3.114174008369445801e-01 4.348112270236015320e-02 -2.077354490756988525e-01 2.634866237640380859e-01 2.104579061269760132e-01 -2.522660493850708008e-01 -4.445062577724456787e-02 -1.089875921607017517e-01 2.415146231651306152e-01 -1.059314161539077759e-01 6.739276647567749023e-02 -1.283626109361648560e-01 4.741415381431579590e-02 5.184554029256105423e-03 3.818353116512298584e-01 2.568589150905609131e-01 1.304612904787063599e-01 -4.017187654972076416e-02 -6.295769661664962769e-02 1.448412612080574036e-02 -1.491307020187377930e-01 8.284509927034378052e-02 2.229883968830108643e-01 -9.685149043798446655e-02 -2.406571358442306519e-01 2.469217479228973389e-01 -1.826722174882888794e-02 1.966008245944976807e-01 2.012691050767898560e-01 -1.943953931331634521e-01
1.456353366374969482e-01 1.875977069139480591e-01 2.940879762172698975e-01 6.121566891670227051e-02 8.507938683032989502e-02 -5.527945980429649353e-02 -3.855058923363685608e-02 -3.963166475296020508e-02 5.643948540091514587e-02 5.017659161239862442e-03 3.199061453342437744e-01 2.426959574222564697e-01 -1.455782800912857056e-01 2.687024474143981934e-01 -5.227606743574142456e-02 1.111283302307128906e-01 3.309071809053421021e-02 2.155514508485794067e-01 -1.976583003997802734e-01 -1.695652008056640625e-01 -1.341929733753204346e-01 -3.021988570690155029e-01 -1.305839270353317261e-01 -7.422196865081787109e-02 2.727967798709869385e-01 -5.491945892572402954e-02 -1.565270125865936279e-01 9.603341668844223022e-02 -1.590206623077392578e-01 3.864073753356933594e-01 -1.808257400989532471e-01 3.684901446104049683e-02
2.031666189432144165e-01 1.498175598680973053e-02 4.535837769508361816e-01 -2.284667789936065674e-01 1.452143490314483643e-02 -9.096955507993698120e-02 -3.156229853630065918e-01 8.751630783081054688e-03 -6.823596358299255371e-02 -1.881639957427978516e-01 4.211359471082687378e-02 1.103538274765014648e-01 -1.620550290681421757e-03 -1.241785809397697449e-01 -1.786233186721801758e-01 -1.046827882528305054e-01 2.897685766220092773e-01 9.694723784923553467e-02 -2.112014740705490112e-01 6.701178103685379028e-02 1.644947566092014313e-02 -1.319795548915863037e-01 -1.068584620952606201e-01 6.009781360626220703e-02 -3.966906666755676270e-02 1.822883486747741699e-01 -2.944088727235794067e-02 -5.859691184014081955e-03 -3.849538266658782959e-01 2.029606401920318604e-01 1.465397179126739502e-01 -2.415382862091064453e-01
2.859950363636016846e-01 3.221643567085266113e-01 3.625154495239257812e-01 1.432161778211593628e-02 -1.904892176389694214e-01 1.159012764692306519e-01 5.493105202913284302e-02 2.423355728387832642e-01 -2.095491886138916016e-01 -1.701510846614837646e-01 1.963856816291809082e-02 1.553025096654891968e-01 3.366530686616897583e-02 -4.038700088858604431e-02 -1.613873615860939026e-02 -1.358311325311660767e-01 7.645900547504425049e-02 1.412806212902069092e-01 -1.193408593535423279e-01 -1.832690536975860596e-01 -6.564277410507202148e-02 2.829517610371112823e-02 1.914279758930206299e-01 5.704067647457122803e-03 2.817843481898307800e-02 -1.213571429252624512e-01 -3.934764266014099121e-01 1.898583620786666870e-01 -5.775481089949607849e-02 1.503963023424148560e-01 -2.619844079017639160e-01 -1.899596452713012695e-01
-2.067311704158782959e-01 -1.683337837457656860e-01 7.026360183954238892e-02 1.229845657944679260e-01 -1.998054981231689453e-01 3.394654095172882080e-01 -2.094950526952743530e-01 -1.463543921709060669e-01 2.300848998129367828e-02 -1.581879258155822754e-01 2.686005830764770508e-01 3.319377899169921875e-01 6.328694056719541550e-03 -2.389171905815601349e-02 -6.051447242498397827e-02 -2.373573929071426392e-01 -3.459756076335906982e-02 -3.546269610524177551e-02 -4.407273232936859131e-02 1.125853508710861206e-02 1.552886068820953369e-01 1.285725682973861694e-01 5.003486946225166321e-02 1.744010746479034424e-01 -2.367608807981014252e-02 5.017802491784095764e-02 -2.974171638488769531e-01 1.677769422531127930e-01 -4.300907254219055176e-01 -4.479020088911056519e-02 8.167343586683273315e-02 -1.687490046024322510e-01
2.794401943683624268e-01 -1.145055070519447327e-01 3.863887861371040344e-02 1.745835393667221069e-01 -1.000405251979827881e-01 1.548178344964981079e-01 8.971302211284637451e-02 -1.443146318197250366e-01 7.796607911586761475e-03 1.884165108203887939e-01 1.922562420368194580e-01 2.025925219058990479e-01 -1.980982273817062378e-01 2.541002929210662842e-01 -1.261639147996902466e-01 -3.314012587070465088e-01 1.490795798599720001e-02 3.062682449817657471e-01 -3.937717676162719727e-01 -1.303734481334686279e-01 6.333146244287490845e-02 2.383560389280319214e-01 -1.319816857576370239e-01 -1.350484043359756470e-01 -5.937675759196281433e-02 3.747652843594551086e-02 -1.984964311122894287e-01 -2.114083059132099152e-02 -2.143473327159881592e-01 -4.234821721911430359e-02 5.721136182546615601e-02 -1.118439733982086182e-01
-4.470287263393402100e-02 -1.031223908066749573e-01 1.888016909360885620e-01 1.046972498297691345e-01 1.265945732593536377e-01 8.607327938079833984e-02 -2.936796545982360840e-01 1.148064881563186646e-01 -1.375153809785842896e-01 -1.236553415656089783e-01 2.521652877330780029e-01 -4.690898582339286804e-02 8.678133040666580200e-02 -2.725366055965423584e-01 2.136998809874057770e-02 -2.344025522470474243e-01 1.517983675003051758e-01 1.475636363029479980e-01 -4.050624072551727295e-01 -1.773222684860229492e-01 1.291544083505868912e-02 -2.062698155641555786e-01 -1.627167761325836182e-01 6.307815015316009521e-02 1.031553745269775391e-01 1.399037539958953857e-01 -2.100344747304916382e-01 2.489198744297027588e-01 1.057253479957580566e-01 5.623358488082885742e-02 8.772558718919754028e-02 -3.299512267112731934e-01
-8.011917769908905029e-02 -1.989484950900077820e-02 2.530354857444763184e-01 9.540462493896484375e-02 3.683844953775405884e-02 1.782637089490890503e-01 3.886169940233230591e-02 -3.374606370925903320e-01 -4.676423966884613037e-02 -1.661184877157211304e-01 2.479498982429504395e-01 6.150436773896217346e-02 -1.781385689973831177e-01 2.267938405275344849e-01 -1.660456508398056030e-02 -3.947664499282836914e-01 6.663235276937484741e-02 1.343988776206970215e-01 -1.450836192816495895e-02 -4.164969325065612793e-01 8.768037706613540649e-02 -7.723124325275421143e-02 -1.589702516794204712e-01 -1.621949225664138794e-01 -1.940551400184631348e-01 6.274328380823135376e-02 -2.378945052623748779e-01 2.269221097230911255e-01 -1.453558076173067093e-02 3.010716475546360016e-02 9.699999354779720306e-03 -1.577796339988708496e-01
1.525491941720247269e-02 -1.998478770256042480e-01 1.776169985532760620e-01 4.244209825992584229e-02 -9.679482877254486084e-02 1.504845917224884033e-01 -2.578349225223064423e-02 -3.902841359376907349e-02 -1.649726778268814087e-01 -8.399707823991775513e-02 3.313461691141128540e-02 -1.549294888973236084e-01 2.784731686115264893e-01 -5.475405231118202209e-02 -5.001600384712219238e-01 -6.300441175699234009e-02 3.208445012569427490e-01 2.576834261417388916e-01 -2.622246742248535156e-01 -1.844033412635326385e-02 8.533664792776107788e-02 1.095402389764785767e-01 1.434719562530517578e-01 1.847512274980545044e-01 1.362633556127548218e-01 9.757092222571372986e-03 -5.289768800139427185e-03 2.473336160182952881e-01 -1.137617304921150208e-01 2.438393235206604004e-01 -5.170093849301338196e-02 -1.756392568349838257e-01
2.778433561325073242e-01 -6.226493977010250092e-03 2.170263230800628662e-01 -6.407169252634048462e-02 7.716847211122512817e-02 -3.759335726499557495e-02 -1.563691049814224243e-01 -4.131785407662391663e-02 -5.152700096368789673e-02 -2.624007686972618103e-02 4.996972978115081787e-01 7.064985483884811401e-02 -2.795791327953338623e-01 1.277522593736648560e-01 -2.433314174413681030e-01 9.986238554120063782e-03 -8.152488619089126587e-02 1.521237343549728394e-01 -1.546072959899902344e-01 1.991522684693336487e-02 8.025512844324111938e-02 -5.677495524287223816e-02 3.254430890083312988e-01 -8.673882484436035156e-02 1.076355502009391785e-01 -2.858351469039916992e-01 -8.929283171892166138e-02 2.476855069398880005e-01 -1.001931279897689819e-01 2.192864269018173218e-01 1.015736442059278488e-02 -1.678649336099624634e-01
4.731893911957740784e-02 4.086790978908538818e-01 1.126553267240524292e-01 1.425450891256332397e-01 5.026550032198429108e-03 -3.699216619133949280e-02 4.696459975093603134e-03 2.261006236076354980e-01 -1.049890592694282532e-01 -2.655585706233978271e-01 3.049137294292449951e-01 9.262654185295104980e-02 -2.503308057785034180e-01 8.347117155790328979e-02 -8.222059113904833794e-04 -2.017982304096221924e-01 2.507499158382415771e-01 -7.379919290542602539e-02 -3.261356651782989502e-01 -2.019868791103363037e-01 -9.551712870597839355e-02 1.731755435466766357e-01 1.583448424935340881e-02 8.890751004219055176e-02 -6.591131538152694702e-02 8.306541293859481812e-02 -6.888386607170104980e-02 3.194465935230255127e-01 -1.433517485857009888e-01 1.829095780849456787e-01 -1.169433221220970154e-01 -5.720480531454086304e-02
3.107312321662902832e-02 -4.078142344951629639e-02 1.900980174541473389e-01 -2.531514875590801239e-02 -1.031892001628875732e-01 7.731457054615020752e-02 -1.065204665064811707e-01 -2.487533986568450928e-01 -1.190107688307762146e-01 1.342017948627471924e-01 4.185317158699035645e-01 -5.200799927115440369e-02 -5.262935906648635864e-02 7.399732619524002075e-02 1.133213117718696594e-01 -3.492275997996330261e-02 3.521316349506378174e-01 -1.401911377906799316e-01 -5.319257378578186035e-01 -1.590126901865005493e-01 -2.541062533855438232e-01 -2.180340886116027832e-02 -1.142626032233238220e-01 1.923655867576599121e-01 -3.651414811611175537e-02 2.729749493300914764e-02 -2.093917131423950195e-01 4.324579238891601562e-02 -4.779018834233283997e-02 8.867149800062179565e-02 -8.455365896224975586e-02 -7.945717871189117432e-02
1.512151658535003662e-01 1.659208983182907104e-01 1.043179482221603394e-01 -2.789750322699546814e-02 -2.192265093326568604e-01 8.500859141349792480e-02 -1.535492241382598877e-01 1.720115542411804199e-01 -2.464624643325805664e-01 7.498619705438613892e-02 -4.971021786332130432e-02 -1.089731380343437195e-01 2.353433705866336823e-02 2.756790220737457275e-01 -1.204593703150749207e-01 -3.734309077262878418e-01 3.565578162670135498e-01 8.356596529483795166e-02 -1.415035724639892578e-01 -1.240362375974655151e-01 1.425349153578281403e-03 3.609141707420349121e-01 -2.323560565710067749e-01 1.037573069334030151e-01 4.010898247361183167e-02 6.803242117166519165e-02 -1.543293595314025879e-01 2.801887094974517822e-01 -3.380931168794631958e-02 1.298577934503555298e-01 -8.253569155931472778e-02 -1.426365673542022705e-01
-6.052923202514648438e-02 -3.246610462665557861e-01 3.012751340866088867e-01 5.762988235801458359e-03 5.579122528433799744e-02 -2.783172577619552612e-02 -1.838620156049728394e-01 -9.662818163633346558e-02 2.119019813835620880e-02 -1.995699666440486908e-02 1.691295355558395386e-01 2.195367403328418732e-02 -5.637221783399581909e-02 -1.515967398881912231e-01 -8.271870017051696777e-02 4.783016070723533630e-02 2.015895396471023560e-01 1.631351858377456665e-01 -3.365229368209838867e-01 -4.125531017780303955e-01 3.496636450290679932e-02 -1.707584261894226074e-01 5.635865777730941772e-02 -2.256058529019355774e-02 -1.692378073930740356e-01 5.497387051582336426e-02 -4.456939697265625000e-01 9.442267566919326782e-02 -2.109362035989761353e-01 9.461919218301773071e-02 -2.632505260407924652e-02 -9.874671697616577148e-02
2.216908186674118042e-01 -3.287248015403747559e-01 1.961881965398788452e-01 1.526347398757934570e-01 -9.453786909580230713e-02 -3.102473681792616844e-03 -4.758480191230773926e-02 -3.356964290142059326e-01 -8.378825336694717407e-02 -2.139467149972915649e-01 1.443331241607666016e-01 -1.309394240379333496e-01 3.686723411083221436e-01 -9.511998295783996582e-02 -1.885495483875274658e-01 -2.430116385221481323e-01 1.343518346548080444e-01 3.613859117031097412e-01 -2.049172520637512207e-01 -9.516592323780059814e-02 5.121954157948493958e-02 -5.240514874458312988e-02 6.165411323308944702e-02 7.955243438482284546e-02 1.531945019960403442e-01 -7.355750352144241333e-02 5.412794649600982666e-03 2.229264676570892334e-01 -7.795445621013641357e-02 1.121497377753257751e-01 2.954769879579544067e-02 -1.158851683139801025e-01
7.761310786008834839e-02 1.702836602926254272e-01 2.288413047790527344e-01 -4.730958119034767151e-02 5.936600640416145325e-02 2.363935485482215881e-02 -8.168948441743850708e-02 4.943712800741195679e-02 5.589624866843223572e-02 -1.162067404948174953e-03 1.724822670221328735e-01 2.055433094501495361e-01 -1.494810134172439575e-01 3.241083920001983643e-01 -7.290510088205337524e-02 -2.499560713768005371e-01 -1.161804869771003723e-01 4.256374239921569824e-01 -2.710169255733489990e-01 1.930970549583435059e-01 -6.325359642505645752e-02 -1.800136864185333252e-01 6.436954438686370850e-02 2.430407851934432983e-01 1.545963585376739502e-01 -2.350312620401382446e-01 -2.595030069351196289e-01 1.047104224562644958e-01 -1.372668594121932983e-01 1.048149354755878448e-02 -1.967133581638336182e-01 -8.216371387243270874e-02
2.691500782966613770e-01 -1.113709434866905212e-01 8.516547828912734985e-02 -1.238295901566743851e-02 -5.332076549530029297e-02 -5.662292242050170898e-02 2.286565601825714111e-01 1.279977411031723022e-01 1.137555390596389771e-01 4.058085009455680847e-02 2.400546073913574219e-01 -4.356875643134117126e-02 -1.677025556564331055e-01 5.567577853798866272e-02 -2.178957909345626831e-01 8.939479291439056396e-02 2.827814817428588867e-01 1.127249673008918762e-01 -1.226613223552703857e-01 1.925110700540244579e-05 -1.435880959033966064e-01 2.511333227157592773e-01 3.191135823726654053e-01 -1.853816360235214233e-01 -3.384957788512110710e-03 2.717850171029567719e-02 -2.675756514072418213e-01 2.577051818370819092e-01 -6.075379997491836548e-02 3.017772734165191650e-01 -3.768721967935562134e-02 -3.311843574047088623e-01
-1.514725480228662491e-02 -1.811119914054870605e-01 3.323971331119537354e-01 -1.009097471833229065e-01 1.013394072651863098e-01 6.317397952079772949e-02 -1.682856082916259766e-01 -1.660698205232620239e-01 1.737902015447616577e-01 -7.286380976438522339e-02 1.330566555261611938e-01 3.286141157150268555e-01 -1.132544279098510742e-01 -1.493602246046066284e-01 -2.217307984828948975e-01 -1.033608913421630859e-01 2.094765156507492065e-01 2.578047811985015869e-01 -1.797917038202285767e-01 -3.029215149581432343e-02 2.853639721870422363e-01 8.423284441232681274e-02 6.854660809040069580e-02 2.021060138940811157e-01 -1.661455780267715454e-01 9.147404879331588745e-02 -4.418381676077842712e-02 -2.039813436567783356e-02 -2.911319732666015625e-01 1.986447423696517944e-01 1.980953961610794067e-01 -2.012284398078918457e-01
-5.039000883698463440e-02 -1.951554417610168457e-01 1.605972349643707275e-01 -1.025738418102264404e-01 -6.969396770000457764e-02 1.222826540470123291e-01 -1.503442823886871338e-01 1.752059906721115112e-02 1.744395792484283447e-01 -1.388290822505950928e-01 2.167711853981018066e-01 -1.183085143566131592e-01 1.751703619956970215e-01 -1.194242294877767563e-02 -5.295873880386352539e-01 -2.102298885583877563e-01 1.994784474372863770e-01 2.673507034778594971e-01 -8.348160237073898315e-02 6.962638348340988159e-02 1.582347005605697632e-01 2.837482094764709473e-01 -3.092929162085056305e-02 -6.468597799539566040e-02 2.745616734027862549e-01 1.009513214230537415e-01 -1.684602200984954834e-01 2.548460662364959717e-01 -1.752813160419464111e-02 2.393770776689052582e-02 1.869487203657627106e-02 -1.606580242514610291e-02
2.781382203102111816e-01 1.214466542005538940e-01 3.135042190551757812e-01 -6.976345926523208618e-02 -2.330691218376159668e-01 -1.648617833852767944e-01 1.116548180580139160e-01 4.846869036555290222e-02 -1.620594710111618042e-01 2.682516351342201233e-02 3.501703739166259766e-01 7.713409513235092163e-02 -1.725533604621887207e-01 2.537461817264556885e-01 -8.166284859180450439e-02 1.335239154286682606e-03 1.154388301074504852e-02 7.221891544759273529e-03 -1.501348614692687988e-01 1.678816601634025574e-02 6.528156250715255737e-02 2.203415706753730774e-02 -4.792409017682075500e-02 2.901439964771270752e-01 8.509805798530578613e-02 -3.358440101146697998e-01 -2.473235279321670532e-01 1.712093502283096313e-01 -4.938905313611030579e-02 2.971631586551666260e-01 1.186967641115188599e-02 -1.907919794321060181e-01
3.182294666767120361e-01 -1.658366918563842773e-01 -6.361463665962219238e-02 2.142248153686523438e-01 8.645348995923995972e-02 1.143949553370475769e-01 -2.534310221672058105e-01 2.485928684473037720e-01 2.485184669494628906e-01 -8.035577833652496338e-02 7.397031038999557495e-02 1.582549512386322021e-01 -6.664153188467025757e-02 1.733584105968475342e-01 -2.194984257221221924e-01 -2.849382162094116211e-01 1.694295555353164673e-01 -1.477861851453781128e-01 -2.522474527359008789e-01 -7.328005135059356689e-02 -2.428951263427734375e-01 -1.330725252628326416e-01 6.954617053270339966e-02 1.704603433609008789e-01 -9.939335286617279053e-02 -9.362038224935531616e-02 -1.417675614356994629e-01 7.322988659143447876e-02 -2.731064558029174805e-01 4.761890321969985962e-02 2.188717573881149292e-01 -1.144342496991157532e-01
2.619636058807373047e-01 6.051028519868850708e-02 2.453408241271972656e-01 2.644156217575073242e-01 -1.919001340866088867e-01 1.111809536814689636e-01 1.092486381530761719e-01 -1.388331353664398193e-01 2.681337296962738037e-01 1.893945783376693726e-02 3.974362015724182129e-01 1.118127256631851196e-01 5.155568569898605347e-02 2.962067425251007080e-01 -4.113105311989784241e-02 -7.493686676025390625e-02 1.423851680010557175e-02 1.044292673468589783e-01 8.882652223110198975e-02 -8.336319774389266968e-02 1.043677031993865967e-01 1.942560374736785889e-01 3.452189564704895020e-01 2.738108336925506592e-01 -2.359638363122940063e-02 -4.659816250205039978e-02 -1.267779767513275146e-01 5.411111284047365189e-03 -2.701549977064132690e-02 1.488379687070846558e-01 1.811398863792419434e-01 -1.831524223089218140e-01
3.354158401489257812e-01 -4.548245668411254883e-02 2.988398075103759766e-01 -2.055606096982955933e-01 -1.289684139192104340e-02 -7.222395390272140503e-02 -6.404364854097366333e-02 3.254541382193565369e-02 3.897718340158462524e-02 6.333816051483154297e-02 1.738744229078292847e-01 7.173382490873336792e-02 4.326549917459487915e-02 1.790460385382175446e-02 -9.248215705156326294e-02 6.032501114532351494e-04 3.788654506206512451e-01 -1.963015198707580566e-01 -2.776517868041992188e-01 -3.536351257935166359e-03 -3.145310282707214355e-01 1.423115730285644531e-01 1.581614762544631958e-01 1.019281595945358276e-01 -5.863358452916145325e-02 1.793894022703170776e-01 -3.796498775482177734e-01 7.876051962375640869e-02 -2.395992353558540344e-02 1.855302751064300537e-01 -2.370930314064025879e-01 -2.722821570932865143e-02
1.868515014648437500e-01 1.558227241039276123e-01 -1.643063277006149292e-01 1.486265808343887329e-01 -1.501090973615646362e-01 1.189484894275665283e-01 -3.218768835067749023e-01 1.296227127313613892e-01 1.223378628492355347e-01 -5.154245998710393906e-03 1.781318485736846924e-01 1.381186991930007935e-01 -7.860507816076278687e-02 2.229817509651184082e-01 -3.061280548572540283e-01 1.058722585439682007e-01 3.792510330677032471e-01 8.854547142982482910e-02 -1.130870431661605835e-01 -2.912647724151611328e-01 -1.149980872869491577e-01 1.092538163065910339e-01 -1.495056450366973877e-01 1.946149319410324097e-01 -1.385574340820312500e-01 -5.829053372144699097e-02 -2.007475346326828003e-01 1.809888929128646851e-01 -1.910353899002075195e-01 6.227428466081619263e-02 1.328839063644409180e-01 -1.401455402374267578e-01
3.840257599949836731e-02 -1.935653835535049438e-01 -6.295734550803899765e-03 1.338876225054264069e-02 -3.833125904202461243e-02 1.718681901693344116e-01 -1.809414178133010864e-01 -3.336355090141296387e-01 5.983535572886466980e-02 -4.650098457932472229e-02 4.370525479316711426e-01 9.268255531787872314e-02 1.708987951278686523e-01 -9.825532138347625732e-02 -3.006075620651245117e-01 -5.335381138138473034e-04 2.489821463823318481e-01 2.414432168006896973e-01 -2.396556921303272247e-02 7.830411940813064575e-02 -1.521306931972503662e-01 -1.126361936330795288e-01 -3.933233767747879028e-02 -2.291285619139671326e-02 -2.741924300789833069e-02 -1.022857055068016052e-01 -2.184349298477172852e-01 -3.346079960465431213e-02 -2.516203522682189941e-01 2.552683651447296143e-01 2.214581891894340515e-02 -3.119245469570159912e-01
1.250064671039581299e-01 -3.091670870780944824e-01 3.422929048538208008e-01 -5.729154497385025024e-02 -1.558287441730499268e-01 -1.302438229322433472e-02 4.391455277800559998e-02 -1.853296160697937012e-01 1.250064373016357422e-01 -2.434255629777908325e-01 3.277716040611267090e-01 1.035822853446006775e-01 -9.039291739463806152e-02 -1.045000404119491577e-01 4.174056649208068848e-02 -8.130576461553573608e-02 1.694376021623611450e-01 1.666640639305114746e-01 -8.833391964435577393e-02 -1.529574245214462280e-01 -3.297045826911926270e-02 1.257235556840896606e-01 2.757078036665916443e-02 1.232647821307182312e-01 4.293887913227081299e-01 -4.257717728614807129e-02 9.874247014522552490e-02 1.353658549487590790e-02 -2.452124804258346558e-01 7.678974419832229614e-02 -2.009404003620147705e-01 -2.531165182590484619e-01
-5.505172535777091980e-03 -2.509085834026336670e-01 4.689184129238128662e-01 2.591637074947357178e-01 -2.333153188228607178e-01 -4.544000327587127686e-02 -1.102027818560600281e-01 2.063668705523014069e-02 4.468584060668945312e-02 -1.349728852510452271e-01 8.563499897718429565e-03 2.342670857906341553e-01 -7.637146115303039551e-02 -3.827093541622161865e-02 -2.005362361669540405e-01 -1.805324107408523560e-02 2.254874855279922485e-01 4.120204150676727295e-01 -1.128721833229064941e-01 -1.814533025026321411e-02 1.235954985022544861e-01 -1.434995979070663452e-01 -4.761274158954620361e-02 1.273188591003417969e-01 1.218207776546478271e-01 5.406547337770462036e-02 -1.098913475871086121e-01 1.845745444297790527e-01 1.619771420955657959e-01 2.358738332986831665e-01 -1.374154090881347656e-01 -7.213106751441955566e-02
-1.209550052881240845e-01 2.597831487655639648e-01 5.265865921974182129e-01 -2.865211293101310730e-02 -1.724708080291748047e-01 3.551490306854248047e-01 -1.762183159589767456e-01 -1.438800990581512451e-01 -2.768109440803527832e-01 -6.670933216810226440e-02 2.029418200254440308e-01 2.232789248228073120e-01 8.990211784839630127e-02 8.049491047859191895e-02 -4.881537053734064102e-03 -1.813534647226333618e-01 4.678361862897872925e-02 -9.640659391880035400e-02 -7.407516241073608398e-02 -1.688923537731170654e-01 -9.077080339193344116e-02 -2.280767820775508881e-02 1.000539734959602356e-01 -1.196652874350547791e-01 -8.361354470252990723e-02 -9.370098821818828583e-03 -1.416683495044708252e-01 7.306500524282455444e-02 2.865144796669483185e-02 9.323836863040924072e-02 -7.679855823516845703e-02 -2.933669686317443848e-01
1.971384510397911072e-02 -1.447751838713884354e-02 2.021657824516296387e-01 -2.892219126224517822e-01 -1.450356096029281616e-01 1.953276991844177246e-01 2.331773638725280762e-01 -1.102012991905212402e-01 5.186535045504570007e-02 -4.820253700017929077e-02 3.546021580696105957e-01 2.230686843395233154e-01 -4.384217038750648499e-02 -1.418905984610319138e-02 -2.636203467845916748e-01 -1.002401784062385559e-01 2.878456413745880127e-01 1.056429222226142883e-01 -2.182295918464660645e-02 1.545373164117336273e-02 1.340695470571517944e-01 -6.234330311417579651e-02 -3.803830593824386597e-02 1.109153106808662415e-01 1.384343206882476807e-01 -1.273411512374877930e-01 -2.724654674530029297e-01 1.740011572837829590e-01 -1.278850287199020386e-01 -3.127878159284591675e-02 4.158195853233337402e-01 -1.628512293100357056e-01
1.889192163944244385e-01 2.274884432554244995e-01 1.649565696716308594e-01 7.141937501728534698e-03 1.395306438207626343e-01 -4.039757885038852692e-03 -2.194656133651733398e-01 2.662884593009948730e-01 6.356595456600189209e-02 -2.960647046566009521e-01 2.858101129531860352e-01 -6.013692170381546021e-02 -2.071349173784255981e-01 -5.260946229100227356e-02 2.473158761858940125e-02 -2.244026958942413330e-01 1.120348572731018066e-01 9.361381828784942627e-02 -2.374680787324905396e-01 -1.483675241470336914e-01 -1.860561966896057129e-01 -9.505586698651313782e-03 -1.545754969120025635e-01 -1.541049629449844360e-01 1.681872308254241943e-01 1.527930647134780884e-01 3.753709793090820312e-02 1.990966796875000000e-01 -3.746834993362426758e-01 9.983438998460769653e-02 -1.323698014020919800e-01 -1.745599359273910522e-01
-4.272641986608505249e-02 -2.025687396526336670e-01 3.012694120407104492e-01 1.599768996238708496e-01 2.539446204900741577e-02 2.282411605119705200e-01 -5.642778798937797546e-02 -5.347330123186111450e-02 2.574953734874725342e-01 1.059363558888435364e-01 1.701516956090927124e-01 -1.245859414339065552e-01 1.500785797834396362e-01 1.363139450550079346e-01 -2.414571940898895264e-01 -3.570722341537475586e-01 -9.170649573206901550e-03 8.242087811231613159e-02 -4.514439031481742859e-02 -1.550825834274291992e-01 -1.246610805392265320e-01 1.230838820338249207e-01 -8.692339062690734863e-02 -1.266715861856937408e-02 7.556577771902084351e-02 6.183612346649169922e-02 -1.692404299974441528e-01 5.302318930625915527e-01 8.691743016242980957e-02 1.281529366970062256e-01 -1.266493201255798340e-01 4.881871864199638367e-02
-2.388620972633361816e-01 -7.410368323326110840e-02 1.457826942205429077e-01 2.386920154094696045e-01 -2.151408642530441284e-01 -2.101655453443527222e-01 -9.371317178010940552e-02 -2.783084847033023834e-02 7.782019674777984619e-02 2.234838008880615234e-01 3.863112628459930420e-02 1.130530014634132385e-01 -1.105172187089920044e-01 2.591160833835601807e-01 -1.637765467166900635e-01 -3.021281063556671143e-01 1.133885830640792847e-01 5.740849301218986511e-03 -4.429486021399497986e-02 -2.680337056517601013e-02 -1.740969121456146240e-01 -1.270885169506072998e-01 9.699637442827224731e-02 -2.193066664040088654e-02 1.049187183380126953e-01 1.800293922424316406e-01 -3.091909587383270264e-01 2.617529630661010742e-01 -3.098093867301940918e-01 2.342181801795959473e-01 1.696740686893463135e-01 -1.799977272748947144e-01
2.586461007595062256e-01 -2.344022840261459351e-01 3.201288580894470215e-01 1.876785792410373688e-02 -1.592298783361911774e-02 2.243319600820541382e-01 1.047276258468627930e-01 -1.752437464892864227e-02 5.379080399870872498e-02 -1.951663941144943237e-01 1.204683631658554077e-01 2.308485358953475952e-01 -2.974623069167137146e-02 -1.587191410362720490e-02 -1.197190117090940475e-02 -1.702397465705871582e-01 1.899662911891937256e-01 2.885245978832244873e-01 -7.876488566398620605e-02 4.719672724604606628e-02 -1.802335083484649658e-01 -9.826854616403579712e-02 -1.749604642391204834e-01 -8.994045108556747437e-02 1.214807033538818359e-01 5.238460749387741089e-02 1.146141439676284790e-01 3.224400281906127930e-01 -2.449871748685836792e-01 4.927504435181617737e-02 -3.315255641937255859e-01 -2.425963431596755981e-01
1.377903521060943604e-01 -1.279687583446502686e-01 -7.954125851392745972e-02 -1.928354427218437195e-02 1.225145086646080017e-01 9.539665281772613525e-02 -2.369692027568817139e-01 3.089716844260692596e-02 9.142971783876419067e-02 3.235683441162109375e-01 8.771094679832458496e-02 4.225422739982604980e-01 -3.884784132242202759e-02 -3.602769970893859863e-02 -2.740014493465423584e-01 7.387342303991317749e-02 9.134878963232040405e-02 3.619417548179626465e-01 -1.711238324642181396e-01 -1.737650036811828613e-01 -2.643148042261600494e-02 1.063109561800956726e-01 6.850447505712509155e-02 1.163171976804733276e-01 4.929124191403388977e-02 7.907110452651977539e-02 -2.889001965522766113e-01 2.358100265264511108e-01 -2.040460705757141113e-01 1.079088971018791199e-01 2.225010991096496582e-01 -1.204271763563156128e-01
3.821796476840972900e-01 -3.212288022041320801e-02 2.036559581756591797e-01 -5.152878537774085999e-02 5.658639967441558838e-02 -1.795777231454849243e-01 -4.523695260286331177e-02 -1.407424807548522949e-01 -1.081845164299011230e-01 -8.475459367036819458e-02 3.818838596343994141e-01 5.324043333530426025e-02 -2.916239500045776367e-01 1.559483408927917480e-01 -2.140121608972549438e-01 -2.051725314231589437e-04 7.950577884912490845e-02 1.079258844256401062e-01 -2.431891858577728271e-01 9.388644248247146606e-02 -4.588079825043678284e-02 1.099073421210050583e-02 3.030192255973815918e-01 1.584320701658725739e-02 1.369006931781768799e-01 -2.194711416959762573e-01 -2.330619990825653076e-01 1.202532574534416199e-01 2.041253719653468579e-05 3.192005157470703125e-01 7.534481585025787354e-02 -7.260999083518981934e-02
9.317072108387947083e-03 -7.665626704692840576e-02 7.195814698934555054e-02 -1.409395635128021240e-01 1.485566794872283936e-01 -1.155925989151000977e-01 -3.200848996639251709e-01 -6.046892330050468445e-02 1.356958895921707153e-01 -6.657730787992477417e-02 -7.708232849836349487e-02 -9.906049072742462158e-02 -2.182600945234298706e-01 -5.649537220597267151e-02 6.925226747989654541e-02 -7.326306402683258057e-02 2.116603255271911621e-01 -2.008713409304618835e-02 -5.827189981937408447e-02 -3.302336633205413818e-01 -3.045368241146206856e-03 1.924601495265960693e-01 1.370716094970703125e-01 6.065629795193672180e-02 1.151897832751274109e-01 -9.250358492136001587e-02 -3.838132023811340332e-01 4.088899195194244385e-01 -1.394612491130828857e-01 5.760531872510910034e-02 1.924155652523040771e-01 -3.384790122509002686e-01
2.166656553745269775e-01 -3.666549548506736755e-02 1.106378585100173950e-01 3.551622331142425537e-01 -1.383540928363800049e-01 1.073320657014846802e-01 -6.296031642705202103e-03 -1.528761833906173706e-01 -9.161828458309173584e-02 1.742306500673294067e-01 1.916903555393218994e-01 3.476083651185035706e-02 -2.543174028396606445e-01 -5.346759688109159470e-03 -1.228802129626274109e-01 -2.394147515296936035e-01 1.326323002576828003e-01 3.463364839553833008e-01 -3.922794461250305176e-01 -4.360822215676307678e-02 3.562672808766365051e-02 2.854654192924499512e-01 -6.423230469226837158e-02 -1.298366338014602661e-01 -2.796539105474948883e-02 1.585991382598876953e-01 -7.779137790203094482e-02 1.641944944858551025e-01 -2.085458487272262573e-01 -4.227487742900848389e-02 2.046090215444564819e-01 -4.764936864376068115e-02
4.916214197874069214e-02 2.361162938177585602e-02 1.199843809008598328e-01 -1.787025183439254761e-01 -8.821865171194076538e-02 3.167328536510467529e-01 2.277665883302688599e-01 -9.911876916885375977e-02 -3.244192525744438171e-02 -8.314237743616104126e-02 2.532039582729339600e-01 1.854341775178909302e-01 -1.707281172275543213e-02 9.817713499069213867e-02 -3.145889341831207275e-01 -1.164246797561645508e-01 4.059399664402008057e-01 1.936358027160167694e-02 4.660329141188412905e-04 -3.625948354601860046e-02 2.210421562194824219e-01 -1.782945245504379272e-01 -5.238711833953857422e-02 2.114142775535583496e-01 2.031852304935455322e-01 -1.278529781848192215e-02 -2.709988653659820557e-01 1.969503462314605713e-01 -6.096871197223663330e-02 8.719190955162048340e-02 2.766303122043609619e-01 -1.260487735271453857e-01
9.751455858349800110e-03 5.235391482710838318e-02 1.201346218585968018e-01 -1.012381240725517273e-01 -1.204777508974075317e-01 1.690683066844940186e-01 6.916163861751556396e-02 -7.173681259155273438e-02 -9.022658318281173706e-02 -1.389183104038238525e-01 8.627961575984954834e-02 4.718862175941467285e-01 -6.057684496045112610e-02 -3.892384469509124756e-03 -2.011905014514923096e-01 -2.253401726484298706e-01 4.202521145343780518e-01 5.727374181151390076e-02 9.305411577224731445e-02 -6.246455758810043335e-02 -4.344922304153442383e-02 1.291014254093170166e-01 -5.092789232730865479e-02 -8.024448528885841370e-03 1.196912378072738647e-01 -5.078157037496566772e-02 -4.581011533737182617e-01 2.651707231998443604e-01 -1.839567720890045166e-01 -1.333464235067367554e-01 5.473898723721504211e-02 -3.990845009684562683e-02
-3.586236014962196350e-02 -5.468352884054183960e-02 2.522459328174591064e-01 4.978865385055541992e-02 7.135783880949020386e-02 3.117094337940216064e-01 1.806812733411788940e-01 1.628809124231338501e-01 -1.578282862901687622e-01 -9.532351791858673096e-02 3.559436202049255371e-01 -1.538553182035684586e-02 2.619671262800693512e-02 -1.372110247611999512e-01 -3.056362569332122803e-01 -1.257890760898590088e-01 3.177357316017150879e-01 1.204533278942108154e-01 1.631039232015609741e-01 -8.718132972717285156e-02 1.113660186529159546e-01 -3.998207300901412964e-02 1.468625813722610474e-01 -2.258664220571517944e-01 -5.822006985545158386e-02 5.723526328802108765e-02 -8.106555044651031494e-02 2.304904907941818237e-01 -2.160158604383468628e-01 2.342809736728668213e-01 1.716104149818420410e-01 -2.118738293647766113e-01
5.091032758355140686e-02 -8.824494481086730957e-02 1.770229637622833252e-01 -2.692247554659843445e-02 -1.316518783569335938e-01 5.692304670810699463e-02 1.054824739694595337e-01 -1.769291907548904419e-01 -1.196201294660568237e-01 -3.911739289760589600e-01 3.446489870548248291e-01 2.399731129407882690e-01 -5.839420482516288757e-02 1.478298008441925049e-01 -4.075956642627716064e-01 1.791791915893554688e-01 2.058424204587936401e-01 9.780261665582656860e-02 1.610674858093261719e-01 7.754751294851303101e-02 5.613146815448999405e-03 7.921760529279708862e-02 -1.063231006264686584e-01 1.733191311359405518e-01 1.551806032657623291e-01 5.618510022759437561e-02 -3.075000345706939697e-01 1.982542872428894043e-01 -5.066986754536628723e-02 9.818708896636962891e-02 1.072776615619659424e-01 -1.048701852560043335e-01
-1.142861247062683105e-01 -2.089259773492813110e-02 -5.239820107817649841e-02 1.406451761722564697e-01 -1.868357509374618530e-01 1.427461057901382446e-01 -2.407880574464797974e-01 -6.723507493734359741e-02 1.117017865180969238e-01 -1.646043509244918823e-01 1.320988386869430542e-01 2.702156603336334229e-01 -2.196598649024963379e-01 -6.229921802878379822e-02 8.624470233917236328e-02 -1.827194839715957642e-01 -1.449801307171583176e-02 1.034027412533760071e-01 -2.586432099342346191e-01 1.673394292593002319e-01 -2.203568369150161743e-01 -1.578638106584548950e-01 -1.288804411888122559e-01 -2.740682661533355713e-01 1.507842093706130981e-01 2.004833370447158813e-01 -2.531094551086425781e-01 2.069784700870513916e-01 -2.003902494907379150e-01 2.428861856460571289e-01 -2.140398174524307251e-01 -1.933849006891250610e-01
1.931453198194503784e-01 2.069535292685031891e-02 2.620865404605865479e-01 -8.932539820671081543e-02 1.748604327440261841e-02 1.556073129177093506e-01 -2.134112864732742310e-01 -1.008008047938346863e-01 1.278754323720932007e-02 -1.538712978363037109e-01 2.329331636428833008e-01 4.262495040893554688e-02 1.708859801292419434e-01 1.565471589565277100e-01 -2.956913411617279053e-01 -4.608704745769500732e-01 2.341929078102111816e-01 8.054537326097488403e-02 -2.209287583827972412e-01 2.327171678189188242e-04 -9.540706872940063477e-02 2.238061726093292236e-01 1.417153030633926392e-01 -1.913208630867302418e-03 4.107522964477539062e-02 -3.933214582502841949e-03 -2.343085259199142456e-01 1.982380747795104980e-01 1.199665293097496033e-01 -2.435106337070465088e-01 2.238767035305500031e-02 1.113587841391563416e-01
1.738907843828201294e-01 -1.427350044250488281e-01 4.727940261363983154e-01 1.458205431699752808e-01 -7.260867953300476074e-02 5.090785771608352661e-02 9.107615798711776733e-02 -1.173225417733192444e-02 3.534181714057922363e-01 -1.359326988458633423e-01 3.069636225700378418e-01 1.874015927314758301e-01 -1.055824831128120422e-01 1.424417197704315186e-01 7.310584932565689087e-02 -1.718235313892364502e-01 3.285623788833618164e-01 1.316138207912445068e-01 1.554552912712097168e-01 2.987154526636004448e-03 2.183858305215835571e-01 1.723708957433700562e-02 1.164844632148742676e-01 2.449047379195690155e-02 -1.063140407204627991e-01 4.083098471164703369e-02 -9.016095846891403198e-02 -2.120033092796802521e-02 -2.242580652236938477e-01 2.518970966339111328e-01 -3.655745834112167358e-02 -3.200748562812805176e-02
1.744066476821899414e-01 -9.303915500640869141e-02 1.254717707633972168e-01 1.351729929447174072e-01 1.615525633096694946e-01 1.328630149364471436e-01 -5.521593242883682251e-02 -2.375310510396957397e-01 1.266517341136932373e-01 3.901240229606628418e-02 4.219008386135101318e-01 1.515490412712097168e-01 -2.240984886884689331e-01 6.584131717681884766e-02 -1.738323718309402466e-01 1.022830754518508911e-01 1.357798185199499130e-02 1.965780556201934814e-01 -1.627377867698669434e-01 1.239726319909095764e-01 -2.759162522852420807e-02 -2.036559209227561951e-02 3.362525701522827148e-01 -7.710339128971099854e-02 -1.360859256237745285e-02 -1.175439134240150452e-01 -1.675131320953369141e-01 3.517574071884155273e-01 1.054256334900856018e-01 1.648924499750137329e-01 2.428987435996532440e-02 -3.230602443218231201e-01
-2.035261504352092743e-02 -1.238771453499794006e-01 1.870015561580657959e-01 -1.167136281728744507e-01 -3.052014410495758057e-01 -1.004109755158424377e-01 -3.391144797205924988e-02 -4.975095391273498535e-02 1.955050826072692871e-01 -1.234049052000045776e-01 1.089949533343315125e-01 3.378880321979522705e-01 2.299833148717880249e-01 -1.104176230728626251e-02 -6.954880058765411377e-02 1.853627525269985199e-02 1.974758952856063843e-01 -5.323268845677375793e-02 -3.165712580084800720e-02 -2.722865045070648193e-01 1.034925282001495361e-01 -1.884619891643524170e-01 2.003930956125259399e-01 6.729965656995773315e-02 9.428809583187103271e-02 2.867574803531169891e-02 3.739003464579582214e-02 5.171577930450439453e-01 2.435483783483505249e-02 1.421435028314590454e-01 1.376529186964035034e-01 -2.547593116760253906e-01
2.455752342939376831e-01 4.107883572578430176e-01 2.646587789058685303e-01 9.637317806482315063e-02 -2.184011787176132202e-01 -1.462599337100982666e-01 1.883564516901969910e-03 -1.841476708650588989e-01 -1.707154326140880585e-02 -1.270589679479598999e-01 3.084145486354827881e-01 -9.613295644521713257e-02 -1.354805827140808105e-01 -8.504710160195827484e-03 -1.119394376873970032e-01 -1.433055251836776733e-01 1.583101451396942139e-01 9.885858744382858276e-02 -1.698976904153823853e-01 -2.129461318254470825e-01 1.010761503130197525e-02 -1.128637418150901794e-01 -1.260359771549701691e-02 9.340476244688034058e-02 2.647261619567871094e-01 -6.601062417030334473e-02 -3.981475532054901123e-01 1.083186045289039612e-01 -1.450115442276000977e-01 -1.206079199910163879e-01 -5.549412965774536133e-02 -4.692593216896057129e-02
-1.476865112781524658e-01 1.141339763998985291e-01 1.976610533893108368e-02 -5.980136245489120483e-02 -2.983216047286987305e-01 -1.312490254640579224e-01 -7.515878230333328247e-02 -9.660553187131881714e-02 2.495847940444946289e-01 2.864304184913635254e-01 2.106508463621139526e-01 4.630845785140991211e-02 -1.692736744880676270e-01 1.263110637664794922e-01 -1.529721766710281372e-01 -2.622793316841125488e-01 7.935278117656707764e-02 2.041186541318893433e-01 2.302512526512145996e-02 -1.045476552098989487e-02 -1.523273885250091553e-01 -1.471810936927795410e-01 2.636080980300903320e-01 3.895584121346473694e-02 1.664195805788040161e-01 2.039288729429244995e-02 -2.712347805500030518e-01 1.126984581351280212e-01 -1.945585012435913086e-01 1.503372937440872192e-01 -6.400074064731597900e-02 -4.110171496868133545e-01
2.450632005929946899e-01 1.314027309417724609e-01 1.717426478862762451e-01 -2.198763936758041382e-01 -8.470837771892547607e-02 1.712195128202438354e-01 -2.267393022775650024e-01 1.907891780138015747e-01 5.671034008264541626e-02 -9.529782086610794067e-02 4.900203645229339600e-01 1.878713443875312805e-02 2.258865348994731903e-02 1.790872663259506226e-01 -2.644817233085632324e-01 -4.497820883989334106e-02 4.955781251192092896e-02 7.005293667316436768e-02 -1.090244483202695847e-02 -1.562570631504058838e-01 8.958192914724349976e-02 -1.346212029457092285e-01 3.075984306633472443e-02 5.079922825098037720e-02 6.122514232993125916e-02 3.924852311611175537e-01 -5.346887558698654175e-02 1.289157662540674210e-02 -3.448402583599090576e-01 9.275533258914947510e-02 -4.454097524285316467e-02 1.063626408576965332e-01
4.114969968795776367e-01 -2.278888784348964691e-02 2.903336584568023682e-01 -5.563941597938537598e-02 -2.461814731359481812e-01 -2.383103817701339722e-01 -9.038162231445312500e-02 -1.365937441587448120e-01 1.171274855732917786e-01 -6.458316743373870850e-02 1.984399855136871338e-01 7.335767149925231934e-02 -2.172473818063735962e-01 1.799070388078689575e-01 -3.606097400188446045e-02 -8.098289370536804199e-02 -9.290888160467147827e-02 8.329688757658004761e-02 -2.060939967632293701e-01 1.122276186943054199e-01 -1.044295132160186768e-01 1.050337478518486023e-01 -1.045607030391693115e-03 7.471195608377456665e-02 1.089887544512748718e-01 -3.250648677349090576e-01 -2.089432328939437866e-01 3.384925127029418945e-01 -3.714166954159736633e-02 2.685716450214385986e-01 1.864111237227916718e-02 -2.584520913660526276e-02
1.753664910793304443e-01 -9.170617163181304932e-02 1.300435364246368408e-01 1.675189286470413208e-01 -7.769386470317840576e-02 4.411212727427482605e-02 -1.644643843173980713e-01 3.760079666972160339e-02 1.719991117715835571e-01 -1.135277077555656433e-01 5.230001807212829590e-01 -5.331507325172424316e-02 -1.589357554912567139e-01 9.575391560792922974e-02 -2.269400358200073242e-01 -8.679432421922683716e-02 8.160530030727386475e-02 5.478153750300407410e-02 8.345172973349690437e-04 1.483328640460968018e-01 1.072156280279159546e-01 -5.388751160353422165e-03 3.532772958278656006e-01 3.473665798082947731e-03 -1.233475878834724426e-01 -3.030460327863693237e-02 -7.729142159223556519e-02 2.683790922164916992e-01 1.205639988183975220e-01 2.293512672185897827e-01 -1.876512467861175537e-01 -3.203434050083160400e-01
[truncated: 3,268,783 more chars]
