# Supplementary material for: The Language of Innovation
Source: PLoS One. 2020 Apr 30;15(4):e0230107. doi: 10.1371/journal.pone.0230107 (PMC7194493; doi:10.1371/journal.pone.0230107)
Supplement: S22 File — (GZ) [file pone.0230107.s022.tar.gz › 2000-2004/V2Run_28_VS_4500_embeddings2000-2004ED32.txt]

-3.631127998232841492e-02 -1.310462355613708496e-01 -2.729123458266258240e-02 1.752813607454299927e-01 -2.378403767943382263e-02 8.386411517858505249e-02 1.593211665749549866e-02 -1.398683935403823853e-01 1.398737430572509766e-01 4.637132957577705383e-02 -3.985589444637298584e-01 -1.727848313748836517e-02 2.734375596046447754e-01 -1.291129924356937408e-02 1.971124559640884399e-01 2.136243581771850586e-01 -1.654097139835357666e-01 -7.305636256933212280e-02 -1.912727504968643188e-01 1.823838502168655396e-01 -1.086043640971183777e-01 3.940542340278625488e-01 -6.371150910854339600e-02 1.093140244483947754e-01 -1.762278005480766296e-02 -5.056531168520450592e-03 4.486669600009918213e-02 6.129592284560203552e-02 -4.613085091114044189e-02 4.467914700508117676e-01 2.770833969116210938e-01 -1.098939999938011169e-01
-2.478647381067276001e-01 -2.189010009169578552e-02 9.221106767654418945e-02 -2.620962560176849365e-01 -2.700642347335815430e-01 1.555181946605443954e-02 7.686223834753036499e-02 -1.049160957336425781e-01 2.873215377330780029e-01 1.053717806935310364e-01 -8.851954340934753418e-02 -2.858974933624267578e-01 4.407124221324920654e-02 2.265392839908599854e-01 8.926662802696228027e-02 3.294284641742706299e-01 1.068033501505851746e-01 1.877982467412948608e-01 -3.245388865470886230e-01 2.318273186683654785e-01 -2.128956168889999390e-01 -7.783785462379455566e-02 1.563158631324768066e-01 -9.276371449232101440e-03 2.466289401054382324e-01 -1.379400398582220078e-02 -1.335870474576950073e-01 -1.037648469209671021e-01 1.059821248054504395e-01 -5.096969753503799438e-02 5.097368266433477402e-03 1.807696819305419922e-01
-1.699860543012619019e-01 2.517865970730781555e-02 -3.515344858169555664e-01 3.088070452213287354e-02 1.274906098842620850e-01 1.566519737243652344e-01 2.407537251710891724e-01 8.220089972019195557e-02 1.801515519618988037e-01 1.562079936265945435e-01 2.993320487439632416e-02 -2.338256537914276123e-01 1.090117022395133972e-01 1.644607782363891602e-01 3.819051682949066162e-01 1.123342290520668030e-01 3.247196599841117859e-02 6.896704435348510742e-02 -9.770125895738601685e-02 3.525012731552124023e-01 -2.495353966951370239e-01 1.473787724971771240e-01 5.340295657515525818e-02 -6.022614985704421997e-02 1.311956793069839478e-01 -2.039629071950912476e-01 -7.017971482127904892e-03 -4.293650016188621521e-02 8.518832921981811523e-02 1.780597567558288574e-01 2.541292607784271240e-01 -1.904448270797729492e-01
2.433381229639053345e-01 -2.091743052005767822e-03 -2.944756448268890381e-01 -1.494046151638031006e-01 5.224386975169181824e-02 -3.392161428928375244e-02 1.164652258157730103e-01 -5.175155028700828552e-02 -3.252048045396804810e-02 -9.273721277713775635e-02 -5.719785392284393311e-02 -7.554338127374649048e-02 1.210082918405532837e-01 2.360062450170516968e-01 3.249982893466949463e-01 4.078812301158905029e-01 2.415097206830978394e-01 -5.455692484974861145e-02 -3.129440844058990479e-01 4.329937696456909180e-02 -7.342503219842910767e-02 2.681412398815155029e-01 -1.810074895620346069e-01 2.450410276651382446e-01 1.159952804446220398e-01 1.524706035852432251e-01 -1.287907063961029053e-01 1.008481904864311218e-01 -1.865198016166687012e-01 1.336521059274673462e-01 3.361751884222030640e-02 4.689040407538414001e-02
-2.889401316642761230e-01 1.065039709210395813e-01 -7.656574994325637817e-02 1.418810933828353882e-01 5.038172751665115356e-02 1.633664406836032867e-02 4.950417950749397278e-02 -1.756597459316253662e-01 1.029073819518089294e-01 -1.321060955524444580e-01 -4.123465120792388916e-01 -1.915978789329528809e-01 1.066585853695869446e-01 8.289484307169914246e-03 5.306103825569152832e-01 9.140259027481079102e-02 9.446965903043746948e-02 -2.680875062942504883e-01 -7.934240996837615967e-02 2.862191498279571533e-01 8.963181078433990479e-02 1.805547773838043213e-01 -2.021088264882564545e-02 1.598405241966247559e-01 6.027814000844955444e-02 -1.174034476280212402e-01 -9.587291628122329712e-02 -1.801285445690155029e-01 8.376947045326232910e-02 6.801977753639221191e-02 2.195672690868377686e-02 -1.238514389842748642e-02
8.697992190718650818e-03 -1.321386396884918213e-01 -2.563758492469787598e-01 1.977518647909164429e-01 -1.935811191797256470e-01 -2.691530250012874603e-02 9.066740423440933228e-02 -3.313704729080200195e-01 8.084216713905334473e-02 -1.041920185089111328e-01 -2.730376124382019043e-01 -3.578681945800781250e-01 2.885361313819885254e-01 1.058894693851470947e-01 3.703340291976928711e-01 5.311051011085510254e-02 9.676095843315124512e-02 -2.242056429386138916e-01 -2.173597514629364014e-01 1.013855561614036560e-01 -2.365792691707611084e-01 1.185834631323814392e-01 9.888002276420593262e-02 1.159666702151298523e-01 -1.491744816303253174e-01 -2.289279364049434662e-02 -1.609187945723533630e-02 -1.755158007144927979e-01 -8.132212795317173004e-03 -2.887285873293876648e-02 4.204752668738365173e-02 -6.161676719784736633e-03
-4.263126477599143982e-02 3.275820314884185791e-01 -1.962043642997741699e-01 3.783758729696273804e-02 2.851925976574420929e-02 -1.058824434876441956e-01 1.489666253328323364e-01 -1.452128142118453979e-01 2.738693356513977051e-01 1.133593693375587463e-01 1.467396132647991180e-02 -1.096599251031875610e-01 2.249792404472827911e-02 1.207341700792312622e-01 5.948888063430786133e-01 9.375222027301788330e-02 1.748354136943817139e-01 -1.246718168258666992e-01 -2.000760138034820557e-01 1.954536437988281250e-01 -1.449955254793167114e-01 1.824832111597061157e-01 1.045527458190917969e-01 1.104868501424789429e-01 8.958399295806884766e-02 -1.064953505992889404e-01 7.739607244729995728e-02 -1.408834159374237061e-01 1.033438593149185181e-01 -1.890169642865657806e-02 -1.254212856292724609e-01 -2.097713202238082886e-01
-2.655204534530639648e-01 -1.335600912570953369e-01 -2.710240781307220459e-01 1.149302273988723755e-01 -1.148117631673812866e-01 6.313121877610683441e-03 -3.870659694075584412e-02 -2.405236214399337769e-01 2.304551303386688232e-01 1.009255647659301758e-01 -2.076799124479293823e-01 1.557009816169738770e-01 2.537308931350708008e-01 1.189687922596931458e-01 3.157605230808258057e-01 2.175060808658599854e-01 2.817879021167755127e-01 -1.697200834751129150e-01 -1.907877326011657715e-01 1.731736809015274048e-01 -2.078002244234085083e-01 2.118221372365951538e-01 -5.675875023007392883e-02 1.233484316617250443e-02 1.021604910492897034e-01 8.496057987213134766e-02 1.087817177176475525e-01 -1.933886706829071045e-01 5.953374505043029785e-02 1.451504230499267578e-02 1.471207588911056519e-01 -1.946829408407211304e-01
-1.429270803928375244e-01 1.596193611621856689e-01 -2.291405647993087769e-01 5.923180840909481049e-03 -6.284822523593902588e-02 4.664694890379905701e-02 2.560175955295562744e-01 -1.878130137920379639e-01 1.889411658048629761e-01 -1.584006398916244507e-01 5.796379968523979187e-02 -4.165464267134666443e-02 -1.298773009330034256e-02 -1.523632369935512543e-02 4.525837302207946777e-01 3.665169477462768555e-01 2.968356907367706299e-01 2.102579325437545776e-01 -6.698694825172424316e-02 6.092122569680213928e-02 -1.760137826204299927e-01 2.933009266853332520e-01 1.534765064716339111e-01 -1.894138306379318237e-01 -1.824539154767990112e-02 -1.320089027285575867e-02 -8.810012042522430420e-02 -1.223696321249008179e-01 1.509473025798797607e-01 1.533929109573364258e-01 5.014069750905036926e-02 -1.129497215151786804e-02
-8.964028954505920410e-02 1.583819240331649780e-01 8.448343724012374878e-02 3.018511533737182617e-01 -1.568163484334945679e-01 2.994070947170257568e-01 -4.239723086357116699e-02 -1.229566782712936401e-01 2.355826199054718018e-01 2.446805685758590698e-01 -9.919157624244689941e-02 -2.101742625236511230e-01 -1.047258824110031128e-01 2.310219407081604004e-01 2.544550597667694092e-01 2.746201455593109131e-01 4.043069481849670410e-02 1.820688396692276001e-01 -2.481194585561752319e-01 2.562848329544067383e-01 -1.270045936107635498e-01 3.461004495620727539e-01 3.518058452755212784e-03 -3.383183619007468224e-03 4.790348932147026062e-02 -3.954271972179412842e-02 -7.926787436008453369e-02 -8.040811121463775635e-02 -4.943118989467620850e-02 8.715833723545074463e-02 1.673318296670913696e-01 1.047785580158233643e-01
3.696882352232933044e-02 3.736244142055511475e-02 -9.355080127716064453e-02 1.285947207361459732e-02 8.556581288576126099e-02 -3.507272601127624512e-01 1.897791177034378052e-01 -2.641358971595764160e-01 1.263532042503356934e-01 -9.697173535823822021e-02 -2.376397699117660522e-01 -1.742468327283859253e-01 2.116601765155792236e-01 2.674337243661284447e-03 1.323629468679428101e-01 3.025407493114471436e-01 4.519223049283027649e-02 -2.143109440803527832e-01 -3.177036643028259277e-01 1.825498789548873901e-01 -1.373532861471176147e-01 1.898385584354400635e-01 -1.605850160121917725e-01 2.780202031135559082e-01 2.255681008100509644e-01 1.541226953268051147e-01 -1.006111577153205872e-01 4.334877058863639832e-02 7.541676610708236694e-02 -1.324978936463594437e-02 1.337300986051559448e-01 -1.885245442390441895e-01
-2.369473278522491455e-01 1.386996209621429443e-01 -1.423758338205516338e-03 -1.649199426174163818e-01 -2.117789536714553833e-01 1.571539044380187988e-01 3.695151954889297485e-02 1.440711505711078644e-02 8.963840454816818237e-02 7.194347679615020752e-02 -1.030697599053382874e-01 -1.624228954315185547e-01 1.810614392161369324e-02 3.590374812483787537e-02 1.666214168071746826e-01 4.694963693618774414e-01 3.018699772655963898e-02 -4.669728688895702362e-03 -2.650489509105682373e-01 2.846138179302215576e-01 -1.089478842914104462e-02 2.180534452199935913e-01 -3.998191561549901962e-03 3.827641010284423828e-01 1.308028101921081543e-01 -2.011869102716445923e-01 1.711269915103912354e-01 -2.982295677065849304e-02 -5.453271791338920593e-02 -4.298659041523933411e-02 2.478241026401519775e-01 -1.609282195568084717e-01
-2.471374720335006714e-01 5.694605782628059387e-02 -2.135111987590789795e-01 -6.675418466329574585e-02 -4.866827279329299927e-02 5.002353712916374207e-02 9.109941124916076660e-02 -7.401502132415771484e-02 2.566488683223724365e-01 1.424526423215866089e-01 -2.613470554351806641e-01 -1.531312018632888794e-01 3.369625210762023926e-01 -4.996936023235321045e-02 3.270644843578338623e-01 1.126259118318557739e-01 1.941627115011215210e-01 -1.617690920829772949e-01 -1.752457022666931152e-01 1.400291025638580322e-01 -2.801234424114227295e-01 2.532492876052856445e-01 1.287171542644500732e-01 -6.162829697132110596e-02 1.059133708477020264e-01 -2.015793919563293457e-01 5.693472921848297119e-02 -1.669910699129104614e-01 -1.175211891531944275e-01 1.490430533885955811e-01 -2.049331963062286377e-01 -1.233659088611602783e-01
-2.756894230842590332e-01 -1.361806597560644150e-02 -1.673783361911773682e-01 1.670692712068557739e-01 1.583373919129371643e-02 2.022795230150222778e-01 1.316220266744494438e-03 6.863903999328613281e-02 2.655526399612426758e-01 -9.131552278995513916e-02 -1.264064665883779526e-02 -1.238497942686080933e-01 1.646262854337692261e-01 2.470985800027847290e-01 3.051619231700897217e-01 2.157647013664245605e-01 1.355995833873748779e-01 -9.127550572156906128e-02 -6.604970246553421021e-02 1.222962811589241028e-01 -2.349241673946380615e-01 4.581148922443389893e-01 -8.334653079509735107e-02 7.781890779733657837e-02 -8.210033923387527466e-02 -1.604612618684768677e-01 6.483121216297149658e-02 1.461678445339202881e-01 2.078395634889602661e-01 8.510037511587142944e-02 5.238483101129531860e-02 -2.539098858833312988e-01
-1.350978761911392212e-01 1.208627223968505859e-01 6.175893172621726990e-02 5.198377743363380432e-02 -3.567241132259368896e-02 -2.274427562952041626e-01 2.131605297327041626e-01 -7.472614943981170654e-02 2.409856766462326050e-01 -1.252172440290451050e-01 -3.205013275146484375e-01 -1.780498176813125610e-01 7.539650797843933105e-02 2.077177911996841431e-01 2.482298463582992554e-01 4.058972895145416260e-01 3.182839229702949524e-02 -2.443240284919738770e-01 -3.679735586047172546e-02 3.535680472850799561e-02 -1.383332014083862305e-01 1.329942494630813599e-01 -1.983396708965301514e-01 2.025126367807388306e-01 3.588937222957611084e-02 1.907887458801269531e-01 -1.605260930955410004e-02 2.587436437606811523e-01 2.619574368000030518e-01 -8.870796114206314087e-02 3.586749359965324402e-02 1.003270670771598816e-01
-1.350336521863937378e-01 1.240865513682365417e-02 -1.685526520013809204e-01 4.485687986016273499e-02 1.569294370710849762e-02 -8.184260874986648560e-02 -1.082617510110139847e-02 4.334569722414016724e-02 2.084327936172485352e-01 -1.599506735801696777e-01 -2.754561305046081543e-01 -1.583717465400695801e-01 1.562285423278808594e-01 9.375955164432525635e-02 5.039357542991638184e-01 1.799245178699493408e-01 3.629013299942016602e-01 -1.915973871946334839e-01 -1.222681626677513123e-01 2.145010977983474731e-01 -2.630537152290344238e-01 1.691880077123641968e-01 1.898689121007919312e-01 -4.589432105422019958e-02 6.816539913415908813e-02 -1.740436106920242310e-01 1.026025190949440002e-01 -1.602497100830078125e-01 4.625894129276275635e-02 7.222662121057510376e-02 8.528616279363632202e-02 -4.025243595242500305e-02
-1.738719344139099121e-01 -1.409645080566406250e-01 -3.384752273559570312e-01 -4.582454264163970947e-02 -9.610077738761901855e-02 -7.651139050722122192e-02 -1.348166074603796005e-02 -2.618643045425415039e-01 2.910125441849231720e-02 -1.918281167745590210e-01 -2.545539736747741699e-01 -1.351769119501113892e-01 1.203301399946212769e-01 2.495360225439071655e-01 5.113550424575805664e-01 6.773337721824645996e-02 8.286758512258529663e-02 -3.137352690100669861e-02 -1.501952856779098511e-01 1.942468881607055664e-01 -1.470674872398376465e-01 1.111382320523262024e-01 1.238072291016578674e-01 5.760619416832923889e-02 1.274900883436203003e-01 -1.387081593275070190e-01 1.168558746576309204e-01 -1.677448004484176636e-01 2.825717441737651825e-03 1.440118998289108276e-01 -2.585548162460327148e-01 1.410519797354936600e-02
1.969122327864170074e-02 1.082975789904594421e-01 -2.479329891502857208e-02 6.040776520967483521e-02 -1.201073601841926575e-01 -7.266100496053695679e-02 -1.659228354692459106e-01 -7.272890955209732056e-02 1.954382359981536865e-01 -5.844781920313835144e-02 -8.487686514854431152e-02 -2.647187411785125732e-01 -1.744667142629623413e-01 2.190801501274108887e-02 3.255549371242523193e-01 6.218904256820678711e-01 3.874860703945159912e-02 4.422638565301895142e-02 -1.113180145621299744e-01 8.856948465108871460e-02 -8.012033998966217041e-02 -1.348393410444259644e-01 3.271988360211253166e-03 1.199424192309379578e-01 2.687494754791259766e-01 -1.652956753969192505e-01 8.866599947214126587e-02 -2.187659293413162231e-01 1.423595249652862549e-01 9.328871965408325195e-02 1.400340497493743896e-01 -1.483611464500427246e-01
-1.604537665843963623e-01 3.397972509264945984e-02 -2.822676301002502441e-01 -4.004488140344619751e-02 -5.834750086069107056e-02 4.149802029132843018e-02 -2.951033785939216614e-02 -1.287526637315750122e-01 1.782521009445190430e-01 6.278391927480697632e-02 -1.663729548454284668e-01 5.770153552293777466e-02 2.781561315059661865e-01 1.854913681745529175e-01 4.137850403785705566e-01 1.658225804567337036e-01 4.106424450874328613e-01 -1.836562454700469971e-01 -2.937853038311004639e-01 1.063648387789726257e-01 -2.311580628156661987e-01 1.271919757127761841e-01 6.068510562181472778e-02 9.748982638120651245e-02 -8.014828711748123169e-02 -1.401673257350921631e-01 -1.719017177820205688e-01 -7.593499869108200073e-02 -1.037764698266983032e-01 1.240924373269081116e-01 -5.860830098390579224e-02 -1.351271569728851318e-01
-5.917019397020339966e-02 -2.345114946365356445e-01 -2.497590705752372742e-02 5.216484889388084412e-02 -1.304766684770584106e-01 -2.009149342775344849e-01 3.043270111083984375e-02 -2.072733640670776367e-01 6.167612969875335693e-02 2.237419597804546356e-02 -1.750753372907638550e-01 -2.281752973794937134e-01 3.172711730003356934e-01 1.140641793608665466e-01 5.443001389503479004e-01 8.434773981571197510e-02 9.956540167331695557e-02 2.006683126091957092e-02 -1.133189350366592407e-01 2.591723203659057617e-01 -2.499018609523773193e-01 2.788382768630981445e-01 2.846624143421649933e-02 1.395721435546875000e-01 -4.141402430832386017e-03 -9.217681735754013062e-02 -4.959433153271675110e-02 -9.162578731775283813e-02 2.524138800799846649e-02 2.138400822877883911e-01 -1.106840372085571289e-01 6.329453736543655396e-02
-1.197108253836631775e-01 -2.959390915930271149e-02 -6.046629697084426880e-02 -2.287918031215667725e-01 -2.750483751296997070e-01 -1.122603416442871094e-01 5.613425374031066895e-02 -1.767368018627166748e-01 4.571785330772399902e-01 -1.290615797042846680e-01 7.009308785200119019e-02 -5.202883109450340271e-02 -1.777380257844924927e-01 -3.865135088562965393e-02 2.842763960361480713e-01 -2.453291602432727814e-02 1.041680127382278442e-01 1.414245665073394775e-01 -2.431778013706207275e-01 9.873560816049575806e-02 -1.527140885591506958e-01 2.064666301012039185e-01 3.665510565042495728e-02 -1.723037362098693848e-01 1.617751419544219971e-01 -2.290844768285751343e-01 2.249561399221420288e-01 1.281249970197677612e-01 1.106023192405700684e-01 2.688908576965332031e-01 7.605615537613630295e-03 1.771395206451416016e-01
-1.720797568559646606e-01 1.178924366831779480e-01 -1.706836074590682983e-01 -2.014390528202056885e-01 1.153039373457431793e-02 1.428981423377990723e-01 9.411694109439849854e-02 7.050984539091587067e-03 2.425529807806015015e-01 5.377170443534851074e-02 -2.174372375011444092e-01 -4.299173131585121155e-02 -1.788135617971420288e-01 -2.677620761096477509e-02 2.764381170272827148e-01 4.148618280887603760e-01 -4.805745184421539307e-02 -1.667606085538864136e-02 -2.980261445045471191e-01 4.268378019332885742e-01 1.797617971897125244e-01 -5.486222915351390839e-03 8.022107928991317749e-02 9.993539750576019287e-02 2.696819305419921875e-01 5.558174848556518555e-02 1.059335768222808838e-01 -4.323322325944900513e-02 -1.735931634902954102e-01 -2.697450108826160431e-02 4.457715526223182678e-02 -1.453476697206497192e-01
-2.458594590425491333e-01 2.678627371788024902e-01 -2.913563549518585205e-01 -7.111350540071725845e-03 -1.632102578878402710e-01 1.059414818882942200e-01 -6.952234357595443726e-02 3.981096670031547546e-03 1.169542148709297180e-01 1.453652828931808472e-01 -6.056076660752296448e-02 -7.318066060543060303e-02 1.480291932821273804e-01 6.242850050330162048e-02 3.335926234722137451e-01 -1.183237507939338684e-02 1.938397586345672607e-01 6.497678905725479126e-02 -1.445824503898620605e-01 1.608664393424987793e-01 -5.229189991950988770e-01 1.151173338294029236e-01 1.542742550373077393e-01 9.892308712005615234e-02 -1.183943171054124832e-02 1.347434222698211670e-01 1.983754895627498627e-02 -1.075933128595352173e-01 2.177070230245590210e-01 2.222451120615005493e-01 1.491303145885467529e-01 3.052093461155891418e-02
1.012662053108215332e-01 2.101607248187065125e-02 -1.155907586216926575e-01 -8.382524549961090088e-02 3.386146388947963715e-03 -2.218040823936462402e-02 3.183500766754150391e-01 -1.503473818302154541e-01 6.395376473665237427e-02 -1.633038558065891266e-02 -4.780192300677299500e-02 -2.270269393920898438e-01 1.658158451318740845e-01 1.880293339490890503e-01 2.826897501945495605e-01 2.533289790153503418e-01 -8.044230937957763672e-02 -2.416285425424575806e-01 -2.608197927474975586e-01 -6.082804873585700989e-03 -2.161773592233657837e-01 1.600463092327117920e-01 -2.070328444242477417e-01 3.178462386131286621e-01 2.848126292228698730e-01 1.821344345808029175e-01 -1.459196954965591431e-01 9.561605751514434814e-02 -8.528567105531692505e-02 1.919038891792297363e-01 -3.819154202938079834e-02 1.997450441122055054e-01
-3.237217068672180176e-01 1.351078972220420837e-02 -2.941879332065582275e-01 3.214793652296066284e-02 -6.097398325800895691e-02 2.427609264850616455e-01 -1.127006113529205322e-01 -8.911290019750595093e-02 2.431538105010986328e-01 1.249070391058921814e-01 -1.829279810190200806e-01 -2.238969691097736359e-02 1.108517348766326904e-01 4.093665629625320435e-02 5.384695529937744141e-01 1.038568541407585144e-01 2.421156615018844604e-01 2.025703042745590210e-01 -2.958410978317260742e-01 2.455526776611804962e-02 -1.168312653899192810e-01 2.431419491767883301e-02 -1.156947091221809387e-01 2.545217238366603851e-02 1.586506962776184082e-01 -4.366276040673255920e-02 3.156737983226776123e-02 1.813142150640487671e-01 1.292158514261245728e-01 1.504618022590875626e-02 -1.371848955750465393e-02 -8.152708411216735840e-02
1.134122442454099655e-02 7.092487812042236328e-02 -1.094781234860420227e-01 1.209832504391670227e-01 4.877446964383125305e-02 -3.241184651851654053e-01 1.178748980164527893e-01 6.988846696913242340e-03 2.649699747562408447e-01 7.472944259643554688e-02 -1.444515585899353027e-01 -2.338135093450546265e-01 1.112145781517028809e-01 -4.998803883790969849e-02 2.327487766742706299e-01 3.660806715488433838e-01 -7.532308995723724365e-02 -1.662695854902267456e-01 -1.389649510383605957e-01 1.560359746217727661e-01 -3.253387287259101868e-02 3.655548691749572754e-01 -1.407118737697601318e-01 3.355310261249542236e-01 3.676109760999679565e-02 1.847434341907501221e-01 -1.795125752687454224e-01 5.336793512105941772e-02 1.185670867562294006e-01 2.005082666873931885e-01 1.215611770749092102e-01 9.391412883996963501e-02
-1.158485859632492065e-01 5.423976480960845947e-02 -3.383105695247650146e-01 1.510143876075744629e-01 -2.284337207674980164e-02 2.502321638166904449e-02 -1.763226240873336792e-01 -1.479464350268244743e-03 2.299481779336929321e-01 -2.113537117838859558e-02 -3.779119849205017090e-01 -3.373153135180473328e-02 2.649375796318054199e-01 3.432557359337806702e-02 4.872108995914459229e-01 2.423873245716094971e-01 2.044752538204193115e-01 3.537303209304809570e-02 -3.127199597656726837e-03 1.029997617006301880e-01 -2.596673071384429932e-01 7.052993774414062500e-02 2.056657150387763977e-02 7.509540766477584839e-02 5.907456204295158386e-02 -2.420786395668983459e-02 4.809441417455673218e-02 1.471714973449707031e-01 -1.195069169625639915e-03 8.509054780006408691e-02 7.759110629558563232e-02 -2.755155861377716064e-01
2.803271114826202393e-01 8.297254145145416260e-02 -1.412813067436218262e-01 2.738496661186218262e-02 -1.460593491792678833e-01 4.270313307642936707e-02 9.924111515283584595e-02 -1.098925024271011353e-01 6.576797366142272949e-02 1.268108040094375610e-01 -2.403489947319030762e-01 -2.248178273439407349e-01 2.559574246406555176e-01 9.293185919523239136e-02 2.355849146842956543e-01 7.882440090179443359e-02 -5.670829117298126221e-02 -1.224441677331924438e-01 -3.523563742637634277e-01 1.306692063808441162e-01 -1.157327890396118164e-01 1.904951184988021851e-01 -2.094993740320205688e-01 9.614644944667816162e-02 1.230875998735427856e-01 2.049081474542617798e-01 1.235926300287246704e-01 4.431985914707183838e-01 -1.428271085023880005e-01 1.762753725051879883e-01 2.321276254951953888e-02 3.247750550508499146e-02
-3.801209926605224609e-01 -2.730339206755161285e-02 -1.244489103555679321e-01 -1.294046491384506226e-01 -1.228792313486337662e-02 -1.022104993462562561e-01 1.641176789999008179e-01 3.751765564084053040e-02 6.277777254581451416e-02 1.422263029962778091e-02 -5.396224930882453918e-02 -1.343210190534591675e-01 1.187723651528358459e-01 4.141434282064437866e-02 4.512739777565002441e-01 2.755376398563385010e-01 3.444390892982482910e-01 -1.760765910148620605e-01 -3.034515082836151123e-01 2.084143906831741333e-01 -1.104419976472854614e-01 1.050017997622489929e-01 -6.900949403643608093e-03 1.287301778793334961e-01 -5.027551576495170593e-02 -2.126537561416625977e-01 1.804116815328598022e-01 -1.824806183576583862e-01 1.351269148290157318e-02 1.506891995668411255e-01 2.502557076513767242e-02 -3.138866275548934937e-02
8.827002346515655518e-02 1.102210357785224915e-01 -1.775285154581069946e-01 2.100066468119621277e-02 2.662078738212585449e-01 -1.664517223834991455e-01 6.399684399366378784e-02 -1.327539831399917603e-01 1.811271309852600098e-01 -1.232812702655792236e-01 -7.386543788015842438e-03 -2.219452559947967529e-01 1.302815228700637817e-01 9.786532819271087646e-02 3.542192876338958740e-01 3.003809154033660889e-01 -1.428697258234024048e-01 -2.225612103939056396e-01 -2.382545471191406250e-01 2.063778042793273926e-02 4.642282798886299133e-02 2.905826568603515625e-01 -2.610347270965576172e-01 3.104427456855773926e-01 2.532163858413696289e-01 6.248574703931808472e-02 5.603869445621967316e-03 1.319091022014617920e-01 7.033555954694747925e-02 8.876746892929077148e-02 6.907995045185089111e-02 8.332441002130508423e-02
1.209845300763845444e-02 3.544582724571228027e-01 1.056934073567390442e-01 -2.455282956361770630e-01 -2.532923519611358643e-01 -7.274027913808822632e-02 1.225053369998931885e-01 -1.843544095754623413e-01 2.234182804822921753e-01 -1.071650013327598572e-01 -8.223439753055572510e-02 -3.814357519149780273e-02 -1.691658645868301392e-01 -4.762331396341323853e-02 2.752257585525512695e-01 5.824002251029014587e-02 -4.303963109850883484e-02 -1.625960692763328552e-02 -3.147421032190322876e-02 2.335237562656402588e-01 -2.869970500469207764e-01 3.353884220123291016e-01 6.171549484133720398e-02 -2.965214289724826813e-02 2.017168253660202026e-01 -1.383497714996337891e-01 -3.891111165285110474e-02 -1.303032040596008301e-01 1.606380641460418701e-01 3.625593781471252441e-01 7.149364799261093140e-02 -8.247249573469161987e-02
-3.316970467567443848e-01 2.392869591712951660e-01 -2.770609259605407715e-01 -6.994181871414184570e-02 1.020616665482521057e-01 -3.348827734589576721e-02 -5.590189248323440552e-02 -3.023426420986652374e-02 2.069800049066543579e-01 -5.996335297822952271e-03 -1.309011727571487427e-01 1.397269684821367264e-02 1.327067762613296509e-01 -3.180592134594917297e-02 3.075900971889495850e-01 1.180854290723800659e-01 6.470040977001190186e-02 6.159875541925430298e-02 -4.481929838657379150e-01 7.690133899450302124e-02 -2.679753899574279785e-01 9.727710485458374023e-02 1.652662307024002075e-01 1.153347343206405640e-01 4.944644123315811157e-02 -3.397212624549865723e-01 1.260539889335632324e-01 -2.641837298870086670e-01 -5.649438127875328064e-03 -6.088081374764442444e-02 1.631318591535091400e-02 -6.244102865457534790e-02
-1.871833056211471558e-01 -2.548665506765246391e-04 -1.851601451635360718e-01 -2.342356555163860321e-02 -4.630944505333900452e-02 8.405915647745132446e-02 -4.575369507074356079e-02 -9.435037523508071899e-02 3.003642261028289795e-01 -7.281830906867980957e-02 -7.197908312082290649e-02 -1.212067157030105591e-01 2.574086785316467285e-01 3.428336977958679199e-02 6.025794148445129395e-01 9.411139041185379028e-02 2.409273684024810791e-01 -1.875881254673004150e-01 -3.114514648914337158e-01 9.349223226308822632e-02 -1.639834232628345490e-02 2.245431542396545410e-01 -3.425267711281776428e-02 1.322216913104057312e-02 1.465310603380203247e-01 -1.122920438647270203e-01 -8.262622170150279999e-03 -2.388629317283630371e-01 -3.784547746181488037e-02 2.398978173732757568e-02 -9.573467820882797241e-02 4.176697880029678345e-02
4.559506848454475403e-02 -1.315831542015075684e-01 -7.124714553356170654e-02 -1.357205659151077271e-01 -2.239777445793151855e-01 -9.730738401412963867e-02 -3.696893155574798584e-02 -1.010486036539077759e-01 -1.013225913047790527e-01 -4.577810317277908325e-02 -2.458750754594802856e-01 -2.985366620123386383e-02 7.707709819078445435e-02 2.428654879331588745e-01 3.641636967658996582e-01 2.614145278930664062e-01 -8.662588149309158325e-02 3.720541298389434814e-02 -2.744933664798736572e-01 8.834613859653472900e-02 -1.243442669510841370e-02 1.225741729140281677e-01 -1.309825778007507324e-01 7.390732318162918091e-02 4.111557304859161377e-01 2.274906337261199951e-01 1.874148100614547729e-02 3.058175742626190186e-01 1.025939881801605225e-01 2.703771293163299561e-01 -3.160746768116950989e-02 -1.310366243124008179e-01
-1.907251775264739990e-01 5.739983543753623962e-02 -9.809522330760955811e-02 1.134778633713722229e-01 -4.881047829985618591e-02 -1.519988626241683960e-01 1.270770430564880371e-01 -6.024242192506790161e-02 2.210597544908523560e-01 -1.830971613526344299e-02 1.669008731842041016e-01 -2.653512358665466309e-01 -2.251674681901931763e-01 2.056651413440704346e-01 9.966103732585906982e-02 2.123338878154754639e-01 1.970400474965572357e-02 -5.154161155223846436e-02 -8.683050423860549927e-02 3.653802275657653809e-01 -6.302361190319061279e-02 2.760966122150421143e-01 2.696179449558258057e-01 7.380956411361694336e-02 3.956614434719085693e-01 -4.160656034946441650e-02 -3.382006660103797913e-02 1.225889101624488831e-01 -8.098685741424560547e-02 2.633661031723022461e-01 2.093201279640197754e-01 -2.150917239487171173e-02
-5.314818769693374634e-02 -6.907636765390634537e-03 -6.554323434829711914e-02 1.163462176918983459e-01 -2.712992131710052490e-01 4.734868183732032776e-02 3.359979391098022461e-01 -1.909777373075485229e-01 2.389713823795318604e-01 -5.362392403185367584e-03 -7.038029283285140991e-02 -1.947029680013656616e-01 1.625451445579528809e-01 9.355457872152328491e-02 4.669109880924224854e-01 2.150678038597106934e-01 3.784776479005813599e-02 -1.531672328710556030e-01 3.367519751191139221e-02 3.070498406887054443e-01 -1.746232956647872925e-01 2.635021507740020752e-01 1.336873918771743774e-01 7.368151098489761353e-02 -1.840095408260822296e-02 -9.026847779750823975e-02 1.008249670267105103e-01 8.960607647895812988e-02 5.176918581128120422e-03 3.737692162394523621e-02 1.749385446310043335e-01 -2.289264053106307983e-01
-2.474748194217681885e-01 1.942807286977767944e-01 -1.061878353357315063e-01 -3.751680627465248108e-02 -2.403333932161331177e-01 -2.119786143302917480e-01 8.634274452924728394e-02 7.062890380620956421e-02 3.997021019458770752e-01 1.626225374639034271e-02 -1.478637307882308960e-01 -2.264934033155441284e-01 6.453654170036315918e-02 2.008072882890701294e-01 1.529798060655593872e-01 3.766780495643615723e-01 -1.860000640153884888e-01 1.162159144878387451e-01 -2.542134523391723633e-01 -8.129329979419708252e-02 7.730774581432342529e-03 5.994442105293273926e-02 -1.114345435053110123e-02 4.865337908267974854e-02 1.851993203163146973e-01 -1.500637233257293701e-01 1.607796549797058105e-01 -1.891753673553466797e-01 -6.864070147275924683e-02 3.809531033039093018e-02 2.760671675205230713e-01 6.254215538501739502e-02
1.405671387910842896e-01 9.004594385623931885e-02 -2.307641357183456421e-01 -1.953776776790618896e-01 5.999307613819837570e-03 -5.103161931037902832e-02 1.425210088491439819e-01 -9.885239601135253906e-02 1.899988055229187012e-01 -7.639778405427932739e-02 -1.378879845142364502e-01 -1.050167828798294067e-01 4.971998184919357300e-02 1.027036011219024658e-01 3.440909087657928467e-01 2.102265208959579468e-01 5.652107298374176025e-02 -1.133349686861038208e-01 -2.980285286903381348e-01 -3.399476036429405212e-02 -1.891203969717025757e-01 2.258549779653549194e-01 -3.781522512435913086e-01 1.585861295461654663e-01 2.338045835494995117e-01 2.755551636219024658e-01 -4.828836768865585327e-02 1.815830469131469727e-01 -2.195686101913452148e-01 1.044759005308151245e-01 6.781130284070968628e-02 9.913139045238494873e-02
1.093255728483200073e-01 9.844057261943817139e-02 4.257154837250709534e-02 2.996835708618164062e-01 2.821477316319942474e-02 -8.745359629392623901e-02 9.393648058176040649e-02 -2.812682092189788818e-01 1.578299701213836670e-01 -1.360547542572021484e-02 -7.626977562904357910e-02 -6.311353296041488647e-02 8.681195229291915894e-02 2.888665720820426941e-02 1.392505615949630737e-01 2.486664652824401855e-01 1.388025376945734024e-02 1.256175041198730469e-01 -1.061418578028678894e-01 -7.269926369190216064e-02 -3.341920077800750732e-01 3.426600694656372070e-01 -1.460997760295867920e-01 1.844293922185897827e-01 2.821445167064666748e-01 7.727849483489990234e-02 1.812463067471981049e-02 3.562716543674468994e-01 -1.017057523131370544e-02 1.959146857261657715e-01 -9.801792353391647339e-02 -2.965640723705291748e-01
-2.841740250587463379e-01 2.179181128740310669e-01 -2.031623423099517822e-01 -2.231176383793354034e-02 -2.231434546411037445e-02 8.999416232109069824e-02 1.839141845703125000e-01 -3.531302511692047119e-02 1.452206075191497803e-01 2.092169672250747681e-01 -1.222683712840080261e-01 -7.121669501066207886e-02 -2.622112333774566650e-01 3.614189922809600830e-01 1.100265532732009888e-01 3.246296644210815430e-01 5.326116085052490234e-02 1.186167299747467041e-01 -3.091588616371154785e-01 1.686352044343948364e-01 -3.049863874912261963e-02 3.767495453357696533e-01 1.296696066856384277e-01 4.999381303787231445e-02 -6.481856107711791992e-02 -5.536642670631408691e-02 -8.719159662723541260e-02 4.114889353513717651e-02 3.911351412534713745e-02 1.161880567669868469e-01 2.104281336069107056e-01 7.473453134298324585e-02
-2.240277677774429321e-01 -5.272968485951423645e-02 -3.378038406372070312e-01 7.951454818248748779e-02 -1.060882136225700378e-01 4.629487916827201843e-02 -6.672096252441406250e-02 -1.714287698268890381e-01 1.021449789404869080e-01 2.579298615455627441e-01 -8.155959844589233398e-02 -5.770624149590730667e-03 -1.248046085238456726e-01 1.846832931041717529e-01 9.249767661094665527e-02 4.155993163585662842e-01 -1.557307988405227661e-01 -1.662088930606842041e-01 -3.118456602096557617e-01 8.540844172239303589e-02 -5.242223665118217468e-02 1.480152308940887451e-01 -1.804600656032562256e-02 -1.920263320207595825e-01 1.079466491937637329e-01 8.386002155020833015e-04 -2.809865176677703857e-01 -1.686684638261795044e-01 1.335626989603042603e-01 1.683219671249389648e-01 2.821858525276184082e-01 -4.022826254367828369e-02
2.248328030109405518e-01 -8.846206963062286377e-02 -3.994623944163322449e-02 -1.721012145280838013e-01 1.082832738757133484e-01 -8.417662233114242554e-02 1.964299008250236511e-02 -3.221336305141448975e-01 3.914758265018463135e-01 -1.271101236343383789e-01 -2.414000183343887329e-01 -2.779304683208465576e-01 1.204968541860580444e-01 8.700937777757644653e-02 -2.027152478694915771e-02 2.428924441337585449e-01 1.942730545997619629e-01 2.000114768743515015e-01 -1.848071813583374023e-02 -3.308303281664848328e-02 -2.027684450149536133e-01 1.673811525106430054e-01 -2.002280205488204956e-02 1.155764907598495483e-01 1.556153893470764160e-01 2.332971692085266113e-01 1.507969051599502563e-01 -1.653228104114532471e-01 3.282707631587982178e-01 4.881844297051429749e-02 1.407975330948829651e-03 8.987740613520145416e-03
9.187499433755874634e-02 -1.769390888512134552e-02 -2.847456336021423340e-01 -1.656024307012557983e-01 1.462081968784332275e-01 -3.786449134349822998e-02 1.027568802237510681e-01 -8.739358186721801758e-02 1.750427335500717163e-01 7.468003034591674805e-02 -1.686227023601531982e-01 -1.453972756862640381e-01 8.231163024902343750e-02 1.700538098812103271e-01 2.790896296501159668e-01 3.238936066627502441e-01 8.812614530324935913e-02 -1.676772683858871460e-01 -2.135723680257797241e-01 9.410390257835388184e-02 -1.029956117272377014e-01 2.222906053066253662e-01 -3.432790338993072510e-01 9.291637688875198364e-02 2.856188714504241943e-01 4.304738342761993408e-02 -2.629802227020263672e-01 2.149934023618698120e-01 -1.521171629428863525e-01 1.704917848110198975e-01 2.964767627418041229e-02 9.331700205802917480e-02
-2.255540154874324799e-02 -6.666809320449829102e-02 9.311624616384506226e-02 -4.372375085949897766e-02 -1.823168992996215820e-01 -2.525829896330833435e-02 2.687341570854187012e-01 -3.117097318172454834e-01 4.373473227024078369e-01 -6.177299097180366516e-02 -4.941049218177795410e-02 2.090103924274444580e-02 5.956089496612548828e-02 -6.025950983166694641e-02 2.355462461709976196e-01 5.022697150707244873e-02 2.021506130695343018e-01 1.491070687770843506e-01 -2.087596803903579712e-01 4.280260577797889709e-02 -2.426441758871078491e-01 1.946555972099304199e-01 -9.629373997449874878e-02 -9.072331339120864868e-02 3.897775709629058838e-02 -2.435918599367141724e-01 1.540253758430480957e-01 -2.239636331796646118e-01 1.922627985477447510e-01 1.891279518604278564e-01 2.962566316127777100e-01 -5.708903074264526367e-03
-6.740925461053848267e-02 5.421787872910499573e-02 -1.081324070692062378e-01 1.157140359282493591e-01 -1.408457458019256592e-01 1.321866810321807861e-01 1.179451271891593933e-01 -2.554314434528350830e-01 3.866617381572723389e-01 -6.032242625951766968e-02 -8.751761913299560547e-02 -2.548096477985382080e-01 -2.381645888090133667e-01 1.052668020129203796e-01 1.596055179834365845e-01 3.730710446834564209e-01 8.706258609890937805e-03 -3.762964606285095215e-01 8.143477886915206909e-02 1.305588185787200928e-01 -8.657893538475036621e-02 2.999207675457000732e-01 6.626474671065807343e-03 7.483629137277603149e-02 1.525902003049850464e-01 1.182141527533531189e-02 -2.840372323989868164e-01 1.221735496073961258e-02 9.625095874071121216e-02 9.293418377637863159e-02 4.519006237387657166e-02 -1.167208608239889145e-02
-3.801072537899017334e-01 -8.327956497669219971e-02 -2.085679024457931519e-02 1.140949353575706482e-01 -8.481622487306594849e-02 4.403157904744148254e-02 1.329239457845687866e-01 -2.611393332481384277e-01 1.304923444986343384e-01 8.533541113138198853e-02 7.599955797195434570e-02 -1.699549704790115356e-01 5.254342779517173767e-02 6.843468546867370605e-02 4.700324237346649170e-01 1.440183520317077637e-01 2.807424962520599365e-01 -3.033434152603149414e-01 -1.143519729375839233e-01 4.109469428658485413e-02 -2.990159988403320312e-01 7.341930270195007324e-02 3.241200372576713562e-02 1.315047293901443481e-01 2.014464586973190308e-01 -1.542261838912963867e-01 3.393530100584030151e-02 -7.067116349935531616e-02 -4.229547455906867981e-02 2.185245901346206665e-01 -1.110125854611396790e-01 -3.044215217232704163e-02
7.205171883106231689e-02 1.328645795583724976e-01 -8.651228249073028564e-02 -1.070532388985157013e-02 -6.302951276302337646e-02 -3.268522024154663086e-02 2.314167767763137817e-01 2.935671946033835411e-03 1.286436468362808228e-01 1.363279372453689575e-01 -3.248116075992584229e-01 -3.833260536193847656e-01 -2.849314510822296143e-01 2.393710017204284668e-01 3.249605596065521240e-01 1.488264501094818115e-01 -1.567968428134918213e-01 6.752778589725494385e-02 -2.914291918277740479e-01 -1.105713099241256714e-01 -7.656489312648773193e-02 -1.724510104395449162e-03 2.443660944700241089e-01 4.383224621415138245e-02 -4.219793714582920074e-03 -4.088124260306358337e-03 1.146096810698509216e-01 -7.633689045906066895e-02 7.667204737663269043e-02 3.629453182220458984e-01 7.834166288375854492e-02 -2.445691637694835663e-02
-8.203605562448501587e-02 -1.220034360885620117e-01 -2.056658565998077393e-01 2.200362831354141235e-02 -7.658189535140991211e-02 -2.845340967178344727e-02 -1.132432296872138977e-01 -1.951515227556228638e-01 3.304502367973327637e-01 1.034716740250587463e-01 -3.756364881992340088e-01 5.139620602130889893e-02 1.522324979305267334e-01 3.153453767299652100e-01 4.405983686447143555e-01 -1.531597226858139038e-01 1.565913408994674683e-01 -4.078523814678192139e-02 -1.213135197758674622e-01 1.570507884025573730e-01 -2.708757519721984863e-01 1.643825173377990723e-01 8.037854731082916260e-02 8.848720788955688477e-02 -1.263814326375722885e-02 -1.377314776182174683e-01 9.092025458812713623e-02 -1.519520767033100128e-02 1.520672291517257690e-01 9.911071509122848511e-02 1.290591433644294739e-02 -1.821436733007431030e-01
-1.682994663715362549e-01 -4.155093431472778320e-02 -2.649493813514709473e-01 -1.744169890880584717e-01 -1.516877412796020508e-01 -1.138637587428092957e-01 1.971651911735534668e-01 8.876042813062667847e-02 2.825440168380737305e-01 4.852497950196266174e-02 -2.035799026489257812e-01 -1.618988215923309326e-01 2.027429491281509399e-01 -1.889424324035644531e-01 2.532449662685394287e-01 3.230007588863372803e-01 -1.134289950132369995e-01 -2.304296195507049561e-01 -6.582416594028472900e-02 1.606579869985580444e-01 -1.548574492335319519e-02 3.196555674076080322e-01 -2.104666233062744141e-01 -2.055577188730239868e-02 -5.698953941464424133e-02 -6.982246786355972290e-02 7.090841233730316162e-02 3.178434446454048157e-02 2.289006114006042480e-01 2.361035197973251343e-01 -1.384638547897338867e-01 -8.230730146169662476e-02
-2.253115326166152954e-01 6.659623980522155762e-02 -9.508872032165527344e-02 -6.556703895330429077e-02 -1.446377187967300415e-01 -5.388868600130081177e-02 1.408556848764419556e-01 -1.243924498558044434e-01 1.803730577230453491e-01 -1.672980189323425293e-01 2.558550611138343811e-02 -1.196467652916908264e-01 -6.885394454002380371e-02 -1.324436068534851074e-01 3.689277172088623047e-01 1.226809155195951462e-02 2.779490053653717041e-01 -8.800797164440155029e-03 -2.541641294956207275e-01 1.165449097752571106e-01 -2.137013077735900879e-01 3.812936246395111084e-01 2.265993803739547729e-01 4.473588988184928894e-02 -1.094691306352615356e-01 -1.604209095239639282e-01 1.987351179122924805e-01 -1.651210635900497437e-01 -2.104494906961917877e-02 3.409097492694854736e-01 1.308485418558120728e-01 -1.038211118429899216e-02
1.612007468938827515e-01 -1.629560440778732300e-02 -1.950529366731643677e-01 -5.923112481832504272e-02 -1.083561703562736511e-01 2.463740995153784752e-03 -5.815706029534339905e-02 -1.563173234462738037e-01 1.364694684743881226e-01 -4.445418715476989746e-02 -2.748965024948120117e-01 -1.314265280961990356e-01 -2.132452279329299927e-01 3.436843454837799072e-01 2.496060580015182495e-01 1.999493241310119629e-01 1.978390067815780640e-01 8.392757922410964966e-02 -3.864192068576812744e-01 -5.642194300889968872e-02 1.408998519182205200e-01 6.480474770069122314e-02 1.046926379203796387e-01 1.356360614299774170e-01 7.822006940841674805e-02 -1.229218319058418274e-01 4.870773479342460632e-02 1.389856636524200439e-01 -1.192372739315032959e-01 2.551286816596984863e-01 3.694896399974822998e-01 4.967834427952766418e-02
1.045338809490203857e-01 -4.675247147679328918e-02 -1.691303253173828125e-01 -2.008465230464935303e-01 1.089643537998199463e-01 -8.422997593879699707e-02 1.628446020185947418e-02 -1.575504690408706665e-01 1.710807383060455322e-01 2.096728421747684479e-02 -4.362097382545471191e-02 -2.861220836639404297e-01 4.113955050706863403e-02 8.293630927801132202e-02 2.985124886035919189e-01 2.164665907621383667e-01 6.015277653932571411e-02 -1.258995532989501953e-01 -2.997649610042572021e-01 -1.008184999227523804e-01 -1.970853805541992188e-01 2.284813821315765381e-01 -3.122432231903076172e-01 1.176792606711387634e-01 3.734983801841735840e-01 1.751924455165863037e-01 -2.487397193908691406e-01 1.577073335647583008e-01 -3.679367899894714355e-02 1.679185032844543457e-01 7.102987915277481079e-02 4.956564307212829590e-02
1.946018338203430176e-01 3.150546178221702576e-02 -2.633126080036163330e-01 -4.071578383445739746e-02 -1.413360983133316040e-01 -6.990996003150939941e-02 -9.764785878360271454e-03 -2.474177032709121704e-01 6.812573224306106567e-02 1.167271956801414490e-01 -1.874077916145324707e-01 -2.461366206407546997e-01 -1.227506175637245178e-01 1.580585241317749023e-01 1.978168487548828125e-01 1.988609284162521362e-01 2.409873008728027344e-01 2.284981161355972290e-01 -2.739711999893188477e-01 8.318739384412765503e-02 5.316159501671791077e-02 -2.505712956190109253e-02 8.190617710351943970e-02 1.792607158422470093e-01 1.342373043298721313e-01 8.626602590084075928e-02 9.657951444387435913e-02 -2.850321680307388306e-02 -7.219617068767547607e-02 4.359109699726104736e-01 3.191550672054290771e-01 6.338636577129364014e-02
-1.051556244492530823e-01 1.390582472085952759e-01 -8.787639439105987549e-02 -1.054885014891624451e-01 8.522854000329971313e-02 3.113079369068145752e-01 -1.516015380620956421e-01 -4.848955571651458740e-02 9.709633886814117432e-02 9.288805723190307617e-02 -1.838515251874923706e-01 -4.316875934600830078e-01 -2.015704363584518433e-01 1.927148401737213135e-01 3.841868638992309570e-01 1.865750700235366821e-01 -5.363066121935844421e-02 2.097151055932044983e-02 -1.581395864486694336e-01 4.818999022245407104e-02 -1.056983843445777893e-01 2.914491891860961914e-01 2.028196454048156738e-01 1.443472690880298615e-02 6.292209029197692871e-02 -2.052359730005264282e-01 -1.400225013494491577e-01 -1.552666723728179932e-01 1.753051280975341797e-01 4.842439293861389160e-02 1.650618761777877808e-01 -6.804793328046798706e-02
-1.726589053869247437e-01 1.202417984604835510e-01 -1.909067928791046143e-01 1.370379626750946045e-01 4.191145300865173340e-02 -1.168653070926666260e-01 -6.016202736645936966e-03 1.824104934930801392e-01 5.259561538696289062e-01 1.299830973148345947e-01 -1.205009520053863525e-01 -2.725895643234252930e-01 9.519472718238830566e-02 -8.934924751520156860e-02 2.536525428295135498e-01 2.206820994615554810e-01 1.591442376375198364e-01 -1.435177624225616455e-01 -2.845793962478637695e-01 2.575643658638000488e-01 -9.848481044173240662e-03 -1.025134604424238205e-02 1.818826496601104736e-01 5.456583946943283081e-02 1.818905919790267944e-01 -4.968630895018577576e-02 -3.796556591987609863e-02 1.019522249698638916e-01 -6.943151354789733887e-02 -4.992805048823356628e-02 1.106311827898025513e-01 -2.071093171834945679e-01
-2.865914106369018555e-01 3.351199626922607422e-02 -1.046746000647544861e-01 7.466710358858108521e-02 -7.850977033376693726e-02 2.562814354896545410e-01 9.419403225183486938e-02 3.980205859988927841e-03 -4.303542152047157288e-02 4.281942918896675110e-02 -1.147575750946998596e-01 -9.243862330913543701e-02 3.662506043910980225e-01 2.391142584383487701e-02 4.755474925041198730e-01 2.069178521633148193e-01 1.483369618654251099e-01 -1.530375331640243530e-01 -3.776215016841888428e-01 -6.495925784111022949e-02 6.110184267163276672e-02 1.767384409904479980e-01 1.899326592683792114e-01 -1.012704987078905106e-02 1.292427927255630493e-01 -1.968180686235427856e-01 4.711361601948738098e-02 2.088624387979507446e-01 9.012981504201889038e-02 1.276006698608398438e-01 3.497746586799621582e-02 -1.022684015333652496e-02
1.225340515375137329e-01 8.941912651062011719e-02 5.131480097770690918e-02 1.731676459312438965e-01 1.081889844499528408e-03 1.037600338459014893e-01 -9.758458286523818970e-02 2.835972234606742859e-02 2.477567344903945923e-01 -3.852710360661149025e-03 -3.369706571102142334e-01 -1.679915040731430054e-01 4.279978573322296143e-02 1.131240725517272949e-01 7.105012983083724976e-02 3.441123366355895996e-01 1.262199878692626953e-01 -2.296990454196929932e-01 -1.258767247200012207e-01 -1.892086267471313477e-01 -1.435734927654266357e-01 2.540072798728942871e-01 1.490232646465301514e-01 1.498611718416213989e-01 -1.522193010896444321e-02 2.896324396133422852e-01 4.039857685565948486e-01 -1.231485679745674133e-01 4.424218833446502686e-02 1.561634838581085205e-01 8.370596333406865597e-04 2.074729949235916138e-01
1.106469109654426575e-01 1.856769919395446777e-01 -1.758178919553756714e-01 -1.985121369361877441e-01 9.688115864992141724e-02 2.952753379940986633e-02 1.298804432153701782e-01 -6.921010464429855347e-02 1.956136673688888550e-01 -1.486173644661903381e-02 -7.012178748846054077e-02 -1.231510415673255920e-01 8.428181707859039307e-02 1.011854112148284912e-01 2.873269319534301758e-01 3.784192204475402832e-01 1.024874597787857056e-01 -1.884067207574844360e-01 -1.280248165130615234e-01 -6.403092294931411743e-02 -1.923753619194030762e-01 1.764356791973114014e-01 -3.502852618694305420e-01 8.105129748582839966e-02 2.690709829330444336e-01 2.549856305122375488e-01 -1.771200746297836304e-01 1.310995817184448242e-01 -2.170634716749191284e-01 2.231779992580413818e-01 2.136618830263614655e-02 -4.606597125530242920e-02
-1.875635534524917603e-01 -1.546185910701751709e-01 -1.263360027223825455e-02 1.421202123165130615e-01 -3.478676825761795044e-02 6.942853331565856934e-03 1.887214928865432739e-02 -1.187839545309543610e-03 2.062426358461380005e-01 5.078649893403053284e-02 -1.793138086795806885e-01 -3.128591552376747131e-02 1.997405886650085449e-01 3.170970376231707633e-05 4.291495978832244873e-01 3.746255636215209961e-01 2.212949395179748535e-01 -3.264332115650177002e-01 -8.052437752485275269e-02 1.901486665010452271e-01 -6.060693040490150452e-02 9.408083558082580566e-02 7.323940843343734741e-02 4.825392365455627441e-02 7.525737583637237549e-02 -2.323396056890487671e-01 -1.259155422449111938e-01 -2.139090895652770996e-01 -4.816818982362747192e-02 2.723764181137084961e-01 6.175954267382621765e-02 -2.373047769069671631e-01
7.533815503120422363e-02 3.663959680125117302e-03 -1.482081413269042969e-01 -2.575973272323608398e-01 1.092218905687332153e-01 -1.407974865287542343e-02 1.225220784544944763e-01 -2.043403834104537964e-01 2.774691283702850342e-01 6.382563710212707520e-02 -1.107794642448425293e-01 -1.323487609624862671e-01 7.329098135232925415e-02 1.080164387822151184e-01 3.668655753135681152e-01 2.928718030452728271e-01 8.081636577844619751e-02 -1.244380995631217957e-01 -1.597922742366790771e-01 -2.371782320551574230e-04 -1.146342158317565918e-01 2.685582637786865234e-01 -3.309398889541625977e-01 1.160994619131088257e-01 1.904011666774749756e-01 1.389356255531311035e-01 -2.340767979621887207e-01 2.228815555572509766e-01 -2.098969966173171997e-01 1.689636111259460449e-01 -1.437250524759292603e-02 1.375765353441238403e-02
-7.172437012195587158e-02 -5.722631886601448059e-02 2.129144035279750824e-02 -3.125378191471099854e-01 -1.202002633363008499e-02 -1.121641416102647781e-02 1.331423781812191010e-02 1.744544948451220989e-03 3.876441121101379395e-01 3.336823284626007080e-01 -1.396124511957168579e-01 -2.350423038005828857e-01 4.434850066900253296e-02 -8.274449408054351807e-02 8.297684043645858765e-02 2.555505633354187012e-01 3.486477434635162354e-01 1.735047399997711182e-01 6.660633534193038940e-02 6.755594909191131592e-02 -3.546009957790374756e-01 -8.437544107437133789e-02 -1.415829081088304520e-02 1.282808184623718262e-01 -7.414094358682632446e-02 4.922001436352729797e-02 7.066243141889572144e-02 -9.489487856626510620e-02 -5.992950126528739929e-02 2.423060685396194458e-01 2.762363851070404053e-01 7.027865946292877197e-02
-1.482385993003845215e-01 2.104837745428085327e-01 -2.754818797111511230e-01 1.149346977472305298e-01 -1.707934290170669556e-01 7.263428717851638794e-02 -3.636646643280982971e-02 -1.665675640106201172e-02 1.835235208272933960e-01 2.556687034666538239e-02 -2.213005572557449341e-01 -1.707473695278167725e-01 -6.927211582660675049e-02 9.713809937238693237e-02 1.769308149814605713e-01 2.948642075061798096e-01 8.795293420553207397e-02 9.091446548700332642e-02 -2.736489474773406982e-01 7.665547728538513184e-02 -2.767513990402221680e-01 -1.868188381195068359e-01 1.489651203155517578e-01 2.073936462402343750e-01 2.186305671930313110e-01 -8.952986449003219604e-02 8.551247417926788330e-02 -1.324889063835144043e-01 6.124839559197425842e-02 8.648433536291122437e-02 4.383203089237213135e-01 -7.833308726549148560e-02
-2.771751880645751953e-01 1.974859833717346191e-02 -4.042068421840667725e-01 9.672008454799652100e-03 -6.891185184940695763e-04 -5.022055655717849731e-02 2.061348408460617065e-03 4.880113899707794189e-02 2.184807062149047852e-01 2.050763517618179321e-01 -3.548280298709869385e-01 1.623137108981609344e-02 1.967324763536453247e-01 2.352192401885986328e-01 4.546832740306854248e-01 -5.259111523628234863e-03 2.621644437313079834e-01 -8.890794962644577026e-02 -8.568916469812393188e-02 -1.355114765465259552e-02 -1.082908734679222107e-01 2.314526140689849854e-01 -1.348891761153936386e-02 5.568299070000648499e-02 9.041859954595565796e-02 1.522702164947986603e-02 9.955790825188159943e-03 -1.153020635247230530e-01 -5.531135946512222290e-03 2.307363897562026978e-01 9.590015560388565063e-02 2.524759806692600250e-02
-3.945541083812713623e-01 9.747301042079925537e-02 -2.223071455955505371e-01 -3.137215971946716309e-02 4.986901581287384033e-02 -6.352800130844116211e-02 7.914450252428650856e-04 -2.815849706530570984e-02 3.130139410495758057e-01 4.527196288108825684e-02 -8.353717625141143799e-02 -1.896176189184188843e-01 6.289675086736679077e-02 8.817484229803085327e-02 3.552691936492919922e-01 9.565906599164009094e-03 -1.483688652515411377e-01 1.243961788713932037e-02 -1.175016909837722778e-01 3.192996978759765625e-01 -2.871362268924713135e-01 3.342965245246887207e-01 -3.537631779909133911e-02 7.793306559324264526e-02 -2.041971236467361450e-01 2.411173731088638306e-01 1.353340297937393188e-01 5.744359269738197327e-02 -1.425459682941436768e-01 -7.024633139371871948e-02 -1.846701093018054962e-02 9.802463650703430176e-02
4.772748798131942749e-02 1.881763339042663574e-01 -2.462944686412811279e-01 6.859249621629714966e-02 1.720894575119018555e-01 -2.197750508785247803e-01 2.586079537868499756e-01 -2.440060377120971680e-01 7.224902510643005371e-02 2.519511058926582336e-02 -4.855029657483100891e-02 -9.027065336704254150e-02 1.998345702886581421e-01 6.673959642648696899e-02 1.701125502586364746e-01 1.898522526025772095e-01 -7.409274112433195114e-03 -3.173912763595581055e-01 -3.109000623226165771e-01 -6.863074749708175659e-02 -1.528437435626983643e-01 2.193087041378021240e-01 -1.106659919023513794e-01 2.531493008136749268e-01 2.080776989459991455e-01 9.151361137628555298e-02 -1.989803314208984375e-01 8.549167960882186890e-02 2.452348470687866211e-01 2.158023118972778320e-01 3.522567078471183777e-02 1.020166203379631042e-01
-2.360480874776840210e-01 2.933287918567657471e-01 2.151689082384109497e-01 1.208205595612525940e-01 -5.473638884723186493e-03 -1.011179760098457336e-01 3.061710596084594727e-01 -1.566421091556549072e-01 -2.944242581725120544e-02 1.224869936704635620e-01 -1.043181866407394409e-01 1.067345440387725830e-01 5.403169244527816772e-02 1.314809620380401611e-01 3.070674538612365723e-01 2.600715458393096924e-01 3.238053247332572937e-02 1.941426694393157959e-01 -3.205382227897644043e-01 2.106423825025558472e-01 -1.960958540439605713e-01 3.568252548575401306e-02 7.961340993642807007e-02 3.410091251134872437e-02 1.800990849733352661e-01 -2.051822394132614136e-01 -1.936614662408828735e-01 2.322891652584075928e-01 1.332452446222305298e-01 1.185634583234786987e-01 1.275578439235687256e-01 -3.700532391667366028e-02
-1.150257214903831482e-01 2.562246322631835938e-01 -1.099232062697410583e-01 -3.524210751056671143e-01 5.494426190853118896e-02 4.833393692970275879e-01 2.243681810796260834e-02 -8.694756031036376953e-02 8.548470586538314819e-02 1.777291744947433472e-01 -1.958506703376770020e-01 -1.095958426594734192e-01 -6.342319399118423462e-02 1.093637347221374512e-01 2.613393366336822510e-01 1.635987758636474609e-01 1.429875381290912628e-03 -3.526648879051208496e-02 -1.235423758625984192e-01 1.839363574981689453e-01 -1.694568097591400146e-01 2.549819946289062500e-01 1.196656227111816406e-01 2.484569996595382690e-01 8.068515360355377197e-02 -1.696286499500274658e-01 -1.539735198020935059e-01 -2.134095877408981323e-01 -1.611164957284927368e-02 4.840096086263656616e-02 4.768692329525947571e-02 -1.014422923326492310e-01
3.615892678499221802e-02 -8.680696040391921997e-02 -7.383344322443008423e-02 -9.802851825952529907e-03 1.619326919317245483e-01 1.162174120545387268e-01 1.076914742588996887e-01 -2.640262246131896973e-01 5.854896828532218933e-02 -1.665906012058258057e-01 -1.860911697149276733e-01 1.401020493358373642e-02 9.903713315725326538e-02 3.319254890084266663e-02 5.804551020264625549e-02 3.164993226528167725e-01 -1.002871897071599960e-02 -8.630201965570449829e-02 -2.187486886978149414e-01 1.545051671564579010e-02 -1.924233734607696533e-01 2.964579463005065918e-01 -2.705174684524536133e-01 4.088406562805175781e-01 2.438819259405136108e-01 1.702897995710372925e-01 -2.148792445659637451e-01 1.324277371168136597e-01 2.105323374271392822e-01 8.612989634275436401e-02 2.322738021612167358e-01 -7.316027581691741943e-02
1.831875294446945190e-01 3.027633950114250183e-02 -1.468696296215057373e-01 2.210304327309131622e-02 2.116539888083934784e-02 -7.526604086160659790e-02 -2.002558670938014984e-02 -1.741763651371002197e-01 2.139263898134231567e-01 2.479601651430130005e-01 -1.946058124303817749e-01 -4.176768958568572998e-01 -2.735639512538909912e-01 2.117619961500167847e-01 1.960726678371429443e-01 2.136081606149673462e-01 8.918465673923492432e-02 -1.898198202252388000e-02 -2.032399773597717285e-01 -1.792426337487995625e-03 -2.282632701098918915e-02 -8.470246940851211548e-02 1.564988940954208374e-01 6.958105415105819702e-02 1.074428036808967590e-01 -5.057043954730033875e-02 2.387461252510547638e-02 1.107263565063476562e-01 -3.128394717350602150e-03 4.678339362144470215e-01 2.152364104986190796e-01 -6.706701964139938354e-02
-3.083836436271667480e-01 -1.208845674991607666e-01 -1.944868266582489014e-01 1.525478623807430267e-02 -7.701167371124029160e-03 -9.960771352052688599e-02 -3.274899348616600037e-02 -1.125736758112907410e-01 1.135965660214424133e-01 1.238595694303512573e-01 -1.164450198411941528e-01 -6.692761182785034180e-02 -5.894492566585540771e-02 5.958738923072814941e-02 5.009189844131469727e-01 2.420595586299896240e-01 1.991951167583465576e-01 -3.341707289218902588e-01 -1.608166247606277466e-01 6.034360826015472412e-02 -3.496330678462982178e-01 2.158353477716445923e-01 -8.007119596004486084e-02 -5.836645141243934631e-02 1.565944999456405640e-01 -2.278210073709487915e-01 -4.913574084639549255e-02 5.584368482232093811e-02 3.078847378492355347e-02 5.745861679315567017e-02 -1.162313669919967651e-01 8.040963858366012573e-02
-1.488840430974960327e-01 2.366227842867374420e-02 -2.409671992063522339e-01 -8.657457679510116577e-02 -5.307935923337936401e-02 -2.573948726058006287e-02 6.159767508506774902e-02 -9.678556025028228760e-02 2.180853933095932007e-01 -6.766808032989501953e-02 -1.405537575483322144e-01 -3.781212568283081055e-01 2.089188545942306519e-01 1.510366797447204590e-01 4.447030425071716309e-01 1.688408106565475464e-01 8.691736310720443726e-02 -4.220508038997650146e-01 -4.252163320779800415e-02 8.001448959112167358e-02 -5.731607321649789810e-03 2.262388318777084351e-01 3.238807618618011475e-02 2.789910733699798584e-01 8.128776401281356812e-02 -2.333544753491878510e-02 -1.004626005887985229e-01 -1.392233371734619141e-01 3.172160312533378601e-02 -5.594507232308387756e-02 -1.465472429990768433e-01 3.519966825842857361e-02
2.200724743306636810e-02 -2.672543562948703766e-02 -2.469564229249954224e-01 -9.805225580930709839e-02 -1.165687441825866699e-01 -1.578057110309600830e-01 2.189216017723083496e-01 -1.101170033216476440e-01 1.403927654027938843e-01 3.593270853161811829e-02 -1.803661137819290161e-01 -2.392000854015350342e-01 4.670169949531555176e-02 2.431982159614562988e-01 1.624809801578521729e-01 2.688949406147003174e-01 1.535104215145111084e-02 -3.620141744613647461e-02 -1.895035803318023682e-01 -4.802772030234336853e-02 -1.688044518232345581e-01 3.021860122680664062e-01 -4.277825355529785156e-01 1.768372654914855957e-01 2.716726362705230713e-01 9.261702001094818115e-02 8.749318122863769531e-02 1.559031307697296143e-01 -4.758828878402709961e-02 2.504978179931640625e-01 2.607837133109569550e-02 7.065118104219436646e-02
-1.122415512800216675e-01 1.304127573966979980e-01 -1.964859813451766968e-01 -1.719000488519668579e-01 -9.905071556568145752e-02 2.301825433969497681e-01 -5.519880726933479309e-02 6.603628396987915039e-02 5.233995616436004639e-02 2.704722434282302856e-02 -6.241715326905250549e-02 -2.002644985914230347e-01 3.623710572719573975e-02 1.059411838650703430e-01 4.792551398277282715e-01 2.503823637962341309e-01 3.049381636083126068e-02 -2.155979722738265991e-01 -1.289750635623931885e-01 2.376287728548049927e-01 -1.976609826087951660e-01 3.575922548770904541e-01 1.972091346979141235e-01 -9.263097494840621948e-02 3.448874049354344606e-04 -1.040259450674057007e-01 1.042209565639495850e-01 -2.128164917230606079e-01 6.573021411895751953e-02 1.139696314930915833e-01 7.354668527841567993e-02 -2.345798164606094360e-01
-3.177983164787292480e-01 6.078358739614486694e-02 -1.667450666427612305e-01 -9.084893390536308289e-03 7.443454861640930176e-02 1.303696036338806152e-01 -5.791449919342994690e-02 -1.811252981424331665e-01 2.287747710943222046e-01 1.447040438652038574e-01 -2.375352084636688232e-01 -2.533072531223297119e-01 -3.350360989570617676e-01 -1.397861987352371216e-01 6.991337984800338745e-02 3.391160964965820312e-01 7.580451667308807373e-02 6.303139030933380127e-03 -2.899054884910583496e-01 3.402329981327056885e-01 4.641215316951274872e-03 1.532949209213256836e-01 -8.828304708003997803e-02 1.917030066251754761e-01 -8.764980360865592957e-03 -1.279822885990142822e-01 1.387961059808731079e-01 4.560061544179916382e-02 1.079353168606758118e-01 -8.298766613006591797e-02 9.439957886934280396e-02 1.558247655630111694e-01
-3.346194922924041748e-01 2.323646694421768188e-01 -2.015466243028640747e-01 1.207993403077125549e-01 -8.295539766550064087e-02 -4.447760805487632751e-02 -1.264774054288864136e-01 -4.586739093065261841e-02 3.827579915523529053e-01 -1.710890210233628750e-03 -7.902669906616210938e-02 -2.025108784437179565e-01 -6.681629270315170288e-02 -9.808959066867828369e-02 1.892619729042053223e-01 2.174334675073623657e-01 1.522438321262598038e-02 -2.061710208654403687e-01 -1.591269671916961670e-01 -2.833176553249359131e-01 -2.861491739749908447e-01 1.160243675112724304e-01 -3.911632299423217773e-02 1.952722221612930298e-01 1.042100861668586731e-01 -4.807220026850700378e-02 1.457910984754562378e-01 4.412395879626274109e-02 1.326685249805450439e-01 -1.948495395481586456e-02 3.479299843311309814e-01 -4.664392396807670593e-02
-1.911295056343078613e-01 -2.839017212390899658e-01 -9.096004068851470947e-02 -1.397572606801986694e-01 1.381954699754714966e-01 -5.980296991765499115e-03 2.572587877511978149e-02 -2.425897866487503052e-01 5.088043585419654846e-02 -6.140912324190139771e-02 1.633621454238891602e-01 -4.169199764728546143e-01 -5.257173255085945129e-02 1.661329567432403564e-01 2.455948293209075928e-01 2.263406217098236084e-01 -1.592414975166320801e-01 8.086995035409927368e-02 -2.384056150913238525e-01 -1.891416907310485840e-01 5.752123892307281494e-02 7.656443864107131958e-02 4.876126721501350403e-02 7.715483754873275757e-02 1.270097792148590088e-01 7.938451319932937622e-02 2.608678936958312988e-01 -3.116727173328399658e-01 1.069068387150764465e-01 2.589641809463500977e-01 1.250282227993011475e-01 6.227544695138931274e-02
1.302518993616104126e-01 -1.398603618144989014e-02 -1.373807340860366821e-01 -9.195567667484283447e-02 6.411594152450561523e-02 -7.784766703844070435e-02 1.502588987350463867e-01 -3.958854451775550842e-02 1.436235606670379639e-01 -2.205730974674224854e-02 -2.188227139413356781e-02 9.307183325290679932e-02 3.649411499500274658e-01 3.041328191757202148e-01 8.045396208763122559e-02 1.744006723165512085e-01 4.499954357743263245e-02 -8.082213997840881348e-02 -3.924603760242462158e-01 -1.123252138495445251e-01 -1.792335808277130127e-01 3.288981318473815918e-01 -2.619550228118896484e-01 1.660479754209518433e-01 1.782302409410476685e-01 1.969283670186996460e-01 1.785481125116348267e-01 1.768623590469360352e-01 -6.323884427547454834e-02 2.254353016614913940e-01 -1.197622120380401611e-01 -1.175187528133392334e-01
1.165594011545181274e-01 1.140393689274787903e-01 -1.559458225965499878e-01 -2.036953568458557129e-01 1.535018254071474075e-02 -3.077834658324718475e-02 1.921710222959518433e-01 -1.073331534862518311e-01 9.300513565540313721e-02 -6.442578136920928955e-02 -2.001849561929702759e-01 -2.750683724880218506e-01 2.240692824125289917e-01 2.756987512111663818e-01 2.564413547515869141e-01 2.682445347309112549e-01 -9.992219507694244385e-02 -2.353426665067672729e-01 -1.915343701839447021e-01 -2.462918497622013092e-02 -4.840657114982604980e-02 3.409585058689117432e-01 -2.566738724708557129e-01 8.973190933465957642e-02 1.773813068866729736e-01 1.465974897146224976e-01 -1.363667100667953491e-01 1.760763525962829590e-01 -1.284041851758956909e-01 2.123238444328308105e-01 6.513012945652008057e-02 -4.401333630084991455e-02
1.414179503917694092e-01 1.482254415750503540e-01 -2.646836638450622559e-01 -1.236776039004325867e-01 1.218561232089996338e-01 1.222993358969688416e-01 1.860253214836120605e-01 -1.173284873366355896e-01 2.033165693283081055e-01 -5.831612274050712585e-02 -7.426402717828750610e-02 -6.662391871213912964e-02 1.267013400793075562e-01 8.378833532333374023e-02 2.253165096044540405e-01 3.100997805595397949e-01 5.165966227650642395e-02 -3.964902088046073914e-02 -1.827601343393325806e-01 1.194150298833847046e-01 -1.143768578767776489e-01 2.725430130958557129e-01 -3.370552361011505127e-01 1.131825968623161316e-01 3.604139983654022217e-01 1.372052431106567383e-01 -4.519964382052421570e-02 1.995547711849212646e-01 -2.083163857460021973e-01 2.330338805913925171e-01 -1.096707805991172791e-01 -6.169912591576576233e-02
-8.316597901284694672e-03 8.944774419069290161e-02 1.861574128270149231e-02 -7.111892104148864746e-03 2.495947852730751038e-02 1.446229517459869385e-01 7.078878581523895264e-02 2.595577947795391083e-02 3.900357708334922791e-02 1.161415576934814453e-01 -2.581246495246887207e-01 -2.693878412246704102e-01 -2.275053411722183228e-01 -8.185332268476486206e-02 3.962883055210113525e-01 2.532802224159240723e-01 6.519168615341186523e-02 6.656791269779205322e-02 -3.061082661151885986e-01 3.786399960517883301e-01 -2.030804008245468140e-01 1.901124268770217896e-01 1.966026127338409424e-01 6.557057797908782959e-02 1.719697266817092896e-01 4.670368134975433350e-02 -5.735315382480621338e-02 8.613539487123489380e-02 -1.875693649053573608e-01 -7.317163795232772827e-02 2.770298421382904053e-01 6.792178750038146973e-02
1.669954210519790649e-01 4.773920029401779175e-02 -2.067801803350448608e-01 -1.347812265157699585e-01 1.412804573774337769e-01 -5.813470482826232910e-02 1.340012550354003906e-01 -1.064357236027717590e-01 2.516308426856994629e-01 2.483866922557353973e-02 -2.100032418966293335e-01 -5.683279037475585938e-02 1.833014339208602905e-01 8.329953253269195557e-02 3.701816797256469727e-01 3.022544085979461670e-01 6.113211810588836670e-02 -4.344752058386802673e-02 -2.552475631237030029e-01 -1.389858871698379517e-01 -8.967281132936477661e-02 2.533397674560546875e-01 -2.443289160728454590e-01 2.486233972012996674e-02 2.826819419860839844e-01 1.464004069566726685e-01 -1.657363176345825195e-01 2.285292893648147583e-01 -2.249925136566162109e-01 1.263466775417327881e-01 -7.226225733757019043e-02 -2.478775754570960999e-02
-1.320039182901382446e-01 -4.276041872799396515e-03 -1.067895293235778809e-01 4.440480098128318787e-02 -2.402861714363098145e-01 1.089868023991584778e-01 3.431988656520843506e-01 -5.648618564009666443e-02 3.264507651329040527e-01 -9.320688992738723755e-02 -1.996031403541564941e-01 -9.833233803510665894e-02 1.798001118004322052e-02 2.515085637569427490e-01 4.644588232040405273e-01 2.700857222080230713e-01 5.018807575106620789e-02 -1.268678456544876099e-01 -2.864251146093010902e-04 3.337636888027191162e-01 -1.966494619846343994e-01 1.244093924760818481e-01 2.435059472918510437e-02 6.578371673822402954e-02 -1.433857232332229614e-01 -1.222383975982666016e-01 3.679839149117469788e-02 -6.529287248849868774e-02 6.378257647156715393e-03 8.235484361648559570e-02 8.395059406757354736e-02 -1.322926133871078491e-01
-9.556508809328079224e-02 3.669523000717163086e-01 -2.236951440572738647e-01 -2.537159947678446770e-03 -1.944504976272583008e-01 6.591293960809707642e-02 -3.907311856746673584e-01 -1.135820671916007996e-01 3.192143738269805908e-01 1.691104322671890259e-01 -3.419769182801246643e-02 -2.990104854106903076e-01 1.752890087664127350e-02 -1.594788278453052044e-03 1.715454310178756714e-01 1.674596220254898071e-02 7.712717354297637939e-02 -1.100254356861114502e-01 -3.597897887229919434e-01 -2.839835919439792633e-02 -1.858684420585632324e-01 1.603277027606964111e-02 1.657001115381717682e-02 1.440279781818389893e-01 1.416352242231369019e-01 -1.381920725107192993e-01 1.163886114954948425e-01 -1.706721186637878418e-01 8.944874256849288940e-02 2.276322543621063232e-01 1.338495220988988876e-02 -3.724890947341918945e-02
1.928928941488265991e-01 8.280902355909347534e-02 -2.849085628986358643e-01 -2.889968752861022949e-01 -2.185884118080139160e-02 -3.416114719584584236e-03 1.938310265541076660e-02 -2.012252509593963623e-01 1.065687909722328186e-01 -4.235162865370512009e-03 -1.766330301761627197e-01 -6.270417571067810059e-02 2.566298246383666992e-01 3.490854203701019287e-01 2.253820151090621948e-01 2.370090335607528687e-01 -3.116059489548206329e-02 -2.317661419510841370e-02 -2.385492622852325439e-01 -2.371163666248321533e-02 -1.375207901000976562e-01 2.700574994087219238e-01 -2.006190419197082520e-01 1.465390920639038086e-01 2.942233979701995850e-01 1.191677674651145935e-01 -2.897174656391143799e-02 2.450815886259078979e-01 -1.512131989002227783e-01 9.729652106761932373e-02 4.622319340705871582e-02 -2.880349755287170410e-03
3.061964921653270721e-02 -2.900557965040206909e-02 -9.539925307035446167e-02 -1.108313277363777161e-01 1.544441282749176025e-01 -9.033246338367462158e-02 2.566232979297637939e-01 -9.619523584842681885e-02 2.540336251258850098e-01 -1.864254847168922424e-02 1.307722530327737331e-03 -2.015118002891540527e-01 1.357300281524658203e-01 1.470912396907806396e-01 2.361895740032196045e-01 1.193666085600852966e-01 4.893324151635169983e-02 -3.207860589027404785e-01 -3.117546141147613525e-01 6.070313602685928345e-02 -6.302275508642196655e-02 2.574963271617889404e-01 -2.814359366893768311e-01 4.111929535865783691e-01 1.674710661172866821e-01 6.821490824222564697e-02 -1.419911682605743408e-01 1.114749610424041748e-01 3.252018615603446960e-02 1.161523982882499695e-01 2.193575352430343628e-01 -3.797570616006851196e-02
6.837867945432662964e-02 3.305118903517723083e-02 -3.264980316162109375e-01 -2.597619593143463135e-02 1.547063440084457397e-01 -1.482684910297393799e-01 2.071338444948196411e-01 -2.091442346572875977e-01 2.161953002214431763e-01 -1.529454588890075684e-01 -6.476283073425292969e-02 -2.601366937160491943e-01 2.026846110820770264e-01 1.332855969667434692e-01 9.501770883798599243e-02 1.894414275884628296e-01 5.597247183322906494e-02 -1.175589635968208313e-01 -2.226020246744155884e-01 1.636842042207717896e-01 -1.312948763370513916e-01 2.687248289585113525e-01 -1.780405789613723755e-01 2.881201207637786865e-01 2.204759865999221802e-01 8.543271571397781372e-02 -1.995835900306701660e-01 2.592235505580902100e-01 -1.825168542563915253e-02 1.302411407232284546e-01 3.374350816011428833e-02 1.726235449314117432e-01
7.926626503467559814e-02 2.511749416589736938e-02 -9.515513479709625244e-02 -2.988966368138790131e-02 1.708201766014099121e-01 -1.869371533393859863e-01 2.726223785430192947e-03 -1.874594986438751221e-01 1.677941977977752686e-01 -2.186434864997863770e-01 -3.146672248840332031e-01 -1.197931095957756042e-01 2.537573575973510742e-01 1.736790388822555542e-01 2.871394157409667969e-01 1.602555066347122192e-01 -4.111706092953681946e-02 -8.066022396087646484e-02 -1.353002339601516724e-01 -9.266658127307891846e-02 -2.216650871559977531e-03 2.104521244764328003e-01 -1.443693786859512329e-01 3.610263466835021973e-01 3.073041737079620361e-01 1.945587433874607086e-02 -2.287068068981170654e-01 1.844419687986373901e-01 1.491407752037048340e-01 1.130850091576576233e-01 2.087684720754623413e-01 -3.908491507172584534e-02
2.702886760234832764e-01 1.242975518107414246e-01 -7.350894808769226074e-02 3.448300436139106750e-02 -2.318947389721870422e-02 -2.038617990911006927e-02 1.063007488846778870e-01 -2.100960016250610352e-01 1.547997742891311646e-01 1.096937432885169983e-01 -3.764401078224182129e-01 -2.174343019723892212e-01 -2.047783136367797852e-01 2.331506907939910889e-01 2.498209774494171143e-01 2.426356822252273560e-01 2.387805841863155365e-02 6.638754904270172119e-02 -3.370890915393829346e-01 7.568240165710449219e-02 1.132185477763414383e-02 -6.950286030769348145e-02 -4.590148851275444031e-02 8.422140032052993774e-02 1.298674643039703369e-01 -7.769203875795938075e-06 1.375188380479812622e-01 1.283776909112930298e-01 7.189039140939712524e-03 3.069402575492858887e-01 3.350964486598968506e-01 -9.298779070377349854e-02
1.097004264593124390e-01 4.889172501862049103e-03 2.122162654995918274e-02 -3.596066832542419434e-01 1.579589843750000000e-01 7.011267542839050293e-02 -2.177678644657135010e-01 4.107800498604774475e-02 4.238622784614562988e-01 -1.051649674773216248e-01 -6.911828368902206421e-02 -1.951108872890472412e-01 1.794554442167282104e-01 1.069053541868925095e-02 1.985095888376235962e-01 2.826329767704010010e-01 -7.123072445392608643e-02 -4.103771746158599854e-01 -1.639865934848785400e-01 2.342596799135208130e-01 -3.410981222987174988e-02 5.033106356859207153e-02 -5.804710090160369873e-02 -1.313927769660949707e-01 2.296981215476989746e-02 4.676223173737525940e-02 2.300140112638473511e-01 -1.022064164280891418e-01 -4.360413178801536560e-02 5.774074792861938477e-02 1.048098951578140259e-01 -1.793236583471298218e-01
9.855823963880538940e-02 1.792992502450942993e-01 -2.402432113885879517e-01 -1.789626926183700562e-01 1.499747335910797119e-01 -2.727632177993655205e-03 1.166907325387001038e-01 -6.772657483816146851e-02 1.285255402326583862e-01 -2.967182779684662819e-03 -8.593936264514923096e-02 -2.067665457725524902e-01 1.357639133930206299e-01 1.559298485517501831e-01 2.518791556358337402e-01 2.404650002717971802e-01 1.800269931554794312e-01 -2.200681269168853760e-01 -2.573211193084716797e-01 -7.232077419757843018e-02 -2.064973562955856323e-01 2.798261046409606934e-01 -1.925523728132247925e-01 1.297428309917449951e-01 3.220884203910827637e-01 1.483819633722305298e-01 -4.140955582261085510e-02 2.641223371028900146e-01 -1.898990869522094727e-01 1.807693988084793091e-01 -5.426932126283645630e-02 3.092831373214721680e-02
-7.446230947971343994e-02 1.213174164295196533e-01 3.923591971397399902e-02 -2.116257250308990479e-01 4.253417626023292542e-02 2.279742211103439331e-01 4.918276146054267883e-02 -1.451499611139297485e-01 2.362101972103118896e-01 1.803889423608779907e-01 -2.313461303710937500e-01 -1.528908461332321167e-01 -2.945102453231811523e-01 -3.047066973522305489e-03 4.416928887367248535e-01 3.077352941036224365e-01 -7.227494567632675171e-02 6.646858900785446167e-02 -2.427251040935516357e-01 1.880217790603637695e-01 1.628160849213600159e-02 2.677112519741058350e-01 1.146961227059364319e-01 -9.652754664421081543e-02 5.669262632727622986e-02 -2.593614347279071808e-02 -2.822743728756904602e-02 -9.495149552822113037e-02 -2.159288674592971802e-01 -6.407570838928222656e-02 9.690385311841964722e-02 2.055122852325439453e-01
1.783660426735877991e-02 1.433169692754745483e-01 -3.713944256305694580e-01 -2.439682930707931519e-01 -6.172179710119962692e-03 1.986780166625976562e-01 1.594127118587493896e-01 -1.613714098930358887e-01 -3.254230599850416183e-03 -3.603468462824821472e-02 -3.478065133094787598e-02 -3.368104100227355957e-01 -4.515692591667175293e-02 2.972546592354774475e-02 1.207503899931907654e-01 1.965633928775787354e-01 6.904921680688858032e-02 -4.337280094623565674e-01 -2.102527767419815063e-01 1.768515259027481079e-01 -1.196747049689292908e-01 2.159439772367477417e-02 -2.686447501182556152e-01 1.994715305045247078e-03 6.428380310535430908e-02 3.948171436786651611e-02 -7.286201231181621552e-03 1.343250721693038940e-01 2.089223265647888184e-01 2.744196355342864990e-01 -1.098980307579040527e-01 -9.203454107046127319e-02
-2.938384711742401123e-01 2.838424593210220337e-02 -1.732246726751327515e-01 1.389147490262985229e-01 -2.906778752803802490e-01 -1.332604140043258667e-01 7.035964727401733398e-02 -1.003395169973373413e-01 1.001589596271514893e-01 -4.434504732489585876e-02 -2.857480049133300781e-01 -1.890347152948379517e-01 8.866945281624794006e-03 -3.522840514779090881e-02 5.221667289733886719e-01 1.063997521996498108e-01 -3.151789680123329163e-02 7.380235940217971802e-02 -1.846913695335388184e-01 6.334946304559707642e-02 -2.358184605836868286e-01 1.979969814419746399e-02 2.015881687402725220e-01 2.462654113769531250e-01 8.876052498817443848e-02 -2.545189857482910156e-01 -1.426105201244354248e-01 2.375311776995658875e-02 1.899795839563012123e-03 1.526375859975814819e-01 5.956308171153068542e-02 -9.661723673343658447e-02
1.100125536322593689e-01 8.482459187507629395e-02 -1.776330024003982544e-01 -1.840434074401855469e-01 5.464071407914161682e-02 2.512117102742195129e-02 2.289633266627788544e-02 -1.699842065572738647e-01 3.007851354777812958e-02 -9.958092123270034790e-03 -5.786279588937759399e-02 -2.159594297409057617e-01 1.759718209505081177e-01 9.630165994167327881e-02 3.553115725517272949e-01 2.311161458492279053e-01 1.426667720079421997e-02 -3.015872091054916382e-02 -2.689524888992309570e-01 1.629167981445789337e-02 -4.349483177065849304e-02 3.206874728202819824e-01 -3.355001807212829590e-01 2.518559694290161133e-01 3.089057207107543945e-01 2.036856561899185181e-01 -1.962752938270568848e-01 1.650318056344985962e-01 -1.847708225250244141e-01 1.393568068742752075e-01 -1.827819831669330597e-02 -1.862018927931785583e-02
-1.688709110021591187e-01 -9.511881321668624878e-02 5.029728263616561890e-02 -2.632767260074615479e-01 -4.272588714957237244e-02 -9.517718106508255005e-02 -1.502870023250579834e-01 8.227862417697906494e-02 3.845208883285522461e-01 1.705920398235321045e-01 -3.442726731300354004e-01 -1.826841384172439575e-01 2.683926606550812721e-03 -1.592610478401184082e-01 3.113224729895591736e-02 2.380608320236206055e-01 1.337346136569976807e-01 8.048236370086669922e-02 -3.344346210360527039e-02 4.961129650473594666e-02 -4.912607371807098389e-02 2.243365794420242310e-01 1.191829666495323181e-01 1.430463790893554688e-01 -1.197788119316101074e-01 1.060005500912666321e-01 1.982055157423019409e-01 -6.904530525207519531e-02 7.307544350624084473e-02 4.025208652019500732e-01 2.592736780643463135e-01 1.375167071819305420e-01
-3.250102996826171875e-01 8.144709467887878418e-02 -3.088262677192687988e-01 -6.228205561637878418e-02 3.833092376589775085e-02 -2.326365746557712555e-02 -1.366379261016845703e-01 -6.615522503852844238e-02 1.327419131994247437e-01 9.037594497203826904e-02 -3.401898145675659180e-01 -6.107870116829872131e-02 1.637814939022064209e-01 1.940988451242446899e-01 4.482221007347106934e-01 1.353299021720886230e-01 2.461542189121246338e-01 8.046102523803710938e-02 -4.727708548307418823e-02 1.223865449428558350e-01 -3.581722676753997803e-01 1.737280189990997314e-01 -6.119888648390769958e-02 1.466698348522186279e-01 1.265337038785219193e-02 8.697369694709777832e-02 -1.762159913778305054e-02 -6.383511424064636230e-02 -3.440168499946594238e-02 3.574469313025474548e-02 7.907464355230331421e-02 -2.136160433292388916e-01
-7.950878888368606567e-02 3.670207690447568893e-03 -7.276589423418045044e-02 3.918704017996788025e-02 -2.380391657352447510e-01 -2.795863524079322815e-02 2.083588689565658569e-01 -2.509734407067298889e-02 -8.493100851774215698e-02 -2.682256279513239861e-03 -1.490137279033660889e-01 4.397539794445037842e-02 -1.829645782709121704e-01 9.436488896608352661e-02 3.430590331554412842e-01 1.477761417627334595e-01 5.032189935445785522e-02 -2.821686565876007080e-01 -4.813207387924194336e-01 2.488692849874496460e-02 -5.426150932908058167e-02 2.900134623050689697e-01 1.312901824712753296e-01 -1.838525831699371338e-01 1.428169608116149902e-01 -8.527110517024993896e-02 4.032591730356216431e-02 4.006033018231391907e-02 -2.760323882102966309e-01 2.520405948162078857e-01 1.984879821538925171e-01 9.763900190591812134e-02
-1.750172674655914307e-01 -3.989150747656822205e-02 -2.823636233806610107e-01 1.423019170761108398e-01 -1.751428656280040741e-02 3.221793472766876221e-02 -2.034200280904769897e-01 -1.678738743066787720e-01 2.296042442321777344e-01 1.206741333007812500e-01 -1.691752523183822632e-01 -6.801037490367889404e-02 1.245916709303855896e-01 2.459664642810821533e-01 4.859331250190734863e-01 5.057414527982473373e-03 2.183102518320083618e-01 7.422422058880329132e-03 -6.568732112646102905e-02 1.181439459323883057e-01 -3.250605762004852295e-01 2.796241343021392822e-01 -8.843048661947250366e-02 1.120149716734886169e-01 7.091072201728820801e-02 1.300235837697982788e-01 4.609774425625801086e-02 -1.978655718266963959e-02 -1.033026725053787231e-01 1.380075365304946899e-01 -1.249934509396553040e-01 -2.102069854736328125e-01
2.502150535583496094e-01 -8.172569423913955688e-02 -2.914272546768188477e-01 -3.932430595159530640e-02 -3.373812511563301086e-02 -2.220271080732345581e-01 7.797147333621978760e-02 -7.464825361967086792e-02 1.346519738435745239e-01 -6.599783152341842651e-02 -3.807033970952033997e-02 -7.896052300930023193e-02 9.275521337985992432e-02 3.100116848945617676e-01 2.185407876968383789e-01 1.580834984779357910e-01 -1.509104371070861816e-01 -2.736666006967425346e-03 -1.763578206300735474e-01 4.762711003422737122e-02 -3.417394459247589111e-01 3.158760070800781250e-02 -6.947065703570842743e-03 7.553385198116302490e-02 4.407677650451660156e-01 1.110538616776466370e-01 1.079695858061313629e-02 3.045028448104858398e-01 -5.813736841082572937e-02 3.033046722412109375e-01 2.574812155216932297e-03 1.259998301975429058e-03
-5.824095755815505981e-02 1.426513791084289551e-01 -1.695626229047775269e-02 2.218134934082627296e-03 1.236274689435958862e-01 -1.400051116943359375e-01 6.222038343548774719e-02 -1.215637922286987305e-01 2.964854426681995392e-02 2.934233248233795166e-01 -2.843186259269714355e-01 -4.007954299449920654e-01 2.537525296211242676e-01 -1.779477596282958984e-01 4.524708166718482971e-02 3.231389820575714111e-01 3.348570168018341064e-01 1.938622258603572845e-02 -1.267499625682830811e-01 4.021508991718292236e-02 -1.211170479655265808e-01 1.195090487599372864e-01 2.021454721689224243e-01 5.170291662216186523e-02 5.841146782040596008e-02 4.558470845222473145e-02 1.803845763206481934e-01 1.301929354667663574e-01 -1.760725677013397217e-01 2.068092375993728638e-01 2.341017276048660278e-01 7.231981307268142700e-02
2.956857085227966309e-01 6.784687191247940063e-02 -1.615151762962341309e-01 -1.050750613212585449e-01 5.414130911231040955e-02 -2.636086940765380859e-02 2.237850427627563477e-02 -1.205159127712249756e-01 5.049929395318031311e-02 -1.527375429868698120e-01 -2.377751022577285767e-01 -3.043190538883209229e-01 3.246199488639831543e-01 1.075051128864288330e-01 1.550405025482177734e-01 2.897952795028686523e-01 -5.170426145195960999e-02 -1.210643947124481201e-01 -2.267334461212158203e-01 -7.595372200012207031e-02 -2.240028530359268188e-01 2.215385288000106812e-01 -3.990535736083984375e-01 2.265405058860778809e-01 1.143380776047706604e-01 -1.507384516298770905e-02 -2.231642417609691620e-02 1.071498543024063110e-01 -9.331177920103073120e-03 2.039828300476074219e-01 -1.729133725166320801e-02 2.459775656461715698e-02
-2.566245496273040771e-01 -7.227380573749542236e-02 -7.517961412668228149e-02 6.668251007795333862e-02 -4.821218922734260559e-02 2.526131458580493927e-02 2.454214729368686676e-02 7.785838097333908081e-02 2.357527762651443481e-01 -5.872686952352523804e-02 6.909445673227310181e-02 -1.590492874383926392e-01 2.585642337799072266e-01 1.293694525957107544e-01 4.371847510337829590e-01 2.496873140335083008e-01 1.394017040729522705e-01 -3.847289681434631348e-01 -2.504586875438690186e-01 2.231545150279998779e-01 -2.483946084976196289e-01 1.777926981449127197e-01 1.977256126701831818e-02 8.047240972518920898e-02 7.937195897102355957e-02 -1.315801441669464111e-01 1.608628779649734497e-02 -1.174058541655540466e-01 -1.961672604084014893e-01 4.080716520547866821e-02 -1.361631751060485840e-01 -8.082710206508636475e-02
-7.622127234935760498e-02 -4.941712319850921631e-02 6.108810380101203918e-02 5.971674993634223938e-02 1.764721125364303589e-01 2.688433974981307983e-02 3.855263441801071167e-02 7.260908186435699463e-02 3.050741553306579590e-01 -7.115143537521362305e-02 -8.027595281600952148e-02 -2.341663241386413574e-01 -9.433326870203018188e-02 -1.619533896446228027e-01 3.768299892544746399e-02 3.619342148303985596e-01 -1.518220454454421997e-01 1.390174776315689087e-01 -4.931907057762145996e-01 2.427302896976470947e-01 9.718965739011764526e-02 1.920396834611892700e-01 1.679967939853668213e-01 3.788332268595695496e-02 3.606058657169342041e-01 -8.527844212949275970e-03 5.021718330681324005e-03 1.345656663179397583e-01 2.787904627621173859e-02 1.669826060533523560e-01 5.054879933595657349e-02 1.374765038490295410e-01
1.025913190096616745e-02 1.435774117708206177e-01 -2.938586473464965820e-01 2.684176564216613770e-01 1.028663441538810730e-01 1.016489118337631226e-01 2.904854416847229004e-01 2.108525782823562622e-01 1.320783793926239014e-01 -1.680574417114257812e-01 -1.104393899440765381e-01 -3.561570048332214355e-01 -7.027354836463928223e-02 7.878067344427108765e-02 1.385167688131332397e-01 -1.321151386946439743e-02 1.179571449756622314e-01 9.277365356683731079e-02 -4.952263832092285156e-01 -3.251516819000244141e-02 -1.501827538013458252e-01 6.827246397733688354e-02 5.491789802908897400e-02 2.561550736427307129e-01 4.786773771047592163e-02 1.116570923477411270e-02 -2.911189384758472443e-02 -3.558795154094696045e-02 -4.873324558138847351e-02 2.413806170225143433e-01 -4.257867112755775452e-02 -1.556555628776550293e-01
-2.000034004449844360e-01 9.834629297256469727e-02 -1.386488080024719238e-01 1.068735122680664062e-01 -3.949327766895294189e-02 3.510770946741104126e-02 1.944516599178314209e-01 -9.852717816829681396e-02 3.759142756462097168e-01 -1.882554143667221069e-01 -2.670184671878814697e-01 -2.509975135326385498e-01 1.788940466940402985e-02 2.459769546985626221e-01 2.264704257249832153e-01 2.285878062248229980e-01 -6.241851300001144409e-02 -2.910431288182735443e-02 -4.613166674971580505e-02 4.079211354255676270e-01 1.467433869838714600e-01 9.693513065576553345e-02 5.234174896031618118e-03 -4.824617132544517517e-02 -2.234349995851516724e-01 -1.301510930061340332e-01 -1.859828233718872070e-01 8.392375893890857697e-03 1.120338812470436096e-01 1.627884507179260254e-01 1.827687621116638184e-01 -1.158410236239433289e-01
-2.172703891992568970e-01 -2.137322165071964264e-02 -2.834611535072326660e-01 -4.964717105031013489e-02 -1.839695274829864502e-01 1.253479123115539551e-01 2.536857128143310547e-01 -1.135596483945846558e-01 3.346017003059387207e-01 -2.159595638513565063e-01 -1.079105213284492493e-01 -1.313403546810150146e-01 9.530444443225860596e-02 2.389093190431594849e-01 4.954949617385864258e-01 1.624670475721359253e-01 -1.523583084344863892e-01 -1.129096001386642456e-01 -8.356467634439468384e-02 1.784455478191375732e-01 -2.370471507310867310e-02 2.117512673139572144e-01 6.702347099781036377e-02 -1.011506933718919754e-02 -6.810902059078216553e-02 -1.396378725767135620e-01 2.136069163680076599e-02 1.031144335865974426e-01 1.047471314668655396e-01 -2.238202095031738281e-02 1.003194153308868408e-01 -1.886891126632690430e-01
-1.455258429050445557e-01 1.383609026670455933e-01 2.777863442897796631e-01 9.117704629898071289e-02 -1.665838062763214111e-01 -3.819197183474898338e-03 2.509000599384307861e-01 1.167920678853988647e-01 -4.129130765795707703e-02 -4.710225015878677368e-02 -2.738847732543945312e-01 -1.116496324539184570e-01 2.075818628072738647e-01 2.642230987548828125e-01 2.667528986930847168e-01 2.565806806087493896e-01 4.488067701458930969e-02 6.178685650229454041e-02 -1.972557902336120605e-01 2.696361839771270752e-01 -1.388553529977798462e-01 -1.191345974802970886e-01 -3.084723837673664093e-02 6.152506172657012939e-02 1.065580919384956360e-01 -2.991446554660797119e-01 1.002688631415367126e-01 1.226587891578674316e-01 2.842581644654273987e-02 2.950122356414794922e-01 2.245233207941055298e-01 9.326728433370590210e-02
-3.323323130607604980e-01 -9.401272237300872803e-02 -1.620320677757263184e-01 9.378866106271743774e-02 1.439456194639205933e-01 1.139674335718154907e-01 9.509698301553726196e-02 -8.851897716522216797e-02 3.447246551513671875e-01 1.727893799543380737e-01 4.917915537953376770e-02 -2.999852299690246582e-01 -1.294335126876831055e-01 -1.040075793862342834e-01 3.753366172313690186e-01 2.262926660478115082e-02 -1.685150414705276489e-01 -1.912676841020584106e-01 -1.313452720642089844e-01 1.839650124311447144e-01 4.767785593867301941e-02 2.125653252005577087e-02 -2.882883138954639435e-02 -1.749821901321411133e-01 -1.702293902635574341e-01 8.629650622606277466e-02 4.572059027850627899e-03 2.771086394786834717e-01 -1.343203783035278320e-01 3.062546849250793457e-01 3.882556036114692688e-02 -9.049896150827407837e-02
1.012431550770998001e-02 2.510576136410236359e-02 -4.466054588556289673e-02 -3.526682034134864807e-02 -2.258749306201934814e-01 -2.046445943415164948e-02 8.842252939939498901e-02 -1.764259040355682373e-01 5.201174020767211914e-01 3.935466706752777100e-02 -3.443720042705535889e-01 -1.499383300542831421e-01 1.181754469871520996e-01 -1.126844063401222229e-01 2.678084373474121094e-01 2.708432674407958984e-01 -2.614098601043224335e-02 -4.007084369659423828e-01 -5.547370389103889465e-02 -5.718118976801633835e-03 1.439588814973831177e-01 1.118177920579910278e-01 1.030889526009559631e-01 1.050731688737869263e-01 1.176931783556938171e-01 1.505804061889648438e-01 -7.197137922048568726e-02 1.403593923896551132e-02 9.597176313400268555e-02 5.458271503448486328e-02 1.763541698455810547e-01 1.277169585227966309e-01
-2.033594846725463867e-01 3.770604729652404785e-02 -6.821575015783309937e-02 4.893438518047332764e-02 8.154369890689849854e-02 -1.810782700777053833e-01 1.303103417158126831e-01 -1.750558763742446899e-01 1.507541239261627197e-01 -1.466087102890014648e-01 -3.807478845119476318e-01 -1.057600677013397217e-01 1.193274185061454773e-01 -1.619530655443668365e-02 2.342942804098129272e-01 2.462427020072937012e-01 3.192523727193474770e-03 -1.666981428861618042e-01 -3.420830667018890381e-01 -2.551793493330478668e-02 -5.755417980253696442e-03 2.786176204681396484e-01 -1.337338387966156006e-01 2.668342590332031250e-01 2.065511494874954224e-01 1.025789082050323486e-01 -2.499997764825820923e-01 2.205665558576583862e-01 8.773783594369888306e-02 5.156261846423149109e-02 1.542917490005493164e-01 1.482942700386047363e-01
9.569551050662994385e-02 2.104163356125354767e-02 -1.012566089630126953e-01 -2.641402184963226318e-02 1.442866623401641846e-01 -2.145017832517623901e-01 1.462366431951522827e-01 -2.308064252138137817e-01 1.952604949474334717e-01 -7.453351467847824097e-02 -1.576710045337677002e-01 -2.751981616020202637e-01 1.257940828800201416e-01 1.098512932658195496e-01 2.535164654254913330e-01 2.511314749717712402e-01 -1.484595090150833130e-01 -8.093684911727905273e-02 -1.804312467575073242e-01 7.669693790376186371e-03 -1.478295773267745972e-01 3.269012570381164551e-01 -1.913088560104370117e-01 4.397293627262115479e-01 2.235427349805831909e-01 8.693742752075195312e-02 -2.122949510812759399e-01 6.706117838621139526e-02 3.269646316766738892e-02 5.155229941010475159e-02 8.645045012235641479e-02 -1.664049178361892700e-02
-1.058532074093818665e-01 1.383257508277893066e-01 -1.542305201292037964e-01 -1.089256629347801208e-01 1.368422955274581909e-01 2.389392852783203125e-01 1.302684098482131958e-01 -2.940963394939899445e-02 1.821027398109436035e-01 4.058001562952995300e-02 -2.134206518530845642e-02 -7.186529785394668579e-02 1.479676458984613419e-03 2.750427126884460449e-01 4.394409656524658203e-01 2.260481864213943481e-01 -1.757522858679294586e-02 2.700446918606758118e-02 -7.226217538118362427e-02 3.152742981910705566e-01 -2.380755543708801270e-01 2.461450845003128052e-01 1.503496617078781128e-01 -5.653481557965278625e-02 6.901869922876358032e-02 -3.406295776367187500e-01 7.778570801019668579e-02 9.701902419328689575e-02 2.511456906795501709e-01 1.648105084896087646e-01 -2.437080023810267448e-03 -6.962137669324874878e-02
-2.868019938468933105e-01 8.031538873910903931e-02 -2.555230557918548584e-01 -9.320507943630218506e-02 -3.368256613612174988e-02 6.715968251228332520e-02 -1.189693063497543335e-01 -3.537147864699363708e-02 1.834816187620162964e-01 -9.267058968544006348e-02 -1.005551684647798538e-02 -3.013174533843994141e-01 1.316794306039810181e-01 1.448681950569152832e-01 5.627326965332031250e-01 2.786353416740894318e-02 1.560174822807312012e-01 -1.635413989424705505e-02 4.582146555185317993e-02 2.565959095954895020e-01 -5.606119334697723389e-02 1.863077282905578613e-01 6.740435492247343063e-03 2.522943019866943359e-01 -7.692378014326095581e-02 1.801012307405471802e-01 1.471355557441711426e-01 2.985992468893527985e-02 -1.940352320671081543e-01 6.944622099399566650e-02 1.612888872623443604e-01 -6.217479705810546875e-02
-2.640356421470642090e-01 7.293002307415008545e-02 -2.011420428752899170e-01 9.088315069675445557e-02 -1.659316718578338623e-01 3.147741034626960754e-02 1.758972853422164917e-01 -1.562492698431015015e-01 1.578622609376907349e-01 1.726151630282402039e-02 -2.291306406259536743e-01 -8.806478977203369141e-02 1.666038185358047485e-01 -1.067912951111793518e-01 4.982471466064453125e-01 1.239515319466590881e-01 -8.725325018167495728e-02 -3.539782389998435974e-02 -1.180770397186279297e-01 -1.204612329602241516e-01 -2.857673466205596924e-01 1.484219264239072800e-02 1.177295297384262085e-01 2.977927923202514648e-01 7.748985290527343750e-02 -2.622860074043273926e-01 -1.378707140684127808e-01 -9.918525069952011108e-02 -1.101967319846153259e-01 2.122783362865447998e-01 -1.267142742872238159e-01 -7.396551221609115601e-02
1.866383552551269531e-01 -6.321679800748825073e-02 1.971375048160552979e-01 -1.167146563529968262e-01 2.986318990588188171e-02 -1.153303757309913635e-01 2.454793639481067657e-02 1.640068925917148590e-02 8.449706435203552246e-02 4.613205045461654663e-02 -1.247033402323722839e-01 -6.596852093935012817e-02 -1.044318545609712601e-02 1.593654006719589233e-01 3.905747532844543457e-01 2.934939563274383545e-01 2.767572104930877686e-01 -1.608507782220840454e-01 -4.375911504030227661e-02 2.159187793731689453e-01 -1.781463325023651123e-01 1.980535089969635010e-01 6.223446130752563477e-02 2.191763073205947876e-01 4.036796391010284424e-01 1.727282851934432983e-01 -2.010537125170230865e-02 -1.043533384799957275e-01 -1.940070986747741699e-01 2.524250149726867676e-01 1.065765097737312317e-01 9.786552935838699341e-02
-7.222062908113002777e-03 2.050874978303909302e-01 -6.966282427310943604e-02 3.474922850728034973e-02 5.452222377061843872e-02 -6.866004317998886108e-02 4.316809028387069702e-02 -1.444744169712066650e-01 -1.238945499062538147e-01 -1.377459764480590820e-01 -2.989736199378967285e-01 -1.526811122894287109e-01 -2.923038601875305176e-01 2.768144011497497559e-01 3.713990747928619385e-01 2.020462751388549805e-01 -9.775833785533905029e-02 -9.563250839710235596e-02 -2.161159962415695190e-01 6.551295518875122070e-02 -6.084526330232620239e-02 2.619616128504276276e-02 2.070225328207015991e-01 9.463092684745788574e-02 2.121642231941223145e-01 1.642611026763916016e-01 2.085392326116561890e-01 3.488478437066078186e-02 5.097803846001625061e-02 2.049301415681838989e-01 3.255273699760437012e-01 2.009696066379547119e-01
-1.099028959870338440e-01 3.550811707973480225e-01 -9.354810416698455811e-02 9.960079193115234375e-02 -8.326601237058639526e-02 -1.184640973806381226e-01 -6.793014239519834518e-03 -2.969369292259216309e-01 1.759455949068069458e-01 1.006529927253723145e-01 -1.098746713250875473e-02 -2.432978749275207520e-01 -1.125361025333404541e-01 2.151997759938240051e-02 2.336577177047729492e-01 3.003307878971099854e-01 -5.182943865656852722e-02 -1.673945970833301544e-02 -3.373961448669433594e-01 2.449928596615791321e-02 1.027689874172210693e-01 -9.448568522930145264e-02 1.102057322859764099e-01 1.441532671451568604e-01 -1.630597859621047974e-01 -9.926136583089828491e-02 -7.226116955280303955e-03 2.794913649559020996e-01 -2.835103310644626617e-02 4.021881818771362305e-01 -9.507526457309722900e-02 -1.401183605194091797e-01
-3.215184509754180908e-01 2.752409577369689941e-01 -5.094783380627632141e-02 1.262970864772796631e-01 3.112507425248622894e-02 1.407095491886138916e-01 2.420851290225982666e-01 -4.294011741876602173e-02 2.855933271348476410e-02 1.121094375848770142e-01 -1.362362653017044067e-01 -1.378522515296936035e-01 3.975472748279571533e-01 8.757875859737396240e-02 3.427533805370330811e-01 2.643028497695922852e-01 2.106362581253051758e-02 -2.984805703163146973e-01 -1.971035897731781006e-01 2.515311539173126221e-02 -1.414893716573715210e-01 7.878112047910690308e-02 8.782485872507095337e-02 -1.141300946474075317e-01 1.979049993678927422e-03 -2.308972477912902832e-01 1.975018829107284546e-01 1.364781856536865234e-01 7.643523160368204117e-03 1.630667597055435181e-01 -1.102801784873008728e-02 -5.834718421101570129e-02
-1.379775404930114746e-01 2.309473305940628052e-01 -3.407393768429756165e-02 -1.249173507094383240e-01 5.885213986039161682e-02 7.411362975835800171e-02 8.697038888931274414e-02 1.371444314718246460e-01 1.374673694372177124e-01 8.430273830890655518e-02 -4.550693556666374207e-02 -3.446408808231353760e-01 -9.740703552961349487e-02 -1.458217799663543701e-01 4.121418297290802002e-02 4.046277403831481934e-01 -4.815573245286941528e-02 2.330032177269458771e-02 -1.928177028894424438e-01 2.153297811746597290e-01 3.881187364459037781e-02 2.708209455013275146e-01 2.203198522329330444e-01 8.606944978237152100e-02 3.185983300209045410e-01 -1.008887439966201782e-01 4.917007684707641602e-02 7.998938113451004028e-02 3.157622367143630981e-02 4.237651228904724121e-01 6.912147998809814453e-02 9.719426929950714111e-02
-1.406189799308776855e-01 5.513622239232063293e-02 -2.347962260246276855e-01 9.185379743576049805e-02 -3.181388229131698608e-02 1.334759294986724854e-01 -1.910512745380401611e-01 -8.888459764420986176e-03 2.605478167533874512e-01 1.722659170627593994e-02 -3.458084762096405029e-01 2.172789722681045532e-01 5.478875711560249329e-02 1.136815845966339111e-01 2.207194864749908447e-01 1.794788092374801636e-01 -3.710206970572471619e-02 7.602469623088836670e-02 -2.528248429298400879e-01 2.902134954929351807e-01 -1.050391122698783875e-01 2.031572312116622925e-01 6.545728445053100586e-02 -5.385360866785049438e-02 1.342413276433944702e-01 -1.659988015890121460e-01 -3.891214728355407715e-01 1.605479046702384949e-02 1.977558732032775879e-01 2.251211702823638916e-01 2.826866135001182556e-02 -1.541254222393035889e-01
1.381596922874450684e-01 -1.225591972470283508e-01 1.927594095468521118e-01 7.737162709236145020e-02 1.411199271678924561e-01 2.315383553504943848e-01 2.338293343782424927e-01 -2.191668748855590820e-01 1.822563856840133667e-01 2.878125384449958801e-02 -3.564943075180053711e-01 -1.267800629138946533e-01 7.323167473077774048e-02 1.668687015771865845e-01 -5.420255661010742188e-02 3.401678502559661865e-01 -2.495948784053325653e-02 1.866831444203853607e-02 -6.939005572348833084e-03 8.969374001026153564e-02 -3.075321912765502930e-01 9.277488291263580322e-02 5.559483170509338379e-02 4.462318420410156250e-01 -2.480851672589778900e-02 8.445883542299270630e-02 8.023253828287124634e-02 -1.818625479936599731e-01 3.500100597739219666e-02 2.177681177854537964e-01 -5.815471336245536804e-02 -6.078345328569412231e-02
2.441397905349731445e-01 1.676496863365173340e-01 -2.008859962224960327e-01 -2.916433513164520264e-01 -2.107632160186767578e-02 -1.340905427932739258e-01 2.725335061550140381e-01 -1.799301654100418091e-01 1.044098883867263794e-01 8.874069899320602417e-02 -2.064521908760070801e-01 -3.527048528194427490e-01 1.003691703081130981e-01 1.581774652004241943e-01 1.288640946149826050e-01 2.260425835847854614e-01 -2.245208323001861572e-01 -9.504780918359756470e-02 -1.895225942134857178e-01 1.598895341157913208e-01 -1.208245605230331421e-01 -4.515497758984565735e-02 -1.979948133230209351e-01 5.315229296684265137e-02 -4.352025315165519714e-02 -8.980469405651092529e-02 -2.981701493263244629e-02 7.416836917400360107e-02 2.279387861490249634e-01 2.729680240154266357e-01 -1.469005644321441650e-01 1.709428131580352783e-01
2.154693752527236938e-01 2.351939678192138672e-03 5.937207117676734924e-02 1.147924363613128662e-02 -1.177527755498886108e-02 1.538438796997070312e-01 9.312425553798675537e-02 8.459579944610595703e-02 2.363667041063308716e-01 -1.851249784231185913e-01 -1.691003590822219849e-01 -3.868334591388702393e-01 -3.381090164184570312e-01 4.639555700123310089e-03 2.649706304073333740e-01 1.819681525230407715e-01 -1.982127688825130463e-02 4.703215509653091431e-02 -3.344498574733734131e-01 -8.042766153812408447e-02 -2.852004170417785645e-01 1.221760064363479614e-01 -5.557715147733688354e-02 2.061724066734313965e-01 -8.688494563102722168e-03 3.093326091766357422e-02 3.059261478483676910e-02 -1.271336991339921951e-02 5.906181409955024719e-02 3.073491752147674561e-01 -1.103690415620803833e-01 -2.217732220888137817e-01
1.451631933450698853e-01 7.802801579236984253e-02 -1.628552675247192383e-01 -2.465630173683166504e-01 1.080778539180755615e-01 -4.432289302349090576e-02 1.391119211912155151e-01 -1.857686042785644531e-01 1.462190747261047363e-01 -5.027676746249198914e-02 -2.375067397952079773e-02 -9.600171446800231934e-02 9.679561108350753784e-02 7.479362934827804565e-02 2.500433027744293213e-01 3.637406826019287109e-01 -2.187041565775871277e-02 -5.168084427714347839e-02 -3.097092211246490479e-01 4.243597760796546936e-02 -1.594499051570892334e-01 1.780475080013275146e-01 -3.929534256458282471e-01 1.612005680799484253e-01 1.802850812673568726e-01 9.021360427141189575e-02 -1.577377021312713623e-01 2.002963423728942871e-01 -2.442178726196289062e-01 2.509146332740783691e-01 4.225495457649230957e-02 7.820454984903335571e-02
-2.193338721990585327e-01 -1.539229899644851685e-01 -8.453625440597534180e-02 -1.161893457174301147e-02 -8.844439871609210968e-03 6.739432364702224731e-02 -1.174727305769920349e-01 -2.393438480794429779e-02 2.731688618659973145e-01 1.188048273324966431e-01 -1.657627373933792114e-01 5.311639606952667236e-02 3.057139217853546143e-01 2.952964743599295616e-03 3.190927207469940186e-01 2.557653188705444336e-01 3.728591203689575195e-01 -3.092582523822784424e-02 -2.285511344671249390e-01 3.138615489006042480e-01 -2.827058136463165283e-01 5.018201470375061035e-02 -1.503329724073410034e-01 -3.584504127502441406e-02 7.090628892183303833e-02 -1.515140980482101440e-01 -2.159039303660392761e-02 2.085279524326324463e-01 1.735364645719528198e-01 1.412378996610641479e-01 5.489950627088546753e-02 1.113834604620933533e-02
2.017330564558506012e-02 1.028931047767400742e-02 -2.129058986902236938e-01 -2.414539456367492676e-01 2.042402178049087524e-01 -1.338542103767395020e-01 1.744491308927536011e-01 -1.468980014324188232e-01 1.121305525302886963e-01 8.166976273059844971e-03 -1.267424225807189941e-01 -1.578447371721267700e-01 6.734138727188110352e-02 1.364617496728897095e-01 1.929028332233428955e-01 1.236131414771080017e-01 -7.240647822618484497e-02 -2.679094374179840088e-01 -2.843089699745178223e-01 3.882306814193725586e-02 -1.374175101518630981e-01 4.021794795989990234e-01 -2.277346253395080566e-01 3.691940009593963623e-01 1.201392486691474915e-01 1.006662398576736450e-01 -1.438630372285842896e-01 2.241937071084976196e-01 6.630577147006988525e-02 1.495256423950195312e-01 6.696615368127822876e-02 5.200132727622985840e-03
-9.460932016372680664e-02 2.140572965145111084e-01 -1.515002548694610596e-01 -2.259471919387578964e-03 -1.061625480651855469e-01 3.233067393302917480e-01 3.399736806750297546e-02 -5.741112306714057922e-02 2.032561898231506348e-01 9.618227928876876831e-02 -8.600921928882598877e-02 -1.076493039727210999e-01 -5.839284509420394897e-02 2.537773251533508301e-01 1.715335845947265625e-01 2.809172570705413818e-01 -9.711150825023651123e-02 4.355219751596450806e-02 -2.486476600170135498e-01 2.900886237621307373e-01 -3.832798078656196594e-02 4.725950658321380615e-01 3.102841787040233612e-02 -1.054271087050437927e-01 -7.284859567880630493e-02 -1.320791393518447876e-01 -1.113595664501190186e-01 7.785388827323913574e-02 6.837650388479232788e-02 2.211332172155380249e-01 5.186259374022483826e-02 -2.542530000209808350e-01
8.434246480464935303e-02 7.216554880142211914e-02 1.821065992116928101e-01 -1.349213719367980957e-02 -6.312847882509231567e-02 5.732981488108634949e-02 3.996198996901512146e-02 -1.690193824470043182e-02 3.405106961727142334e-01 8.657164871692657471e-04 -1.235958784818649292e-01 -1.972112357616424561e-01 -1.315880380570888519e-02 3.612496331334114075e-02 5.384732037782669067e-02 4.257426857948303223e-01 -1.604531519114971161e-02 -1.137386262416839600e-01 -1.620389819145202637e-01 3.577461093664169312e-02 4.873951524496078491e-02 4.188045263290405273e-01 3.200763761997222900e-01 3.084771633148193359e-01 2.218896001577377319e-01 1.073760539293289185e-01 4.244834184646606445e-02 1.589049398899078369e-01 5.356427654623985291e-02 2.300549745559692383e-01 -1.061678081750869751e-01 1.357742697000503540e-01
-3.042286634445190430e-01 1.230279430747032166e-01 2.825356274843215942e-02 1.547804027795791626e-01 3.254054859280586243e-02 -2.542249262332916260e-01 -7.904049940407276154e-03 -1.597384661436080933e-01 4.006135761737823486e-01 -7.889944314956665039e-02 -1.668476760387420654e-01 -1.752396821975708008e-01 3.109054267406463623e-01 8.914002031087875366e-02 1.572822481393814087e-01 1.245741918683052063e-01 -4.469198733568191528e-02 -7.649368792772293091e-02 -1.357062906026840210e-01 2.575950920581817627e-01 -4.697054624557495117e-02 1.237284615635871887e-01 2.358282059431076050e-01 2.177161127328872681e-01 -2.106611616909503937e-02 -1.977625489234924316e-01 1.408395171165466309e-02 -1.807676255702972412e-01 5.723961815237998962e-02 1.894604116678237915e-01 -2.339419275522232056e-01 -1.633341014385223389e-01
9.798957407474517822e-02 -5.626886337995529175e-02 6.753235310316085815e-02 -6.027814000844955444e-02 -1.191864535212516785e-01 -3.626414760947227478e-02 -1.203357279300689697e-01 -2.854603528976440430e-01 1.867274641990661621e-01 1.584566831588745117e-01 -3.219761848449707031e-01 -1.514991968870162964e-01 -3.616867661476135254e-01 6.769893690943717957e-03 3.429374694824218750e-01 2.107233507558703423e-03 2.485547028481960297e-02 2.587120514363050461e-03 -4.266956746578216553e-01 5.248834937810897827e-02 -3.914127126336097717e-02 -8.188877999782562256e-02 -6.711664795875549316e-02 3.098543360829353333e-02 4.973291605710983276e-02 1.111598964780569077e-02 1.868423447012901306e-02 1.302601695060729980e-01 -7.700286060571670532e-02 3.782964944839477539e-01 2.452076822519302368e-01 -6.518783420324325562e-02
-1.667421162128448486e-01 4.899511486291885376e-02 -1.748683750629425049e-01 1.666630655527114868e-01 -1.409039050340652466e-01 -9.271186590194702148e-02 3.059016466140747070e-01 -8.566983789205551147e-02 6.294599175453186035e-02 -3.557584946975111961e-03 -2.859590053558349609e-01 -1.335868388414382935e-01 -1.471541672945022583e-01 6.373112648725509644e-02 4.076943993568420410e-01 -1.004452109336853027e-01 -2.113918662071228027e-01 3.881733864545822144e-02 -3.037628531455993652e-01 6.570761650800704956e-02 -3.085758686065673828e-01 9.127136319875717163e-02 3.355467692017555237e-02 1.858651638031005859e-01 2.097362577915191650e-01 -2.199128866195678711e-01 -3.274298459291458130e-02 -1.161068156361579895e-01 1.114936694502830505e-01 1.950578093528747559e-01 3.630061447620391846e-02 1.891032904386520386e-01
-4.697652161121368408e-02 1.035988926887512207e-01 2.163122594356536865e-01 -1.577156037092208862e-01 9.199058264493942261e-02 3.197179734706878662e-02 -2.435579337179660797e-02 2.313981577754020691e-02 1.772587150335311890e-01 8.081889897584915161e-02 7.522593438625335693e-02 -1.258860677480697632e-01 8.604107052087783813e-02 8.598971180617809296e-03 6.327576190233230591e-02 4.036637544631958008e-01 -9.717781096696853638e-02 -4.164139330387115479e-01 -1.399570703506469727e-01 -4.574744030833244324e-02 -2.570570707321166992e-01 2.141249626874923706e-01 1.457796990871429443e-01 7.719073444604873657e-03 -4.559097066521644592e-02 3.082421720027923584e-01 2.695059180259704590e-01 -2.247614860534667969e-01 -4.423532262444496155e-02 3.062614798545837402e-01 1.036330237984657288e-01 7.999134808778762817e-02
1.518170982599258423e-01 3.218708932399749756e-01 -9.955871850252151489e-02 -5.758045706897974014e-03 1.032101735472679138e-01 1.660562008619308472e-01 1.895213723182678223e-01 -9.698483347892761230e-02 3.036362230777740479e-01 1.768227815628051758e-01 -3.550679087638854980e-01 -1.572462320327758789e-01 7.206952571868896484e-02 -2.891860902309417725e-02 7.676867395639419556e-02 1.814928650856018066e-01 -1.058560907840728760e-01 6.588493287563323975e-02 -1.574439108371734619e-01 5.604892224073410034e-02 1.093202158808708191e-01 -1.150756105780601501e-01 1.218005456030368805e-02 2.561143338680267334e-01 2.760183811187744141e-01 3.846850246191024780e-02 2.988801300525665283e-01 -8.048814535140991211e-02 4.585146903991699219e-02 2.985977530479431152e-01 -3.615080192685127258e-02 2.455076277256011963e-01
7.975611835718154907e-02 6.803441047668457031e-02 -1.180624663829803467e-01 -2.250492125749588013e-01 1.453552842140197754e-01 3.308159485459327698e-02 1.498247087001800537e-01 -4.698053747415542603e-02 1.935238987207412720e-01 -8.269248902797698975e-02 -1.473280489444732666e-01 -1.294384449720382690e-01 1.255225688219070435e-01 9.432505071163177490e-02 1.877812892198562622e-01 3.700791597366333008e-01 1.112636625766754150e-01 -1.027983874082565308e-01 -3.477988243103027344e-01 5.699664354324340820e-02 -1.537727713584899902e-01 2.914738059043884277e-01 -3.860116899013519287e-01 8.933393284678459167e-03 2.429987937211990356e-01 6.854700297117233276e-02 -1.062796562910079956e-01 2.632779777050018311e-01 -1.616755574941635132e-01 9.767047315835952759e-02 -9.456770122051239014e-02 6.400974839925765991e-02
-2.542996704578399658e-01 8.037472516298294067e-02 -3.047745227813720703e-01 -1.199881508946418762e-01 -1.377114355564117432e-01 -2.869475819170475006e-02 -1.581595689058303833e-01 -3.207283094525337219e-02 1.736404001712799072e-01 1.325263082981109619e-01 -1.401658356189727783e-01 -3.523062542080879211e-02 -1.088195443153381348e-01 -1.138512343168258667e-01 5.176603794097900391e-01 2.748095989227294922e-01 -1.579733490943908691e-01 1.392992287874221802e-01 -8.168127387762069702e-02 9.221558272838592529e-02 -3.031361103057861328e-01 -1.070373356342315674e-01 -2.397871017456054688e-01 1.020831912755966187e-01 1.249509453773498535e-01 1.427972689270973206e-03 1.036342903971672058e-01 6.823606044054031372e-02 -6.538040004670619965e-03 2.773696184158325195e-01 -5.144074559211730957e-03 -6.390502676367759705e-03
2.639219164848327637e-02 3.146402537822723389e-01 -1.347851753234863281e-01 4.793427512049674988e-02 -5.045027658343315125e-02 1.184568628668785095e-01 6.165433302521705627e-02 -1.759458631277084351e-01 3.152535557746887207e-01 1.503288000822067261e-01 -3.844743221998214722e-02 -2.156036496162414551e-01 1.330960690975189209e-01 1.909334063529968262e-01 5.247023701667785645e-02 3.830754160881042480e-01 -8.451631292700767517e-03 1.246020793914794922e-01 -1.285346746444702148e-01 3.713216185569763184e-01 1.988423801958560944e-02 1.156146153807640076e-01 -3.704003989696502686e-02 -3.214392811059951782e-02 -2.333317101001739502e-01 -2.637706100940704346e-01 1.192178875207901001e-01 4.926637280732393265e-03 1.721078604459762573e-01 2.667740881443023682e-01 4.081564769148826599e-02 -1.673662662506103516e-01
-3.631054461002349854e-01 3.517404794692993164e-01 -1.952541917562484741e-01 -1.715665906667709351e-01 2.246330119669437408e-02 8.292981982231140137e-02 1.804843991994857788e-01 -2.330698370933532715e-01 2.664678692817687988e-01 2.082866877317428589e-01 9.632463753223419189e-02 -1.082916706800460815e-01 -3.154179314151406288e-03 1.177332997322082520e-01 1.652678996324539185e-01 2.431370615959167480e-01 -9.664603509008884430e-03 1.424196958541870117e-01 4.789863154292106628e-02 1.148592531681060791e-01 -3.605208396911621094e-01 1.468509733676910400e-01 1.084519103169441223e-01 -8.162816055119037628e-03 -5.582687258720397949e-02 -7.579058408737182617e-02 2.700457870960235596e-01 2.446084981784224510e-03 5.956171452999114990e-02 1.702143102884292603e-01 -4.756248369812965393e-02 -1.763367503881454468e-01
-1.904104053974151611e-01 -2.533632814884185791e-01 -2.370822280645370483e-01 1.641819626092910767e-01 4.005608707666397095e-02 -7.723660767078399658e-02 2.245581150054931641e-01 -1.572194099426269531e-01 1.222469061613082886e-01 -6.220784038305282593e-02 -1.912917345762252808e-01 -1.502049118280410767e-01 6.605224311351776123e-02 1.166070997714996338e-01 4.611675143241882324e-01 -9.781272150576114655e-03 1.386000663042068481e-01 -9.605444222688674927e-02 -3.322313353419303894e-02 9.184744209051132202e-03 -3.543381094932556152e-01 1.348118633031845093e-01 5.448142066597938538e-02 2.682368755340576172e-01 9.810279309749603271e-02 -1.279685646295547485e-01 -2.193455817177891731e-03 -1.264058947563171387e-01 -1.793115288019180298e-01 2.423626482486724854e-01 4.896137863397598267e-03 2.092850357294082642e-01
-9.010093659162521362e-02 1.033869311213493347e-01 1.424776166677474976e-01 -1.679207943379878998e-02 3.490934893488883972e-02 -8.066905662417411804e-03 -1.010501086711883545e-01 -1.874481290578842163e-01 3.526730835437774658e-01 3.785030543804168701e-01 -3.045994341373443604e-01 -3.664310872554779053e-01 3.153238445520401001e-03 -6.492068618535995483e-02 1.229452043771743774e-01 1.724206507205963135e-01 1.860344260931015015e-01 8.426825515925884247e-03 -2.155708149075508118e-02 -4.707148671150207520e-02 -2.926987409591674805e-01 -7.153416424989700317e-02 1.738963127136230469e-01 -8.441907912492752075e-02 -7.948878407478332520e-02 -4.037497192621231079e-02 1.757194101810455322e-01 1.157860085368156433e-01 -1.421195734292268753e-02 2.127834707498550415e-01 2.669836580753326416e-01 -1.889630705118179321e-01
-2.053370773792266846e-01 3.112430274486541748e-01 8.950936049222946167e-02 -1.452784687280654907e-01 7.354691624641418457e-02 -1.013363897800445557e-01 9.448809921741485596e-02 -2.453602850437164307e-01 -6.918342411518096924e-02 -1.417737901210784912e-01 -3.107635378837585449e-01 -3.958510458469390869e-01 -1.777067631483078003e-01 1.381286084651947021e-01 1.296220123767852783e-01 1.900565773248672485e-01 -3.518885374069213867e-02 -1.571702770888805389e-02 -2.822887003421783447e-01 8.007393032312393188e-02 -6.194102391600608826e-02 2.155890464782714844e-01 3.076538145542144775e-01 1.816490665078163147e-02 1.202255561947822571e-01 1.330147236585617065e-01 1.381066888570785522e-01 1.137592922896146774e-02 2.486982010304927826e-02 2.088949829339981079e-01 1.869688630104064941e-01 4.306947812438011169e-02
-2.948163151741027832e-01 3.881166875362396240e-02 -2.438115179538726807e-01 5.508778989315032959e-02 1.330189853906631470e-01 1.249640956521034241e-01 -1.114472225308418274e-01 -1.991614997386932373e-01 2.149141132831573486e-01 1.631275564432144165e-01 -2.529275119304656982e-01 2.141384184360504150e-01 1.705419421195983887e-01 9.285608679056167603e-02 2.859506905078887939e-01 2.089646309614181519e-01 4.070978164672851562e-01 -1.010500341653823853e-01 -2.442074716091156006e-01 3.130387067794799805e-01 -1.281142383813858032e-01 4.482377693057060242e-02 -2.431030943989753723e-02 2.607081085443496704e-02 9.653574973344802856e-02 -8.140612393617630005e-02 4.183227196335792542e-02 3.047030605375766754e-02 5.470659956336021423e-02 1.800494343042373657e-01 -9.317467361688613892e-02 -4.421908035874366760e-02
-1.311716884374618530e-01 -8.273962885141372681e-02 1.240813583135604858e-01 -2.978569269180297852e-01 2.176637649536132812e-01 3.229830786585807800e-02 -3.395248353481292725e-01 8.312114328145980835e-02 2.818755209445953369e-01 -6.365592777729034424e-02 -1.611570715904235840e-01 -1.931454539299011230e-01 3.809398785233497620e-02 1.172958239912986755e-01 2.888739407062530518e-01 2.375762462615966797e-01 6.501448154449462891e-02 -4.959276318550109863e-01 -1.781609058380126953e-01 1.674570590257644653e-01 -5.385629832744598389e-02 8.732505142688751221e-02 1.663046032190322876e-01 4.181614518165588379e-02 -5.405328050255775452e-02 -1.533738896250724792e-02 1.199028044939041138e-01 2.269110642373561859e-02 1.121620610356330872e-01 9.826569259166717529e-02 4.111519083380699158e-02 -8.649680018424987793e-02
-2.068373560905456543e-02 5.721632018685340881e-02 -2.913074195384979248e-01 8.606892079114913940e-02 -1.122211441397666931e-01 7.954921573400497437e-02 -1.126252673566341400e-02 1.187264546751976013e-01 2.675553560256958008e-01 7.824181765317916870e-02 3.798179794102907181e-03 1.726231351494789124e-02 1.769087836146354675e-02 -5.623182654380798340e-02 3.902220353484153748e-02 5.124710798263549805e-01 -1.921821758151054382e-02 2.401884645223617554e-02 -4.890532791614532471e-01 2.489683479070663452e-01 3.301955759525299072e-02 2.406533211469650269e-01 7.248396426439285278e-02 1.213378980755805969e-01 -2.246645838022232056e-02 -2.296667993068695068e-01 -1.555841267108917236e-01 -1.338455453515052795e-02 4.041297733783721924e-02 1.891427338123321533e-01 1.704322844743728638e-01 -7.988362573087215424e-03
1.258087810128927231e-02 2.798197269439697266e-01 -8.816706389188766479e-02 1.306254863739013672e-01 -2.395617067813873291e-01 7.794159650802612305e-02 1.280884295701980591e-01 -4.417099803686141968e-02 2.947803139686584473e-01 3.492809087038040161e-02 7.246345281600952148e-02 1.796843111515045166e-01 -7.742642611265182495e-02 1.562580615282058716e-01 9.613711386919021606e-02 2.700858414173126221e-01 2.957957237958908081e-02 -1.526259630918502808e-01 -3.476969897747039795e-01 3.552617728710174561e-01 -3.356748223304748535e-01 1.616153717041015625e-01 1.261492073535919189e-01 -3.688087919726967812e-03 -6.591591238975524902e-02 -8.505585789680480957e-02 9.786379337310791016e-02 3.517074510455131531e-02 1.811618506908416748e-01 1.430604010820388794e-01 2.317618578672409058e-01 -1.457383781671524048e-01
8.641562610864639282e-02 1.830912381410598755e-01 -1.926414072513580322e-01 4.892499372363090515e-02 -3.917455673217773438e-02 2.662858963012695312e-01 5.400870740413665771e-02 -2.032972276210784912e-01 2.491026073694229126e-01 1.319364905357360840e-01 -2.106215506792068481e-01 -1.304146498441696167e-01 -1.608304828405380249e-01 -1.041154712438583374e-01 1.148909330368041992e-01 2.870106399059295654e-01 -3.449615836143493652e-02 4.252473264932632446e-02 -4.510463476181030273e-01 3.105783760547637939e-01 -7.949055731296539307e-02 1.556055992841720581e-01 -9.937011450529098511e-02 9.655401110649108887e-02 4.160266742110252380e-02 -1.451722383499145508e-01 -6.048509851098060608e-03 -1.037574708461761475e-01 -6.595224142074584961e-02 -1.141083836555480957e-01 3.463406562805175781e-01 7.840069383382797241e-02
-1.066400110721588135e-01 -2.369355410337448120e-01 2.856240421533584595e-02 -8.149529248476028442e-02 1.363857835531234741e-01 2.356413602828979492e-01 1.097701340913772583e-01 1.793645508587360382e-02 1.271110326051712036e-01 -5.620918236672878265e-03 -2.599110603332519531e-01 -1.823359131813049316e-01 -4.451682046055793762e-02 7.192666176706552505e-03 3.211716413497924805e-01 1.836695820093154907e-01 1.442955732345581055e-01 -2.322966605424880981e-01 -4.558947682380676270e-01 1.400455236434936523e-01 -7.247029244899749756e-02 -4.770641401410102844e-02 -4.694783315062522888e-02 8.830631524324417114e-02 2.868643999099731445e-01 -3.433367609977722168e-01 -2.211710438132286072e-02 -1.575232297182083130e-01 -2.632847055792808533e-02 -4.327482730150222778e-02 1.700014024972915649e-01 -7.693184912204742432e-02
-2.561566829681396484e-01 8.735720184631645679e-04 -2.698155045509338379e-01 2.318891324102878571e-02 -1.414797827601432800e-02 1.258893907070159912e-01 -1.259483098983764648e-01 6.567329168319702148e-02 2.095333337783813477e-01 7.120069116353988647e-02 -3.204017877578735352e-01 4.133417271077632904e-03 1.178950965404510498e-01 7.805028557777404785e-02 5.384960770606994629e-01 1.027844175696372986e-01 1.623822003602981567e-01 -1.294434256851673126e-02 -1.360079497098922729e-01 2.085782587528228760e-01 -3.641808629035949707e-01 1.007188186049461365e-01 -1.438055336475372314e-01 1.667692065238952637e-01 3.119610995054244995e-02 -2.074160799384117126e-02 -2.188764326274394989e-02 -1.083694919943809509e-01 -2.864738367497920990e-02 1.342239826917648315e-01 5.886446684598922729e-02 -1.921143829822540283e-01
2.354759424924850464e-01 5.102176591753959656e-02 4.402395337820053101e-02 -1.927176415920257568e-01 -5.897028744220733643e-02 -1.666148900985717773e-01 1.347002238035202026e-01 -2.301456630229949951e-01 2.886217236518859863e-01 2.130650281906127930e-01 -2.834022045135498047e-01 -8.592762053012847900e-02 -1.705860048532485962e-01 3.430747091770172119e-01 2.820459306240081787e-01 7.659669965505599976e-02 -1.012707427144050598e-01 -7.831961661577224731e-02 -2.450612485408782959e-01 9.883521497249603271e-02 8.629157394170761108e-02 1.698543578386306763e-01 2.434671223163604736e-01 3.733155876398086548e-02 2.909624874591827393e-01 -1.261561736464500427e-02 -6.155361235141754150e-02 3.685918077826499939e-02 4.139891266822814941e-02 2.595195472240447998e-01 9.844112396240234375e-02 -1.930208643898367882e-03
1.984261721372604370e-01 6.843654811382293701e-02 1.141713410615921021e-01 -7.528870552778244019e-02 -5.712049081921577454e-02 8.818896859884262085e-02 -5.268501490354537964e-02 -1.796109378337860107e-01 1.494308561086654663e-01 -1.509594172239303589e-01 -7.515638321638107300e-02 -2.540461122989654541e-01 -2.635520398616790771e-01 3.525955080986022949e-01 1.388798505067825317e-01 2.924633920192718506e-01 -1.724725812673568726e-01 -3.261755406856536865e-02 -2.989426851272583008e-01 4.583559557795524597e-02 7.034785300493240356e-02 5.371645092964172363e-02 -3.302261605858802795e-02 2.028616666793823242e-01 2.136137634515762329e-01 2.016097307205200195e-01 1.504771560430526733e-01 -2.722324058413505554e-02 -1.158818453550338745e-01 3.223922252655029297e-01 2.133000791072845459e-01 1.799224615097045898e-01
-2.870963215827941895e-01 2.503827214241027832e-01 -1.362860351800918579e-01 -4.827076941728591919e-02 4.099576734006404877e-03 1.607021093368530273e-01 2.602577805519104004e-01 -2.274203002452850342e-01 2.906357944011688232e-01 1.663978099822998047e-01 4.560354724526405334e-02 -3.161160647869110107e-01 1.128826513886451721e-01 -8.893501013517379761e-03 2.478994429111480713e-01 1.113249361515045166e-01 9.026991575956344604e-02 1.444958746433258057e-01 -1.258599460124969482e-01 1.196157932281494141e-01 -2.813345491886138916e-01 2.598591446876525879e-01 4.102835804224014282e-02 -1.422270294278860092e-02 8.292698115110397339e-02 -3.618228808045387268e-02 1.341507136821746826e-01 5.395396798849105835e-02 2.370542287826538086e-01 3.362189978361129761e-02 3.624112159013748169e-02 -3.039390146732330322e-01
-2.136187106370925903e-01 1.727063208818435669e-01 6.668372452259063721e-02 -2.506947331130504608e-02 4.178659245371818542e-02 8.350692689418792725e-02 -6.413589417934417725e-02 -4.185251891613006592e-01 1.483611203730106354e-02 -3.763351738452911377e-01 -6.414376199245452881e-02 1.030593141913414001e-01 6.101720780134201050e-02 -9.652481228113174438e-02 2.627011537551879883e-01 1.581243127584457397e-01 -1.129718422889709473e-01 -6.099989637732505798e-03 -2.243931591510772705e-01 1.922359466552734375e-01 -2.708461135625839233e-02 3.500232100486755371e-02 -5.532594770193099976e-02 8.695482462644577026e-02 5.110026895999908447e-02 -1.747192591428756714e-01 1.182556524872779846e-01 1.435234546661376953e-01 1.002942845225334167e-01 4.027540087699890137e-01 2.510295808315277100e-01 2.283288985490798950e-01
-9.230060130357742310e-02 -1.187119167298078537e-02 -2.056224644184112549e-01 1.168154478073120117e-01 1.310804337263107300e-01 3.390271663665771484e-01 -4.027999937534332275e-02 1.003381684422492981e-01 3.781235218048095703e-02 7.689328491687774658e-02 -2.542119026184082031e-01 1.167916953563690186e-01 1.629404574632644653e-01 -7.550536841154098511e-02 4.393668770790100098e-01 2.440332621335983276e-01 1.276812702417373657e-01 -1.451314240694046021e-01 -3.311547338962554932e-01 2.421405315399169922e-01 -2.563938200473785400e-01 6.844614446163177490e-02 -1.023458130657672882e-02 1.716913878917694092e-01 1.441731750965118408e-01 7.612264901399612427e-02 2.355226129293441772e-02 1.371114999055862427e-01 1.859471201896667480e-01 9.586282074451446533e-02 -1.466244310140609741e-01 -6.544481962919235229e-02
-8.500463515520095825e-02 3.375287353992462158e-01 -1.669811606407165527e-01 -7.959660142660140991e-03 5.452006123960018158e-03 2.577799856662750244e-01 -5.518143624067306519e-02 -3.435568511486053467e-01 1.938548870384693146e-02 1.551730483770370483e-01 7.861234992742538452e-02 -1.336810737848281860e-01 -1.342986710369586945e-02 2.630605399608612061e-01 1.875847727060317993e-01 2.547002136707305908e-01 -4.191213846206665039e-02 4.431061074137687683e-02 -2.535958290100097656e-01 1.776830703020095825e-01 -2.358378320932388306e-01 3.038156330585479736e-01 3.367915153503417969e-01 -6.279049813747406006e-02 4.876824468374252319e-02 -1.658325642347335815e-02 -1.101522892713546753e-01 4.796935245394706726e-02 1.166533157229423523e-01 2.443358302116394043e-03 -2.814250439405441284e-02 -2.213791608810424805e-01
-9.781651943922042847e-02 -4.720958881080150604e-03 1.955647021532058716e-03 -1.079161837697029114e-01 8.457606285810470581e-02 1.407420188188552856e-01 -1.752495616674423218e-01 -2.776601910591125488e-01 3.289178609848022461e-01 4.361094236373901367e-01 -2.690753340721130371e-01 -2.461977601051330566e-01 1.774745434522628784e-01 -1.519389152526855469e-01 1.972014605998992920e-01 6.821461766958236694e-02 1.231436729431152344e-01 -1.685444861650466919e-01 -8.976856246590614319e-03 6.970680505037307739e-02 -2.036506980657577515e-01 2.012217417359352112e-02 4.356735572218894958e-02 2.050603479146957397e-01 -1.285623759031295776e-01 -1.392997801303863525e-01 9.936070442199707031e-02 -1.237655151635408401e-02 3.839159384369850159e-02 1.438774317502975464e-01 3.179374039173126221e-01 -1.044915318489074707e-01
-3.826699256896972656e-01 9.706574678421020508e-02 -1.122806221246719360e-01 1.272575557231903076e-01 1.291129142045974731e-01 3.762245178222656250e-02 -1.971244812011718750e-01 -5.345623940229415894e-03 2.556660771369934082e-01 9.784346818923950195e-02 -4.265669733285903931e-02 -2.339567393064498901e-01 1.395597308874130249e-01 -8.067917078733444214e-02 4.765727519989013672e-01 8.726791292428970337e-02 -8.760062046349048615e-03 -1.237545609474182129e-01 -2.620389759540557861e-01 6.678184121847152710e-02 -1.670042276382446289e-01 -5.662441253662109375e-02 2.482386529445648193e-01 -4.020600020885467529e-02 -2.255178242921829224e-01 1.571864187717437744e-01 -6.754573434591293335e-02 4.355647414922714233e-02 -1.103737801313400269e-01 5.318856239318847656e-02 2.935015261173248291e-01 -1.092371717095375061e-02
1.138707697391510010e-01 -2.372824400663375854e-01 -3.875471651554107666e-01 -3.721173107624053955e-02 -9.029740095138549805e-02 -1.361382156610488892e-01 4.726126790046691895e-02 -1.443438678979873657e-01 -2.256994694471359253e-02 -1.456261277198791504e-01 -6.993823498487472534e-02 3.855973109602928162e-02 -2.942450903356075287e-02 1.479272544384002686e-01 2.534111738204956055e-01 2.374532967805862427e-01 -2.223755568265914917e-01 6.111449003219604492e-02 -2.442817538976669312e-01 1.191615089774131775e-01 -2.408633083105087280e-01 2.127450406551361084e-01 7.884266227483749390e-02 -2.862600085791200399e-04 3.891766965389251709e-01 1.501474976539611816e-01 5.873809382319450378e-02 2.244197428226470947e-01 -2.175710052251815796e-01 1.325193047523498535e-01 1.545632034540176392e-01 -6.925841420888900757e-02
4.808805137872695923e-02 -6.466298550367355347e-02 -2.745614945888519287e-02 -8.610669523477554321e-02 -6.215406209230422974e-02 6.863586604595184326e-02 1.534743010997772217e-01 -4.962794855237007141e-02 -1.239585597068071365e-02 8.274348825216293335e-02 -1.609853655099868774e-01 -4.254675209522247314e-01 -1.724361628293991089e-01 4.269001074135303497e-03 1.333037763833999634e-01 2.654827237129211426e-01 -1.856010556221008301e-01 -7.473447173833847046e-02 -4.252507090568542480e-01 -1.627224683761596680e-01 3.395318239927291870e-02 6.892105937004089355e-02 3.970706462860107422e-02 2.330358698964118958e-02 -2.815031446516513824e-02 -3.765252605080604553e-02 2.322326153516769409e-01 9.457685053348541260e-02 1.764833778142929077e-01 4.366657435894012451e-01 2.646196484565734863e-01 -8.061023801565170288e-02
-7.183407247066497803e-02 -8.859188854694366455e-02 -3.268358111381530762e-02 -3.595313131809234619e-01 1.257599145174026489e-01 -8.965536835603415966e-04 -5.969347804784774780e-02 -1.147953644394874573e-01 1.748860031366348267e-01 -2.557356059551239014e-01 1.801533252000808716e-01 -2.310637198388576508e-02 -1.476350426673889160e-02 -1.699502766132354736e-01 2.306066006422042847e-01 3.997630178928375244e-01 1.681400686502456665e-01 -9.939380735158920288e-02 -1.837671846151351929e-01 2.267179638147354126e-01 -1.766251623630523682e-01 -7.596448063850402832e-02 3.291712105274200439e-01 1.343813240528106689e-01 -2.386914379894733429e-02 7.951234281063079834e-02 1.074188947677612305e-01 5.343346670269966125e-02 -1.974801719188690186e-02 3.093925714492797852e-01 -1.229692772030830383e-01 -1.838888376951217651e-01
8.287213742733001709e-02 -6.852397322654724121e-02 -3.052612766623497009e-02 7.847316563129425049e-02 -1.528366655111312866e-01 -1.061614304780960083e-01 1.326884776353836060e-01 -1.056600511074066162e-01 4.922640919685363770e-01 -1.872183531522750854e-01 -1.554162204265594482e-01 -3.111972212791442871e-01 9.451851993799209595e-02 3.170135244727134705e-02 5.534894391894340515e-02 4.741541445255279541e-01 1.025628149509429932e-01 -2.651430964469909668e-01 -1.007629781961441040e-01 7.961390912532806396e-02 4.433185607194900513e-02 2.518831193447113037e-01 5.184283852577209473e-02 1.540242731571197510e-01 -3.651687875390052795e-02 -2.383096609264612198e-03 -9.636707603931427002e-02 1.330815404653549194e-01 2.006550580263137817e-01 1.306213140487670898e-01 8.274246752262115479e-02 -1.048924308270215988e-02
-2.487662136554718018e-01 -1.018012389540672302e-01 -2.922567166388034821e-02 1.442249566316604614e-01 -1.786004155874252319e-01 -2.500596046447753906e-01 9.972201660275459290e-03 -3.028367757797241211e-01 1.671581864356994629e-01 -7.708624005317687988e-02 -1.454104036092758179e-01 -1.941534280776977539e-01 8.681064099073410034e-02 3.091539740562438965e-01 4.675129950046539307e-01 5.832670256495475769e-02 4.130253195762634277e-02 -2.260739356279373169e-01 -7.314074039459228516e-02 -5.212670192122459412e-02 -1.927679628133773804e-01 3.005933463573455811e-01 6.685448344796895981e-03 9.274189174175262451e-02 4.316731914877891541e-02 -1.116623058915138245e-01 2.886939421296119690e-02 -4.457692429423332214e-02 -1.137882992625236511e-01 1.604208648204803467e-01 -1.407160907983779907e-01 1.713856905698776245e-01
-7.372985035181045532e-02 1.882075816392898560e-01 -7.381988316774368286e-02 5.743105337023735046e-02 -6.749540567398071289e-02 -1.262684762477874756e-01 -1.038296520709991455e-02 2.346822433173656464e-02 7.471115887165069580e-02 1.044533308595418930e-02 -3.129687011241912842e-01 -4.993418455123901367e-01 -1.461440622806549072e-01 8.087427914142608643e-02 2.241585701704025269e-01 2.277899831533432007e-01 -1.006014049053192139e-01 1.173866018652915955e-01 -2.360517531633377075e-01 -2.322220616042613983e-02 -1.482868045568466187e-01 -1.492250561714172363e-01 1.598949581384658813e-01 4.247054085135459900e-02 5.388017371296882629e-02 -4.912478476762771606e-02 1.217021867632865906e-01 -8.438860625028610229e-02 3.325342014431953430e-02 4.729399383068084717e-01 1.674110442399978638e-01 1.199112832546234131e-01
-5.455819889903068542e-02 3.557609319686889648e-01 2.461671084165573120e-02 -1.498761624097824097e-01 6.354656815528869629e-02 7.241857051849365234e-02 1.842793673276901245e-01 -2.413684874773025513e-01 -1.292670331895351410e-02 -1.663873046636581421e-01 -2.598432004451751709e-01 -4.296412765979766846e-01 -1.346007883548736572e-01 7.280569523572921753e-02 1.302211433649063110e-01 1.100236549973487854e-01 3.974028304219245911e-02 2.856757026165723801e-03 -3.782767057418823242e-01 1.728577762842178345e-01 -2.629002369940280914e-02 1.929559111595153809e-01 2.923952639102935791e-01 -8.496073633432388306e-02 1.341773867607116699e-01 6.293852627277374268e-02 6.515426188707351685e-02 1.393163483589887619e-02 6.857554614543914795e-02 1.740477532148361206e-01 2.019715458154678345e-01 7.782764732837677002e-02
8.184119313955307007e-02 1.596972532570362091e-02 3.642126023769378662e-01 -8.889458328485488892e-02 2.921262979507446289e-01 1.283456832170486450e-01 7.616751361638307571e-03 -3.001051396131515503e-02 1.472100019454956055e-01 2.174799889326095581e-01 -2.209457308053970337e-01 -1.010885834693908691e-01 2.839475637301802635e-04 5.139490589499473572e-02 3.366018533706665039e-01 3.447839021682739258e-01 7.439544796943664551e-02 -9.492231160402297974e-02 -1.477175056934356689e-01 -2.273393794894218445e-02 -1.079802513122558594e-01 8.593437820672988892e-02 1.572327464818954468e-01 5.347693338990211487e-02 2.651667296886444092e-01 2.683789730072021484e-01 2.177919447422027588e-01 6.571123749017715454e-02 -1.122897639870643616e-01 2.466315180063247681e-01 -2.501874789595603943e-02 1.877224743366241455e-01
5.684749409556388855e-02 -4.792358260601758957e-03 1.138541102409362793e-01 -1.691556163132190704e-02 -3.628408769145607948e-03 -9.131143242120742798e-02 1.668029427528381348e-01 -1.759020537137985229e-01 3.096553385257720947e-01 -1.376889944076538086e-01 -2.447516322135925293e-01 -1.734000742435455322e-01 1.089517325162887573e-01 1.231732591986656189e-01 5.254146084189414978e-02 3.463632166385650635e-01 -2.413706481456756592e-02 -2.468213886022567749e-01 -2.118751406669616699e-01 -9.208828955888748169e-02 -4.440911859273910522e-02 3.971051573753356934e-01 -1.315362602472305298e-01 3.552060723304748535e-01 -6.507714837789535522e-02 -1.690942794084548950e-01 -1.022924035787582397e-01 -1.360835623927414417e-03 3.142742216587066650e-01 2.157565392553806305e-02 3.542368113994598389e-02 7.556416094303131104e-04
-5.618315190076828003e-02 1.793676316738128662e-01 -1.441999673843383789e-01 8.058435469865798950e-02 -1.453436911106109619e-01 1.697073131799697876e-01 3.483806848526000977e-01 -2.601608447730541229e-02 2.990981340408325195e-01 -1.762304306030273438e-01 -6.443525105714797974e-02 -1.309072226285934448e-01 -1.604736782610416412e-02 -2.929586730897426605e-02 4.281592965126037598e-01 1.991268992424011230e-01 5.269114673137664795e-02 -1.520854681730270386e-01 -6.913391500711441040e-02 3.287594020366668701e-01 -1.927959769964218140e-01 3.530238866806030273e-01 6.745977699756622314e-02 -7.151039899326860905e-04 -3.165156021714210510e-02 -2.398687414824962616e-02 1.226514950394630432e-01 1.680226624011993408e-01 1.976144313812255859e-02 1.179558858275413513e-01 1.343508958816528320e-01 -1.311346292495727539e-01
1.085960492491722107e-01 4.174662753939628601e-02 -2.907514572143554688e-01 -2.812801674008369446e-02 -1.391014922410249710e-02 3.121924996376037598e-01 -2.931145429611206055e-01 -2.229051142930984497e-01 1.882899850606918335e-01 -2.126128226518630981e-01 1.940415799617767334e-01 -8.666393160820007324e-02 1.525867730379104614e-01 1.262000799179077148e-01 5.998424068093299866e-02 2.487932145595550537e-01 2.492403835058212280e-01 1.395423337817192078e-02 -1.792021393775939941e-01 8.275476098060607910e-02 -2.145129293203353882e-01 -6.930659059435129166e-03 7.970764487981796265e-02 1.246366649866104126e-01 -1.882616989314556122e-02 6.858565658330917358e-02 1.229207962751388550e-01 -1.015492528676986694e-01 7.571781426668167114e-02 3.519603013992309570e-01 -1.985219493508338928e-02 3.280829787254333496e-01
1.969113387167453766e-02 1.396905332803726196e-01 1.941793039441108704e-02 -1.297378838062286377e-01 1.962126493453979492e-01 -8.786390721797943115e-02 7.372823357582092285e-02 3.724806010723114014e-02 7.947914302349090576e-02 5.969889089465141296e-02 -4.468293115496635437e-02 -2.496280074119567871e-01 1.258901059627532959e-01 1.459541618824005127e-01 3.557614684104919434e-01 1.829279363155364990e-01 2.091474384069442749e-01 9.751994907855987549e-02 -2.762585580348968506e-01 1.508845388889312744e-01 -7.589890062808990479e-02 3.919951021671295166e-01 -2.394253462553024292e-01 -1.204261556267738342e-01 1.468109786510467529e-01 2.246728092432022095e-01 -1.913819164037704468e-01 1.139974966645240784e-01 -1.832742542028427124e-01 2.876720130443572998e-01 1.057383194565773010e-01 7.557159662246704102e-02
-2.745504379272460938e-01 -7.070520520210266113e-02 -1.782841831445693970e-01 8.634012937545776367e-02 7.027886807918548584e-02 1.584499701857566833e-02 -1.326222419738769531e-01 -2.142231464385986328e-01 2.176950722932815552e-01 1.678995937108993530e-01 -2.198714017868041992e-01 4.280393570661544800e-02 1.788925826549530029e-01 2.467903681099414825e-02 4.557417929172515869e-01 1.168377548456192017e-01 5.833828821778297424e-02 2.668706234544515610e-03 -2.658984959125518799e-01 1.210280209779739380e-01 -1.157828569412231445e-01 2.113951146602630615e-01 3.111153542995452881e-01 8.778133988380432129e-02 -2.791520655155181885e-01 6.176820397377014160e-02 4.514377564191818237e-02 -5.705159902572631836e-02 2.554436028003692627e-01 7.458524405956268311e-02 -6.819000095129013062e-02 -1.346908807754516602e-01
-3.725970163941383362e-02 -1.095153577625751495e-02 -1.749544590711593628e-01 -1.715521216392517090e-01 -1.332630217075347900e-01 -4.066293314099311829e-02 2.527224123477935791e-01 -1.068926677107810974e-01 -1.745335012674331665e-02 -4.404026642441749573e-02 -2.191503494977951050e-01 -1.359290629625320435e-01 -1.212157756090164185e-01 1.840223073959350586e-01 7.630709558725357056e-02 1.500667929649353027e-01 -3.378681465983390808e-02 -1.884816139936447144e-01 -4.799739122390747070e-01 -2.330684363842010498e-01 -2.780273854732513428e-01 1.359989643096923828e-01 -2.681431770324707031e-01 -4.726307094097137451e-02 -1.405243389308452606e-02 3.522908687591552734e-02 5.652097240090370178e-02 2.491958141326904297e-01 2.876869142055511475e-01 1.945716142654418945e-01 8.418663591146469116e-02 1.111942604184150696e-01
-2.533091306686401367e-01 1.839809417724609375e-01 -1.484374254941940308e-01 -7.145163603127002716e-03 4.520487412810325623e-02 3.666934370994567871e-02 1.243313308805227280e-02 -1.802780926227569580e-01 6.766174733638763428e-02 -8.386927843093872070e-02 -2.911706566810607910e-01 -2.999620437622070312e-01 1.222795099020004272e-01 -6.763912737369537354e-02 1.175403743982315063e-01 2.079984098672866821e-01 -1.389331519603729248e-01 -2.464669495820999146e-01 6.958653777837753296e-02 3.607660904526710510e-02 -1.976087540388107300e-01 -1.260239630937576294e-02 -6.749767344444990158e-04 -5.749592185020446777e-02 1.866584569215774536e-01 -1.466537266969680786e-01 1.645466536283493042e-01 9.043370187282562256e-02 -1.839052438735961914e-01 4.564255774021148682e-01 6.911118328571319580e-02 3.371214270591735840e-01
9.458889067173004150e-02 -1.264719069004058838e-01 -6.837517023086547852e-02 1.864964514970779419e-01 2.021262198686599731e-01 -5.971604213118553162e-02 -5.250185728073120117e-02 -3.197847306728363037e-01 7.392621040344238281e-02 -5.005742982029914856e-02 -2.986751496791839600e-01 -4.410420358180999756e-02 1.727108657360076904e-01 5.749329924583435059e-02 1.207736283540725708e-01 2.189889997243881226e-01 9.821616113185882568e-02 -3.128126561641693115e-01 -3.328078687191009521e-01 1.352023798972368240e-02 -7.731168717145919800e-02 1.580863595008850098e-01 -1.870974898338317871e-01 3.664066195487976074e-01 2.145512402057647705e-01 1.599179953336715698e-02 -2.396721690893173218e-01 1.803371757268905640e-01 7.402127236127853394e-02 1.574850082397460938e-01 7.735776901245117188e-02 1.323074754327535629e-02
1.424479484558105469e-01 8.473530411720275879e-02 -1.433784365653991699e-01 -2.764293253421783447e-01 1.892670094966888428e-01 -9.466093033552169800e-02 1.993874758481979370e-01 -1.669991165399551392e-01 2.150859832763671875e-01 9.051387198269367218e-03 -1.172887980937957764e-01 -1.912189424037933350e-01 9.106611460447311401e-02 6.123287975788116455e-02 3.311274945735931396e-01 2.962532341480255127e-01 2.952267788350582123e-02 -6.470737606287002563e-02 -2.867926359176635742e-01 -3.190114349126815796e-02 -7.933235168457031250e-02 2.392048835754394531e-01 -2.934068739414215088e-01 1.707009375095367432e-01 1.491003781557083130e-01 1.493619084358215332e-01 -1.105745285749435425e-01 2.318067252635955811e-01 -1.695469468832015991e-01 2.070214152336120605e-01 7.532318588346242905e-03 8.823315054178237915e-02
8.815819025039672852e-02 -1.573564857244491577e-02 -1.283985674381256104e-01 -3.266770765185356140e-02 -1.873860210180282593e-01 -1.036720871925354004e-01 6.692679226398468018e-02 -2.472456693649291992e-01 1.763683557510375977e-01 2.663928084075450897e-02 -2.615010738372802734e-01 -1.807618290185928345e-01 -2.111545652151107788e-01 3.213599324226379395e-01 1.644285917282104492e-01 2.291262447834014893e-01 1.959224194288253784e-01 2.295428141951560974e-02 -2.111138701438903809e-01 1.380203757435083389e-02 8.723785728216171265e-02 1.165711581707000732e-01 1.597347110509872437e-02 1.910800933837890625e-01 1.426127403974533081e-01 4.907952621579170227e-02 1.720285117626190186e-01 2.770050466060638428e-01 -9.824602305889129639e-02 4.131956100463867188e-01 2.269631028175354004e-01 -9.116853587329387665e-03
1.574570983648300171e-01 2.454398423433303833e-01 -9.735869243741035461e-03 5.433404073119163513e-02 -3.029603064060211182e-01 -2.902081906795501709e-01 1.122246310114860535e-01 -1.256902217864990234e-01 -2.451071888208389282e-02 7.269410789012908936e-02 -1.325648874044418335e-01 3.921516239643096924e-02 -6.580454297363758087e-03 1.575334556400775909e-02 3.592899739742279053e-01 2.038318961858749390e-01 -4.569876194000244141e-02 -4.069372639060020447e-02 -3.451153337955474854e-01 1.792521923780441284e-01 -1.757462024688720703e-01 2.533553540706634521e-01 2.475181370973587036e-01 -8.082807809114456177e-02 8.561062812805175781e-02 1.504787951707839966e-01 1.051531955599784851e-01 -2.580982074141502380e-02 -1.420047879219055176e-01 2.152570337057113647e-01 2.921088933944702148e-01 1.474443357437849045e-02
-1.000206992030143738e-01 1.244034990668296814e-01 3.616235777735710144e-02 -5.180069431662559509e-02 1.608417183160781860e-01 -3.220450505614280701e-02 -1.442624032497406006e-01 -2.130875736474990845e-01 2.906656265258789062e-01 -2.423050254583358765e-01 -9.550596773624420166e-02 -8.049774169921875000e-02 1.430016010999679565e-01 1.957969665527343750e-01 3.444172739982604980e-01 -1.213303357362747192e-01 1.051916182041168213e-01 2.820997498929500580e-02 -3.911388814449310303e-01 -1.259760931134223938e-02 3.243954777717590332e-01 -6.772531569004058838e-02 4.426990076899528503e-02 -2.718652412295341492e-02 -4.126269742846488953e-02 -2.020163983106613159e-01 2.473103404045104980e-01 1.088115479797124863e-02 9.095642715692520142e-02 3.320398926734924316e-01 1.612915098667144775e-01 2.477325126528739929e-02
2.888323664665222168e-01 -1.097565591335296631e-01 1.901519894599914551e-01 -1.706059128046035767e-01 -1.477555464953184128e-02 1.472489684820175171e-01 5.776323005557060242e-02 -1.991853266954421997e-01 6.766343116760253906e-02 1.509082913398742676e-01 -1.429810225963592529e-01 -2.953312993049621582e-01 -7.131867110729217529e-02 -1.084185671061277390e-02 1.617901921272277832e-01 4.722412228584289551e-01 9.588310495018959045e-03 -1.577209532260894775e-01 -1.567784696817398071e-01 -1.765643209218978882e-01 -8.805943280458450317e-02 1.220432221889495850e-01 8.254261314868927002e-02 3.081471025943756104e-01 1.071154922246932983e-01 2.955320477485656738e-01 8.253764361143112183e-02 5.941586941480636597e-02 4.133729264140129089e-02 2.250607013702392578e-01 1.264177709817886353e-01 4.804565384984016418e-02
1.014137864112854004e-01 1.765905320644378662e-02 -1.301012486219406128e-01 -1.318886131048202515e-01 -1.138564124703407288e-01 1.953240782022476196e-01 2.836608290672302246e-01 8.910620585083961487e-03 1.409464925527572632e-01 7.106156647205352783e-02 -9.597083181142807007e-02 -2.881589531898498535e-01 1.051773652434349060e-01 4.856993257999420166e-02 1.523311287164688110e-01 2.281663864850997925e-01 -7.001844793558120728e-02 -4.771327972412109375e-02 -2.032665163278579712e-01 2.722533047199249268e-01 -3.321044445037841797e-01 2.340586781501770020e-01 -1.647976189851760864e-01 1.432269662618637085e-01 -2.506801187992095947e-01 -4.907821863889694214e-02 -2.301444485783576965e-02 1.344048418104648590e-02 3.190542459487915039e-01 2.770735621452331543e-01 -1.680840849876403809e-01 9.712107479572296143e-02
1.410517394542694092e-01 1.411955058574676514e-01 -4.084925055503845215e-01 1.136161386966705322e-02 2.106068730354309082e-01 2.321874164044857025e-02 -1.312455385923385620e-01 -3.801661431789398193e-01 3.465021252632141113e-01 1.726095676422119141e-01 2.987753599882125854e-02 -1.851241141557693481e-01 -8.021176606416702271e-02 -3.315169364213943481e-02 2.506665289402008057e-01 1.673360019922256470e-01 -2.397434860467910767e-01 1.249883472919464111e-01 -1.383178681135177612e-01 9.669516235589981079e-03 -1.720830500125885010e-01 2.232578098773956299e-01 1.322895735502243042e-01 3.632517904043197632e-02 3.430249169468879700e-02 -1.677720397710800171e-01 -1.407563686370849609e-01 2.004184126853942871e-01 -2.587758190929889679e-02 3.841017186641693115e-02 8.154775947332382202e-02 -1.201564222574234009e-01
-9.006744623184204102e-02 4.463353008031845093e-02 -8.599379658699035645e-02 -7.624290138483047485e-02 6.768799573183059692e-02 1.571524292230606079e-01 -1.771879643201828003e-01 -2.999227941036224365e-01 2.472976744174957275e-01 8.669330854900181293e-04 1.640491634607315063e-01 -6.592290848493576050e-02 2.555178403854370117e-01 -8.005229383707046509e-02 1.910824626684188843e-01 8.114522695541381836e-02 1.595868468284606934e-01 -8.551629632711410522e-02 -3.021401166915893555e-01 2.711192667484283447e-01 -2.600029110908508301e-01 -6.909042596817016602e-02 9.779378771781921387e-03 9.787952154874801636e-02 -8.713754266500473022e-02 -1.652892976999282837e-01 1.022217050194740295e-01 2.684262394905090332e-01 1.214013397693634033e-01 2.964468896389007568e-01 2.359294444322586060e-01 2.520454227924346924e-01
1.046571806073188782e-01 -2.796522080898284912e-01 -7.969721406698226929e-02 6.518473476171493530e-02 -1.425513625144958496e-01 6.514275912195444107e-03 9.235477447509765625e-02 7.349959015846252441e-02 1.760572642087936401e-01 -1.129319518804550171e-01 -1.534656584262847900e-01 -1.244330108165740967e-01 2.893782220780849457e-02 4.547207951545715332e-01 1.311040669679641724e-01 1.643507480621337891e-01 -2.671626806259155273e-01 -1.164518762379884720e-02 -2.483108490705490112e-01 7.480281591415405273e-02 -1.169365346431732178e-01 6.476827710866928101e-02 4.836123064160346985e-02 2.433596849441528320e-01 3.104225397109985352e-01 3.346475958824157715e-01 -7.059582509100437164e-03 6.381027400493621826e-02 1.156625003204680979e-04 1.977534443140029907e-01 2.299524247646331787e-01 9.326596558094024658e-02
1.276239305734634399e-01 -1.525971572846174240e-02 -1.703421473503112793e-01 -2.130614817142486572e-01 9.869604557752609253e-02 -1.716006733477115631e-02 1.051731407642364502e-01 -2.042807936668395996e-01 4.757764562964439392e-02 1.195087190717458725e-02 -8.305824548006057739e-02 -1.020324677228927612e-01 2.498373836278915405e-01 6.491155922412872314e-02 3.177404105663299561e-01 2.787021696567535400e-01 1.308179646730422974e-01 -1.654482185840606689e-01 -2.636434137821197510e-01 -1.010614484548568726e-01 -2.182960957288742065e-01 3.215015828609466553e-01 -3.335108458995819092e-01 9.568937122821807861e-02 1.887180060148239136e-01 6.537805497646331787e-02 -1.140743568539619446e-01 1.689039617776870728e-01 -2.249724417924880981e-01 2.017938494682312012e-01 9.244716912508010864e-02 6.586568057537078857e-02
-1.482873111963272095e-01 3.848549425601959229e-01 -2.116600871086120605e-01 2.346007712185382843e-02 -5.414919182658195496e-02 2.660810202360153198e-02 -2.127833515405654907e-01 -1.414097100496292114e-01 1.790723204612731934e-01 8.396114408969879150e-02 4.573471099138259888e-02 -1.813246607780456543e-01 -1.848211698234081268e-02 3.268863260746002197e-02 3.466569781303405762e-01 9.773812443017959595e-02 1.740878671407699585e-01 6.741984188556671143e-02 -2.673067450523376465e-01 -1.422764360904693604e-01 -2.750749588012695312e-01 -5.693675484508275986e-03 6.905459612607955933e-02 1.832632124423980713e-01 -9.359803050756454468e-03 -1.735367178916931152e-01 1.395717412233352661e-01 -2.537454366683959961e-01 9.070368856191635132e-02 2.276323884725570679e-01 1.363380849361419678e-01 -2.776900231838226318e-01
-1.157523095607757568e-01 2.643753886222839355e-01 7.313778251409530640e-02 -1.221911981701850891e-01 1.706091612577438354e-01 2.021334320306777954e-01 2.107305973768234253e-01 -2.145486176013946533e-01 1.380030661821365356e-01 1.062652692198753357e-01 -1.687432229518890381e-01 -3.432213962078094482e-01 -5.624590069055557251e-02 2.945427298545837402e-01 8.920168131589889526e-02 4.410044848918914795e-01 -1.562810689210891724e-01 6.641742587089538574e-02 5.180929228663444519e-02 1.819039732217788696e-01 -1.989318877458572388e-01 1.143168210983276367e-01 1.780024319887161255e-01 2.237169444561004639e-02 1.534361988306045532e-01 -2.914400584995746613e-02 2.113704234361648560e-01 8.264587074518203735e-02 -1.263394057750701904e-01 -1.150755360722541809e-01 4.908050224184989929e-02 1.005058363080024719e-01
-1.643384695053100586e-01 1.938315033912658691e-01 -8.184138685464859009e-02 1.253422070294618607e-02 -2.792092785239219666e-02 6.289954483509063721e-02 9.022171050310134888e-02 -4.552700370550155640e-02 1.968561857938766479e-02 1.977063566446304321e-01 -8.040677011013031006e-02 -8.226969093084335327e-02 -3.331536650657653809e-01 3.185099363327026367e-01 1.904098987579345703e-01 5.267242193222045898e-01 -1.342531144618988037e-01 1.428547054529190063e-01 -1.409098207950592041e-01 2.042170166969299316e-01 -9.801030904054641724e-02 1.970627903938293457e-01 1.283918768167495728e-01 9.034334123134613037e-02 1.140344794839620590e-02 -1.735080033540725708e-02 1.461612340062856674e-02 1.532156020402908325e-01 9.993283450603485107e-02 3.052245676517486572e-01 1.357667297124862671e-01 1.264787316322326660e-01
-4.173804447054862976e-02 -2.062142193317413330e-01 -1.043391674757003784e-01 -1.118140816688537598e-01 -7.585392892360687256e-02 7.631873246282339096e-03 1.382501721382141113e-01 -6.597385555505752563e-02 4.617516994476318359e-01 1.023517772555351257e-01 5.253564566373825073e-02 1.198827996850013733e-01 1.190815940499305725e-01 1.578017026185989380e-01 2.144435495138168335e-01 1.837996840476989746e-01 -2.830553352832794189e-01 2.667436376214027405e-02 -2.664136290550231934e-01 4.123387485742568970e-02 -1.101526767015457153e-01 6.914612650871276855e-02 -1.704418808221817017e-01 -1.367480456829071045e-01 -2.938564121723175049e-01 -1.094162240624427795e-01 2.796893715858459473e-01 2.668998390436172485e-02 -1.946047693490982056e-01 3.155557811260223389e-01 -5.886168684810400009e-03 -1.023598313331604004e-01
7.053723931312561035e-02 8.951970189809799194e-02 -4.627352654933929443e-01 -3.394773975014686584e-02 1.373349428176879883e-01 2.493461221456527710e-01 -1.627738922834396362e-01 -7.667384296655654907e-02 3.996221423149108887e-01 1.946221441030502319e-01 -6.094038859009742737e-02 -2.707436680793762207e-01 -1.490019559860229492e-01 7.986446470022201538e-02 6.601474434137344360e-02 2.258502393960952759e-01 -1.296724230051040649e-01 4.539334774017333984e-02 -2.270269989967346191e-01 1.072611212730407715e-01 -2.143163084983825684e-01 3.073544800281524658e-01 1.853923946619033813e-01 -7.627517729997634888e-02 -4.104306176304817200e-02 -6.977333128452301025e-02 -4.573629423975944519e-02 1.464861184358596802e-01 1.884749718010425568e-02 3.919607400894165039e-02 3.530064225196838379e-02 -6.355747580528259277e-02
7.541651278734207153e-02 1.322600394487380981e-01 -5.770391970872879028e-02 -7.256361097097396851e-02 -1.280817389488220215e-01 2.238413244485855103e-01 8.900825679302215576e-02 -3.908611461520195007e-02 -4.526617377996444702e-02 1.751983463764190674e-01 -2.228561043739318848e-01 -3.814903199672698975e-01 -1.826154142618179321e-01 1.530741602182388306e-01 1.666671186685562134e-01 2.347380965948104858e-01 -1.459898054599761963e-01 1.060894802212715149e-01 -4.113595783710479736e-01 -7.105423510074615479e-02 -2.169470787048339844e-01 2.848819643259048462e-02 2.528003752231597900e-01 5.511327460408210754e-02 -2.252301014959812164e-02 -1.232947707176208496e-01 4.255938902497291565e-02 -1.682422123849391937e-02 8.529863506555557251e-02 3.617951571941375732e-01 2.139917016029357910e-01 -3.517559543251991272e-02
1.923779845237731934e-01 -1.871633380651473999e-01 6.285969167947769165e-02 6.142386794090270996e-02 -1.888103410601615906e-02 6.220509484410285950e-02 -7.890411466360092163e-02 -1.210745647549629211e-01 1.579882204532623291e-01 1.407897770404815674e-01 -2.899422869086265564e-02 -3.503692448139190674e-01 7.975599914789199829e-02 1.428616791963577271e-01 2.812441065907478333e-02 1.314439922571182251e-01 -1.663981080055236816e-01 6.930356472730636597e-02 -3.195416331291198730e-01 -4.303450509905815125e-02 -2.349565029144287109e-01 4.281751811504364014e-01 -6.006756052374839783e-02 1.356823928654193878e-02 1.480179131031036377e-01 2.342955172061920166e-01 2.688786685466766357e-01 9.973536431789398193e-02 3.303058743476867676e-01 1.752197593450546265e-01 -6.089992448687553406e-02 2.376852370798587799e-02
-3.816247880458831787e-01 1.363844126462936401e-01 -2.189336121082305908e-01 1.791833899915218353e-02 7.527260482311248779e-02 1.407555937767028809e-01 -1.631940305233001709e-01 -2.475616484880447388e-01 4.046531617641448975e-01 7.567059248685836792e-02 5.982180312275886536e-02 -1.747731417417526245e-01 -1.586887985467910767e-01 8.446853607892990112e-02 1.912614107131958008e-01 1.548415720462799072e-01 -1.247456297278404236e-02 9.809280745685100555e-03 -2.615688741207122803e-01 -3.771426975727081299e-01 -1.031822189688682556e-01 -4.397931694984436035e-02 2.638711407780647278e-02 2.099880576133728027e-01 -6.588326394557952881e-02 1.221475601196289062e-01 -7.256068289279937744e-03 -1.655239164829254150e-01 1.002448052167892456e-01 1.517776399850845337e-01 1.461551487445831299e-01 9.058763086795806885e-02
2.510169446468353271e-01 2.325056940317153931e-01 5.247298628091812134e-02 -2.328747212886810303e-01 3.991768509149551392e-02 -1.956818401813507080e-01 -1.287714671343564987e-02 -2.753086090087890625e-01 -3.095110133290290833e-02 -3.119924478232860565e-02 -1.614330857992172241e-01 -1.611724495887756348e-01 -1.390340924263000488e-01 3.879143595695495605e-01 2.967783212661743164e-01 2.167395055294036865e-01 9.374449402093887329e-02 -1.060860045254230499e-02 -2.932735383510589600e-01 -1.172706261277198792e-01 -8.834367245435714722e-02 -1.647824392421171069e-04 -2.156920731067657471e-02 1.572030596435070038e-02 1.453444212675094604e-01 -1.221219822764396667e-01 2.592887543141841888e-02 -1.078985333442687988e-01 1.343840956687927246e-01 2.967489957809448242e-01 2.754067778587341309e-01 -6.141481548547744751e-02
-2.272877246141433716e-01 9.080988168716430664e-02 1.637910008430480957e-01 -2.389712929725646973e-01 2.044149041175842285e-01 -2.385416030883789062e-01 -1.620836257934570312e-01 -2.306528389453887939e-01 3.843260705471038818e-01 -1.366358250379562378e-01 -1.679630950093269348e-03 -8.390954881906509399e-02 3.487451747059822083e-02 1.151315569877624512e-01 2.411793917417526245e-01 5.007252097129821777e-02 -1.772039681673049927e-01 -3.631617128849029541e-01 -1.452203094959259033e-01 7.794493436813354492e-02 -2.279423624277114868e-01 2.278442233800888062e-01 9.379608929157257080e-02 1.884125322103500366e-01 -1.877863518893718719e-02 -9.437196701765060425e-02 9.027298539876937866e-02 8.207899332046508789e-02 -2.138225436210632324e-01 3.002814948558807373e-03 1.109883934259414673e-01 -9.285309910774230957e-02
-1.419675350189208984e-01 9.101692587137222290e-02 -3.080561757087707520e-02 2.051205374300479889e-03 1.893088337965309620e-03 1.056850850582122803e-01 2.504345774650573730e-01 -6.494028121232986450e-02 3.131798505783081055e-01 -1.437766849994659424e-01 -2.362489104270935059e-01 -9.377925097942352295e-02 1.880923658609390259e-01 1.870680749416351318e-01 7.349327951669692993e-02 4.511391818523406982e-01 -1.241780817508697510e-01 -5.582042410969734192e-02 -2.322962582111358643e-01 1.885439753532409668e-01 4.531741514801979065e-02 1.236925646662712097e-01 3.893050551414489746e-01 1.779334694147109985e-01 9.918291121721267700e-02 -1.215067282319068909e-01 8.284661918878555298e-02 6.811693310737609863e-02 -4.227942228317260742e-02 -1.209983602166175842e-01 1.257282029837369919e-02 2.617787122726440430e-01
-2.191040106117725372e-02 8.219331502914428711e-02 -2.615510821342468262e-01 -2.660364806652069092e-01 -2.247877791523933411e-02 1.701263189315795898e-01 2.327490597963333130e-01 2.548015490174293518e-02 1.897462159395217896e-01 -1.717292815446853638e-01 -4.219170212745666504e-01 -2.820088863372802734e-01 1.077706739306449890e-01 -4.195843636989593506e-02 2.724528014659881592e-01 2.889656126499176025e-01 -1.024072319269180298e-01 -8.581040054559707642e-02 1.196864098310470581e-01 2.727357745170593262e-01 -1.669597774744033813e-01 1.449993103742599487e-01 4.013388231396675110e-02 1.290534855797886848e-03 -9.256845712661743164e-02 -1.864842176437377930e-01 3.850139304995536804e-02 1.441066563129425049e-01 2.103542387485504150e-01 6.291902065277099609e-02 6.546676903963088989e-02 -2.195388311520218849e-03
-1.544633656740188599e-01 2.720668613910675049e-01 -3.330597281455993652e-01 3.614529222249984741e-02 -8.440366387367248535e-02 -3.111194260418415070e-02 -6.555747240781784058e-02 -2.001057118177413940e-01 2.437458038330078125e-01 1.065431386232376099e-01 -1.344726234674453735e-01 -2.832060158252716064e-01 5.585779994726181030e-02 -1.746376603841781616e-01 2.069167494773864746e-01 2.611567080020904541e-01 -1.361640989780426025e-01 7.848515361547470093e-02 -4.075469672679901123e-01 1.662916094064712524e-01 -4.537053778767585754e-02 6.106428802013397217e-02 3.699958696961402893e-02 2.348627001047134399e-01 2.331573963165283203e-01 -1.044144257903099060e-01 2.078797295689582825e-02 -1.550924777984619141e-01 6.557467579841613770e-02 -1.231793314218521118e-01 1.812574118375778198e-01 -3.037807904183864594e-02
1.451424062252044678e-01 5.372776091098785400e-02 2.275873422622680664e-01 -4.490703716874122620e-02 2.252972573041915894e-01 8.919897489249706268e-03 -2.788867801427841187e-02 5.529841408133506775e-02 -6.437474396079778671e-03 1.904741525650024414e-01 -2.701688706874847412e-01 -2.175989001989364624e-01 8.374745398759841919e-02 4.854497686028480530e-02 1.462628841400146484e-01 4.055252373218536377e-01 -2.875696681439876556e-02 -1.098260432481765747e-01 -3.466069996356964111e-01 -1.155400723218917847e-01 -9.847535192966461182e-02 2.705560028553009033e-01 2.432701438665390015e-01 1.060254871845245361e-01 2.729683220386505127e-01 2.090591192245483398e-01 1.866002082824707031e-01 -4.088449850678443909e-02 6.571386009454727173e-02 1.793158352375030518e-01 2.837940678000450134e-02 1.549291759729385376e-01
7.092254608869552612e-02 8.068915456533432007e-02 -1.990525722503662109e-01 -5.827455595135688782e-02 3.777388855814933777e-02 -2.409768104553222656e-01 6.405804306268692017e-02 -2.143061310052871704e-01 2.617664076387882233e-02 8.477472513914108276e-02 -3.492746055126190186e-01 -1.231387928128242493e-01 -3.420916795730590820e-01 1.086564958095550537e-01 2.773729264736175537e-01 1.853708475828170776e-01 1.307776421308517456e-01 1.298751682043075562e-01 -2.575595676898956299e-01 1.180586069822311401e-01 -4.531533643603324890e-02 -6.021221727132797241e-02 -6.567035615444183350e-02 2.771354019641876221e-01 -1.343591604381799698e-02 -5.781754478812217712e-02 7.046952843666076660e-02 1.812227964401245117e-01 1.150115579366683960e-02 4.260369241237640381e-01 1.457793712615966797e-01 -7.410842925310134888e-02
1.049854457378387451e-01 1.410908102989196777e-01 -2.668768167495727539e-01 -1.158080920577049255e-01 1.423038691282272339e-01 5.128591135144233704e-02 1.616185754537582397e-01 -1.012094169855117798e-01 1.661833524703979492e-01 1.161724701523780823e-01 -9.728202968835830688e-02 -1.753847748041152954e-01 5.565997958183288574e-02 2.763772010803222656e-01 2.619373798370361328e-01 2.957223355770111084e-01 5.313002690672874451e-02 -8.727988228201866150e-03 -3.370065987110137939e-01 4.818663373589515686e-02 -1.868054270744323730e-01 1.855669766664505005e-01 -3.254858553409576416e-01 9.129629284143447876e-02 1.995930224657058716e-01 2.158397585153579712e-01 -2.010011374950408936e-01 2.062019854784011841e-01 -5.698541179299354553e-02 1.163671389222145081e-01 -1.107601225376129150e-01 8.664373308420181274e-02
9.141325950622558594e-02 9.966102242469787598e-02 -1.641749590635299683e-01 -2.157710194587707520e-01 1.964194774627685547e-01 7.263372838497161865e-02 1.312936842441558838e-01 -2.670965492725372314e-01 1.638587415218353271e-01 7.093089073896408081e-02 -7.445016503334045410e-02 -8.314215391874313354e-02 6.121401861310005188e-02 1.206530183553695679e-01 2.907460629940032959e-01 3.048473596572875977e-01 7.987852394580841064e-02 -4.460993781685829163e-02 -2.483344525098800659e-01 -1.902979239821434021e-02 -1.157671958208084106e-01 3.062827289104461670e-01 -3.818213045597076416e-01 1.067489460110664368e-01 2.610556781291961670e-01 1.709276437759399414e-01 -8.382038027048110962e-02 2.218744307756423950e-01 -1.732564717531204224e-01 9.142906963825225830e-02 -7.262262701988220215e-02 -5.993080884218215942e-02
-7.077975897118449211e-04 -5.860897898674011230e-02 -1.544274687767028809e-01 -2.692085318267345428e-02 -3.786792606115341187e-02 3.606032133102416992e-01 5.531321838498115540e-02 -1.485890150070190430e-01 2.296374738216400146e-01 -3.821963965892791748e-01 -1.776268929243087769e-01 -2.934169173240661621e-01 -4.885685816407203674e-02 2.912929356098175049e-01 -1.206965297460556030e-01 2.019652724266052246e-01 -3.657221049070358276e-02 -1.152312234044075012e-01 -3.270279765129089355e-01 1.823123544454574585e-01 1.223663217388093472e-03 4.360741376876831055e-02 2.480241209268569946e-01 -1.339293271303176880e-02 3.256520330905914307e-01 1.093302965164184570e-01 -1.881695911288261414e-02 5.270027741789817810e-02 9.063374996185302734e-02 5.191669613122940063e-02 -4.476673156023025513e-02 -6.236705929040908813e-02
-2.984112873673439026e-02 2.462734431028366089e-01 -3.249787390232086182e-01 -5.944168940186500549e-02 -1.415754556655883789e-01 2.616649866104125977e-01 3.532277941703796387e-01 -2.185035198926925659e-01 2.634906768798828125e-01 8.625951409339904785e-02 -2.876967787742614746e-01 -1.300238817930221558e-01 8.061074465513229370e-02 1.379195898771286011e-01 3.655549138784408569e-02 1.545519083738327026e-01 -1.280310004949569702e-01 -1.447339057922363281e-01 -1.661455929279327393e-01 2.285406440496444702e-01 -2.167422473430633545e-01 1.241086721420288086e-01 -1.395144909620285034e-01 -5.895447731018066406e-02 -1.179338470101356506e-01 1.617700159549713135e-01 -2.566035545896738768e-04 3.010888770222663879e-02 2.402021437883377075e-01 6.728257238864898682e-02 -1.848730891942977905e-01 3.347808867692947388e-02
-1.455317288637161255e-01 3.352237045764923096e-01 -1.867645531892776489e-01 9.317264705896377563e-02 -1.598640680313110352e-01 7.991218008100986481e-03 7.644267380237579346e-02 -9.592729806900024414e-02 1.843798309564590454e-01 -1.287451572716236115e-02 -1.660016030073165894e-01 -2.635080218315124512e-01 7.419177889823913574e-02 -5.226166546344757080e-02 -1.252115666866302490e-01 2.554986774921417236e-01 -2.548884749412536621e-01 -1.234884858131408691e-01 -3.389074504375457764e-01 3.452015817165374756e-01 -1.666756719350814819e-01 1.072612926363945007e-01 1.479817777872085571e-01 -7.834354788064956665e-02 6.788750179111957550e-03 -2.690520510077476501e-02 -1.204517409205436707e-01 -2.098479568958282471e-01 -1.336047053337097168e-02 3.224453628063201904e-01 1.178076416254043579e-01 -5.445075407624244690e-02
1.274823397397994995e-01 1.979788839817047119e-01 -3.542714938521385193e-02 -1.109521538019180298e-01 -1.037665680050849915e-01 1.031638085842132568e-01 3.766006529331207275e-01 -9.480918943881988525e-02 1.667922139167785645e-01 -3.730437755584716797e-01 -1.527677923440933228e-01 -2.312269210815429688e-01 -9.775482118129730225e-02 -1.068057399243116379e-02 2.728698551654815674e-01 1.351250708103179932e-01 1.212567538022994995e-01 2.357866987586021423e-02 -2.325247377157211304e-01 -1.438569128513336182e-01 -3.350982069969177246e-01 6.099484860897064209e-02 3.090716898441314697e-02 4.351720586419105530e-02 -1.763676479458808899e-02 2.601271271705627441e-01 1.904587447643280029e-01 1.327693015336990356e-01 8.253213949501514435e-03 9.034226834774017334e-02 5.082528572529554367e-03 -2.712396085262298584e-01
-7.247027009725570679e-02 7.848072052001953125e-02 -7.602859288454055786e-02 9.325926750898361206e-02 3.610844537615776062e-02 8.159702271223068237e-02 1.177462488412857056e-01 -1.214383244514465332e-01 -3.247409686446189880e-02 -1.381362602114677429e-02 -1.383930593729019165e-01 -5.509158596396446228e-02 2.666145563125610352e-01 1.375064551830291748e-01 5.636767745018005371e-01 3.090657293796539307e-01 -7.357728481292724609e-02 -3.778095915913581848e-02 -6.757150869816541672e-03 1.932900995016098022e-01 -2.093449980020523071e-01 2.010074257850646973e-01 5.108642950654029846e-02 -7.868084311485290527e-02 -1.130328550934791565e-01 -3.652938827872276306e-02 2.361050397157669067e-01 -3.334355950355529785e-01 -1.277348995208740234e-01 2.040209472179412842e-01 -1.706977188587188721e-01 7.394886761903762817e-02
-1.331801563501358032e-01 8.915971964597702026e-02 -3.266530036926269531e-01 -3.889522328972816467e-02 9.236792102456092834e-03 1.787195168435573578e-02 2.887557446956634521e-02 2.405904419720172882e-02 1.567352265119552612e-01 -1.458510458469390869e-01 -1.173188909888267517e-01 -1.960949450731277466e-01 2.314721792936325073e-01 1.969576328992843628e-01 5.496342182159423828e-01 -1.634870655834674835e-02 -1.535816639661788940e-01 4.939504712820053101e-02 -9.164633601903915405e-02 2.404887974262237549e-01 -8.655909448862075806e-02 2.724812328815460205e-01 4.363504052162170410e-02 5.028618127107620239e-02 -3.361072018742561340e-02 6.310956180095672607e-02 -1.126827020198106766e-02 -5.235126242041587830e-02 -2.858768701553344727e-01 1.375415623188018799e-01 -3.458338230848312378e-02 -2.885087728500366211e-01
-1.659162789583206177e-01 6.036341935396194458e-02 -2.114109843969345093e-01 -2.354792654514312744e-01 4.623235389590263367e-02 1.054742634296417236e-01 2.830032408237457275e-01 -4.159880056977272034e-02 1.271081864833831787e-01 2.338011190295219421e-02 -2.173892967402935028e-02 -2.292005270719528198e-01 -1.020756661891937256e-01 -6.462641060352325439e-02 3.938531577587127686e-01 3.394147753715515137e-01 -6.130094826221466064e-02 -3.693603873252868652e-01 3.856556862592697144e-02 1.334640830755233765e-01 -2.374933846294879913e-02 -2.022221386432647705e-01 9.788026660680770874e-02 3.788151443004608154e-01 1.066955626010894775e-01 -6.512465327978134155e-02 -6.972728669643402100e-02 1.210790276527404785e-01 8.850780874490737915e-02 1.480684727430343628e-01 6.501518189907073975e-03 8.830468868836760521e-04
-7.405430078506469727e-02 -1.093840412795543671e-02 -2.295494228601455688e-01 8.710382506251335144e-03 -7.192137837409973145e-02 3.270810246467590332e-01 2.476878613233566284e-01 -1.143655031919479370e-01 3.812679648399353027e-01 -1.180875152349472046e-01 -2.401099912822246552e-02 6.742297112941741943e-02 -1.988523900508880615e-01 -1.625468730926513672e-01 1.047995239496231079e-01 3.055948019027709961e-01 -1.412295550107955933e-01 -2.245108783245086670e-02 -1.644589602947235107e-01 -1.962639391422271729e-01 1.402052789926528931e-01 1.266112923622131348e-01 1.963757276535034180e-01 1.958858221769332886e-01 2.987409755587577820e-02 3.019585087895393372e-02 3.414793908596038818e-01 2.212873660027980804e-02 6.655352562665939331e-02 2.265847623348236084e-01 8.898122608661651611e-02 -1.976067125797271729e-01
7.075016200542449951e-02 -1.044041588902473450e-01 -7.639794796705245972e-02 -2.868203818798065186e-01 1.457779761403799057e-02 -5.739333853125572205e-02 3.895297646522521973e-01 -1.317751705646514893e-01 -4.101337492465972900e-02 3.025998771190643311e-01 -3.278883174061775208e-02 -2.798225879669189453e-01 4.516414925456047058e-02 1.895811408758163452e-01 1.486744582653045654e-01 1.881745606660842896e-01 1.273771822452545166e-01 -2.238931208848953247e-01 -2.313024550676345825e-01 4.546896554529666901e-03 -3.247647881507873535e-01 2.976816333830356598e-02 -6.073385477066040039e-02 7.491010427474975586e-02 -1.438210904598236084e-01 6.203455850481987000e-02 3.267457187175750732e-01 1.426044702529907227e-01 2.104734182357788086e-01 1.424563974142074585e-01 2.637177892029285431e-02 -5.305650085210800171e-02
5.387631827034056187e-04 5.494239181280136108e-02 1.111098155379295349e-01 -7.581951469182968140e-02 1.774282604455947876e-01 -2.601300179958343506e-02 -5.058343335986137390e-02 -1.596256904304027557e-02 3.870446979999542236e-01 -7.018987834453582764e-02 7.352484762668609619e-02 -5.723701044917106628e-02 -9.630449861288070679e-02 -5.019515380263328552e-02 3.289957046508789062e-01 2.459435909986495972e-01 -2.712189555168151855e-01 1.919544637203216553e-01 -3.695428371429443359e-01 -2.513518370687961578e-02 -1.832503378391265869e-01 -1.631783545017242432e-01 -1.468646377325057983e-01 -4.762325063347816467e-02 -1.930078566074371338e-01 1.993124559521675110e-02 1.508539617061614990e-01 3.133756667375564575e-02 -2.791925668716430664e-01 2.212457954883575439e-01 2.082953900098800659e-01 -1.914810985326766968e-01
1.747658997774124146e-01 -2.227115444839000702e-02 -1.263286918401718140e-01 -3.640473634004592896e-02 3.501823842525482178e-01 1.028342545032501221e-01 8.900182694196701050e-02 -1.580968797206878662e-01 1.467988044023513794e-01 -2.098467499017715454e-01 -1.563476026058197021e-01 -1.515854299068450928e-01 -1.493293642997741699e-01 3.063326776027679443e-01 3.053661286830902100e-01 8.016888797283172607e-02 9.847708046436309814e-03 -7.818073779344558716e-02 -1.813513338565826416e-01 6.224075332283973694e-02 -1.167125031352043152e-01 2.351765483617782593e-01 -1.655246764421463013e-01 -6.012481451034545898e-02 2.921819984912872314e-01 2.156411409378051758e-01 -2.781023979187011719e-01 1.434296071529388428e-01 5.114253610372543335e-03 2.513566017150878906e-01 1.437943577766418457e-01 1.237393356859683990e-02
-3.160786628723144531e-01 -6.319947424344718456e-04 -3.212413191795349121e-01 -6.184776127338409424e-02 -2.268888428807258606e-02 2.128574065864086151e-03 -1.772902160882949829e-01 -1.410942822694778442e-01 2.022137194871902466e-01 4.776845499873161316e-02 -3.461736142635345459e-01 -5.522342771291732788e-02 1.218783333897590637e-01 9.337284415960311890e-02 3.899670243263244629e-01 4.664599522948265076e-02 2.501175403594970703e-01 -1.120534911751747131e-02 -1.529912948608398438e-01 1.014704406261444092e-01 -3.705293238162994385e-01 2.060961872339248657e-01 -8.109095692634582520e-02 1.336688846349716187e-01 1.303613781929016113e-01 3.607736155390739441e-02 -1.079035177826881409e-01 1.060203388333320618e-01 3.376813977956771851e-02 4.672748595476150513e-02 -2.936532907187938690e-02 -2.266498804092407227e-01
-3.397092223167419434e-01 7.872120290994644165e-02 -2.563492953777313232e-01 2.337860316038131714e-01 -2.329025268554687500e-01 -1.410812605172395706e-02 7.866386324167251587e-02 -3.529980778694152832e-02 2.600431144237518311e-01 -7.292976602911949158e-03 -1.000386923551559448e-01 -1.188232228159904480e-01 -5.726826377213001251e-03 -8.200332522392272949e-02 4.216312170028686523e-01 1.242731809616088867e-01 -1.240699291229248047e-01 -3.415445610880851746e-02 -1.566975414752960205e-01 3.996886685490608215e-02 -2.367761880159378052e-01 2.081580311059951782e-01 -1.279174070805311203e-02 2.327945381402969360e-01 1.686736941337585449e-01 -2.138593196868896484e-01 -1.794747859239578247e-01 -7.485634833574295044e-02 1.712035536766052246e-01 2.557888925075531006e-01 3.302267566323280334e-02 9.221805259585380554e-03
-1.152265518903732300e-01 1.418481320142745972e-01 -2.336130440235137939e-01 9.778704494237899780e-03 -1.222528442740440369e-01 9.811133146286010742e-02 -6.075331568717956543e-02 2.158923447132110596e-02 1.695599257946014404e-01 2.245529554784297943e-02 -2.318270057439804077e-01 7.011759094893932343e-03 -1.544737815856933594e-01 2.171761691570281982e-01 -9.349447488784790039e-02 5.115123987197875977e-01 -7.310794293880462646e-02 -2.378822118043899536e-01 -3.696618378162384033e-01 3.553395271301269531e-01 -1.521270871162414551e-01 1.525974273681640625e-01 -1.344987303018569946e-01 -6.181352958083152771e-02 -2.736711874604225159e-02 -1.675721555948257446e-01 -1.945601031184196472e-02 -4.823935031890869141e-02 9.420803934335708618e-02 8.837279677391052246e-02 1.222817823290824890e-01 -4.878715798258781433e-02
-1.226795315742492676e-01 -3.417229279875755310e-02 2.121476456522941589e-02 -3.134842216968536377e-01 1.987100541591644287e-01 -4.860935732722282410e-02 -1.892665624618530273e-01 8.854372426867485046e-03 3.078362047672271729e-01 1.951899006962776184e-02 -3.783767670392990112e-02 -2.248652726411819458e-01 1.716065853834152222e-01 5.968892946839332581e-02 4.273562729358673096e-01 4.529087990522384644e-02 -1.517674326896667480e-01 -2.711487114429473877e-01 -2.101072967052459717e-01 6.646003574132919312e-02 -8.536466956138610840e-02 2.398577146232128143e-02 2.352042645215988159e-01 1.894289851188659668e-01 1.334228785708546638e-03 1.864558830857276917e-02 2.320596426725387573e-01 1.298188120126724243e-01 -2.662255167961120605e-01 3.323739394545555115e-02 1.777869910001754761e-01 1.537774503231048584e-01
1.973513513803482056e-01 -1.597587764263153076e-02 9.729596972465515137e-02 -3.730587288737297058e-02 2.198399603366851807e-01 1.546416729688644409e-01 1.527517884969711304e-01 -4.341272413730621338e-01 1.397174447774887085e-01 -1.301541626453399658e-01 -3.412490487098693848e-01 -6.940049678087234497e-02 1.974188387393951416e-01 1.153429001569747925e-01 -1.684228144586086273e-02 1.353047937154769897e-01 1.165405809879302979e-01 -1.710058450698852539e-01 3.567144274711608887e-02 3.610488399863243103e-02 -2.124474048614501953e-01 7.642585784196853638e-02 1.509065479040145874e-01 3.550900220870971680e-01 1.049873828887939453e-01 2.158506214618682861e-01 1.492208093404769897e-01 -7.915864884853363037e-02 8.342165499925613403e-02 3.140312433242797852e-01 1.666192337870597839e-02 7.846465334296226501e-03
-9.194327518343925476e-03 8.595313876867294312e-03 -9.972450137138366699e-02 -1.876762360334396362e-01 4.618781432509422302e-02 1.743602007627487183e-01 8.078218996524810791e-02 -8.903035521507263184e-02 8.092442527413368225e-03 -1.864740997552871704e-02 -1.186041235923767090e-01 -2.111719995737075806e-01 -3.036479055881500244e-01 -8.214748650789260864e-02 3.411717712879180908e-01 4.856384098529815674e-01 2.675592713057994843e-02 2.190311402082443237e-01 -1.687782630324363708e-02 6.250125914812088013e-02 -1.027243733406066895e-01 4.151810407638549805e-01 4.502768069505691528e-02 1.534912139177322388e-01 2.455414980649948120e-01 1.490822248160839081e-02 -1.105390340089797974e-01 5.188434198498725891e-02 -5.663919821381568909e-02 9.422833472490310669e-02 1.751059144735336304e-01 1.336087882518768311e-01
-4.067631065845489502e-02 9.116169996559619904e-03 -5.536610260605812073e-02 -1.549659203737974167e-02 -7.443384826183319092e-02 4.085368663072586060e-02 1.510888189077377319e-01 -2.496218979358673096e-01 1.737336367368698120e-01 1.204647570848464966e-01 -2.064021378755569458e-01 -1.507842242717742920e-01 -2.557998001575469971e-01 1.146739870309829712e-01 8.501846343278884888e-02 1.942951828241348267e-01 1.682762354612350464e-01 1.180565580725669861e-01 -4.814724624156951904e-01 -7.484041899442672729e-02 4.077015444636344910e-03 -4.404577612876892090e-02 1.421980466693639755e-02 3.341697528958320618e-02 1.309741660952568054e-02 2.193545922636985779e-02 -6.765621155500411987e-02 8.475024998188018799e-02 -9.868631511926651001e-02 5.917605161666870117e-01 -1.026391759514808655e-01 -5.656498670578002930e-02
-9.691567718982696533e-02 1.861058920621871948e-01 -1.793970018625259399e-01 -1.204524338245391846e-01 -1.277870684862136841e-01 -2.239623479545116425e-02 1.802564710378646851e-01 -1.880082190036773682e-01 2.350402325391769409e-01 -1.861658245325088501e-01 -3.494178876280784607e-02 -4.414036124944686890e-02 1.301858276128768921e-01 1.650112122297286987e-02 4.349852800369262695e-01 6.313260644674301147e-02 -1.252291258424520493e-02 -8.316733688116073608e-02 -2.678772509098052979e-01 1.207834389060735703e-02 -2.975899279117584229e-01 3.225023448467254639e-01 2.373856157064437866e-01 -7.651185989379882812e-02 -4.746543243527412415e-02 -2.163792401552200317e-01 5.628990381956100464e-02 -2.508995831012725830e-01 1.524953991174697876e-01 1.611604988574981689e-01 7.802563160657882690e-02 -1.298489123582839966e-01
1.067427247762680054e-01 -5.879553500562906265e-03 -5.601434782147407532e-02 -6.690824031829833984e-02 -7.284568250179290771e-02 -8.296512812376022339e-02 -1.884715706110000610e-01 -1.399094015359878540e-01 8.400606364011764526e-02 -6.607751548290252686e-02 1.649340093135833740e-01 -1.907883882522583008e-01 3.566471934318542480e-01 -1.892039328813552856e-01 1.856000572443008423e-01 1.345754116773605347e-01 -2.653599344193935394e-02 1.948753558099269867e-02 -2.155082076787948608e-01 2.466102093458175659e-01 -2.589807212352752686e-01 1.749016903340816498e-02 7.503747940063476562e-02 2.090053558349609375e-01 1.550769209861755371e-01 -2.323578000068664551e-01 1.317551285028457642e-01 2.092142403125762939e-01 -2.221123501658439636e-02 4.314414262771606445e-01 2.665646970272064209e-01 -3.457575663924217224e-02
-8.301571011543273926e-02 1.997326910495758057e-01 -2.615966796875000000e-01 6.905869394540786743e-02 3.907744772732257843e-03 1.743687689304351807e-01 3.647003769874572754e-01 -9.748136252164840698e-02 3.114191293716430664e-01 -1.413293629884719849e-01 -1.050837114453315735e-01 -1.240245103836059570e-01 2.922754175961017609e-02 1.114729940891265869e-01 4.210973680019378662e-01 8.744762092828750610e-02 1.736736297607421875e-02 -9.672125428915023804e-02 -7.811551541090011597e-02 2.993491291999816895e-01 -1.749240309000015259e-01 3.111129105091094971e-01 1.322136670351028442e-01 2.909383736550807953e-02 -1.390295773744583130e-01 -5.292763933539390564e-02 1.622305214405059814e-01 -3.181207552552223206e-02 1.210632920265197754e-01 1.122099757194519043e-01 1.176949366927146912e-01 -1.542971879243850708e-01
-1.764932647347450256e-02 -1.346108615398406982e-01 3.664604201912879944e-02 -1.021155640482902527e-01 6.170026957988739014e-02 6.113197654485702515e-02 -9.929468482732772827e-02 -1.419829875230789185e-01 3.872305154800415039e-01 2.543846964836120605e-01 -5.595355108380317688e-02 -1.699724644422531128e-01 2.239045798778533936e-01 -2.904703281819820404e-02 2.112864553928375244e-01 2.195012867450714111e-01 -1.303831040859222412e-01 1.082699373364448547e-02 -2.690788805484771729e-01 1.004222556948661804e-01 -2.912785112857818604e-01 -9.480236470699310303e-02 3.833504021167755127e-01 1.999805271625518799e-01 8.283330500125885010e-02 -2.865466475486755371e-01 1.738000363111495972e-01 9.646136313676834106e-02 1.512251794338226318e-01 -5.462626367807388306e-02 8.165870606899261475e-02 -1.915196143090724945e-02
-2.752136588096618652e-01 -4.556139931082725525e-02 4.621328413486480713e-02 1.911989040672779083e-02 2.147931419312953949e-02 1.499525308609008789e-01 1.124356761574745178e-01 -3.993824869394302368e-02 8.123456686735153198e-02 1.598541438579559326e-01 5.100721493363380432e-02 -1.289733797311782837e-01 1.046207547187805176e-01 -5.771533772349357605e-02 4.255413413047790527e-01 2.977493703365325928e-01 1.589812338352203369e-01 -6.354267150163650513e-02 -4.592388570308685303e-01 1.471025347709655762e-01 -6.167907267808914185e-02 -1.475684437900781631e-02 1.885614730417728424e-02 1.099443063139915466e-01 3.160872161388397217e-01 -1.471660435199737549e-01 -2.055153995752334595e-02 -1.719612032175064087e-01 -4.019804298877716064e-02 5.711862072348594666e-02 3.693586215376853943e-02 -3.331205248832702637e-01
-1.046265959739685059e-01 -1.044978946447372437e-01 -1.242919042706489563e-01 1.547401696443557739e-01 -4.817913472652435303e-02 2.758445739746093750e-01 -8.689276129007339478e-02 7.989330589771270752e-02 1.684192717075347900e-01 1.855839192867279053e-01 -2.032664269208908081e-01 7.537878304719924927e-02 1.789599359035491943e-01 1.092782393097877502e-01 3.883674740791320801e-01 1.495345979928970337e-01 1.932335495948791504e-01 -1.967506706714630127e-01 -4.807622432708740234e-01 2.436843067407608032e-01 -2.886795401573181152e-01 -3.750404343008995056e-02 -6.540763378143310547e-02 1.038181632757186890e-01 1.438292860984802246e-01 -5.737139284610748291e-02 -2.043363079428672791e-02 3.908535465598106384e-02 1.189195364713668823e-01 7.549817860126495361e-02 -1.513514108955860138e-02 -8.410859853029251099e-02
3.427183926105499268e-01 -1.681494116783142090e-01 -6.180636584758758545e-02 1.155048608779907227e-01 2.197615951299667358e-01 -8.846985548734664917e-02 9.347008168697357178e-02 -2.124157994985580444e-01 1.651871018111705780e-02 -1.780992299318313599e-01 -1.044645458459854126e-01 -3.136113882064819336e-01 -6.458694487810134888e-02 2.679532468318939209e-01 2.117603421211242676e-01 1.234711110591888428e-01 -5.655988305807113647e-02 4.234777390956878662e-02 -2.176997512578964233e-01 8.889406174421310425e-02 -1.290719211101531982e-01 3.467417061328887939e-01 -8.084060251712799072e-02 6.926652044057846069e-03 2.179034799337387085e-01 1.801424771547317505e-01 1.549212355166673660e-02 6.266543269157409668e-02 1.302165687084197998e-01 2.868455648422241211e-01 1.113254725933074951e-01 -2.243296355009078979e-01
-2.104751318693161011e-01 -9.149876236915588379e-02 -3.437952324748039246e-02 1.058082580566406250e-01 -6.643169373273849487e-02 7.442221394740045071e-04 -2.869180440902709961e-01 -3.225638270378112793e-01 3.698663413524627686e-02 1.290065348148345947e-01 1.893130391836166382e-01 -9.090367704629898071e-02 1.495283842086791992e-01 8.649459481239318848e-02 1.538567692041397095e-01 3.512637615203857422e-01 -2.906922623515129089e-02 -8.802610635757446289e-02 -4.585171639919281006e-01 -1.316948235034942627e-01 -8.809870341792702675e-04 1.583785414695739746e-01 2.165172845125198364e-01 -9.447755292057991028e-03 3.899757564067840576e-02 2.487787604331970215e-01 2.363513112068176270e-01 1.575652696192264557e-02 9.043090790510177612e-02 2.162549495697021484e-01 -1.438935250043869019e-01 4.190555587410926819e-02
1.013170033693313599e-01 -2.470907941460609436e-02 8.103020489215850830e-02 -7.052094489336013794e-02 -1.420433521270751953e-01 6.053120270371437073e-02 -3.667981624603271484e-01 -2.520542144775390625e-01 4.715409278869628906e-01 1.174681186676025391e-01 3.745200112462043762e-02 -1.210146769881248474e-01 2.348346635699272156e-02 -1.904436387121677399e-02 1.059136912226676941e-01 2.748638764023780823e-02 -1.200211048126220703e-01 -6.648044288158416748e-02 -5.001093149185180664e-01 8.870811760425567627e-02 -1.842636018991470337e-01 1.306411027908325195e-01 2.053286880254745483e-01 -9.530290961265563965e-02 -1.974260509014129639e-01 3.452655300498008728e-02 1.403726339340209961e-01 4.156155511736869812e-02 -1.645663939416408539e-02 1.839731484651565552e-01 7.561606913805007935e-02 -1.004329994320869446e-01
-6.559473276138305664e-02 4.191114380955696106e-02 -2.735605090856552124e-02 2.719258144497871399e-02 6.990756094455718994e-02 2.022379934787750244e-01 -2.263716887682676315e-03 1.267403364181518555e-01 3.784175813198089600e-01 2.026425451040267944e-01 -8.527162671089172363e-02 -9.831210225820541382e-02 1.087315008044242859e-01 -1.790295988321304321e-01 3.118627369403839111e-01 1.837465465068817139e-01 -1.873000264167785645e-01 -1.413170397281646729e-01 -3.756451308727264404e-01 2.769438028335571289e-01 -1.934635639190673828e-01 6.653814762830734253e-02 1.491739451885223389e-01 2.507644295692443848e-01 3.300366923213005066e-02 -9.413442760705947876e-02 -2.072478830814361572e-02 -2.492910772562026978e-01 1.452504247426986694e-01 3.407134860754013062e-02 4.024205729365348816e-02 -2.413455545902252197e-01
-8.197368681430816650e-02 2.617541849613189697e-01 8.240398764610290527e-02 -7.916949689388275146e-02 -2.921855263411998749e-02 7.560697197914123535e-02 2.382551729679107666e-01 -1.583973467350006104e-01 5.375123023986816406e-02 -1.604232490062713623e-01 -3.277899324893951416e-01 -4.832738935947418213e-01 -1.393169313669204712e-01 6.240245699882507324e-02 2.497027069330215454e-02 1.446215510368347168e-01 -5.448818579316139221e-02 -4.711219295859336853e-02 -3.288845717906951904e-01 1.683859974145889282e-01 -7.461997121572494507e-02 2.032722085714340210e-01 2.208791077136993408e-01 -7.217185199260711670e-02 2.000007480382919312e-01 1.148835569620132446e-01 6.737217307090759277e-02 8.782351016998291016e-02 1.655611097812652588e-01 1.815400421619415283e-01 1.288992613554000854e-01 1.542409956455230713e-01
-6.189192086458206177e-02 -7.373327016830444336e-02 5.879310145974159241e-02 -2.512997388839721680e-01 1.083774939179420471e-01 -6.755324453115463257e-02 -3.288993239402770996e-01 -1.529513299465179443e-02 4.135100841522216797e-01 9.102928452193737030e-03 -2.297080308198928833e-02 -1.451068222522735596e-01 1.588621288537979126e-01 1.344688683748245239e-01 4.679384529590606689e-01 1.173228025436401367e-01 -2.210850454866886139e-02 -2.512683868408203125e-01 -1.170796807855367661e-02 1.147656440734863281e-01 -1.057784482836723328e-01 1.482423394918441772e-01 1.078053638339042664e-01 8.594499528408050537e-02 -7.126285135746002197e-02 5.644882097840309143e-02 2.652955055236816406e-01 1.193747222423553467e-01 -2.002993226051330566e-01 1.587222963571548462e-01 1.622284054756164551e-01 -1.306362599134445190e-01
-3.129565119743347168e-01 -1.415831893682479858e-01 -1.487065106630325317e-02 1.354019194841384888e-01 2.568317949771881104e-01 -2.301957607269287109e-01 -2.941975137218832970e-03 -4.437400028109550476e-02 3.255401849746704102e-01 8.020948618650436401e-03 4.669884219765663147e-03 -1.510180439800024033e-02 -9.940306097269058228e-02 1.914854794740676880e-01 2.410967648029327393e-01 4.278441425412893295e-03 -2.687469869852066040e-02 -1.119350641965866089e-01 -3.362973630428314209e-01 -2.657908573746681213e-02 -5.065765976905822754e-01 6.577427685260772705e-02 7.402344048023223877e-02 9.348367154598236084e-02 -2.244612127542495728e-01 -5.166847258806228638e-02 1.777120977640151978e-01 6.221164390444755554e-02 -1.652311068028211594e-03 7.771934568881988525e-02 6.855307519435882568e-02 -1.734280437231063843e-01
2.026596218347549438e-01 -1.328462809324264526e-01 -1.531185954809188843e-01 1.450006365776062012e-01 5.674926191568374634e-02 1.743734776973724365e-01 5.614755302667617798e-02 -1.313548535108566284e-01 1.578727662563323975e-01 1.770222000777721405e-02 -1.321690827608108521e-01 -4.492335617542266846e-01 1.511034741997718811e-02 1.699456423521041870e-01 2.862337417900562286e-02 2.063102275133132935e-01 2.063314430415630341e-02 -4.479646682739257812e-02 -1.215941384434700012e-01 1.044447645545005798e-01 -3.422514796257019043e-01 1.601865291595458984e-01 4.725779965519905090e-02 3.971017524600028992e-02 2.667043805122375488e-01 1.687690913677215576e-01 1.298948749899864197e-02 3.155832588672637939e-01 3.420830070972442627e-01 1.311194747686386108e-01 -1.280549019575119019e-01 -3.237957879900932312e-02
1.257651448249816895e-01 1.038872674107551575e-01 9.278325736522674561e-02 -1.488444954156875610e-01 1.866644620895385742e-01 -1.498013883829116821e-01 -1.559357740916311741e-03 -4.066673219203948975e-01 3.626007735729217529e-01 -1.603196188807487488e-02 -2.558837234973907471e-01 -1.620098799467086792e-01 -2.097346819937229156e-02 1.379948854446411133e-01 7.745397090911865234e-02 9.490033611655235291e-03 1.239643339067697525e-02 -9.773795306682586670e-02 -5.179542675614356995e-02 -1.581205725669860840e-01 -1.749901026487350464e-01 2.063919752836227417e-01 8.063665777444839478e-02 4.004552066326141357e-01 1.334213558584451675e-02 2.221540659666061401e-01 -6.899512559175491333e-02 -9.163875877857208252e-02 1.857588142156600952e-01 2.518088221549987793e-01 -1.630484908819198608e-01 7.915976643562316895e-02
2.298203296959400177e-02 -1.497886609286069870e-02 -7.469811290502548218e-02 7.207360863685607910e-02 -3.481439501047134399e-02 3.630762547254562378e-02 1.132654100656509399e-01 5.622455105185508728e-02 8.588766306638717651e-02 -8.458518423140048981e-03 -2.569667994976043701e-01 -4.365263879299163818e-01 -3.022155165672302246e-01 3.597106039524078369e-02 1.183141320943832397e-01 4.051357880234718323e-02 -1.228563021868467331e-02 1.640934795141220093e-01 -3.807803392410278320e-01 -1.436726748943328857e-01 -2.358140349388122559e-01 1.554531306028366089e-01 6.805974990129470825e-04 2.206913679838180542e-01 8.770168572664260864e-02 -3.874538093805313110e-02 -4.516288265585899353e-02 1.105930656194686890e-01 -7.409664988517761230e-02 4.922271668910980225e-01 5.932860076427459717e-02 4.118346795439720154e-02
-1.611567102372646332e-02 2.167295068502426147e-01 -1.299116462469100952e-01 -1.079590022563934326e-01 -1.300340145826339722e-01 1.644581109285354614e-01 2.179304808378219604e-01 -1.632060408592224121e-01 1.509619802236557007e-01 5.573587957769632339e-03 1.447416469454765320e-02 4.468090087175369263e-02 1.288638561964035034e-01 2.494347747415304184e-03 2.942193150520324707e-01 4.012062251567840576e-01 4.027908667922019958e-03 -5.998484790325164795e-02 -3.209519386291503906e-01 2.469173222780227661e-01 7.481841742992401123e-02 -2.628875374794006348e-01 1.303920298814773560e-01 1.155915558338165283e-01 -8.770475536584854126e-02 1.795078814029693604e-01 2.725448906421661377e-01 -1.632216423749923706e-01 1.335394829511642456e-01 3.863028064370155334e-02 1.995089650154113770e-01 2.105972468852996826e-01
1.092577651143074036e-01 3.899085521697998047e-02 -7.863408327102661133e-02 4.923137649893760681e-02 -2.875201217830181122e-02 -1.791829988360404968e-02 1.202432513236999512e-01 1.927522271871566772e-01 1.937120854854583740e-01 -1.544355452060699463e-01 -2.344371527433395386e-01 -4.437128901481628418e-01 -8.078816533088684082e-02 5.835667252540588379e-02 1.632165759801864624e-01 1.331831216812133789e-01 7.340235263109207153e-02 1.897519230842590332e-01 -2.901352047920227051e-01 -1.508573293685913086e-01 -2.771070599555969238e-01 2.373515218496322632e-01 6.683188676834106445e-02 2.013910710811614990e-01 -6.053308397531509399e-02 -5.809312686324119568e-02 2.454086765646934509e-02 8.658855408430099487e-02 -6.421903520822525024e-02 3.578128814697265625e-01 -7.312809675931930542e-02 -2.802315056324005127e-01
-1.780391037464141846e-01 1.026588529348373413e-01 -7.852543890476226807e-02 -8.763706684112548828e-02 -8.643922954797744751e-02 1.273345351219177246e-01 2.898494005203247070e-01 3.117475472390651703e-02 2.206328809261322021e-01 1.302094310522079468e-01 -1.166324615478515625e-01 1.649698615074157715e-01 2.465253919363021851e-01 1.202703267335891724e-01 4.906570017337799072e-01 1.692389547824859619e-01 1.601310372352600098e-01 -2.353606820106506348e-01 -1.511742025613784790e-01 1.952197253704071045e-01 -1.509360820055007935e-01 9.468879550695419312e-02 1.005801856517791748e-01 -8.831904828548431396e-02 1.790091544389724731e-01 -5.424070637673139572e-03 1.569540202617645264e-01 2.533156573772430420e-01 9.401449561119079590e-02 4.592195898294448853e-02 3.198404610157012939e-02 -2.442456036806106567e-01
-4.204557463526725769e-02 6.724625825881958008e-02 2.185026742517948151e-02 -6.140398234128952026e-02 -2.374578416347503662e-01 9.942220151424407959e-02 5.226342007517814636e-02 -2.296538501977920532e-01 -2.137190103530883789e-02 2.289672940969467163e-02 -2.073820829391479492e-01 -4.093830585479736328e-01 -1.598368287086486816e-01 2.033788263797760010e-01 1.945388019084930420e-01 1.316740065813064575e-01 -2.864305078983306885e-01 -1.143293827772140503e-01 -2.813188433647155762e-01 -1.583046764135360718e-01 -1.229105815291404724e-01 1.390313506126403809e-01 2.523083612322807312e-02 2.592729926109313965e-01 1.225027740001678467e-01 -1.799719631671905518e-01 5.717263370752334595e-02 8.567371964454650879e-02 -1.006948668509721756e-02 1.762853115797042847e-01 3.656142354011535645e-01 -9.784885495901107788e-02
-1.142371818423271179e-01 2.061510980129241943e-01 -1.132651343941688538e-01 6.917012482881546021e-02 1.956972628831863403e-01 -1.591870337724685669e-01 -1.024076342582702637e-01 -2.773429751396179199e-01 3.462847769260406494e-01 -2.899836897850036621e-01 -3.255781531333923340e-02 -6.447334587574005127e-02 -2.159556597471237183e-01 1.315203607082366943e-01 -1.195445191115140915e-02 9.638261049985885620e-02 7.753143459558486938e-02 -1.094777211546897888e-01 -2.236874401569366455e-01 4.606954008340835571e-02 -8.446897566318511963e-02 -1.749720275402069092e-01 1.871968358755111694e-01 2.672378718852996826e-01 -7.515771687030792236e-02 4.592990875244140625e-02 1.545775532722473145e-01 -1.945169083774089813e-02 5.995049700140953064e-02 4.645794034004211426e-01 1.406405568122863770e-01 8.719964325428009033e-02
-1.230304539203643799e-01 1.404550075531005859e-01 9.661478106863796711e-04 9.430023841559886932e-03 -2.661168016493320465e-02 -1.708138138055801392e-01 -2.850779332220554352e-02 3.428738797083497047e-03 1.952181607484817505e-01 -5.115087609738111496e-03 -2.682521641254425049e-01 -4.193358123302459717e-01 -2.582659125328063965e-01 1.105424463748931885e-01 2.297094762325286865e-01 8.602207899093627930e-02 1.818516999483108521e-01 1.438313424587249756e-01 -4.109183847904205322e-01 -2.548751421272754669e-03 -1.312389969825744629e-01 -9.333468042314052582e-03 -4.577111080288887024e-02 2.369904518127441406e-01 1.827288419008255005e-02 8.167031407356262207e-02 -4.238366335630416870e-02 2.411365956068038940e-01 3.829445689916610718e-02 3.435702621936798096e-01 -1.359538286924362183e-01 -7.864661514759063721e-02
-8.134709298610687256e-02 6.938482820987701416e-02 -2.171719670295715332e-01 2.246725708246231079e-01 1.891182065010070801e-01 2.881136536598205566e-01 -3.893891721963882446e-02 -6.508615612983703613e-02 2.258272469043731689e-01 1.450743526220321655e-01 -8.432891219854354858e-02 6.540903449058532715e-02 2.681091725826263428e-01 -5.262778326869010925e-02 2.634577453136444092e-01 2.581654191017150879e-01 2.979862093925476074e-01 -3.262130916118621826e-02 -3.537816703319549561e-01 2.733922302722930908e-01 -3.178652822971343994e-01 2.812712825834751129e-02 -5.911235883831977844e-02 6.121161393821239471e-03 4.415902867913246155e-02 -1.114883050322532654e-01 1.241315305233001709e-01 -8.786538615822792053e-03 6.637423485517501831e-02 7.842960767447948456e-03 1.050052233040332794e-02 -2.066030800342559814e-01
-2.353811562061309814e-01 7.269810885190963745e-02 -1.845940575003623962e-02 -2.106747627258300781e-01 -1.934791505336761475e-01 1.530080139636993408e-01 6.228713784366846085e-03 8.792380243539810181e-02 1.769890636205673218e-01 8.847937919199466705e-03 -1.106723695993423462e-01 -2.084479779005050659e-01 2.541061341762542725e-01 3.154872357845306396e-01 5.724777579307556152e-01 -3.437982872128486633e-02 9.608668833971023560e-02 -1.875020563602447510e-01 -1.374205350875854492e-01 7.774201035499572754e-02 -1.928925365209579468e-01 2.137886434793472290e-01 -3.717874735593795776e-02 -1.652188785374164581e-02 -1.778495125472545624e-02 8.977768570184707642e-02 6.477712839841842651e-02 -1.125097125768661499e-01 5.899869278073310852e-02 1.918580681085586548e-01 -1.224035322666168213e-01 -1.070693880319595337e-01
-1.047347262501716614e-01 2.475809603929519653e-01 3.527943417429924011e-02 9.333329647779464722e-02 1.272313743829727173e-01 1.172748059034347534e-01 -2.225732989609241486e-02 5.477207899093627930e-02 9.212803095579147339e-02 -4.608110524713993073e-03 1.304256170988082886e-01 -3.857398033142089844e-01 1.119945794343948364e-01 4.752430692315101624e-02 4.341078698635101318e-01 2.528122365474700928e-01 1.155175417661666870e-01 1.481386180967092514e-02 -2.879650294780731201e-01 -1.866967827081680298e-01 -2.606513500213623047e-01 8.594875689595937729e-04 2.051541507244110107e-01 2.280571497976779938e-02 -3.908692300319671631e-02 -2.836807668209075928e-01 -2.370132831856608391e-03 7.236579805612564087e-02 2.629140913486480713e-01 2.031468749046325684e-01 -1.298037078231573105e-02 5.625588446855545044e-02
-3.249942660331726074e-01 -2.438573688268661499e-01 -2.596519589424133301e-01 -3.852759674191474915e-02 -1.058360636234283447e-01 -7.008937746286392212e-02 -4.801203310489654541e-02 -1.906113177537918091e-01 2.046527415513992310e-01 2.234061658382415771e-01 -6.791155040264129639e-02 -1.905854791402816772e-01 -2.752044051885604858e-02 1.354865729808807373e-01 4.242474734783172607e-01 8.341623097658157349e-02 4.532270878553390503e-02 -7.295113056898117065e-02 -8.312717080116271973e-02 1.744302511215209961e-01 -2.242240607738494873e-01 1.078707650303840637e-01 1.143573820590972900e-01 4.593097046017646790e-02 -1.331419646739959717e-01 2.405661642551422119e-01 -4.430250078439712524e-02 4.145091399550437927e-02 1.881447136402130127e-01 1.851801574230194092e-01 -2.674898505210876465e-02 -3.177640140056610107e-01
-1.193380877375602722e-01 1.219805255532264709e-01 -1.813465356826782227e-01 -1.141847670078277588e-01 -3.212700039148330688e-02 -1.427453849464654922e-02 2.532513141632080078e-01 -1.989465653896331787e-01 3.405603766441345215e-01 -2.088398486375808716e-01 -4.325821995735168457e-02 -1.665289849042892456e-01 -1.071466952562332153e-01 2.650177776813507080e-01 1.027491316199302673e-01 1.447704732418060303e-01 7.749208807945251465e-02 5.168874561786651611e-02 -2.133997976779937744e-01 2.446257621049880981e-01 -3.647165372967720032e-02 3.458437025547027588e-01 1.056203544139862061e-01 1.907557062804698944e-02 -1.811053790152072906e-02 -4.256466329097747803e-01 1.371197253465652466e-01 -1.163979768753051758e-01 1.498766690492630005e-01 1.301769465208053589e-01 6.445825845003128052e-02 -1.167921125888824463e-01
-2.722539603710174561e-01 -2.087474316358566284e-01 -1.246283650398254395e-01 -2.329675406217575073e-01 1.263842582702636719e-01 -7.709505502134561539e-03 -3.592386469244956970e-02 -3.878819942474365234e-01 6.889029592275619507e-02 -2.128762900829315186e-01 -2.381912916898727417e-01 -1.306009739637374878e-01 1.289790961891412735e-02 1.205591950565576553e-02 9.779608994722366333e-02 9.766617417335510254e-02 1.470140665769577026e-01 -5.387972109019756317e-03 -2.392045706510543823e-01 -5.651567503809928894e-02 -1.759193837642669678e-01 -1.806342601776123047e-01 3.189787566661834717e-01 1.002042964100837708e-01 1.369730830192565918e-01 2.539305090904235840e-01 1.731689423322677612e-01 1.489819288253784180e-01 8.664807677268981934e-02 2.235561758279800415e-01 -2.161282449960708618e-01 -6.641204655170440674e-02
2.857003919780254364e-02 5.285254679620265961e-03 -1.313753575086593628e-01 -2.379714697599411011e-01 1.788235902786254883e-01 -7.568616420030593872e-02 2.012030780315399170e-01 -2.463213950395584106e-01 6.381966918706893921e-02 6.843917816877365112e-02 -3.472784757614135742e-01 -2.008111327886581421e-01 1.439315974712371826e-01 3.527540266513824463e-01 2.133799344301223755e-02 1.012724712491035461e-01 4.098220542073249817e-02 1.412019282579421997e-01 -2.110457420349121094e-01 -6.949195265769958496e-02 7.340331375598907471e-02 -2.010582387447357178e-02 1.379154026508331299e-01 2.851311266422271729e-01 2.489243149757385254e-01 2.161414735019207001e-02 2.179582417011260986e-01 -3.300593495368957520e-01 -2.428963594138622284e-02 2.405745387077331543e-01 -7.994493097066879272e-02 4.771825391799211502e-03
2.095094770193099976e-01 -1.309857666492462158e-01 2.410530578345060349e-03 3.945006802678108215e-02 1.198475584387779236e-01 -6.435296684503555298e-02 7.047328352928161621e-02 1.527687814086675644e-02 2.498661279678344727e-01 1.382391899824142456e-01 -2.792315781116485596e-01 -2.073352932929992676e-01 1.921141445636749268e-01 -2.272085547447204590e-01 9.337883442640304565e-02 3.358405828475952148e-01 1.631727367639541626e-01 -1.128882020711898804e-01 -1.371963024139404297e-01 1.099479719996452332e-01 -1.529630422592163086e-01 1.952859014272689819e-01 3.918681144714355469e-01 3.868949413299560547e-02 1.861155964434146881e-02 2.131703943014144897e-01 1.297198385000228882e-01 -1.646090149879455566e-01 -1.540228128433227539e-01 2.615557014942169189e-01 4.890384525060653687e-02 1.732937097549438477e-01
1.169568598270416260e-01 1.357863694429397583e-01 -5.693351104855537415e-02 2.515738457441329956e-02 1.079174398910254240e-04 -2.622379735112190247e-02 8.406403660774230957e-02 -1.463848799467086792e-01 -7.683644536882638931e-03 3.707975894212722778e-02 -2.087804526090621948e-01 -4.002299606800079346e-01 -3.258100450038909912e-01 1.483583152294158936e-01 1.937184035778045654e-01 3.332813978195190430e-01 1.202539056539535522e-01 6.886084377765655518e-02 -3.489399254322052002e-01 2.466681040823459625e-02 -9.088016301393508911e-02 7.854931056499481201e-02 2.593781948089599609e-01 7.755030691623687744e-02 6.758088618516921997e-02 1.177339255809783936e-02 -3.824358433485031128e-02 9.970358014106750488e-02 1.357811242341995239e-01 3.742637932300567627e-01 1.621398031711578369e-01 1.505118906497955322e-01
-2.406357377767562866e-01 -7.893151789903640747e-02 -9.843522310256958008e-02 1.277593374252319336e-01 -9.031611680984497070e-02 -1.085791960358619690e-01 2.283971844008192420e-04 -2.999894917011260986e-01 1.127794086933135986e-01 -1.257294267416000366e-01 -1.547036021947860718e-01 -1.251255273818969727e-01 5.474323406815528870e-02 1.540711969137191772e-01 4.531172513961791992e-01 2.249596118927001953e-01 1.582194864749908447e-02 -7.954390347003936768e-02 -9.799940139055252075e-02 -5.665272008627653122e-03 -5.024725794792175293e-01 9.220025688409805298e-02 -6.632164865732192993e-02 1.175022572278976440e-01 6.603670120239257812e-02 -2.662030160427093506e-01 -6.222616881132125854e-02 -9.821940958499908447e-02 -1.370143741369247437e-01 7.563675940036773682e-02 -1.548224687576293945e-01 1.285788714885711670e-01
2.960673272609710693e-01 -6.992760300636291504e-02 -2.682352662086486816e-01 -1.256402432918548584e-01 3.387036174535751343e-02 5.481548141688108444e-03 9.613231569528579712e-02 -7.292009145021438599e-02 1.229395940899848938e-01 1.033316478133201599e-01 -2.271665781736373901e-01 -1.409334987401962280e-01 1.520332247018814087e-01 1.066859588027000427e-01 1.282312721014022827e-01 2.541266679763793945e-01 7.821919023990631104e-02 -1.382618695497512817e-01 -2.790625393390655518e-01 1.091714128851890564e-01 -2.002093046903610229e-01 2.430388033390045166e-01 -3.221375346183776855e-01 1.027509048581123352e-01 2.111811488866806030e-01 2.890020906925201416e-01 7.692775875329971313e-02 2.230807989835739136e-01 5.730481073260307312e-02 2.663286924362182617e-01 -6.672047823667526245e-02 -1.499193254858255386e-02
-6.613186746835708618e-02 1.492947190999984741e-01 -6.003607437014579773e-02 -7.345633208751678467e-02 -1.721986234188079834e-01 -8.200424909591674805e-02 1.389501094818115234e-01 -2.266680002212524414e-01 3.285113275051116943e-01 7.920320332050323486e-02 -1.154843792319297791e-01 -3.784177005290985107e-01 -1.599845439195632935e-01 1.435500234365463257e-01 2.218703366816043854e-02 3.212012052536010742e-01 -1.251065284013748169e-01 -1.578269004821777344e-01 -4.136142730712890625e-01 -1.243306845426559448e-01 -2.107692509889602661e-01 -1.119230240583419800e-01 1.333505511283874512e-01 -1.421693712472915649e-01 -1.775647550821304321e-01 -9.901161491870880127e-02 6.145465001463890076e-02 4.692537710070610046e-02 1.369325257837772369e-02 2.123150825500488281e-01 -5.354076251387596130e-02 -1.385545432567596436e-01
-8.188992738723754883e-02 6.534501165151596069e-02 -1.883478164672851562e-01 -1.130594126880168915e-02 7.428139448165893555e-02 1.868130564689636230e-01 -2.109003961086273193e-01 -3.100754022598266602e-01 2.659078836441040039e-01 -1.771319955587387085e-01 1.439722329378128052e-01 -6.687276065349578857e-02 2.355339080095291138e-01 -4.919289797544479370e-02 1.343619972467422485e-01 1.057609263807535172e-02 7.756069302558898926e-02 -1.077299639582633972e-01 -2.811048924922943115e-01 1.545863598585128784e-01 -2.534809708595275879e-01 -6.244539096951484680e-02 -4.898729734122753143e-03 1.102627441287040710e-01 1.254918128252029419e-01 -2.175098210573196411e-01 1.212701275944709778e-01 9.943003207445144653e-02 1.871869713068008423e-01 2.867529988288879395e-01 3.913530111312866211e-01 1.004380732774734497e-01
-7.298854738473892212e-02 4.116637259721755981e-02 -3.515014424920082092e-02 1.124331131577491760e-01 1.363325417041778564e-01 2.268209755420684814e-01 -1.668076664209365845e-01 -3.041316941380500793e-02 3.241325169801712036e-02 2.607545852661132812e-01 -2.643147110939025879e-01 -2.164674401283264160e-01 1.687784641981124878e-01 6.009108945727348328e-02 3.761819899082183838e-01 1.988496482372283936e-01 -1.507419645786285400e-01 -1.323094666004180908e-01 -3.529770672321319580e-01 2.941572666168212891e-01 -1.171860769391059875e-01 -1.073654145002365112e-01 -9.088353067636489868e-02 1.655164211988449097e-01 1.204199865460395813e-01 -3.083631023764610291e-02 1.599585823714733124e-02 8.197850733995437622e-02 2.148569822311401367e-01 -1.621650606393814087e-01 1.872077286243438721e-01 -1.979911774396896362e-01
-1.637535691261291504e-01 9.303687512874603271e-02 -1.195825338363647461e-01 -7.239975780248641968e-02 -3.454770892858505249e-02 -9.467949718236923218e-02 1.176473572850227356e-01 8.125912398099899292e-02 1.688560247421264648e-01 -2.209857702255249023e-01 -3.095599114894866943e-01 -4.101293385028839111e-01 -2.592161297798156738e-01 -6.556218862533569336e-02 1.805493086576461792e-01 9.031929075717926025e-02 -2.151196449995040894e-02 1.197044849395751953e-01 -3.530434668064117432e-01 1.601601764559745789e-02 -2.628747224807739258e-01 9.654314815998077393e-02 1.323754191398620605e-01 3.077317178249359131e-01 -1.781060919165611267e-02 1.199810579419136047e-02 3.228840231895446777e-02 1.253926157951354980e-01 6.345131993293762207e-02 2.348030209541320801e-01 -1.369628161191940308e-01 -1.878292262554168701e-01
-6.046397611498832703e-02 8.697004616260528564e-02 -7.377975434064865112e-02 3.573311120271682739e-02 -1.364930421113967896e-01 -9.246206283569335938e-02 4.196536839008331299e-01 -4.206984341144561768e-01 3.917320072650909424e-01 -1.000307947397232056e-01 2.167487442493438721e-01 -1.537619084119796753e-01 -9.864658117294311523e-02 1.020479351282119751e-01 1.359823942184448242e-01 4.962547495961189270e-02 1.579985618591308594e-01 -7.878422737121582031e-02 -1.885894387960433960e-01 5.642888695001602173e-02 -2.154445499181747437e-01 1.588206440210342407e-01 4.137390106916427612e-02 3.289803490042686462e-02 1.043363586068153381e-01 -2.314076870679855347e-01 2.046307921409606934e-01 -1.353293424472212791e-03 -1.901154220104217529e-01 1.783354878425598145e-01 8.792681246995925903e-02 1.604772731661796570e-02
-1.095711514353752136e-01 1.902207881212234497e-01 -2.219832688570022583e-01 6.254979968070983887e-02 -1.489200443029403687e-01 -7.322050631046295166e-03 1.205385774374008179e-01 -1.897021234035491943e-01 1.688308864831924438e-01 1.061136946082115173e-01 3.442086651921272278e-02 -1.502099782228469849e-01 9.527778625488281250e-02 2.192559838294982910e-01 6.749848276376724243e-02 3.585766553878784180e-01 -1.390171423554420471e-02 7.540892064571380615e-02 -3.856038451194763184e-01 1.859668493270874023e-01 1.239984557032585144e-01 -1.522358357906341553e-01 2.078690826892852783e-01 -9.563841670751571655e-02 1.952292211353778839e-02 2.140861237421631813e-03 -2.172844484448432922e-02 3.023479282855987549e-01 -9.300104528665542603e-02 3.840135037899017334e-01 -1.168597266077995300e-01 -1.731255799531936646e-01
4.245346039533615112e-02 1.347106695175170898e-01 2.626362489536404610e-03 -2.375111877918243408e-01 5.222167074680328369e-02 1.426963955163955688e-01 1.230262592434883118e-01 -1.345650292932987213e-02 3.491950035095214844e-01 1.704763919115066528e-01 -8.920915424823760986e-02 -1.486996412277221680e-01 1.332641243934631348e-01 -8.478247374296188354e-02 3.131709396839141846e-01 1.379456520080566406e-01 1.226443611085414886e-02 -2.731162868440151215e-02 -2.028739154338836670e-01 1.090705469250679016e-01 -2.036707550287246704e-01 -7.669685035943984985e-02 4.188975691795349121e-01 3.596898317337036133e-01 1.122776791453361511e-01 -1.051873192191123962e-01 2.155908942222595215e-01 -5.490951985120773315e-02 1.374697685241699219e-01 -4.776315391063690186e-02 1.017799377441406250e-01 -2.263504564762115479e-01
-2.012887895107269287e-01 5.642930045723915100e-02 -1.380339823663234711e-02 -7.246218621730804443e-02 1.330547034740447998e-01 1.035642065107822418e-02 1.604019552469253540e-01 -2.446547299623489380e-01 -1.160182356834411621e-01 2.403862774372100830e-02 -1.302149295806884766e-01 -2.544255852699279785e-01 -5.931483209133148193e-02 1.781838834285736084e-01 1.834135055541992188e-01 9.737747907638549805e-02 -1.280797719955444336e-01 4.502725973725318909e-02 -4.938883483409881592e-01 -1.518198549747467041e-01 -6.020954623818397522e-02 1.449179947376251221e-01 1.518385559320449829e-01 1.738354414701461792e-01 4.219968244433403015e-02 2.120841667056083679e-02 4.134426712989807129e-01 -2.427428066730499268e-01 1.574343889951705933e-01 1.305506229400634766e-01 1.619547903537750244e-01 -9.944734722375869751e-02
5.192219745367765427e-03 -2.227864116430282593e-01 -1.783448457717895508e-01 -1.940450966358184814e-01 -1.332335919141769409e-02 2.075831741094589233e-01 -3.385332226753234863e-02 -1.454799026250839233e-01 2.994816303253173828e-01 3.244529291987419128e-02 1.523527316749095917e-02 -2.535462938249111176e-02 7.111053913831710815e-02 3.448173701763153076e-01 2.893892228603363037e-01 2.505865395069122314e-01 -1.785843819379806519e-01 1.809637546539306641e-01 -3.754934966564178467e-01 -5.845780298113822937e-02 2.032446488738059998e-02 -3.391457349061965942e-02 -5.934702232480049133e-02 6.742646545171737671e-02 -3.000498712062835693e-01 -7.786867767572402954e-02 1.489645242691040039e-01 1.910541504621505737e-01 7.531466428190469742e-03 1.421826332807540894e-01 -1.584162861108779907e-01 1.853355169296264648e-01
-2.463837713003158569e-01 -2.161664962768554688e-01 -6.057873368263244629e-02 -3.913426399230957031e-02 2.141313999891281128e-01 -1.756540238857269287e-01 -6.156353652477264404e-02 -3.801327943801879883e-01 -2.894333377480506897e-02 1.108879595994949341e-01 -1.197234019637107849e-01 -3.468883633613586426e-01 1.621403843164443970e-01 1.484421342611312866e-01 1.896396577358245850e-01 1.364032775163650513e-01 -6.429070234298706055e-02 -2.059866860508918762e-02 -3.722286224365234375e-01 -1.863267421722412109e-01 -2.295023575425148010e-02 -2.636605314910411835e-02 -1.029412671923637390e-01 1.816082373261451721e-02 1.520974338054656982e-01 -9.593971073627471924e-02 3.355997204780578613e-01 -1.409819126129150391e-01 1.096507087349891663e-01 1.484968662261962891e-01 6.500322371721267700e-02 -1.362218111753463745e-01
-1.522295325994491577e-01 -1.082074642181396484e-02 -1.659843772649765015e-01 5.518991872668266296e-02 -2.874157764017581940e-02 -1.538643427193164825e-02 -1.267758011817932129e-01 9.840424172580242157e-03 3.823471069335937500e-01 9.514140337705612183e-02 -2.955653965473175049e-01 1.222114637494087219e-01 4.932621121406555176e-02 3.478108048439025879e-01 1.347355842590332031e-01 2.263490259647369385e-01 2.979152202606201172e-01 1.164000201970338821e-02 -1.048434004187583923e-01 2.666260302066802979e-01 -4.098782539367675781e-01 1.770059466361999512e-01 -2.899465523660182953e-02 -2.585874870419502258e-02 -6.287380307912826538e-02 -3.697818517684936523e-02 -2.209812216460704803e-02 -2.297654300928115845e-01 3.859705850481987000e-02 2.094549238681793213e-01 5.119073763489723206e-02 -1.257654745131731033e-02
-1.824039071798324585e-01 -1.481224000453948975e-01 2.664090506732463837e-02 -3.065043315291404724e-02 -1.373844295740127563e-01 1.753731071949005127e-01 1.937040872871875763e-02 -1.151781529188156128e-01 3.017750680446624756e-01 -5.101703852415084839e-02 1.221544519066810608e-01 5.570719763636589050e-02 -9.366088546812534332e-03 8.802413940429687500e-02 3.157750070095062256e-01 1.706750094890594482e-01 -1.795264631509780884e-01 -3.240073025226593018e-01 -2.046120315790176392e-01 4.434748291969299316e-01 -1.287015676498413086e-01 -9.268982708454132080e-02 7.448034733533859253e-02 6.155420094728469849e-02 6.790625303983688354e-02 -6.791280955076217651e-02 -2.373514771461486816e-01 9.360264986753463745e-02 9.973590075969696045e-02 2.737187147140502930e-01 2.460782825946807861e-01 -3.885660320520401001e-02
-1.773467063903808594e-01 6.038087978959083557e-02 -6.973418593406677246e-02 -1.729930043220520020e-01 -8.054706454277038574e-02 -2.029491961002349854e-02 1.181941628456115723e-01 -2.433593720197677612e-01 1.455223262310028076e-01 1.659177839756011963e-01 -5.502217635512351990e-02 -1.242670789361000061e-01 -1.487736403942108154e-01 2.975432276725769043e-01 1.097339913249015808e-01 2.829792499542236328e-01 1.056759282946586609e-01 1.126531139016151428e-01 -3.532277047634124756e-01 -6.935957074165344238e-02 -2.077955007553100586e-02 -1.761402934789657593e-01 1.101810708642005920e-01 2.365691587328910828e-02 -8.565606176853179932e-02 -6.437249481678009033e-02 7.884231209754943848e-02 1.959895640611648560e-01 -1.239339113235473633e-01 4.913406670093536377e-01 7.673048228025436401e-02 -2.523743510246276855e-01
-2.057406120002269745e-03 1.978283971548080444e-01 -1.271167397499084473e-01 3.019858151674270630e-02 1.110547259449958801e-01 -1.526389867067337036e-01 1.569247841835021973e-01 1.424474418163299561e-01 2.037597745656967163e-01 -1.529217809438705444e-01 -1.343787908554077148e-01 -3.751170337200164795e-01 -1.508143693208694458e-01 6.260406225919723511e-02 1.030934602022171021e-01 -6.480741314589977264e-03 -2.986478433012962341e-02 1.296833809465169907e-02 -4.883136153221130371e-01 -7.494003325700759888e-02 -4.742898046970367432e-01 8.490340411663055420e-02 2.994039095938205719e-02 2.220559865236282349e-01 1.676040329039096832e-02 -2.602518163621425629e-02 1.386164687573909760e-02 8.136092126369476318e-02 6.933914124965667725e-02 2.078627794981002808e-01 -9.692887216806411743e-02 -9.778282046318054199e-02
2.018808275461196899e-01 -1.282827854156494141e-01 -1.431941092014312744e-01 2.041922956705093384e-01 8.307059854269027710e-02 5.882251262664794922e-02 -3.313064947724342346e-02 -1.955213248729705811e-01 1.257907897233963013e-01 -1.491339355707168579e-01 -2.947047948837280273e-01 6.532446295022964478e-02 1.630145311355590820e-01 -1.785385012626647949e-01 1.515356153249740601e-01 4.424607753753662109e-02 1.103226542472839355e-01 -1.316256970167160034e-01 -3.885301351547241211e-01 -5.232330784201622009e-02 -1.358003616333007812e-01 1.417044848203659058e-01 -2.946956753730773926e-01 1.551026403903961182e-01 1.682435274124145508e-01 1.873011291027069092e-01 -2.294606715440750122e-01 -9.192544035613536835e-03 7.668744772672653198e-02 3.683587610721588135e-01 1.409198641777038574e-01 -9.045811742544174194e-02
-2.648278325796127319e-02 2.751641869544982910e-01 1.054585054516792297e-01 -1.656690426170825958e-02 4.285709932446479797e-02 -9.617372415959835052e-03 1.600499153137207031e-01 -1.699528098106384277e-01 -2.397055178880691528e-02 3.137419000267982483e-02 -3.097347319126129150e-01 -4.143182635307312012e-01 -1.505156159400939941e-01 -4.946865886449813843e-02 2.467669844627380371e-01 1.519493907690048218e-01 -8.140852302312850952e-02 2.789486385881900787e-02 -3.438289761543273926e-01 1.773920506238937378e-01 -5.943038314580917358e-02 1.246592029929161072e-01 3.080004453659057617e-01 -1.488333642482757568e-01 1.419060677289962769e-01 1.041386723518371582e-01 1.504163295030593872e-01 2.304948866367340088e-02 5.853539705276489258e-02 2.613703310489654541e-01 2.177396565675735474e-01 1.051200404763221741e-01
-3.976074978709220886e-02 1.671971380710601807e-01 -2.031550705432891846e-01 -2.887717820703983307e-02 -8.500777184963226318e-02 1.686037778854370117e-01 2.554901540279388428e-01 1.568917371332645416e-02 2.386224716901779175e-01 -1.871073544025421143e-01 -5.129747837781906128e-02 -3.185760378837585449e-01 1.704037934541702271e-01 5.188482254743576050e-02 4.873246252536773682e-01 4.082217067480087280e-02 3.614399582147598267e-02 -1.411268115043640137e-01 -5.498875677585601807e-02 3.467400670051574707e-01 -1.626371294260025024e-01 2.945538163185119629e-01 5.077215656638145447e-02 1.968291401863098145e-01 -2.066830731928348541e-02 -1.082038413733243942e-02 1.638036072254180908e-01 -1.407438516616821289e-01 -1.560527458786964417e-02 7.877019047737121582e-02 7.219669222831726074e-02 -4.875486344099044800e-02
-2.915371358394622803e-01 1.678037196397781372e-01 4.918484762310981750e-02 1.380267888307571411e-01 1.364537775516510010e-01 2.232840061187744141e-01 1.014859154820442200e-01 -1.605474948883056641e-01 3.559345845133066177e-03 1.520743668079376221e-01 4.864713922142982483e-02 -1.480690836906433105e-01 2.489248812198638916e-01 6.145639345049858093e-02 3.196585476398468018e-01 1.547822356224060059e-01 1.956387311220169067e-01 -1.536285430192947388e-01 -1.993425041437149048e-01 2.150055468082427979e-01 -9.889518469572067261e-02 1.076254844665527344e-01 7.091331481933593750e-02 1.433429569005966187e-01 -1.027625501155853271e-01 -2.885823845863342285e-01 2.173515781760215759e-02 9.884781390428543091e-02 5.567211657762527466e-02 3.800605237483978271e-01 1.640723198652267456e-01 2.195191234350204468e-01
-3.054133653640747070e-01 1.674472242593765259e-01 -3.548326492309570312e-01 3.402528166770935059e-02 -9.093484282493591309e-02 1.066631004214286804e-01 -6.955523043870925903e-02 -1.423397064208984375e-01 3.712203502655029297e-01 9.495086222887039185e-02 8.344142138957977295e-02 -1.528302282094955444e-01 1.119857802987098694e-01 -3.941019997000694275e-02 2.003052532672882080e-01 2.510816156864166260e-01 -7.399570941925048828e-02 -9.333545714616775513e-02 -1.979336738586425781e-01 -3.258331716060638428e-01 -1.433349102735519409e-01 -9.533721022307872772e-03 1.515444815158843994e-01 8.225195109844207764e-02 2.660837769508361816e-01 4.070556536316871643e-02 -9.244990535080432892e-03 1.217437442392110825e-02 -2.863539010286331177e-02 1.673948615789413452e-01 2.970138192176818848e-01 -1.132670566439628601e-01
3.466533496975898743e-02 1.104645282030105591e-01 -9.474737942218780518e-02 2.155197784304618835e-02 -2.821276895701885223e-02 3.181446716189384460e-02 -3.019998595118522644e-02 -2.243846207857131958e-01 2.046464085578918457e-01 2.561546862125396729e-01 -3.082567155361175537e-01 -2.865809500217437744e-01 -1.289036571979522705e-01 -4.830569401383399963e-02 2.962899506092071533e-01 3.565042018890380859e-01 1.376070380210876465e-01 5.299166217446327209e-02 -2.657391887623816729e-04 -1.204535737633705139e-01 5.012647807598114014e-02 2.974762022495269775e-02 1.405045688152313232e-01 2.416563220322132111e-02 2.595576643943786621e-01 -6.877355277538299561e-02 1.580541282892227173e-01 8.718110620975494385e-03 -7.231471687555313110e-02 2.439474612474441528e-01 4.144492745399475098e-01 1.093880310654640198e-01
-7.745907455682754517e-02 8.928225934505462646e-02 6.501877307891845703e-02 -1.361209303140640259e-01 3.402068614959716797e-01 8.280231058597564697e-02 -2.579071819782257080e-01 -6.587324291467666626e-02 4.216156005859375000e-01 1.760730743408203125e-01 -1.214783191680908203e-01 -3.453236818313598633e-01 1.954627782106399536e-01 -1.177079007029533386e-01 2.356364428997039795e-01 1.724084764719009399e-01 -1.159482984803617001e-03 -1.691711544990539551e-01 -6.408560276031494141e-02 5.293396115303039551e-02 -2.514257431030273438e-01 1.425270549952983856e-02 2.188204377889633179e-01 2.123514413833618164e-01 -7.513918727636337280e-02 -2.631288953125476837e-02 9.754312038421630859e-02 1.315898001194000244e-01 -2.027201503515243530e-01 1.441481113433837891e-01 5.180205404758453369e-02 -9.689259342849254608e-03
-2.676185071468353271e-01 1.070810132659971714e-03 -2.134158909320831299e-01 -2.228395268321037292e-02 -1.012848019599914551e-01 -1.975169479846954346e-01 -1.311895102262496948e-01 -2.081253081560134888e-01 1.903119981288909912e-01 5.141555517911911011e-02 -2.929454445838928223e-01 -4.154708608984947205e-02 2.246672213077545166e-01 2.033842355012893677e-01 3.695507645606994629e-01 5.316582694649696350e-02 3.456590771675109863e-01 4.540292546153068542e-02 -3.046304732561111450e-02 1.491322368383407593e-01 -3.515381813049316406e-01 1.381809413433074951e-01 -1.262738406658172607e-01 -8.406193810515105724e-04 1.056590378284454346e-01 7.692460715770721436e-02 -4.218370839953422546e-02 1.580729521811008453e-02 -4.159323871135711670e-03 2.157207727432250977e-01 9.663400799036026001e-02 -1.912254542112350464e-01
1.366592198610305786e-01 2.119172364473342896e-01 -3.610944449901580811e-01 -6.002354994416236877e-02 6.184969563037157059e-03 2.417818605899810791e-01 -1.194150447845458984e-01 -2.015528976917266846e-01 2.090320587158203125e-01 1.324887871742248535e-01 -2.271847575902938843e-01 -9.179300628602504730e-03 -2.443543821573257446e-01 2.654674947261810303e-01 2.112045139074325562e-01 2.454601675271987915e-01 -1.789366453886032104e-01 1.006982475519180298e-02 -2.712701857089996338e-01 3.976188972592353821e-02 -2.575474083423614502e-01 1.676449030637741089e-01 1.921153813600540161e-01 5.899876356124877930e-02 -1.565883755683898926e-01 -1.243783831596374512e-01 -1.970899105072021484e-01 9.984871745109558105e-02 -3.955518454313278198e-02 8.750434219837188721e-02 1.466179173439741135e-02 -2.654092386364936829e-02
1.938165724277496338e-01 3.201889246702194214e-02 -2.250028103590011597e-01 -2.353348731994628906e-01 -4.783602803945541382e-02 -1.769829988479614258e-01 1.557552516460418701e-01 -2.187007367610931396e-01 3.233439624309539795e-01 3.597583994269371033e-02 -2.663053572177886963e-01 -2.401082664728164673e-01 1.549264639616012573e-01 -8.519026637077331543e-02 8.360412716865539551e-02 1.602178215980529785e-01 8.068260550498962402e-02 -2.049504667520523071e-01 -1.634712219238281250e-01 8.292982727289199829e-02 -1.230653971433639526e-01 1.558034420013427734e-01 -1.560251712799072266e-01 3.286278992891311646e-02 -1.806130260229110718e-01 6.379695236682891846e-02 5.555398389697074890e-02 2.011193037033081055e-01 2.572102546691894531e-01 2.886042594909667969e-01 -1.586785465478897095e-01 2.226027101278305054e-01
-7.702502608299255371e-02 6.080075725913047791e-02 -8.778148889541625977e-02 9.868758730590343475e-03 -2.193238884210586548e-01 -5.240429192781448364e-02 2.112022638320922852e-01 -1.211816146969795227e-01 2.049714699387550354e-02 8.400516211986541748e-02 -2.049288004636764526e-01 -2.327263653278350830e-01 -1.916883736848831177e-01 1.905454136431217194e-02 3.286590278148651123e-01 -3.262948244810104370e-02 -1.521133631467819214e-01 3.523877635598182678e-02 -4.477855563163757324e-01 -3.641731292009353638e-02 -2.969039380550384521e-01 2.230445295572280884e-01 5.203493684530258179e-02 2.567846179008483887e-01 -1.342775523662567139e-01 -1.961596608161926270e-01 -2.265026271343231201e-01 -1.334026157855987549e-01 1.069064601324498653e-03 2.365830987691879272e-01 -1.567612402141094208e-02 8.950477838516235352e-02
1.899793297052383423e-01 2.735033929347991943e-01 -2.131129503250122070e-01 -2.253176718950271606e-01 1.051442027091979980e-01 -1.417553275823593140e-01 3.651748597621917725e-01 -5.757489800453186035e-02 4.255994781851768494e-02 1.075570881366729736e-01 -1.789182424545288086e-01 -1.190556734800338745e-01 -3.790705278515815735e-02 9.059087187051773071e-02 -5.296870693564414978e-02 2.915891706943511963e-01 -9.807698428630828857e-03 -9.054215997457504272e-02 -2.800541818141937256e-01 1.573254168033599854e-01 -1.338513195514678955e-01 -1.475331280380487442e-02 -2.603403627872467041e-01 2.794634401798248291e-01 1.244541853666305542e-01 2.188089117407798767e-02 6.016113609075546265e-02 6.222691386938095093e-02 1.808532923460006714e-01 3.280316591262817383e-01 1.690824478864669800e-01 1.464364118874073029e-02
1.214736402034759521e-01 -1.591742597520351410e-02 1.804653257131576538e-01 -1.913152635097503662e-01 2.950775921344757080e-01 -1.073964778333902359e-02 2.168099954724311829e-02 9.988554567098617554e-02 1.582788378000259399e-01 2.135798633098602295e-01 -2.087374627590179443e-01 -9.941028058528900146e-02 -1.341001130640506744e-02 -9.791485965251922607e-03 2.231988757848739624e-01 3.419677317142486572e-01 8.365298807621002197e-02 -2.712244167923927307e-02 -2.853356301784515381e-01 -4.326330125331878662e-02 -1.819241642951965332e-01 1.506268084049224854e-01 1.999065726995468140e-01 1.033817306160926819e-01 3.158538937568664551e-01 1.163544058799743652e-01 1.714385598897933960e-01 -8.976407349109649658e-02 6.517631560564041138e-02 2.963222265243530273e-01 3.909097984433174133e-02 2.919586300849914551e-01
1.401719897985458374e-01 1.730002760887145996e-01 -2.820081114768981934e-01 -9.705203771591186523e-02 -2.672817409038543701e-01 -2.006011605262756348e-01 -1.310299336910247803e-01 -1.220726221799850464e-01 1.693882644176483154e-01 -5.093059688806533813e-02 -7.161855697631835938e-02 -8.199241757392883301e-02 -1.663585007190704346e-01 3.857508301734924316e-01 8.909748494625091553e-02 3.255444467067718506e-01 2.691236883401870728e-02 9.928864985704421997e-02 -3.502885401248931885e-01 3.276562551036477089e-03 -1.634589731693267822e-01 7.964970543980598450e-03 1.886685006320476532e-02 6.703890860080718994e-02 2.550315856933593750e-01 1.091519817709922791e-01 1.975533813238143921e-01 1.638851165771484375e-01 7.448900490999221802e-02 1.984406411647796631e-01 1.769147664308547974e-01 1.395223103463649750e-02
1.307455357164144516e-02 1.449785847216844559e-02 1.398738026618957520e-01 2.568212151527404785e-01 1.244154945015907288e-01 -2.476485632359981537e-02 2.090048603713512421e-02 -3.610371649265289307e-01 1.279264390468597412e-01 -1.333430260419845581e-01 -6.960250437259674072e-03 -2.509022057056427002e-01 -1.064038127660751343e-01 2.787767052650451660e-01 1.280255317687988281e-01 1.516337394714355469e-01 3.708358108997344971e-02 -1.415795385837554932e-01 -5.074186325073242188e-01 2.271933108568191528e-01 -1.505063287913799286e-02 -1.548233330249786377e-01 2.825178764760494232e-02 1.414155513048171997e-01 2.929286062717437744e-01 -1.311223208904266357e-01 -2.586694434285163879e-02 3.852361813187599182e-02 -5.550143495202064514e-02 8.292130380868911743e-02 1.653403416275978088e-02 2.253122925758361816e-01
6.182061508297920227e-02 1.282078474760055542e-01 -3.664982691407203674e-02 3.202153369784355164e-02 -3.513541445136070251e-02 -2.598353847861289978e-02 2.784014344215393066e-01 -2.838003337383270264e-01 1.120839342474937439e-01 -1.924151331186294556e-01 -7.604604959487915039e-02 2.284057289361953735e-01 -1.667240858078002930e-01 1.141780838370323181e-01 2.421180754899978638e-01 2.387454062700271606e-01 3.984169065952301025e-01 8.293665200471878052e-02 -2.243606895208358765e-01 -5.796957761049270630e-02 -1.330627650022506714e-01 1.979213654994964600e-01 1.866306662559509277e-01 1.346123218536376953e-01 3.007970154285430908e-01 -7.372738420963287354e-02 9.043982625007629395e-02 8.744688332080841064e-02 1.199430823326110840e-01 2.326463311910629272e-01 1.946511864662170410e-01 7.833673059940338135e-02
-1.024231091141700745e-01 -2.287899404764175415e-01 -7.888731360435485840e-02 5.572787672281265259e-02 -7.477918267250061035e-02 6.083902716636657715e-02 -3.702611029148101807e-01 -2.129533439874649048e-01 2.349541038274765015e-01 5.281480029225349426e-02 -1.184372883290052414e-02 -1.682971119880676270e-01 3.132132887840270996e-01 6.495080143213272095e-02 1.531019210815429688e-01 8.123058080673217773e-02 -3.851647023111581802e-03 -1.399112641811370850e-01 -2.192469686269760132e-01 6.977177411317825317e-02 -3.638602420687675476e-02 3.042803704738616943e-01 4.075280427932739258e-01 1.672037094831466675e-01 2.663763239979743958e-02 8.539785444736480713e-02 1.519781500101089478e-01 -4.212021827697753906e-02 2.160732001066207886e-01 1.801580041646957397e-01 1.162603870034217834e-02 -2.113189846277236938e-01
-1.933665424585342407e-01 -1.222902536392211914e-01 -8.498635143041610718e-03 1.733672767877578735e-01 3.079986870288848877e-01 -5.350819975137710571e-02 6.334120780229568481e-02 -2.832387685775756836e-01 -8.992676623165607452e-03 1.284953951835632324e-02 1.508169472217559814e-01 -1.704497635364532471e-01 -5.779645219445228577e-02 2.841891050338745117e-01 1.636378914117813110e-01 1.760775297880172729e-01 -1.597770154476165771e-01 2.582668364048004150e-01 -2.979314625263214111e-01 8.031336590647697449e-03 -3.017885088920593262e-01 3.636163426563143730e-03 4.005640745162963867e-02 1.646159682422876358e-03 1.601198911666870117e-01 -1.076243072748184204e-01 2.718548774719238281e-01 -3.653389215469360352e-02 1.776262074708938599e-01 2.889274358749389648e-01 6.304138153791427612e-02 -1.908233463764190674e-01
-8.188386261463165283e-02 -6.905956566333770752e-02 -2.671268284320831299e-01 2.155008912086486816e-01 -3.992540761828422546e-02 -4.331109300255775452e-02 1.831894814968109131e-01 -2.230887562036514282e-01 1.572638899087905884e-01 3.960118442773818970e-02 3.510179370641708374e-02 -5.311802960932254791e-03 1.989297270774841309e-01 1.949586272239685059e-01 5.716912150382995605e-01 2.236738353967666626e-01 -9.762372821569442749e-03 1.212662756443023682e-01 -8.229386061429977417e-02 -9.382398426532745361e-02 -7.852162420749664307e-02 2.389567792415618896e-01 6.212871521711349487e-02 1.898448169231414795e-01 -1.495719999074935913e-01 -1.849717944860458374e-01 1.697713136672973633e-01 -7.309199124574661255e-02 -6.779873371124267578e-02 1.396990120410919189e-01 -1.413463652133941650e-01 1.831474304199218750e-01
-3.759728968143463135e-01 -2.522180080413818359e-01 -3.475607931613922119e-01 1.520555168390274048e-01 -1.304799765348434448e-01 -7.108778506517410278e-02 8.909305930137634277e-02 -1.673866957426071167e-01 3.446712195873260498e-01 9.324141591787338257e-02 -1.039834320545196533e-01 -1.068216264247894287e-01 -8.372994512319564819e-02 -3.184853121638298035e-02 3.936133980751037598e-01 1.127521172165870667e-01 -1.991358548402786255e-01 -3.555433079600334167e-02 -2.042574435472488403e-01 1.000198498368263245e-01 -2.723082602024078369e-01 4.802811890840530396e-02 2.274321578443050385e-02 2.169393375515937805e-02 -7.187745720148086548e-02 -3.004944697022438049e-02 1.753830164670944214e-02 9.448345005512237549e-02 1.333254128694534302e-01 7.320540398359298706e-02 -1.264941785484552383e-02 -2.429034709930419922e-01
-6.903574615716934204e-02 9.249492734670639038e-02 -1.659733802080154419e-01 1.120469719171524048e-01 -1.073838397860527039e-01 2.450749278068542480e-01 1.998031139373779297e-01 -1.431407332420349121e-01 4.503148198127746582e-01 -4.420802369713783264e-02 -1.482643932104110718e-01 -2.506227232515811920e-02 4.609072953462600708e-02 -2.809120714664459229e-01 5.787279084324836731e-02 1.398153901100158691e-01 -9.784734249114990234e-02 1.570253223180770874e-01 -2.073035016655921936e-02 -1.416381001472473145e-01 -4.282364249229431152e-02 2.567725181579589844e-01 1.011024042963981628e-01 1.699635535478591919e-01 2.466228455305099487e-01 1.384745119139552116e-03 2.376418858766555786e-01 -8.728375285863876343e-02 3.515214100480079651e-02 4.101822376251220703e-01 3.540809499099850655e-03 -1.651650667190551758e-01
3.797523304820060730e-02 7.581231743097305298e-02 1.487470567226409912e-01 7.237970083951950073e-02 1.737060844898223877e-01 -2.589474618434906006e-01 -7.895459420979022980e-04 -2.121806517243385315e-02 1.598035246133804321e-01 1.086968481540679932e-01 -1.180170774459838867e-01 -2.212846884503960609e-03 -1.333090662956237793e-01 4.451228380203247070e-01 1.532396376132965088e-01 4.211192131042480469e-01 1.514257490634918213e-01 -2.783412858843803406e-02 -1.399215012788772583e-01 5.187999457120895386e-02 -1.418956518173217773e-01 2.608040571212768555e-01 3.126726299524307251e-02 1.236239075660705566e-01 3.563181757926940918e-01 1.351504474878311157e-01 1.300937235355377197e-01 1.559501439332962036e-01 -1.120474115014076233e-01 1.180586740374565125e-01 1.146403104066848755e-01 -1.525033563375473022e-01
2.068568766117095947e-02 1.691353768110275269e-01 5.195259675383567810e-02 1.399255394935607910e-01 -5.990829318761825562e-02 -9.730239957571029663e-02 -4.261564090847969055e-02 -2.421196550130844116e-01 -2.183535397052764893e-01 -1.288924813270568848e-01 -3.130088746547698975e-01 -1.826375573873519897e-01 -1.287953555583953857e-01 2.229332625865936279e-01 3.414605557918548584e-01 2.414975464344024658e-01 -3.613265976309776306e-02 -2.271776460111141205e-02 -2.283996790647506714e-01 4.429196938872337341e-02 -7.079916447401046753e-02 2.416337281465530396e-01 1.000834554433822632e-01 -6.717227399349212646e-02 2.552958726882934570e-01 1.632193922996520996e-01 2.020957469940185547e-01 -1.837304048240184784e-02 6.534012407064437866e-02 2.842422127723693848e-01 2.620698511600494385e-01 1.332201361656188965e-01
-2.756159305572509766e-01 2.603178471326828003e-02 -3.065464831888675690e-02 -1.743885129690170288e-01 2.070730626583099365e-01 -2.335162833333015442e-02 6.180555745959281921e-02 -9.758832305669784546e-02 2.817723751068115234e-01 -1.294496953487396240e-01 2.024843171238899231e-02 -3.807224798947572708e-03 2.599061727523803711e-01 2.007630318403244019e-01 1.221174597740173340e-01 -7.569690793752670288e-02 -1.612887680530548096e-01 -1.633896529674530029e-01 -2.073738723993301392e-01 2.426891922950744629e-01 -1.822592318058013916e-01 1.239579394459724426e-01 2.833869159221649170e-01 1.608511954545974731e-01 -2.125369906425476074e-01 -9.693378210067749023e-02 -6.604006886482238770e-02 3.422895371913909912e-01 -4.017573967576026917e-02 3.247313499450683594e-01 1.063221916556358337e-01 7.952319085597991943e-02
-3.627580106258392334e-01 5.303449928760528564e-02 -4.262159764766693115e-01 3.068229369819164276e-02 -2.577522397041320801e-02 1.343306005001068115e-01 -9.462192654609680176e-02 -5.239209160208702087e-02 -5.152871832251548767e-02 2.314420416951179504e-02 -1.320688575506210327e-01 4.560014978051185608e-02 2.404673695564270020e-01 2.541939020156860352e-01 4.073913097381591797e-01 2.198850065469741821e-01 2.466664649546146393e-02 -1.646198034286499023e-01 -2.095034271478652954e-01 1.486102789640426636e-01 -1.885842978954315186e-01 1.579078733921051025e-01 -5.645705014467239380e-02 1.857593469321727753e-02 1.285220123827457428e-02 -1.111254021525382996e-01 1.613612920045852661e-01 1.659070551395416260e-01 1.124536711722612381e-02 1.821826547384262085e-01 -4.651280865073204041e-02 -1.839645653963088989e-01
-2.002352625131607056e-01 -7.631457876414060593e-03 -1.492790132761001587e-01 2.435193397104740143e-02 -2.311222404241561890e-01 1.926991641521453857e-01 -8.869436383247375488e-02 -1.954117566347122192e-01 1.858558505773544312e-01 -1.165290996432304382e-01 -6.159421056509017944e-02 -1.527207940816879272e-01 1.037619337439537048e-01 -6.645816564559936523e-02 4.787005186080932617e-01 3.293554782867431641e-01 -2.560001611709594727e-01 6.310821324586868286e-02 -1.061513945460319519e-01 2.459139227867126465e-01 -1.013325974345207214e-01 1.576987840235233307e-02 -2.393628656864166260e-01 -2.370793744921684265e-02 7.532158400863409042e-03 2.294277548789978027e-01 6.243117526173591614e-02 2.121740430593490601e-01 1.141098141670227051e-01 9.529801085591316223e-03 1.745107322931289673e-01 -1.323137879371643066e-01
-4.121959209442138672e-02 5.317892134189605713e-02 -3.732987493276596069e-02 -1.199600752443075180e-02 -7.799704372882843018e-02 -1.580703109502792358e-01 1.969715058803558350e-01 6.454736739397048950e-02 3.505936861038208008e-01 -1.318777650594711304e-01 -1.856007128953933716e-01 -3.004018962383270264e-01 8.158970624208450317e-03 3.683316707611083984e-01 8.710187673568725586e-02 3.258849978446960449e-01 -1.298803240060806274e-01 -7.685118913650512695e-02 -2.018220871686935425e-01 3.842324316501617432e-01 1.663924753665924072e-02 1.339686512947082520e-01 2.017916589975357056e-01 -4.225359484553337097e-02 9.869606047868728638e-02 -2.836331129074096680e-01 1.451791375875473022e-01 -7.769652456045150757e-02 -7.888156175613403320e-02 9.091892838478088379e-02 -2.425394766032695770e-02 -3.364199027419090271e-02
1.407171785831451416e-01 1.066303998231887817e-01 -6.773499399423599243e-02 -1.187880188226699829e-01 2.204949706792831421e-01 -1.058002337813377380e-01 1.198696717619895935e-01 -1.184977963566780090e-01 7.823070138692855835e-02 7.774211466312408447e-02 -8.977169170975685120e-03 -5.795504525303840637e-02 1.427157819271087646e-01 2.973968684673309326e-01 2.599801719188690186e-01 1.035512611269950867e-01 2.297841310501098633e-01 -6.896069645881652832e-02 -3.562929928302764893e-01 1.542456001043319702e-01 -1.997942775487899780e-01 2.992901504039764404e-01 -2.492974996566772461e-01 -1.275219321250915527e-01 1.716783493757247925e-01 7.370840758085250854e-02 -2.613173127174377441e-01 1.280251704156398773e-02 -1.985812038183212280e-01 2.291076183319091797e-01 1.993523687124252319e-01 8.921805024147033691e-02
-3.228648900985717773e-01 3.142500817775726318e-01 -2.292368263006210327e-01 1.061879470944404602e-01 1.279858988709747791e-03 -2.205858938395977020e-02 -5.022809281945228577e-02 -2.004238963127136230e-01 3.778293132781982422e-01 1.017557978630065918e-01 -1.285949200391769409e-01 -1.507425457239151001e-01 3.617967292666435242e-02 7.355064898729324341e-02 3.083596229553222656e-01 2.093282639980316162e-01 -1.144073829054832458e-01 -9.248337894678115845e-02 -1.676439791917800903e-01 -2.919566929340362549e-01 -2.335475385189056396e-01 -9.999094158411026001e-02 8.656211942434310913e-02 2.993932180106639862e-02 3.241949677467346191e-01 -1.352263838052749634e-01 -5.290786549448966980e-02 1.503991242498159409e-02 3.726365044713020325e-02 3.827107325196266174e-02 1.171775981783866882e-01 -3.304190188646316528e-02
-5.227828398346900940e-03 -2.295243293046951294e-01 -6.158532202243804932e-02 2.505359053611755371e-02 -3.070481680333614349e-02 1.744733601808547974e-01 -3.473002612590789795e-01 -2.929677665233612061e-01 9.839276969432830811e-02 1.984642818570137024e-02 1.692621111869812012e-01 -1.914695054292678833e-01 1.000404953956604004e-01 6.052677705883979797e-02 -5.969845876097679138e-02 1.914833486080169678e-01 1.955688148736953735e-01 -7.571213692426681519e-02 -3.892018795013427734e-01 -3.524132072925567627e-02 -2.049845010042190552e-01 3.104314506053924561e-01 1.477318406105041504e-01 4.113720729947090149e-03 1.332967132329940796e-01 1.252939850091934204e-01 1.698454022407531738e-01 -7.602224498987197876e-02 8.894976973533630371e-02 3.038057088851928711e-01 8.205935359001159668e-02 -2.092559933662414551e-01
1.159584075212478638e-01 4.297002777457237244e-02 -2.183509767055511475e-01 -3.116322457790374756e-01 -1.925451606512069702e-01 -9.297984838485717773e-02 2.094572782516479492e-01 -1.281674653291702271e-01 3.566246032714843750e-01 -5.586890503764152527e-03 -1.770836561918258667e-01 -3.142958581447601318e-01 -3.301341459155082703e-02 -1.742991507053375244e-01 2.406032830476760864e-01 2.558079957962036133e-01 3.997896984219551086e-02 -6.687424331903457642e-02 -1.654902100563049316e-01 6.241815537214279175e-02 -1.959942430257797241e-01 1.225728094577789307e-01 -1.860174387693405151e-01 8.219346404075622559e-02 -2.144468724727630615e-01 1.243362203240394592e-01 -2.451287023723125458e-02 4.818170145153999329e-02 1.682183146476745605e-01 1.791298836469650269e-01 -2.525445818901062012e-01 3.261580690741539001e-02
1.437171101570129395e-01 1.894337981939315796e-01 -3.744070231914520264e-01 -1.393201798200607300e-01 3.881173208355903625e-02 1.244561374187469482e-01 3.178644776344299316e-01 -5.853196606040000916e-02 1.368472725152969360e-01 4.166175145655870438e-03 -9.585046023130416870e-02 -2.411061525344848633e-01 -1.250301301479339600e-02 -4.592249542474746704e-02 1.231140196323394775e-01 1.755277216434478760e-01 1.102034151554107666e-01 -2.315522432327270508e-01 -2.874438166618347168e-01 1.906193047761917114e-01 -2.694324254989624023e-01 -5.595783889293670654e-02 -2.239185124635696411e-01 7.584669440984725952e-02 -2.019376009702682495e-01 1.463622450828552246e-01 1.001248732209205627e-01 1.290564984083175659e-01 1.753667145967483521e-01 2.376233935356140137e-01 -3.055673092603683472e-02 1.863927394151687622e-01
9.828057885169982910e-02 -6.553834676742553711e-02 1.830157488584518433e-01 -2.503515481948852539e-01 3.216086328029632568e-02 -7.191202044486999512e-02 8.414104580879211426e-03 -1.588455885648727417e-01 3.051325976848602295e-01 3.228406012058258057e-01 -4.959942400455474854e-02 -6.091160327196121216e-02 -3.405141830444335938e-02 3.623768091201782227e-01 3.945026099681854248e-01 -4.800733551383018494e-02 1.047769337892532349e-01 5.938668549060821533e-02 -2.229319959878921509e-01 -1.779429055750370026e-02 3.738015145063400269e-02 1.336880773305892944e-01 1.174659207463264465e-01 1.602199524641036987e-01 2.640007734298706055e-01 3.250676020979881287e-02 -4.561955109238624573e-02 6.348773092031478882e-02 6.668852269649505615e-02 2.845109105110168457e-01 2.247816473245620728e-01 1.685424298048019409e-01
-3.823690116405487061e-02 1.651814877986907959e-01 -2.524726092815399170e-01 1.072942391037940979e-01 1.772245019674301147e-01 1.270775496959686279e-01 -5.170549824833869934e-02 -1.241443231701850891e-01 3.999350070953369141e-01 2.005677372217178345e-01 7.866693288087844849e-02 -2.479197233915328979e-01 -3.326908499002456665e-02 -1.101850420236587524e-01 4.390487372875213623e-01 1.722934395074844360e-01 -1.720075011253356934e-01 4.516999050974845886e-02 -1.835185885429382324e-01 2.147886008024215698e-01 -1.210533455014228821e-01 1.337611675262451172e-01 -3.439825400710105896e-02 -1.855135895311832428e-02 -2.863396406173706055e-01 9.062289446592330933e-02 -1.038936078548431396e-01 1.819562762975692749e-01 -1.332352906465530396e-01 2.450250089168548584e-03 1.708371490240097046e-01 1.644539274275302887e-02
6.034828349947929382e-02 1.727867275476455688e-01 1.485827863216400146e-01 -5.004378408193588257e-02 -6.791801750659942627e-02 2.174924314022064209e-01 -1.165100783109664917e-01 -5.969067662954330444e-02 3.067438602447509766e-01 -1.650493144989013672e-01 -5.093874409794807434e-02 -3.122573792934417725e-01 1.675598323345184326e-01 2.187385922297835350e-03 3.822776675224304199e-02 2.438967078924179077e-01 4.429928213357925415e-02 -2.301212400197982788e-01 -1.950574815273284912e-01 -2.671397328376770020e-01 -1.185730770230293274e-01 2.343723177909851074e-01 1.286907792091369629e-01 3.830112982541322708e-03 1.799365691840648651e-02 1.615594327449798584e-01 4.033822715282440186e-01 -8.070761710405349731e-02 1.230041533708572388e-01 3.096468448638916016e-01 -6.467345356941223145e-02 4.077180847525596619e-02
-1.491569634526968002e-02 1.814251393079757690e-01 -7.815222255885601044e-03 -2.107355892658233643e-01 -1.501812338829040527e-01 -3.609596192836761475e-01 -1.827499568462371826e-01 -1.543312966823577881e-01 1.366077810525894165e-01 9.488062560558319092e-02 -3.301203250885009766e-01 -1.931730806827545166e-01 -9.331648051738739014e-02 2.826834022998809814e-01 1.677532941102981567e-01 2.780902087688446045e-01 -1.552378106862306595e-02 7.960115373134613037e-02 -2.495827227830886841e-01 1.367804110050201416e-01 -1.153308711946010590e-02 -4.824067652225494385e-02 5.814781039953231812e-02 2.091773599386215210e-01 1.609878987073898315e-01 -1.041090339422225952e-01 2.502646669745445251e-02 4.133120179176330566e-02 -1.951113194227218628e-01 1.039788424968719482e-01 3.306170403957366943e-01 -9.912184625864028931e-02
2.765774354338645935e-02 2.738573253154754639e-01 -1.084277480840682983e-01 -5.533329397439956665e-02 -1.281145513057708740e-01 2.771940529346466064e-01 -1.729312911629676819e-02 -2.918983995914459229e-02 1.895199418067932129e-01 2.373267114162445068e-01 -1.380856037139892578e-01 -2.396490871906280518e-01 2.241161018610000610e-01 1.735022366046905518e-01 5.440089106559753418e-01 1.909795403480529785e-01 9.059512987732887268e-03 8.305217325687408447e-02 -7.580699026584625244e-02 -6.438098847866058350e-02 -1.494687497615814209e-01 -7.050759345293045044e-02 -1.074396669864654541e-01 6.181089673191308975e-03 -1.068480610847473145e-01 8.895640820264816284e-02 1.891341060400009155e-01 -7.070980221033096313e-02 2.000311017036437988e-01 2.577008903026580811e-01 9.180359542369842529e-02 -5.301259085536003113e-02
-9.716305136680603027e-02 1.474465131759643555e-01 2.338174879550933838e-01 -2.459877878427505493e-01 3.018034398555755615e-01 4.622609168291091919e-02 -8.399146050214767456e-02 -2.487919330596923828e-01 4.524397850036621094e-01 -9.312999993562698364e-02 -4.249501973390579224e-02 -1.134988367557525635e-01 1.558149009943008423e-01 -2.945384010672569275e-03 3.219792842864990234e-01 -9.609367698431015015e-02 -1.004309803247451782e-01 -1.667444407939910889e-01 -3.057604432106018066e-01 -6.392902228981256485e-03 -1.662296950817108154e-01 1.068821623921394348e-01 -8.335956931114196777e-02 1.573189795017242432e-01 -8.762893825769424438e-02 -5.187740549445152283e-02 9.086455404758453369e-02 6.140788644552230835e-02 -1.644780486822128296e-01 4.822741076350212097e-02 1.726287752389907837e-01 2.060537040233612061e-01
-2.331264317035675049e-02 1.832836121320724487e-01 3.705873852595686913e-03 6.311455368995666504e-02 -9.149414300918579102e-02 -9.550110436975955963e-03 -1.374531816691160202e-02 -2.055794745683670044e-01 -2.335989475250244141e-01 -7.959708571434020996e-02 -2.647083401679992676e-01 -2.274542301893234253e-01 -1.016550883650779724e-01 2.513655424118041992e-01 3.208823204040527344e-01 2.005834579467773438e-01 -3.487239405512809753e-02 -5.447364971041679382e-02 -2.269226908683776855e-01 5.492918938398361206e-02 -6.608980149030685425e-02 2.888361513614654541e-01 1.639070957899093628e-01 2.262590825557708740e-02 2.280011326074600220e-01 2.160668075084686279e-01 1.679540574550628662e-01 3.064430505037307739e-02 5.644454061985015869e-02 2.954094707965850830e-01 2.535038888454437256e-01 2.347856312990188599e-01
-6.141604110598564148e-02 -2.264925837516784668e-02 -4.257212877273559570e-01 -2.107500880956649780e-01 -1.468732059001922607e-01 8.832771331071853638e-02 2.911615967750549316e-01 -6.080595031380653381e-02 1.125220507383346558e-01 2.961482405662536621e-01 -2.144957780838012695e-01 -1.979916393756866455e-01 8.155016601085662842e-02 2.092978358268737793e-02 2.189357429742813110e-01 3.634529411792755127e-01 -2.100488916039466858e-02 -2.810843884944915771e-01 -4.499569162726402283e-02 -1.021032482385635376e-01 -2.572467029094696045e-01 -6.080007553100585938e-02 -6.004921719431877136e-02 1.038968041539192200e-01 6.822871416807174683e-02 1.613710075616836548e-01 6.077723950147628784e-02 1.420189589262008667e-01 1.721768379211425781e-01 7.970924675464630127e-02 -1.328594516962766647e-02 1.123172715306282043e-01
5.207755044102668762e-02 2.288317084312438965e-01 6.225825846195220947e-02 -1.746099591255187988e-01 1.954727172851562500e-01 -8.541768044233322144e-02 -2.529762387275695801e-01 6.435655802488327026e-02 3.964894711971282959e-01 -1.029531061649322510e-01 -1.674673259258270264e-01 -4.262756183743476868e-02 -2.562710084021091461e-03 5.537477787584066391e-03 2.321822494268417358e-01 2.680557370185852051e-01 -7.089253515005111694e-02 -3.022110760211944580e-01 -1.275119781494140625e-01 5.926454812288284302e-02 -1.970907300710678101e-01 1.729963123798370361e-01 2.335382401943206787e-01 -1.680063903331756592e-01 -1.162216439843177795e-02 2.983948588371276855e-01 7.018773257732391357e-02 -5.773275345563888550e-02 -4.258013330399990082e-03 2.918234765529632568e-01 -5.469707399606704712e-02 -1.420450806617736816e-01
1.446662396192550659e-01 1.224238611757755280e-02 1.705455360934138298e-03 -2.034848555922508240e-02 -1.835210770368576050e-01 -1.304553449153900146e-01 3.112879209220409393e-02 -2.741844356060028076e-01 2.279856204986572266e-01 1.656739711761474609e-01 -1.039320304989814758e-01 -3.967918753623962402e-01 -1.330981105566024780e-01 1.684440821409225464e-01 1.613673716783523560e-01 2.352279424667358398e-01 6.724437326192855835e-02 -5.316132307052612305e-02 -2.156497240066528320e-01 -1.874490678310394287e-01 1.323229968547821045e-01 8.603317290544509888e-02 -5.471946671605110168e-02 1.051829829812049866e-01 2.719452045857906342e-02 1.059875041246414185e-01 2.076838165521621704e-01 1.233318150043487549e-01 -1.666930876672267914e-02 4.794802069664001465e-01 2.192547023296356201e-01 -1.530785346403717995e-03
-1.751010492444038391e-02 -2.753468751907348633e-01 -1.834765374660491943e-01 -5.755871161818504333e-02 6.917644292116165161e-02 1.747316420078277588e-01 -2.314889132976531982e-01 -3.111552596092224121e-01 3.143936991691589355e-01 1.247395873069763184e-01 -1.604062467813491821e-01 -3.734357655048370361e-02 -1.574182324111461639e-02 6.279914826154708862e-02 2.062750607728958130e-01 1.129016205668449402e-01 -8.380557596683502197e-02 1.497611701488494873e-01 -1.351041812449693680e-02 9.621152281761169434e-02 -2.393489480018615723e-01 1.010817810893058777e-01 4.016168117523193359e-01 7.912526838481426239e-03 1.503995954990386963e-01 2.030439227819442749e-01 2.409775555133819580e-02 -9.517339617013931274e-02 1.445776820182800293e-01 2.963275909423828125e-01 -1.711880415678024292e-01 -1.445861458778381348e-01
-4.722288250923156738e-02 2.273749709129333496e-01 -5.758253112435340881e-02 2.738871052861213684e-02 -1.835499517619609833e-02 1.345466822385787964e-01 1.138829886913299561e-01 -2.028952538967132568e-01 1.999631375074386597e-01 2.714504003524780273e-01 2.573978342115879059e-02 -1.492412015795707703e-02 -5.610407516360282898e-02 3.037427365779876709e-01 1.545290350914001465e-01 5.205605626106262207e-01 -8.414836227893829346e-02 7.438096404075622559e-02 -2.252367883920669556e-01 1.660241186618804932e-01 3.147647157311439514e-02 1.818707287311553955e-01 1.611574590206146240e-01 -1.286491006612777710e-01 -3.911437839269638062e-02 -1.824326515197753906e-01 -6.427066773176193237e-02 -5.255890265107154846e-02 1.263913065195083618e-01 3.492803871631622314e-01 -1.385770551860332489e-02 -1.312861591577529907e-01
-1.537978351116180420e-01 -6.392027437686920166e-02 -5.654979869723320007e-02 -9.727758169174194336e-02 2.008253186941146851e-01 1.502464711666107178e-01 -1.155541837215423584e-01 5.468980595469474792e-02 3.100639283657073975e-01 5.812161788344383240e-02 -1.466005593538284302e-01 -7.398728281259536743e-02 4.417395964264869690e-02 6.713671982288360596e-02 4.820493161678314209e-01 2.752937674522399902e-01 3.878925740718841553e-02 -1.557272374629974365e-01 -3.406699597835540771e-01 2.666200697422027588e-01 9.479026496410369873e-02 4.460420459508895874e-03 -3.350187325850129128e-03 1.818031668663024902e-01 2.091321796178817749e-01 -2.756660282611846924e-01 5.594152212142944336e-02 -1.493262201547622681e-01 6.223767250776290894e-02 -6.738030910491943359e-02 -5.669917538762092590e-02 -1.658306270837783813e-01
2.330179810523986816e-01 -2.865129522979259491e-02 -1.962825097143650055e-02 -1.285480111837387085e-01 2.219017744064331055e-01 -8.637920022010803223e-02 1.217552125453948975e-01 3.044152259826660156e-02 1.512831598520278931e-01 1.647383868694305420e-01 -6.111340969800949097e-02 -1.928998827934265137e-01 1.453996449708938599e-01 2.387468516826629639e-01 2.953220307826995850e-01 2.597949802875518799e-01 6.352489441633224487e-02 3.641063580289483070e-03 -1.943012773990631104e-01 1.915576010942459106e-01 -2.580978870391845703e-01 3.272901177406311035e-01 -1.365990787744522095e-01 -7.310266792774200439e-02 2.063378691673278809e-01 1.159297600388526917e-01 -1.966763436794281006e-01 3.950821608304977417e-02 -2.153588235378265381e-01 2.079191058874130249e-01 1.954062283039093018e-01 1.772438138723373413e-01
3.532761931419372559e-01 -1.693243980407714844e-01 -8.813552558422088623e-02 3.538159430027008057e-01 3.996188938617706299e-02 7.867377996444702148e-02 6.546017527580261230e-02 -5.577944964170455933e-02 3.050641417503356934e-01 -9.944821149110794067e-02 -2.043697237968444824e-01 -4.655233770608901978e-02 4.559585079550743103e-02 3.303720802068710327e-02 1.011760383844375610e-01 2.566517889499664307e-01 -4.232342913746833801e-02 1.094826683402061462e-01 -4.402191936969757080e-01 4.966844618320465088e-02 -2.432183027267456055e-01 1.157328635454177856e-01 -8.636894822120666504e-02 2.021372467279434204e-01 2.173402160406112671e-01 1.343870609998703003e-01 4.130828753113746643e-02 1.713096648454666138e-01 5.593795701861381531e-02 1.331272721290588379e-01 -1.518494635820388794e-01 -3.251702338457107544e-02
-1.691040247678756714e-01 1.262916028499603271e-01 -2.145824134349822998e-01 3.233556076884269714e-02 -2.710333839058876038e-02 5.475678294897079468e-02 2.010404467582702637e-01 -3.050003051757812500e-01 2.925901114940643311e-01 2.752467095851898193e-01 -9.829223155975341797e-02 -2.647845447063446045e-01 1.708486527204513550e-01 1.073564812541007996e-01 2.609544694423675537e-01 2.206258624792098999e-01 -1.621403992176055908e-01 2.070417702198028564e-01 3.213869780302047729e-02 1.571655124425888062e-01 -1.937957257032394409e-01 2.629711925983428955e-01 1.073558926582336426e-01 1.756413094699382782e-02 -1.009612753987312317e-01 -1.240430176258087158e-01 1.420005112886428833e-01 1.162901818752288818e-01 1.435783058404922485e-01 8.465946465730667114e-02 9.614352136850357056e-02 -2.506613433361053467e-01
9.605997800827026367e-02 6.206968054175376892e-02 -2.972697913646697998e-01 2.355039864778518677e-02 -1.052532419562339783e-01 -1.119798943400382996e-01 6.288111209869384766e-02 -1.468101143836975098e-01 -6.160263344645500183e-02 -6.415621191263198853e-02 -1.651137769222259521e-01 8.143915235996246338e-02 5.062380805611610413e-02 3.106966614723205566e-01 2.612618505954742432e-01 3.335352838039398193e-01 -1.959017515182495117e-01 4.917462170124053955e-02 -2.605365216732025146e-01 -6.119833886623382568e-02 -1.611855626106262207e-01 1.294661313295364380e-01 1.650325059890747070e-01 9.279619902372360229e-02 3.207023441791534424e-01 2.083043307065963745e-01 4.668453708291053772e-02 3.605161905288696289e-01 -1.134302914142608643e-01 2.032467275857925415e-01 6.112030893564224243e-02 -3.396350890398025513e-02
-2.290599048137664795e-01 -7.614668458700180054e-02 1.749432384967803955e-01 1.916123554110527039e-02 1.549541652202606201e-01 2.233372256159782410e-02 2.991582453250885010e-02 -1.225105077028274536e-01 1.582146733999252319e-01 1.005261912941932678e-01 -9.889583289623260498e-02 -3.167223930358886719e-01 8.789539337158203125e-03 -8.736404776573181152e-02 3.631279766559600830e-01 2.700436115264892578e-01 -2.054340764880180359e-02 -1.089733317494392395e-01 -4.298697710037231445e-01 2.056096494197845459e-01 -1.143647059798240662e-01 4.899109527468681335e-02 -1.452431976795196533e-01 5.777784436941146851e-02 2.671499550342559814e-01 -3.016540408134460449e-01 -2.319527044892311096e-02 -1.781604140996932983e-01 -5.152377113699913025e-02 -8.292939513921737671e-02 7.363398373126983643e-02 -1.541111767292022705e-01
-1.260653287172317505e-01 -1.697160303592681885e-01 -7.489653676748275757e-02 2.012402713298797607e-01 1.882085651159286499e-01 1.831856667995452881e-01 -2.250991612672805786e-01 -2.555082440376281738e-01 6.293246895074844360e-02 4.092457890510559082e-02 1.014208570122718811e-01 -3.057569861412048340e-01 9.299477934837341309e-02 3.364137839525938034e-03 -1.944073289632797241e-02 2.617330849170684814e-01 1.602309942245483398e-01 -1.700638532638549805e-01 -2.838242053985595703e-01 2.467920072376728058e-02 -9.171190857887268066e-02 2.182005941867828369e-01 1.774815022945404053e-01 -3.337930887937545776e-02 1.929294168949127197e-01 1.957226991653442383e-01 3.051248788833618164e-01 -4.998762160539627075e-02 2.766366899013519287e-01 1.249307990074157715e-01 4.642775654792785645e-02 -2.179344445466995239e-01
5.523772165179252625e-02 2.353850305080413818e-01 -3.924081474542617798e-02 -7.733067870140075684e-02 1.662221699953079224e-01 -1.354669779539108276e-01 -1.715975464321672916e-03 -1.627186238765716553e-01 9.755315259099006653e-03 3.626488149166107178e-02 -4.779743775725364685e-02 -4.987074807286262512e-02 -5.491998046636581421e-02 1.500637084245681763e-01 2.693300247192382812e-01 2.646499574184417725e-01 1.889805197715759277e-01 -1.100411042571067810e-01 -3.245876431465148926e-01 1.817967593669891357e-01 -2.685009241104125977e-01 3.651391267776489258e-01 -2.741641998291015625e-01 -1.629369407892227173e-01 5.203332006931304932e-02 1.763840466737747192e-01 -2.055368125438690186e-01 -1.116584986448287964e-02 -2.290300875902175903e-01 1.899653822183609009e-01 1.627734154462814331e-01 -5.173620581626892090e-02
1.345784664154052734e-01 -8.235452324151992798e-02 7.104941457509994507e-02 -1.092853695154190063e-01 1.942422538995742798e-01 2.081456482410430908e-01 2.435416728258132935e-01 -1.009918525815010071e-01 2.498589605093002319e-01 1.305993497371673584e-01 -3.116672039031982422e-01 -1.769577562808990479e-01 -2.869364805519580841e-02 -1.237400323152542114e-01 -7.087857276201248169e-02 3.787017166614532471e-01 1.482266187667846680e-01 -9.046176075935363770e-02 -2.126906067132949829e-01 9.435620158910751343e-02 -3.385172411799430847e-02 1.352408677339553833e-01 1.264774054288864136e-01 6.789755076169967651e-02 3.014976382255554199e-01 -6.473519653081893921e-02 3.090235888957977295e-01 1.476998478174209595e-01 -2.692385204136371613e-02 1.134632751345634460e-01 2.599692046642303467e-01 1.308292150497436523e-01
-8.372502774000167847e-02 -4.699182510375976562e-02 -1.557810455560684204e-01 -6.272875517606735229e-02 -1.931344717741012573e-01 -6.990470737218856812e-02 -8.577058464288711548e-02 -1.247595772147178650e-01 4.669404923915863037e-01 -8.980103582143783569e-02 -4.887981340289115906e-02 -9.383954107761383057e-02 5.120051093399524689e-03 -1.682028733193874359e-02 5.165068507194519043e-01 2.309448122978210449e-01 -8.610350638628005981e-02 1.434215903282165527e-01 -2.188669145107269287e-02 3.339366912841796875e-01 -1.046208068728446960e-01 -2.566002309322357178e-02 -2.792015671730041504e-01 1.703888326883316040e-01 -1.001733243465423584e-01 2.558473125100135803e-02 1.324982047080993652e-01 1.670069843530654907e-01 -7.987705618143081665e-02 3.081710822880268097e-02 -4.236791282892227173e-02 -1.261974722146987915e-01
-5.886500328779220581e-02 -7.256983313709497452e-03 -1.481122989207506180e-02 -1.725240498781204224e-01 -1.050498709082603455e-02 7.544650882482528687e-02 9.947493672370910645e-02 -3.619588315486907959e-01 -1.640475243330001831e-01 1.126991659402847290e-01 -7.843890786170959473e-02 -1.549402326345443726e-01 2.706154435873031616e-02 4.428319633007049561e-02 2.400022894144058228e-01 1.770116537809371948e-01 -2.858909666538238525e-01 1.277426630258560181e-01 -3.044822216033935547e-01 -9.531498700380325317e-02 -1.676766425371170044e-01 1.785880699753761292e-02 2.252447456121444702e-01 1.615527868270874023e-01 -5.047477781772613525e-02 1.780000180006027222e-01 3.926026821136474609e-01 -1.779183745384216309e-01 5.422950536012649536e-02 2.487526535987854004e-01 2.202387303113937378e-01 -1.411546170711517334e-01
-1.925043910741806030e-01 8.040146529674530029e-02 -2.491701096296310425e-01 2.183442413806915283e-01 -6.760382093489170074e-03 1.317211333662271500e-02 -1.852687299251556396e-01 1.183884963393211365e-01 1.945657730102539062e-01 9.667643904685974121e-02 -1.538973152637481689e-01 1.342517435550689697e-01 -3.581727296113967896e-02 7.561943680047988892e-02 1.272633224725723267e-01 2.672700285911560059e-01 1.276647746562957764e-01 -1.287003457546234131e-01 -4.224864840507507324e-01 3.431784510612487793e-01 -3.092783689498901367e-01 1.812935918569564819e-01 9.567777812480926514e-02 -1.047361567616462708e-01 -5.844633094966411591e-03 4.152075573801994324e-02 -2.745171785354614258e-01 1.297593116760253906e-01 8.076868206262588501e-02 1.721795797348022461e-01 8.051262050867080688e-02 -1.543715782463550568e-02
-2.622643411159515381e-01 6.702660769224166870e-02 2.053927630186080933e-02 -3.063291907310485840e-01 2.384976595640182495e-01 -1.692124903202056885e-01 -5.283760838210582733e-03 -1.303212642669677734e-01 4.278782308101654053e-01 -2.121101133525371552e-02 -5.841620266437530518e-02 -9.639821946620941162e-02 1.255384553223848343e-02 1.774707883596420288e-01 3.571382462978363037e-01 1.177891641855239868e-01 -1.445246934890747070e-01 -5.897339060902595520e-02 4.601843655109405518e-02 3.595403134822845459e-01 -8.948601782321929932e-02 -3.742525726556777954e-02 6.833577901124954224e-02 1.758252680301666260e-01 -2.395777553319931030e-01 1.281859725713729858e-01 -4.060226306319236755e-02 -2.397202886641025543e-03 -1.925111263990402222e-01 1.749273091554641724e-01 9.456190466880798340e-02 8.831313997507095337e-02
4.888163506984710693e-02 2.790398001670837402e-01 4.431552719324827194e-03 -7.645388692617416382e-02 1.963646709918975830e-01 -2.812970429658889771e-02 -5.325058009475469589e-03 -1.047377362847328186e-01 2.141329692676663399e-03 1.061081886291503906e-01 -5.171315371990203857e-02 -1.989594995975494385e-01 4.902185127139091492e-02 2.844385206699371338e-01 3.479453325271606445e-01 2.139328718185424805e-01 7.868424057960510254e-02 -5.753064155578613281e-02 -2.429250329732894897e-01 1.509597003459930420e-01 -2.741720080375671387e-01 2.349849641323089600e-01 -2.317069172859191895e-01 -7.505875080823898315e-02 5.152340233325958252e-02 2.438184916973114014e-01 -3.015907108783721924e-01 1.065564379096031189e-01 -2.093353569507598877e-01 1.616913676261901855e-01 6.194104254245758057e-02 2.015973627567291260e-01
-2.121304348111152649e-02 -2.654021047055721283e-02 6.265895068645477295e-02 -1.194005366414785385e-03 -1.279485970735549927e-01 1.358263689326122403e-04 -5.826806649565696716e-02 -1.338194012641906738e-01 1.741911917924880981e-01 2.069528549909591675e-01 3.847825527191162109e-02 -2.808347642421722412e-01 -3.232946991920471191e-02 1.947808861732482910e-01 3.619940578937530518e-01 1.346344202756881714e-01 -2.351658493280410767e-01 1.191929206252098083e-01 -4.113689661026000977e-01 -5.432030558586120605e-02 -2.044285237789154053e-01 -1.120608970522880554e-01 6.790201179683208466e-03 -1.684895716607570648e-02 -2.941317856311798096e-01 -4.198138043284416199e-02 7.754380255937576294e-02 2.520144684240221977e-03 -1.139941886067390442e-01 3.229646086692810059e-01 3.071455955505371094e-01 -1.152144372463226318e-01
-3.247820585966110229e-02 8.629643172025680542e-02 -2.453191392123699188e-02 3.117578662931919098e-02 -7.131169736385345459e-02 4.262258484959602356e-02 1.265278458595275879e-01 5.387500394135713577e-03 1.973750302568078041e-03 1.719017326831817627e-01 -1.794094890356063843e-01 -4.052126407623291016e-01 -6.025068089365959167e-02 5.337633565068244934e-02 1.239203214645385742e-01 2.422897219657897949e-01 -1.571463644504547119e-01 -9.352389723062515259e-02 -5.640379786491394043e-01 -1.013685390353202820e-01 4.969227313995361328e-02 7.390479743480682373e-02 1.398355513811111450e-01 -3.880271688103675842e-02 -5.550548061728477478e-02 -1.142429336905479431e-01 2.732804417610168457e-01 -7.936359941959381104e-02 9.026870131492614746e-02 3.798267543315887451e-01 1.302901804447174072e-01 -5.615014210343360901e-02
1.876620501279830933e-01 1.055098548531532288e-01 -1.432861238718032837e-01 -1.611894369125366211e-01 -5.624530464410781860e-02 -6.172627210617065430e-02 1.119850501418113708e-01 -3.387232422828674316e-01 1.580664813518524170e-01 1.453889161348342896e-01 -2.351093292236328125e-01 -1.808754056692123413e-01 -3.215372860431671143e-01 3.051588535308837891e-01 1.674338132143020630e-01 1.544866859912872314e-01 -7.728955149650573730e-02 1.664683595299720764e-02 -2.425465881824493408e-01 1.315073817968368530e-01 4.778306558728218079e-02 5.306339263916015625e-02 1.548933833837509155e-01 2.359299212694168091e-01 1.419620215892791748e-01 1.148737296462059021e-01 1.872786581516265869e-01 1.446581780910491943e-01 8.587985485792160034e-02 2.084429860115051270e-01 2.860236465930938721e-01 -3.545328229665756226e-02
-1.180713158100843430e-02 -4.200528934597969055e-02 -1.887621730566024780e-01 -1.983013004064559937e-01 -3.025431744754314423e-02 2.306973785161972046e-01 1.348537504673004150e-01 -5.662588402628898621e-02 2.231559902429580688e-01 2.078540064394474030e-02 -4.847283959388732910e-01 -1.936588138341903687e-01 2.204831130802631378e-02 -3.246348351240158081e-02 2.976858019828796387e-01 2.442843914031982422e-01 4.950197786092758179e-02 -4.531957209110260010e-03 7.837598025798797607e-02 2.672836482524871826e-01 9.927070140838623047e-02 2.898896336555480957e-01 -3.240913152694702148e-02 3.210176154971122742e-02 1.050455868244171143e-01 -1.622110009193420410e-01 9.036029130220413208e-02 1.453088521957397461e-01 2.828742563724517822e-01 2.804547548294067383e-02 1.906802654266357422e-01 1.235698461532592773e-01
-2.110650837421417236e-01 4.863147437572479248e-02 -6.292655318975448608e-02 -1.769285351037979126e-01 -1.063914075493812561e-01 4.730099346488714218e-03 2.267904877662658691e-01 -1.019289270043373108e-01 5.003904923796653748e-02 -5.131707713007926941e-02 -2.227863520383834839e-01 -1.992952078580856323e-01 1.848198175430297852e-01 -1.405986994504928589e-01 1.123013719916343689e-01 3.228316307067871094e-01 -1.278974208980798721e-02 -1.869265735149383545e-01 -9.627998620271682739e-02 6.005267798900604248e-02 -1.764735579490661621e-01 -3.246645629405975342e-01 1.220051497220993042e-01 2.470628172159194946e-01 3.160380125045776367e-01 -1.895146965980529785e-01 1.497974395751953125e-01 9.019774943590164185e-02 1.327546685934066772e-01 2.909998297691345215e-01 2.197872400283813477e-01 4.440530017018318176e-02
-2.626574039459228516e-02 9.970895200967788696e-02 1.733377724885940552e-01 -2.192514389753341675e-01 3.336303532123565674e-01 7.392052561044692993e-02 -2.698729634284973145e-01 -7.329493016004562378e-02 4.086627066135406494e-01 1.316244155168533325e-01 -1.143286153674125671e-01 -1.451765149831771851e-01 1.147119998931884766e-01 4.995187371969223022e-02 2.012607008218765259e-01 5.951944272965192795e-03 6.868136674165725708e-02 -2.577803134918212891e-01 -2.092897444963455200e-01 9.432682394981384277e-02 -1.930116266012191772e-01 1.023718789219856262e-01 8.286949992179870605e-02 2.983846962451934814e-01 -1.723657101392745972e-01 -3.045996278524398804e-02 2.092080712318420410e-01 5.673689395189285278e-02 -1.327708959579467773e-01 1.097078397870063782e-01 2.278743684291839600e-01 1.219998076558113098e-01
3.335861265659332275e-01 6.722592562437057495e-02 -5.004297476261854172e-03 9.486055374145507812e-02 4.846914485096931458e-02 1.747282780706882477e-02 3.597982227802276611e-03 -1.897900998592376709e-01 2.682095170021057129e-01 1.636479049921035767e-02 -2.966345250606536865e-01 2.329366281628608704e-02 3.033156692981719971e-01 1.802606135606765747e-01 8.648241311311721802e-02 2.662201523780822754e-01 3.717865794897079468e-02 1.276508420705795288e-01 -2.940865159034729004e-01 -1.201194301247596741e-01 -2.959736883640289307e-01 1.262733936309814453e-01 -9.011691063642501831e-02 1.386325508356094360e-01 2.778778597712516785e-02 2.101581543684005737e-01 -1.454412490129470825e-01 2.192101031541824341e-01 -5.664949491620063782e-02 1.657769978046417236e-01 -1.266040951013565063e-01 -2.501234710216522217e-01
-2.957834601402282715e-01 -8.024642616510391235e-02 5.375283956527709961e-02 -8.982365578413009644e-02 7.799215614795684814e-02 1.696135252714157104e-01 1.023567244410514832e-01 -1.866707503795623779e-01 2.034932821989059448e-01 2.485673315823078156e-02 -1.854877918958663940e-01 -1.468824297189712524e-01 1.857263147830963135e-01 -2.932219952344894409e-02 3.079352378845214844e-01 3.649093508720397949e-01 3.023504614830017090e-01 -1.130338981747627258e-01 -3.193968832492828369e-01 1.540911346673965454e-01 9.055973589420318604e-02 -1.027578413486480713e-01 -8.605578541755676270e-02 5.904335901141166687e-02 2.416978776454925537e-01 -2.906839251518249512e-01 -9.808234870433807373e-02 -3.692014887928962708e-02 -1.213615462183952332e-01 -3.057399578392505646e-02 1.217559128999710083e-01 -9.801601618528366089e-02
-9.001279622316360474e-02 1.950983852148056030e-01 -3.128926157951354980e-01 1.107156425714492798e-01 -4.018431529402732849e-02 1.568129509687423706e-01 -2.780811861157417297e-02 -6.296476721763610840e-02 2.268229238688945770e-02 1.413556039333343506e-01 -3.095303177833557129e-01 -6.380210071802139282e-02 -3.514943271875381470e-02 9.539183974266052246e-02 2.686727941036224365e-01 1.881660670042037964e-01 -4.267745465040206909e-02 1.243407353758811951e-01 -2.139495015144348145e-01 -9.974457789212465286e-04 -2.193394452333450317e-01 -2.460535317659378052e-01 1.519063413143157959e-01 1.187212541699409485e-01 3.914920240640640259e-02 -1.862889677286148071e-01 3.059838116168975830e-01 -2.223810255527496338e-01 1.415163427591323853e-01 3.021602630615234375e-01 2.632780373096466064e-01 7.477187365293502808e-02
8.800574392080307007e-02 2.094626724720001221e-01 1.498345658183097839e-02 -9.719575196504592896e-02 8.453330397605895996e-02 2.840386517345905304e-02 1.501719802618026733e-01 -1.278282608836889267e-02 2.163427174091339111e-01 7.909425348043441772e-02 -1.719541847705841064e-01 5.783233046531677246e-02 -1.854477375745773315e-01 -1.281432658433914185e-01 4.905319213867187500e-02 5.839449167251586914e-01 -1.344446837902069092e-01 -2.274121902883052826e-02 -3.856241703033447266e-01 2.677517235279083252e-01 -1.038227304816246033e-01 6.310057640075683594e-02 -3.704468905925750732e-02 2.839201390743255615e-01 2.434718459844589233e-01 -9.487330168485641479e-02 3.729441016912460327e-02 -8.539910614490509033e-02 -3.603380918502807617e-02 7.644788920879364014e-02 -5.411875993013381958e-02 7.134898751974105835e-02
-1.649347692728042603e-01 5.258831754326820374e-02 -5.385530367493629456e-02 2.164089083671569824e-01 3.491447493433952332e-02 9.872770309448242188e-02 2.224436849355697632e-01 -2.570699751377105713e-01 3.969174325466156006e-01 -2.612532377243041992e-01 -8.062496781349182129e-02 -4.322881996631622314e-01 2.744836807250976562e-01 2.485483884811401367e-01 1.089789271354675293e-01 5.082821473479270935e-02 1.337304115295410156e-01 1.106832250952720642e-01 -2.637239098548889160e-01 -1.554255485534667969e-01 -3.144447878003120422e-02 1.315338611602783203e-01 3.016320057213306427e-02 6.286671012639999390e-02 4.724952951073646545e-02 -1.003573760390281677e-01 -8.154946565628051758e-02 1.174032837152481079e-01 -2.014211118221282959e-01 -4.249743651598691940e-04 -4.863243550062179565e-02 1.870683580636978149e-02
1.979206502437591553e-01 -3.672835603356361389e-02 -1.002658624202013016e-02 8.773208595812320709e-03 -9.787560254335403442e-02 -1.814513951539993286e-01 7.524260133504867554e-02 -2.671740055084228516e-01 2.357524633407592773e-01 -2.233877629041671753e-01 -1.056668460369110107e-01 1.427725106477737427e-01 1.333758682012557983e-01 2.144434303045272827e-01 2.296558022499084473e-01 1.598810106515884399e-01 8.536653593182563782e-03 -3.620822131633758545e-01 -3.226293623447418213e-01 3.148730099201202393e-02 -1.473102122545242310e-01 1.545494794845581055e-01 -2.032240033149719238e-01 2.828852832317352295e-01 2.561127245426177979e-01 4.188444837927818298e-02 -1.252465248107910156e-01 2.532919496297836304e-02 1.389122158288955688e-01 1.113433167338371277e-01 1.993678212165832520e-01 4.856473580002784729e-02
-1.523932963609695435e-01 5.288032069802284241e-02 9.258087724447250366e-02 -4.313682764768600464e-02 -1.387508809566497803e-01 -1.514356285333633423e-01 2.451835274696350098e-01 1.923258416354656219e-02 4.412459731101989746e-01 -2.012445479631423950e-01 -6.332380324602127075e-02 -1.634111851453781128e-01 1.895141750574111938e-01 2.685515210032463074e-02 8.584074676036834717e-02 3.049462437629699707e-01 8.988717198371887207e-02 -1.868624687194824219e-01 -2.127948999404907227e-01 -5.134649947285652161e-02 -1.636258214712142944e-01 4.060291349887847900e-01 1.183866038918495178e-01 2.265671789646148682e-01 -4.412878677248954773e-02 1.011914983391761780e-01 -5.053386837244033813e-02 -2.542190253734588623e-02 2.842407822608947754e-01 4.196094349026679993e-02 1.072636917233467102e-01 -2.505606040358543396e-02
-6.968869268894195557e-02 1.671112626791000366e-01 9.318279474973678589e-02 3.966456651687622070e-02 -1.790286451578140259e-01 -1.769408732652664185e-01 2.221367657184600830e-01 -5.527191236615180969e-02 4.181997776031494141e-01 -1.075691506266593933e-01 -1.016700938344001770e-01 -1.644377112388610840e-01 3.803928382694721222e-03 -7.735573500394821167e-02 5.792376026511192322e-02 3.135054111480712891e-01 1.311184912919998169e-01 -2.897428870201110840e-01 -2.962878644466400146e-01 1.584208942949771881e-02 -5.760977044701576233e-02 3.362485766410827637e-01 5.877263844013214111e-02 2.187986522912979126e-01 -8.040994405746459961e-03 1.583421528339385986e-01 4.481237009167671204e-02 1.611516475677490234e-01 2.799811065196990967e-01 1.121948733925819397e-01 -2.722201496362686157e-02 8.945020288228988647e-02
-2.712960243225097656e-01 -1.547145694494247437e-01 -2.170462161302566528e-01 4.906174540519714355e-02 8.377557247877120972e-02 -7.899837195873260498e-02 -5.539058148860931396e-02 -5.077629163861274719e-02 4.079924225807189941e-01 -5.586459860205650330e-02 -3.179569542407989502e-02 1.447923015803098679e-02 8.339996635913848877e-02 -2.050864137709140778e-02 5.247032642364501953e-01 1.287147104740142822e-01 -1.461977809667587280e-01 -9.800493717193603516e-02 -1.109061688184738159e-01 2.737673930823802948e-02 -3.834779560565948486e-01 -1.910432241857051849e-02 1.060119867324829102e-01 7.501464337110519409e-02 -2.791656851768493652e-01 -5.488570779561996460e-02 -4.660025611519813538e-02 1.314442157745361328e-01 -9.438388049602508545e-02 1.723146438598632812e-01 2.185055054724216461e-02 -1.272641867399215698e-01
-2.265958189964294434e-01 2.527109384536743164e-01 -1.468649357557296753e-01 4.153355211019515991e-02 3.728764876723289490e-02 2.469919621944427490e-01 -3.840433433651924133e-02 -3.647760301828384399e-02 2.519306838512420654e-01 1.394280940294265747e-01 3.625289723277091980e-02 -2.494079470634460449e-01 4.353296011686325073e-02 1.576938480138778687e-01 5.407744646072387695e-01 5.852357670664787292e-02 -6.329823285341262817e-02 1.142503693699836731e-01 -3.174239099025726318e-01 -3.089362988248467445e-03 -2.486267238855361938e-01 -1.001625135540962219e-01 -3.649956732988357544e-02 1.983989216387271881e-02 -3.039353191852569580e-01 2.928280737251043320e-03 1.039625238627195358e-02 9.889431297779083252e-02 -6.068987399339675903e-02 1.266306936740875244e-01 4.060063883662223816e-02 -1.104660257697105408e-01
8.430646732449531555e-03 1.976425200700759888e-01 -5.164280161261558533e-02 -1.783596575260162354e-01 2.066083848476409912e-01 -7.991734147071838379e-02 1.668276190757751465e-01 -1.121151521801948547e-01 1.024197190999984741e-01 -7.148978114128112793e-02 3.781191073358058929e-03 -5.954664945602416992e-02 -3.498283028602600098e-02 1.935126632452011108e-01 3.027670383453369141e-01 3.019466698169708252e-01 8.192212320864200592e-03 9.716075658798217773e-02 -2.553728222846984863e-01 2.084342688322067261e-01 -2.649825513362884521e-01 3.416188359260559082e-01 -2.328308671712875366e-01 -7.013550400733947754e-02 7.431804388761520386e-02 2.189932912588119507e-01 -1.856057792901992798e-01 1.895352900028228760e-01 -1.518432646989822388e-01 1.717456728219985962e-01 1.452279239892959595e-01 1.858132481575012207e-01
3.392929956316947937e-02 -1.044182479381561279e-02 -2.263675481081008911e-01 -8.984811604022979736e-02 -1.185424849390983582e-01 -1.578987091779708862e-01 -4.714196175336837769e-02 -2.570657134056091309e-01 1.106261610984802246e-01 1.174682974815368652e-01 -2.968073487281799316e-01 -2.031530886888504028e-01 -2.219308465719223022e-01 3.006097078323364258e-01 1.444167941808700562e-01 2.567815780639648438e-01 3.281310200691223145e-02 3.072089515626430511e-02 -3.436898887157440186e-01 1.165406852960586548e-01 -5.771848931908607483e-02 -1.664876788854598999e-01 -7.790504395961761475e-02 5.322633311152458191e-02 2.204046100378036499e-01 -8.193539083003997803e-02 1.073100864887237549e-01 -1.488849967718124390e-01 -1.841117888689041138e-01 1.883603632450103760e-01 3.422540724277496338e-01 3.398667648434638977e-02
-2.986987233161926270e-01 -4.631559923291206360e-02 -5.826898664236068726e-02 -4.686253517866134644e-02 1.656786799430847168e-01 -7.515864074230194092e-02 1.359376013278961182e-01 -2.118294984102249146e-01 -1.406746357679367065e-01 8.296173065900802612e-02 -3.912572562694549561e-02 -1.893470287322998047e-01 5.901531130075454712e-02 1.305464059114456177e-01 8.094544708728790283e-02 1.965230256319046021e-01 -6.446312367916107178e-02 2.060993313789367676e-01 -3.996306359767913818e-01 -1.393595486879348755e-01 -4.502465948462486267e-02 6.945850700139999390e-02 9.381779283285140991e-02 2.872294485569000244e-01 2.743940427899360657e-02 9.506805986166000366e-02 3.425776064395904541e-01 -2.125226259231567383e-01 7.952159643173217773e-02 3.760805130004882812e-01 1.587946414947509766e-01 -8.737889677286148071e-02
-3.106297254562377930e-01 8.662039786577224731e-02 -1.457817554473876953e-01 -8.905328065156936646e-02 2.095059454441070557e-01 4.725889861583709717e-02 -5.114446580410003662e-02 -1.604174226522445679e-01 2.913307547569274902e-01 -1.771179437637329102e-01 -1.759841889142990112e-01 -1.541115939617156982e-01 5.219505354762077332e-02 1.536379009485244751e-01 -5.952301248908042908e-02 2.008524090051651001e-01 1.151498872786760330e-03 1.018089521676301956e-02 1.863270998001098633e-01 1.097179502248764038e-01 -2.168270349502563477e-01 4.679484292864799500e-02 1.005302220582962036e-01 -1.324832886457443237e-01 2.612124681472778320e-01 -1.752912253141403198e-01 1.782909482717514038e-01 1.136406883597373962e-01 -2.227076590061187744e-01 4.796643257141113281e-01 1.702514849603176117e-02 6.179791316390037537e-02
9.157630056142807007e-02 -1.831702142953872681e-01 -5.222276598215103149e-02 -8.805194497108459473e-02 -1.561935096979141235e-01 9.912613779306411743e-03 -4.345271885395050049e-01 -1.869757771492004395e-01 1.738973855972290039e-01 -1.620036512613296509e-01 -9.890355914831161499e-02 4.471712186932563782e-02 1.239713653922080994e-01 1.221503969281911850e-02 1.886952966451644897e-01 2.612620778381824493e-02 7.135261595249176025e-02 5.474095419049263000e-02 -3.861313164234161377e-01 4.601784422993659973e-02 -2.653105854988098145e-01 2.617823183536529541e-01 3.050965964794158936e-01 3.130104243755340576e-01 1.195617690682411194e-01 5.623764544725418091e-02 1.330536901950836182e-01 -4.370305687189102173e-02 1.105896756052970886e-01 1.495307832956314087e-01 1.295073181390762329e-01 -3.905736282467842102e-02
-2.850057184696197510e-02 -6.620229780673980713e-02 -3.720650076866149902e-01 -2.538494169712066650e-01 -1.830607652664184570e-01 9.679989516735076904e-02 1.374128609895706177e-01 -7.666805293411016464e-03 1.908775717020034790e-01 1.264653205871582031e-01 -2.296013385057449341e-01 -1.996591240167617798e-01 1.135076060891151428e-01 6.813640147447586060e-02 3.022548370063304901e-02 4.098213315010070801e-01 -2.566719353199005127e-01 1.084738527424633503e-03 -1.251388899981975555e-02 2.339841797947883606e-02 -1.378487199544906616e-01 3.523770570755004883e-01 -1.031365767121315002e-01 1.914216019213199615e-02 5.448960885405540466e-02 -9.582340717315673828e-02 9.576006978750228882e-02 2.391093671321868896e-01 1.954848766326904297e-01 1.821883618831634521e-01 -8.159033209085464478e-02 1.462497264146804810e-01
-3.902035579085350037e-02 -3.280170634388923645e-02 -9.498422592878341675e-02 3.864687681198120117e-02 9.225548058748245239e-02 3.873257935047149658e-01 -3.319380059838294983e-02 1.863921433687210083e-02 1.896651536226272583e-01 2.742954492568969727e-01 -1.701363325119018555e-01 -4.982280731201171875e-02 1.208539679646492004e-01 2.055506557226181030e-01 3.709107041358947754e-01 2.063592970371246338e-01 -5.772194266319274902e-02 -5.622527375817298889e-02 -2.834343612194061279e-01 2.208980470895767212e-01 -9.760283678770065308e-02 -1.373338699340820312e-01 -1.432086676359176636e-01 3.092152178287506104e-01 1.260569095611572266e-01 -9.988907724618911743e-02 -8.699115365743637085e-02 -8.085332065820693970e-02 2.019970566034317017e-01 1.160184890031814575e-01 4.958585649728775024e-02 -2.653691768646240234e-01
-1.898976564407348633e-01 3.363700583577156067e-03 -1.271671056747436523e-01 1.267876327037811279e-01 -3.995306417346000671e-02 6.271792203187942505e-02 1.654967367649078369e-01 -2.012369334697723389e-01 1.561159044504165649e-01 2.799010835587978363e-03 5.485704541206359863e-02 -2.405647560954093933e-02 8.820657432079315186e-02 3.438059687614440918e-01 5.551658272743225098e-01 2.212179601192474365e-01 -2.199489325284957886e-01 1.449924707412719727e-01 -1.233524829149246216e-02 -5.578500032424926758e-02 -1.105141267180442810e-01 1.769788414239883423e-01 3.084082528948783875e-02 1.692915409803390503e-01 1.094024553894996643e-01 -2.456078976392745972e-01 2.276537120342254639e-01 -2.172268927097320557e-01 -1.102931350469589233e-01 1.076143756508827209e-01 -1.956525817513465881e-02 7.696793228387832642e-02
-2.217684090137481689e-01 9.268826991319656372e-02 -3.569599688053131104e-01 8.185335248708724976e-02 2.778360620141029358e-02 -9.985853917896747589e-03 -6.046616658568382263e-02 -3.684089332818984985e-02 2.502084374427795410e-01 -8.984864503145217896e-02 -1.766898334026336670e-01 -1.679235994815826416e-01 2.620159685611724854e-01 8.578307926654815674e-02 3.625516593456268311e-01 -2.237869799137115479e-02 3.598925843834877014e-02 2.553468756377696991e-02 -8.474256098270416260e-02 3.673264384269714355e-01 -6.890579313039779663e-02 1.223797798156738281e-01 -2.160020470619201660e-01 2.441412955522537231e-01 -9.815400093793869019e-02 2.186399996280670166e-01 1.201754733920097351e-01 6.814257055521011353e-02 -1.123735010623931885e-01 8.361843973398208618e-02 2.987772040069103241e-02 -3.115963637828826904e-01
-3.493599891662597656e-01 4.697225987911224365e-02 -3.325162529945373535e-01 2.600974440574645996e-01 2.801492065191268921e-02 7.676492631435394287e-02 3.505305573344230652e-02 -1.238356530666351318e-01 -3.884647414088249207e-02 2.703332901000976562e-02 -2.159330695867538452e-01 -6.771361827850341797e-02 1.915018558502197266e-01 3.094629645347595215e-01 3.926123678684234619e-01 1.933410167694091797e-01 7.962243258953094482e-02 -4.446740075945854187e-02 -1.902554333209991455e-01 2.486790269613265991e-01 -2.445068806409835815e-01 9.132648259401321411e-02 8.785402774810791016e-02 4.676305223256349564e-03 6.279612891376018524e-03 -3.368177637457847595e-02 2.259242087602615356e-01 2.262554764747619629e-01 3.916260972619056702e-02 5.201238393783569336e-02 -4.445236176252365112e-03 -8.353693783283233643e-02
2.282167971134185791e-02 -4.401464015245437622e-02 -8.835688978433609009e-02 1.653779111802577972e-02 1.061015129089355469e-01 -2.116557508707046509e-01 2.892141342163085938e-01 -4.797496646642684937e-02 3.122508227825164795e-01 1.161171309649944305e-02 -6.013642996549606323e-02 -2.101093083620071411e-01 9.066899865865707397e-02 6.763497740030288696e-02 1.519230604171752930e-01 3.614226579666137695e-01 -4.367625340819358826e-03 -1.690040230751037598e-01 -2.845619320869445801e-01 -9.163028746843338013e-02 -1.230079159140586853e-01 1.387963593006134033e-01 -2.675624936819076538e-02 3.611883223056793213e-01 2.029315084218978882e-01 2.513040304183959961e-01 -1.442217081785202026e-01 2.435532361268997192e-01 1.503956690430641174e-02 -1.700086332857608795e-02 2.436981350183486938e-01 8.764106780290603638e-02
-2.206380069255828857e-01 1.841756701469421387e-01 1.456794887781143188e-01 3.765047341585159302e-02 3.852897137403488159e-02 5.982675775885581970e-02 -9.178841859102249146e-02 -4.968052804470062256e-01 2.056055516004562378e-01 -1.303126960992813110e-01 4.016228765249252319e-02 1.653106957674026489e-01 1.677216887474060059e-01 1.333870291709899902e-01 2.528676986694335938e-01 1.082043126225471497e-01 -6.948407739400863647e-02 -1.877474598586559296e-02 -5.762314796447753906e-02 2.243601232767105103e-01 -1.174740865826606750e-01 -3.533709049224853516e-02 -1.367296725511550903e-01 2.447601221501827240e-02 2.918314561247825623e-02 6.270828843116760254e-02 7.795608602464199066e-03 1.807025969028472900e-01 1.208277419209480286e-01 3.833558857440948486e-01 2.483886182308197021e-01 2.659844160079956055e-01
-2.552034556865692139e-01 2.692170441150665283e-01 8.135852217674255371e-02 -3.160827234387397766e-02 1.391939222812652588e-01 2.177343517541885376e-01 1.582127809524536133e-01 -1.078511476516723633e-01 1.205810531973838806e-01 1.171232238411903381e-01 -3.072292357683181763e-02 -1.375833302736282349e-01 2.704532444477081299e-01 5.710512399673461914e-02 2.909404933452606201e-01 6.824579089879989624e-02 5.239837989211082458e-02 -2.359673827886581421e-01 -3.460839390754699707e-01 1.271499693393707275e-01 -1.389112323522567749e-02 -5.724847689270973206e-02 1.820790618658065796e-01 -4.154344648122787476e-02 1.411435455083847046e-01 -2.475143074989318848e-01 -7.179427146911621094e-02 8.828013390302658081e-02 2.486444413661956787e-01 3.691834211349487305e-01 6.947545707225799561e-02 8.770362287759780884e-02
-3.374359011650085449e-01 1.286380551755428314e-02 -1.471981108188629150e-01 1.303115040063858032e-01 6.685354560613632202e-02 1.633604764938354492e-01 -1.547284871339797974e-01 7.050459086894989014e-02 3.843457698822021484e-01 3.729011863470077515e-02 -2.509796321392059326e-01 1.697056442499160767e-01 2.844659984111785889e-02 2.261290550231933594e-01 1.380216628313064575e-01 1.657687127590179443e-01 2.434889674186706543e-01 -7.613813132047653198e-02 -2.629400789737701416e-01 1.542914211750030518e-01 -2.942601144313812256e-01 2.823023498058319092e-01 7.525660563260316849e-03 -5.755921080708503723e-02 6.695055961608886719e-02 -5.796843394637107849e-02 -2.045285850763320923e-01 -6.981768459081649780e-02 7.946900278329849243e-02 2.222468703985214233e-01 -3.874494880437850952e-02 -9.186664223670959473e-02
-4.245596379041671753e-02 -9.199876338243484497e-02 3.882751613855361938e-02 -3.284696117043495178e-02 1.169120818376541138e-01 -9.997915476560592651e-03 -1.714554876089096069e-01 -3.943101763725280762e-01 2.940992116928100586e-01 -1.074324250221252441e-01 -4.332262650132179260e-02 -2.643350511789321899e-02 2.310003489255905151e-01 -5.016149207949638367e-02 2.716235816478729248e-01 2.639847695827484131e-01 -2.102103456854820251e-02 -1.954912245273590088e-01 -3.420490324497222900e-01 3.662399202585220337e-02 -1.789581328630447388e-01 -2.470571547746658325e-02 -1.045262813568115234e-01 -7.372540887445211411e-03 -4.553834199905395508e-01 -6.219322234392166138e-02 -1.690232008695602417e-01 -8.387428522109985352e-02 -1.627069339156150818e-02 7.769764214754104614e-02 1.088424324989318848e-01 -1.514493674039840698e-01
6.255120784044265747e-02 -2.917088568210601807e-01 -2.148274332284927368e-01 -1.209726035594940186e-01 -1.794064044952392578e-02 1.093004015274345875e-03 -6.925463676452636719e-02 -3.520675376057624817e-02 1.341458857059478760e-01 -2.623562514781951904e-01 -2.919703125953674316e-01 -1.694991588592529297e-01 3.209756687283515930e-02 5.245324373245239258e-01 -1.130718085914850235e-02 1.059813946485519409e-01 -1.776031684130430222e-03 -1.396642182953655720e-03 -2.769208252429962158e-01 1.130486577749252319e-01 -1.632283776998519897e-01 4.973505809903144836e-02 1.238578334450721741e-01 4.014497250318527222e-02 3.402481079101562500e-01 2.229780107736587524e-01 -4.589634388685226440e-02 1.167877763509750366e-01 -9.097786992788314819e-02 9.373125433921813965e-02 1.452005952596664429e-01 -2.455680072307586670e-02
-1.227380037307739258e-01 -1.828897930681705475e-02 -1.437876671552658081e-01 5.298248305916786194e-02 2.310253679752349854e-02 2.096519470214843750e-01 3.156189918518066406e-01 -3.708963841199874878e-02 3.677299916744232178e-01 -1.364098638296127319e-01 -2.547461092472076416e-01 -2.538993656635284424e-01 1.619925200939178467e-01 7.447883486747741699e-02 1.810447573661804199e-01 3.369822502136230469e-01 -5.226163938641548157e-02 -1.964590847492218018e-01 1.336047053337097168e-01 2.105909585952758789e-01 -2.253179205581545830e-03 2.872895002365112305e-01 8.945557475090026855e-02 5.295893549919128418e-02 1.758711338043212891e-01 -8.413180708885192871e-02 1.292171031236648560e-01 1.255963295698165894e-01 2.170061171054840088e-01 2.110072597861289978e-02 1.838484406471252441e-01 7.505277544260025024e-02
-2.584990561008453369e-01 8.966612070798873901e-02 -9.303247556090354919e-03 6.924536824226379395e-02 -1.003871019929647446e-02 2.614139616489410400e-01 2.223165929317474365e-01 1.441710442304611206e-01 1.319161504507064819e-01 7.015959173440933228e-02 -3.002702593803405762e-01 -8.167318254709243774e-02 2.378818243741989136e-01 2.798714935779571533e-01 5.187082290649414062e-01 1.361929532140493393e-02 1.590667665004730225e-01 -1.376246511936187744e-01 -2.940335273742675781e-01 1.400224026292562485e-02 -2.708728611469268799e-01 7.483638823032379150e-02 -1.020192876458168030e-01 -6.388477981090545654e-02 3.078809939324855804e-02 3.499767556786537170e-02 4.312450811266899109e-02 5.332420393824577332e-02 1.410025954246520996e-01 8.345767110586166382e-02 1.106055497075431049e-04 1.459710486233234406e-02
1.122398972511291504e-01 2.648068033158779144e-02 3.696692734956741333e-02 -1.247592493891716003e-01 1.648204177618026733e-01 1.500695198774337769e-01 -4.061740264296531677e-02 -1.016077697277069092e-01 1.172341555356979370e-01 2.055818773806095123e-02 -2.029366791248321533e-01 -2.842346727848052979e-01 2.642748132348060608e-02 -9.349434822797775269e-02 -9.350633248686790466e-03 3.338844478130340576e-01 1.155547574162483215e-01 -2.458001822233200073e-01 -3.974648416042327881e-01 -2.216552495956420898e-01 1.530206296592950821e-02 3.734989464282989502e-02 -3.074919618666172028e-02 -2.091829851269721985e-02 1.412050127983093262e-01 1.979277729988098145e-01 2.347719222307205200e-01 1.299772560596466064e-01 3.096340298652648926e-01 3.662712872028350830e-01 4.172812029719352722e-02 6.462714076042175293e-02
-2.189029455184936523e-01 -2.473086863756179810e-01 -2.954474389553070068e-01 -2.548733539879322052e-02 -6.675425916910171509e-02 -2.099615149199962616e-02 6.665001809597015381e-02 -1.287138909101486206e-01 4.719871878623962402e-01 8.799319714307785034e-02 -1.790389418601989746e-01 -1.990112811326980591e-01 -6.114148534834384918e-03 -5.974662676453590393e-02 3.966400027275085449e-01 1.360992062836885452e-02 5.303589999675750732e-02 -9.770005941390991211e-02 -5.673727020621299744e-02 1.145312711596488953e-01 -7.326341420412063599e-02 1.828226000070571899e-01 3.207721933722496033e-02 1.090278178453445435e-01 -2.662264704704284668e-01 2.311531603336334229e-01 3.771942481398582458e-02 1.579924523830413818e-01 2.097309976816177368e-01 1.229157298803329468e-01 4.796232283115386963e-02 -1.459220200777053833e-01
-4.584850370883941650e-02 3.159995749592781067e-02 6.232182681560516357e-02 -2.946569584310054779e-02 1.746838167309761047e-02 1.331790834665298462e-01 -1.265449170023202896e-02 4.051931202411651611e-02 2.987766861915588379e-01 -1.171356067061424255e-01 -2.685818374156951904e-01 -1.546799093484878540e-01 1.826912909746170044e-01 3.600021079182624817e-02 -1.727061346173286438e-02 4.206916391849517822e-01 -8.876157924532890320e-03 3.701157867908477783e-02 -2.015992701053619385e-01 2.785269021987915039e-01 8.935618400573730469e-02 1.817661672830581665e-01 3.205858170986175537e-01 1.841315031051635742e-01 3.271372020244598389e-01 -8.984805643558502197e-02 1.835864037275314331e-01 1.954268515110015869e-01 1.107948645949363708e-01 1.406416594982147217e-01 -1.665884256362915039e-01 1.309030652046203613e-01
-1.021080464124679565e-01 2.063034623861312866e-01 1.184706483036279678e-02 -2.643684297800064087e-02 -1.028061285614967346e-01 -1.540372520685195923e-01 1.995544135570526123e-01 6.969832349568605423e-03 3.513955473899841309e-01 -9.526361525058746338e-02 -1.025238633155822754e-01 -1.759065687656402588e-01 1.243938878178596497e-01 1.401928067207336426e-01 1.703366339206695557e-01 3.115038573741912842e-01 1.762543618679046631e-01 -1.910126358270645142e-01 -1.544066369533538818e-01 1.563656479120254517e-01 5.353476107120513916e-02 3.616782724857330322e-01 2.819100022315979004e-02 3.164199590682983398e-01 5.282340571284294128e-02 2.315303683280944824e-01 -1.409320831298828125e-01 8.195245265960693359e-02 2.498603910207748413e-01 1.380647569894790649e-01 8.197482675313949585e-02 1.232802197337150574e-01
7.702278345823287964e-02 3.438106924295425415e-02 -5.184615030884742737e-02 7.118648290634155273e-02 3.471913933753967285e-02 -2.539755590260028839e-02 2.580228149890899658e-01 -9.042482823133468628e-02 1.392220556735992432e-01 -1.043808609247207642e-01 -2.599180042743682861e-01 -2.627445161342620850e-01 -1.767272949218750000e-01 9.728124737739562988e-02 1.703731529414653778e-02 1.756410598754882812e-01 -1.849030405282974243e-01 4.938779864460229874e-03 -2.764146029949188232e-01 4.798432067036628723e-02 -5.242375135421752930e-01 9.941560775041580200e-02 7.886956632137298584e-02 2.405468970537185669e-01 -2.415563613176345825e-01 -7.373207714408636093e-03 7.657079398632049561e-02 2.007903903722763062e-01 -2.127592563629150391e-01 1.311931610107421875e-01 -1.211983859539031982e-01 -1.623486727476119995e-01
-2.551078796386718750e-01 -5.771195888519287109e-02 -9.946823865175247192e-02 2.694038152694702148e-01 2.078477442264556885e-01 -1.368769854307174683e-01 -5.193129181861877441e-02 -1.352392882108688354e-01 2.502781152725219727e-01 5.475485697388648987e-02 2.388701289892196655e-01 -8.989337086677551270e-02 -1.008150056004524231e-01 8.303986489772796631e-02 3.101823627948760986e-01 2.392266094684600830e-01 -1.682576239109039307e-01 1.167010515928268433e-01 -2.893518507480621338e-01 2.383425086736679077e-02 -3.162012994289398193e-01 -1.102617532014846802e-01 -1.671747118234634399e-01 4.531642794609069824e-02 -1.605555862188339233e-01 -9.754053317010402679e-03 1.967762946151196957e-04 2.573105879127979279e-02 -1.584149897098541260e-01 3.069193065166473389e-01 2.037403583526611328e-01 -9.597501158714294434e-02
-1.953988522291183472e-01 -3.212604671716690063e-02 -7.502311840653419495e-03 -8.528527617454528809e-02 -2.388159334659576416e-01 7.114216685295104980e-02 -6.693105399608612061e-02 -1.246574670076370239e-01 2.252105623483657837e-01 1.963109970092773438e-01 -9.786504507064819336e-02 -9.886076301336288452e-02 1.479851603507995605e-01 -1.055130809545516968e-01 2.189009338617324829e-01 2.200977951288223267e-01 -1.867025792598724365e-01 -1.647771298885345459e-01 -7.264114916324615479e-02 -4.975497350096702576e-02 -2.194231003522872925e-01 -9.562208503484725952e-02 -1.350092608481645584e-02 1.911852508783340454e-01 4.374315738677978516e-01 -8.781838417053222656e-02 3.060321807861328125e-01 7.852489501237869263e-02 1.747081875801086426e-01 2.728745043277740479e-01 2.542568147182464600e-01 -3.233630210161209106e-02
2.755003422498703003e-02 1.525873541831970215e-01 -2.083034962415695190e-01 4.466890171170234680e-02 3.626704216003417969e-02 3.685763776302337646e-01 5.042695626616477966e-02 -1.247337684035301208e-01 1.430625021457672119e-01 1.527493745088577271e-01 -3.909484669566154480e-02 -6.428087130188941956e-03 2.084029614925384521e-01 2.192272571846842766e-03 2.095170766115188599e-01 3.277884721755981445e-01 1.805575788021087646e-01 -2.516660690307617188e-01 -4.292079210281372070e-01 1.905857920646667480e-01 -2.141917049884796143e-01 -9.128866344690322876e-02 -1.316862404346466064e-01 1.913653910160064697e-01 1.245417073369026184e-01 -1.835449039936065674e-01 5.881740152835845947e-02 -9.741637855768203735e-02 6.500537693500518799e-02 -1.333170942962169647e-02 -1.566441357135772705e-01 -1.393423378467559814e-01
1.078483983874320984e-01 -1.713074594736099243e-01 -1.098366603255271912e-01 -1.920158267021179199e-01 -1.487202756106853485e-02 8.578075468540191650e-02 1.536911875009536743e-01 -1.385259814560413361e-02 1.487650815397500992e-02 1.021981537342071533e-01 -1.559768319129943848e-01 -3.381945788860321045e-01 1.846399530768394470e-02 1.278405934572219849e-01 3.570341318845748901e-02 1.174531951546669006e-01 -3.922700881958007812e-02 -1.634145528078079224e-01 -4.316486120223999023e-01 -2.001732140779495239e-01 -9.587051719427108765e-02 2.467550709843635559e-02 7.564547657966613770e-02 -4.733847826719284058e-02 3.452949225902557373e-02 1.266495287418365479e-01 2.106861472129821777e-01 1.006572917103767395e-01 1.272239089012145996e-01 4.961742162704467773e-01 3.011230826377868652e-01 -1.930476911365985870e-02
9.745452553033828735e-02 2.300444394350051880e-01 3.482490032911300659e-02 -1.205834373831748962e-01 1.115917935967445374e-01 1.169910728931427002e-01 9.502324461936950684e-02 -5.000543966889381409e-02 1.102800667285919189e-01 3.425522148609161377e-02 -1.989250481128692627e-01 -1.688525378704071045e-01 9.090142697095870972e-02 1.921136677265167236e-01 3.606978058815002441e-01 2.520004212856292725e-01 1.219363436102867126e-01 3.958996385335922241e-03 -2.314739227294921875e-01 2.186723053455352783e-01 -8.901466429233551025e-02 4.401365816593170166e-01 -3.228173851966857910e-01 -9.419202804565429688e-02 1.800213605165481567e-01 6.204514577984809875e-02 -1.383520960807800293e-01 1.108938455581665039e-01 -2.098825573921203613e-01 1.216945499181747437e-01 7.988405227661132812e-02 -4.160305485129356384e-03
-3.257561922073364258e-01 -3.835380449891090393e-02 -2.662421762943267822e-01 1.121915727853775024e-01 -2.204679325222969055e-02 2.456444650888442993e-01 -2.562624812126159668e-01 -5.801230669021606445e-02 2.834849953651428223e-01 1.592703163623809814e-01 -3.179070353507995605e-01 2.066851034760475159e-02 1.216437965631484985e-01 1.349239945411682129e-01 2.924497127532958984e-01 2.481815367937088013e-01 1.754468977451324463e-01 -7.365415245294570923e-02 -1.379318088293075562e-01 2.711411416530609131e-01 -2.249460518360137939e-01 -1.069981697946786880e-02 -1.707579195499420166e-01 1.796637326478958130e-01 2.672572247684001923e-02 9.595658630132675171e-02 -1.329533308744430542e-01 1.528361579403281212e-03 1.034700274467468262e-01 1.007343530654907227e-01 4.873514547944068909e-02 5.896327202208340168e-04
2.394977360963821411e-01 3.787340968847274780e-02 4.358047246932983398e-02 -1.516635119915008545e-01 -7.423455268144607544e-02 -9.819454699754714966e-02 1.474442481994628906e-01 -1.217005103826522827e-01 2.874154448509216309e-01 2.165287435054779053e-01 -2.755041718482971191e-01 -1.662136018276214600e-01 -1.515530347824096680e-01 3.549001514911651611e-01 3.056477606296539307e-01 9.129507094621658325e-02 2.506735920906066895e-02 -3.489281609654426575e-02 -1.985372900962829590e-01 3.197066858410835266e-02 1.848525851964950562e-01 1.393458098173141479e-01 1.925586014986038208e-01 1.445887833833694458e-01 2.238602489233016968e-01 1.367740482091903687e-01 3.306562453508377075e-02 7.292184233665466309e-02 2.800322324037551880e-02 2.776261568069458008e-01 2.666014730930328369e-01 -5.363001301884651184e-02
-2.185029238462448120e-01 -2.274994403123855591e-01 -9.977338463068008423e-02 -2.303054742515087128e-02 1.172542870044708252e-01 -9.830593317747116089e-02 -1.039291620254516602e-01 -1.081824824213981628e-01 4.294633865356445312e-01 -1.378102153539657593e-01 -1.130622178316116333e-01 -2.217641174793243408e-01 3.196716904640197754e-01 -6.022629328072071075e-03 3.536549508571624756e-01 1.044995039701461792e-01 9.318199008703231812e-02 -1.543592214584350586e-01 -1.034879237413406372e-01 1.715311259031295776e-01 1.893627084791660309e-02 1.933856904506683350e-01 3.468550741672515869e-01 6.363275647163391113e-02 -1.215307880192995071e-02 -5.513371527194976807e-02 -7.838255167007446289e-02 -2.280548065900802612e-01 1.393449008464813232e-01 9.825679659843444824e-02 6.516497582197189331e-02 -1.052257940173149109e-01
-1.986988633871078491e-01 -1.330020576715469360e-01 -1.314566284418106079e-01 -2.587772607803344727e-01 3.231729567050933838e-02 -2.311109453439712524e-01 -5.791307613253593445e-02 -3.123388290405273438e-01 3.946123719215393066e-01 -1.307645142078399658e-01 -2.985649928450584412e-02 -4.415176063776016235e-02 -3.542543202638626099e-02 -6.210394576191902161e-02 -1.574408859014511108e-01 1.622102558612823486e-01 2.042075842618942261e-01 2.233881037682294846e-03 -2.119594812393188477e-01 1.599704027175903320e-01 -1.754659265279769897e-01 1.046672314405441284e-01 -1.279143989086151123e-01 3.808372020721435547e-01 2.006889432668685913e-01 1.800749599933624268e-01 1.937235444784164429e-01 -4.245773702859878540e-02 -8.007235825061798096e-02 1.574329286813735962e-01 3.879253566265106201e-02 1.060391739010810852e-01
-3.221402168273925781e-01 -1.416922640055418015e-02 -8.188935369253158569e-02 5.751473456621170044e-02 -1.135933697223663330e-01 -1.333836168050765991e-01 1.665054857730865479e-01 -3.147104084491729736e-01 1.515583246946334839e-01 -4.177211597561836243e-02 -2.443263381719589233e-01 -2.273993939161300659e-01 5.171978846192359924e-02 -1.346908276900649071e-03 4.447093605995178223e-01 -2.618409926071763039e-03 1.189124509692192078e-01 -2.216521184891462326e-03 -3.291274234652519226e-02 1.164566143415868282e-03 -3.680779039859771729e-01 2.684857547283172607e-01 -6.296835839748382568e-02 2.178040295839309692e-01 -5.589721724390983582e-02 -7.387290149927139282e-02 9.947902709245681763e-02 -1.510901302099227905e-01 -1.644174903631210327e-01 1.609907895326614380e-01 -7.418565452098846436e-02 1.342354416847229004e-01
2.469234168529510498e-02 -2.212086170911788940e-01 -1.725046932697296143e-01 -1.512885186821222305e-02 -1.285867299884557724e-02 1.477616578340530396e-01 9.740536659955978394e-02 -5.036905407905578613e-03 4.462534189224243164e-02 -2.288749217987060547e-01 -2.818482220172882080e-01 -1.960448771715164185e-01 -7.816130667924880981e-02 4.355771839618682861e-01 3.083558753132820129e-02 1.427426040172576904e-01 -1.641478240489959717e-01 2.911959774792194366e-02 -3.532353639602661133e-01 6.343617290258407593e-02 -3.023742437362670898e-01 -2.137911319732666016e-02 1.090434864163398743e-01 1.217015460133552551e-01 3.434982597827911377e-01 2.378832697868347168e-01 4.864468425512313843e-02 1.969835013151168823e-01 -3.147485852241516113e-02 7.063677161931991577e-02 2.453827112913131714e-02 -4.513052105903625488e-02
-1.441353857517242432e-01 -5.796237289905548096e-02 5.092094466090202332e-02 3.199783563613891602e-01 6.256936490535736084e-02 3.280095756053924561e-02 -3.136128485202789307e-01 -2.560389339923858643e-01 1.206986606121063232e-01 -9.735282510519027710e-02 -1.489785760641098022e-01 -1.781982481479644775e-01 -5.115466192364692688e-02 1.333029270172119141e-01 2.813950777053833008e-01 1.161974817514419556e-01 -6.288630887866020203e-03 -2.214665710926055908e-02 -3.658943772315979004e-01 -1.890586018562316895e-01 -2.403542101383209229e-01 1.573404222726821899e-01 2.294780313968658447e-01 2.182428389787673950e-01 1.303147226572036743e-01 3.162178024649620056e-02 1.254262924194335938e-01 2.662226371467113495e-02 8.516653627157211304e-02 9.429401904344558716e-02 -2.876187264919281006e-01 -1.570364236831665039e-01
-5.400259047746658325e-02 2.238369882106781006e-01 3.018043376505374908e-02 -8.566758036613464355e-02 -1.323833614587783813e-01 -1.242085322737693787e-01 3.319663107395172119e-01 -2.452633380889892578e-01 1.983941197395324707e-01 -1.782654523849487305e-01 1.177331954240798950e-01 -9.240131825208663940e-02 5.410001426935195923e-02 5.709165334701538086e-02 3.024134635925292969e-01 2.908627316355705261e-02 3.463443368673324585e-02 -2.103826999664306641e-01 -3.527956306934356689e-01 -3.933485224843025208e-02 -1.601609736680984497e-01 3.491603732109069824e-01 9.069252014160156250e-02 -2.882688045501708984e-01 -1.786627620458602905e-02 -1.143892258405685425e-01 8.725705742835998535e-02 -8.855717629194259644e-02 -1.168166771531105042e-01 2.807153761386871338e-01 7.714540115557610989e-04 -1.082997694611549377e-01
-3.248071372509002686e-01 -2.040037140250205994e-02 -9.776820242404937744e-02 -1.458739191293716431e-01 -6.056498270481824875e-03 3.666236624121665955e-02 1.844534426927566528e-01 -1.149898990988731384e-01 3.074348270893096924e-01 -1.861612647771835327e-01 -1.632691361010074615e-02 -1.505497694015502930e-01 7.726334780454635620e-02 -5.273353308439254761e-03 2.583924233913421631e-01 2.309945225715637207e-01 -6.822810322046279907e-02 -3.699815571308135986e-01 -1.478143334388732910e-01 3.062846362590789795e-01 6.230853497982025146e-02 -1.344369500875473022e-01 6.358845531940460205e-02 9.326539188623428345e-02 -8.921515196561813354e-02 -9.465207904577255249e-02 -2.127524912357330322e-01 8.074532449245452881e-02 1.686344444751739502e-01 2.180998623371124268e-01 2.900708019733428955e-01 -1.250874996185302734e-01
-1.911079138517379761e-01 -1.680637151002883911e-02 -1.256103962659835815e-01 -1.845462471246719360e-01 -1.849601119756698608e-01 4.264535382390022278e-02 -1.833953708410263062e-01 -2.009939253330230713e-01 3.542167842388153076e-01 -1.888676136732101440e-01 -1.246709972620010376e-01 -1.349860131740570068e-01 -1.082614250481128693e-02 -7.520912587642669678e-02 3.961518406867980957e-01 3.369028270244598389e-01 4.207229614257812500e-02 -1.680607795715332031e-01 4.384753294289112091e-03 6.727258861064910889e-02 7.617335766553878784e-02 7.376054674386978149e-02 1.647079885005950928e-01 3.318000212311744690e-02 4.822816699743270874e-02 3.665221333503723145e-01 -1.413673907518386841e-01 -2.539744786918163300e-02 2.660384178161621094e-01 1.553529500961303711e-01 -5.539469420909881592e-02 5.361938849091529846e-02
1.837594434618949890e-02 1.492973417043685913e-01 -1.137384176254272461e-01 -7.105360925197601318e-02 -1.095988135784864426e-02 2.291217893362045288e-01 2.467749565839767456e-01 -2.154808640480041504e-01 2.035521417856216431e-01 -2.895369827747344971e-01 -2.585912048816680908e-01 -2.298895865678787231e-01 2.532635582610964775e-03 6.217224150896072388e-02 1.910099759697914124e-02 1.342919617891311646e-01 1.981830969452857971e-02 1.168327406048774719e-02 -2.782705128192901611e-01 2.359503656625747681e-01 -7.227904628962278366e-03 5.642943456768989563e-02 3.127433061599731445e-01 -1.144784539937973022e-01 -3.478093072772026062e-02 3.447542786598205566e-01 3.460295200347900391e-01 1.253210157155990601e-01 1.001733317971229553e-01 6.618943065404891968e-02 -2.792819635942578316e-03 -1.202863603830337524e-01
7.958061248064041138e-02 6.085095182061195374e-02 -2.254072129726409912e-01 -8.748157322406768799e-02 -1.294811069965362549e-01 1.353249251842498779e-01 2.408109158277511597e-01 -5.189836397767066956e-02 1.889905184507369995e-01 -9.590424597263336182e-02 1.515473122708499432e-03 -2.788267135620117188e-01 8.960914611816406250e-02 -4.991302266716957092e-03 4.601471424102783203e-01 2.266976386308670044e-01 -1.886318624019622803e-01 -1.066984310746192932e-01 4.597723484039306641e-02 2.893880307674407959e-01 -1.697489060461521149e-02 6.661510467529296875e-02 -2.335913628339767456e-01 1.242324896156787872e-02 3.710355982184410095e-02 6.187158450484275818e-02 1.517996788024902344e-01 -3.440609667450189590e-03 3.090240657329559326e-01 3.312387764453887939e-01 -1.084534376859664917e-01 6.625553220510482788e-02
5.288296192884445190e-02 -7.563658058643341064e-02 -1.262266039848327637e-01 -4.253526404500007629e-02 1.048419103026390076e-01 5.625619366765022278e-02 1.594956815242767334e-01 -2.758195698261260986e-01 2.539733648300170898e-01 -1.921239048242568970e-01 -1.917146891355514526e-01 -1.974201202392578125e-01 1.465692222118377686e-01 1.470493525266647339e-01 3.025462627410888672e-01 8.348491787910461426e-02 -1.203811261802911758e-02 -1.609106957912445068e-01 -1.227627843618392944e-01 2.519737556576728821e-02 -8.886525034904479980e-02 2.737634778022766113e-01 -3.425008356571197510e-01 3.878133296966552734e-01 1.024148543365299702e-03 2.000214904546737671e-01 -2.131896913051605225e-01 1.313963234424591064e-01 1.249535009264945984e-01 1.579783409833908081e-01 6.058804318308830261e-02 7.538153324276208878e-03
-3.197913169860839844e-01 -3.544950112700462341e-02 -2.419212460517883301e-01 5.676307529211044312e-02 1.620655655860900879e-01 9.462388604879379272e-02 -1.220928281545639038e-01 -1.496621817350387573e-01 2.347499281167984009e-01 4.901426658034324646e-02 -3.337636590003967285e-01 1.344883888959884644e-01 2.476729005575180054e-01 1.213656067848205566e-01 3.406785130500793457e-01 1.621685475111007690e-01 3.702383041381835938e-01 -3.166159614920616150e-02 -6.614359468221664429e-02 1.324622929096221924e-01 -2.917188107967376709e-01 1.520138978958129883e-01 1.076681446284055710e-02 8.040352165699005127e-02 8.568206429481506348e-02 1.355937123298645020e-01 3.116506524384021759e-02 9.474000334739685059e-02 -1.073704510927200317e-01 1.044718772172927856e-01 5.941910669207572937e-02 -1.426226496696472168e-01
-1.115693077445030212e-01 -3.529626876115798950e-02 -6.468471884727478027e-02 -2.159350365400314331e-01 -2.663070335984230042e-02 1.220753416419029236e-01 4.121735319495201111e-02 -1.334329843521118164e-01 -4.335667192935943604e-02 -1.937500201165676117e-02 -2.359379380941390991e-01 -2.525823414325714111e-01 1.091597154736518860e-01 -1.367174685001373291e-01 2.735689282417297363e-01 3.456738591194152832e-01 7.117401063442230225e-02 1.149236690253019333e-02 8.833988010883331299e-02 4.348063468933105469e-02 1.249477639794349670e-02 -2.211670130491256714e-01 -2.551121637225151062e-02 1.920334845781326294e-01 3.757958710193634033e-01 -9.921010583639144897e-02 1.047375202178955078e-01 9.102758020162582397e-02 1.756135672330856323e-01 4.650664925575256348e-01 1.608577817678451538e-01 9.438087046146392822e-02
8.377907425165176392e-02 -3.382373228669166565e-02 -3.733252361416816711e-02 2.529381811618804932e-01 3.953509330749511719e-01 8.983613550662994385e-02 1.021881327033042908e-01 -4.995870888233184814e-01 3.424650058150291443e-02 1.099204048514366150e-01 -1.307001858949661255e-01 -3.271983861923217773e-01 -6.892506033182144165e-02 9.665691852569580078e-02 1.806754767894744873e-01 1.196025237441062927e-01 -8.624295145273208618e-02 -1.300828251987695694e-02 -4.083246886730194092e-01 -1.544365286827087402e-01 -3.372810408473014832e-02 1.044642329216003418e-01 1.137448623776435852e-01 1.382900029420852661e-01 -8.023532480001449585e-02 3.666739538311958313e-02 -1.404167991131544113e-02 3.369995579123497009e-02 1.743718832731246948e-01 2.675696834921836853e-02 1.074999198317527771e-01 -9.763630479574203491e-02
9.632287919521331787e-02 1.783401519060134888e-01 -1.020723208785057068e-01 -2.148207575082778931e-01 1.177810728549957275e-01 3.331452235579490662e-02 -3.580440999940037727e-03 -8.700104802846908569e-02 4.596876353025436401e-02 8.070886880159378052e-02 -1.156428009271621704e-01 -1.599166989326477051e-01 9.251166135072708130e-02 1.247088536620140076e-01 3.824087977409362793e-01 2.060342133045196533e-01 9.834556281566619873e-02 3.537690266966819763e-02 -2.907216846942901611e-01 2.240198254585266113e-01 -1.036932468414306641e-01 2.647982537746429443e-01 -2.487169057130813599e-01 -4.234477132558822632e-02 6.861334294080734253e-02 2.743268013000488281e-01 -1.773470044136047363e-01 4.291034862399101257e-02 -2.923538982868194580e-01 1.501967459917068481e-01 2.603158950805664062e-01 2.005325108766555786e-01
5.125910416245460510e-02 2.181044071912765503e-01 -1.524760387837886810e-03 -1.938843429088592529e-01 3.183314576745033264e-02 -1.726675033569335938e-01 1.029326394200325012e-01 -1.286094933748245239e-01 1.722800172865390778e-02 4.953870922327041626e-02 -1.211263313889503479e-01 -1.924249976873397827e-01 1.779376566410064697e-01 1.796547770500183105e-01 2.138514667749404907e-01 2.107528746128082275e-01 2.436078190803527832e-01 8.799089491367340088e-02 -2.153785824775695801e-01 2.478563338518142700e-01 -2.325992435216903687e-01 4.477699398994445801e-01 -2.711121737957000732e-01 -1.368195265531539917e-01 2.311745136976242065e-01 6.731233000755310059e-02 -7.439868152141571045e-02 6.083205714821815491e-02 -4.307878017425537109e-02 9.911143034696578979e-02 1.543421000242233276e-01 1.458479911088943481e-01
1.097017824649810791e-01 -2.904485464096069336e-01 -1.160449758172035217e-01 -2.080431133508682251e-01 -1.182116568088531494e-02 -2.091928385198116302e-02 2.390913851559162140e-02 8.896539919078350067e-03 -8.213376277126371861e-04 -4.201674833893775940e-02 -1.457307040691375732e-01 -2.475635409355163574e-01 -1.063410192728042603e-02 2.648147344589233398e-01 8.753974735736846924e-02 1.342589110136032104e-01 -6.102764606475830078e-02 9.423794597387313843e-02 -4.036462903022766113e-01 -6.515787541866302490e-02 -1.640607714653015137e-01 1.157966479659080505e-01 1.544702202081680298e-01 -5.062666162848472595e-02 1.641660630702972412e-01 3.884879173710942268e-03 1.101301163434982300e-01 2.457990497350692749e-01 1.348304599523544312e-01 2.888247072696685791e-01 4.621226191520690918e-01 -6.489437073469161987e-02
-7.008646428585052490e-02 2.182542718946933746e-02 -7.756226509809494019e-02 2.006180956959724426e-02 1.826157271862030029e-01 3.896816372871398926e-01 -3.162206709384918213e-02 8.957739919424057007e-03 2.994956076145172119e-01 2.040212154388427734e-01 -4.564189910888671875e-02 -1.162886470556259155e-01 1.476465463638305664e-01 9.057762101292610168e-03 2.685234248638153076e-01 2.457777559757232666e-01 1.150662526488304138e-01 -2.739124000072479248e-01 -3.233628869056701660e-01 2.112571597099304199e-01 -1.383186578750610352e-01 3.747373446822166443e-02 -8.589909225702285767e-02 2.003377079963684082e-01 2.346724420785903931e-01 -1.850976943969726562e-01 1.423311680555343628e-01 -1.139750704169273376e-01 1.553204804658889771e-01 -7.644434459507465363e-03 -5.477386713027954102e-02 -2.128752470016479492e-01
-1.997030675411224365e-01 2.178476564586162567e-02 -2.220224142074584961e-01 4.665923863649368286e-02 -6.953643262386322021e-02 4.382870718836784363e-02 -6.233401224017143250e-02 5.981660261750221252e-02 1.773828566074371338e-01 1.136711835861206055e-01 -3.613523840904235840e-01 -1.292500197887420654e-01 -1.516828779131174088e-02 -4.645614698529243469e-02 1.710840761661529541e-01 4.223457574844360352e-01 3.229341655969619751e-02 -2.526895888149738312e-02 -2.383368611335754395e-01 -2.930993735790252686e-01 9.782064706087112427e-02 5.443132296204566956e-02 2.808710932731628418e-01 -6.346998363733291626e-02 1.190763413906097412e-01 -4.784674569964408875e-02 -6.172196939587593079e-02 1.218239441514015198e-01 -1.145405247807502747e-01 2.144507616758346558e-01 3.974264860153198242e-01 -1.533263549208641052e-02
-3.176051676273345947e-01 9.746944904327392578e-02 -1.331015080213546753e-01 -1.978942751884460449e-02 -4.666385054588317871e-02 -9.223612025380134583e-03 8.146473020315170288e-02 -7.156834751367568970e-02 8.852164261043071747e-03 2.055971473455429077e-01 -4.583423957228660583e-02 -2.312965393066406250e-01 4.318940937519073486e-01 2.397697567939758301e-01 5.456004142761230469e-01 8.588474243879318237e-02 1.600287668406963348e-02 -6.186304241418838501e-02 -2.005177438259124756e-01 5.213035270571708679e-02 -1.746663451194763184e-01 1.990354806184768677e-01 -7.575920224189758301e-02 -5.394705384969711304e-02 4.139395058155059814e-02 -2.784893475472927094e-02 1.524393409490585327e-01 -4.303199425339698792e-02 1.628157496452331543e-01 1.321764290332794189e-01 -6.020095571875572205e-02 -9.751459211111068726e-02
1.754300594329833984e-01 1.486651152372360229e-01 -3.782652616500854492e-01 -9.757015109062194824e-02 4.930569604039192200e-02 2.605492770671844482e-01 -2.482089102268218994e-01 -1.630011051893234253e-01 2.950191199779510498e-01 2.138808965682983398e-01 -1.031457260251045227e-01 -1.836830377578735352e-01 -7.312250882387161255e-02 2.452921569347381592e-01 1.809946000576019287e-01 1.468982547521591187e-01 -2.766008079051971436e-01 4.460445046424865723e-02 -1.838899701833724976e-01 1.253108680248260498e-01 -1.764594018459320068e-01 3.415248394012451172e-01 9.298856556415557861e-02 8.684934675693511963e-02 6.131124496459960938e-02 -1.565258204936981201e-01 -4.882816970348358154e-02 7.153227925300598145e-02 9.048570692539215088e-02 -1.312753092497587204e-02 5.220304802060127258e-02 1.352737564593553543e-02
-1.931004226207733154e-01 -1.041975840926170349e-01 -3.946371749043464661e-02 1.090387925505638123e-01 1.247774884104728699e-01 1.292863935232162476e-01 8.636777102947235107e-02 -4.932520538568496704e-02 3.808279037475585938e-01 -2.306508570909500122e-01 -1.924405395984649658e-01 -4.951385855674743652e-01 2.528613507747650146e-01 2.145475335419178009e-02 2.308470606803894043e-01 -4.521777108311653137e-02 -5.921141430735588074e-02 1.062463298439979553e-01 -1.737041026353836060e-01 -4.450501874089241028e-02 -2.533517591655254364e-02 1.371673643589019775e-01 6.739490479230880737e-02 2.868962883949279785e-01 8.145071566104888916e-02 -2.739796638488769531e-01 1.738111972808837891e-01 -9.931213222444057465e-03 -1.113179475069046021e-01 -3.109622048214077950e-03 -1.344702839851379395e-01 1.800029166042804718e-02
-3.262924551963806152e-01 1.444889158010482788e-01 -8.928665518760681152e-02 3.941993787884712219e-02 -1.880125254392623901e-01 1.159733012318611145e-01 -4.581594467163085938e-02 -5.157653987407684326e-02 3.867088854312896729e-01 1.983425579965114594e-02 -2.829089760780334473e-02 -1.553482115268707275e-01 8.213376253843307495e-02 1.229171380400657654e-01 4.916361719369888306e-02 2.082229852676391602e-01 -1.341099292039871216e-01 -1.564303189516067505e-01 -1.523495614528656006e-01 -2.770489156246185303e-01 -2.538720071315765381e-01 -5.112396553158760071e-02 5.562495812773704529e-02 6.842083483934402466e-02 2.741217315196990967e-01 -1.107313707470893860e-01 -1.706720590591430664e-01 -1.106573268771171570e-02 -6.741773337125778198e-02 2.598691880702972412e-01 4.007134437561035156e-01 -2.251103147864341736e-02
-1.961631029844284058e-01 3.505942970514297485e-02 1.836137473583221436e-02 1.606939435005187988e-01 7.020331919193267822e-02 1.639429926872253418e-01 1.854835748672485352e-01 1.609525829553604126e-02 1.538148224353790283e-01 1.713979542255401611e-01 -1.411905884742736816e-01 3.563859686255455017e-02 1.437414288520812988e-01 -8.411028236150741577e-02 4.261989891529083252e-01 1.701365858316421509e-01 4.062525928020477295e-01 -2.597246170043945312e-01 -3.812852799892425537e-01 1.778267025947570801e-01 -2.085763514041900635e-01 -8.648671209812164307e-03 -6.070382893085479736e-02 5.776384472846984863e-02 2.760900370776653290e-02 3.945768810808658600e-03 1.312916278839111328e-01 2.530165612697601318e-01 -6.843832880258560181e-02 -8.422563783824443817e-03 8.488946408033370972e-02 -3.161694481968879700e-02
-1.358236521482467651e-01 -2.040931209921836853e-02 -1.787572056055068970e-01 -2.353779599070549011e-02 9.829347021877765656e-03 1.324419230222702026e-01 -1.529594957828521729e-01 2.701348438858985901e-02 8.208820968866348267e-02 5.379838123917579651e-02 -2.656083405017852783e-01 1.229997724294662476e-01 2.705247104167938232e-01 6.857296079397201538e-02 2.907242178916931152e-01 1.056509017944335938e-01 3.281786739826202393e-01 -2.154518291354179382e-02 -2.310512959957122803e-01 3.608211576938629150e-01 -4.083538353443145752e-01 3.398003056645393372e-02 -1.559597253799438477e-01 1.799590140581130981e-01 1.088278293609619141e-01 8.552598208189010620e-02 -4.556414112448692322e-02 1.491436809301376343e-01 1.513093560934066772e-01 1.771702170372009277e-01 8.555541932582855225e-02 -1.286299824714660645e-01
1.312128081917762756e-02 8.504562824964523315e-02 6.895153783261775970e-03 -6.595433503389358521e-02 8.111700415611267090e-02 8.181238919496536255e-02 9.634882956743240356e-02 1.850052475929260254e-01 -5.962130427360534668e-02 5.627206340432167053e-02 -2.436285465955734253e-01 -3.502737581729888916e-01 -2.118590325117111206e-01 3.353564068675041199e-02 2.604952156543731689e-01 3.998042345046997070e-01 -1.029283851385116577e-01 1.907383054494857788e-01 -3.942569494247436523e-01 1.452539232559502125e-03 -4.720040038228034973e-02 7.551135867834091187e-02 2.431818246841430664e-01 1.817836612462997437e-01 9.186204522848129272e-02 -5.064365267753601074e-02 1.439106315374374390e-01 -4.022156447172164917e-02 8.065257221460342407e-02 3.085851967334747314e-01 3.371931612491607666e-02 1.738099157810211182e-01
-2.003835886716842651e-01 1.001653075218200684e-01 -7.091238349676132202e-02 -4.388367012143135071e-02 -9.341180324554443359e-02 9.514734148979187012e-02 1.522384136915206909e-01 -2.665880024433135986e-01 2.501613795757293701e-01 1.168248727917671204e-01 1.264618635177612305e-01 -1.613361537456512451e-01 -1.579085290431976318e-01 1.660704314708709717e-01 1.581128239631652832e-01 3.351683914661407471e-01 -3.958535939455032349e-02 3.591670095920562744e-02 -2.451456040143966675e-01 -8.666282892227172852e-02 4.892922937870025635e-02 -1.530980914831161499e-01 2.436487376689910889e-01 1.377326101064682007e-01 -7.074374705553054810e-02 -3.000812791287899017e-02 9.974269568920135498e-02 2.203471064567565918e-01 -1.877040863037109375e-01 4.425421357154846191e-01 9.453497081995010376e-02 -2.089978605508804321e-01
-1.968250870704650879e-01 1.919365972280502319e-01 -1.995712146162986755e-02 -1.278857439756393433e-01 -2.751118689775466919e-02 -6.093763932585716248e-02 2.133510559797286987e-01 -5.034787058830261230e-01 2.825509011745452881e-01 -1.913231909275054932e-01 1.291470509022474289e-02 1.980765536427497864e-02 -1.065074428915977478e-01 1.810695393942296505e-03 9.750572592020034790e-02 8.100977540016174316e-02 1.640091240406036377e-01 6.547746807336807251e-02 -1.309612095355987549e-01 -1.047225892543792725e-01 -6.729684770107269287e-02 1.836739294230937958e-02 -7.042567594908177853e-04 -1.893280446529388428e-02 1.967433989048004150e-01 -1.785738766193389893e-01 2.390756607055664062e-01 7.789452373981475830e-02 1.166147217154502869e-01 4.488946795463562012e-01 2.144580930471420288e-01 -1.799019053578376770e-02
-7.592377066612243652e-02 5.675222724676132202e-02 -1.183283552527427673e-01 2.705053985118865967e-02 2.590601742267608643e-01 1.332013960927724838e-02 -1.522355675697326660e-01 8.358806371688842773e-04 1.917593032121658325e-01 -1.786847710609436035e-01 -1.208182126283645630e-01 -7.905510067939758301e-02 7.571968436241149902e-02 7.159822434186935425e-02 1.727902516722679138e-02 1.655283421277999878e-01 -1.702838391065597534e-01 -1.171006634831428528e-01 -2.028786987066268921e-01 3.861038684844970703e-01 -2.711995542049407959e-01 2.061606757342815399e-02 1.308420598506927490e-01 1.423639953136444092e-01 4.313824325799942017e-02 2.186854183673858643e-01 1.206021010875701904e-01 -2.151788026094436646e-01 1.341558396816253662e-01 4.912928938865661621e-01 4.790133389178663492e-04 2.085824161767959595e-01
-1.654773354530334473e-01 1.468130648136138916e-01 -1.967947334051132202e-01 8.971858769655227661e-02 4.998022317886352539e-02 1.774142533540725708e-01 4.385733045637607574e-03 -5.206989124417304993e-02 4.782614111900329590e-01 1.411927193403244019e-01 -7.927196472883224487e-02 -1.983359009027481079e-01 1.022545769810676575e-01 1.817500442266464233e-01 1.332722157239913940e-01 3.201023936271667480e-01 1.163227707147598267e-01 -2.806136310100555420e-01 -1.077956631779670715e-01 3.452468663454055786e-02 1.464219670742750168e-02 -1.026764437556266785e-01 -5.162379890680313110e-02 1.732690185308456421e-01 2.577757537364959717e-01 -1.332601606845855713e-01 -7.958012819290161133e-02 -1.199655160307884216e-01 -1.305509209632873535e-01 5.434317514300346375e-02 3.504948318004608154e-01 -1.151909083127975464e-01
1.631109858863055706e-03 3.696546331048011780e-02 -5.154532939195632935e-02 -1.726822108030319214e-01 -3.569403488654643297e-04 3.040899150073528290e-02 1.256883442401885986e-01 6.330931186676025391e-02 2.311306446790695190e-01 -1.696889847517013550e-01 -4.186188802123069763e-02 -3.556228280067443848e-01 -2.091276943683624268e-01 -1.356379091739654541e-01 2.419880777597427368e-01 8.835819549858570099e-03 7.453664392232894897e-02 1.883297227323055267e-02 -2.496776729822158813e-01 8.615013957023620605e-02 -2.312009781599044800e-01 1.601124852895736694e-01 1.484344750642776489e-01 1.711137741804122925e-01 3.539867699146270752e-02 3.475519716739654541e-01 -1.730272360146045685e-02 2.632330060005187988e-01 -1.034133881330490112e-01 2.382735759019851685e-01 -2.593469806015491486e-02 -3.851867914199829102e-01
-1.924901306629180908e-01 -6.427827477455139160e-02 -2.314514517784118652e-01 1.127314791083335876e-01 6.383123993873596191e-02 2.343126386404037476e-01 -1.191965714097023010e-01 -1.609086804091930389e-02 3.427782654762268066e-01 2.571488320827484131e-01 -3.906970918178558350e-01 -7.777485996484756470e-02 2.339714616537094116e-01 1.955741085112094879e-02 3.562065064907073975e-01 3.510300070047378540e-02 1.553383320569992065e-01 -1.793133914470672607e-01 -2.370594739913940430e-01 8.031882345676422119e-02 -1.584296226501464844e-01 2.874241909012198448e-03 -2.583689754828810692e-03 5.414750054478645325e-02 4.292369261384010315e-02 -9.134056419134140015e-02 -6.683246046304702759e-02 -1.460567023605108261e-02 2.674948275089263916e-01 1.545552760362625122e-01 4.942854866385459900e-02 -1.838757842779159546e-01
1.402850002050399780e-01 1.294552981853485107e-01 -1.168934032320976257e-01 -3.102260828018188477e-01 1.213286295533180237e-01 -1.666024029254913330e-01 5.500189214944839478e-02 -8.367405831813812256e-02 1.666783690452575684e-01 -1.279822364449501038e-02 -1.354869753122329712e-01 -1.919989436864852905e-01 1.190689504146575928e-01 9.417558461427688599e-02 3.193888068199157715e-01 2.217465490102767944e-01 1.441057771444320679e-01 -7.969642430543899536e-02 -2.241027951240539551e-01 1.001368686556816101e-01 -8.740957081317901611e-02 2.490326911211013794e-01 -2.503510117530822754e-01 1.571623384952545166e-01 2.585236430168151855e-01 2.086217999458312988e-01 -8.515288680791854858e-02 2.984564900398254395e-01 -1.764090508222579956e-01 1.896620839834213257e-01 -8.851932734251022339e-02 -1.332201510667800903e-01
1.704815179109573364e-01 -1.556589640676975250e-02 1.260024160146713257e-01 -1.798493862152099609e-01 -1.272626817226409912e-01 -1.225292403250932693e-02 8.916411548852920532e-03 -2.117325067520141602e-01 2.331389188766479492e-01 -1.343132853507995605e-01 -3.134714663028717041e-01 -1.087378244847059250e-02 1.799131929874420166e-01 2.443457841873168945e-01 -5.090251564979553223e-02 1.470438539981842041e-01 2.225810885429382324e-01 7.947453856468200684e-02 -2.528106868267059326e-01 1.092244610190391541e-01 6.911978125572204590e-02 3.199995458126068115e-01 1.959850937128067017e-01 2.779247164726257324e-01 3.140717372298240662e-02 1.993142515420913696e-01 1.068933233618736267e-01 2.227201908826828003e-01 9.536485373973846436e-02 2.947469353675842285e-01 -2.854977920651435852e-02 -1.452331393957138062e-01
6.017786636948585510e-02 -1.541711017489433289e-02 6.636045128107070923e-02 -1.181632280349731445e-01 6.136339902877807617e-02 1.555057615041732788e-01 6.286580115556716919e-02 4.396619740873575211e-03 4.394866228103637695e-01 3.660981059074401855e-01 -2.115597128868103027e-01 -9.601826965808868408e-02 1.250836998224258423e-01 -2.926982380449771881e-02 2.724911868572235107e-01 1.360459327697753906e-01 -3.475877270102500916e-02 -5.352229997515678406e-02 -3.013727962970733643e-01 2.094511091709136963e-01 -1.673898398876190186e-01 -2.824987471103668213e-02 2.078475505113601685e-01 2.555392980575561523e-01 2.289672568440437317e-02 -2.007300108671188354e-01 2.186833620071411133e-01 -1.517993509769439697e-01 1.941055357456207275e-01 -1.808828301727771759e-02 1.247209832072257996e-01 -1.187922507524490356e-01
-3.038413226604461670e-01 -8.727525919675827026e-02 -1.611462682485580444e-01 -2.570738643407821655e-02 -1.399740111082792282e-02 2.495543472468852997e-02 1.324219852685928345e-01 -2.863656878471374512e-01 1.646592319011688232e-01 -1.025051400065422058e-01 -6.732634454965591431e-02 1.758240163326263428e-02 1.553612798452377319e-01 5.412963405251502991e-02 5.348718166351318359e-01 2.538996040821075439e-01 2.171127349138259888e-01 -1.347736865282058716e-01 -7.369017601013183594e-02 -8.739345706999301910e-03 -3.442164063453674316e-01 8.317612856626510620e-02 2.099713683128356934e-02 1.257203668355941772e-01 1.627694219350814819e-01 -3.075195550918579102e-01 -7.529266644269227982e-03 5.963067337870597839e-02 -3.524093702435493469e-02 2.443599700927734375e-02 -6.850798428058624268e-02 -9.658063203096389771e-02
-9.904243797063827515e-02 2.368341237306594849e-01 -8.217980712652206421e-02 -1.115374341607093811e-01 1.540706455707550049e-01 1.607642471790313721e-01 7.052002102136611938e-02 2.298243902623653412e-02 2.930695749819278717e-02 1.418495550751686096e-02 -2.852118015289306641e-01 -2.222129553556442261e-01 7.553280889987945557e-02 8.701927959918975830e-02 1.892225444316864014e-01 4.965984523296356201e-01 -1.618209183216094971e-01 1.102280020713806152e-01 -1.301585976034402847e-02 7.389215379953384399e-02 -1.442436277866363525e-01 2.484540194272994995e-01 9.154680371284484863e-02 -1.503943800926208496e-01 1.419634670019149780e-01 -2.782916724681854248e-01 2.936669290065765381e-01 1.722377389669418335e-01 -1.552209258079528809e-01 -1.690331287682056427e-02 1.592848896980285645e-01 -1.076438650488853455e-01
-7.136485725641250610e-02 3.131253644824028015e-02 -8.134724944829940796e-02 -1.156052425503730774e-01 8.037326484918594360e-02 2.268798053264617920e-01 -1.017103046178817749e-01 -2.998626828193664551e-01 6.074114516377449036e-02 -8.253190666437149048e-02 -3.679389879107475281e-02 -4.512340947985649109e-02 2.550403177738189697e-01 -1.374736707657575607e-02 7.877603173255920410e-02 2.485528774559497833e-02 5.621027573943138123e-02 -9.978961944580078125e-02 -2.296935170888900757e-01 2.749774158000946045e-01 -2.816369831562042236e-01 -3.961256146430969238e-02 1.244119256734848022e-01 3.292135000228881836e-01 -1.895252987742424011e-02 -2.659137845039367676e-01 8.788633346557617188e-02 2.850148081779479980e-01 1.436014175415039062e-01 2.207672595977783203e-01 3.820030391216278076e-01 9.082179516553878784e-02
-2.402529418468475342e-01 8.264294266700744629e-02 -8.917493745684623718e-03 -6.549898535013198853e-02 3.404402732849121094e-02 6.282128393650054932e-02 -1.700809039175510406e-02 -5.207969620823860168e-02 1.924860626459121704e-01 3.274595439434051514e-01 9.000737220048904419e-02 -8.873616904020309448e-02 -4.369589686393737793e-02 -1.208370029926300049e-01 3.906504213809967041e-01 -1.555511448532342911e-02 -9.678316861391067505e-02 -8.402649313211441040e-02 -2.812443077564239502e-01 4.400278255343437195e-02 -3.350474536418914795e-01 2.315448373556137085e-01 7.712443824857473373e-03 -9.417754411697387695e-02 1.454048417508602142e-02 5.174813047051429749e-02 1.284715981455519795e-04 -3.024698197841644287e-01 8.373707532882690430e-02 2.664667069911956787e-01 3.516458868980407715e-01 -1.582595407962799072e-01
9.579436480998992920e-02 1.136729568243026733e-01 -4.153718352317810059e-01 -2.509598433971405029e-01 -1.702949702739715576e-01 4.383608698844909668e-02 1.596134454011917114e-01 -2.017217315733432770e-02 1.593109965324401855e-01 7.041718065738677979e-02 -6.430410593748092651e-02 -1.063893586397171021e-01 2.200608849525451660e-01 -3.747515380382537842e-02 5.597491189837455750e-02 3.357900083065032959e-01 -3.013862073421478271e-01 -1.510814875364303589e-01 -2.531957030296325684e-01 2.326520830392837524e-01 -2.877047359943389893e-01 8.202060312032699585e-02 -4.011066257953643799e-02 1.435260102152824402e-02 -6.926131993532180786e-02 -1.196108991280198097e-03 1.494642056059092283e-04 1.457301378250122070e-01 2.457084506750106812e-01 2.223145216703414917e-01 -1.033318266272544861e-01 6.595449894666671753e-02
-3.590709269046783447e-01 -1.426968872547149658e-01 -1.246043741703033447e-01 -1.978082954883575439e-01 1.207245066761970520e-01 -2.858303301036357880e-02 2.416979521512985229e-02 -3.120224475860595703e-01 5.606772750616073608e-02 4.236403852701187134e-02 -1.203390434384346008e-01 -2.122579962015151978e-01 1.609172075986862183e-01 1.819164901971817017e-01 1.240563243627548218e-01 5.716790258884429932e-02 5.411943793296813965e-02 1.806519180536270142e-01 -4.564414024353027344e-01 -9.092436730861663818e-02 1.960176080465316772e-01 1.148409396409988403e-01 -8.535569906234741211e-02 -9.765154123306274414e-02 1.089589223265647888e-01 2.053424865007400513e-01 2.070419490337371826e-01 -1.365535557270050049e-01 1.464030742645263672e-01 7.329636812210083008e-02 2.264696955680847168e-01 -1.623269617557525635e-01
-1.269420534372329712e-01 2.075087428092956543e-01 9.922420978546142578e-02 -1.357759833335876465e-01 -1.211202889680862427e-02 1.256873458623886108e-01 2.051855176687240601e-01 -2.809417843818664551e-01 1.073667779564857483e-01 -2.899760603904724121e-01 -2.428651899099349976e-01 -3.222494423389434814e-01 -1.606843024492263794e-01 3.979258984327316284e-02 -2.300181798636913300e-02 1.886777132749557495e-01 4.002564772963523865e-02 -7.485078275203704834e-02 -4.248301088809967041e-01 2.086146175861358643e-01 -1.291821449995040894e-01 2.635681331157684326e-01 2.877654135227203369e-01 -6.578301638364791870e-02 4.452928900718688965e-02 -2.414480410516262054e-02 1.373381586745381355e-03 1.206707283854484558e-01 3.150550276041030884e-02 5.674498621374368668e-03 1.591559648513793945e-01 -7.494220882654190063e-02
1.978334188461303711e-01 -1.686606742441654205e-02 5.231236293911933899e-02 -1.793584227561950684e-01 9.352929145097732544e-02 -3.679331839084625244e-01 2.284588217735290527e-01 -1.737228967249393463e-02 3.917331621050834656e-02 1.693312264978885651e-02 -2.822926938533782959e-01 -1.208543851971626282e-01 -2.620965242385864258e-01 1.506335139274597168e-01 2.353369444608688354e-01 3.290816247463226318e-01 1.916089355945587158e-01 -9.015726973302662373e-04 -3.558027446269989014e-01 1.300868093967437744e-01 -2.382060699164867401e-02 -5.243559926748275757e-02 -5.306482315063476562e-02 1.945719122886657715e-01 1.084297522902488708e-01 -6.677886098623275757e-02 -7.814123481512069702e-02 8.486551046371459961e-02 3.140505403280258179e-02 3.016851842403411865e-01 1.695166677236557007e-01 -5.821886658668518066e-02
-1.423089355230331421e-01 7.103805989027023315e-02 -6.349208950996398926e-02 -7.827959209680557251e-02 -4.830984771251678467e-02 1.824439913034439087e-01 -5.419557169079780579e-02 -1.517171114683151245e-01 1.862776577472686768e-01 -2.076675593852996826e-01 1.007143855094909668e-01 -1.538970321416854858e-01 3.393804132938385010e-01 -4.419182986021041870e-02 6.423970311880111694e-02 2.167095988988876343e-01 1.342553179711103439e-02 -8.179676532745361328e-02 -1.421541124582290649e-01 2.363202534615993500e-02 -2.583714723587036133e-01 -4.548947513103485107e-02 8.497668802738189697e-02 3.164806365966796875e-01 2.319768220186233521e-01 -2.578899860382080078e-01 2.177945226430892944e-01 2.112650275230407715e-01 -2.183041349053382874e-02 3.581560552120208740e-01 2.740615606307983398e-01 5.477188900113105774e-02
-1.755120009183883667e-01 7.766555063426494598e-03 -4.058025032281875610e-02 1.009049713611602783e-01 1.116077154874801636e-01 9.201288223266601562e-02 -5.742039158940315247e-02 -2.272972315549850464e-01 2.873509824275970459e-01 2.964949309825897217e-01 -5.850777775049209595e-02 -1.419994141906499863e-02 -8.355050534009933472e-02 -1.716583371162414551e-01 3.535460233688354492e-01 7.097171992063522339e-02 -2.342903763055801392e-01 -1.990406364202499390e-01 -2.597770094871520996e-01 1.937530562281608582e-02 -3.195321857929229736e-01 5.348212644457817078e-02 1.103625893592834473e-01 1.038570236414670944e-02 9.139007329940795898e-02 5.401266366243362427e-02 -5.602985620498657227e-02 -3.503298759460449219e-01 -3.103689663112163544e-02 1.301398277282714844e-01 2.465961426496505737e-01 -2.130076736211776733e-01
1.707876920700073242e-01 7.406238466501235962e-02 -3.645446524024009705e-02 -7.514083385467529297e-02 -3.118877299129962921e-02 -1.048315390944480896e-01 2.114924341440200806e-01 -3.156880140304565430e-01 1.540919989347457886e-01 1.481206119060516357e-01 -1.917763501405715942e-01 -9.891478717327117920e-02 -1.849989145994186401e-01 4.243739545345306396e-01 1.391825973987579346e-01 1.156315952539443970e-01 -1.256330013275146484e-01 -4.012694582343101501e-02 -2.503354847431182861e-01 7.125031948089599609e-02 8.946163952350616455e-02 2.923927903175354004e-01 1.864749491214752197e-01 1.525949686765670776e-01 3.302944004535675049e-01 1.084125414490699768e-01 1.522489823400974274e-02 3.591738268733024597e-02 1.357142068445682526e-02 2.118095904588699341e-01 2.210519611835479736e-01 -9.869083762168884277e-02
-4.309539794921875000e-01 1.220921352505683899e-01 -2.501323223114013672e-01 1.572467535734176636e-01 1.322785951197147369e-02 2.602294087409973145e-01 -9.590213745832443237e-02 -2.835367023944854736e-01 2.202102839946746826e-01 -1.011117026209831238e-01 -1.835677623748779297e-01 -5.608375370502471924e-02 -2.089905440807342529e-01 -2.922356314957141876e-02 8.238355070352554321e-02 1.870081871747970581e-01 -1.120103988796472549e-02 -2.745456695556640625e-01 -2.124367356300354004e-01 -2.545257508754730225e-01 -1.406814623624086380e-02 -6.832439918071031570e-03 -1.490594446659088135e-01 9.907063841819763184e-02 -5.669137462973594666e-02 8.530586957931518555e-02 -1.731522828340530396e-01 -6.172909960150718689e-02 -4.609869793057441711e-02 1.841451674699783325e-01 2.426287978887557983e-01 -1.259678155183792114e-01
1.287806779146194458e-01 2.392512410879135132e-01 -5.424280464649200439e-02 -1.045035496354103088e-01 3.052530884742736816e-01 1.422165483236312866e-01 -1.678262054920196533e-01 -4.396976530551910400e-02 1.919672489166259766e-01 -2.574951052665710449e-01 -2.324297726154327393e-01 1.050051823258399963e-01 6.685315072536468506e-02 2.027349621057510376e-01 1.887547522783279419e-01 3.118914067745208740e-01 9.501722455024719238e-02 -4.510232806205749512e-01 -2.107807993888854980e-01 3.372101113200187683e-02 -1.000240445137023926e-01 -3.444239869713783264e-02 -2.886898117139935493e-03 -1.616640947759151459e-02 -8.775120228528976440e-02 -1.569551080465316772e-01 1.552046835422515869e-01 8.682891726493835449e-02 -2.846240624785423279e-02 2.188433110713958740e-01 1.991604864597320557e-01 1.788158342242240906e-02
-4.076320677995681763e-02 3.767386451363563538e-02 -2.891950905323028564e-01 1.022513583302497864e-01 6.514081358909606934e-02 1.391965299844741821e-01 1.515594571828842163e-01 -2.945896983146667480e-01 3.064241632819175720e-02 7.929380983114242554e-02 2.058110199868679047e-02 -1.518299281597137451e-01 -1.716837100684642792e-02 2.038388699293136597e-02 1.336431950330734253e-01 4.429861605167388916e-01 -9.749148786067962646e-02 -4.938156902790069580e-02 -9.077695012092590332e-02 3.215960860252380371e-01 -2.710902094841003418e-01 1.404366493225097656e-01 -3.094230592250823975e-02 -3.849175199866294861e-02 -3.102329373359680176e-01 -3.636947274208068848e-02 -1.000761836767196655e-01 1.321633905172348022e-01 2.889561355113983154e-01 2.113927751779556274e-01 4.408328607678413391e-02 -2.225152552127838135e-01
1.126811429858207703e-01 1.432998031377792358e-01 -4.448349475860595703e-01 -1.406537145376205444e-01 1.671722680330276489e-01 1.801946312189102173e-01 -1.761171966791152954e-01 -2.785433530807495117e-01 1.812286376953125000e-01 1.886510848999023438e-01 -3.366195410490036011e-02 -2.162989526987075806e-01 -2.970538847148418427e-02 -1.037013623863458633e-02 1.224630624055862427e-01 2.096881419420242310e-01 -6.905105710029602051e-02 -4.333697631955146790e-02 -2.210344523191452026e-01 -1.165459007024765015e-01 -4.230559766292572021e-01 1.556700170040130615e-01 -1.075284853577613831e-01 7.368654757738113403e-02 -1.318347901105880737e-01 -1.833545230329036713e-02 -5.377539619803428650e-02 -1.563851535320281982e-01 9.843391925096511841e-02 8.003586553968489170e-04 2.380918711423873901e-01 -5.521917343139648438e-02
-1.665729880332946777e-01 1.544821709394454956e-01 -7.217922806739807129e-02 1.684942841529846191e-02 3.724619746208190918e-02 -3.774398239329457283e-03 2.559842765331268311e-01 -2.834280133247375488e-01 3.277439177036285400e-01 -2.425391077995300293e-01 -3.937033936381340027e-02 -2.251050919294357300e-01 1.363938301801681519e-01 2.595210075378417969e-01 2.525515258312225342e-01 2.846477329730987549e-01 -1.647856235504150391e-01 -2.366569936275482178e-01 -3.940043598413467407e-02 3.090923130512237549e-01 4.808169975876808167e-02 -1.311439871788024902e-01 1.219237521290779114e-01 -3.877811878919601440e-02 -8.825235068798065186e-02 -1.149730309844017029e-01 -2.305632531642913818e-01 1.412972211837768555e-01 -5.806972272694110870e-03 1.098681092262268066e-01 1.018979325890541077e-01 -1.168705299496650696e-01
-1.941657960414886475e-01 2.376509457826614380e-01 -2.860336303710937500e-01 -1.768177747726440430e-01 -5.148752406239509583e-02 -3.335723280906677246e-02 -7.899194210767745972e-02 -8.088812232017517090e-03 1.754905283451080322e-01 -5.921370815485715866e-03 -3.376859724521636963e-01 8.093940466642379761e-02 2.050728797912597656e-01 -1.496069133281707764e-01 3.976064324378967285e-01 1.835973560810089111e-01 -2.056835293769836426e-01 2.755835354328155518e-01 -2.084422558546066284e-01 -1.390545256435871124e-02 -2.680242657661437988e-01 -8.914474397897720337e-03 -1.248369142413139343e-01 2.673587501049041748e-01 4.589206352829933167e-02 -3.996877785539254546e-05 1.777704223059117794e-03 -1.359291933476924896e-02 1.956636309623718262e-01 1.130563542246818542e-01 -2.590517699718475342e-02 -1.077747531235218048e-02
-8.242847025394439697e-02 2.542718946933746338e-01 -1.426439583301544189e-01 -1.959696644917130470e-03 -2.678494714200496674e-02 -2.222199365496635437e-02 1.174574047327041626e-01 -1.816269308328628540e-01 2.110751271247863770e-01 1.688932478427886963e-01 1.900312602519989014e-01 -2.537150084972381592e-01 1.293874904513359070e-02 2.310189306735992432e-01 5.222710315138101578e-03 3.447521030902862549e-01 -5.192298069596290588e-02 -1.777504682540893555e-01 -2.073095887899398804e-01 2.569291591644287109e-01 -2.695016562938690186e-02 3.393742144107818604e-01 1.161909475922584534e-01 -1.015378087759017944e-01 -1.082277223467826843e-01 -2.021836936473846436e-01 2.131136357784271240e-01 4.851311072707176208e-02 2.083562612533569336e-01 2.122272551059722900e-01 1.778171211481094360e-01 -1.039152815937995911e-01
-2.469334378838539124e-02 2.566031813621520996e-01 8.298429846763610840e-02 -8.361695706844329834e-02 2.602414190769195557e-01 6.754739582538604736e-02 -3.278272226452827454e-02 -3.212902545928955078e-01 3.616396188735961914e-01 -7.082200050354003906e-02 -1.432502716779708862e-01 -1.066402047872543335e-01 4.225410148501396179e-02 2.573941051959991455e-01 -1.039056479930877686e-01 3.084238767623901367e-01 2.251733839511871338e-01 -1.499385107308626175e-03 -1.792658716440200806e-01 -2.768732309341430664e-01 -1.716631501913070679e-01 1.129696667194366455e-01 1.504198927432298660e-02 -5.589119344949722290e-02 -5.017355829477310181e-02 2.219877839088439941e-01 2.947594039142131805e-02 5.643091350793838501e-02 2.843863964080810547e-01 2.268810719251632690e-01 -8.118224889039993286e-02 -3.942825645208358765e-02
-5.254188179969787598e-02 3.034192621707916260e-01 7.643686234951019287e-02 -2.094903290271759033e-01 6.277718115597963333e-03 4.009373486042022705e-02 1.288133263587951660e-01 -2.873556315898895264e-01 8.408512175083160400e-02 -2.169157713651657104e-01 -6.236506998538970947e-02 -3.150809109210968018e-01 -2.075186818838119507e-01 -7.323892414569854736e-02 6.960015743970870972e-02 1.447146534919738770e-01 1.332913059741258621e-02 -3.345361724495887756e-02 -4.302311837673187256e-01 2.572760879993438721e-01 -1.292429268360137939e-01 2.133175581693649292e-01 3.264539539813995361e-01 -1.603081822395324707e-01 1.949785798788070679e-01 5.295790359377861023e-02 -1.403352804481983185e-02 1.401805281639099121e-01 -1.836007274687290192e-02 5.245056375861167908e-02 6.348989158868789673e-02 -9.098413586616516113e-02
2.451601773500442505e-01 1.508003920316696167e-01 5.381294712424278259e-02 -2.569051980972290039e-01 4.454481974244117737e-02 -2.468801289796829224e-01 -2.550119534134864807e-02 -2.645102739334106445e-01 3.396521508693695068e-01 -3.486509993672370911e-02 -4.041000008583068848e-01 -2.178051024675369263e-01 1.304752826690673828e-01 -1.132038701325654984e-02 2.966260164976119995e-02 2.780951261520385742e-01 3.958408161997795105e-02 -8.880787342786788940e-02 -7.654196768999099731e-02 -9.634469449520111084e-02 -2.271369099617004395e-01 5.738579109311103821e-02 5.536350235342979431e-02 1.123693957924842834e-01 7.952915877103805542e-02 2.010767012834548950e-01 -4.959524143487215042e-03 1.327507793903350830e-01 2.665215432643890381e-01 2.143035531044006348e-01 -5.918153375387191772e-02 1.094932705163955688e-01
-3.741388320922851562e-01 -1.350853294134140015e-01 5.914605781435966492e-02 1.904369145631790161e-02 2.232587635517120361e-01 -2.245883345603942871e-01 -2.014435976743698120e-01 -1.375520378351211548e-01 3.102701902389526367e-01 1.678596585988998413e-01 2.246127873659133911e-01 -8.936923742294311523e-02 -3.040595166385173798e-02 3.005458973348140717e-02 2.162312269210815430e-01 1.149595901370048523e-01 -1.637317240238189697e-01 5.844146758317947388e-02 -2.471718192100524902e-01 2.939150035381317139e-01 -2.124591469764709473e-01 1.022487133741378784e-01 -9.444792568683624268e-02 1.548893898725509644e-01 -3.980546072125434875e-02 -1.563758403062820435e-01 7.920339703559875488e-02 3.021115623414516449e-02 1.515756845474243164e-01 2.904002666473388672e-01 1.513739023357629776e-02 -1.627157032489776611e-01
-1.214546635746955872e-01 9.822085499763488770e-02 -1.036417037248611450e-01 -1.963459253311157227e-01 1.338777393102645874e-01 -8.409855887293815613e-03 1.054077669978141785e-01 -1.471585482358932495e-01 3.455145359039306641e-01 3.415696918964385986e-01 -4.512169361114501953e-01 -2.365218997001647949e-01 7.895065099000930786e-02 -1.022911444306373596e-01 9.527760744094848633e-02 1.002647131681442261e-01 3.415292799472808838e-01 5.756670236587524414e-02 -2.826112136244773865e-02 1.168781518936157227e-01 -5.637517571449279785e-02 -1.365818921476602554e-02 -5.962802097201347351e-03 -3.772378840949386358e-04 5.211910698562860489e-03 1.157874837517738342e-01 5.801669880747795105e-02 3.671006113290786743e-02 -1.232262775301933289e-01 2.266738563776016235e-01 3.446834981441497803e-01 5.286807566881179810e-02
1.045847758650779724e-01 -8.748305588960647583e-02 -2.855439186096191406e-01 -2.572253346443176270e-02 -1.492980122566223145e-01 -1.708330661058425903e-01 -1.590334177017211914e-01 -2.132853716611862183e-01 6.588304415345191956e-03 -1.138836741447448730e-01 -1.977762579917907715e-01 -6.731725484132766724e-02 4.424164816737174988e-02 3.092721104621887207e-01 1.972268372774124146e-01 1.803747415542602539e-01 -1.783721894025802612e-01 -7.767368224449455738e-04 -1.563942581415176392e-01 -3.653109818696975708e-02 -1.638833582401275635e-01 2.549261152744293213e-01 -3.046841733157634735e-02 1.213906630873680115e-01 2.550522387027740479e-01 2.359652817249298096e-01 4.574756324291229248e-02 3.073401153087615967e-01 -1.931938230991363525e-01 3.422044515609741211e-01 8.612412959337234497e-02 8.371809124946594238e-02
-2.689138948917388916e-01 -8.044990897178649902e-02 1.412212848663330078e-01 -1.905380189418792725e-02 3.017132580280303955e-01 2.564331591129302979e-01 1.745065599679946899e-01 -2.072268724441528320e-01 2.554195523262023926e-01 -6.434598565101623535e-02 -3.294143378734588623e-01 4.341882839798927307e-02 -1.104894131422042847e-01 -1.330028939992189407e-02 -3.878833353519439697e-02 2.202135324478149414e-01 9.946972131729125977e-03 -9.013056755065917969e-02 4.393918067216873169e-02 1.079925373196601868e-01 -2.614976167678833008e-01 3.728926181793212891e-01 4.604588262736797333e-03 1.643819510936737061e-01 1.129232421517372131e-01 7.660947740077972412e-02 5.101922899484634399e-02 -2.573058605194091797e-01 9.210049174726009369e-03 2.738431692123413086e-01 -9.798555076122283936e-02 1.289684139192104340e-02
-7.331788539886474609e-02 1.421792060136795044e-01 -6.759792100638151169e-03 1.805294654332101345e-03 -6.119184195995330811e-02 4.985610023140907288e-03 -3.129734098911285400e-01 -2.980220019817352295e-01 1.426197290420532227e-01 -2.909080684185028076e-01 -4.161962866783142090e-02 2.886671200394630432e-02 1.232347711920738220e-01 -3.395608812570571899e-02 5.999558791518211365e-02 2.817895710468292236e-01 1.612810492515563965e-01 8.610997349023818970e-02 -2.583911418914794922e-01 6.840763986110687256e-02 -2.538964152336120605e-01 1.823945492506027222e-01 2.149691432714462280e-01 2.211495935916900635e-01 -1.066854521632194519e-01 8.257025480270385742e-02 1.491527855396270752e-01 2.365928739309310913e-01 3.221124038100242615e-02 1.951371282339096069e-01 3.424419462680816650e-01 1.625327914953231812e-01
1.155220624059438705e-02 -1.782899200916290283e-01 -7.449376583099365234e-02 -3.522652387619018555e-02 -1.137227416038513184e-01 -1.196176861412823200e-03 4.505678713321685791e-01 -3.312578201293945312e-01 3.115575909614562988e-01 -3.046810626983642578e-01 1.470778584480285645e-01 -6.862133741378784180e-02 -6.360852718353271484e-02 1.140386313199996948e-01 2.787020206451416016e-01 -7.083037402480840683e-03 1.373284757137298584e-01 -6.298738718032836914e-02 -1.938296854496002197e-01 -3.272147104144096375e-02 -2.480172216892242432e-01 1.286328881978988647e-01 1.363702565431594849e-01 4.186725988984107971e-02 2.298822402954101562e-01 -1.491163671016693115e-01 3.966097161173820496e-02 -1.075037382543087006e-02 -1.253474950790405273e-01 2.015071213245391846e-01 1.492491513490676880e-01 -9.673691540956497192e-02
-6.830269843339920044e-02 2.046976089477539062e-01 -1.260633915662765503e-01 -1.136751845479011536e-02 -1.105893868952989578e-02 5.566968396306037903e-02 1.926902830600738525e-01 -3.361402750015258789e-01 6.517134606838226318e-02 2.517407536506652832e-01 -1.697209626436233521e-01 -1.507651954889297485e-01 -8.570141345262527466e-02 1.649372279644012451e-01 1.242228895425796509e-01 2.336401045322418213e-01 1.873410493135452271e-02 2.191550098359584808e-02 -3.906555473804473877e-01 1.165794208645820618e-02 6.590484082698822021e-02 -2.580698728561401367e-01 6.643428653478622437e-02 -5.753778666257858276e-02 2.835764363408088684e-02 -4.240487143397331238e-02 -4.392739385366439819e-03 1.593468338251113892e-01 -1.111100688576698303e-01 5.147216320037841797e-01 -2.177000418305397034e-02 -1.494321376085281372e-01
-3.485549688339233398e-01 8.484001457691192627e-02 -2.916580140590667725e-01 7.981044240295886993e-03 -3.224123641848564148e-02 -2.523995563387870789e-02 -1.589773446321487427e-01 -1.464391201734542847e-01 1.424797028303146362e-01 5.467775464057922363e-02 -2.950766682624816895e-01 9.247640147805213928e-03 1.172976642847061157e-01 6.818997859954833984e-02 3.553329110145568848e-01 -2.393341623246669769e-02 2.951788008213043213e-01 -7.110117468982934952e-03 -1.113915592432022095e-01 7.358830422163009644e-02 -4.177275002002716064e-01 2.651506364345550537e-01 -3.214743360877037048e-02 6.064726039767265320e-02 1.015644371509552002e-01 4.627086967229843140e-02 3.633446246385574341e-02 6.812715530395507812e-02 -1.211192682385444641e-01 1.908110529184341431e-01 6.887710839509963989e-02 -2.309596687555313110e-01
-1.180668473243713379e-01 1.218856722116470337e-01 -7.807362079620361328e-02 -7.075344771146774292e-02 2.947182394564151764e-02 -1.216316446661949158e-01 1.597456187009811401e-01 -1.257480233907699585e-01 1.571206897497177124e-01 4.197029024362564087e-02 -1.045736670494079590e-01 8.422288112342357635e-03 1.917368471622467041e-01 -1.397039294242858887e-01 1.678720116615295410e-02 4.331878721714019775e-01 3.224847838282585144e-02 -8.747735992074012756e-03 -1.210034787654876709e-01 4.597169905900955200e-02 -1.915428601205348969e-02 -1.136989668011665344e-01 1.873728632926940918e-02 6.693688780069351196e-02 2.601375877857208252e-01 -1.585817039012908936e-01 3.020369112491607666e-01 2.828949503600597382e-02 -3.775591030716896057e-02 6.092584133148193359e-01 4.752186941914260387e-05 1.672553569078445435e-01
-1.581812091171741486e-02 1.623844206333160400e-01 -1.542244404554367065e-01 1.085050627589225769e-01 -2.823082916438579559e-02 8.873620070517063141e-03 2.004185467958450317e-01 -1.289650704711675644e-02 2.473491281270980835e-01 1.467054486274719238e-01 -3.589586019515991211e-01 -2.534255385398864746e-01 -1.314462255686521530e-02 -1.566178351640701294e-02 1.451797336339950562e-01 3.021723330020904541e-01 -3.143393993377685547e-02 1.451019570231437683e-02 -2.292952537536621094e-01 6.128540635108947754e-02 -8.869955688714981079e-02 -2.712154388427734375e-01 -8.493611216545104980e-02 1.251852959394454956e-01 3.768876194953918457e-01 1.556692570447921753e-01 3.351191580295562744e-01 -1.248978897929191589e-01 1.117728352546691895e-01 7.419432699680328369e-02 1.776120215654373169e-01 4.962410032749176025e-02
-5.119211971759796143e-02 2.853693626821041107e-02 -9.834203124046325684e-02 3.890895843505859375e-02 4.822581261396408081e-02 1.239337250590324402e-01 3.924192115664482117e-02 -1.781328208744525909e-02 5.293352603912353516e-01 -1.339384168386459351e-01 -3.258546888828277588e-01 1.134992837905883789e-01 -1.740465760231018066e-01 -1.293812990188598633e-01 1.909002959728240967e-01 2.073894888162612915e-01 -2.686235681176185608e-02 2.410500496625900269e-01 -2.042780220508575439e-01 -1.499820202589035034e-01 -7.903940230607986450e-02 1.206141114234924316e-01 7.110607693903148174e-04 9.110190719366073608e-02 1.690898388624191284e-01 3.174266964197158813e-02 9.043646603822708130e-02 2.958767302334308624e-02 -1.840544044971466064e-01 2.303871065378189087e-01 -2.757876813411712646e-01 -2.614224553108215332e-01
6.883711367845535278e-02 7.686935365200042725e-02 -3.246172368526458740e-01 -1.083599552512168884e-01 -4.191467911005020142e-02 1.656516455113887787e-02 -7.424161303788423538e-03 -2.122666090726852417e-01 1.671367734670639038e-01 5.114750564098358154e-02 -2.200118452310562134e-01 -1.740012168884277344e-01 -2.808914184570312500e-01 1.941876560449600220e-01 1.590095013380050659e-01 1.702760010957717896e-01 1.212353631854057312e-01 9.825115650892257690e-02 -2.804853618144989014e-01 1.038503348827362061e-01 1.358876973390579224e-01 -1.663396209478378296e-01 2.884501963853836060e-02 1.621508300304412842e-01 1.295592784881591797e-01 -6.230859830975532532e-02 1.578629612922668457e-01 1.185740083456039429e-01 -8.667020499706268311e-02 4.055406749248504639e-01 3.547764122486114502e-01 -2.035608515143394470e-02
-1.665688753128051758e-01 -7.471422106027603149e-02 -3.517774939537048340e-01 6.249112635850906372e-02 2.686546184122562408e-03 3.661891818046569824e-02 4.414847865700721741e-02 -2.265568077564239502e-01 -3.687697276473045349e-02 2.206174433231353760e-01 -1.310948580503463745e-01 -2.294028103351593018e-01 -4.753698781132698059e-02 2.258522659540176392e-01 3.432485163211822510e-01 -3.208670392632484436e-02 -6.999650597572326660e-02 1.209488213062286377e-01 -2.745184302330017090e-01 1.853051930665969849e-01 -8.891210705041885376e-02 4.317970275878906250e-01 1.286657154560089111e-01 2.417248338460922241e-01 -4.651138931512832642e-02 -1.228201016783714294e-01 1.554173324257135391e-02 -2.143029868602752686e-01 -1.002749055624008179e-01 6.471394002437591553e-02 -7.247118651866912842e-02 -1.046735122799873352e-01
-1.060533598065376282e-01 -1.605176925659179688e-01 -1.161978840827941895e-01 7.818430662155151367e-02 4.360498487949371338e-02 9.575057774782180786e-02 2.131317406892776489e-01 -1.585794091224670410e-01 4.811254516243934631e-02 -4.594872891902923584e-02 -7.607388496398925781e-02 5.439051613211631775e-02 2.572478652000427246e-01 2.737248539924621582e-01 5.084062814712524414e-01 2.556633949279785156e-01 -2.693853676319122314e-01 -4.722968116402626038e-02 -1.006988734006881714e-01 2.425332926213741302e-02 -2.237935364246368408e-01 2.234207540750503540e-01 5.767470691353082657e-03 -7.786338776350021362e-02 7.461024820804595947e-02 -1.010290458798408508e-01 2.619782090187072754e-01 -1.884904503822326660e-01 -1.575136780738830566e-01 2.924441173672676086e-02 -1.951143890619277954e-01 9.122192114591598511e-02
1.330588664859533310e-02 1.661754846572875977e-01 -4.361717775464057922e-02 -1.253798454999923706e-01 7.367084175348281860e-02 2.210360206663608551e-02 -1.708923876285552979e-01 -1.716318577527999878e-01 2.337520122528076172e-01 -3.100864291191101074e-01 -2.699440121650695801e-01 -8.016809821128845215e-02 -1.752527430653572083e-02 9.373848140239715576e-02 3.312526643276214600e-02 3.547230660915374756e-01 2.677164077758789062e-01 -2.884262204170227051e-01 -2.009375691413879395e-01 -5.093245953321456909e-02 -2.444312572479248047e-01 -5.565515533089637756e-02 1.641162931919097900e-01 -2.442503347992897034e-02 -2.804138660430908203e-01 1.162138730287551880e-01 2.443076968193054199e-01 1.675439625978469849e-01 -1.279462277889251709e-01 4.283176362514495850e-02 8.168443292379379272e-02 -1.758393943309783936e-01
3.157244296744465828e-03 1.698426902294158936e-01 -5.838228389620780945e-03 -6.108341738581657410e-02 2.806894481182098389e-01 -9.242051839828491211e-02 -2.365831285715103149e-02 -2.845267355442047119e-01 3.588897883892059326e-01 -2.141290754079818726e-01 -1.387845426797866821e-01 -3.411911427974700928e-02 3.625066578388214111e-02 5.622235685586929321e-02 -5.689556524157524109e-02 3.594154119491577148e-01 8.505871891975402832e-02 -6.563802808523178101e-02 -1.437851935625076294e-01 -2.258666753768920898e-01 -2.730389237403869629e-01 6.139424443244934082e-02 1.006721109151840210e-01 1.367779355496168137e-02 -5.761078000068664551e-02 1.853056997060775757e-01 1.124655604362487793e-01 1.422888040542602539e-01 3.349031805992126465e-01 2.867998480796813965e-01 -1.531729400157928467e-01 -7.913345098495483398e-02
-2.648112475872039795e-01 3.650756925344467163e-02 -3.292349576950073242e-01 7.624701410531997681e-02 -3.020916506648063660e-02 1.119995396584272385e-02 -6.729952245950698853e-02 -2.378792762756347656e-01 3.804067671298980713e-01 -9.375581890344619751e-02 -1.332395374774932861e-01 -1.246877983212471008e-01 1.526275277137756348e-01 1.363030374050140381e-01 3.951460719108581543e-01 3.002052009105682373e-02 1.794590987265110016e-02 2.275242283940315247e-02 -3.669410198926925659e-02 3.282556533813476562e-01 -1.918823868036270142e-01 5.501461401581764221e-02 -3.159278035163879395e-01 3.341231495141983032e-02 6.243636086583137512e-02 1.646892726421356201e-01 6.962600350379943848e-02 1.288517713546752930e-01 -1.776575855910778046e-02 1.389053463935852051e-02 -3.768397867679595947e-02 -2.476979941129684448e-01
-5.974715948104858398e-02 6.238914281129837036e-02 -1.861421391367912292e-02 -8.715244382619857788e-02 1.221437007188796997e-01 -2.195179611444473267e-01 3.147483766078948975e-01 -1.523756086826324463e-01 1.053097844123840332e-01 1.227931771427392960e-02 -1.415889412164688110e-01 -1.671914011240005493e-01 -1.789520978927612305e-01 2.211097031831741333e-01 5.170055478811264038e-02 1.659790426492691040e-01 2.562166452407836914e-01 5.009024217724800110e-02 -2.706659734249114990e-01 2.640032470226287842e-01 -8.598138391971588135e-02 3.854250013828277588e-01 2.382066398859024048e-01 -1.085747964680194855e-02 1.798763871192932129e-01 -2.625293433666229248e-01 -4.679818172007799149e-03 2.093796879053115845e-01 -8.091641962528228760e-02 2.097449600696563721e-01 5.365041270852088928e-02 7.968772202730178833e-02
3.299703449010848999e-02 3.462469577789306641e-02 -2.495928853750228882e-01 -7.986468821763992310e-02 -7.121556997299194336e-02 1.996102780103683472e-01 -1.653550565242767334e-01 -1.705980598926544189e-01 1.015634760260581970e-01 2.500214874744415283e-01 -9.379823505878448486e-02 -3.242007493972778320e-01 -2.211124747991561890e-01 -8.967620320618152618e-03 3.230308592319488525e-01 2.619012817740440369e-02 -1.893186867237091064e-01 9.367687255144119263e-02 -2.635310888290405273e-01 1.145224794745445251e-01 -2.226969152688980103e-01 3.702647387981414795e-01 1.669185012578964233e-01 1.417233049869537354e-01 -1.420270204544067383e-01 -1.095688417553901672e-01 -1.293031275272369385e-01 -1.504581272602081299e-01 -1.363385468721389771e-01 1.670150458812713623e-01 8.326219767332077026e-02 1.313449162989854813e-02
1.945495605468750000e-01 2.114805625751614571e-03 -2.129055410623550415e-01 -1.124359946697950363e-02 -1.796147376298904419e-01 7.592895627021789551e-02 -6.767147779464721680e-02 -1.543844491243362427e-01 -9.414130821824073792e-03 -3.074071835726499557e-03 -2.570763826370239258e-01 -5.529388412833213806e-02 -1.313780695199966431e-01 1.804941147565841675e-01 2.693091928958892822e-01 2.968411743640899658e-01 1.420654207468032837e-01 1.655842214822769165e-01 -2.807642519474029541e-01 1.815331727266311646e-02 1.021123528480529785e-01 2.690270170569419861e-02 1.275377273559570312e-01 1.245474815368652344e-01 1.727457642555236816e-01 2.780942944809794426e-03 2.008075714111328125e-01 4.852051660418510437e-02 -4.400508478283882141e-02 4.318255484104156494e-01 3.721745312213897705e-01 3.725830838084220886e-02
-2.773917317390441895e-01 -9.692067652940750122e-02 -9.639010764658451080e-03 1.050613820552825928e-01 2.215423732995986938e-01 -7.756545208394527435e-03 1.336372494697570801e-01 -7.421565800905227661e-02 4.998686313629150391e-01 2.914147675037384033e-01 -8.268575370311737061e-02 1.795285381376743317e-02 1.663832366466522217e-01 3.986427187919616699e-02 3.480985164642333984e-01 1.071469634771347046e-01 1.410285979509353638e-01 -6.271897256374359131e-02 -2.412265837192535400e-01 8.383225649595260620e-02 -4.106093943119049072e-02 -2.184399031102657318e-02 2.572517096996307373e-01 2.646992504596710205e-01 2.058964520692825317e-01 -3.037245385348796844e-02 5.401612073183059692e-02 -1.506187617778778076e-01 6.187484413385391235e-02 -4.414761438965797424e-02 1.549188643693923950e-01 7.214439392555505037e-06
2.286053262650966644e-02 6.689858436584472656e-02 -1.586160510778427124e-01 5.177167244255542755e-03 -1.401468645781278610e-02 -1.633708626031875610e-01 -2.549820542335510254e-01 -3.341789245605468750e-01 2.210578471422195435e-01 -1.157188639044761658e-01 -1.591976583003997803e-01 1.046478897333145142e-01 2.034494876861572266e-01 1.128752008080482483e-01 9.430465847253799438e-02 9.528592228889465332e-02 -7.124049961566925049e-02 -6.657724082469940186e-02 8.758055418729782104e-02 -7.497233338654041290e-03 -2.117757350206375122e-01 3.208524584770202637e-01 1.888725012540817261e-01 2.737615108489990234e-01 -5.199842527508735657e-02 -4.518290236592292786e-02 2.438199669122695923e-01 -4.998625814914703369e-02 3.827711939811706543e-02 3.201157152652740479e-01 3.698890507221221924e-01 1.117294952273368835e-01
-1.576646864414215088e-01 1.531906276941299438e-01 -1.690567880868911743e-01 -8.358906954526901245e-02 8.467128872871398926e-02 9.830326586961746216e-02 -7.434094697237014771e-02 -2.553689181804656982e-01 1.921452879905700684e-01 -8.235622197389602661e-02 8.929626643657684326e-02 -2.818199098110198975e-01 -2.229377441108226776e-02 1.802153736352920532e-01 1.051983460783958435e-01 1.706040203571319580e-01 -1.873144358396530151e-01 1.201864331960678101e-02 -3.991957008838653564e-01 -1.407380402088165283e-01 -3.042880892753601074e-01 -1.789037436246871948e-01 -1.463114917278289795e-01 1.577957533299922943e-02 -2.271351665258407593e-01 -1.559150405228137970e-02 2.718715667724609375e-01 -2.132190763950347900e-01 4.990685731172561646e-02 1.577403694391250610e-01 2.037978917360305786e-01 -1.533734500408172607e-01
-8.322421461343765259e-02 -1.408086419105529785e-01 -2.312422096729278564e-01 -7.562454044818878174e-02 -1.270156204700469971e-01 4.785806685686111450e-02 -1.924044489860534668e-01 -1.723751574754714966e-01 5.347377061843872070e-02 -1.295477151870727539e-01 5.231635645031929016e-02 -1.422269791364669800e-01 2.623735368251800537e-01 -1.440634578466415405e-01 1.881662756204605103e-01 2.068221420049667358e-01 7.707279920578002930e-02 -6.913878023624420166e-02 -2.748925983905792236e-01 1.424142122268676758e-01 -6.207758560776710510e-02 -6.403838843107223511e-02 1.226876229047775269e-01 3.084769248962402344e-01 7.927545160055160522e-02 -1.828490644693374634e-01 6.692345254123210907e-03 2.425340563058853149e-01 5.726290121674537659e-02 3.113824725151062012e-01 4.226469993591308594e-01 1.277793049812316895e-01
-2.439290285110473633e-01 5.237594991922378540e-02 5.369117483496665955e-03 -7.508321432396769524e-04 1.966654509305953979e-01 -1.253985911607742310e-01 3.435128182172775269e-02 -1.239704638719558716e-01 2.660605609416961670e-01 2.085125446319580078e-02 -7.036512345075607300e-02 -8.832790702581405640e-02 5.763685330748558044e-02 9.445910900831222534e-02 4.112697541713714600e-01 8.157665841281414032e-03 -2.630018293857574463e-01 -2.848512530326843262e-01 -7.359304279088973999e-02 2.788583636283874512e-01 -1.605303436517715454e-01 -5.991206690669059753e-02 -1.441366821527481079e-01 1.113251373171806335e-01 -2.383416146039962769e-01 1.433278918266296387e-01 1.708678901195526123e-01 8.391055464744567871e-02 -2.949143648147583008e-01 2.461844384670257568e-01 1.396870315074920654e-01 -1.569996327161788940e-01
9.066805243492126465e-02 1.505121886730194092e-01 9.597900323569774628e-03 -2.212569564580917358e-01 7.022719085216522217e-02 -2.143016643822193146e-02 1.930576562881469727e-01 -2.137208729982376099e-02 1.265471726655960083e-01 1.834022700786590576e-01 -5.858018621802330017e-02 -3.228756412863731384e-02 4.989920556545257568e-02 2.371949702501296997e-01 3.559026718139648438e-01 3.506490886211395264e-01 2.335169166326522827e-02 -8.429364301264286041e-03 -2.648750841617584229e-01 1.952321529388427734e-01 -1.007535830140113831e-01 3.410545289516448975e-01 -2.475699782371520996e-01 2.189074642956256866e-02 1.965299844741821289e-01 1.876950412988662720e-01 -6.876695156097412109e-02 1.210001762956380844e-02 -1.969131976366043091e-01 1.693612486124038696e-01 2.065866291522979736e-01 1.687203943729400635e-01
3.217362239956855774e-02 1.875698864459991455e-01 -9.109104424715042114e-02 6.862721592187881470e-02 1.581384688615798950e-01 -2.641701325774192810e-02 1.999654471874237061e-01 -1.161603778600692749e-01 1.163243409246206284e-02 7.820885628461837769e-02 -3.080948889255523682e-01 -2.485132366418838501e-01 4.719823226332664490e-02 8.968202024698257446e-02 3.535287454724311829e-02 2.958488762378692627e-01 -1.746950745582580566e-01 -6.850089132785797119e-02 -3.316027522087097168e-01 8.339917659759521484e-02 -5.027669016271829605e-03 -3.463119640946388245e-02 2.628633975982666016e-01 1.030545979738235474e-01 2.271016836166381836e-01 1.395829021930694580e-01 2.957026362419128418e-01 -3.120642006397247314e-01 3.396941348910331726e-02 2.879650294780731201e-01 6.249620765447616577e-02 1.807624995708465576e-01
-2.028983533382415771e-01 -9.502755850553512573e-02 -2.772410213947296143e-01 1.805809792131185532e-03 3.761497139930725098e-01 -1.005069911479949951e-01 -6.396175920963287354e-02 -4.387667775154113770e-01 1.589599698781967163e-01 -6.581629067659378052e-02 -1.930887252092361450e-02 -1.768665462732315063e-01 7.563063502311706543e-02 2.544836699962615967e-01 1.472570449113845825e-01 1.272052824497222900e-01 3.298475965857505798e-02 1.208776235580444336e-01 -1.465403288602828979e-01 -1.635175496339797974e-01 6.766790896654129028e-02 -2.188443765044212341e-02 6.238591298460960388e-02 3.006484508514404297e-01 2.743417769670486450e-02 1.767768859863281250e-01 -7.933964580297470093e-02 -1.892188489437103271e-01 -3.894720971584320068e-02 1.640444993972778320e-01 2.347084507346153259e-02 -2.980026900768280029e-01
-6.782665103673934937e-02 1.825301796197891235e-01 7.338146865367889404e-02 -3.139653801918029785e-01 1.336160749197006226e-01 5.236029997467994690e-02 -1.325634121894836426e-01 -2.118983678519725800e-02 1.495379507541656494e-01 -1.712583601474761963e-01 -2.336629293859004974e-02 -1.242364421486854553e-01 3.239639848470687866e-02 -7.808718830347061157e-02 1.565209031105041504e-01 3.220820128917694092e-01 9.896609000861644745e-03 -3.570311069488525391e-01 -3.572789728641510010e-01 -1.901267170906066895e-01 -2.980902977287769318e-02 1.162922829389572144e-01 5.106291919946670532e-02 4.722077399492263794e-02 5.125711485743522644e-02 1.651300787925720215e-01 2.686241269111633301e-01 -2.554783225059509277e-01 -6.369747966527938843e-02 3.098476231098175049e-01 -8.793354779481887817e-02 1.752648651599884033e-01
-1.927535384893417358e-01 -2.954334020614624023e-01 -2.346021309494972229e-02 1.050049066543579102e-02 2.851631045341491699e-01 -5.325953289866447449e-02 -1.196063961833715439e-02 -2.820352911949157715e-01 1.196346282958984375e-01 2.573513984680175781e-01 1.091920584440231323e-01 -1.041426137089729309e-01 1.613636128604412079e-02 9.391432255506515503e-02 1.778712421655654907e-01 2.258211821317672729e-01 -8.543018251657485962e-02 2.924906313419342041e-01 -2.789369225502014160e-01 1.062719058245420456e-02 -1.741974651813507080e-01 1.149921566247940063e-01 7.734569720923900604e-03 -2.035142295062541962e-02 4.557697847485542297e-02 -1.523541957139968872e-01 1.943134702742099762e-02 -6.692571192979812622e-02 2.337033599615097046e-01 3.484906554222106934e-01 1.510056853294372559e-01 -2.687327265739440918e-01
-1.255034655332565308e-01 -4.924017563462257385e-02 1.960657909512519836e-02 -1.976569443941116333e-01 3.328892588615417480e-02 1.191134676337242126e-01 6.939929723739624023e-02 3.397286403924226761e-03 3.967935144901275635e-01 -8.473674952983856201e-02 -8.901453018188476562e-02 2.130424138158559799e-03 2.963859438896179199e-01 1.641973406076431274e-01 3.854449987411499023e-01 -8.744539320468902588e-02 -2.310589551925659180e-01 -1.121375560760498047e-01 -1.421532779932022095e-01 2.137268632650375366e-01 -5.626641586422920227e-02 1.125689968466758728e-01 2.004718035459518433e-01 1.066566482186317444e-01 -9.782513976097106934e-02 -3.195969760417938232e-02 -1.249146163463592529e-01 1.764323711395263672e-01 -3.857499659061431885e-01 2.558735311031341553e-01 1.761727221310138702e-02 8.668483048677444458e-02
-1.075743883848190308e-01 3.589306771755218506e-01 2.545321546494960785e-02 -1.144007816910743713e-01 -6.923097372055053711e-02 -4.090330749750137329e-02 2.829124629497528076e-01 -1.106670871376991272e-01 3.125169873237609863e-01 -6.898415833711624146e-02 -6.596969068050384521e-02 4.594198241829872131e-02 -1.915554702281951904e-01 4.889830946922302246e-02 1.826223284006118774e-01 1.659831255674362183e-01 4.813370704650878906e-01 1.751549243927001953e-01 -2.293353974819183350e-01 -2.104399167001247406e-02 -5.262666568160057068e-02 2.121155261993408203e-01 7.298945635557174683e-02 8.906259387731552124e-02 3.296510279178619385e-01 5.008748173713684082e-02 1.055457442998886108e-01 2.887483313679695129e-02 2.473146095871925354e-02 1.102700158953666687e-01 8.665028959512710571e-02 1.355662941932678223e-01
1.052778288722038269e-01 3.656788170337677002e-02 -1.095163822174072266e-01 9.462124109268188477e-02 8.776988834142684937e-02 1.705687344074249268e-01 4.839354753494262695e-02 -2.326792627573013306e-01 3.906203061342239380e-02 8.961466699838638306e-02 -3.122351467609405518e-01 -7.087468355894088745e-02 2.464213371276855469e-01 1.526163816452026367e-01 1.893324106931686401e-01 1.747656613588333130e-01 -1.067296019755303860e-03 -1.500558406114578247e-01 -1.479876935482025146e-01 -2.101549804210662842e-01 -1.923227906227111816e-01 2.459547221660614014e-01 -2.464099079370498657e-01 2.889177799224853516e-01 2.827952802181243896e-01 2.965565621852874756e-01 -3.545938059687614441e-02 1.296612620353698730e-01 -6.657480448484420776e-02 2.324858903884887695e-01 4.684370383620262146e-02 -1.842736005783081055e-01
4.170073661953210831e-03 -1.372354924678802490e-01 -2.095648944377899170e-01 -1.817357093095779419e-01 5.197716504335403442e-02 1.762327849864959717e-01 -1.291313618421554565e-01 -9.302017837762832642e-02 3.367738127708435059e-01 2.634312510490417480e-01 -6.903683394193649292e-02 -1.726741790771484375e-01 -1.017308980226516724e-02 -8.997649885714054108e-03 2.887134552001953125e-01 1.190042793750762939e-01 -1.348554939031600952e-01 2.036195434629917145e-02 -1.210857555270195007e-01 1.241110414266586304e-01 -3.793601095676422119e-01 2.894718647003173828e-01 2.733774781227111816e-01 2.019324898719787598e-01 8.929002098739147186e-03 -4.496284201741218567e-02 -1.955401152372360229e-01 2.791353128850460052e-02 1.752634346485137939e-01 -1.389385312795639038e-01 1.000793129205703735e-01 -1.923017501831054688e-01
-3.290329873561859131e-01 6.425061821937561035e-02 4.166980832815170288e-02 -3.642556369304656982e-01 2.292957156896591187e-01 -1.016069129109382629e-01 -8.473655581474304199e-02 -1.513761579990386963e-01 3.422489464282989502e-01 1.042926087975502014e-01 1.039203777909278870e-01 2.355964295566082001e-02 1.842168271541595459e-01 -3.042681608349084854e-03 2.372681200504302979e-01 1.639407277107238770e-01 -1.207347884774208069e-01 -4.194619655609130859e-01 -1.397988945245742798e-01 5.405234917998313904e-02 -2.592819929122924805e-01 2.310360968112945557e-01 -6.712190061807632446e-02 -1.426263898611068726e-02 3.870073938742280006e-03 -4.393222182989120483e-02 1.482966691255569458e-01 1.131012961268424988e-01 -1.097218990325927734e-01 1.537325792014598846e-02 1.263777613639831543e-01 2.078574709594249725e-02
1.119650304317474365e-01 -1.654195934534072876e-01 1.779712587594985962e-01 -1.877706199884414673e-01 1.042460501194000244e-01 -1.168163940310478210e-01 -1.940508809639140964e-04 -8.113843947649002075e-02 1.607195883989334106e-01 2.865816950798034668e-01 -2.461330890655517578e-01 -7.751337252557277679e-03 -1.081600189208984375e-01 9.544221311807632446e-02 4.137873947620391846e-01 3.313785195350646973e-01 1.057232469320297241e-01 2.952305413782596588e-02 -1.434256881475448608e-01 -1.061429679393768311e-01 -1.322651803493499756e-01 1.825143545866012573e-01 7.367023080587387085e-02 1.263020038604736328e-01 3.394345343112945557e-01 1.279427558183670044e-01 1.137967314571142197e-02 1.531348470598459244e-02 -1.116937845945358276e-01 2.160868346691131592e-01 1.956572979688644409e-01 2.148478776216506958e-01
-9.556347876787185669e-02 -1.092225536704063416e-01 2.557806298136711121e-02 1.316579431295394897e-01 1.039466932415962219e-01 2.844792306423187256e-01 -1.493458598852157593e-01 -1.827338486909866333e-01 3.176956176757812500e-01 9.355594962835311890e-02 -6.583834439516067505e-02 -1.145365834236145020e-01 -1.297824680805206299e-01 3.962269518524408340e-03 3.344262251630425453e-03 2.385343909263610840e-01 1.108981817960739136e-01 8.782746642827987671e-02 -2.187408655881881714e-01 1.248352602124214172e-01 -2.300483882427215576e-01 2.735951542854309082e-01 -1.517773568630218506e-01 -2.493667304515838623e-01 1.824549436569213867e-01 8.711451292037963867e-02 3.837437629699707031e-01 -9.292335808277130127e-02 -7.934360206127166748e-02 1.730192005634307861e-01 -1.993899047374725342e-01 -2.083627879619598389e-01
3.890232369303703308e-02 -1.088209226727485657e-01 4.717150703072547913e-02 5.908085033297538757e-02 -3.971145674586296082e-02 -2.622616291046142578e-01 2.262778282165527344e-01 -2.627940475940704346e-01 4.375050365924835205e-01 1.067148521542549133e-01 -7.423748821020126343e-02 -1.301189363002777100e-01 -6.154730450361967087e-03 1.639830879867076874e-02 1.543551236391067505e-01 4.908375442028045654e-01 8.132340759038925171e-02 -2.676115632057189941e-01 -9.474048018455505371e-02 -2.909327298402786255e-02 2.821628935635089874e-02 2.499400526285171509e-01 -1.177375540137290955e-01 1.078947335481643677e-01 6.005897745490074158e-02 1.373655349016189575e-01 1.919282227754592896e-01 1.502283215522766113e-01 1.366236507892608643e-01 -8.548270910978317261e-03 6.693936139345169067e-02 1.345038563013076782e-01
1.854234188795089722e-01 1.402737200260162354e-02 -2.542425692081451416e-02 2.788788173347711563e-03 3.723780512809753418e-01 1.215146407485008240e-01 1.608450412750244141e-01 -4.755136966705322266e-01 3.319329395890235901e-02 -1.015149895101785660e-02 -3.374625742435455322e-01 -1.903639286756515503e-01 -6.257617473602294922e-02 2.372000180184841156e-02 1.389610916376113892e-01 1.223105192184448242e-02 -2.713104188442230225e-01 -1.446147710084915161e-01 -4.147236049175262451e-01 -4.742320626974105835e-02 -1.644059270620346069e-02 7.691440731287002563e-02 -1.345935016870498657e-01 2.168543487787246704e-01 -4.344664514064788818e-03 4.469887167215347290e-02 -4.822626709938049316e-02 -1.117981672286987305e-01 9.260572493076324463e-03 2.504780143499374390e-02 1.390250623226165771e-01 -8.433169126510620117e-02
-3.966749832034111023e-02 -1.624469310045242310e-01 -1.532651390880346298e-02 1.994040422141551971e-02 -6.315703503787517548e-03 2.692968845367431641e-01 -2.869286835193634033e-01 -2.269134819507598877e-01 1.207953877747058868e-02 3.347400575876235962e-02 9.915965050458908081e-02 -1.892338991165161133e-01 1.008303090929985046e-01 -5.777444690465927124e-02 -2.441444061696529388e-02 2.701828777790069580e-01 1.227597668766975403e-01 -1.393812745809555054e-01 -3.986530601978302002e-01 3.222039958927780390e-04 -1.566130667924880981e-01 3.687816858291625977e-01 2.735832333564758301e-01 5.894001200795173645e-02 1.852179616689682007e-01 2.210512608289718628e-01 1.983975470066070557e-01 -3.203800693154335022e-02 7.690951228141784668e-02 2.028430104255676270e-01 3.732445091009140015e-02 -1.635140478610992432e-01
-3.495177924633026123e-01 -2.561424374580383301e-01 -1.208599805831909180e-01 1.272218078374862671e-01 -9.140829555690288544e-03 -4.513430222868919373e-02 2.716190926730632782e-02 -8.832579851150512695e-02 3.028089702129364014e-01 -6.481561809778213501e-02 -2.305226400494575500e-02 -1.346873678267002106e-02 -2.947429195046424866e-02 8.546770364046096802e-02 6.078544259071350098e-01 1.731390804052352905e-01 -1.652781069278717041e-01 -6.304013729095458984e-02 -1.695598065853118896e-01 -7.818479090929031372e-02 -3.837063610553741455e-01 1.056604534387588501e-01 5.154011771082878113e-02 9.399365633726119995e-02 1.227765064686536789e-02 -1.189920306205749512e-02 -1.368938684463500977e-01 5.089830979704856873e-02 6.787951290607452393e-02 1.416199002414941788e-02 -3.912311419844627380e-02 -5.029056593775749207e-02
4.123574122786521912e-02 1.192041859030723572e-01 -1.670541316270828247e-01 8.732986450195312500e-02 -2.837685868144035339e-02 2.554815113544464111e-01 2.501387596130371094e-01 3.631186857819557190e-02 1.607457101345062256e-01 -1.839102208614349365e-01 -4.380224645137786865e-02 2.472082851454615593e-03 1.656775325536727905e-01 2.147620022296905518e-01 4.924378991127014160e-01 2.672021389007568359e-01 -1.568692773580551147e-01 -1.125127822160720825e-01 1.961997011676430702e-03 2.534835338592529297e-01 -9.904537349939346313e-02 3.106349706649780273e-01 -3.302109986543655396e-02 7.071859389543533325e-02 1.825300790369510651e-02 -1.010781899094581604e-02 -3.942850977182388306e-02 -2.983661890029907227e-01 6.677579879760742188e-02 1.755355596542358398e-01 -2.303948067128658295e-02 -1.697243005037307739e-01
-2.231474965810775757e-01 2.624738216400146484e-01 -2.147088050842285156e-01 -1.040752157568931580e-01 -1.283385455608367920e-01 1.951741576194763184e-01 1.868477910757064819e-01 -2.817025482654571533e-01 1.912575960159301758e-01 1.190584227442741394e-01 1.627346277236938477e-01 -1.880624443292617798e-01 9.764207899570465088e-02 3.233434855937957764e-01 1.812578588724136353e-01 3.449479937553405762e-01 -2.070310525596141815e-02 1.728316098451614380e-01 1.819333620369434357e-02 1.830652505159378052e-01 -1.266973763704299927e-01 1.352055221796035767e-01 -7.061377912759780884e-02 2.217917293310165405e-01 -3.702093288302421570e-02 -2.114790864288806915e-02 2.655064128339290619e-02 1.178704500198364258e-01 8.871784061193466187e-02 1.425343006849288940e-01 1.122838333249092102e-01 -2.591362297534942627e-01
-2.131972461938858032e-01 2.301754429936408997e-02 -2.804884314537048340e-01 -8.387693762779235840e-02 -1.901921927928924561e-01 1.114751696586608887e-01 -2.335808724164962769e-01 -1.058492809534072876e-01 3.455675840377807617e-01 -6.638763006776571274e-03 -2.568860650062561035e-01 -2.583804726600646973e-02 -2.091167122125625610e-01 1.888030022382736206e-02 2.069085389375686646e-01 4.716118052601814270e-02 -7.864128053188323975e-02 -7.033964246511459351e-02 -2.113923728466033936e-01 -2.964596748352050781e-01 -9.738255292177200317e-03 2.655868604779243469e-02 2.980102552101016045e-03 9.852644801139831543e-02 9.698744118213653564e-02 -5.566444620490074158e-02 1.093748360872268677e-01 2.458382397890090942e-01 3.587897494435310364e-02 2.447689175605773926e-01 4.223281443119049072e-01 3.891497151926159859e-03
-2.637641429901123047e-01 -1.203208230435848236e-02 -2.683617174625396729e-01 -2.904121764004230499e-03 1.317069381475448608e-01 6.665136665105819702e-02 -2.195848226547241211e-01 -1.190408244729042053e-01 2.048903107643127441e-01 7.477855309844017029e-03 -3.217478394508361816e-01 2.218742109835147858e-02 1.829936206340789795e-01 1.975185424089431763e-01 3.169537484645843506e-01 6.988409906625747681e-02 2.685368955135345459e-01 7.619422674179077148e-02 -1.399649679660797119e-01 1.341037750244140625e-01 -4.384225904941558838e-01 1.210683509707450867e-01 -1.114144995808601379e-01 3.554947674274444580e-02 2.484033703804016113e-01 7.407660782337188721e-02 -9.328141063451766968e-02 1.582316458225250244e-01 3.531915321946144104e-02 5.604706704616546631e-02 -5.019560456275939941e-03 -9.381671994924545288e-02
-1.845940500497817993e-01 1.493596434593200684e-01 1.542393416166305542e-01 2.798118069767951965e-02 -9.019907563924789429e-03 -1.431487202644348145e-01 1.954444050788879395e-01 -1.389132589101791382e-01 -6.220535561442375183e-02 6.720507889986038208e-02 -1.330114454030990601e-01 -1.889817714691162109e-01 -2.235824167728424072e-01 -2.133401297032833099e-02 2.091576159000396729e-01 3.068854808807373047e-01 -3.710336685180664062e-01 -8.548765629529953003e-02 -4.811258912086486816e-01 6.714238226413726807e-02 -1.538197547197341919e-01 2.820449769496917725e-01 1.169151291251182556e-01 1.302962750196456909e-02 1.347448974847793579e-01 -9.662874042987823486e-02 1.334969699382781982e-01 -1.159657463431358337e-01 -1.710373722016811371e-02 1.510068327188491821e-01 -1.197711937129497528e-02 -1.039164662361145020e-01
-3.574195504188537598e-02 1.189082339406013489e-01 1.893875300884246826e-01 -2.518516182899475098e-01 1.819787025451660156e-01 7.538862526416778564e-02 -1.219481602311134338e-01 -4.840596318244934082e-01 3.353115320205688477e-01 -1.700561195611953735e-01 -3.875425830483436584e-02 6.012974306941032410e-02 2.534155845642089844e-01 9.415310621261596680e-02 1.797012090682983398e-01 -3.357095178216695786e-03 -1.545508112758398056e-02 -1.088439151644706726e-01 -2.101547122001647949e-01 1.239082403481006622e-02 -1.363713145256042480e-01 1.561812460422515869e-01 5.269336327910423279e-02 5.169000476598739624e-02 -5.673700943589210510e-02 -2.327262610197067261e-01 4.232095181941986084e-02 1.793049573898315430e-01 -1.502874046564102173e-01 2.561087608337402344e-01 1.722967326641082764e-01 1.772415786981582642e-01
-1.173169258981943130e-02 2.854377925395965576e-01 -1.483668852597475052e-02 -2.074184641242027283e-02 -1.005725264549255371e-01 -3.732997551560401917e-02 1.833844184875488281e-02 1.194887161254882812e-01 3.198310732841491699e-01 -8.071190118789672852e-02 -1.576846390962600708e-01 -2.704995572566986084e-01 -1.823830753564834595e-01 7.545061875134706497e-03 2.509719133377075195e-01 8.094803988933563232e-02 1.088920012116432190e-01 2.646252140402793884e-02 -3.984328508377075195e-01 -8.094660937786102295e-02 -2.694468200206756592e-01 1.424476504325866699e-01 8.863039314746856689e-02 1.211313307285308838e-01 -9.411209076642990112e-02 2.903325557708740234e-01 -1.600302383303642273e-02 2.218329757452011108e-01 5.164359137415885925e-02 1.600884795188903809e-01 -1.483137607574462891e-01 -3.093962967395782471e-01
-8.839688450098037720e-02 1.722224652767181396e-01 -9.431235492229461670e-02 -8.748680353164672852e-02 -1.314918398857116699e-01 -8.071950823068618774e-02 2.131121605634689331e-01 -2.745853364467620850e-01 1.707884967327117920e-01 -1.824563443660736084e-01 -2.875197865068912506e-02 -1.386276781558990479e-01 5.702684074640274048e-02 -8.814780972898006439e-03 4.523267745971679688e-01 1.340767890214920044e-01 -6.585694104433059692e-02 -1.024835184216499329e-01 -1.542063951492309570e-01 9.952428936958312988e-02 -2.584008574485778809e-01 2.578117251396179199e-01 2.310151010751724243e-01 -5.560677126049995422e-02 -1.356357038021087646e-01 -1.979287862777709961e-01 1.456920206546783447e-01 -2.071197628974914551e-01 3.890481963753700256e-02 2.693080604076385498e-01 -2.537709102034568787e-02 -2.415432631969451904e-01
-3.476765938103199005e-03 -9.923031181097030640e-02 4.051494970917701721e-02 1.129094138741493225e-01 -5.941292643547058105e-02 1.374393552541732788e-01 -2.015527039766311646e-01 -2.938826382160186768e-01 1.700092852115631104e-01 -3.315116465091705322e-02 -7.874237000942230225e-02 4.559515416622161865e-02 1.586326658725738525e-01 4.585137357935309410e-04 1.586299985647201538e-01 2.599868178367614746e-01 7.163003832101821899e-02 8.739481866359710693e-02 -3.426432013511657715e-01 -1.038206443190574646e-01 -3.964462280273437500e-01 8.431376516819000244e-02 2.934427857398986816e-01 3.474512100219726562e-01 -5.215686187148094177e-02 -5.124789848923683167e-02 1.644521355628967285e-01 1.346416324377059937e-01 -1.824938356876373291e-01 4.199614748358726501e-02 -2.201901227235794067e-01 -1.549404114484786987e-01
4.685097187757492065e-02 9.718327969312667847e-02 -6.762485951185226440e-02 -1.739485859870910645e-01 2.498203963041305542e-01 -2.530080080032348633e-01 5.249144136905670166e-02 -3.407587483525276184e-02 1.783630400896072388e-01 1.351323127746582031e-01 -2.415536791086196899e-01 -7.044499367475509644e-02 2.967543341219425201e-02 2.373523712158203125e-01 1.583812236785888672e-01 3.256599307060241699e-01 1.874950528144836426e-01 -1.690645888447761536e-02 -1.365926414728164673e-01 2.207963261753320694e-03 -2.311077713966369629e-01 3.902201354503631592e-01 -1.029603555798530579e-01 -3.415307775139808655e-02 3.331816792488098145e-01 1.394032239913940430e-01 -8.961036056280136108e-02 4.651192575693130493e-02 -2.863536477088928223e-01 1.318596452474594116e-01 9.876207262277603149e-02 1.097139716148376465e-02
-2.577511370182037354e-01 -1.922692358493804932e-01 -1.067112535238265991e-01 -2.435352653264999390e-01 4.872516915202140808e-02 8.308233320713043213e-02 5.273371189832687378e-02 -3.738179206848144531e-01 9.720336645841598511e-02 -1.663087983615696430e-03 -1.832025051116943359e-01 -5.562429502606391907e-02 7.564413547515869141e-02 -8.607174269855022430e-03 1.216759905219078064e-01 9.059200435876846313e-02 -2.492190152406692505e-01 1.999482810497283936e-01 -2.508437037467956543e-01 -6.409107148647308350e-02 -2.337418496608734131e-01 7.181550562381744385e-02 1.912772804498672485e-01 -1.082571502774953842e-02 2.719496376812458038e-02 2.070873826742172241e-01 9.593021869659423828e-02 1.761539727449417114e-01 3.265491127967834473e-01 2.713914215564727783e-01 -2.634763419628143311e-01 -2.134305657818913460e-03
3.476144745945930481e-02 1.131453663110733032e-01 -1.253042668104171753e-01 -3.728674724698066711e-02 3.137823939323425293e-02 -1.901042275130748749e-02 -4.222879707813262939e-01 -4.197391867637634277e-01 1.845126301050186157e-01 -1.415197849273681641e-01 -2.507028579711914062e-01 -2.034379541873931885e-02 2.169609665870666504e-01 4.012218862771987915e-02 1.443740129470825195e-01 1.482779532670974731e-01 5.373445898294448853e-02 9.102398902177810669e-02 -1.114910021424293518e-01 4.956313967704772949e-02 -1.355218440294265747e-01 3.033077418804168701e-01 9.577441215515136719e-02 9.270859509706497192e-02 -1.470600068569183350e-01 -6.636446807533502579e-03 1.720620691776275635e-01 -4.872943833470344543e-02 -7.143295556306838989e-02 1.882627159357070923e-01 2.973989248275756836e-01 2.595426440238952637e-01
-2.486951947212219238e-01 -1.039911061525344849e-01 -2.820908725261688232e-01 6.748308986425399780e-02 3.057814016938209534e-02 1.505858302116394043e-01 -1.893217265605926514e-01 -1.032166779041290283e-01 1.038025617599487305e-01 5.105587467551231384e-02 -3.574252128601074219e-01 2.641063742339611053e-02 1.417923867702484131e-01 3.655760735273361206e-02 1.661704033613204956e-01 2.610592842102050781e-01 3.390379548072814941e-01 7.868157327175140381e-02 -1.551240384578704834e-01 1.582980751991271973e-01 -4.760140776634216309e-01 1.105071529746055603e-01 -9.183023869991302490e-02 1.234484538435935974e-01 1.421720981597900391e-01 4.738719016313552856e-02 -6.980676949024200439e-02 1.271242201328277588e-01 -9.751600772142410278e-02 1.625301092863082886e-01 2.135838614776730537e-03 -4.366959258913993835e-02
-1.768000125885009766e-01 -4.826709628105163574e-02 -4.867089539766311646e-02 1.407759636640548706e-01 5.052465479820966721e-03 9.246273897588253021e-03 -5.180822685360908508e-03 -4.922649636864662170e-02 4.177916049957275391e-01 7.267896085977554321e-02 -4.222172200679779053e-01 4.166612774133682251e-02 1.049851626157760620e-01 2.444881945848464966e-01 2.785634994506835938e-01 4.724038392305374146e-02 2.962747216224670410e-01 -2.882585860788822174e-02 -1.929422467947006226e-01 7.993058115243911743e-02 -3.672601878643035889e-01 1.621130406856536865e-01 -1.172148138284683228e-01 -1.721436828374862671e-01 2.165113203227519989e-02 4.847316071391105652e-02 -2.946305274963378906e-02 -1.852849572896957397e-01 1.221087276935577393e-01 1.851293593645095825e-01 -7.188680768013000488e-02 4.556506499648094177e-02
-1.242210268974304199e-01 6.149114575237035751e-03 -2.007251679897308350e-01 -3.699089214205741882e-02 -8.563049882650375366e-02 3.751325979828834534e-02 -4.477165639400482178e-02 6.667693704366683960e-02 3.372077345848083496e-01 -3.506388515233993530e-02 -2.437788099050521851e-01 7.985810190439224243e-02 5.423077940940856934e-02 -1.206372082233428955e-01 4.856255948543548584e-01 9.190855175256729126e-02 -7.429376244544982910e-02 3.263758420944213867e-01 -2.235905081033706665e-01 1.802032440900802612e-01 -3.404287993907928467e-01 -5.680472403764724731e-02 -1.789226084947586060e-01 1.567873358726501465e-01 1.740971356630325317e-01 1.731409132480621338e-01 6.479834765195846558e-02 3.713414445519447327e-02 1.230350658297538757e-01 1.494639068841934204e-01 2.702135965228080750e-02 1.042650118470191956e-01
-2.552595436573028564e-01 -3.973256424069404602e-02 -3.301548957824707031e-01 3.100543655455112457e-02 1.142250671982765198e-01 2.726529240608215332e-01 -4.232176393270492554e-02 -1.292310506105422974e-01 1.103368550539016724e-01 4.421032965183258057e-02 -2.222231775522232056e-01 2.273198515176773071e-01 9.290778636932373047e-02 1.483375206589698792e-02 2.470721155405044556e-01 2.341326922178268433e-01 3.198662102222442627e-01 -1.033625081181526184e-01 -2.693500816822052002e-01 1.091518849134445190e-01 -2.756034433841705322e-01 -2.164140902459621429e-02 -4.743935912847518921e-02 2.383184880018234253e-01 7.449663430452346802e-02 -6.638295017182826996e-03 -1.093810517340898514e-02 2.251605838537216187e-01 2.210715115070343018e-01 1.449742615222930908e-01 4.842590540647506714e-02 -1.262576133012771606e-01
1.796090858988463879e-03 2.202733606100082397e-01 1.802886724472045898e-01 1.385912001132965088e-01 -7.751164585351943970e-02 8.747540414333343506e-02 1.939077675342559814e-01 1.407484710216522217e-01 4.533264413475990295e-02 -5.538684502243995667e-02 -5.986975505948066711e-02 -2.859485149383544922e-01 2.151464819908142090e-01 1.591555327177047729e-01 2.530093193054199219e-01 2.055667042732238770e-01 2.371505461633205414e-02 -9.832031279802322388e-02 -3.869308829307556152e-01 -4.472636803984642029e-02 -3.032320439815521240e-01 1.056348410202190280e-04 1.805331259965896606e-01 3.861514106392860413e-02 -3.602296113967895508e-02 -3.980965912342071533e-01 -6.590718775987625122e-02 5.852612853050231934e-02 1.108745858073234558e-01 2.960418760776519775e-01 -6.925926357507705688e-02 -8.599324151873588562e-03
-4.245112463831901550e-02 2.462593466043472290e-01 -2.900569699704647064e-02 -2.478306740522384644e-01 1.733390390872955322e-01 6.267852149903774261e-03 -5.614551901817321777e-02 -4.672829061746597290e-02 2.262219637632369995e-01 -2.591137588024139404e-01 -1.075744777917861938e-01 1.538596302270889282e-01 5.078653246164321899e-02 2.028776332736015320e-02 9.982772916555404663e-02 4.000971913337707520e-01 -9.284666180610656738e-02 -3.696620464324951172e-01 -1.091895326972007751e-01 6.912802904844284058e-02 -2.731981575489044189e-01 -7.389241456985473633e-02 1.112912818789482117e-01 7.295801490545272827e-02 -5.744614824652671814e-02 -1.557812839746475220e-01 -7.865626364946365356e-02 1.630631685256958008e-01 -1.865902394056320190e-01 3.213527500629425049e-01 2.316890656948089600e-01 -3.728939965367317200e-02
-5.667142570018768311e-02 3.211652487516403198e-02 -1.476126164197921753e-01 1.621623933315277100e-01 -1.103352829813957214e-01 6.096640229225158691e-02 1.740418672561645508e-01 -9.305984526872634888e-02 3.328042924404144287e-01 -3.753960132598876953e-02 -2.746507823467254639e-01 -1.102611199021339417e-01 -1.396776288747787476e-01 7.220716029405593872e-02 9.914112836122512817e-02 2.967334389686584473e-01 -1.177579537034034729e-01 -1.880852878093719482e-01 -1.461360156536102295e-01 3.121284246444702148e-01 -1.156028881669044495e-01 4.651882350444793701e-01 5.573401600122451782e-02 -4.864696878939867020e-03 -1.422207951545715332e-01 1.748456060886383057e-02 -1.834641695022583008e-01 4.603255912661552429e-02 2.076750546693801880e-01 -3.131297975778579712e-02 2.448393702507019043e-01 -9.583380073308944702e-02
8.149630576372146606e-02 1.780843138694763184e-01 -1.650781184434890747e-01 -1.046987622976303101e-01 1.135355606675148010e-01 -9.968471527099609375e-02 2.318151481449604034e-02 -6.114389002323150635e-02 1.861900985240936279e-01 -9.956193715333938599e-02 -1.414779871702194214e-01 -1.487477570772171021e-01 1.622056812047958374e-01 1.770357638597488403e-01 2.680680155754089355e-01 3.228234946727752686e-01 9.333966672420501709e-02 -6.455873697996139526e-02 -2.438811212778091431e-01 1.778801158070564270e-02 -2.132556140422821045e-01 2.416360378265380859e-01 -4.106076359748840332e-01 1.707893610000610352e-01 8.254563808441162109e-02 2.348061800003051758e-01 -1.856686621904373169e-01 1.788189709186553955e-01 -2.227680534124374390e-01 1.385309100151062012e-01 6.589189916849136353e-02 -4.044447094202041626e-03
2.034828066825866699e-02 -1.861273944377899170e-01 -2.695307135581970215e-01 -1.798690557479858398e-01 3.533644974231719971e-02 6.290242075920104980e-02 7.796825468540191650e-02 4.171214625239372253e-02 -1.423121243715286255e-01 2.455633878707885742e-01 -7.803327590227127075e-02 1.177668385207653046e-02 -4.357277881354093552e-03 6.817720830440521240e-02 3.081672489643096924e-01 1.199304461479187012e-01 -9.561635553836822510e-02 -1.000066008418798447e-02 -4.441704452037811279e-01 6.934560835361480713e-02 -2.952553629875183105e-01 2.011934369802474976e-01 6.646634638309478760e-02 1.789812147617340088e-01 -1.648835539817810059e-01 9.972589462995529175e-02 2.050170600414276123e-01 1.580856889486312866e-01 2.954761087894439697e-01 2.760245800018310547e-01 5.123526602983474731e-02 1.995167508721351624e-02
8.342932164669036865e-02 1.188641041517257690e-01 8.099359273910522461e-02 -2.156685804948210716e-04 7.600990682840347290e-02 -2.088258415460586548e-01 -1.309978682547807693e-02 -2.799639701843261719e-01 -1.138514950871467590e-01 -1.191016957163810730e-01 -2.198847085237503052e-01 -2.765474915504455566e-01 -1.294715702533721924e-01 3.804985284805297852e-01 3.283986747264862061e-01 2.182236760854721069e-01 -1.517791002988815308e-01 -2.978680469095706940e-02 -1.490067094564437866e-01 -4.300244897603988647e-02 -1.465048640966415405e-01 1.128905564546585083e-01 2.515494525432586670e-01 -9.216403961181640625e-02 4.981762263923883438e-03 5.835323780775070190e-02 8.671212941408157349e-02 5.139056593179702759e-02 -1.777644827961921692e-02 1.825368702411651611e-01 3.935798108577728271e-01 1.390791684389114380e-01
1.612976640462875366e-01 5.324583873152732849e-02 -2.788535654544830322e-01 -4.225680604577064514e-03 -1.925071924924850464e-01 -1.407217085361480713e-01 1.799616217613220215e-01 -4.317675530910491943e-02 1.913773864507675171e-01 -1.505557820200920105e-02 -2.380211055278778076e-01 -4.489450156688690186e-01 -1.182152032852172852e-01 4.889193177223205566e-02 1.815396994352340698e-01 6.417734920978546143e-02 1.561875343322753906e-01 -1.064162254333496094e-01 -3.079106807708740234e-01 4.544390365481376648e-02 -2.577338218688964844e-01 1.747387051582336426e-01 -1.261580642312765121e-02 1.176821738481521606e-01 -1.230984851717948914e-01 1.938703656196594238e-01 -6.151134148240089417e-03 2.483208477497100830e-01 7.305775769054889679e-03 1.439933925867080688e-01 -2.566751539707183838e-01 9.533657878637313843e-02
-1.471595317125320435e-01 1.187496185302734375e-01 9.120777249336242676e-02 -1.992156729102134705e-02 3.826313093304634094e-02 2.110382914543151855e-01 2.252869494259357452e-02 -1.077068299055099487e-01 -1.568585634231567383e-02 5.517031997442245483e-02 -2.911026775836944580e-01 -1.030906364321708679e-01 -6.241597235202789307e-02 2.560036182403564453e-01 9.073988348245620728e-02 4.337769746780395508e-01 -6.743136048316955566e-02 -2.922353893518447876e-02 -1.410051882266998291e-01 4.329888895153999329e-02 -2.546872794628143311e-01 2.635219097137451172e-01 2.566507458686828613e-01 -1.189576312899589539e-01 3.210177645087242126e-02 -1.939952820539474487e-01 2.938750386238098145e-01 3.067839518189430237e-02 -2.272059470415115356e-01 -9.352939575910568237e-02 3.233289420604705811e-01 2.367961779236793518e-02
1.293432563543319702e-01 -3.115293383598327637e-02 1.340378969907760620e-01 -3.026236221194267273e-02 2.153945714235305786e-01 -2.905374467372894287e-01 -5.817159544676542282e-03 -3.930673468858003616e-03 2.011106312274932861e-01 1.524959951639175415e-01 -3.177830576896667480e-01 1.391871124505996704e-01 -3.896908089518547058e-02 1.660867482423782349e-01 1.845906376838684082e-01 1.727296561002731323e-01 3.886624425649642944e-02 5.032029934227466583e-03 -2.319549918174743652e-01 2.933016717433929443e-01 -3.094946146011352539e-01 1.921082586050033569e-01 -2.785409335047006607e-03 2.219531089067459106e-01 3.213611245155334473e-01 -3.109580464661121368e-02 1.986071094870567322e-02 9.492670744657516479e-02 -2.119386494159698486e-01 2.527257204055786133e-01 6.769932061433792114e-02 7.172241806983947754e-02
-5.381304025650024414e-02 -5.532543733716011047e-02 -1.719002574682235718e-01 -1.599900275468826294e-01 2.328567653894424438e-01 -1.423010826110839844e-01 2.962978780269622803e-01 -1.569219529628753662e-01 1.966728568077087402e-01 3.737067803740501404e-02 5.697517842054367065e-02 -2.143018990755081177e-01 8.429465442895889282e-02 2.386064380407333374e-01 1.174265369772911072e-01 2.803464531898498535e-01 -4.819542542099952698e-02 -9.579931199550628662e-02 -3.488385081291198730e-01 -3.409434854984283447e-02 7.039248198270797729e-02 2.572964727878570557e-01 -1.455623060464859009e-01 3.476853966712951660e-01 1.154978796839714050e-01 1.007775142788887024e-01 -1.738356053829193115e-01 2.046431899070739746e-01 -1.052852720022201538e-01 3.443564474582672119e-02 2.254298925399780273e-01 8.595020510256290436e-03
4.729718714952468872e-02 -7.763338088989257812e-02 2.012046277523040771e-01 -8.572547882795333862e-02 3.239804208278656006e-01 -3.527654111385345459e-01 1.108126044273376465e-01 -1.410245001316070557e-01 1.415493488311767578e-01 1.361241936683654785e-01 -4.067416489124298096e-02 2.884107828140258789e-02 1.747720316052436829e-02 1.323685944080352783e-01 1.755416989326477051e-01 2.471828311681747437e-01 1.810792088508605957e-01 -1.084190383553504944e-01 1.041620504111051559e-02 1.465794444084167480e-01 -2.563178539276123047e-01 2.212843447923660278e-01 6.598445028066635132e-02 2.650294899940490723e-01 2.799459993839263916e-01 1.992695033550262451e-01 1.015405431389808655e-01 2.074817381799221039e-02 -1.234385669231414795e-01 3.600310683250427246e-01 4.468427598476409912e-02 2.151103317737579346e-02
[truncated: 3,267,218 more chars]
