# Supplementary material for: The Language of Innovation
Source: PLoS One. 2020 Apr 30;15(4):e0230107. doi: 10.1371/journal.pone.0230107 (PMC7194493; doi:10.1371/journal.pone.0230107)
Supplement: S22 File — (GZ) [file pone.0230107.s022.tar.gz › 2000-2004/V2Run_29_VS_4500_embeddings2000-2004ED32.txt]

-3.456052765250205994e-02 -1.877022683620452881e-01 -1.383381485939025879e-01 -3.002156615257263184e-01 1.499676145613193512e-02 3.618816137313842773e-01 -8.183249831199645996e-02 1.343746297061443329e-02 4.143238067626953125e-02 -1.345226615667343140e-01 2.590672969818115234e-01 -9.174543665722012520e-04 6.445891410112380981e-02 -3.529815375804901123e-02 1.827570050954818726e-01 3.885050490498542786e-02 3.679272904992103577e-02 -6.359677016735076904e-02 7.159152626991271973e-02 2.199900150299072266e-02 -1.141465678811073303e-01 1.599566638469696045e-01 2.523814141750335693e-01 -1.600487232208251953e-01 1.272605359554290771e-01 -3.379826843738555908e-01 2.825475335121154785e-01 -2.886768877506256104e-01 -3.005712330341339111e-01 -9.986972808837890625e-02 -1.864223182201385498e-01 1.463075727224349976e-01
1.743362098932266235e-01 1.034490689635276794e-01 6.437810510396957397e-02 -1.147478371858596802e-01 -1.172900665551424026e-02 1.705500334501266479e-01 1.495120525360107422e-01 -5.321558937430381775e-02 -4.182657971978187561e-02 1.543513219803571701e-02 3.030730187892913818e-01 -1.579277664422988892e-01 -9.941283613443374634e-02 -2.295122444629669189e-01 3.262738287448883057e-01 1.282891780138015747e-01 -1.056864783167839050e-01 -1.637372821569442749e-01 -3.794259727001190186e-01 -1.938147842884063721e-01 1.225212588906288147e-01 3.443790078163146973e-01 -4.232426732778549194e-02 -2.274556159973144531e-01 -5.186061561107635498e-02 -2.489233314990997314e-01 -1.129176691174507141e-01 -6.928219646215438843e-02 -2.228213697671890259e-01 -9.967181831598281860e-02 -1.842649728059768677e-01 2.335805818438529968e-02
1.183813586831092834e-01 -1.343145668506622314e-01 2.422640100121498108e-02 -7.628172636032104492e-02 1.924674361944198608e-01 5.081335306167602539e-01 -4.905188828706741333e-02 -1.800280064344406128e-01 2.046360671520233154e-01 -8.828040212392807007e-02 1.264498196542263031e-02 -3.580557182431221008e-02 -2.719721198081970215e-01 2.600402534008026123e-01 8.083575218915939331e-02 2.295543700456619263e-01 -1.412638463079929352e-02 -1.447245180606842041e-01 -3.492601215839385986e-01 4.075533524155616760e-02 6.505114957690238953e-03 1.290195584297180176e-01 -1.685581803321838379e-01 -3.003917336463928223e-01 3.477923199534416199e-02 4.475943371653556824e-02 -1.509790569543838501e-01 -1.953828483819961548e-01 -9.065782278776168823e-02 -1.516012242063879967e-03 1.019249334931373596e-01 -1.289710253477096558e-01
-1.991085335612297058e-02 -1.688540726900100708e-01 -2.170063853263854980e-01 -1.554718166589736938e-01 8.132496476173400879e-02 5.291416868567466736e-02 -1.605503112077713013e-01 -1.226449906826019287e-01 2.101144939661026001e-01 1.279882192611694336e-01 6.824769824743270874e-02 -8.155965059995651245e-02 -3.064733147621154785e-01 1.494240015745162964e-01 -5.458704382181167603e-02 1.908734887838363647e-01 1.958172768354415894e-01 3.263527527451515198e-02 -2.181683033704757690e-01 -1.177058741450309753e-02 -5.774009600281715393e-02 -2.804693020880222321e-02 3.384169638156890869e-01 -4.980010688304901123e-01 1.985060125589370728e-01 -3.522731736302375793e-02 -2.680044807493686676e-02 -3.719549626111984253e-02 -1.698099225759506226e-01 6.990506662987172604e-04 -3.040815293788909912e-01 -6.516198813915252686e-02
1.276696175336837769e-01 -7.392895221710205078e-02 -2.309305071830749512e-01 -9.380833059549331665e-02 -4.786713048815727234e-02 3.252253830432891846e-01 -1.316849328577518463e-02 -3.112381137907505035e-02 -1.658342182636260986e-01 -2.254155427217483521e-01 -3.506355732679367065e-02 3.331740945577621460e-02 -2.442157715559005737e-01 2.027796953916549683e-01 1.616008430719375610e-01 8.766698837280273438e-02 3.169158473610877991e-02 7.751652505248785019e-03 -2.076657414436340332e-01 -1.503800451755523682e-01 -1.117486879229545593e-01 2.139750421047210693e-01 -4.789479449391365051e-02 -2.054389864206314087e-01 2.104362100362777710e-01 -3.745617717504501343e-02 2.142544984817504883e-01 -4.945821762084960938e-01 -9.889247268438339233e-02 1.663305908441543579e-01 -8.461926877498626709e-02 2.032303810119628906e-01
1.311234831809997559e-01 -1.207403652369976044e-02 -6.911551952362060547e-02 -2.306852340698242188e-01 6.485360860824584961e-02 2.352000623941421509e-01 1.993512064218521118e-01 -1.724076122045516968e-01 -6.047601997852325439e-02 -2.104835957288742065e-01 2.867233157157897949e-01 -2.162627503275871277e-02 -2.779538929462432861e-01 2.372718751430511475e-01 2.997750937938690186e-01 9.491632878780364990e-02 -1.626195013523101807e-02 -1.274947375059127808e-01 2.486467361450195312e-01 -1.408276408910751343e-01 -8.633006364107131958e-02 1.516582723706960678e-02 6.025137379765510559e-02 -3.607134819030761719e-01 -9.977386333048343658e-03 1.887720972299575806e-01 1.784739494323730469e-01 -2.350682616233825684e-01 -2.379098385572433472e-01 8.032677322626113892e-02 1.975694112479686737e-02 8.195108175277709961e-02
9.012579172849655151e-02 -8.504467085003852844e-03 -1.278519779443740845e-01 -2.660762965679168701e-01 3.669103682041168213e-01 3.295313715934753418e-01 2.479539066553115845e-01 -2.112346142530441284e-02 -1.589310467243194580e-01 -1.387049257755279541e-01 1.545459479093551636e-01 1.050935238599777222e-01 -2.511840462684631348e-01 1.907978951930999756e-01 -7.027479261159896851e-02 1.153178289532661438e-01 -5.024899542331695557e-02 -2.455571852624416351e-02 -3.218115568161010742e-01 -8.633086830377578735e-02 -9.778601676225662231e-02 1.600883454084396362e-01 9.029649943113327026e-02 -3.618532717227935791e-01 -1.059503108263015747e-02 -1.549419462680816650e-01 1.292209774255752563e-01 -2.170639336109161377e-01 2.068077959120273590e-02 -3.060088120400905609e-02 1.253063678741455078e-01 -9.452171623706817627e-02
2.002805918455123901e-01 -2.325808703899383545e-01 -2.012571990489959717e-01 -2.897746562957763672e-01 2.848821282386779785e-01 2.389774173498153687e-01 -6.492998450994491577e-02 2.736087329685688019e-02 -2.357656806707382202e-01 -2.819183766841888428e-01 -3.564146161079406738e-02 -1.011103466153144836e-01 -2.095581442117691040e-01 1.761574670672416687e-02 1.948369145393371582e-01 3.683802783489227295e-01 6.135014817118644714e-03 -2.959478199481964111e-01 -1.391891241073608398e-01 4.689939320087432861e-02 -6.711341440677642822e-02 5.652167275547981262e-02 1.371980309486389160e-01 -1.994860172271728516e-01 -3.073506243526935577e-02 1.153912171721458435e-01 1.809473186731338501e-01 -6.484361737966537476e-02 -1.443052887916564941e-01 -8.799970895051956177e-02 -1.335425227880477905e-01 -2.278637513518333435e-02
1.762999594211578369e-01 -2.273495942354202271e-01 -8.123349398374557495e-02 -1.703309416770935059e-01 1.021720767021179199e-01 2.514618337154388428e-01 1.325088590383529663e-01 8.773034065961837769e-02 6.133821234107017517e-02 -1.471935063600540161e-01 2.561748623847961426e-01 1.028189063072204590e-01 -2.613542675971984863e-01 7.910080254077911377e-02 1.292764395475387573e-01 2.293407768011093140e-01 -1.543067097663879395e-01 -1.963098198175430298e-01 -2.221013307571411133e-01 6.761512905359268188e-02 -1.311762928962707520e-01 -1.071722730994224548e-01 -1.520551443099975586e-01 -2.868962883949279785e-01 3.777582570910453796e-02 -3.660058677196502686e-01 -5.043292045593261719e-02 -3.306642174720764160e-01 -9.736425429582595825e-02 1.690055280923843384e-01 2.488540112972259521e-02 2.982521057128906250e-02
2.858775258064270020e-01 -1.609527468681335449e-01 -1.550869941711425781e-01 -6.434671580791473389e-02 3.516646027565002441e-01 1.728561371564865112e-01 2.068575471639633179e-03 1.579087227582931519e-02 1.398654282093048096e-01 -1.964402645826339722e-01 3.404358923435211182e-01 -6.374703347682952881e-02 -5.833057686686515808e-02 8.622045069932937622e-02 2.188436836004257202e-01 4.802632704377174377e-02 2.617500722408294678e-01 -2.633710205554962158e-02 -2.096579819917678833e-01 -7.753000408411026001e-02 1.270470917224884033e-01 2.797201871871948242e-01 -9.578106552362442017e-02 -2.395512163639068604e-02 2.211085557937622070e-01 -3.349330723285675049e-01 -1.041763871908187866e-01 -1.610146313905715942e-01 -1.048860326409339905e-01 -4.805269464850425720e-02 -1.904816776514053345e-01 -2.192626707255840302e-02
1.482815146446228027e-01 -2.176372557878494263e-01 -1.597298681735992432e-01 -7.277794927358627319e-02 9.266171604394912720e-02 8.785391598939895630e-02 -1.777137517929077148e-01 2.033289968967437744e-01 1.070849969983100891e-01 -2.030018344521522522e-02 2.181953936815261841e-01 -8.405853807926177979e-02 4.886375367641448975e-02 8.091222494840621948e-03 2.013332843780517578e-01 1.626346856355667114e-01 9.217386692762374878e-02 -1.149311885237693787e-01 -1.035614907741546631e-01 -2.144743204116821289e-01 -1.466326415538787842e-01 2.420453727245330811e-02 8.899022638797760010e-02 -4.653322696685791016e-01 1.722669452428817749e-01 -1.273193806409835815e-01 2.338562160730361938e-01 -7.190705090761184692e-02 -4.054847955703735352e-01 1.140010133385658264e-01 -2.416499555110931396e-01 8.994575589895248413e-02
3.204107880592346191e-01 -1.195641756057739258e-01 4.013944417238235474e-04 -1.725796461105346680e-01 1.189651638269424438e-01 2.434218078851699829e-01 1.134567856788635254e-01 -2.924729883670806885e-01 -3.251754119992256165e-02 2.232809066772460938e-01 3.333179354667663574e-01 -9.136118739843368530e-02 8.696762472391128540e-02 3.273391127586364746e-01 1.126372516155242920e-01 -6.221975386142730713e-02 1.472560316324234009e-01 -6.057558953762054443e-02 -1.895664483308792114e-01 1.845920458436012268e-03 -7.006635516881942749e-02 2.944136559963226318e-01 1.319831609725952148e-01 -2.928528785705566406e-01 5.359363555908203125e-02 -1.993213742971420288e-01 8.191222324967384338e-03 -2.162436842918395996e-01 -1.701064407825469971e-01 -7.269395142793655396e-02 -3.156533464789390564e-03 -9.028515778481960297e-03
1.319185793399810791e-01 -1.950159519910812378e-01 -2.843430452048778534e-02 -2.681626677513122559e-01 1.903211921453475952e-01 4.414289295673370361e-01 1.207090094685554504e-01 -1.291147321462631226e-01 -2.500231862068176270e-01 1.932302676141262054e-02 1.196793541312217712e-01 -9.778854437172412872e-03 -3.976713716983795166e-01 1.012528911232948303e-01 -1.903104409575462341e-02 3.144848942756652832e-01 6.053303368389606476e-04 -2.353925071656703949e-02 -1.156075820326805115e-01 -1.463216990232467651e-01 -5.913989618420600891e-02 1.299048811197280884e-01 1.511359214782714844e-01 -1.988841444253921509e-01 -3.638077527284622192e-02 -3.844796493649482727e-02 4.927542433142662048e-02 -2.291619777679443359e-01 -1.410001218318939209e-01 1.531327515840530396e-01 -4.994354397058486938e-02 2.071055173873901367e-01
1.432351171970367432e-01 -2.374415546655654907e-01 -2.514062821865081787e-01 -7.477036863565444946e-02 2.203706651926040649e-01 1.618873775005340576e-01 -2.317492477595806122e-02 -2.529422044754028320e-01 -2.483196184039115906e-02 -1.327270418405532837e-01 -9.373546391725540161e-02 -1.187292337417602539e-01 -3.134594261646270752e-01 1.559544354677200317e-01 1.331421267241239548e-02 3.808175399899482727e-02 -1.567237637937068939e-02 -3.648164868354797363e-01 -2.936125099658966064e-01 6.756661459803581238e-03 2.847202308475971222e-02 2.195260673761367798e-01 -1.066234111785888672e-01 -3.981003463268280029e-01 3.963994607329368591e-02 -1.613605618476867676e-01 4.420763999223709106e-02 2.155027352273464203e-02 -2.281931489706039429e-01 1.467908471822738647e-01 2.414628118276596069e-02 8.381126821041107178e-02
6.438427418470382690e-02 -1.086087822914123535e-01 9.208807721734046936e-03 -3.441007062792778015e-02 -1.121182367205619812e-01 1.666948348283767700e-01 -1.413934230804443359e-01 9.981742501258850098e-02 1.340847760438919067e-01 -1.381613165140151978e-01 3.088005781173706055e-01 1.176203601062297821e-02 -6.271184235811233521e-02 6.022924557328224182e-02 3.306329846382141113e-01 1.083901450037956238e-01 1.649381406605243683e-02 -2.974663078784942627e-01 -1.274609714746475220e-01 -1.736273020505905151e-01 -2.255133241415023804e-01 -2.479216083884239197e-02 1.037593111395835876e-01 -3.458275198936462402e-01 1.352432183921337128e-02 9.697455167770385742e-02 1.140029579401016235e-01 -2.786326706409454346e-01 -1.617575734853744507e-01 -1.155809685587882996e-01 -3.945747315883636475e-01 1.971504986286163330e-01
8.656484633684158325e-02 -1.420916467905044556e-01 -1.438912451267242432e-01 -3.848984241485595703e-01 3.393698334693908691e-01 2.797901630401611328e-01 8.451662212610244751e-02 -2.100627720355987549e-01 -7.365877181291580200e-02 -9.417500346899032593e-02 1.188157051801681519e-01 3.470880165696144104e-02 -2.763446271419525146e-01 -5.754528567194938660e-02 1.084165573120117188e-01 1.730671972036361694e-01 -9.618035703897476196e-02 -5.178269371390342712e-02 -2.048831731081008911e-01 9.051922825165092945e-04 -2.416725307703018188e-01 1.471642553806304932e-01 -4.180920496582984924e-02 -2.456216067075729370e-01 1.940063387155532837e-01 5.009868368506431580e-02 7.660644501447677612e-02 -3.454750776290893555e-01 -1.305722594261169434e-01 1.454843878746032715e-01 1.232369057834148407e-02 8.917957544326782227e-02
1.521961987018585205e-01 -8.724518120288848877e-02 -1.195182427763938904e-01 -1.980941295623779297e-01 1.705034524202346802e-01 2.398413568735122681e-01 1.152356415987014771e-01 -2.147917747497558594e-01 -4.993602633476257324e-02 -1.409040838479995728e-01 5.679339542984962463e-02 -7.913999259471893311e-02 -4.652447402477264404e-01 2.174419462680816650e-01 2.789863646030426025e-01 2.383677512407302856e-01 -1.497249156236648560e-01 8.323607593774795532e-02 -1.195928975939750671e-01 -1.546697616577148438e-01 -1.587948352098464966e-01 -1.840851455926895142e-01 1.089393198490142822e-01 -1.806310117244720459e-01 -5.322047322988510132e-02 -4.558143392205238342e-02 2.485430687665939331e-01 -2.428076565265655518e-01 -1.286898404359817505e-01 -1.347286850214004517e-01 2.261732891201972961e-02 8.621500432491302490e-02
1.258870214223861694e-02 -2.366951853036880493e-01 -1.108778119087219238e-01 -2.723830342292785645e-01 3.538132831454277039e-02 3.148518800735473633e-01 7.554673403501510620e-02 -4.266140609979629517e-02 -1.444377750158309937e-01 1.288108229637145996e-01 2.293901741504669189e-01 -1.915445774793624878e-01 5.671820044517517090e-02 4.715718328952789307e-02 1.999037563800811768e-01 4.432734567672014236e-03 -1.891817152500152588e-02 2.205426543951034546e-01 -5.637120604515075684e-01 -1.028171032667160034e-01 -1.072127670049667358e-01 2.215944081544876099e-01 -1.513052880764007568e-01 -1.725670546293258667e-01 1.472534686326980591e-01 -1.441437155008316040e-01 9.551606327295303345e-02 -1.153322961181402206e-02 2.127946726977825165e-02 -1.555995792150497437e-01 -5.010256543755531311e-02 -8.792928606271743774e-02
1.041661128401756287e-01 -1.206458136439323425e-01 -1.802117973566055298e-01 -2.918729186058044434e-01 3.895456194877624512e-01 2.998656034469604492e-01 1.180840805172920227e-01 -2.006289213895797729e-01 -1.435706391930580139e-02 -1.987178921699523926e-01 -7.320879492908716202e-03 3.694020211696624756e-02 -1.363057345151901245e-01 1.315310895442962646e-01 1.528307795524597168e-01 3.825969696044921875e-01 -3.602020815014839172e-02 -1.278137564659118652e-01 -1.643747650086879730e-02 -2.207998931407928467e-02 1.543143764138221741e-02 1.699735373258590698e-01 4.034479707479476929e-02 -3.287939727306365967e-01 -2.137465868145227432e-03 -4.462703596800565720e-03 2.496577054262161255e-01 -8.905755728483200073e-02 -2.880704402923583984e-02 7.939723879098892212e-02 -1.410558223724365234e-01 2.444740384817123413e-01
7.747308909893035889e-02 -1.146861910820007324e-01 6.036439538002014160e-02 -2.397072911262512207e-01 1.374102234840393066e-01 3.093337118625640869e-01 1.235753148794174194e-01 -1.533860415220260620e-01 -8.178818970918655396e-02 -2.665829658508300781e-01 4.771648347377777100e-02 -1.594700068235397339e-01 -4.301107525825500488e-01 1.702145487070083618e-01 3.597607612609863281e-01 8.807179518043994904e-03 -1.788005977869033813e-01 -3.756439685821533203e-02 -1.050249934196472168e-01 -1.895370334386825562e-01 -5.649327114224433899e-02 3.941953927278518677e-02 8.450290560722351074e-02 -2.743415534496307373e-01 8.749359101057052612e-02 8.266977220773696899e-02 1.726930290460586548e-01 -9.372391551733016968e-02 -6.027670577168464661e-02 1.958901584148406982e-01 -1.707962751388549805e-01 1.602461040019989014e-01
2.078724205493927002e-01 -1.065012514591217041e-01 -1.506887674331665039e-01 -2.906879484653472900e-01 1.783816516399383545e-01 -7.304534316062927246e-02 1.083851605653762817e-01 2.244047075510025024e-01 -8.975972421467304230e-03 -1.200705766677856445e-01 2.980207502841949463e-01 -6.176773458719253540e-02 -2.173333317041397095e-01 1.281472039408981800e-03 3.702393770217895508e-01 2.715344540774822235e-02 1.152283791452646255e-02 -1.871601343154907227e-01 -4.527768790721893311e-01 1.024773046374320984e-01 2.192133069038391113e-01 -5.350707098841667175e-02 1.205686107277870178e-01 -1.438871175050735474e-01 -1.502013802528381348e-01 -6.534483283758163452e-02 -2.010799795389175415e-01 2.691945433616638184e-02 -2.586214244365692139e-02 5.181406065821647644e-02 1.245097294449806213e-01 1.520793586969375610e-01
2.371468693017959595e-01 -1.290135085582733154e-01 2.355457097291946411e-01 -9.075780212879180908e-02 1.390610188245773315e-01 3.376496732234954834e-01 -2.325418591499328613e-01 -1.643544286489486694e-01 -7.020259648561477661e-02 1.687549501657485962e-01 3.150214254856109619e-01 -1.148576959967613220e-01 1.026025339961051941e-01 1.811133623123168945e-01 2.419101595878601074e-01 2.776694484055042267e-02 1.005184501409530640e-01 1.637745946645736694e-01 -2.173276692628860474e-01 -9.077033400535583496e-02 3.063969314098358154e-02 3.446705639362335205e-01 -4.835668578743934631e-02 -2.401308864355087280e-01 9.929668903350830078e-02 2.059728838503360748e-02 1.230769380927085876e-01 -9.686861932277679443e-02 -2.124663144350051880e-01 -1.114632338285446167e-01 1.422581672668457031e-01 1.255112439393997192e-01
8.927581459283828735e-02 -4.069979861378669739e-02 -1.991997659206390381e-01 -2.150566279888153076e-01 2.754180133342742920e-01 2.251175642013549805e-01 -6.573278456926345825e-02 -1.249392032623291016e-01 -8.278063684701919556e-02 -6.934969872236251831e-02 2.212664633989334106e-01 -3.865874111652374268e-01 -1.604046225547790527e-01 2.067956775426864624e-01 -1.193136796355247498e-01 3.916122615337371826e-01 -1.225794553756713867e-01 -1.627242863178253174e-01 -3.086319752037525177e-02 1.022210493683815002e-01 9.646400064229965210e-02 7.811474800109863281e-02 -2.393427304923534393e-02 -3.920292556285858154e-01 -1.402705311775207520e-01 4.780063033103942871e-02 -1.136933863162994385e-01 -1.984570175409317017e-01 -1.862131245434284210e-02 1.129040680825710297e-02 8.002997934818267822e-02 8.996865153312683105e-02
-6.090112030506134033e-02 -1.561652570962905884e-01 -1.189867109060287476e-01 -1.033021360635757446e-01 6.249431148171424866e-02 -5.464566126465797424e-02 -2.114616781473159790e-01 7.952189445495605469e-02 2.355537610128521919e-03 -2.288832515478134155e-02 2.289095222949981689e-01 -8.298656344413757324e-02 -1.808139234781265259e-01 3.448593318462371826e-01 1.585769355297088623e-01 8.752506226301193237e-02 1.595559120178222656e-01 -5.048657301813364029e-03 -2.299230992794036865e-01 -2.786234915256500244e-01 7.938833534717559814e-02 5.595647543668746948e-02 3.281493186950683594e-01 -4.168291091918945312e-01 -7.904247613623738289e-04 -8.382209390401840210e-02 7.279676198959350586e-02 -9.180197864770889282e-02 -3.301138579845428467e-01 1.150780320167541504e-01 -2.332491129636764526e-01 -2.607311122119426727e-02
1.241446137428283691e-01 -2.058738470077514648e-01 -1.452285796403884888e-02 -1.387931257486343384e-01 2.118379920721054077e-01 4.659573435783386230e-01 -1.677235662937164307e-01 -3.302646800875663757e-03 -2.664439082145690918e-01 -1.165459975600242615e-01 7.937946170568466187e-02 -2.109693586826324463e-01 -8.850472420454025269e-02 1.180697679519653320e-01 -5.335380136966705322e-02 2.562360167503356934e-01 -1.319339592009782791e-02 -1.755286566913127899e-02 -6.797015666961669922e-02 8.667895570397377014e-03 1.444429010152816772e-01 1.192643940448760986e-01 -1.936147361993789673e-01 -3.235073387622833252e-01 3.966302052140235901e-02 -2.027028053998947144e-01 3.652872145175933838e-01 -6.476851552724838257e-02 -1.398502290248870850e-01 1.439294666051864624e-01 6.280404329299926758e-02 -4.014100879430770874e-03
2.287161946296691895e-01 9.198302403092384338e-03 2.597354352474212646e-02 -9.349329769611358643e-02 3.221208229660987854e-02 -5.098679661750793457e-02 -1.749943941831588745e-01 -5.690639838576316833e-02 8.525491505861282349e-02 -1.048526540398597717e-01 1.977010369300842285e-01 -2.208500057458877563e-01 -6.362550426274538040e-03 1.643254309892654419e-01 2.235931456089019775e-01 -8.416409045457839966e-02 1.417672634124755859e-01 -3.759992867708206177e-02 -2.129254937171936035e-01 -4.605054110288619995e-02 -1.874904781579971313e-01 4.081975296139717102e-02 2.789931185543537140e-02 -4.384294450283050537e-01 9.606165438890457153e-02 1.086156144738197327e-01 1.934906840324401855e-01 -1.845194995403289795e-01 -3.979347348213195801e-01 3.064089082181453705e-02 -3.197851777076721191e-01 2.399879544973373413e-01
4.696891643106937408e-03 -1.693260222673416138e-01 -2.300100028514862061e-01 -2.021645903587341309e-01 2.913011908531188965e-01 3.352727591991424561e-01 -1.381325125694274902e-01 -1.583538390696048737e-02 -1.310258060693740845e-01 1.345435529947280884e-01 -2.110999450087547302e-02 -1.479370296001434326e-01 -3.146255314350128174e-01 1.520385295152664185e-01 1.323174089193344116e-01 2.313766330480575562e-01 1.989041268825531006e-02 -2.619974911212921143e-01 -6.203219294548034668e-02 3.295974433422088623e-02 1.548516154289245605e-01 6.414701044559478760e-02 5.580769106745719910e-02 -3.029326498508453369e-01 1.462652683258056641e-01 -2.393139600753784180e-01 2.601499855518341064e-01 -1.293855458498001099e-01 5.459714680910110474e-02 1.793868243694305420e-01 -1.206253096461296082e-01 -2.106658928096294403e-02
-5.448886007070541382e-02 -1.254454702138900757e-01 -1.382796466350555420e-01 -1.432732343673706055e-01 -1.954589039087295532e-01 1.996297240257263184e-01 -3.144406974315643311e-01 -2.132207900285720825e-02 1.447983682155609131e-01 -2.755553834140300751e-02 3.561738133430480957e-01 -9.477069228887557983e-02 -2.049082964658737183e-01 2.681412175297737122e-02 8.674272894859313965e-02 6.759226787835359573e-03 -2.707348577678203583e-02 8.814942091703414917e-02 -6.598980724811553955e-02 3.921545669436454773e-02 1.327438745647668839e-02 1.652280390262603760e-01 3.832590579986572266e-01 -4.634430110454559326e-01 -3.583883121609687805e-02 1.086819693446159363e-01 1.585078984498977661e-01 -7.598085701465606689e-02 -1.598821729421615601e-01 1.915165483951568604e-01 -1.807973086833953857e-01 1.181390583515167236e-01
3.454623222351074219e-01 -1.167046576738357544e-01 -2.134861946105957031e-01 -3.072299361228942871e-01 2.323018312454223633e-01 2.969373166561126709e-01 1.296330392360687256e-01 -3.474196493625640869e-01 -1.738630533218383789e-01 -2.575093209743499756e-01 1.469008922576904297e-01 -6.606002897024154663e-02 -6.362085789442062378e-02 5.287702754139900208e-02 1.164491996169090271e-01 2.115343064069747925e-01 -1.711125224828720093e-01 -2.146859839558601379e-02 -2.747800350189208984e-01 -1.871776729822158813e-01 -4.956651479005813599e-02 7.215325534343719482e-02 8.015841990709304810e-02 -1.423671096563339233e-01 -6.859048735350370407e-03 7.703852839767932892e-03 1.039582267403602600e-01 -1.168269664049148560e-01 -1.715583503246307373e-01 6.266058236360549927e-02 7.210010290145874023e-02 1.484529227018356323e-01
5.101026967167854309e-02 4.241941496729850769e-02 -2.569567263126373291e-01 -1.861339509487152100e-01 -3.005013801157474518e-02 7.197022438049316406e-02 -3.177809715270996094e-01 5.428914353251457214e-02 4.254665598273277283e-02 -9.731743484735488892e-02 1.690808087587356567e-01 -2.258994802832603455e-02 -1.039146631956100464e-01 1.617880016565322876e-01 1.712717711925506592e-01 2.306963652372360229e-01 2.547720968723297119e-01 6.375651061534881592e-02 -2.037559896707534790e-01 -1.645778268575668335e-01 -1.481414139270782471e-01 -8.111850172281265259e-02 1.911939382553100586e-01 -3.505469262599945068e-01 1.227229610085487366e-01 1.350946575403213501e-01 2.965751290321350098e-01 -2.522376477718353271e-01 -2.911251485347747803e-01 -1.559642888605594635e-02 -1.719676405191421509e-01 7.846437511034309864e-04
4.245352447032928467e-01 -1.420241445302963257e-01 4.801615327596664429e-02 -9.798590838909149170e-02 9.347222745418548584e-02 3.319747745990753174e-01 9.686727076768875122e-02 1.181341782212257385e-01 -2.389021217823028564e-02 1.518270932137966156e-02 1.549128890037536621e-01 6.556181609630584717e-02 -1.107299923896789551e-01 -3.434512391686439514e-02 1.971852332353591919e-01 7.258912920951843262e-02 2.666141390800476074e-01 1.609471291303634644e-01 -3.359773755073547363e-01 9.546479582786560059e-02 9.405189007520675659e-02 -7.034156471490859985e-02 1.374021768569946289e-01 -1.614012271165847778e-01 -2.606734931468963623e-01 -8.341121673583984375e-02 1.212678998708724976e-01 -2.300439476966857910e-01 -1.529795974493026733e-01 1.017330065369606018e-01 1.340770125389099121e-01 2.945356369018554688e-01
3.868872821331024170e-01 -7.191026210784912109e-02 -8.638563752174377441e-02 -3.569874763488769531e-01 4.407316446304321289e-02 4.358748793601989746e-01 1.235330775380134583e-01 -8.294451236724853516e-02 -5.422481149435043335e-02 4.948877263814210892e-03 5.562278628349304199e-02 -2.888275682926177979e-01 -1.987872421741485596e-01 -3.361688554286956787e-02 -7.304748892784118652e-02 2.110891640186309814e-01 5.525104328989982605e-02 -1.083345636725425720e-01 -1.338027864694595337e-01 2.487595658749341965e-03 9.661982208490371704e-02 1.476375013589859009e-01 -3.059481084346771240e-02 -3.365327715873718262e-01 2.210869789123535156e-01 -6.847341358661651611e-02 1.138882711529731750e-02 -1.931942552328109741e-01 6.067992001771926880e-02 8.265115320682525635e-02 7.466749846935272217e-02 1.761327981948852539e-01
2.818779945373535156e-01 -3.261801004409790039e-01 -9.268809854984283447e-02 -2.686669230461120605e-01 2.622428238391876221e-01 1.704899072647094727e-01 2.179650217294692993e-01 -8.895600587129592896e-02 -8.596964180469512939e-02 -1.366605460643768311e-01 4.027608409523963928e-02 3.072917694225907326e-03 -1.566211879253387451e-01 1.299294531345367432e-01 1.794843375682830811e-01 2.518225610256195068e-01 -8.712578564882278442e-02 -4.778774082660675049e-02 -1.374681293964385986e-01 -2.294689118862152100e-01 -7.491311430931091309e-02 1.518632024526596069e-01 1.464122980833053589e-01 -2.690424025058746338e-01 1.962516456842422485e-01 -8.397518098354339600e-02 1.094347313046455383e-01 -3.509487807750701904e-01 -1.174304485321044922e-01 1.188303753733634949e-01 -2.898936532437801361e-02 4.469406977295875549e-02
-7.850963622331619263e-02 4.076509922742843628e-02 -2.642836570739746094e-01 -1.139346510171890259e-01 2.911723963916301727e-02 6.898155808448791504e-02 -8.492479473352432251e-02 -3.019831776618957520e-01 7.851795107126235962e-02 -8.646413683891296387e-02 3.319011628627777100e-01 1.132139265537261963e-01 -1.538601815700531006e-01 3.294033557176589966e-02 2.982635498046875000e-01 1.126138642430305481e-01 3.160132840275764465e-02 8.994906395673751831e-02 3.999873623251914978e-02 -9.007401764392852783e-02 -5.041471216827630997e-03 -1.889046840369701385e-02 4.078985750675201416e-01 -3.946227133274078369e-01 -4.753081500530242920e-02 -1.475386321544647217e-01 -1.926243156194686890e-01 8.886734955012798309e-03 -3.359882831573486328e-01 1.327604204416275024e-01 -3.339181654155254364e-03 -9.638158977031707764e-02
1.116663739085197449e-01 -7.207953929901123047e-02 1.271535456180572510e-01 4.522179812192916870e-02 1.513987779617309570e-01 2.703262567520141602e-01 1.752806901931762695e-01 1.508979778736829758e-02 2.612314522266387939e-01 4.953628778457641602e-02 2.641333043575286865e-01 1.529590636491775513e-01 -3.525636717677116394e-02 -3.274085000157356262e-02 1.256003975868225098e-01 6.884179264307022095e-02 1.361128687858581543e-01 2.569198012351989746e-01 -4.473180174827575684e-01 -1.241456791758537292e-01 -8.485379070043563843e-02 5.435950681567192078e-02 -4.508407786488533020e-02 -1.784183830022811890e-01 2.399569600820541382e-01 -2.294697463512420654e-01 -7.057154923677444458e-02 -1.950684487819671631e-01 -3.607261776924133301e-01 1.351369023323059082e-01 1.717392168939113617e-02 6.690387427806854248e-02
6.547694653272628784e-02 -1.926378309726715088e-01 -3.359022736549377441e-02 -6.251306086778640747e-02 2.920053601264953613e-01 2.543581724166870117e-01 1.075207963585853577e-01 -9.665310382843017578e-02 1.102494001388549805e-01 -1.399825662374496460e-01 1.928511410951614380e-01 1.444815397262573242e-01 -3.006120622158050537e-01 2.656320631504058838e-01 9.505665302276611328e-02 -9.140212088823318481e-02 -1.324232816696166992e-01 -3.246099352836608887e-01 -3.336229920387268066e-01 7.637527585029602051e-02 3.809110447764396667e-02 8.117964118719100952e-02 -4.407741874456405640e-02 -2.187862545251846313e-01 -3.475571051239967346e-02 -5.502280220389366150e-02 2.957057058811187744e-01 -2.872443497180938721e-01 -1.065579429268836975e-01 3.767573088407516479e-02 -8.474849164485931396e-02 1.500841975212097168e-01
6.035336479544639587e-02 5.414489284157752991e-02 -9.679245948791503906e-02 -2.130734771490097046e-01 2.179381251335144043e-01 1.987123191356658936e-01 1.647109538316726685e-01 1.171824559569358826e-01 2.133760973811149597e-02 1.738244593143463135e-01 4.513228237628936768e-01 -3.619165718555450439e-01 4.068315774202346802e-02 -2.997292764484882355e-02 8.236043900251388550e-02 -1.260248012840747833e-02 8.783488720655441284e-02 -1.664182171225547791e-02 -3.448723256587982178e-01 5.415678024291992188e-02 1.207862421870231628e-01 1.245269700884819031e-01 -2.622134089469909668e-01 -1.724256575107574463e-01 2.710974961519241333e-02 -1.028677746653556824e-01 1.103622466325759888e-01 -2.641196846961975098e-01 -2.219526767730712891e-01 -1.068973988294601440e-01 -8.435446023941040039e-02 -1.283123642206192017e-01
-4.900506883859634399e-02 -2.118121534585952759e-01 -4.753619804978370667e-02 -2.626921236515045166e-01 1.263051778078079224e-01 8.446928858757019043e-02 -4.246946275234222412e-01 -7.242732495069503784e-02 9.469409286975860596e-02 7.576955854892730713e-02 1.712010353803634644e-01 9.446122497320175171e-02 -2.403585314750671387e-01 2.178014218807220459e-01 8.328634500503540039e-02 4.811902344226837158e-02 1.594543904066085815e-01 -5.037963762879371643e-02 -1.681184172630310059e-01 1.676066406071186066e-02 -1.081745326519012451e-01 -6.785493344068527222e-02 3.569422066211700439e-01 -4.059295058250427246e-01 1.502500325441360474e-01 -6.401298940181732178e-02 1.524455752223730087e-02 -1.037716343998908997e-01 -2.842172086238861084e-01 1.281799674034118652e-01 -7.376802712678909302e-02 6.286805961281061172e-03
1.964877098798751831e-01 -4.253478255122900009e-03 -9.512494504451751709e-02 -3.068073093891143799e-01 -3.161979094147682190e-02 -8.137881010770797729e-02 -3.039395511150360107e-01 -8.107227832078933716e-02 4.707296937704086304e-02 -7.433136552572250366e-02 2.752192914485931396e-01 -2.011213749647140503e-01 -1.963218897581100464e-01 -4.881760478019714355e-02 -5.733137577772140503e-02 -1.034669131040573120e-01 -3.000260330736637115e-02 3.262036740779876709e-01 -2.475685626268386841e-01 -4.215038567781448364e-02 -3.570907190442085266e-02 1.629575155675411224e-02 6.270300596952438354e-02 -4.771730601787567139e-01 -1.041644513607025146e-01 -9.908176213502883911e-02 1.125650331377983093e-01 1.187501847743988037e-01 -3.478709757328033447e-01 -1.846668496727943420e-02 2.379775047302246094e-03 2.057658694684505463e-02
-2.214599167928099632e-03 -1.846063435077667236e-01 9.679795056581497192e-02 1.362522840499877930e-01 3.055739998817443848e-01 4.012856185436248779e-01 -1.047750115394592285e-01 -1.033187732100486755e-01 1.178643256425857544e-01 -4.575852304697036743e-02 4.818492829799652100e-01 -1.560916155576705933e-01 -2.081094682216644287e-01 8.812494575977325439e-02 2.066925317049026489e-01 1.183916330337524414e-01 2.396573424339294434e-01 -4.284771904349327087e-02 -1.268883198499679565e-01 1.151677295565605164e-01 1.115897297859191895e-01 1.000276207923889160e-01 -1.187882125377655029e-01 -8.078916370868682861e-02 -6.574762612581253052e-02 -2.063656002283096313e-01 -7.078058272600173950e-02 -8.390848524868488312e-03 -2.546043395996093750e-01 2.221020497381687164e-02 -1.670672148466110229e-01 6.804888695478439331e-02
1.796927303075790405e-01 -1.961716562509536743e-01 -2.203540951013565063e-01 7.117265462875366211e-02 2.677409946918487549e-01 8.564826846122741699e-02 3.717493265867233276e-02 -1.358096208423376083e-02 -3.156265243887901306e-02 -4.556191712617874146e-02 2.093070298433303833e-01 -1.725158691406250000e-01 5.220934376120567322e-02 -1.083917263895273209e-02 2.695939540863037109e-01 2.230389565229415894e-01 2.598673403263092041e-01 4.177837446331977844e-02 -2.401794791221618652e-01 1.556464880704879761e-01 1.957137584686279297e-01 2.719022035598754883e-01 -9.485568851232528687e-02 -3.943355381488800049e-01 1.488547176122665405e-01 -3.672612830996513367e-02 -1.504376828670501709e-01 1.307977586984634399e-01 -2.000788450241088867e-01 -2.146696448326110840e-01 6.279146671295166016e-02 1.089942455291748047e-01
3.128822520375251770e-02 -1.367435753345489502e-01 -2.230831421911716461e-02 -4.402604103088378906e-01 7.021319866180419922e-02 -5.573232471942901611e-02 1.233754865825176239e-02 -9.554690122604370117e-02 1.139813438057899475e-01 2.217184603214263916e-01 1.230256333947181702e-01 3.719244897365570068e-02 2.392895817756652832e-01 2.487095445394515991e-01 3.104430735111236572e-01 2.119355369359254837e-03 -1.294190436601638794e-01 1.760598272085189819e-02 -1.255701063200831413e-03 5.628411099314689636e-02 1.968717277050018311e-01 -1.094455942511558533e-01 8.268211968243122101e-03 -4.750567972660064697e-01 2.391971880570054054e-03 -2.414041310548782349e-01 9.090451896190643311e-02 1.211288496851921082e-01 -1.265933215618133545e-01 -1.214298605918884277e-01 -1.771835386753082275e-01 1.855199486017227173e-01
-2.231126651167869568e-02 -1.347832083702087402e-01 -2.188726365566253662e-01 -2.134186178445816040e-01 7.706818729639053345e-02 4.603497684001922607e-02 -3.336470127105712891e-01 -1.346980035305023193e-01 -3.103476017713546753e-02 -6.524825468659400940e-03 2.102597057819366455e-01 3.009978309273719788e-02 -9.364075213670730591e-02 1.545944511890411377e-01 4.332603886723518372e-02 6.150003150105476379e-02 3.386398553848266602e-01 -1.442630887031555176e-01 -2.028392404317855835e-01 -8.120397478342056274e-02 -7.030888646841049194e-02 8.123458921909332275e-02 3.611426353454589844e-01 -4.242404997348785400e-01 1.108055114746093750e-01 -5.510427802801132202e-02 -3.620931506156921387e-02 -8.629733324050903320e-02 -2.910586595535278320e-01 3.981580212712287903e-02 -1.830638945102691650e-01 1.298208981752395630e-01
8.302502334117889404e-02 -1.208425462245941162e-01 -3.225037828087806702e-02 -2.367991358041763306e-01 3.654931858181953430e-02 1.532076448202133179e-01 2.417371869087219238e-01 1.698862165212631226e-01 8.304161578416824341e-02 -1.537662893533706665e-01 1.387086361646652222e-01 -7.741111516952514648e-02 -3.137372732162475586e-01 2.103590071201324463e-01 3.675863742828369141e-01 1.348660290241241455e-01 4.236265644431114197e-02 -9.146129339933395386e-02 -3.756668567657470703e-01 1.245571076869964600e-01 1.336831152439117432e-01 1.041306275874376297e-02 5.986416339874267578e-02 1.761814579367637634e-02 -1.745336502790451050e-01 -7.658202666789293289e-03 -1.707667708396911621e-01 -3.525655269622802734e-01 -6.171468645334243774e-02 1.625083237886428833e-01 -8.376672863960266113e-02 2.182382643222808838e-01
8.398710191249847412e-02 -3.146435022354125977e-01 -2.106100879609584808e-02 6.524933129549026489e-02 2.407085746526718140e-01 7.896798849105834961e-02 -2.243975363671779633e-02 5.145406350493431091e-02 -8.261714875698089600e-02 -9.793367236852645874e-02 2.770067155361175537e-01 2.133792638778686523e-01 5.297017842531204224e-02 6.234602630138397217e-02 2.706429958343505859e-01 -6.416231393814086914e-02 -1.014775875955820084e-02 1.103467307984828949e-03 -2.933602035045623779e-01 4.569102078676223755e-02 -1.689871773123741150e-02 -9.723848849534988403e-02 -1.173030734062194824e-01 -2.243632227182388306e-01 1.786545217037200928e-01 -1.311181038618087769e-01 8.149792253971099854e-02 -3.558402359485626221e-01 -2.787361145019531250e-01 -7.000621408224105835e-02 -1.910165995359420776e-01 3.682830035686492920e-01
1.746713072061538696e-01 -2.697672247886657715e-01 -1.656949520111083984e-01 -1.689686924219131470e-01 1.736038327217102051e-01 3.151456117630004883e-01 1.385933458805084229e-01 -9.082191623747348785e-03 -8.293751627206802368e-02 -1.337690055370330811e-01 8.484014123678207397e-02 -7.089731842279434204e-02 -2.188680768013000488e-01 2.036772668361663818e-01 -6.290602684020996094e-02 2.519015669822692871e-01 -2.580504715442657471e-01 -7.844784297049045563e-03 -3.212685585021972656e-01 -3.605158254504203796e-02 -1.237955391407012939e-01 7.611807435750961304e-02 5.941740795969963074e-02 -2.656799256801605225e-01 1.108832359313964844e-01 6.125267967581748962e-02 2.773543298244476318e-01 -1.050488874316215515e-01 -2.446157485246658325e-01 2.393560856580734253e-01 4.674695804715156555e-02 9.190676361322402954e-02
6.814401596784591675e-02 1.888716965913772583e-01 -1.822191923856735229e-01 -1.011122837662696838e-01 2.211897820234298706e-02 5.334977507591247559e-01 2.541183866560459137e-02 -1.272673755884170532e-01 2.936264313757419586e-02 -2.326012700796127319e-01 3.175872862339019775e-01 -1.591506898403167725e-01 2.264684997498989105e-02 -8.747974783182144165e-02 4.410423710942268372e-02 -8.845214731991291046e-03 8.828560262918472290e-02 1.121987551450729370e-01 -3.080337345600128174e-01 1.178877502679824829e-01 9.472330659627914429e-02 -1.177870109677314758e-01 1.145863384008407593e-01 -1.731245815753936768e-01 4.430702701210975647e-02 -2.137462347745895386e-01 -4.140368103981018066e-02 2.078227400779724121e-01 -2.010316997766494751e-01 9.755094349384307861e-02 -1.789310723543167114e-01 2.309639900922775269e-01
-5.995918065309524536e-02 -1.636431515216827393e-01 -1.062773987650871277e-01 -3.451148271560668945e-01 3.197284042835235596e-01 2.237377017736434937e-01 -1.605781540274620056e-02 -4.853899031877517700e-02 -2.477313131093978882e-01 -2.602253556251525879e-01 -1.869030855596065521e-02 -1.173426359891891479e-01 -4.048204421997070312e-01 2.150188237428665161e-01 2.085662484169006348e-01 1.450780928134918213e-01 -4.200593568384647369e-03 -5.122907832264900208e-02 -5.921542271971702576e-02 3.711796551942825317e-02 1.581001132726669312e-01 1.555228531360626221e-01 -1.859906762838363647e-01 -2.213327139616012573e-01 -4.139242321252822876e-02 1.148955300450325012e-01 2.458201050758361816e-01 -1.598345935344696045e-01 -1.381108462810516357e-01 -4.345190152525901794e-02 6.534721702337265015e-02 7.013879716396331787e-03
-4.958501830697059631e-02 8.734521456062793732e-03 -1.614676415920257568e-01 4.256641492247581482e-02 1.477710306644439697e-01 1.229367554187774658e-01 9.427843987941741943e-02 -1.963533014059066772e-01 -1.188158020377159119e-01 -3.761447500437498093e-03 5.556396767497062683e-02 -1.139314398169517517e-01 -1.389041841030120850e-01 1.630417555570602417e-01 -1.053814266924746335e-04 -6.070253252983093262e-02 -2.221233397722244263e-02 -2.922094166278839111e-01 -4.244914054870605469e-01 -4.895047470927238464e-02 2.118140831589698792e-02 -7.186318933963775635e-02 1.754247546195983887e-01 -5.955560803413391113e-01 2.491071671247482300e-01 4.818794131278991699e-02 -1.193882301449775696e-01 -1.345051527023315430e-01 -8.699361979961395264e-02 7.483377307653427124e-02 -7.059630006551742554e-02 1.761012077331542969e-01
2.651865482330322266e-01 -2.843734920024871826e-01 -5.410484597086906433e-02 -2.666442692279815674e-01 1.294793784618377686e-01 1.528365910053253174e-01 1.335018426179885864e-01 -1.179113090038299561e-01 -9.319158643484115601e-02 -3.288003206253051758e-01 2.640956938266754150e-01 -1.623325049877166748e-01 -2.739876210689544678e-01 2.583276666700839996e-02 1.757740527391433716e-01 7.929164171218872070e-02 -5.860493332147598267e-02 -3.723734617233276367e-02 -2.944359481334686279e-01 2.579718530178070068e-01 -5.867970362305641174e-02 1.438844483345746994e-02 8.069399744272232056e-02 -1.832010596990585327e-01 -1.064627915620803833e-01 -1.491018831729888916e-01 3.778659924864768982e-02 -1.839727312326431274e-01 2.685112133622169495e-02 2.001908123493194580e-01 1.260972470045089722e-01 2.231451421976089478e-01
-3.048148155212402344e-01 -2.608440443873405457e-02 -1.333938986063003540e-01 -1.269591450691223145e-01 -1.567820459604263306e-02 4.319425821304321289e-01 -1.682480126619338989e-01 -1.475580185651779175e-01 1.478331983089447021e-01 2.264172397553920746e-02 2.770764529705047607e-01 -1.442048251628875732e-01 -2.369191311299800873e-02 -4.167704656720161438e-02 2.922341823577880859e-01 8.907859027385711670e-02 1.433400660753250122e-01 5.613292753696441650e-02 -3.245174884796142578e-01 2.099843770265579224e-01 1.504956632852554321e-01 -3.370867669582366943e-02 3.641908615827560425e-02 -2.518442571163177490e-01 3.023323416709899902e-02 -2.182735055685043335e-01 -2.293906360864639282e-01 -1.245652660727500916e-01 -1.417655348777770996e-01 1.333399415016174316e-01 -5.385014414787292480e-02 -3.026926331222057343e-02
1.300648003816604614e-01 -2.517080307006835938e-01 -2.337644696235656738e-01 -2.646522223949432373e-01 -4.484775289893150330e-02 -1.378433499485254288e-02 -2.782219052314758301e-01 -1.942942291498184204e-01 2.886599302291870117e-02 9.167663753032684326e-02 2.495014220476150513e-01 -3.535160794854164124e-02 -2.175195328891277313e-02 1.158612444996833801e-01 1.316200345754623413e-01 2.385265193879604340e-02 1.561609208583831787e-01 -1.217713207006454468e-01 -2.179500460624694824e-01 1.623211614787578583e-02 7.633124478161334991e-03 -7.150356471538543701e-02 3.899510800838470459e-01 -3.007577061653137207e-01 1.170202940702438354e-01 -1.746015995740890503e-02 -1.479571778327226639e-02 -8.615891635417938232e-02 -4.092711210250854492e-01 8.742240816354751587e-02 -1.966158747673034668e-01 -5.513317137956619263e-02
-9.382627904415130615e-02 7.328206300735473633e-02 -1.459991782903671265e-01 -1.503795385360717773e-01 -9.350525587797164917e-02 5.423596501350402832e-01 -1.925899833440780640e-01 -3.343639522790908813e-02 5.543016642332077026e-02 7.949036662466824055e-04 1.944951862096786499e-01 -3.680088324472308159e-03 9.752386249601840973e-03 -4.017440229654312134e-02 4.458680152893066406e-01 1.524419337511062622e-01 2.425120398402214050e-02 1.225584298372268677e-01 -1.865789145231246948e-01 8.673484623432159424e-02 2.044593840837478638e-01 -5.289729684591293335e-02 1.302798241376876831e-01 -2.529208362102508545e-01 1.282217502593994141e-01 -2.733365595340728760e-01 -8.384558558464050293e-02 -1.033714264631271362e-01 -9.373696520924568176e-03 1.649902909994125366e-01 3.052671439945697784e-02 -1.246265694499015808e-01
1.701343506574630737e-01 1.939976587891578674e-02 -1.858693547546863556e-02 -3.975714370608329773e-02 1.214847490191459656e-01 4.361869692802429199e-01 8.584255352616310120e-03 -1.080232439562678337e-03 -7.697294652462005615e-02 -1.663680970668792725e-01 3.826748430728912354e-01 -6.927736848592758179e-02 -6.658100336790084839e-02 2.860286533832550049e-01 3.148688003420829773e-02 2.714101970195770264e-01 -5.473765730857849121e-02 1.177112311124801636e-01 -1.443657875061035156e-01 1.622105017304420471e-02 2.249819971621036530e-02 1.947000622749328613e-01 -6.055791396647691727e-03 -2.009146064519882202e-01 3.253783285617828369e-02 -4.275946021080017090e-01 -1.405828893184661865e-01 -1.779607534408569336e-01 6.212946027517318726e-02 -1.508034765720367432e-01 -1.033894196152687073e-01 1.688827574253082275e-01
-4.688515909947454929e-04 -7.076821476221084595e-02 1.232283711433410645e-01 -1.577609330415725708e-01 3.430081307888031006e-01 2.834725081920623779e-01 7.115959376096725464e-02 -2.454342991113662720e-01 -3.059161901473999023e-01 6.068157032132148743e-03 1.838115006685256958e-01 -8.932303637266159058e-02 8.390612155199050903e-02 -1.338371168822050095e-02 5.553704127669334412e-02 1.824732273817062378e-01 7.693928480148315430e-02 -7.219772785902023315e-02 -3.301320672035217285e-01 -9.894230961799621582e-02 6.467319559305906296e-03 2.396097034215927124e-01 -8.381513506174087524e-02 -2.647235989570617676e-01 3.856982886791229248e-01 3.210737556219100952e-02 -2.857169695198535919e-02 -1.282101869583129883e-01 -1.123562902212142944e-01 1.537104547023773193e-01 -5.676455795764923096e-02 2.040338069200515747e-01
2.029530704021453857e-01 -1.772726029157638550e-01 -1.948558390140533447e-01 -9.151092916727066040e-02 2.553754672408103943e-02 3.482679426670074463e-01 4.594895616173744202e-02 -4.353573918342590332e-01 -5.223871022462844849e-02 -2.805947661399841309e-01 -3.573496127501130104e-03 1.063675135374069214e-01 -1.760580837726593018e-01 4.216416273266077042e-03 -8.328279852867126465e-02 1.599543541669845581e-01 1.368479803204536438e-02 -1.506479084491729736e-01 -9.312334656715393066e-02 7.480254769325256348e-02 2.113457024097442627e-02 1.564916074275970459e-01 7.705647498369216919e-02 -2.323697134852409363e-02 1.402540653944015503e-01 -1.084722205996513367e-01 3.066858947277069092e-01 -2.598855197429656982e-01 -3.491901457309722900e-01 2.881466411054134369e-02 -1.568349897861480713e-01 -4.656103998422622681e-02
-1.606938838958740234e-01 5.085722729563713074e-02 -8.315069973468780518e-02 -4.092319011688232422e-01 -1.194656193256378174e-01 5.253504216670989990e-02 1.318154484033584595e-01 -2.058527022600173950e-01 1.095165684819221497e-01 -1.495215983595699072e-04 2.493449896574020386e-01 4.171085730195045471e-02 -1.108431071043014526e-01 2.982254028320312500e-01 1.866617202758789062e-01 1.528880894184112549e-01 -3.169164527207612991e-03 -4.521654173731803894e-02 -1.998483240604400635e-01 -3.408827185630798340e-01 -1.461523622274398804e-01 -2.319801747798919678e-01 -8.973112702369689941e-02 -1.885943710803985596e-01 6.643972545862197876e-02 -3.983369767665863037e-01 5.328421294689178467e-02 5.640640482306480408e-02 -1.123520061373710632e-01 -8.676006458699703217e-03 -3.642362728714942932e-02 1.579646617174148560e-01
-6.242071837186813354e-02 -2.396810948848724365e-01 -1.021356955170631409e-01 -2.310858219861984253e-01 4.461596906185150146e-02 -9.789044037461280823e-03 -3.472420871257781982e-01 -1.303659528493881226e-01 1.228711381554603577e-01 -9.411291033029556274e-02 2.377058565616607666e-01 5.255724489688873291e-02 -2.095337361097335815e-01 3.016105294227600098e-02 -1.330771110951900482e-02 7.751814275979995728e-02 2.333000749349594116e-01 -1.288885176181793213e-01 -3.308305740356445312e-01 -2.401276864111423492e-02 3.492395393550395966e-03 1.144903246313333511e-02 3.470866978168487549e-01 -3.752973079681396484e-01 4.841385036706924438e-02 6.223384663462638855e-02 6.477271020412445068e-02 -6.160358898341655731e-03 -3.226738870143890381e-01 -3.368839621543884277e-02 -2.025617361068725586e-01 -4.101464897394180298e-02
1.430868804454803467e-01 -1.018820032477378845e-01 -9.563622623682022095e-02 -2.745791673660278320e-01 2.215434163808822632e-01 2.695807814598083496e-01 1.202783882617950439e-01 -2.193961888551712036e-01 -1.503034383058547974e-01 -7.805362343788146973e-02 -2.785792760550975800e-02 3.990699350833892822e-02 -3.665459901094436646e-02 6.871943175792694092e-02 1.988467872142791748e-01 3.415821492671966553e-01 -3.144322335720062256e-01 -1.074863001704216003e-01 -2.542106509208679199e-01 7.322359830141067505e-02 -1.445147842168807983e-01 2.526156604290008545e-01 9.539476037025451660e-02 -1.203305497765541077e-01 4.593719169497489929e-02 -3.379058092832565308e-02 1.869860887527465820e-01 -3.039555251598358154e-01 -1.348649263381958008e-01 1.037780102342367172e-02 -1.916278898715972900e-01 1.805716753005981445e-01
-5.968971643596887589e-03 -1.839504987001419067e-01 -5.568281561136245728e-02 -2.085764855146408081e-01 3.814705833792686462e-02 4.318295046687126160e-02 -3.450871706008911133e-01 -4.139257594943046570e-02 3.294301405549049377e-02 -1.919487677514553070e-02 2.302725464105606079e-01 -6.765127647668123245e-03 -1.599659621715545654e-01 8.862512558698654175e-02 7.968535274267196655e-02 8.473736234009265900e-03 3.085359334945678711e-01 -1.258195787668228149e-01 -2.483902871608734131e-01 1.525395270437002182e-02 -7.447843253612518311e-02 3.740864992141723633e-02 3.910603225231170654e-01 -3.866408169269561768e-01 1.665528267621994019e-01 3.949845675379037857e-03 -1.041273027658462524e-01 3.168940916657447815e-02 -3.667051196098327637e-01 -4.812454059720039368e-02 -1.659916341304779053e-01 1.214421838521957397e-01
9.126493334770202637e-02 1.240805685520172119e-01 -6.114653125405311584e-02 -3.883349895477294922e-01 1.473603546619415283e-01 1.354399602860212326e-02 1.064428244717419147e-03 -1.593820005655288696e-01 -2.798528037965297699e-02 -3.423685729503631592e-01 3.015550673007965088e-01 -2.686968445777893066e-01 3.075071796774864197e-02 1.409416645765304565e-01 3.212442994117736816e-01 8.200332522392272949e-02 1.539655476808547974e-01 -2.389382421970367432e-01 -2.105919569730758667e-01 9.554555267095565796e-02 4.465178400278091431e-02 1.849813312292098999e-01 -4.541102331131696701e-03 9.808634966611862183e-02 2.485446482896804810e-01 3.489862009882926941e-02 1.545343697071075439e-01 1.939077861607074738e-02 -9.306959807872772217e-02 2.299911230802536011e-01 -1.833451092243194580e-01 3.633651649579405785e-03
6.732644047588109970e-03 -7.833748310804367065e-02 -1.445759981870651245e-01 -1.315911412239074707e-01 1.734885275363922119e-01 3.388191163539886475e-01 1.180539354681968689e-01 -1.821094304323196411e-01 -2.039027772843837738e-02 5.301461089402437210e-03 2.877427637577056885e-01 -3.935249745845794678e-01 1.801276206970214844e-01 -4.077483341097831726e-02 3.399247825145721436e-01 9.936071187257766724e-02 -1.014365628361701965e-01 4.558077547699213028e-03 -3.426568806171417236e-01 1.099853068590164185e-01 1.272704303264617920e-01 2.085630595684051514e-01 -1.153797954320907593e-01 -5.827693641185760498e-02 1.485686302185058594e-01 -3.290060162544250488e-01 2.267227508127689362e-02 -1.054395958781242371e-01 -2.666029147803783417e-02 -2.415310963988304138e-02 6.650030612945556641e-02 4.560234025120735168e-02
-4.552112892270088196e-02 2.400577068328857422e-02 -1.681807339191436768e-01 -2.326447218656539917e-01 3.465142250061035156e-01 3.157655000686645508e-01 4.509496688842773438e-02 3.618483245372772217e-02 -1.893702000379562378e-01 -3.155844211578369141e-01 3.927199169993400574e-02 4.668083041906356812e-03 -2.882217168807983398e-01 9.662070870399475098e-02 1.100417152047157288e-01 4.838192164897918701e-01 -7.953580468893051147e-02 -2.459836564958095551e-02 -9.048712253570556641e-02 -1.813275068998336792e-01 1.432396769523620605e-01 1.032926291227340698e-01 -4.909839481115341187e-02 -2.843626141548156738e-01 5.434902012348175049e-02 -4.076140373945236206e-02 6.435471773147583008e-02 -9.828153997659683228e-02 -1.634843796491622925e-01 2.770470082759857178e-02 4.769997671246528625e-02 -7.456317543983459473e-02
-1.665472052991390228e-02 1.588066220283508301e-01 -8.539491891860961914e-02 -5.291422456502914429e-02 2.798416316509246826e-01 3.148735165596008301e-01 -3.091489672660827637e-01 -4.796578735113143921e-02 -2.040364407002925873e-02 -1.844964623451232910e-01 -8.820462040603160858e-03 -1.653801053762435913e-01 -1.860038042068481445e-01 2.390188723802566528e-01 2.608910202980041504e-01 1.326637715101242065e-01 -2.608720660209655762e-01 -1.963789612054824829e-01 -1.509449481964111328e-01 -2.717319503426551819e-02 -2.715075910091400146e-01 -2.915389090776443481e-02 -6.926658004522323608e-02 -1.883683502674102783e-01 1.390308737754821777e-01 -1.454876512289047241e-01 3.061664290726184845e-02 -1.650785505771636963e-01 -2.393326163291931152e-01 1.242430582642555237e-01 1.774933785200119019e-01 1.786397099494934082e-01
1.247518584132194519e-01 -1.010673716664314270e-01 -2.125957310199737549e-01 -1.440496277064085007e-02 1.284168511629104614e-01 3.800526494160294533e-03 -3.449417948722839355e-01 1.099680140614509583e-01 2.569643557071685791e-01 -1.960509419441223145e-01 1.601517498493194580e-01 -1.353769153356552124e-01 -4.756914451718330383e-02 1.927275806665420532e-01 1.765147447586059570e-01 1.131884008646011353e-01 1.365228444337844849e-01 -3.643497452139854431e-02 -1.195136830210685730e-02 -2.181022316217422485e-01 1.960052698850631714e-01 -5.362059921026229858e-02 2.083876878023147583e-01 -3.101947605609893799e-01 1.377917081117630005e-01 5.752091761678457260e-03 2.178336828947067261e-01 -2.265190929174423218e-01 -3.405132591724395752e-01 2.685371041297912598e-02 -2.467716038227081299e-01 7.383157312870025635e-02
3.252207636833190918e-01 -1.268937587738037109e-01 -7.135957479476928711e-02 1.802525222301483154e-01 -8.288380689918994904e-03 3.102963566780090332e-01 1.268640011548995972e-01 -1.671546995639801025e-01 2.229573726654052734e-01 -1.249535754323005676e-01 -9.776879101991653442e-03 -1.736233830451965332e-01 -5.528218299150466919e-02 -7.104010134935379028e-02 2.168385870754718781e-02 2.836447358131408691e-01 1.955804675817489624e-01 -7.572136819362640381e-02 -5.185416936874389648e-01 1.046622470021247864e-01 1.210386678576469421e-02 1.237289160490036011e-01 -1.738737709820270538e-02 -8.848866820335388184e-02 -7.434304803609848022e-03 -5.584281310439109802e-02 2.182646393775939941e-01 -9.119354188442230225e-02 -2.347189337015151978e-01 6.109314411878585815e-02 -1.848583966493606567e-01 1.265964508056640625e-01
3.166187107563018799e-01 -7.748797535896301270e-02 7.186188548803329468e-02 -1.788822412490844727e-01 1.795270889997482300e-01 3.839127123355865479e-01 -8.137522637844085693e-02 -1.384406387805938721e-01 -3.847020119428634644e-02 -5.667233467102050781e-02 3.194796741008758545e-01 3.734827786684036255e-02 -1.465171128511428833e-01 1.454362869262695312e-01 5.455922801047563553e-03 2.639591991901397705e-01 1.145340502262115479e-01 -9.412030130624771118e-02 6.619855016469955444e-02 6.831888575106859207e-03 5.173163115978240967e-02 2.573346197605133057e-01 7.831235229969024658e-02 -3.770076632499694824e-01 -6.783051788806915283e-02 -3.074467778205871582e-01 -2.967925509437918663e-03 -1.981333047151565552e-01 5.646703019738197327e-02 -1.919710934162139893e-01 7.574665546417236328e-02 5.442315340042114258e-02
1.147955134510993958e-01 -2.548321485519409180e-01 -6.128740683197975159e-02 -9.047964215278625488e-02 -1.208159103989601135e-01 -4.548972006887197495e-03 -4.499485790729522705e-01 -3.051947988569736481e-02 1.100155860185623169e-01 -7.609421759843826294e-02 3.173325955867767334e-02 -1.124306768178939819e-01 -1.356567605398595333e-03 1.623265743255615234e-01 2.727842628955841064e-01 2.560591399669647217e-01 5.478578060865402222e-02 1.291903406381607056e-01 -1.126783341169357300e-01 -1.857560873031616211e-01 -6.186809018254280090e-02 -4.155035130679607391e-03 2.785573154687881470e-02 -4.965157508850097656e-01 9.726720862090587616e-03 -1.241528987884521484e-01 -1.080466806888580322e-02 -2.541111111640930176e-01 -2.468243241310119629e-01 -5.464309453964233398e-02 -1.310114562511444092e-01 1.214688867330551147e-01
-7.815476506948471069e-02 -4.206047207117080688e-02 -1.777974516153335571e-01 -2.167282253503799438e-01 4.079353529959917068e-03 5.477051734924316406e-01 -8.547253161668777466e-02 -5.908174812793731689e-02 2.353267073631286621e-01 -1.046411171555519104e-01 2.199308574199676514e-01 -5.389721691608428955e-02 9.516654163599014282e-02 -7.422077655792236328e-02 1.610648483037948608e-01 1.848240643739700317e-01 2.305757701396942139e-01 7.966489344835281372e-02 -4.483330249786376953e-01 5.120088532567024231e-02 1.262270212173461914e-01 -4.735305160284042358e-02 4.215846583247184753e-02 -1.896638423204421997e-01 1.525589674711227417e-01 -1.523505598306655884e-01 -1.126733422279357910e-01 4.273120313882827759e-02 1.002752482891082764e-01 1.065626069903373718e-01 -2.489878050982952118e-02 9.153018146753311157e-02
1.148164495825767517e-01 -2.915446460247039795e-01 -3.201257586479187012e-01 -2.150013297796249390e-01 1.476814895868301392e-01 4.103170931339263916e-01 2.574201226234436035e-01 -3.927268087863922119e-02 -1.559989154338836670e-01 -5.849471688270568848e-02 -1.118963137269020081e-01 -1.038841158151626587e-01 -1.784967333078384399e-01 -3.989854082465171814e-02 1.339082717895507812e-01 1.787824034690856934e-01 -1.354954987764358521e-01 8.803275227546691895e-02 -1.405714601278305054e-01 -1.425532996654510498e-01 -2.356063202023506165e-02 6.491816788911819458e-02 -6.944451015442609787e-03 -3.537927865982055664e-01 -5.492149665951728821e-02 -2.416657283902168274e-02 1.511394828557968140e-01 -2.171643823385238647e-01 -2.650381922721862793e-01 1.135741099715232849e-01 -4.823730885982513428e-02 7.392881810665130615e-02
9.375369548797607422e-02 -1.293347328901290894e-01 -1.327516138553619385e-01 7.268460001796483994e-03 2.363999187946319580e-01 1.131356954574584961e-01 7.074531912803649902e-02 -1.727246940135955811e-01 -1.704216301441192627e-01 5.160534009337425232e-02 1.085474416613578796e-01 9.607076644897460938e-02 -2.432206273078918457e-01 2.030100375413894653e-01 2.143769115209579468e-01 8.427697420120239258e-02 -3.923625499010086060e-02 -1.599076688289642334e-01 -1.293041855096817017e-01 -3.046928942203521729e-01 -8.089727908372879028e-02 7.111504673957824707e-02 2.577009499073028564e-01 -2.621767520904541016e-01 2.534153759479522705e-01 1.271885633468627930e-02 1.998237073421478271e-01 -3.371715247631072998e-01 -2.238512337207794189e-01 5.685911327600479126e-02 -1.237976476550102234e-01 2.775904834270477295e-01
-6.769048422574996948e-02 -1.942517757415771484e-01 -1.601201742887496948e-01 -2.248740047216415405e-01 8.725222945213317871e-02 5.348140001296997070e-02 -2.524646222591400146e-01 4.434950649738311768e-02 -5.170053616166114807e-02 2.215449139475822449e-02 3.865055739879608154e-01 1.656287536025047302e-02 -1.845889165997505188e-02 1.007922664284706116e-01 1.174050122499465942e-01 1.955007016658782959e-01 5.767064169049263000e-02 1.265918612480163574e-01 -2.666592299938201904e-01 -2.521071024239063263e-02 4.366156831383705139e-02 -1.097156703472137451e-01 3.079294860363006592e-01 -4.745329320430755615e-01 -1.066995561122894287e-01 7.270614057779312134e-02 1.507940702140331268e-02 7.823085039854049683e-02 -2.870222330093383789e-01 2.911694906651973724e-02 -2.354082465171813965e-01 -5.713807046413421631e-02
1.857944577932357788e-01 -6.988807767629623413e-02 6.215978041291236877e-02 -1.886389702558517456e-01 3.485003709793090820e-01 3.135583996772766113e-01 -2.031526342034339905e-02 -1.475839763879776001e-01 -2.745219133794307709e-02 -2.298991531133651733e-01 1.629113554954528809e-01 -1.231847852468490601e-01 -1.888262927532196045e-01 2.813628911972045898e-01 1.368979923427104950e-02 1.623778641223907471e-01 -8.102528005838394165e-02 -4.379658401012420654e-02 -1.096458584070205688e-01 7.087248563766479492e-02 -2.319283336400985718e-01 2.690739929676055908e-01 -7.947321049869060516e-03 -2.444299906492233276e-01 -1.361652761697769165e-01 -2.167311012744903564e-01 -8.188915997743606567e-02 -2.915560305118560791e-01 -9.313474595546722412e-02 -5.212569143623113632e-03 -2.950727380812168121e-02 2.533004283905029297e-01
9.301447868347167969e-02 -2.114759087562561035e-01 -1.397048383951187134e-01 -2.418718189001083374e-01 4.148017987608909607e-02 3.232163488864898682e-01 -1.188687086105346680e-01 -8.895430713891983032e-02 -1.794765442609786987e-01 1.241726353764533997e-01 4.308500587940216064e-01 6.301131099462509155e-02 -4.798710346221923828e-02 2.484613656997680664e-01 2.848397493362426758e-01 -6.399292498826980591e-02 5.405262857675552368e-02 -1.577373296022415161e-01 -1.376011371612548828e-01 5.698167718946933746e-03 -5.318532139062881470e-02 3.155353665351867676e-01 -1.113840416073799133e-01 1.202161759138107300e-01 4.279846698045730591e-02 -1.636111289262771606e-01 -8.659285306930541992e-02 -1.017013043165206909e-01 -2.142660915851593018e-01 -7.770478725433349609e-02 -1.369500905275344849e-01 2.464006096124649048e-01
-1.040680427104234695e-02 -8.766047656536102295e-02 -5.003171041607856750e-02 -1.028580814599990845e-01 3.058612048625946045e-01 2.607698440551757812e-01 1.447806209325790405e-01 1.279441267251968384e-01 -1.667172312736511230e-01 -1.671994104981422424e-02 1.635742038488388062e-01 -3.369265198707580566e-01 9.155457466840744019e-02 8.151065558195114136e-02 6.605084985494613647e-02 2.611490786075592041e-01 -1.299156993627548218e-01 1.028998643159866333e-01 -3.643918633460998535e-01 5.625890940427780151e-02 1.967933326959609985e-01 1.545453723520040512e-02 -2.101083286106586456e-03 -8.674547821283340454e-02 3.823208510875701904e-01 -9.121517091989517212e-02 -1.522770375013351440e-01 -2.300305962562561035e-01 -2.697923481464385986e-01 1.891466439701616764e-03 -3.179486095905303955e-02 -1.000031083822250366e-01
-8.710387349128723145e-02 1.362317353487014771e-01 -2.086448520421981812e-01 -1.842009872198104858e-01 5.969606712460517883e-02 2.056836932897567749e-01 1.992441900074481964e-02 -1.653213240206241608e-02 8.522611111402511597e-03 -1.688939779996871948e-01 -2.951000444591045380e-02 -2.711744010448455811e-01 -5.325660482048988342e-02 2.064433991909027100e-01 3.499014675617218018e-01 -5.119180306792259216e-02 -3.276183009147644043e-01 8.194834738969802856e-02 -2.095686197280883789e-01 -3.238161653280258179e-02 -1.035523712635040283e-01 1.352811306715011597e-01 -6.300459802150726318e-02 -3.236946184188127518e-03 -9.945980459451675415e-02 -1.578033268451690674e-01 -1.328262239694595337e-01 2.028819322586059570e-01 -4.927365779876708984e-01 -1.273998171091079712e-01 -1.558301150798797607e-01 8.612987399101257324e-02
-1.385894417762756348e-01 -2.278783172369003296e-01 -1.203191205859184265e-01 -2.857027351856231689e-01 7.566493749618530273e-02 1.603221744298934937e-01 -3.382897675037384033e-01 -6.400910019874572754e-02 8.468295633792877197e-02 1.593264937400817871e-01 2.025972753763198853e-01 -2.165870554745197296e-02 -2.386481761932373047e-01 -7.403626292943954468e-02 -6.014974042773246765e-02 1.351952403783798218e-01 -8.502867072820663452e-02 2.349618077278137207e-01 -4.249172657728195190e-02 -2.605361938476562500e-01 3.539552912116050720e-02 5.276231095194816589e-02 2.957600951194763184e-01 -3.117609620094299316e-01 5.101250112056732178e-02 -1.993921957910060883e-02 2.560973353683948517e-02 -1.065030470490455627e-01 -3.615455031394958496e-01 3.318042308092117310e-02 -1.972690671682357788e-01 -1.335591971874237061e-01
3.754791617393493652e-02 -6.297110021114349365e-02 -1.707553565502166748e-01 -1.472105085849761963e-01 8.775007724761962891e-02 -7.202098146080970764e-03 -2.528608739376068115e-01 -6.086957175284624100e-03 7.926093041896820068e-02 6.358312070369720459e-02 2.521902620792388916e-01 5.524697899818420410e-02 -7.733196765184402466e-02 6.008431687951087952e-02 8.783589303493499756e-02 9.292932599782943726e-02 1.328174769878387451e-01 -4.391010478138923645e-02 -2.352868914604187012e-01 -6.154620274901390076e-02 1.874703168869018555e-02 -5.920302355661988258e-04 4.750590026378631592e-01 -5.130201578140258789e-01 1.175294592976570129e-01 6.983441300690174103e-03 1.197925731539726257e-01 -1.756026893854141235e-01 -3.325171768665313721e-01 3.759850934147834778e-02 -1.728245019912719727e-01 1.769352890551090240e-02
1.421525515615940094e-02 -2.443128526210784912e-01 -1.338970363140106201e-01 -2.285748422145843506e-01 -4.193219915032386780e-02 1.162590757012367249e-01 -3.319046497344970703e-01 -1.173646748065948486e-01 1.720449030399322510e-01 9.731033444404602051e-02 3.125201463699340820e-01 7.437975704669952393e-02 -1.490687280893325806e-01 6.888079643249511719e-02 -1.005737408995628357e-01 7.441486231982707977e-04 2.408206015825271606e-01 -4.840229451656341553e-02 -2.873044610023498535e-01 -1.123813390731811523e-01 1.268461346626281738e-02 5.538322776556015015e-02 3.110456168651580811e-01 -4.548335373401641846e-01 1.013807877898216248e-01 -1.372554898262023926e-02 5.655858293175697327e-02 -4.631451144814491272e-02 -2.386437207460403442e-01 -4.356317222118377686e-02 -1.197526082396507263e-01 3.383894218131899834e-03
2.795888185501098633e-01 -1.069598458707332611e-02 9.995914250612258911e-02 -8.950673788785934448e-02 1.811232715845108032e-01 2.343215644359588623e-01 -1.895736157894134521e-01 5.432198289781808853e-03 2.389094531536102295e-01 1.350681930780410767e-01 3.046479523181915283e-01 -9.860745817422866821e-02 -2.113942354917526245e-01 2.142910361289978027e-01 9.969428926706314087e-02 1.552501916885375977e-01 1.704282760620117188e-01 2.728861570358276367e-02 -4.906382858753204346e-01 -4.482414945960044861e-02 6.538484245538711548e-02 2.276508510112762451e-01 6.038618460297584534e-02 -1.545374542474746704e-01 2.196898758411407471e-01 -1.624642759561538696e-01 -2.175608463585376740e-02 -4.945304244756698608e-02 1.076568663120269775e-01 1.155617833137512207e-01 -8.542348444461822510e-02 1.074945703148841858e-01
-2.697728946805000305e-02 -9.442265331745147705e-02 -7.169246673583984375e-02 -2.281781733036041260e-01 4.842017590999603271e-02 8.377860486507415771e-02 -3.986999094486236572e-01 -9.831159561872482300e-02 4.271768033504486084e-02 -3.480607271194458008e-02 2.126203030347824097e-01 6.811678409576416016e-02 -1.745939701795578003e-01 5.708789080381393433e-02 9.697254747152328491e-03 1.923376694321632385e-02 2.375444620847702026e-01 -1.674873828887939453e-01 -1.819533258676528931e-01 -4.872283339500427246e-02 2.035054750740528107e-02 -4.160597547888755798e-02 3.979982435703277588e-01 -4.570263326168060303e-01 2.492385804653167725e-01 -1.466611176729202271e-01 -1.339533459395170212e-02 -9.589263238012790680e-03 -2.631243467330932617e-01 -2.164811640977859497e-02 -1.537370085716247559e-01 -3.810230270028114319e-02
1.577191799879074097e-01 -3.200552165508270264e-01 -1.750124394893646240e-01 1.182185299694538116e-02 3.893435597419738770e-01 1.361640542745590210e-01 1.418948471546173096e-01 -1.859564036130905151e-01 1.061464920639991760e-01 -1.045334339141845703e-01 1.501454561948776245e-01 4.188571497797966003e-02 -1.266354918479919434e-01 3.111786544322967529e-01 1.579682081937789917e-01 -4.543233290314674377e-02 -8.508580923080444336e-02 -2.071791887283325195e-01 -2.174943983554840088e-01 6.198991090059280396e-03 -2.582601457834243774e-02 -4.805889725685119629e-02 -5.427528172731399536e-02 -2.977190017700195312e-01 4.047443345189094543e-02 -7.355386018753051758e-02 2.053185999393463135e-01 -3.349011838436126709e-01 -1.776109188795089722e-01 1.318405419588088989e-01 -1.737000420689582825e-02 1.674574762582778931e-01
8.928322792053222656e-02 5.046602711081504822e-02 -1.784625351428985596e-01 -3.415750861167907715e-01 -3.506035730242729187e-02 2.698570191860198975e-01 1.799952685832977295e-01 1.371116787195205688e-01 2.869332954287528992e-02 -5.787301063537597656e-02 2.519878149032592773e-01 -2.630441784858703613e-01 7.170574367046356201e-02 1.951222717761993408e-01 -3.672012127935886383e-03 2.588736116886138916e-01 -2.641987800598144531e-01 -3.318888321518898010e-02 -6.162377446889877319e-02 1.901198029518127441e-01 -1.603653430938720703e-01 2.501682639122009277e-01 -1.314772069454193115e-01 -4.775959998369216919e-02 1.775678545236587524e-01 -3.399419486522674561e-01 -1.460476964712142944e-01 -1.701212525367736816e-01 -2.146297544240951538e-01 6.681836396455764771e-02 1.192923448979854584e-02 4.306112974882125854e-02
-2.912152372300624847e-02 -9.101526439189910889e-02 -1.027607619762420654e-01 -1.455855816602706909e-01 1.511973142623901367e-01 1.990307271480560303e-01 -2.890219390392303467e-01 -2.040790319442749023e-01 1.324949413537979126e-01 2.273450046777725220e-02 2.225846350193023682e-01 8.340099453926086426e-02 -7.837933301925659180e-02 1.879459321498870850e-01 6.786799430847167969e-02 3.867933526635169983e-02 1.288935989141464233e-01 1.431222856044769287e-01 -7.826220244169235229e-02 -1.024510562419891357e-01 -2.761983685195446014e-02 1.334939748048782349e-01 4.689455032348632812e-01 -3.409970104694366455e-01 2.244100868701934814e-01 4.167080298066139221e-02 7.879137992858886719e-02 5.661552771925926208e-02 -3.540435731410980225e-01 7.545244693756103516e-02 -1.835035830736160278e-01 -1.208418160676956177e-01
2.699245139956474304e-02 -4.916976764798164368e-02 -1.716040074825286865e-01 -1.270266622304916382e-01 -7.204642519354820251e-03 1.068224906921386719e-01 -3.585002124309539795e-01 7.761523593217134476e-03 -5.172495543956756592e-02 -7.281089574098587036e-02 8.854180574417114258e-02 -1.298912763595581055e-01 2.190468646585941315e-02 2.971532940864562988e-01 1.385979801416397095e-01 1.577413976192474365e-01 1.327738463878631592e-01 -1.315395236015319824e-01 -2.508248090744018555e-01 -1.460495144128799438e-01 -9.767662733793258667e-02 -4.681147262454032898e-02 2.637655735015869141e-01 -3.635566830635070801e-01 1.442236304283142090e-01 -1.450031399726867676e-01 1.705732643604278564e-01 -8.429010957479476929e-02 -3.121139109134674072e-01 7.742171734571456909e-02 -3.489308357238769531e-01 9.911219030618667603e-02
2.233824878931045532e-02 -2.556171417236328125e-01 -2.812410593032836914e-01 -1.650992035865783691e-01 4.271266609430313110e-02 -6.892982637509703636e-04 -1.683882325887680054e-01 1.374833583831787109e-01 6.686245650053024292e-02 -8.303781598806381226e-02 7.008339464664459229e-02 -2.407729160040616989e-03 -5.821758508682250977e-02 2.241541296243667603e-01 -7.873364537954330444e-02 6.307687610387802124e-02 2.144663631916046143e-01 1.363676190376281738e-01 -2.666300833225250244e-01 -1.510094553232192993e-01 -1.180468350648880005e-01 4.355086013674736023e-02 2.690906822681427002e-01 -3.180005252361297607e-01 6.174320355057716370e-02 1.733832620084285736e-02 1.543591320514678955e-01 -1.534476727247238159e-01 -3.885230123996734619e-01 7.484053820371627808e-02 -2.832755744457244873e-01 2.499894946813583374e-01
7.869670540094375610e-02 -7.366677373647689819e-02 -1.563816964626312256e-01 -1.257917732000350952e-01 8.739539235830307007e-02 2.834509871900081635e-02 -2.833606898784637451e-01 -1.225995738059282303e-02 1.874435245990753174e-01 -1.597388833761215210e-01 8.518051356077194214e-02 3.255407884716987610e-02 1.379234492778778076e-01 7.470347732305526733e-02 2.809776365756988525e-01 1.758522689342498779e-01 1.415581405162811279e-01 9.935633838176727295e-02 -1.841988563537597656e-01 -1.675593852996826172e-01 -1.402467042207717896e-01 -9.930863976478576660e-02 2.544457614421844482e-01 -5.023449063301086426e-01 3.078924119472503662e-02 -3.826159611344337463e-02 9.725945442914962769e-02 -1.404107809066772461e-01 -2.856742739677429199e-01 -2.522626221179962158e-01 -2.008170485496520996e-01 -8.530905470252037048e-03
-2.531163580715656281e-02 -6.106518674641847610e-03 -2.596821784973144531e-01 -2.077849954366683960e-01 -6.873731315135955811e-02 4.748381078243255615e-01 -1.818422526121139526e-01 -1.477606445550918579e-01 1.565748155117034912e-01 1.467397785745561123e-03 3.173758685588836670e-01 3.085171803832054138e-02 3.415501862764358521e-02 -3.825081884860992432e-02 4.086892902851104736e-01 -1.326662395149469376e-02 2.028149217367172241e-01 8.128143101930618286e-02 -2.722871601581573486e-01 2.357177734375000000e-01 1.100669577717781067e-01 -6.902117282152175903e-02 7.881414890289306641e-02 -2.443631738424301147e-01 2.861821837723255157e-02 -6.995888054370880127e-02 -8.296521008014678955e-02 -4.879446327686309814e-02 -1.205323487520217896e-01 4.057303816080093384e-02 -9.238641709089279175e-02 8.748037368059158325e-02
-4.500621184706687927e-02 -1.185593083500862122e-01 9.083738923072814941e-02 -3.040459156036376953e-01 -2.012934302911162376e-03 1.617628484964370728e-01 3.167347749695181847e-03 -1.878905445337295532e-01 8.287423849105834961e-02 -2.976975440979003906e-01 -1.436376124620437622e-01 4.995382577180862427e-02 2.233689129352569580e-01 4.559195041656494141e-02 2.558667659759521484e-01 2.768036127090454102e-01 1.732708662748336792e-01 -2.633235454559326172e-01 -3.283210694789886475e-01 -2.453692555427551270e-01 -5.544808879494667053e-02 -3.250131756067276001e-02 5.851288884878158569e-02 -1.051466017961502075e-01 -3.908076509833335876e-02 8.796069771051406860e-03 3.414583578705787659e-02 -1.404835879802703857e-01 -3.018747866153717041e-01 3.280624281615018845e-03 2.097291201353073120e-01 2.558402717113494873e-01
-8.881001174449920654e-02 -2.205749899148941040e-01 -8.958336710929870605e-02 -2.001886963844299316e-01 -2.944646403193473816e-02 4.958951473236083984e-02 -3.104160428047180176e-01 -1.359272599220275879e-01 1.149878799915313721e-01 6.076008081436157227e-02 2.802488207817077637e-01 -2.940475568175315857e-02 -1.849692165851593018e-01 4.831735044717788696e-02 -1.176661998033523560e-01 1.223550215363502502e-01 1.879101395606994629e-01 -4.362191632390022278e-02 -3.020703494548797607e-01 -8.166298270225524902e-02 -1.297026127576828003e-01 2.729250490665435791e-02 3.396508097648620605e-01 -3.071143329143524170e-01 1.837524324655532837e-01 -1.000851765275001526e-01 3.410627134144306183e-03 -1.342557370662689209e-01 -3.796644806861877441e-01 6.192561239004135132e-02 -2.054361253976821899e-01 -3.370163217186927795e-02
2.856033742427825928e-01 -3.661090508103370667e-02 2.883614897727966309e-01 -2.394537329673767090e-01 2.210080474615097046e-01 3.107881247997283936e-01 -1.989370435476303101e-01 -5.670048762112855911e-03 2.294052019715309143e-02 -4.232547804713249207e-02 2.785949409008026123e-01 8.095374703407287598e-02 -1.906593292951583862e-01 7.801894843578338623e-02 6.430188566446304321e-02 -1.902094855904579163e-02 1.378979384899139404e-01 5.027433112263679504e-02 -4.006222486495971680e-01 1.540850847959518433e-01 1.692564040422439575e-02 2.185017913579940796e-01 7.082094997167587280e-02 3.243368864059448242e-02 1.958495825529098511e-01 -3.213345110416412354e-01 4.392466694116592407e-02 -1.717553287744522095e-02 -6.536950170993804932e-02 -1.155066639184951782e-01 -1.841764003038406372e-01 5.369442328810691833e-02
-2.243960052728652954e-01 -2.066955864429473877e-01 -2.713905274868011475e-01 2.086295634508132935e-01 -1.403018087148666382e-01 2.324294745922088623e-01 -5.450211465358734131e-02 -6.722726672887802124e-02 1.024572085589170456e-02 -1.348424851894378662e-01 2.163650095462799072e-02 4.282418265938758850e-02 -1.618594825267791748e-01 1.476242840290069580e-01 -3.233374282717704773e-02 1.100246310234069824e-01 -2.739683166146278381e-02 -7.698049396276473999e-02 -2.787925302982330322e-01 1.949127763509750366e-02 2.162242531776428223e-01 2.431478053331375122e-01 2.104632258415222168e-01 -2.808101773262023926e-01 1.091897711157798767e-01 1.285229027271270752e-01 -7.351536303758621216e-02 -1.901194453239440918e-01 -3.819589614868164062e-01 9.597639739513397217e-02 -1.161046251654624939e-01 2.728277146816253662e-01
1.902321875095367432e-01 -3.465890139341354370e-02 -4.466133564710617065e-02 9.256905876100063324e-03 1.289167851209640503e-01 5.171027779579162598e-01 1.618247181177139282e-01 -1.669254750013351440e-01 -8.704743534326553345e-02 6.497337669134140015e-02 1.541289836168289185e-01 -2.278562784194946289e-01 -1.930373311042785645e-01 4.856446757912635803e-02 1.878141313791275024e-01 1.080790460109710693e-01 -2.083401232957839966e-01 -3.206938505172729492e-02 -2.055438458919525146e-01 1.956997662782669067e-01 1.360180824995040894e-01 9.373585134744644165e-02 1.080080047249794006e-01 -3.332465887069702148e-01 2.096017003059387207e-01 -2.441337518393993378e-02 2.761203050613403320e-01 -1.627700328826904297e-01 -3.445278853178024292e-02 1.483254581689834595e-01 -1.563522219657897949e-02 5.224510282278060913e-02
-3.931703045964241028e-02 -1.993594914674758911e-01 -1.606000363826751709e-01 -2.751328945159912109e-01 -1.705530844628810883e-02 8.050934225320816040e-02 -3.400784730911254883e-01 7.021190132945775986e-03 6.907344609498977661e-02 6.297754496335983276e-02 2.481817752122879028e-01 -9.942489117383956909e-02 -1.368708610534667969e-01 1.542307734489440918e-01 1.798307597637176514e-01 1.238448079675436020e-02 1.976816058158874512e-01 -9.011352062225341797e-02 -2.229028642177581787e-01 -4.559234902262687683e-02 -1.279498934745788574e-01 -2.696172334253787994e-02 3.638060986995697021e-01 -3.926438987255096436e-01 1.560482531785964966e-01 1.148161757737398148e-02 -3.860870376229286194e-03 -9.626191854476928711e-02 -3.243435919284820557e-01 -5.690693855285644531e-02 -1.550316661596298218e-01 -1.034069508314132690e-01
-2.460581809282302856e-01 -5.690829828381538391e-03 3.025649860501289368e-02 -2.707214653491973877e-01 -1.255003362894058228e-01 -1.523537933826446533e-02 1.095769777894020081e-01 -9.012009017169475555e-03 3.684519231319427490e-02 -2.900967597961425781e-01 2.966054081916809082e-01 -2.681127786636352539e-01 1.641137003898620605e-01 1.443295925855636597e-01 3.726109266281127930e-01 2.066564410924911499e-01 1.342962831258773804e-01 -3.235007226467132568e-01 -1.611349135637283325e-01 5.808509141206741333e-02 1.427736580371856689e-01 4.035809263586997986e-02 2.333981217816472054e-03 -4.885682836174964905e-02 2.816832363605499268e-01 -1.456095129251480103e-01 1.137273609638214111e-01 1.824187673628330231e-02 -2.007139846682548523e-03 8.515099436044692993e-02 -2.449821382761001587e-01 7.033059000968933105e-02
-3.356812521815299988e-02 5.692054703831672668e-02 -1.898685842752456665e-01 -1.994314789772033691e-01 2.795864939689636230e-01 3.166308104991912842e-01 3.903463482856750488e-02 -5.923574790358543396e-03 -9.002947062253952026e-02 -1.724150180816650391e-01 -8.989997208118438721e-02 -2.056125998497009277e-01 -3.428120315074920654e-01 3.867651149630546570e-02 1.972169429063796997e-01 3.974860310554504395e-01 8.805195987224578857e-02 -2.041365951299667358e-01 -8.609077334403991699e-02 1.278387457132339478e-01 -9.065910242497920990e-03 7.319467514753341675e-02 -4.208482801914215088e-02 -3.296829164028167725e-01 -4.288019612431526184e-02 -1.868496686220169067e-01 2.675468921661376953e-01 -1.347829401493072510e-01 -9.270331263542175293e-02 1.069662347435951233e-01 -1.058338955044746399e-02 -1.868349267169833183e-03
-1.249079406261444092e-02 -1.741312891244888306e-01 9.714166074991226196e-02 3.362730517983436584e-02 1.274818778038024902e-01 3.492444157600402832e-01 6.490240339189767838e-03 3.208551183342933655e-02 1.039586290717124939e-01 -1.043305322527885437e-01 4.529855251312255859e-01 -1.073621213436126709e-01 -2.769201695919036865e-01 1.063791736960411072e-01 1.943922936916351318e-01 -2.074924856424331665e-02 1.260445863008499146e-01 3.838603571057319641e-02 -2.834047377109527588e-01 7.294803112745285034e-02 -1.060914024710655212e-01 -5.404111370444297791e-02 2.705440819263458252e-01 -4.677676409482955933e-02 -1.429689973592758179e-01 -2.234083116054534912e-01 3.322140872478485107e-01 -2.035246789455413818e-02 -8.276344090700149536e-02 1.881434470415115356e-01 -1.442727446556091309e-02 -1.971777826547622681e-01
3.028441034257411957e-02 2.642655372619628906e-02 -3.463336825370788574e-02 -2.347110956907272339e-01 2.610164582729339600e-01 2.697181105613708496e-01 -1.600597202777862549e-01 -4.574408754706382751e-02 -1.007092371582984924e-01 -1.415118873119354248e-01 -5.130278319120407104e-02 -2.132591307163238525e-01 -4.301679432392120361e-01 4.829156398773193359e-02 1.865997016429901123e-01 3.187843561172485352e-01 8.663251064717769623e-03 -2.008492648601531982e-01 -8.057282865047454834e-02 1.559186540544033051e-02 6.599664688110351562e-02 9.532504528760910034e-02 -8.636105805635452271e-02 -4.082908928394317627e-01 -2.374431118369102478e-02 -1.522381603717803955e-02 3.453370928764343262e-01 -3.865664824843406677e-02 -8.823072165250778198e-02 4.821457713842391968e-02 3.515286371111869812e-02 6.133984401822090149e-02
-6.671194732189178467e-02 -1.771725565195083618e-01 -2.204534113407135010e-01 -2.566831111907958984e-01 1.439846754074096680e-01 -6.388872116804122925e-02 -6.079769879579544067e-02 -1.641328781843185425e-01 1.121126115322113037e-01 -1.337352693080902100e-01 2.876818180084228516e-01 -8.358287066221237183e-02 -1.048350855708122253e-01 1.588284596800804138e-02 1.417186856269836426e-01 2.585529582574963570e-03 2.733100950717926025e-01 3.488958775997161865e-01 2.502054534852504730e-02 -6.762061268091201782e-02 2.227469980716705322e-01 1.169028878211975098e-01 3.907678425312042236e-01 -2.719723284244537354e-01 7.060079276561737061e-02 -2.075679041445255280e-02 -8.040716499090194702e-02 3.120925091207027435e-02 -3.246605098247528076e-01 1.609330177307128906e-01 -7.155905663967132568e-02 -4.282223433256149292e-02
-1.169720739126205444e-01 1.945242732763290405e-01 -2.131989970803260803e-02 -3.869950771331787109e-01 1.614481210708618164e-01 1.848982423543930054e-01 -5.696509405970573425e-02 -1.560906022787094116e-01 1.390955448150634766e-01 -9.503315389156341553e-02 3.158148229122161865e-01 -8.218320459127426147e-02 5.026242882013320923e-02 2.697564661502838135e-01 5.736438184976577759e-02 3.057854771614074707e-01 9.327787905931472778e-02 1.225684136152267456e-01 -4.335154891014099121e-01 -8.528143912553787231e-02 -3.593600541353225708e-02 9.637676924467086792e-02 1.351544857025146484e-01 1.813282724469900131e-03 1.937702596187591553e-01 9.906999766826629639e-02 2.370195537805557251e-01 1.012567356228828430e-01 1.435320675373077393e-01 4.929331317543983459e-02 -8.907818794250488281e-02 1.043664067983627319e-01
-2.224563807249069214e-01 -2.614621222019195557e-01 -2.231056392192840576e-01 -4.276731237769126892e-02 -9.125690907239913940e-02 3.640875965356826782e-02 -3.223516643047332764e-01 -8.600872009992599487e-02 3.328060731291770935e-02 3.330276533961296082e-02 1.197010204195976257e-01 -2.139618992805480957e-02 -7.263239473104476929e-02 1.111972704529762268e-01 4.812244698405265808e-02 1.481473445892333984e-01 1.866937056183815002e-02 2.372350357472896576e-02 -1.211994886398315430e-01 -7.752239704132080078e-02 8.238387107849121094e-02 4.786304756999015808e-02 2.454079091548919678e-01 -5.568116307258605957e-01 3.436737135052680969e-02 6.757612340152263641e-03 2.480479329824447632e-01 -7.812780886888504028e-02 -3.566935658454895020e-01 -6.216505169868469238e-02 -2.217185199260711670e-01 -2.475517615675926208e-02
1.314509361982345581e-01 -2.828194200992584229e-01 -6.443897634744644165e-02 -2.068275064229965210e-01 2.481256276369094849e-01 2.772889137268066406e-01 1.082220077514648438e-01 -2.285833507776260376e-01 -2.361128805205225945e-03 2.574922516942024231e-02 1.394387781620025635e-01 -1.065161228179931641e-01 -1.286539882421493530e-01 -9.793533943593502045e-03 -2.256720140576362610e-02 1.996321976184844971e-01 -2.197437286376953125e-01 -2.308830469846725464e-01 -1.568524390459060669e-01 -2.338655591011047363e-01 -2.656902968883514404e-01 7.340297847986221313e-02 1.326241642236709595e-01 -2.528673410415649414e-01 2.262848764657974243e-01 -2.109144069254398346e-02 2.694709599018096924e-01 -2.176514863967895508e-01 -1.134946048259735107e-01 5.855974927544593811e-02 1.446004956960678101e-02 1.958629190921783447e-01
1.357743144035339355e-02 -1.986094005405902863e-02 1.009302660822868347e-01 -2.950309216976165771e-02 -1.910364180803298950e-01 2.546228468418121338e-01 7.075773179531097412e-02 -6.465964019298553467e-02 2.830433845520019531e-01 1.587073318660259247e-02 3.821473121643066406e-01 5.887863039970397949e-02 -7.146868854761123657e-02 1.974598765373229980e-01 1.557782590389251709e-01 2.380565553903579712e-01 -1.484900265932083130e-01 8.170564472675323486e-02 -2.832118868827819824e-01 -2.879093028604984283e-02 1.414093673229217529e-01 2.742434442043304443e-01 9.334801137447357178e-02 -8.943212777376174927e-02 3.102070093154907227e-01 -2.432780265808105469e-01 7.367826253175735474e-02 -1.659949868917465210e-01 -3.359095379710197449e-02 -1.328435242176055908e-01 -2.863919436931610107e-01 1.098696216940879822e-01
3.044534623622894287e-01 -8.940864354372024536e-02 -3.056802153587341309e-01 -1.452117562294006348e-01 -1.929696202278137207e-01 3.136637508869171143e-01 3.426891565322875977e-02 -3.067200183868408203e-01 1.841627359390258789e-01 -1.906650364398956299e-01 2.119526267051696777e-01 -2.084901928901672363e-01 9.035877138376235962e-02 -2.643998526036739349e-02 -7.983388751745223999e-02 -1.170062199234962463e-01 -1.040806770324707031e-01 1.489375084638595581e-01 -5.303515493869781494e-02 1.161962598562240601e-01 1.680850535631179810e-01 -1.282647997140884399e-01 1.210881248116493225e-01 -3.448470234870910645e-01 2.559545934200286865e-01 -1.388397365808486938e-01 4.428726062178611755e-02 -1.719350218772888184e-01 -3.108919039368629456e-02 -1.059791669249534607e-01 -1.397934369742870331e-02 1.000157818198204041e-01
9.188273921608924866e-03 -8.746961504220962524e-02 -2.519729137420654297e-01 5.467185750603675842e-03 8.174820244312286377e-02 2.846102416515350342e-01 1.112638860940933228e-01 -2.200659662485122681e-01 1.425366550683975220e-01 -1.222204715013504028e-01 2.057882994413375854e-01 1.080488711595535278e-01 5.898004397749900818e-02 -8.846139535307884216e-03 2.343975603580474854e-01 -1.959308683872222900e-01 1.236745435744524002e-02 -3.236937522888183594e-01 -1.151341125369071960e-01 9.073795378208160400e-02 -1.241474598646163940e-01 8.214855194091796875e-02 -9.026750177145004272e-02 -3.250012397766113281e-01 1.152661442756652832e-01 -4.214030876755714417e-02 1.162764206528663635e-01 -3.440937995910644531e-01 -1.371815502643585205e-01 -2.522180378437042236e-01 1.061311215162277222e-01 3.017449080944061279e-01
7.832116633653640747e-02 1.111073046922683716e-02 -2.600168064236640930e-02 -5.859799310564994812e-02 3.136445581912994385e-01 2.245067059993743896e-01 1.322719752788543701e-01 -1.543059796094894409e-01 4.511418193578720093e-02 -2.701178789138793945e-01 1.360296607017517090e-01 4.764962568879127502e-02 -7.625283300876617432e-02 2.468884736299514771e-01 3.997935354709625244e-02 -2.268381714820861816e-01 -6.300996243953704834e-02 -1.790116280317306519e-01 -2.192301154136657715e-01 3.228865098208189011e-03 6.588406860828399658e-02 2.136409282684326172e-02 -1.512347161769866943e-01 -4.051760137081146240e-01 -5.036430433392524719e-03 -4.287467151880264282e-02 1.534391343593597412e-01 -3.463502824306488037e-01 -2.490765452384948730e-01 2.824122086167335510e-02 1.905325800180435181e-02 3.153803348541259766e-01
1.465961337089538574e-01 -8.290842175483703613e-02 -6.976671516895294189e-02 2.883758395910263062e-02 -1.125597357749938965e-01 1.783898323774337769e-01 1.701096743345260620e-01 -3.873502910137176514e-01 1.691177785396575928e-01 -1.529903262853622437e-01 1.786793917417526245e-01 -1.595985144376754761e-01 -3.838418424129486084e-02 -1.012626290321350098e-02 1.321849524974822998e-01 1.260436028242111206e-01 1.380142569541931152e-01 -1.535377651453018188e-01 -4.423589706420898438e-01 -2.761208079755306244e-02 3.438252508640289307e-01 2.038813531398773193e-01 3.334718570113182068e-02 -1.809345185756683350e-01 -1.693365126848220825e-01 7.227469980716705322e-02 1.947341412305831909e-01 -1.734069883823394775e-01 -1.200373545289039612e-01 7.507483661174774170e-02 -1.317268330603837967e-02 -2.081318646669387817e-01
-2.033131420612335205e-01 1.459266841411590576e-01 3.556378185749053955e-02 -1.879760921001434326e-01 4.883837103843688965e-01 5.157434940338134766e-01 -1.937377080321311951e-02 2.325928770005702972e-02 2.938722819089889526e-02 -4.567093774676322937e-02 -1.861228980123996735e-02 1.047413349151611328e-01 -9.929235279560089111e-02 8.045221865177154541e-02 -8.912691473960876465e-02 -1.474391818046569824e-01 1.310591995716094971e-01 -1.161673888564109802e-01 -2.843581140041351318e-01 4.241865128278732300e-02 -6.881816685199737549e-02 -1.448811143636703491e-01 3.886805102229118347e-02 -1.586001813411712646e-01 9.217564761638641357e-02 -1.427238136529922485e-01 8.072263002395629883e-02 -1.030345112085342407e-01 -4.051244631409645081e-02 -1.189153343439102173e-01 1.018286049365997314e-01 3.117555379867553711e-01
-2.194447442889213562e-02 1.036549359560012817e-01 -2.401246689260005951e-02 -9.557672590017318726e-02 1.581864506006240845e-01 8.248483762145042419e-03 5.390299111604690552e-02 9.901360608637332916e-03 -2.037340402603149414e-01 -2.028402173891663551e-03 1.778860688209533691e-01 1.130087599158287048e-01 5.747994035482406616e-02 2.517532408237457275e-01 3.584607839584350586e-01 5.678760260343551636e-02 2.228409051895141602e-01 -1.423036903142929077e-01 -2.708663642406463623e-01 -4.303882643580436707e-02 1.148582845926284790e-01 -5.983186885714530945e-02 1.066745072603225708e-01 -3.148072957992553711e-01 1.749067157506942749e-01 -1.396760195493698120e-01 2.239545136690139771e-01 -3.128060102462768555e-01 -3.495208919048309326e-02 -4.172885045409202576e-02 -2.720404863357543945e-01 3.452256023883819580e-01
1.613375842571258545e-01 -1.861020028591156006e-01 -1.740260273218154907e-01 -2.057528793811798096e-01 1.255601346492767334e-01 -7.238880544900894165e-02 -2.012805938720703125e-01 5.840253829956054688e-02 2.140153348445892334e-01 -3.144318610429763794e-02 9.645566344261169434e-02 -7.093222439289093018e-02 1.115019321441650391e-01 1.868265271186828613e-01 3.354007601737976074e-01 5.712704733014106750e-02 1.461632102727890015e-01 -1.289842128753662109e-01 -2.412424087524414062e-01 -1.579944640398025513e-01 -1.616285145282745361e-01 1.641430193558335304e-03 2.657606005668640137e-01 -4.167897403240203857e-01 -4.243372008204460144e-02 -2.357898838818073273e-02 1.069132983684539795e-01 -2.679503262042999268e-01 -1.912562251091003418e-01 -8.119289577007293701e-02 -1.706932187080383301e-01 1.674663126468658447e-01
8.231465518474578857e-02 -3.842541202902793884e-02 -2.534083425998687744e-01 -1.031306162476539612e-01 -2.000953815877437592e-02 2.541313413530588150e-03 -1.656531393527984619e-01 5.808915942907333374e-02 6.892121583223342896e-02 9.186775423586368561e-05 1.689405292272567749e-01 -8.352090418338775635e-02 -6.456298381090164185e-02 2.845778465270996094e-01 2.269111573696136475e-01 1.298375725746154785e-01 1.333090513944625854e-01 3.225719556212425232e-02 -1.948752105236053467e-01 -2.214553207159042358e-01 -1.980235725641250610e-01 -3.539591655135154724e-02 1.902371346950531006e-01 -4.279215335845947266e-01 -1.946210628375411034e-03 -6.696356832981109619e-02 1.697496473789215088e-01 -1.180071085691452026e-01 -4.728446006774902344e-01 -7.522740960121154785e-02 -2.045625746250152588e-01 8.937795460224151611e-02
2.782470881938934326e-01 -1.577120721340179443e-01 -6.696068495512008667e-02 -5.751668661832809448e-02 2.629899978637695312e-01 3.552593588829040527e-01 -1.187762361951172352e-03 -2.616357803344726562e-01 -4.323342442512512207e-02 -2.467162162065505981e-01 6.813642382621765137e-02 1.345016062259674072e-01 -8.978142589330673218e-02 1.847370415925979614e-01 -2.481098845601081848e-02 1.431364119052886963e-01 8.745444566011428833e-02 -1.484308112412691116e-02 -3.475941419601440430e-01 8.047319948673248291e-02 3.600358963012695312e-02 9.654571115970611572e-02 -1.495556235313415527e-01 -3.564047217369079590e-01 -1.331101059913635254e-01 -2.190101593732833862e-01 -6.790552288293838501e-02 -2.635231986641883850e-02 -2.536190450191497803e-01 -1.237618476152420044e-01 1.774633228778839111e-01 -5.063035525381565094e-03
-1.075588241219520569e-01 4.147278610616922379e-03 2.603194117546081543e-02 -1.009048670530319214e-01 2.432428747415542603e-01 2.563761472702026367e-01 -1.654594689607620239e-01 -1.784744858741760254e-01 -1.974675804376602173e-01 -2.487276047468185425e-01 1.293561011552810669e-01 -2.315520048141479492e-01 -2.524260878562927246e-01 2.217606455087661743e-01 2.285647541284561157e-01 2.525725215673446655e-02 -6.310183089226484299e-03 -3.718737959861755371e-01 -1.992970556020736694e-01 -1.524282991886138916e-01 -4.995704814791679382e-02 -5.085676821181550622e-05 1.478996723890304565e-01 -2.937346100807189941e-01 -4.991872608661651611e-02 -1.445596069097518921e-01 1.715964376926422119e-01 -2.094740867614746094e-01 2.517968602478504181e-02 3.833534568548202515e-02 2.132620513439178467e-01 1.456252112984657288e-02
4.281319305300712585e-02 -6.339814513921737671e-02 -1.167642772197723389e-01 -1.092751920223236084e-01 2.151346206665039062e-01 2.707733809947967529e-01 3.188744485378265381e-01 -2.527685761451721191e-01 -1.936258375644683838e-01 8.323448710143566132e-03 1.113842502236366272e-01 -1.931252479553222656e-01 -2.382066398859024048e-01 1.154023408889770508e-01 1.401848196983337402e-01 6.780224293470382690e-02 -3.084178864955902100e-01 4.730955883860588074e-02 -5.011388659477233887e-02 3.490784466266632080e-01 -4.882702231407165527e-02 4.621981456875801086e-02 1.408460736274719238e-01 -3.108753859996795654e-01 3.807009756565093994e-02 -1.433338969945907593e-01 3.119331300258636475e-01 -9.921049326658248901e-02 -1.416200101375579834e-01 8.841643109917640686e-03 8.604670315980911255e-02 4.919214919209480286e-02
-1.379086449742317200e-02 -1.557988859713077545e-02 3.874226287007331848e-02 -1.774184256792068481e-01 8.102332800626754761e-02 -5.155740678310394287e-02 -5.677549634128808975e-03 -1.901894509792327881e-01 2.032655626535415649e-01 1.659365743398666382e-01 -1.283419877290725708e-02 -1.516851931810379028e-01 -1.776778548955917358e-01 1.348535716533660889e-01 3.407915234565734863e-01 8.536891639232635498e-02 1.821776926517486572e-01 -3.352705761790275574e-02 -2.801950871944427490e-01 1.878121495246887207e-02 -2.444512099027633667e-01 3.918989002704620361e-02 3.962701559066772461e-01 -2.443503439426422119e-01 2.086684703826904297e-01 -3.389939069747924805e-01 -4.195349663496017456e-02 6.909750401973724365e-02 -1.576092839241027832e-01 3.729867935180664062e-02 -2.553292810916900635e-01 9.127973020076751709e-02
-4.171824827790260315e-02 1.986446529626846313e-01 -7.349366787821054459e-03 -6.019285693764686584e-02 -3.396594524383544922e-02 2.725663781166076660e-01 -9.703696519136428833e-02 2.588129974901676178e-02 3.301099538803100586e-01 -1.258877813816070557e-01 3.008129894733428955e-01 -2.259969413280487061e-01 1.457544416189193726e-01 3.622057735919952393e-01 3.444717824459075928e-01 9.290537238121032715e-02 9.957672096788883209e-03 3.043262660503387451e-01 -1.490238755941390991e-01 1.715677380561828613e-01 2.727212943136692047e-02 5.901058018207550049e-02 1.528045386075973511e-01 -2.083737254142761230e-01 -2.988224849104881287e-02 -1.114552319049835205e-01 -9.162379428744316101e-03 -1.222638338804244995e-01 -2.712312936782836914e-01 5.957080796360969543e-02 -4.478036239743232727e-02 2.564219385385513306e-02
-1.361649576574563980e-02 -5.037582293152809143e-02 -5.647436156868934631e-02 1.007589418441057205e-02 4.545754939317703247e-02 5.986058712005615234e-01 -1.043191552162170410e-01 2.000240795314311981e-02 1.821313500404357910e-01 -1.228700652718544006e-01 2.232497632503509521e-01 2.504432201385498047e-02 -4.959500953555107117e-02 -1.450848728418350220e-01 1.134089827537536621e-01 1.731535196304321289e-01 5.228484049439430237e-03 8.095002919435501099e-02 -2.141402661800384521e-01 1.832789778709411621e-01 3.140192925930023193e-01 1.937685767188668251e-03 5.798126384615898132e-02 8.883487433195114136e-03 3.790958225727081299e-01 -6.545773241668939590e-03 1.053731068968772888e-01 -1.582889258861541748e-01 -1.712669879198074341e-01 -5.667803063988685608e-02 1.224169135093688965e-01 2.041871398687362671e-01
2.532728910446166992e-01 -8.203393220901489258e-02 -6.908081471920013428e-02 -1.438031322322785854e-03 5.826372653245925903e-02 3.195533752441406250e-01 7.764887809753417969e-02 -3.650346100330352783e-01 -1.115332730114459991e-02 -3.212476968765258789e-01 1.566103547811508179e-01 -1.026489436626434326e-01 -1.294491887092590332e-01 6.271052360534667969e-02 -1.451638489961624146e-01 2.018575668334960938e-01 4.412760585546493530e-02 -1.391399055719375610e-01 -1.369241327047348022e-01 4.146025329828262329e-02 -1.827556490898132324e-01 9.891438484191894531e-02 1.033316701650619507e-01 -2.585954666137695312e-01 -1.373986005783081055e-01 -1.352001279592514038e-01 2.348911315202713013e-01 -2.732419669628143311e-01 -3.028615415096282959e-01 -4.498067125678062439e-02 -1.864290386438369751e-01 -2.569269388914108276e-02
-3.924668952822685242e-02 1.004877164959907532e-01 -1.473571173846721649e-02 5.004012957215309143e-02 -1.293151360005140305e-02 2.514446079730987549e-01 -2.392690069973468781e-02 -1.415558308362960815e-01 1.359951123595237732e-02 2.398715354502201080e-02 5.299492478370666504e-01 1.120279207825660706e-01 9.793391451239585876e-03 2.375559657812118530e-01 4.063398763537406921e-02 1.770726144313812256e-01 -1.306012868881225586e-01 -2.225211635231971741e-02 -3.202515840530395508e-01 -6.815746426582336426e-02 8.466082066297531128e-02 1.624162644147872925e-01 1.512778550386428833e-01 -1.042270362377166748e-01 2.502865493297576904e-01 -4.415452182292938232e-01 1.998588889837265015e-01 -1.156278140842914581e-02 -8.304774761199951172e-02 -9.976138919591903687e-02 -1.037705168128013611e-01 -2.437063120305538177e-02
-1.197891011834144592e-01 -3.706039786338806152e-01 -8.162727952003479004e-02 8.224342763423919678e-02 1.935198605060577393e-01 3.709798157215118408e-01 4.311168193817138672e-02 -2.780338376760482788e-02 6.507509853690862656e-03 7.627162616699934006e-03 -2.841790206730365753e-02 -8.734843693673610687e-03 -8.881786838173866272e-03 1.750176697969436646e-01 2.291437685489654541e-01 5.019323825836181641e-01 4.382969811558723450e-02 -1.327289789915084839e-01 -2.169710248708724976e-01 1.398520469665527344e-01 -1.646751463413238525e-01 2.070102244615554810e-01 -1.814958304166793823e-01 -1.982587575912475586e-01 8.092907816171646118e-02 -1.392449438571929932e-01 6.501033157110214233e-02 -4.781448841094970703e-02 -1.524631083011627197e-01 -3.821468725800514221e-02 -1.415184885263442993e-01 1.243210360407829285e-01
5.490746349096298218e-02 -1.640385091304779053e-01 -2.130350917577743530e-01 -3.187942504882812500e-01 -9.739108383655548096e-02 1.298500299453735352e-01 -4.823368787765502930e-02 -2.555176615715026855e-01 3.046307265758514404e-01 9.767997264862060547e-02 -9.140365757048130035e-03 2.471616864204406738e-02 -1.679841578006744385e-01 -6.321766227483749390e-02 1.187487319111824036e-01 1.887977272272109985e-01 6.883002817630767822e-02 2.147205621004104614e-01 -9.948557615280151367e-02 -3.006604500114917755e-02 4.900810122489929199e-02 -1.247734054923057556e-01 -2.133570760488510132e-01 -3.586048185825347900e-01 -1.520471870899200439e-01 -1.425798088312149048e-01 2.684936225414276123e-01 -1.698693782091140747e-01 -9.771776944398880005e-02 -1.322482973337173462e-01 -1.612959504127502441e-01 3.048363327980041504e-01
-7.978767156600952148e-02 -4.346315562725067139e-02 -3.820426166057586670e-01 6.044580787420272827e-02 1.130546778440475464e-01 9.698629379272460938e-02 -2.532022297382354736e-01 9.604723192751407623e-03 1.662658452987670898e-01 -4.763047024607658386e-02 2.782253921031951904e-01 -9.307675063610076904e-02 -5.048967152833938599e-02 -1.006866339594125748e-02 1.025573462247848511e-01 1.903762668371200562e-01 -2.914911210536956787e-01 -1.289832144975662231e-01 -3.818165659904479980e-01 -1.224234700202941895e-01 2.285807877779006958e-01 1.463532000780105591e-01 1.079965606331825256e-01 -2.348229438066482544e-01 -6.522761285305023193e-02 2.009117603302001953e-01 -8.785071969032287598e-02 -7.146065682172775269e-02 -2.706004679203033447e-01 2.205226197838783264e-02 -1.442364454269409180e-01 1.885143965482711792e-01
1.446222662925720215e-01 2.333856001496315002e-02 -1.750109344720840454e-01 -2.404645085334777832e-01 -2.157061249017715454e-01 2.960606515407562256e-01 -3.958402201533317566e-02 -3.564810380339622498e-02 2.354437708854675293e-01 -1.805749833583831787e-01 2.296297550201416016e-01 4.512177780270576477e-03 -2.275301963090896606e-01 7.026045769453048706e-02 1.037075556814670563e-02 -1.047648862004280090e-01 -3.329917192459106445e-01 1.638593077659606934e-01 -2.159174382686614990e-01 1.709978431463241577e-01 1.977753043174743652e-01 -1.981225013732910156e-01 1.669503301382064819e-01 -2.837514579296112061e-01 1.900321096181869507e-01 -2.026823908090591431e-01 3.017726913094520569e-02 -2.787517197430133820e-02 -1.140888929367065430e-01 -1.240542829036712646e-01 -1.918178796768188477e-01 -7.687973789870738983e-03
-7.234746217727661133e-02 -2.154991328716278076e-01 -1.773611307144165039e-01 -2.694421410560607910e-01 5.714157968759536743e-02 2.518814429640769958e-02 -3.797796964645385742e-01 -1.141493096947669983e-01 2.042936533689498901e-01 1.382539123296737671e-01 1.259597390890121460e-01 -4.343096166849136353e-02 -1.235616281628608704e-01 1.231067627668380737e-01 7.194476574659347534e-02 4.050939157605171204e-02 2.441115677356719971e-01 -1.913284808397293091e-01 -2.408725470304489136e-01 -4.659393057227134705e-02 2.536506205797195435e-02 5.763557739555835724e-03 3.904384374618530273e-01 -3.797209560871124268e-01 9.491778165102005005e-02 7.453716546297073364e-02 6.470497697591781616e-02 4.612154141068458557e-02 -2.779647111892700195e-01 -2.938360534608364105e-02 -1.196694299578666687e-01 1.560459565371274948e-02
1.555857714265584946e-02 -2.306263744831085205e-01 -1.373262554407119751e-01 -2.603340148925781250e-01 3.362148404121398926e-01 2.180851399898529053e-01 -4.402747377753257751e-02 -2.689486443996429443e-01 -3.033539652824401855e-01 -4.610986262559890747e-02 -1.092709507793188095e-02 -1.091279685497283936e-01 -7.433092105202376842e-04 1.956362649798393250e-02 8.098877221345901489e-02 3.447469174861907959e-01 3.165313601493835449e-02 -3.025530092418193817e-02 -2.255236208438873291e-01 9.186062216758728027e-02 5.522730574011802673e-02 -3.372656553983688354e-02 -4.378715157508850098e-02 -4.069073200225830078e-01 1.065483763813972473e-01 3.752098185941576958e-03 2.243205010890960693e-01 -2.035327106714248657e-01 -1.161774173378944397e-01 6.044228747487068176e-02 -1.755445748567581177e-01 -9.549611061811447144e-02
2.149294875562191010e-02 -2.138110622763633728e-02 -2.746655344963073730e-01 -2.400810420513153076e-01 -9.509543888270854950e-03 1.004616394639015198e-01 -3.103753328323364258e-01 1.370504945516586304e-01 4.116146638989448547e-02 2.554049529135227203e-02 1.874109953641891479e-01 -1.144077777862548828e-01 -4.488875344395637512e-02 1.231654956936836243e-01 1.030099019408226013e-01 3.320338204503059387e-02 2.881824597716331482e-02 -4.814267903566360474e-02 -2.711696624755859375e-01 -2.251771837472915649e-01 -1.044809818267822266e-01 -1.132311224937438965e-01 2.840442061424255371e-01 -2.806363105773925781e-01 6.909922510385513306e-02 -4.555714502930641174e-02 4.397039115428924561e-02 -2.810366451740264893e-01 -3.735264837741851807e-01 -1.195572689175605774e-02 -3.209103345870971680e-01 1.423737704753875732e-01
9.152752347290515900e-03 -1.885198503732681274e-01 -1.608214676380157471e-01 2.153839766979217529e-01 2.165885120630264282e-01 2.681641578674316406e-01 -4.304509609937667847e-02 -5.705773830413818359e-02 2.018150985240936279e-01 -3.048912584781646729e-01 2.598668038845062256e-01 6.246706098318099976e-02 -1.257223039865493774e-01 3.009486794471740723e-01 1.102224141359329224e-01 1.858259290456771851e-01 1.821753084659576416e-01 -1.315619945526123047e-01 -8.568012714385986328e-02 1.121666356921195984e-01 -5.483907833695411682e-02 3.267681002616882324e-01 -5.023221671581268311e-02 -1.628511399030685425e-01 -5.318165570497512817e-02 -2.326562553644180298e-01 1.668940857052803040e-02 -1.970623582601547241e-01 -1.821473091840744019e-01 -1.382288336753845215e-01 9.170892089605331421e-02 2.097675353288650513e-01
-1.499234884977340698e-01 -1.533508747816085815e-01 5.125074833631515503e-02 -2.581060118973255157e-02 -1.955231577157974243e-01 5.777185410261154175e-02 9.739550948143005371e-02 -2.513321340084075928e-01 1.001962870359420776e-01 5.650343373417854309e-02 3.366008102893829346e-01 -8.898496627807617188e-02 -3.756579756736755371e-02 1.131914332509040833e-01 1.320577114820480347e-01 1.251294463872909546e-01 1.648336052894592285e-01 1.033195480704307556e-02 -1.738480627536773682e-01 -1.148988530039787292e-01 1.795507594943046570e-02 1.587437279522418976e-02 3.145446628332138062e-02 -2.172625213861465454e-01 1.144802272319793701e-01 -4.365261793136596680e-01 2.613231837749481201e-01 -5.223369598388671875e-02 -1.467143446207046509e-01 9.769217111170291901e-03 -3.025565445423126221e-01 3.839456140995025635e-01
-8.478387445211410522e-02 -1.163742765784263611e-01 8.835808187723159790e-02 -1.698803603649139404e-01 1.645439267158508301e-01 3.102910220623016357e-01 2.143123447895050049e-01 -1.752869188785552979e-01 -2.459251731634140015e-01 -1.012222096323966980e-01 4.734762012958526611e-02 1.422147154808044434e-01 -3.072602748870849609e-01 -3.530300222337245941e-03 2.108746469020843506e-01 1.010779365897178650e-01 -2.702727913856506348e-01 -6.598780304193496704e-02 -1.853124499320983887e-01 -6.052123755216598511e-02 -3.377906978130340576e-02 2.769004404544830322e-01 7.420006394386291504e-02 -6.855525821447372437e-02 3.868389427661895752e-01 -4.686716198921203613e-02 1.319453418254852295e-01 -1.539817452430725098e-01 -2.182389497756958008e-01 -4.961214959621429443e-02 5.733679980039596558e-02 2.247883379459381104e-01
-4.779015108942985535e-02 3.112666681408882141e-02 -3.462390005588531494e-01 -2.545096576213836670e-01 -7.514529675245285034e-02 3.733543157577514648e-01 7.475499995052814484e-03 -1.111941486597061157e-01 2.127436995506286621e-01 -7.957264780998229980e-02 4.830299690365791321e-02 -2.772270515561103821e-02 -2.309731207787990570e-03 -1.928607188165187836e-02 4.300159811973571777e-01 6.479799747467041016e-02 1.157990545034408569e-01 -6.431390065699815750e-03 -1.997665315866470337e-01 3.231258988380432129e-01 2.582350969314575195e-01 -1.278046518564224243e-01 1.371755301952362061e-01 -1.853090226650238037e-01 1.734854429960250854e-01 -5.055067315697669983e-02 -5.570154637098312378e-02 1.079428009688854218e-02 -1.214765608310699463e-01 2.128482758998870850e-01 -1.074350550770759583e-01 9.501750767230987549e-02
2.978805303573608398e-01 -1.570510305464267731e-02 -1.970006972551345825e-01 1.483238786458969116e-01 2.347217351198196411e-01 3.320800065994262695e-01 1.558326035737991333e-01 2.104122936725616455e-02 -3.940585628151893616e-02 4.525281488895416260e-03 1.684654802083969116e-01 -2.349970340728759766e-01 -1.632755100727081299e-01 1.793221756815910339e-02 2.635625600814819336e-01 1.679148524999618530e-01 -2.087218761444091797e-01 1.931993812322616577e-01 -2.046475410461425781e-01 1.638727337121963501e-01 -7.284342497587203979e-02 -9.026369452476501465e-02 1.226216554641723633e-01 -3.223697841167449951e-01 9.999635815620422363e-02 -2.126560360193252563e-01 2.598131597042083740e-01 -1.532155126333236694e-01 -1.204406693577766418e-01 -1.053517032414674759e-02 -6.496175378561019897e-02 -5.674665793776512146e-02
-1.899642311036586761e-02 7.008559256792068481e-02 -2.263871207833290100e-02 -2.800177037715911865e-01 -2.058750763535499573e-02 -7.175799459218978882e-02 1.830181628465652466e-01 -1.538217216730117798e-01 1.010001450777053833e-01 -1.959933042526245117e-01 -5.569593980908393860e-02 -1.819620840251445770e-02 1.218123510479927063e-01 1.687050610780715942e-01 9.744120389223098755e-02 3.890729844570159912e-01 -8.444864302873611450e-02 6.684650480747222900e-02 -3.432287275791168213e-01 -1.305953860282897949e-01 1.098876073956489563e-02 -6.264654546976089478e-02 1.983032934367656708e-02 -1.209667138755321503e-02 1.292261630296707153e-01 -3.048250377178192139e-01 1.040046289563179016e-01 -1.770071238279342651e-01 -3.604126572608947754e-01 1.879219412803649902e-01 -1.699887514114379883e-01 3.161246776580810547e-01
-3.021922148764133453e-02 2.173530459403991699e-01 -4.514416754245758057e-01 -2.378750443458557129e-01 -1.785551458597183228e-01 2.109876573085784912e-01 -4.340872541069984436e-02 -2.188264727592468262e-01 4.344977065920829773e-02 1.627282798290252686e-01 2.582529187202453613e-01 3.576332703232765198e-02 1.090377569198608398e-01 1.314000636339187622e-01 1.202643513679504395e-01 2.570231556892395020e-01 -1.112912688404321671e-02 -1.901334710419178009e-02 -2.446752488613128662e-01 -3.634657710790634155e-02 8.224000036716461182e-02 1.500920653343200684e-01 -3.701980412006378174e-02 -5.774315819144248962e-02 -1.737992167472839355e-01 -1.752740740776062012e-01 1.507931202650070190e-01 -1.979281902313232422e-01 -1.574282944202423096e-01 -1.457665115594863892e-01 -8.885889500379562378e-02 2.946772277355194092e-01
-3.066870942711830139e-02 -1.907666921615600586e-01 -1.512965410947799683e-01 -2.761499583721160889e-01 -1.125690191984176636e-01 -2.671819552779197693e-02 -2.769419848918914795e-01 -3.588741272687911987e-02 6.470358371734619141e-02 1.403716355562210083e-01 2.510967552661895752e-01 6.233206018805503845e-02 -1.816246509552001953e-01 1.120849251747131348e-01 -4.430686682462692261e-02 1.487146914005279541e-01 3.047779202461242676e-01 -8.919779211282730103e-02 -2.195571810007095337e-01 -1.038246601819992065e-02 -3.072349540889263153e-02 7.073580473661422729e-02 3.836776316165924072e-01 -3.964918255805969238e-01 1.352176070213317871e-01 -8.012391626834869385e-02 3.103065304458141327e-02 3.308828920125961304e-02 -3.080377876758575439e-01 -6.958644092082977295e-02 -8.239158987998962402e-02 1.374498158693313599e-01
-1.021537333726882935e-01 -1.176137030124664307e-01 9.403459727764129639e-02 -7.903788983821868896e-02 2.476324588060379028e-01 3.198646008968353271e-01 4.628127813339233398e-02 9.210892021656036377e-02 -2.350894808769226074e-01 2.859860099852085114e-02 3.809118270874023438e-02 -5.175932049751281738e-01 -7.799473404884338379e-02 1.781370192766189575e-01 3.006957769393920898e-01 1.293857395648956299e-02 -9.235606342554092407e-02 5.738853011280298233e-03 -4.851407371461391449e-03 1.263097487390041351e-02 1.842915117740631104e-01 1.810054481029510498e-01 1.325804856605827808e-03 -2.091958820819854736e-01 -1.188452262431383133e-02 -3.953347802162170410e-01 9.265726804733276367e-02 -9.664232283830642700e-02 -1.477706879377365112e-01 1.198068261146545410e-01 -2.576768584549427032e-02 -4.576545208692550659e-02
-8.382087200880050659e-02 -3.682771325111389160e-01 -1.409553438425064087e-01 3.763752430677413940e-02 1.098350957036018372e-01 3.676330149173736572e-01 -1.468304079025983810e-02 -5.623018369078636169e-02 3.008554689586162567e-02 -1.236323192715644836e-01 3.187398910522460938e-01 1.038326472043991089e-01 -8.676607161760330200e-02 1.743253171443939209e-01 -4.313860088586807251e-02 -1.099747940897941589e-01 1.824410855770111084e-01 -2.041495293378829956e-01 -2.727596759796142578e-01 1.436246335506439209e-01 5.965229496359825134e-02 1.427908539772033691e-01 -2.114736139774322510e-01 -9.538903087377548218e-02 -1.776436530053615570e-02 -1.720089912414550781e-01 1.298145055770874023e-01 -1.548348460346460342e-02 -3.841569423675537109e-01 -1.351860910654067993e-01 1.974994689226150513e-01 7.361262291669845581e-02
3.155235350131988525e-01 2.050975151360034943e-02 -1.585841178894042969e-01 -2.120192945003509521e-01 2.135471552610397339e-01 2.814643383026123047e-01 1.235984042286872864e-01 -2.835037186741828918e-02 1.422319859266281128e-01 -2.842058055102825165e-02 2.030157595872879028e-01 -7.805246859788894653e-02 -1.181314364075660706e-01 2.464313805103302002e-01 -1.557549685239791870e-01 -4.999433644115924835e-03 2.251237034797668457e-01 -1.686232686042785645e-01 -9.453720599412918091e-02 2.123670727014541626e-01 -7.551137357950210571e-02 2.286951430141925812e-02 -1.664219349622726440e-01 -3.130126893520355225e-01 4.374912753701210022e-02 -1.127777397632598877e-01 6.983759999275207520e-02 -1.476325094699859619e-01 -3.831032216548919678e-01 -7.843533158302307129e-02 2.465291619300842285e-01 -4.065739735960960388e-02
-4.998291656374931335e-02 -6.394790858030319214e-02 -2.671841979026794434e-01 -9.457029402256011963e-02 6.202356144785881042e-02 2.733019590377807617e-01 1.842817366123199463e-01 -1.687649786472320557e-01 -5.274753272533416748e-02 -2.599733471870422363e-01 -1.746062003076076508e-02 -2.439825236797332764e-01 -3.003093004226684570e-01 1.945684552192687988e-01 2.687290012836456299e-01 2.016022354364395142e-01 -4.876886680722236633e-02 7.580205053091049194e-02 -1.116540059447288513e-01 5.420446023344993591e-02 -1.514011025428771973e-01 -7.644148170948028564e-02 2.385449260473251343e-01 -3.406355082988739014e-01 1.105078533291816711e-01 1.564579457044601440e-01 1.610466986894607544e-01 -1.059420555830001831e-01 -1.141703277826309204e-01 1.967338025569915771e-01 1.132681742310523987e-01 1.932526826858520508e-01
-2.195523381233215332e-01 1.252001374959945679e-01 7.783408463001251221e-02 -3.804758787155151367e-01 1.606651693582534790e-01 2.276668995618820190e-01 1.598768681287765503e-02 -1.761688292026519775e-01 -1.038915961980819702e-01 -1.155767366290092468e-01 4.700433015823364258e-01 -1.635217219591140747e-01 -1.234222128987312317e-01 1.989748030900955200e-01 9.031188488006591797e-02 1.175250634551048279e-01 -1.120495200157165527e-01 -1.000301539897918701e-01 -1.852020919322967529e-01 3.232574090361595154e-02 1.986154615879058838e-01 1.387187093496322632e-01 -2.264522761106491089e-02 9.364338219165802002e-02 3.079764544963836670e-01 -6.133159622550010681e-02 3.869489952921867371e-02 1.007910072803497314e-01 -7.772112637758255005e-02 2.916238307952880859e-01 -1.759907579980790615e-03 2.252035215497016907e-02
-1.591472304426133633e-03 1.441999673843383789e-01 1.134569197893142700e-01 -6.564953178167343140e-02 5.225547030568122864e-02 3.256483376026153564e-01 -5.363559350371360779e-02 1.072587743401527405e-01 3.014583885669708252e-01 -2.621865272521972656e-01 3.938740193843841553e-01 -1.227116286754608154e-01 1.053599864244461060e-01 2.792788445949554443e-01 1.685893982648849487e-01 8.681972324848175049e-02 -5.400652065873146057e-02 2.997870743274688721e-01 -2.765007019042968750e-01 -6.825734674930572510e-02 1.453158855438232422e-01 9.719257056713104248e-02 1.747461259365081787e-01 -9.741885960102081299e-02 -1.621098518371582031e-01 -2.218242734670639038e-01 9.197499603033065796e-02 -6.513103842735290527e-02 -9.750314801931381226e-02 -6.435703486204147339e-02 -1.413091421127319336e-01 1.330312639474868774e-01
9.805089980363845825e-02 -2.763768434524536133e-01 -2.142127305269241333e-01 -2.724685966968536377e-01 2.636518776416778564e-01 2.267523109912872314e-01 -1.297946870326995850e-01 -8.809569478034973145e-02 -2.121271491050720215e-01 -7.539682835340499878e-02 2.192035876214504242e-02 -6.881010532379150391e-02 -2.829623967409133911e-02 2.359926402568817139e-01 1.885203421115875244e-01 4.707981646060943604e-01 5.130030959844589233e-02 -4.111964255571365356e-02 -1.231162250041961670e-01 1.994544826447963715e-02 -3.611217811703681946e-02 4.079172760248184204e-02 -1.738287359476089478e-01 -1.675531715154647827e-01 -1.188794970512390137e-01 -1.971729565411806107e-03 1.828550845384597778e-01 -1.516629457473754883e-01 -2.478708922863006592e-01 1.697435081005096436e-01 -1.845976561307907104e-01 5.213022232055664062e-02
1.084173768758773804e-01 5.364139378070831299e-02 3.295803666114807129e-01 -2.199538350105285645e-01 7.792995125055313110e-02 2.300818711519241333e-01 3.702091984450817108e-03 -1.557601839303970337e-01 -6.980527192354202271e-02 -2.415412366390228271e-01 -1.004734486341476440e-01 -4.602348804473876953e-02 1.652689129114151001e-01 2.400324344635009766e-01 2.985104024410247803e-01 3.500001132488250732e-01 -1.323475316166877747e-02 -1.100464984774589539e-01 -2.056026607751846313e-01 -2.548981904983520508e-01 -7.179956417530775070e-03 -2.535745315253734589e-02 1.342385262250900269e-01 -9.310090541839599609e-02 -2.723149955272674561e-02 -6.845831871032714844e-02 1.651445776224136353e-01 -1.308680623769760132e-01 -3.408428132534027100e-01 -7.714545354247093201e-03 1.416225582361221313e-01 2.002076953649520874e-01
-5.289028212428092957e-02 -2.391544729471206665e-01 -1.787005811929702759e-01 -2.244706451892852783e-02 6.294381618499755859e-02 3.014481663703918457e-01 1.774024590849876404e-02 3.036175621673464775e-03 -5.578041821718215942e-02 1.854356611147522926e-03 5.197641253471374512e-01 2.720249444246292114e-02 1.266398746520280838e-02 1.194705590605735779e-01 2.856057286262512207e-01 2.734984159469604492e-01 1.835417151451110840e-01 -9.138877689838409424e-02 -1.175065338611602783e-01 7.674217224121093750e-02 -2.420750856399536133e-01 2.741157114505767822e-01 -5.101059377193450928e-02 -1.481447368860244751e-01 1.461264491081237793e-01 -1.282912446185946465e-03 9.288104623556137085e-02 -1.053097099065780640e-01 -1.550071239471435547e-01 -2.729646563529968262e-01 9.795078076422214508e-03 -8.870329707860946655e-02
4.228401184082031250e-02 -4.653966724872589111e-01 -1.407411247491836548e-01 3.756676614284515381e-02 2.716253101825714111e-01 2.331558465957641602e-01 8.460609614849090576e-02 4.827317316085100174e-03 2.515396289527416229e-02 -2.285437472164630890e-02 4.132803082466125488e-01 -1.260018348693847656e-02 -5.523636192083358765e-02 2.618434131145477295e-01 1.570905447006225586e-01 8.786573261022567749e-02 8.348374813795089722e-02 -1.011536121368408203e-01 -3.431245684623718262e-01 1.090672463178634644e-01 2.591648511588573456e-02 3.796804696321487427e-02 5.537468940019607544e-02 5.440942570567131042e-02 -2.139488160610198975e-01 -5.168582126498222351e-02 3.647629916667938232e-02 -9.122232347726821899e-02 -1.282941997051239014e-01 -2.881042063236236572e-01 1.017593368887901306e-01 1.614381819963455200e-01
1.025954857468605042e-01 -3.526644110679626465e-01 -5.092336609959602356e-02 2.403346449136734009e-02 -3.571650013327598572e-02 1.489640623331069946e-01 -2.389879822731018066e-01 -3.467610105872154236e-02 -5.159422382712364197e-02 3.041370771825313568e-02 3.648689091205596924e-01 -1.612785458564758301e-01 -1.225556954741477966e-01 2.332255393266677856e-01 3.190457224845886230e-01 1.181410253047943115e-02 4.299766942858695984e-02 1.852385886013507843e-02 -2.505430877208709717e-01 2.314332872629165649e-01 1.107717049308121204e-03 3.213908970355987549e-01 2.957475744187831879e-02 -4.587507247924804688e-02 3.487966656684875488e-01 -2.237558960914611816e-01 -9.273664653301239014e-02 -1.635824590921401978e-01 -9.751993417739868164e-02 -6.452386826276779175e-02 1.214031828567385674e-03 2.278051339089870453e-02
3.121150434017181396e-01 -2.186457514762878418e-01 5.454909056425094604e-02 -2.680978477001190186e-01 -3.368088975548744202e-02 2.253884077072143555e-01 -5.838377773761749268e-02 -2.524487078189849854e-01 -2.845386043190956116e-02 5.457075312733650208e-04 1.110682487487792969e-01 -5.550851672887802124e-02 4.477179422974586487e-02 1.121488511562347412e-01 1.697329580783843994e-01 1.908922344446182251e-01 -5.165455490350723267e-02 8.835286647081375122e-02 -3.259492814540863037e-01 -8.603738248348236084e-02 8.847977966070175171e-02 4.038404524326324463e-01 5.300456192344427109e-03 -1.936424821615219116e-01 8.510819077491760254e-02 1.953396946191787720e-01 1.592665761709213257e-01 -2.196759879589080811e-01 -1.192265003919601440e-01 -2.171964049339294434e-01 -1.716604232788085938e-01 -1.495075821876525879e-01
-2.441915869712829590e-02 -2.045488804578781128e-01 -1.048155725002288818e-01 -1.790663599967956543e-01 3.227289319038391113e-01 4.310062825679779053e-01 -2.847750857472419739e-02 -8.929753303527832031e-02 -8.555568754673004150e-02 -1.273071914911270142e-01 -3.192522004246711731e-02 -3.138106465339660645e-01 -3.036555349826812744e-01 7.225784659385681152e-02 1.688741296529769897e-01 2.956672608852386475e-01 -6.576304882764816284e-02 -1.672620177268981934e-01 -2.545672282576560974e-02 2.776706404983997345e-02 8.338526822626590729e-03 1.666948199272155762e-01 -9.054470062255859375e-02 -3.116664886474609375e-01 1.258849203586578369e-01 -1.638220250606536865e-01 1.940066665410995483e-01 -1.665228903293609619e-01 -3.921836242079734802e-02 3.328709304332733154e-02 4.212914779782295227e-02 5.712837446480989456e-03
-2.756718993186950684e-01 -8.354647457599639893e-02 3.427757322788238525e-02 6.068109720945358276e-02 4.559228941798210144e-02 3.335394561290740967e-01 4.223037511110305786e-02 -1.136781424283981323e-01 2.432778626680374146e-01 -3.175331279635429382e-03 1.463108956813812256e-01 -3.379567712545394897e-02 2.105453424155712128e-02 1.093711145222187042e-02 3.008660078048706055e-01 3.440801799297332764e-02 3.971854746341705322e-01 8.259337395429611206e-02 -3.270260393619537354e-01 1.570198684930801392e-01 1.071466505527496338e-01 1.392007619142532349e-01 1.355604231357574463e-01 -2.741020023822784424e-01 1.386127155274152756e-02 -1.891414821147918701e-01 1.566503196954727173e-01 7.610760629177093506e-02 -1.472216248512268066e-01 2.456232160329818726e-01 -1.614977419376373291e-01 1.232654154300689697e-01
-2.522117495536804199e-01 6.039014458656311035e-02 -1.728323698043823242e-01 -1.252260506153106689e-01 -2.202018201351165771e-01 4.236059188842773438e-01 1.628781855106353760e-02 -1.394543647766113281e-01 3.870655000209808350e-01 2.418497949838638306e-02 2.692407965660095215e-01 -9.716416709125041962e-03 -4.748558253049850464e-02 8.437412232160568237e-02 3.523249030113220215e-01 4.461783915758132935e-02 1.906758993864059448e-01 2.163421809673309326e-01 -1.344740390777587891e-01 -1.017013005912303925e-02 -2.455754764378070831e-02 9.395001828670501709e-02 1.687354445457458496e-01 -2.587720155715942383e-01 7.291807979345321655e-02 -1.823612153530120850e-01 -7.557128369808197021e-02 -1.044663786888122559e-01 -1.540716178715229034e-02 -1.303456127643585205e-01 -2.140855416655540466e-02 4.432149603962898254e-02
2.448226958513259888e-01 -8.104791492223739624e-02 -6.712059676647186279e-02 -2.274186313152313232e-01 1.028317958116531372e-01 2.874152958393096924e-01 -5.639870837330818176e-02 8.424112573266029358e-03 1.143124997615814209e-01 -7.308148592710494995e-02 2.707379758358001709e-01 -7.183805108070373535e-02 -2.738081216812133789e-01 2.180814445018768311e-01 -1.487527489662170410e-01 1.751201748847961426e-01 -5.294735310599207878e-04 -1.254291534423828125e-01 -1.145338118076324463e-01 5.358482152223587036e-02 -4.995253309607505798e-02 2.442259490489959717e-01 -2.683940231800079346e-01 -3.140150904655456543e-01 -1.662024855613708496e-01 -3.050111047923564911e-02 8.415333926677703857e-02 -2.046257704496383667e-01 -3.729710876941680908e-01 3.079963289201259613e-02 1.536254733800888062e-01 5.453158169984817505e-02
-5.512968078255653381e-02 1.926677115261554718e-02 -9.364004433155059814e-02 -2.114194482564926147e-01 -1.215630397200584412e-01 1.741443127393722534e-01 9.421166032552719116e-02 4.155333340167999268e-02 1.587651520967483521e-01 6.988771259784698486e-02 1.266201734542846680e-01 -1.053769588470458984e-01 -1.709568649530410767e-01 7.376787718385457993e-03 2.307519167661666870e-01 1.440863609313964844e-01 -5.716483294963836670e-02 -3.348604738712310791e-01 -3.672890365123748779e-01 5.405421927571296692e-02 1.676110178232192993e-01 -6.067645549774169922e-02 3.528378009796142578e-01 -1.077792122960090637e-01 4.380432888865470886e-02 -2.021470069885253906e-01 4.941205307841300964e-02 2.193037979304790497e-02 -1.271102428436279297e-01 -2.633787393569946289e-01 3.201369345188140869e-01 -2.684674859046936035e-01
3.677864000201225281e-02 -3.089951872825622559e-01 -1.950168460607528687e-01 -2.787995040416717529e-01 2.142796814441680908e-01 3.826573789119720459e-01 -1.694591045379638672e-01 -1.663164198398590088e-01 -2.078572362661361694e-01 -2.401125431060791016e-02 -1.414727270603179932e-01 -1.735295057296752930e-01 7.695911824703216553e-02 2.834936082363128662e-01 8.138231188058853149e-02 1.756002902984619141e-01 2.171714324504137039e-03 -8.318859338760375977e-02 -4.634644463658332825e-02 -6.962612271308898926e-02 -3.403213992714881897e-02 1.249342709779739380e-01 -4.091396462172269821e-03 -2.462188601493835449e-01 3.197711706161499023e-02 -1.382759660482406616e-01 2.996281385421752930e-01 -4.205476120114326477e-02 -1.675512492656707764e-01 6.083768978714942932e-02 -2.659050226211547852e-01 -1.246356219053268433e-01
3.034285008907318115e-01 -2.470231652259826660e-01 -4.589216411113739014e-02 -1.921034418046474457e-02 1.760383099317550659e-01 3.903145790100097656e-01 -3.705916553735733032e-02 -4.011145606637001038e-02 1.471897959709167480e-01 -1.669761091470718384e-01 1.980575770139694214e-01 -1.440296601504087448e-02 -2.492874860763549805e-01 3.561367839574813843e-02 -1.717140823602676392e-01 1.921152323484420776e-01 1.563356965780258179e-01 -1.708319336175918579e-01 -1.148897781968116760e-01 3.841273859143257141e-02 -2.430447936058044434e-02 1.393020153045654297e-01 2.612848393619060516e-02 -2.271840125322341919e-01 -5.459274724125862122e-02 -4.090895354747772217e-01 -1.392196267843246460e-01 1.590843126177787781e-02 -1.210713163018226624e-01 -2.366827726364135742e-01 -4.816272854804992676e-02 1.891420036554336548e-01
-1.025946587324142456e-01 5.622781068086624146e-02 3.356298059225082397e-02 -4.054664373397827148e-01 2.319765537977218628e-01 2.159928828477859497e-01 8.091027289628982544e-02 -1.168345436453819275e-01 -2.133210450410842896e-01 -1.373290717601776123e-01 3.299912214279174805e-01 -1.673501729965209961e-01 3.373586758971214294e-02 3.998829722404479980e-01 6.539203226566314697e-02 2.751100659370422363e-01 7.190830260515213013e-02 -3.013440668582916260e-01 -1.060716807842254639e-01 3.525735065340995789e-02 -2.507152222096920013e-02 2.024658583104610443e-02 4.869253560900688171e-02 1.857308857142925262e-02 2.566859424114227295e-01 -6.205617263913154602e-02 1.733728498220443726e-01 -2.239535003900527954e-02 -2.289140783250331879e-02 -8.085829019546508789e-02 2.000230178236961365e-02 -1.945775598287582397e-01
-7.410426624119281769e-03 2.071230113506317139e-01 -1.653486341238021851e-01 -3.406807184219360352e-01 2.406068593263626099e-01 3.298581838607788086e-01 4.325436800718307495e-02 -3.375833109021186829e-02 -1.164732351899147034e-01 -2.321195788681507111e-03 -6.153655052185058594e-02 -1.942124962806701660e-01 -3.573503810912370682e-03 1.877991110086441040e-01 -1.281941533088684082e-01 1.828120946884155273e-01 6.545153260231018066e-02 -2.565334141254425049e-01 -2.780362665653228760e-01 1.011233776807785034e-02 3.417040407657623291e-02 1.051186118274927139e-02 4.320738837122917175e-02 -1.667219996452331543e-01 3.661128282546997070e-01 -1.358734369277954102e-01 -6.675364822149276733e-02 -2.077899128198623657e-01 -3.223753720521926880e-02 4.974323511123657227e-02 1.938978135585784912e-01 2.898917496204376221e-01
-1.542711257934570312e-01 -7.789866626262664795e-02 -1.211885213851928711e-01 -2.917874753475189209e-01 1.708776205778121948e-01 -4.223527759313583374e-02 -5.337846279144287109e-02 -2.214046269655227661e-01 2.803369164466857910e-01 1.225181110203266144e-02 3.148351013660430908e-01 -8.695764094591140747e-02 -9.848578274250030518e-02 7.587569952011108398e-02 2.332846969366073608e-01 -1.292424649000167847e-01 8.667836338281631470e-02 2.399139404296875000e-01 -1.287739425897598267e-01 4.444490745663642883e-02 1.052766144275665283e-01 3.058117441833019257e-02 2.845472693443298340e-01 -3.951317667961120605e-01 1.733862608671188354e-01 -2.336203865706920624e-02 -1.423453353345394135e-02 -9.040691703557968140e-02 -2.618103623390197754e-01 1.281024217605590820e-01 3.286848962306976318e-02 -2.401776909828186035e-01
-1.133215576410293579e-01 2.719724550843238831e-02 -3.463078737258911133e-01 -1.504674255847930908e-01 8.803595602512359619e-02 5.649812817573547363e-01 1.082930788397789001e-01 1.430746726691722870e-02 2.286012321710586548e-01 -8.039288967847824097e-02 2.070600092411041260e-01 -7.606111001223325729e-03 4.904048517346382141e-02 1.795635670423507690e-01 1.353414207696914673e-01 -1.421478390693664551e-01 -2.315302193164825439e-02 -6.149014085531234741e-02 -1.892614364624023438e-01 -1.165101826190948486e-01 8.681938797235488892e-02 -1.454783678054809570e-01 1.676515787839889526e-01 -6.234322488307952881e-02 4.522986710071563721e-02 -2.059853225946426392e-01 1.759820878505706787e-01 1.247602999210357666e-01 -8.184365183115005493e-02 -6.741199642419815063e-03 -2.943425774574279785e-01 1.770287901163101196e-01
-2.104330509901046753e-01 -1.657536178827285767e-01 4.816146567463874817e-03 -2.702363729476928711e-01 -7.149332761764526367e-02 1.016579493880271912e-01 -8.066829293966293335e-02 1.677771508693695068e-01 4.452303424477577209e-02 -9.185467660427093506e-02 7.095009088516235352e-02 1.517389118671417236e-01 5.386064574122428894e-02 4.263649880886077881e-01 1.293260455131530762e-01 1.626646816730499268e-01 2.051313035190105438e-02 1.444695517420768738e-02 -1.906445622444152832e-01 -1.057931780815124512e-01 1.569156348705291748e-01 -6.756528466939926147e-02 -3.056809306144714355e-02 -1.534658372402191162e-01 3.064716458320617676e-01 3.689142316579818726e-02 -8.760177344083786011e-02 -1.743437200784683228e-01 -3.479168415069580078e-01 -2.859517037868499756e-01 2.719894349575042725e-01 1.635542064905166626e-01
-2.415957115590572357e-02 -1.192630678415298462e-01 -1.025589928030967712e-02 -2.549434080719947815e-02 1.604278758168220520e-02 5.599228665232658386e-02 1.031961217522621155e-01 -1.210467293858528137e-01 1.781203038990497589e-02 -4.427138343453407288e-02 2.127025276422500610e-01 1.981006562709808350e-01 -2.629067189991474152e-02 5.935534462332725525e-02 2.305226176977157593e-01 2.029731497168540955e-02 -1.369364000856876373e-02 -1.100534498691558838e-01 -2.900952696800231934e-01 -1.300297081470489502e-01 6.867671757936477661e-02 -2.075398266315460205e-01 -3.736389055848121643e-02 -3.556416034698486328e-01 2.746734023094177246e-01 -7.742619514465332031e-02 3.208327293395996094e-01 -1.995396763086318970e-01 -2.603313624858856201e-01 -1.777740865945816040e-01 -3.375706076622009277e-01 2.909714877605438232e-01
-3.158957511186599731e-02 -1.932859718799591064e-01 -5.786539241671562195e-02 -4.696014896035194397e-02 7.567262649536132812e-02 3.122098445892333984e-01 2.475143522024154663e-01 -2.879225648939609528e-02 -1.703298464417457581e-02 -1.393471360206604004e-01 1.022518128156661987e-01 -1.403934508562088013e-01 -3.987181186676025391e-01 -2.019717730581760406e-02 2.146818339824676514e-01 1.462512165307998657e-01 -9.697593748569488525e-02 9.897066652774810791e-02 -1.368477195501327515e-01 -1.897278875112533569e-01 -1.535362899303436279e-01 8.646293729543685913e-02 4.673397168517112732e-02 -4.262875020503997803e-01 9.287914633750915527e-02 1.044757291674613953e-01 2.996560335159301758e-01 -7.918068766593933105e-02 -1.503603607416152954e-01 6.592516601085662842e-02 1.832496374845504761e-01 2.214552164077758789e-01
6.755705922842025757e-02 2.141777724027633667e-01 -2.717896401882171631e-01 -1.826840788125991821e-01 -3.222973272204399109e-02 4.291945695877075195e-01 4.449573904275894165e-02 3.449014201760292053e-02 1.815104931592941284e-01 -1.466619521379470825e-01 3.293445110321044922e-01 -1.560759842395782471e-01 8.636812865734100342e-02 5.605846270918846130e-02 9.167529642581939697e-02 1.720371539704501629e-03 -1.438121199607849121e-01 1.281780749559402466e-01 -4.601154029369354248e-01 3.260417282581329346e-02 2.101995497941970825e-01 1.354618221521377563e-01 6.470954418182373047e-02 -7.135035097599029541e-02 6.139458715915679932e-02 -2.674326002597808838e-01 1.044847741723060608e-01 1.154913008213043213e-01 -1.370235234498977661e-01 2.242256700992584229e-02 -5.383593961596488953e-02 6.479138880968093872e-02
-8.240912109613418579e-03 1.226771995425224304e-01 3.666922450065612793e-02 1.392246317118406296e-02 7.825177907943725586e-02 2.712454795837402344e-01 -4.132066667079925537e-02 1.502764504402875900e-02 2.609083652496337891e-01 -2.525034546852111816e-01 4.737821817398071289e-01 -9.766196459531784058e-02 1.189674362540245056e-01 2.302904129028320312e-01 1.650915294885635376e-01 -4.977922141551971436e-02 -5.003646761178970337e-02 1.619060486555099487e-01 -2.971440553665161133e-01 -3.869871795177459717e-02 1.389118880033493042e-01 5.950919166207313538e-02 2.398049831390380859e-01 -1.023986637592315674e-01 -2.068300396203994751e-01 -2.082556635141372681e-01 5.640585348010063171e-02 -1.789523065090179443e-01 -3.537637367844581604e-02 -1.507290601730346680e-01 -2.824572846293449402e-02 2.889502346515655518e-01
-1.132254600524902344e-01 9.369505196809768677e-02 1.759666651487350464e-01 -3.222373723983764648e-01 -7.313412427902221680e-02 1.581929773092269897e-01 -6.133767217397689819e-02 -4.514201283454895020e-01 1.987666636705398560e-01 4.820307344198226929e-02 1.512950807809829712e-01 7.671494036912918091e-02 -2.497355267405509949e-02 1.578695476055145264e-01 1.194959580898284912e-01 1.057775765657424927e-01 4.513274878263473511e-02 -9.063682705163955688e-02 -1.849302947521209717e-01 -4.984622076153755188e-02 -5.146503075957298279e-02 3.883192315697669983e-02 3.006381094455718994e-01 -6.364273279905319214e-02 -2.151137916371226311e-03 -4.383724331855773926e-01 2.213763743638992310e-01 6.346523016691207886e-02 -2.159778028726577759e-01 1.014892905950546265e-01 -1.639238297939300537e-01 9.751031547784805298e-02
7.674584537744522095e-02 -1.653974950313568115e-01 4.628101363778114319e-02 1.135129015892744064e-02 9.446556866168975830e-02 9.750205278396606445e-02 -1.691535711288452148e-01 -1.064697206020355225e-01 1.103366762399673462e-01 -8.268920332193374634e-02 1.922800391912460327e-01 -4.214207082986831665e-02 5.474857054650783539e-03 2.233422547578811646e-01 2.455512285232543945e-01 1.497592478990554810e-01 1.244087219238281250e-01 3.659045696258544922e-02 -2.208854705095291138e-01 -3.467627465724945068e-01 2.719716355204582214e-02 -2.578494548797607422e-01 -8.214133977890014648e-02 -4.126483201980590820e-01 5.170837044715881348e-02 -4.435896128416061401e-02 1.808720976114273071e-01 -8.174964785575866699e-02 -1.710485070943832397e-01 -2.012968957424163818e-01 -3.806686103343963623e-01 1.639533489942550659e-01
6.080185621976852417e-02 -2.434495538473129272e-01 -1.764929890632629395e-01 -1.987970471382141113e-01 2.559587657451629639e-01 2.001403123140335083e-01 -1.027240082621574402e-01 -2.642231434583663940e-02 6.959670037031173706e-02 -1.137598678469657898e-01 2.521366775035858154e-01 6.042433530092239380e-02 -2.278475165367126465e-01 2.432232797145843506e-01 -1.966509269550442696e-03 -2.164999246597290039e-01 -2.015139609575271606e-01 -1.094819977879524231e-01 -3.340519368648529053e-01 6.663648039102554321e-02 -9.539254009723663330e-02 2.106082066893577576e-02 -1.248397156596183777e-01 -3.292312026023864746e-01 -9.944971650838851929e-02 -1.709543913602828979e-01 1.462331414222717285e-01 -3.341215848922729492e-01 -7.311730831861495972e-02 5.642190109938383102e-03 -6.381741166114807129e-02 1.511693894863128662e-01
-1.615264415740966797e-01 -3.814863562583923340e-01 1.475602984428405762e-01 -3.317908048629760742e-01 -8.262689411640167236e-02 2.002689689397811890e-01 1.780055016279220581e-01 2.513895928859710693e-02 8.793048560619354248e-02 -1.520654559135437012e-01 1.949519962072372437e-01 -2.412127107381820679e-01 4.530767723917961121e-02 2.333687432110309601e-02 6.363960355520248413e-02 2.795235216617584229e-01 -3.710150718688964844e-01 -2.721399813890457153e-02 -1.148345842957496643e-01 -6.541115790605545044e-02 7.423737645149230957e-02 2.225273102521896362e-01 1.382650285959243774e-01 -1.136921197175979614e-01 -6.655690073966979980e-02 -2.101370841264724731e-01 -1.377022564411163330e-01 1.648522466421127319e-01 -1.711260676383972168e-01 -2.173727937042713165e-02 1.571642160415649414e-01 1.154347285628318787e-01
1.046932954341173172e-02 3.084713779389858246e-02 -7.933627068996429443e-02 -3.184103667736053467e-01 1.198886521160602570e-02 1.416126787662506104e-01 -2.625997066497802734e-01 4.586804285645484924e-02 1.361295729875564575e-01 9.807945787906646729e-02 1.229401752352714539e-01 4.159896820783615112e-02 -3.072985410690307617e-01 4.006623849272727966e-02 1.834042556583881378e-02 6.058137118816375732e-02 2.901073098182678223e-01 -1.749092936515808105e-01 -1.949169635772705078e-01 2.721447646617889404e-01 3.763795644044876099e-02 1.179764419794082642e-01 4.384910166263580322e-01 -1.930285692214965820e-01 -1.934647560119628906e-02 -1.074261888861656189e-01 2.103483118116855621e-02 -1.234255135059356689e-01 -3.561992049217224121e-01 3.775918483734130859e-02 -1.613849252462387085e-01 -3.659845143556594849e-02
6.781208515167236328e-02 -7.794964313507080078e-02 -7.920781522989273071e-02 -3.303089439868927002e-01 1.364647746086120605e-01 2.259051352739334106e-01 1.207436770200729370e-01 -1.788425594568252563e-01 -3.793904483318328857e-01 -2.587070167064666748e-01 -5.439127236604690552e-02 -4.517536237835884094e-02 -1.422352939844131470e-01 2.948018312454223633e-01 1.043274626135826111e-01 1.393303424119949341e-01 -9.211362153291702271e-02 -1.488427966833114624e-01 6.783980131149291992e-02 8.379570394754409790e-02 6.730628758668899536e-02 1.482090801000595093e-01 -1.394641399383544922e-01 -3.714640736579895020e-01 2.303901314735412598e-02 -1.659102290868759155e-01 2.793001011013984680e-02 -1.181748211383819580e-01 -3.115395009517669678e-01 5.403672810643911362e-03 1.450445353984832764e-01 1.315484195947647095e-01
-1.044968366622924805e-01 7.291703671216964722e-02 -1.833551228046417236e-01 -1.176788583397865295e-01 2.193548679351806641e-01 3.001955449581146240e-01 2.549004927277565002e-02 -6.306289881467819214e-02 1.517299469560384750e-02 -1.259939670562744141e-01 2.193924188613891602e-01 1.005427837371826172e-01 -1.396175920963287354e-01 -3.625705838203430176e-02 6.790759414434432983e-02 -7.716628164052963257e-02 -9.725335240364074707e-02 1.770218908786773682e-01 -3.534836769104003906e-01 -9.626551717519760132e-02 3.057908453047275543e-02 -1.700313985347747803e-01 1.863987147808074951e-01 -3.240115642547607422e-01 -6.014208123087882996e-02 1.963688284158706665e-01 1.233316510915756226e-01 1.877207010984420776e-01 -3.800010979175567627e-01 1.356011033058166504e-01 -2.900403738021850586e-01 5.991094559431076050e-02
-1.819785535335540771e-01 2.684653364121913910e-02 -2.296014130115509033e-01 -3.911908566951751709e-01 9.598073363304138184e-02 8.000143617391586304e-02 -2.070114761590957642e-02 -7.785277068614959717e-02 2.205682098865509033e-01 -5.717507749795913696e-02 6.404786556959152222e-02 1.466530412435531616e-01 1.734771281480789185e-01 2.223348617553710938e-02 -7.256910204887390137e-02 9.304345399141311646e-02 -1.062391698360443115e-02 -6.406526267528533936e-02 -5.222960114479064941e-01 -2.894546464085578918e-02 2.621128559112548828e-01 2.292534112930297852e-01 1.769547760486602783e-01 -7.358770817518234253e-02 -3.413455560803413391e-02 -1.574969142675399780e-01 1.993006616830825806e-01 -9.436831623315811157e-02 -1.513848900794982910e-01 -1.868045032024383545e-01 1.939846426248550415e-01 -1.019647866487503052e-01
1.068312823772430420e-01 -1.944649219512939453e-01 -1.643285900354385376e-01 -2.765589058399200439e-01 -6.437238305807113647e-03 5.209583789110183716e-02 -3.919634521007537842e-01 2.605388872325420380e-03 1.851502656936645508e-01 2.709089219570159912e-02 1.069621667265892029e-01 1.195583678781986237e-02 4.293829575181007385e-02 1.346593797206878662e-01 2.182323783636093140e-01 -2.991958754137158394e-03 9.827988594770431519e-02 2.288793399930000305e-02 -2.421164810657501221e-01 -2.325348854064941406e-01 -1.502197887748479843e-02 -1.655857861042022705e-01 3.597793728113174438e-02 -4.246450662612915039e-01 -1.229277178645133972e-01 -2.404810935258865356e-01 1.447126567363739014e-01 -2.208611220121383667e-01 -2.482329159975051880e-01 -1.455223411321640015e-01 -1.248934715986251831e-01 -5.897817015647888184e-02
3.967599943280220032e-02 -1.300610750913619995e-01 -7.731387019157409668e-02 -1.610069572925567627e-01 -4.706585779786109924e-02 1.497879475355148315e-01 -4.089198410511016846e-01 -6.063605844974517822e-02 1.974400132894515991e-01 3.349739313125610352e-02 2.082259654998779297e-01 4.874148964881896973e-02 -1.466682255268096924e-01 1.081403493881225586e-01 3.814726322889328003e-02 1.021422892808914185e-01 1.796815544366836548e-01 -1.260902732610702515e-01 -2.392220795154571533e-01 -8.162092417478561401e-02 -4.798436071723699570e-03 -4.451803863048553467e-02 4.066359698772430420e-01 -4.301894605159759521e-01 1.279322952032089233e-01 -2.072321251034736633e-02 2.396646450506523252e-04 3.520956635475158691e-02 -3.551698327064514160e-01 3.150814771652221680e-02 -1.102546676993370056e-01 3.617293015122413635e-02
-2.661775946617126465e-01 -1.205019950866699219e-01 -1.395133435726165771e-01 -1.585491299629211426e-01 6.165888532996177673e-02 3.260566592216491699e-01 -2.049077600240707397e-01 -9.156607091426849365e-02 -2.169442176818847656e-02 -1.178953200578689575e-01 2.705747783184051514e-01 -3.756828233599662781e-02 -5.264601111412048340e-02 -1.506961882114410400e-01 4.113623201847076416e-01 1.039380058646202087e-01 2.302717417478561401e-01 2.070015966892242432e-01 -3.071172237396240234e-01 1.506550610065460205e-01 2.767169475555419922e-01 -3.027632087469100952e-02 1.278489530086517334e-01 -2.097179144620895386e-01 8.469328749924898148e-04 -1.245617121458053589e-01 -4.987853020429611206e-02 -4.136639088392257690e-02 -5.318444594740867615e-02 1.581248044967651367e-01 -7.665035873651504517e-02 1.044722348451614380e-01
-5.897704884409904480e-02 -5.779450014233589172e-02 -1.526101231575012207e-01 -6.163682788610458374e-02 1.057609990239143372e-01 2.246951162815093994e-01 -8.124827593564987183e-02 7.390390336513519287e-02 1.302210986614227295e-01 -8.847819268703460693e-02 2.830055356025695801e-01 -3.778837621212005615e-02 4.625545814633369446e-02 1.970204412937164307e-01 1.321988701820373535e-01 1.368834525346755981e-01 7.203211635351181030e-02 2.703062295913696289e-01 -4.004376828670501709e-01 3.730066418647766113e-01 -2.223189622163772583e-01 -9.862089902162551880e-02 2.129465937614440918e-01 -2.660132646560668945e-01 -9.649623185396194458e-02 -2.135781943798065186e-01 2.114724218845367432e-01 -1.225894540548324585e-01 1.655667833983898163e-02 1.949605792760848999e-01 -4.857429862022399902e-02 -2.369456738233566284e-02
-3.659003376960754395e-01 -8.880990743637084961e-02 -1.271885931491851807e-01 -1.844653636217117310e-01 -7.441204041242599487e-02 3.879634737968444824e-01 3.597331941127777100e-01 -7.029254734516143799e-02 1.823530793190002441e-01 -6.839285790920257568e-02 -8.828219771385192871e-02 -3.442036807537078857e-01 -9.873125702142715454e-02 1.734957098960876465e-01 1.869693994522094727e-01 5.515452101826667786e-02 1.776689440011978149e-01 -3.266391810029745102e-03 -1.935124695301055908e-01 1.618814840912818909e-02 3.553694859147071838e-02 -3.338432637974619865e-03 1.176981925964355469e-01 5.174292996525764465e-02 -6.878325249999761581e-03 -7.058665156364440918e-02 -1.925340667366981506e-02 -2.737134695053100586e-01 -2.437427788972854614e-01 -1.136322841048240662e-01 1.892760992050170898e-01 -4.135773051530122757e-03
-1.734136939048767090e-01 -1.253138333559036255e-01 -4.314453806728124619e-03 -2.563508152961730957e-01 -2.280087620019912720e-01 2.267477512359619141e-01 4.484880715608596802e-02 -2.469976693391799927e-01 9.428083151578903198e-02 -4.421708360314369202e-02 1.363441944122314453e-01 1.091522946953773499e-01 -1.043749973177909851e-01 2.790644466876983643e-01 2.656833529472351074e-01 3.047883138060569763e-02 1.414634287357330322e-01 3.121407330036163330e-02 -2.014471739530563354e-01 -2.034777402877807617e-01 5.729695037007331848e-02 -1.715687513351440430e-01 8.563052862882614136e-02 -2.123535424470901489e-01 3.597443550825119019e-02 -1.721261143684387207e-01 2.855167686939239502e-01 1.207461114972829819e-02 -9.617968648672103882e-02 2.556980848312377930e-01 -3.668302595615386963e-01 1.026290804147720337e-01
-1.246429979801177979e-01 2.450211718678474426e-02 -2.898700535297393799e-01 1.036366596817970276e-01 1.453611999750137329e-01 3.240568041801452637e-01 2.688099397346377373e-03 -8.894021064043045044e-02 1.408768892288208008e-01 7.530760020017623901e-02 2.135074436664581299e-01 7.832387089729309082e-02 -2.247437983751296997e-01 2.422848194837570190e-01 -1.128011271357536316e-01 3.868184983730316162e-02 -1.660190522670745850e-01 -2.006511241197586060e-01 -1.486150175333023071e-01 9.935612976551055908e-02 2.144961208105087280e-01 -1.260991245508193970e-01 8.679451793432235718e-02 -4.047317206859588623e-01 1.143394783139228821e-01 7.425840944051742554e-03 -8.070456981658935547e-02 -2.371787130832672119e-01 -2.371739149093627930e-01 -1.091203391551971436e-01 -1.733129471540451050e-01 2.173595726490020752e-01
-1.154838204383850098e-01 -5.287014320492744446e-02 1.661628670990467072e-02 -3.812813013792037964e-02 2.454502508044242859e-02 2.091780453920364380e-01 -8.038585633039474487e-02 -1.160009279847145081e-01 1.543961279094219208e-02 -1.749545782804489136e-01 1.230995953083038330e-01 -3.199151456356048584e-01 -3.076279163360595703e-01 8.564976602792739868e-02 -4.664952307939529419e-02 8.490443974733352661e-02 4.927022159099578857e-01 -6.664916872978210449e-02 -2.690886855125427246e-01 1.769907772541046143e-01 -9.363837540149688721e-02 -4.970244597643613815e-03 -1.708764955401420593e-02 -1.582512706518173218e-01 2.512882053852081299e-01 -2.848437428474426270e-01 -8.415815979242324829e-02 -1.348307281732559204e-01 -1.400764286518096924e-01 -2.464080452919006348e-01 6.362056825309991837e-03 1.522401720285415649e-01
-3.100712038576602936e-02 -1.571127027273178101e-01 3.798611089587211609e-02 -1.315365284681320190e-01 -5.957890674471855164e-02 2.067901939153671265e-01 1.932459026575088501e-01 -4.125375300645828247e-02 -6.941626220941543579e-02 -6.776892393827438354e-02 1.724265068769454956e-01 -1.844580620527267456e-01 -9.852273017168045044e-02 9.930083900690078735e-02 -6.188271194696426392e-02 2.998994290828704834e-01 6.954590231180191040e-02 -3.949805200099945068e-01 -8.251684904098510742e-02 6.751494109630584717e-02 8.895492553710937500e-02 8.972886204719543457e-02 4.877971708774566650e-01 2.327755466103553772e-02 -1.354753673076629639e-01 -2.671429216861724854e-01 6.817527115345001221e-02 -5.019238963723182678e-02 -3.505312800407409668e-01 -7.879364490509033203e-02 1.665904521942138672e-01 5.799723416566848755e-02
-8.839355409145355225e-02 3.258748352527618408e-02 -6.292700022459030151e-02 -3.072743713855743408e-01 2.211637049913406372e-01 1.075891330838203430e-01 1.042251288890838623e-01 -9.219723194837570190e-02 1.006967872381210327e-01 -6.940769404172897339e-02 3.890238404273986816e-01 6.236890703439712524e-02 1.298285722732543945e-01 1.119867190718650818e-01 6.248668581247329712e-02 -1.277929991483688354e-01 1.839095801115036011e-01 2.349441051483154297e-01 -1.054301857948303223e-02 -2.435136288404464722e-01 4.461620992515236139e-04 -1.206400152295827866e-02 1.429232954978942871e-01 -3.945755958557128906e-01 1.109028682112693787e-01 -2.976519465446472168e-01 -1.673610806465148926e-01 -5.994144827127456665e-02 -3.242576420307159424e-01 5.769431591033935547e-02 -1.208009272813796997e-01 -1.132215335965156555e-01
8.608262240886688232e-02 -1.749728322029113770e-01 -1.301627233624458313e-02 -2.342175990343093872e-01 5.078736692667007446e-03 -4.394613206386566162e-03 -3.048595786094665527e-01 -1.183515861630439758e-01 9.357915818691253662e-02 5.622693896293640137e-02 1.728590279817581177e-01 -2.446530386805534363e-02 -2.271824926137924194e-01 8.115076273679733276e-02 -2.877103909850120544e-02 1.035847961902618408e-01 2.737690508365631104e-01 -8.330086618661880493e-02 -2.317380309104919434e-01 3.067944943904876709e-02 -1.351078972220420837e-02 6.772256642580032349e-02 3.613597154617309570e-01 -4.068991839885711670e-01 1.538282185792922974e-01 5.653523840010166168e-03 -2.986548934131860733e-03 -6.679455284029245377e-03 -4.390099048614501953e-01 8.631490170955657959e-02 -1.515786349773406982e-01 5.873271822929382324e-02
1.121701449155807495e-01 -4.962263628840446472e-02 -2.800579071044921875e-01 -3.032722175121307373e-01 1.660862565040588379e-01 4.467905461788177490e-01 2.085988372564315796e-01 1.024937108159065247e-01 -1.095697656273841858e-02 -2.170945554971694946e-01 2.010396271944046021e-01 -3.210013508796691895e-01 -5.079606920480728149e-02 2.344322502613067627e-01 1.426464226096868515e-02 2.037225812673568726e-01 -7.902023941278457642e-02 -1.709797605872154236e-02 -7.396680861711502075e-02 8.747708052396774292e-02 1.791550070047378540e-01 2.037545889616012573e-01 -6.585622578859329224e-02 -1.373370885848999023e-01 1.156678125262260437e-01 -1.158612072467803955e-01 -3.638218715786933899e-02 -1.842252314090728760e-01 8.050335571169853210e-03 -1.003091335296630859e-01 2.331269979476928711e-01 -1.895540393888950348e-02
3.139662146568298340e-01 2.204148918390274048e-01 1.006290540099143982e-01 -1.981781870126724243e-01 1.852160394191741943e-01 8.756498247385025024e-02 5.117360502481460571e-03 -1.318366974592208862e-01 1.746068149805068970e-01 6.591502577066421509e-02 3.523887097835540771e-01 1.935182884335517883e-02 -6.804600358009338379e-02 1.743528097867965698e-01 1.801048964262008667e-01 5.578732490539550781e-02 4.653884097933769226e-02 -3.726875036954879761e-02 -2.740719914436340332e-01 1.703092455863952637e-01 1.950091123580932617e-01 -2.148795500397682190e-02 -1.513109952211380005e-01 -1.619719564914703369e-01 -1.758743822574615479e-02 -3.452039957046508789e-01 2.018041908740997314e-01 -6.187121942639350891e-02 -2.291627675294876099e-01 -3.052936792373657227e-01 8.420013636350631714e-02 4.432773962616920471e-02
5.657732859253883362e-02 -1.072875633835792542e-01 -2.557310089468955994e-02 2.367703318595886230e-01 2.173275202512741089e-01 3.819145858287811279e-01 -3.530094400048255920e-02 -8.152145147323608398e-02 2.770478725433349609e-01 -6.696389988064765930e-03 3.169493079185485840e-01 1.055931020528078079e-02 -1.873192787170410156e-01 1.689639836549758911e-01 1.846515387296676636e-01 1.587682962417602539e-01 1.870510131120681763e-01 -2.953548356890678406e-02 -2.882787585258483887e-01 1.591673120856285095e-02 2.946673929691314697e-01 1.846009492874145508e-01 4.540476202964782715e-02 -1.105559896677732468e-02 9.387490898370742798e-02 -2.405270338058471680e-01 -1.114758849143981934e-01 -7.606324274092912674e-03 -2.755982577800750732e-01 2.341536805033683777e-02 -1.671933233737945557e-01 -3.697879612445831299e-02
-6.125849485397338867e-02 -1.633196324110031128e-02 1.456992179155349731e-01 -4.025767147541046143e-01 3.013137876987457275e-01 2.779608070850372314e-01 -9.211951494216918945e-02 3.016452193260192871e-01 1.613236218690872192e-02 -1.259784698486328125e-01 9.428036957979202271e-02 -3.660794198513031006e-01 -3.564152121543884277e-02 1.834606826305389404e-01 -1.109248995780944824e-01 -2.439266294240951538e-01 7.575032860040664673e-02 -1.047106534242630005e-01 -1.738813519477844238e-01 -1.256482582539319992e-02 2.898405194282531738e-01 -1.126620098948478699e-01 6.653697788715362549e-02 -1.533026844263076782e-01 9.358530864119529724e-03 3.996979445219039917e-02 2.577961049973964691e-02 -1.810458153486251831e-01 -2.292557507753372192e-01 1.348571619018912315e-03 7.253900915384292603e-02 1.213118657469749451e-01
-8.311925083398818970e-02 -1.853800714015960693e-01 2.469770610332489014e-02 9.688606858253479004e-02 1.896306127309799194e-01 2.344830781221389771e-01 -2.108468115329742432e-01 -1.041170582175254822e-01 9.693746268749237061e-02 -1.011921986937522888e-01 1.453688740730285645e-01 -2.415559440851211548e-01 -2.618272900581359863e-01 2.138815224170684814e-01 -7.775655947625637054e-03 2.853294909000396729e-01 1.726413816213607788e-01 6.833484768867492676e-02 -2.645325660705566406e-01 1.424957513809204102e-01 -1.183929294347763062e-01 1.227081865072250366e-01 -2.902853675186634064e-02 -1.318535953760147095e-01 1.824383884668350220e-01 -2.760435938835144043e-01 -8.950571715831756592e-02 -1.254111081361770630e-01 -1.478188931941986084e-01 -4.163713753223419189e-01 -3.337520733475685120e-02 7.737902551889419556e-02
6.826897710561752319e-02 2.085610851645469666e-02 -2.062262594699859619e-01 9.743214584887027740e-03 1.069284006953239441e-01 5.619330406188964844e-01 1.094931662082672119e-01 -1.030187085270881653e-01 1.636254191398620605e-01 -1.057055816054344177e-01 3.335555791854858398e-01 -2.200849801301956177e-01 9.819254279136657715e-03 1.426264345645904541e-01 8.833820372819900513e-02 -3.720705956220626831e-02 -1.930654048919677734e-03 -1.060932409018278122e-02 -2.502733170986175537e-01 1.395844072103500366e-01 1.769448518753051758e-01 6.343725323677062988e-02 1.784251779317855835e-01 -1.990932077169418335e-01 -2.716985903680324554e-02 -2.831626534461975098e-01 -4.455136135220527649e-02 2.352829128503799438e-01 -1.707158796489238739e-02 -3.169735893607139587e-02 -1.490540951490402222e-01 1.561601161956787109e-01
-3.898596018552780151e-02 -2.253433316946029663e-01 7.344292849302291870e-02 -1.555055826902389526e-01 -8.902057260274887085e-02 1.090578883886337280e-01 1.015354692935943604e-01 -1.018857881426811218e-01 3.214591881260275841e-03 -1.341911256313323975e-01 1.986824274063110352e-01 9.446814656257629395e-02 -8.605685085058212280e-02 3.326755762100219727e-01 -1.070268079638481140e-02 8.658155053853988647e-02 -4.616395756602287292e-02 3.141969740390777588e-01 -1.234121918678283691e-01 -1.954165846109390259e-02 2.893713489174842834e-02 -1.619442366063594818e-02 1.347125917673110962e-01 -1.856617480516433716e-01 2.296495623886585236e-02 -2.351470142602920532e-01 -7.880659401416778564e-02 1.971969008445739746e-01 -4.099656045436859131e-01 2.299005240201950073e-01 -3.209366500377655029e-01 3.008063733577728271e-01
-1.281317174434661865e-01 7.518357783555984497e-02 -9.285335987806320190e-02 -3.488995432853698730e-01 1.802062094211578369e-01 3.551139235496520996e-01 2.360723465681076050e-01 -9.898707270622253418e-02 -1.986672431230545044e-01 -1.891428977251052856e-01 -4.887853190302848816e-02 -3.251236975193023682e-01 5.094017460942268372e-02 6.613505538552999496e-03 5.252846702933311462e-02 1.097696647047996521e-01 8.523875474929809570e-02 9.002239257097244263e-02 -4.701330885291099548e-02 2.734911441802978516e-01 2.061088085174560547e-01 1.264190375804901123e-01 5.282674729824066162e-02 -2.254634723067283630e-02 2.032386958599090576e-01 -2.346264570951461792e-01 -2.289748489856719971e-01 -7.829838246107101440e-02 -1.638751029968261719e-01 -2.035590410232543945e-01 -1.368320286273956299e-01 1.631371378898620605e-01
-2.421520799398422241e-01 9.599045664072036743e-02 -1.850733906030654907e-01 -8.571255952119827271e-02 2.162013761699199677e-02 4.269266426563262939e-01 -7.205024361610412598e-02 2.626554369926452637e-01 8.426941931247711182e-02 -1.823601722717285156e-01 2.946372926235198975e-01 -7.180168293416500092e-03 4.295534640550613403e-02 1.430636793375015259e-01 4.354223012924194336e-01 8.893232792615890503e-02 1.507914811372756958e-01 6.629255414009094238e-02 -2.379655092954635620e-01 -5.444078519940376282e-02 -2.091051079332828522e-02 -3.453137725591659546e-02 2.728383541107177734e-01 -9.884749352931976318e-02 -1.181900873780250549e-01 -6.991133838891983032e-02 -2.136409655213356018e-02 -5.362807586789131165e-02 -1.298812478780746460e-01 9.298533946275711060e-02 -2.470398694276809692e-01 -7.283658534288406372e-02
-2.041209340095520020e-01 -3.322593867778778076e-01 8.354333043098449707e-02 -2.000104188919067383e-01 3.336606323719024658e-01 -1.519568730145692825e-02 -7.762220222502946854e-03 -8.878390491008758545e-02 1.215533167123794556e-01 1.299503594636917114e-01 -1.058220490813255310e-02 -2.032197713851928711e-01 1.427671778947114944e-02 2.036735266447067261e-01 1.821964532136917114e-01 1.121755987405776978e-01 4.445444419980049133e-02 -1.368716061115264893e-01 -1.991458684206008911e-01 -7.988900691270828247e-02 9.408668428659439087e-02 -1.628445386886596680e-01 1.649449616670608521e-01 -6.597936153411865234e-02 2.405774146318435669e-01 -1.011981144547462463e-01 1.307533234357833862e-01 -3.416000306606292725e-01 -2.866258025169372559e-01 9.348959475755691528e-02 2.823165655136108398e-01 1.213606372475624084e-01
-1.059732660651206970e-01 -1.558871567249298096e-01 3.205136358737945557e-01 -2.394208870828151703e-02 4.983669891953468323e-02 8.290753513574600220e-02 1.578741967678070068e-01 -1.894289702177047729e-01 8.362693339586257935e-02 2.292138934135437012e-01 3.083872497081756592e-01 3.849843144416809082e-02 -1.824115216732025146e-01 1.563384532928466797e-01 1.964601278305053711e-01 -4.437800869345664978e-02 -1.475642714649438858e-02 -7.263948023319244385e-02 -3.543560206890106201e-01 8.166283369064331055e-02 1.760858446359634399e-01 1.705133467912673950e-01 -5.007562413811683655e-02 -1.202047541737556458e-01 -6.638607475906610489e-03 -1.747237592935562134e-01 2.532817423343658447e-01 -3.193113207817077637e-01 -2.680239379405975342e-01 -1.648525446653366089e-01 -1.293948590755462646e-01 9.692155569791793823e-02
-3.434719517827033997e-02 -5.722459405660629272e-02 -3.093340620398521423e-02 -9.165734983980655670e-03 9.252305328845977783e-02 2.698480188846588135e-01 -8.328299224376678467e-02 -2.036905735731124878e-01 -2.472211718559265137e-01 1.263150125741958618e-01 1.983427107334136963e-01 1.873853504657745361e-01 -2.615976929664611816e-01 1.127381920814514160e-01 6.426702439785003662e-02 -1.241673752665519714e-01 -1.103068441152572632e-01 -2.522515952587127686e-01 -2.204063534736633301e-01 -1.210994459688663483e-02 1.492926627397537231e-01 6.618325412273406982e-02 4.882553592324256897e-02 -3.666920363903045654e-01 -1.503214836120605469e-01 -2.038920223712921143e-01 -1.163791269063949585e-01 -2.905824482440948486e-01 -3.533169031143188477e-01 5.518630892038345337e-02 -8.372676372528076172e-02 1.655395627021789551e-01
1.936663836240768433e-01 -1.280148625373840332e-01 -4.021878913044929504e-02 -1.024640426039695740e-01 -1.223888993263244629e-01 3.098982572555541992e-01 -3.346902132034301758e-02 -1.315681040287017822e-01 -1.311904788017272949e-01 5.703411996364593506e-02 2.583166062831878662e-01 -3.136500120162963867e-01 4.182336106896400452e-02 8.872227370738983154e-02 1.659217625856399536e-01 1.283921152353286743e-01 1.001566052436828613e-01 2.165367640554904938e-02 -3.326799571514129639e-01 9.488690644502639771e-02 -1.552890092134475708e-01 1.832183450460433960e-01 -1.873901784420013428e-01 -2.392662018537521362e-01 3.154002428054809570e-01 -2.909191846847534180e-01 4.157886281609535217e-02 -2.494775801897048950e-01 -1.612182855606079102e-01 -1.833144016563892365e-02 1.007214337587356567e-01 2.370267920196056366e-02
-8.430661261081695557e-02 1.051562801003456116e-01 3.334500268101692200e-02 -2.371376007795333862e-01 -2.391421794891357422e-01 1.406740546226501465e-01 1.146947443485260010e-01 -3.845507800579071045e-01 3.376744091510772705e-01 -5.612396448850631714e-02 1.690230220556259155e-01 -4.883545264601707458e-02 -1.169679313898086548e-01 3.233822286128997803e-01 1.641434878110885620e-01 1.678855419158935547e-01 1.016203686594963074e-01 5.638857837766408920e-03 -1.968151628971099854e-01 -9.814244508743286133e-02 3.071658127009868622e-02 4.155719280242919922e-02 1.188615784049034119e-01 -5.632290616631507874e-02 -1.254597753286361694e-01 -3.529730141162872314e-01 1.393474042415618896e-01 1.287977844476699829e-01 -1.970626860857009888e-01 4.819283634424209595e-02 -1.735115349292755127e-01 1.966357678174972534e-01
6.472529470920562744e-02 6.081242486834526062e-02 -2.950825691223144531e-01 -1.252143085002899170e-01 1.199559196829795837e-01 2.834186255931854248e-01 -1.536007225513458252e-01 -4.631749540567398071e-02 2.240108847618103027e-01 -8.712206780910491943e-02 1.336160898208618164e-01 -8.640368282794952393e-02 4.339560121297836304e-02 -7.499866187572479248e-02 4.183932542800903320e-01 2.597965300083160400e-01 -7.656303048133850098e-02 1.902115643024444580e-01 -4.114887714385986328e-01 1.261434853076934814e-01 1.397446691989898682e-01 -2.125611752271652222e-01 1.007950678467750549e-01 -1.092770099639892578e-01 8.247004449367523193e-02 -9.527333825826644897e-02 -1.476339101791381836e-01 -1.651177555322647095e-01 -1.295362263917922974e-01 8.280130475759506226e-02 -1.679161936044692993e-01 7.001420855522155762e-02
-6.817837804555892944e-02 -1.463315486907958984e-01 -1.335546970367431641e-01 -1.295539438724517822e-01 -6.534084212034940720e-03 1.535492986440658569e-01 -3.247541487216949463e-01 -1.010744720697402954e-01 1.206774264574050903e-01 -1.184302940964698792e-02 1.981115192174911499e-01 -4.143941402435302734e-02 -1.914636790752410889e-01 8.590433746576309204e-02 -2.924382686614990234e-02 1.206493005156517029e-01 1.741135567426681519e-01 -8.988643437623977661e-02 -2.409702837467193604e-01 1.181264873594045639e-03 -7.126022875308990479e-02 5.267305765300989151e-03 4.243043363094329834e-01 -4.231935739517211914e-01 5.763731524348258972e-02 6.437724083662033081e-02 -8.744196593761444092e-02 -6.194410845637321472e-02 -4.203420579433441162e-01 2.072419784963130951e-02 -1.669008433818817139e-01 -1.673777028918266296e-02
3.329106420278549194e-02 -1.866403967142105103e-01 -7.801277190446853638e-02 -2.611758708953857422e-01 -1.834903284907341003e-02 3.570999950170516968e-02 -2.381077408790588379e-01 -5.020165070891380310e-02 1.995745673775672913e-02 -3.149684891104698181e-02 2.455114573240280151e-01 1.429023742675781250e-01 -2.505275309085845947e-01 5.702229961752891541e-02 1.892598904669284821e-02 8.725643903017044067e-02 2.313323616981506348e-01 -1.120672076940536499e-01 -2.620866298675537109e-01 -5.116880312561988831e-02 -3.129436448216438293e-02 1.783980429172515869e-02 3.822790980339050293e-01 -4.052554666996002197e-01 1.479708105325698853e-01 1.182708665728569031e-01 1.561852730810642242e-02 5.440611019730567932e-02 -4.028910994529724121e-01 -4.021007195115089417e-02 -1.360799819231033325e-01 -4.759027436375617981e-02
-1.111407801508903503e-01 -1.113490387797355652e-01 7.715693861246109009e-02 -1.787502914667129517e-01 8.614507317543029785e-02 1.819150745868682861e-01 1.800524294376373291e-01 -2.476288974285125732e-01 6.629379838705062866e-02 -1.624845266342163086e-01 3.379511535167694092e-01 1.011509671807289124e-01 1.351611465215682983e-01 1.848711259663105011e-02 -1.618306338787078857e-02 -5.023200530558824539e-03 2.200556360185146332e-02 2.016890943050384521e-01 -8.496186695992946625e-03 -1.406377702951431274e-01 2.557179033756256104e-01 2.527859807014465332e-01 5.717166885733604431e-02 -3.459819257259368896e-01 -1.151868849992752075e-01 -1.833531856536865234e-01 -7.962384074926376343e-02 -2.198692858219146729e-01 -1.712812930345535278e-01 -2.428137809038162231e-01 -6.495333462953567505e-02 3.487019240856170654e-01
6.864636391401290894e-02 -3.573473542928695679e-02 -2.252841591835021973e-01 -3.913895413279533386e-02 8.509775996208190918e-02 2.393476963043212891e-01 -2.936868928372859955e-02 5.723167210817337036e-03 4.916421696543693542e-02 -3.302479453850537539e-04 2.177275866270065308e-01 1.623455993831157684e-02 -1.103459671139717102e-01 2.726102769374847412e-01 -2.279202044010162354e-01 1.901612430810928345e-01 -9.895449504256248474e-03 -2.379535883665084839e-01 -2.074197828769683838e-01 8.085766434669494629e-02 1.126024946570396423e-01 -9.329052269458770752e-02 -1.107794120907783508e-01 -2.238852232694625854e-01 1.009952425956726074e-01 2.461366821080446243e-03 -1.489229351282119751e-01 -2.868692874908447266e-01 -3.418782353401184082e-01 2.092229574918746948e-02 -3.369803130626678467e-01 3.405904173851013184e-01
-7.634893059730529785e-02 -6.722983717918395996e-02 -3.116077482700347900e-01 4.259948059916496277e-02 1.066066995263099670e-01 1.112427636981010437e-01 2.220908701419830322e-01 1.873116940259933472e-01 6.196123734116554260e-02 -1.661082208156585693e-01 4.154046177864074707e-01 7.051535882055759430e-03 -4.831530526280403137e-02 6.004810333251953125e-02 2.812782302498817444e-02 2.442965358495712280e-01 1.232488304376602173e-01 9.968490153551101685e-02 -3.590209484100341797e-01 -1.633570529520511627e-02 -2.019118890166282654e-02 3.361719250679016113e-01 -4.979400429874658585e-03 -9.383439272642135620e-02 1.111892163753509521e-01 -2.356927841901779175e-02 1.276997625827789307e-01 -9.081303328275680542e-02 -2.310937196016311646e-01 -1.452485769987106323e-01 1.422687619924545288e-01 3.215264081954956055e-01
-5.256121978163719177e-02 -2.380993589758872986e-02 -2.120447531342506409e-02 -1.940578520298004150e-01 -2.434375323355197906e-02 1.773321181535720825e-01 1.146995499730110168e-01 -7.411321997642517090e-02 1.362458020448684692e-01 -2.457191795110702515e-01 3.312929272651672363e-01 6.641190499067306519e-02 -2.052049189805984497e-01 1.381891369819641113e-01 -1.889966055750846863e-02 6.657730042934417725e-02 -1.802486926317214966e-01 3.636624813079833984e-01 -4.254997894167900085e-02 1.479792892932891846e-01 2.316145598888397217e-01 -2.948620617389678955e-01 2.488777935504913330e-01 -2.767266035079956055e-01 1.030264124274253845e-01 -4.196762666106224060e-02 -1.445726007223129272e-01 -2.820030152797698975e-01 -2.123590558767318726e-01 -2.282026410102844238e-02 5.473158136010169983e-02 1.407214999198913574e-01
1.553800106048583984e-01 -1.879398077726364136e-01 -1.191914454102516174e-02 4.595690220594406128e-02 2.824949920177459717e-01 1.616365313529968262e-01 9.721294790506362915e-02 -9.188741445541381836e-02 7.046935707330703735e-02 -3.290763795375823975e-01 -1.697736382484436035e-01 -2.201363742351531982e-01 -2.823709547519683838e-01 2.337788045406341553e-01 1.820567846298217773e-01 3.389820083975791931e-02 -1.388336420059204102e-01 1.081467326730489731e-02 -9.626284008845686913e-04 -5.438628792762756348e-02 -1.647862344980239868e-01 2.035954147577285767e-01 2.492019534111022949e-01 -3.745963871479034424e-01 5.651716887950897217e-02 -1.672855913639068604e-01 -3.948111459612846375e-02 -2.923780977725982666e-01 -2.031558305025100708e-01 1.483765523880720139e-02 3.336755186319351196e-02 3.209022060036659241e-02
1.101297065615653992e-01 1.432758867740631104e-01 2.762291394174098969e-02 -1.891364455223083496e-01 2.658937275409698486e-01 3.937548398971557617e-01 -1.346013247966766357e-01 -1.527763158082962036e-01 6.576336920261383057e-02 -2.996314167976379395e-01 2.326060459017753601e-02 -9.273181855678558350e-02 -3.177588284015655518e-01 4.877762123942375183e-02 1.771821230649948120e-01 -8.999369107186794281e-03 2.776777930557727814e-02 -1.328691244125366211e-01 2.373390272259712219e-02 -2.358628213405609131e-01 -1.263303011655807495e-01 -5.351613834500312805e-02 7.357794046401977539e-02 -3.229496181011199951e-01 -2.213824167847633362e-02 -2.594016194343566895e-01 1.720495522022247314e-01 -2.160228490829467773e-01 1.533731073141098022e-02 -6.836116313934326172e-03 1.668183207511901855e-01 2.241179943084716797e-01
-2.588608488440513611e-02 -8.354310691356658936e-02 -2.648895792663097382e-02 1.585420221090316772e-01 -7.946360111236572266e-02 2.682139277458190918e-01 -7.885593920946121216e-02 -1.883753091096878052e-01 -3.283851146697998047e-01 -7.515665143728256226e-02 9.610030055046081543e-02 -4.001450538635253906e-02 -2.270281314849853516e-03 3.036603033542633057e-01 1.764538884162902832e-01 1.011751741170883179e-01 -1.881804466247558594e-01 -2.692583799362182617e-01 -3.941724896430969238e-01 4.591503739356994629e-02 2.216148227453231812e-01 3.908133506774902344e-02 1.611339300870895386e-01 -1.190978065133094788e-01 -6.106673181056976318e-02 1.479977648705244064e-02 4.565956071019172668e-02 -3.151858448982238770e-01 -2.417087256908416748e-01 -1.143414229154586792e-01 -2.311577647924423218e-01 4.647942632436752319e-02
-1.929895579814910889e-01 5.454771220684051514e-03 -1.032313406467437744e-01 -3.525452911853790283e-01 -1.028622463345527649e-01 2.878224253654479980e-01 -2.149208635091781616e-02 4.464507848024368286e-02 -1.956922411918640137e-01 -6.728025525808334351e-02 3.674636483192443848e-01 6.265601515769958496e-02 -1.149735078215599060e-01 2.583124637603759766e-01 8.176352083683013916e-02 -3.224207758903503418e-01 -3.129386529326438904e-02 -1.099950596690177917e-01 -7.038953155279159546e-02 2.017105519771575928e-01 2.507626414299011230e-01 -1.190561335533857346e-02 -1.991465501487255096e-02 -1.642366638407111168e-03 1.249039471149444580e-01 -2.964377701282501221e-01 1.466130018234252930e-01 -2.266021072864532471e-01 -4.807761404663324356e-03 -2.295408844947814941e-01 -2.490102685987949371e-02 8.800812810659408569e-02
-1.496905833482742310e-01 -1.670127362012863159e-01 -6.013088300824165344e-02 -1.017802208662033081e-02 1.582551896572113037e-01 4.473713338375091553e-01 3.848497942090034485e-02 -2.873498015105724335e-02 1.877994984388351440e-01 8.371161669492721558e-02 1.553882360458374023e-01 -1.334457844495773315e-01 -6.083437800407409668e-02 -9.691591560840606689e-02 2.926641516387462616e-02 -1.595943272113800049e-01 -1.639768928289413452e-01 -1.829980015754699707e-01 2.086148224771022797e-02 1.868802867829799652e-02 1.994772106409072876e-01 -5.529705062508583069e-02 1.996058970689773560e-01 -2.796295583248138428e-01 6.454173475503921509e-03 4.202702268958091736e-02 -5.352072045207023621e-02 -9.970666840672492981e-03 -3.652827143669128418e-01 3.302201330661773682e-01 -2.702107429504394531e-01 2.291947305202484131e-01
-1.909700483083724976e-01 2.024851888418197632e-01 -1.810152828693389893e-02 -2.477597445249557495e-01 1.806755661964416504e-01 2.114702165126800537e-01 -1.869531124830245972e-01 2.228083275258541107e-02 2.921397984027862549e-01 -3.353468477725982666e-01 -1.032221596688032150e-02 -3.443908095359802246e-01 -2.084946185350418091e-01 7.444959878921508789e-02 -2.814535051584243774e-02 -4.865102004259824753e-03 2.975521795451641083e-02 -1.259258240461349487e-01 -1.455578953027725220e-01 5.828369874507188797e-03 1.215724796056747437e-01 1.397478878498077393e-01 1.705060601234436035e-01 9.083505719900131226e-02 4.967581108212471008e-02 -1.297187209129333496e-01 1.342390775680541992e-01 1.453355606645345688e-02 -1.735075563192367554e-01 4.890027642250061035e-02 1.253751367330551147e-01 4.316545426845550537e-01
1.647625118494033813e-01 -2.076411098241806030e-01 -5.095459520816802979e-02 -3.281968832015991211e-01 8.031121455132961273e-03 3.926595300436019897e-02 -2.265044301748275757e-01 -8.898484520614147186e-03 2.003298848867416382e-01 -3.138491883873939514e-02 6.631600111722946167e-02 1.308809965848922729e-01 8.099960535764694214e-02 1.999880671501159668e-01 1.316879689693450928e-01 5.726871266961097717e-02 2.749989330768585205e-01 2.579660154879093170e-02 -1.620710641145706177e-01 2.046495676040649414e-01 1.634730547666549683e-01 4.608047753572463989e-02 2.885119318962097168e-01 -2.682569026947021484e-01 8.896293491125106812e-02 -1.230742186307907104e-01 -1.453465372323989868e-01 -2.439381629228591919e-01 -3.307652473449707031e-01 1.724650114774703979e-01 -2.543303370475769043e-01 -2.457269839942455292e-02
-1.023038178682327271e-01 -2.248488366603851318e-02 -1.203690767288208008e-01 -2.861873209476470947e-01 3.388893306255340576e-01 3.190471231937408447e-01 -1.102611720561981201e-01 -4.110241681337356567e-02 -2.010388076305389404e-01 -1.082881465554237366e-01 -5.094656371511518955e-04 -2.123782783746719360e-01 -3.017635643482208252e-01 2.808131463825702667e-02 1.479896157979965210e-01 3.373547792434692383e-01 -5.319009348750114441e-02 -1.336825340986251831e-01 1.562978513538837433e-02 1.254456192255020142e-01 -3.213916346430778503e-02 4.410929977893829346e-02 -1.463234703987836838e-02 -2.815466821193695068e-01 2.878243103623390198e-02 -8.494888991117477417e-02 3.450686931610107422e-01 -6.264702230691909790e-02 -1.682728826999664307e-01 1.917735040187835693e-01 -9.166089445352554321e-02 1.169062107801437378e-01
2.028072774410247803e-01 -1.812321245670318604e-01 -7.569079101085662842e-02 1.083101779222488403e-01 2.823986709117889404e-01 3.099077045917510986e-01 2.236755341291427612e-01 -1.001454889774322510e-01 -1.579839438199996948e-01 -4.985986649990081787e-02 1.528466790914535522e-01 -1.944402754306793213e-01 -1.893587261438369751e-01 1.222166717052459717e-01 2.147638648748397827e-01 1.596815884113311768e-01 -2.384520918130874634e-01 -5.312403198331594467e-03 -1.914895027875900269e-01 2.336826771497726440e-01 -7.544500753283500671e-03 2.023689635097980499e-02 -1.311823725700378418e-02 -4.204552173614501953e-01 1.391271203756332397e-01 -1.601277589797973633e-01 1.704599410295486450e-01 -1.349675059318542480e-01 -1.892313063144683838e-01 7.076074928045272827e-02 4.747018590569496155e-02 2.755600959062576294e-02
-6.282792240381240845e-02 -4.085734188556671143e-01 -1.694744974374771118e-01 1.714728474617004395e-01 2.020224332809448242e-01 2.139969021081924438e-01 -7.753354310989379883e-02 8.914266526699066162e-02 9.780728258192539215e-03 1.277722418308258057e-01 3.155983090400695801e-01 3.517670556902885437e-02 -3.443472087383270264e-02 1.215424239635467529e-01 2.286009192466735840e-01 1.372277885675430298e-01 1.275828182697296143e-01 -1.192873120307922363e-01 -5.031181871891021729e-02 1.528499424457550049e-01 6.003773957490921021e-02 4.665151536464691162e-01 7.222739607095718384e-02 -1.266750693321228027e-01 -5.029190331697463989e-02 -8.278547227382659912e-02 1.602901071310043335e-01 -6.565874069929122925e-02 -1.569369435310363770e-01 -1.374649703502655029e-01 -6.355708837509155273e-02 2.833082973957061768e-01
-3.289311379194259644e-02 -1.278154402971267700e-01 1.728020757436752319e-01 -3.885804116725921631e-01 2.120138406753540039e-01 2.653819620609283447e-01 -1.306681334972381592e-01 -1.310368925333023071e-01 3.002688102424144745e-02 2.414026856422424316e-02 -6.706669926643371582e-02 -1.329352408647537231e-01 9.288698434829711914e-02 1.765855997800827026e-01 1.077267602086067200e-01 1.846521198749542236e-01 2.023589424788951874e-02 -3.227698206901550293e-01 -3.537281751632690430e-01 -1.562119126319885254e-01 -1.300510913133621216e-01 -6.050300970673561096e-02 2.779051959514617920e-01 1.132169272750616074e-02 1.585525870323181152e-01 -1.543913036584854126e-01 2.452567219734191895e-01 -1.520086228847503662e-01 -1.306691765785217285e-01 7.798302918672561646e-02 1.560750752687454224e-01 1.055479124188423157e-01
-6.633383035659790039e-02 -5.256671085953712463e-02 8.667182922363281250e-02 -4.662168622016906738e-01 2.888330072164535522e-02 4.547566920518875122e-02 -1.127139031887054443e-01 -9.504453092813491821e-02 1.502183377742767334e-01 6.147614866495132446e-02 6.972851604223251343e-02 -6.074421107769012451e-02 -9.195412695407867432e-02 1.165801808238029480e-01 1.963193714618682861e-01 9.308297932147979736e-02 1.693236231803894043e-01 1.849283277988433838e-01 2.844297140836715698e-02 -1.263422071933746338e-01 2.082685679197311401e-01 -1.709498465061187744e-01 -1.375022828578948975e-01 -3.378804028034210205e-01 -2.577052414417266846e-01 -1.633607745170593262e-01 3.029534816741943359e-01 -1.608925908803939819e-01 -1.294803321361541748e-01 -2.037809491157531738e-01 -1.327760964632034302e-01 2.591907680034637451e-01
2.651689648628234863e-01 2.006260305643081665e-01 1.235359609127044678e-01 -1.785541623830795288e-01 2.644590437412261963e-01 1.491463631391525269e-01 -1.412413567304611206e-01 -1.876931637525558472e-01 -1.264760037884116173e-03 1.883043199777603149e-01 3.216578960418701172e-01 1.033524423837661743e-01 -1.698893159627914429e-01 2.543651759624481201e-01 4.111657142639160156e-01 1.910836398601531982e-01 1.864478588104248047e-01 1.130241714417934418e-02 -2.149068862199783325e-01 1.101858019828796387e-01 -1.390139479190111160e-02 -7.497659325599670410e-02 6.842424720525741577e-02 -1.625008136034011841e-01 5.761550739407539368e-02 -2.156152725219726562e-01 -9.579131007194519043e-02 -9.032747149467468262e-02 -2.063818871974945068e-01 -6.938761472702026367e-02 -1.579280127771198750e-03 -3.893993049860000610e-02
-1.562085151672363281e-01 -8.309093117713928223e-02 -1.831264346837997437e-01 -1.571432352066040039e-01 1.678716987371444702e-01 4.166847169399261475e-01 -1.119541227817535400e-01 4.944672062993049622e-02 -1.045295153744518757e-03 -1.606414914131164551e-01 1.813975423574447632e-01 1.284345835447311401e-01 -2.922276407480239868e-02 -2.626784741878509521e-01 2.068870365619659424e-01 1.728519052267074585e-01 3.242602199316024780e-02 7.684802263975143433e-02 -3.407392799854278564e-01 2.658680826425552368e-02 4.262269437313079834e-01 -1.265987157821655273e-01 6.389651447534561157e-02 -1.610491871833801270e-01 5.202568322420120239e-02 -2.062911391258239746e-01 5.960824340581893921e-02 6.436350941658020020e-02 -7.075767964124679565e-02 -1.335784047842025757e-01 -1.674252897500991821e-01 1.435807794332504272e-01
3.083687722682952881e-01 -1.757903844118118286e-01 -2.073260396718978882e-02 -3.128614723682403564e-01 3.186655342578887939e-01 1.275733113288879395e-01 1.711274534463882446e-01 -4.485084861516952515e-02 6.832645088434219360e-02 -1.327773034572601318e-01 1.846252083778381348e-01 -3.787725418806076050e-02 -2.885463237762451172e-01 1.315333992242813110e-01 4.721254482865333557e-02 -1.439197920262813568e-02 -2.665433660149574280e-02 -1.702304556965827942e-02 -1.541616767644882202e-01 2.791154980659484863e-01 -1.793637722730636597e-01 -5.640046671032905579e-02 1.359306871891021729e-01 -2.444569170475006104e-01 2.096310630440711975e-02 -1.879463791847229004e-01 3.150271624326705933e-02 -3.567430973052978516e-01 -9.577772021293640137e-02 2.004443407058715820e-01 7.841031998395919800e-02 1.731437742710113525e-01
9.942649304866790771e-02 -2.329200357198715210e-01 -1.489048153162002563e-01 -2.393887042999267578e-01 2.424636855721473694e-03 1.326322257518768311e-01 2.397398948669433594e-01 2.496051415801048279e-02 -1.568630635738372803e-01 -5.394372623413801193e-03 2.315655797719955444e-01 -7.665223628282546997e-02 1.766152530908584595e-01 -3.968659043312072754e-02 -1.441072970628738403e-01 2.285437583923339844e-01 1.986043304204940796e-01 -2.615443766117095947e-01 -1.306006759405136108e-01 1.242291331291198730e-01 4.130005836486816406e-02 4.960571229457855225e-02 4.638129174709320068e-01 -6.362847238779067993e-02 -1.215760409832000732e-02 -2.555536031723022461e-01 2.163806259632110596e-01 5.212998017668724060e-03 -3.166955709457397461e-01 -1.016835868358612061e-01 -2.063551731407642365e-02 6.120992079377174377e-02
1.312897056341171265e-01 -2.482725083827972412e-01 -9.475642442703247070e-02 -6.738494336605072021e-02 3.004193007946014404e-01 2.799621224403381348e-01 -3.861048445105552673e-02 -8.952326327562332153e-02 -7.767621427774429321e-03 -2.611580193042755127e-01 1.563729345798492432e-01 1.121115013957023621e-01 -2.517298460006713867e-01 2.469525337219238281e-01 6.780046969652175903e-02 -2.253452986478805542e-01 -4.201631620526313782e-02 -1.904176920652389526e-01 -3.256524503231048584e-01 -3.264040220528841019e-03 4.982951655983924866e-02 2.834234386682510376e-02 1.129911001771688461e-02 -3.170705139636993408e-01 -8.185267448425292969e-02 -1.902857720851898193e-01 8.199718594551086426e-02 -3.395585119724273682e-01 -1.538383066654205322e-01 3.011949360370635986e-02 8.208644390106201172e-02 1.328579802066087723e-02
1.523951347917318344e-02 -1.764795184135437012e-01 2.118031531572341919e-01 -4.505856633186340332e-01 -3.722886368632316589e-02 1.339907497167587280e-01 1.125010922551155090e-01 7.096530497074127197e-02 -3.063038736581802368e-02 -4.798357561230659485e-02 2.679030895233154297e-01 -1.947859525680541992e-01 6.221029534935951233e-02 3.497308492660522461e-01 -2.011415362358093262e-02 2.985282242298126221e-01 7.937861979007720947e-02 -2.625032663345336914e-01 -2.404536902904510498e-01 1.048308834433555603e-01 1.863720417022705078e-01 2.598583102226257324e-01 -1.158698126673698425e-01 -1.291069239377975464e-01 2.064066380262374878e-02 1.801802590489387512e-02 -1.032163351774215698e-01 -1.928620189428329468e-01 -1.046900525689125061e-01 3.428313881158828735e-02 -1.110207587480545044e-01 7.490152865648269653e-02
4.119179546833038330e-01 -1.712256222963333130e-01 -8.453667908906936646e-02 -3.125212788581848145e-01 2.705261483788490295e-02 3.730269670486450195e-01 -5.334130302071571350e-02 -2.671442627906799316e-01 -1.340920384973287582e-02 6.090544164180755615e-02 1.980280578136444092e-01 -1.314551220275461674e-03 1.040873005986213684e-01 1.031203493475914001e-01 4.741445928812026978e-02 2.960638105869293213e-01 -1.936304122209548950e-01 -1.183719187974929810e-02 -2.372837215662002563e-01 -2.229723520576953888e-02 -4.415146261453628540e-02 1.945536285638809204e-01 8.533367514610290527e-02 -1.962856352329254150e-01 1.494179069995880127e-01 5.583500489592552185e-02 8.480387181043624878e-02 -2.736215591430664062e-01 -1.252062916755676270e-01 4.233246296644210815e-02 -1.313690394163131714e-01 -7.312291860580444336e-02
1.491270065307617188e-01 -4.337614178657531738e-01 -1.070617660880088806e-01 -1.645894944667816162e-01 1.536400616168975830e-01 2.350942939519882202e-01 -1.719500124454498291e-01 -2.999896109104156494e-01 -1.526362895965576172e-01 -9.087832272052764893e-02 -8.607523632235825062e-04 -2.063297331333160400e-01 1.095665842294692993e-01 1.779882907867431641e-01 2.049559056758880615e-01 3.457001447677612305e-01 -1.501177102327346802e-01 -1.666611582040786743e-01 -1.820198595523834229e-01 3.849708661437034607e-02 1.027162745594978333e-01 1.711902618408203125e-01 -4.157995339483022690e-03 -2.450792342424392700e-01 4.962244257330894470e-02 -1.228554919362068176e-01 1.245716735720634460e-01 -9.997258335351943970e-02 -9.188234806060791016e-02 1.129848808050155640e-01 -1.438484489917755127e-01 -5.885656177997589111e-02
-8.008202537894248962e-03 -1.393073350191116333e-01 -1.003852952271699905e-02 -3.388458192348480225e-01 -1.406378298997879028e-01 1.184668764472007751e-01 -6.805139034986495972e-02 -5.683831870555877686e-02 1.216235235333442688e-01 -2.332193404436111450e-01 1.673553884029388428e-01 8.203595876693725586e-02 1.311530321836471558e-01 2.491123676300048828e-01 5.117746442556381226e-02 -2.420167997479438782e-02 2.093347758054733276e-01 1.944940984249114990e-01 -1.441858559846878052e-01 3.516478091478347778e-02 2.063890248537063599e-01 -9.278202801942825317e-02 1.162556186318397522e-01 -3.230396509170532227e-01 -3.050978668034076691e-02 -8.098094910383224487e-02 -8.303783833980560303e-02 -2.066804915666580200e-01 -3.829796910285949707e-01 1.148695647716522217e-01 -3.162506520748138428e-01 -2.186756879091262817e-01
-1.362889558076858521e-01 -7.153077423572540283e-02 2.364552207291126251e-02 -3.730650246143341064e-01 -8.263751864433288574e-02 2.669284939765930176e-01 1.313106715679168701e-01 2.221228778362274170e-01 -1.023798212409019470e-01 -2.794361412525177002e-01 1.031982004642486572e-01 6.216351315379142761e-02 -1.388411521911621094e-01 1.507668644189834595e-01 -8.523228764533996582e-02 1.029556989669799805e-01 -5.729587282985448837e-03 3.072665631771087646e-02 -2.277324348688125610e-01 -1.666307598352432251e-01 6.449372321367263794e-02 1.731802523136138916e-01 -9.332229942083358765e-02 -2.760655991733074188e-02 7.597392052412033081e-02 -2.630667686462402344e-01 -9.278862923383712769e-02 2.390935122966766357e-01 -4.603754580020904541e-01 -1.198108959943056107e-02 -3.522815555334091187e-02 2.250561267137527466e-01
-2.167127281427383423e-01 -1.030393987894058228e-01 6.087053194642066956e-02 -3.589700460433959961e-01 1.037190333008766174e-01 1.872546225786209106e-01 1.259765177965164185e-01 3.689337074756622314e-01 -3.161210566759109497e-02 -1.139475405216217041e-01 5.581184849143028259e-02 -5.163656175136566162e-02 -1.097056046128273010e-01 1.809740662574768066e-01 -1.939600557088851929e-01 1.163833290338516235e-01 1.646088808774948120e-01 -1.577838808298110962e-01 -3.587835729122161865e-01 -6.271430850028991699e-02 -8.759797364473342896e-02 -2.865202841348946095e-04 9.017793834209442139e-02 -1.442849040031433105e-01 2.537567615509033203e-01 -3.155348598957061768e-01 -8.666364476084709167e-03 1.082599163055419922e-02 -5.048520863056182861e-02 3.905886318534612656e-03 5.005183815956115723e-02 3.253335952758789062e-01
1.385132670402526855e-01 -3.559091687202453613e-01 2.452819198369979858e-01 -1.999665498733520508e-01 1.459010541439056396e-01 2.927398979663848877e-01 -9.047735482454299927e-02 -7.530146092176437378e-02 -2.517511844635009766e-01 -1.683801412582397461e-02 1.444044858217239380e-01 -1.433670800179243088e-02 7.736463844776153564e-02 1.859536617994308472e-01 -7.569022476673126221e-02 2.129948586225509644e-01 -8.142039179801940918e-02 -1.574893295764923096e-01 -2.099080979824066162e-01 2.227750793099403381e-02 1.147097647190093994e-01 3.405824899673461914e-01 3.560933470726013184e-02 -2.815932035446166992e-01 2.029832154512405396e-01 -2.247187495231628418e-01 7.443088293075561523e-02 -2.365122884511947632e-01 -2.284686267375946045e-02 -7.816973328590393066e-02 5.521463975310325623e-02 9.058261662721633911e-02
-3.327436745166778564e-02 1.777271032333374023e-01 1.172816455364227295e-01 7.379173184745013714e-04 7.704655826091766357e-02 2.467768490314483643e-01 -9.349275380373001099e-02 6.753300875425338745e-02 1.987498998641967773e-01 -2.864314913749694824e-01 5.172792673110961914e-01 -7.024912536144256592e-02 -4.346662200987339020e-03 1.699786335229873657e-01 9.147033840417861938e-02 1.111194491386413574e-02 7.271097600460052490e-02 1.876079142093658447e-01 -3.433039784431457520e-01 -1.873626261949539185e-01 1.280685216188430786e-01 1.282517041545361280e-04 7.910383492708206177e-02 -1.982430815696716309e-01 -9.767720103263854980e-02 -2.122480422258377075e-01 1.307298094034194946e-01 -1.960419565439224243e-01 -7.238369435071945190e-02 -1.495765149593353271e-01 -1.424259990453720093e-01 1.689345687627792358e-01
2.756806276738643646e-02 -1.072100326418876648e-01 2.104012370109558105e-01 -3.361719250679016113e-01 1.265221089124679565e-01 1.856121718883514404e-01 -1.663765162229537964e-01 -1.063359230756759644e-01 -3.861816227436065674e-02 -1.800624430179595947e-01 -1.109309867024421692e-01 -7.267773151397705078e-02 4.924548417329788208e-02 3.041998744010925293e-01 9.694109112024307251e-02 1.300377994775772095e-01 8.636707812547683716e-02 -3.741848468780517578e-01 -2.022526413202285767e-01 -1.475407332181930542e-01 1.082077063620090485e-02 -1.725952178239822388e-01 1.598441302776336670e-01 -5.837031826376914978e-02 2.031678557395935059e-01 -2.407901585102081299e-01 2.282466292381286621e-01 -6.478602439165115356e-02 -2.975115180015563965e-01 9.008949249982833862e-02 1.955787986516952515e-01 9.382656961679458618e-02
5.668599158525466919e-02 1.724630966782569885e-02 -1.934824436902999878e-01 -2.729945182800292969e-01 1.891742497682571411e-01 2.790966033935546875e-01 1.608132570981979370e-01 5.178785696625709534e-02 1.441621035337448120e-01 -6.683688610792160034e-02 -8.564539253711700439e-02 -3.038889467716217041e-01 -2.349715232849121094e-01 4.163904488086700439e-01 9.936290234327316284e-02 2.205229550600051880e-01 -9.125581383705139160e-02 -1.545355319976806641e-01 3.813930973410606384e-02 -4.239552840590476990e-02 2.942156791687011719e-01 -6.095255911350250244e-02 2.497703135013580322e-01 -1.075726449489593506e-01 9.397992491722106934e-02 8.438496291637420654e-02 1.628033816814422607e-01 6.875706464052200317e-02 -1.576237976551055908e-01 -1.405843943357467651e-01 1.658303886651992798e-01 1.062224656343460083e-01
-4.856204241514205933e-02 -2.282098680734634399e-01 -9.968257695436477661e-02 -1.382275670766830444e-01 -1.261394917964935303e-01 2.722235769033432007e-02 -1.100852619856595993e-02 -1.863969862461090088e-01 7.857446372509002686e-02 -1.554709821939468384e-01 2.495794594287872314e-01 1.428345143795013428e-01 -1.370808631181716919e-01 2.807726263999938965e-01 -1.563524641096591949e-02 -3.147659450769424438e-02 -5.486488342285156250e-02 1.459991782903671265e-01 -1.744167506694793701e-01 -1.186917442828416824e-02 2.949257493019104004e-01 3.662280738353729248e-02 -2.259812131524085999e-02 -4.102113842964172363e-01 2.450259402394294739e-02 -2.149984836578369141e-01 -1.476980894804000854e-01 -7.339741289615631104e-02 -2.482839524745941162e-01 7.260641455650329590e-02 -3.227076232433319092e-01 3.098824322223663330e-01
-3.428673744201660156e-02 -1.253055222332477570e-02 -3.406291082501411438e-02 -4.145670533180236816e-01 -5.839498341083526611e-02 1.168217957019805908e-01 -9.735249727964401245e-02 3.766179434023797512e-04 5.662597715854644775e-02 1.087257936596870422e-01 9.454914927482604980e-02 -1.514908522367477417e-01 -3.160612657666206360e-02 5.617178976535797119e-02 2.933647334575653076e-01 2.725413441658020020e-02 7.060096412897109985e-02 5.376487225294113159e-02 1.903374046087265015e-01 -3.245996832847595215e-01 2.287656962871551514e-01 -1.059952378273010254e-01 -1.203347668051719666e-01 -3.303086459636688232e-01 -4.067602008581161499e-02 -2.121940553188323975e-01 2.700270153582096100e-02 -7.601542025804519653e-02 -3.239604532718658447e-01 5.404754728078842163e-02 -2.216458320617675781e-01 3.382623791694641113e-01
5.536916479468345642e-02 -8.066669851541519165e-02 -1.011189073324203491e-01 -5.197197943925857544e-02 -2.771277725696563721e-02 3.863510191440582275e-01 5.571621470153331757e-03 -1.429840177297592163e-01 1.363372355699539185e-01 -1.441047638654708862e-01 1.251174211502075195e-01 -1.164155006408691406e-01 -7.444772124290466309e-02 -1.235233694314956665e-01 1.046348512172698975e-01 9.937034919857978821e-03 -1.396112591028213501e-01 1.649537533521652222e-01 -2.731923162937164307e-01 2.053798288106918335e-01 3.277117311954498291e-01 -2.897881269454956055e-01 2.507830262184143066e-01 -2.605937719345092773e-01 1.150326207280158997e-01 -3.138099312782287598e-01 1.200872510671615601e-01 1.461657881736755371e-01 -7.855752855539321899e-02 -1.035187989473342896e-01 -2.247782647609710693e-01 -7.736448198556900024e-02
-4.327024891972541809e-02 -1.541018337011337280e-01 1.616822369396686554e-02 -2.317358739674091339e-02 -8.990827947854995728e-02 1.930345743894577026e-01 -5.372719839215278625e-02 8.972381055355072021e-02 -1.165079474449157715e-01 -4.145158082246780396e-02 4.197293221950531006e-01 -2.982832491397857666e-01 2.911325171589851379e-02 2.902957499027252197e-01 1.448676884174346924e-01 2.030058652162551880e-01 9.319137781858444214e-02 -8.713839203119277954e-02 -3.189446330070495605e-01 -2.279096692800521851e-01 3.276470676064491272e-02 -4.023599624633789062e-02 -1.407919228076934814e-01 9.333827346563339233e-02 -1.405623406171798706e-01 -1.292425692081451416e-01 2.423556894063949585e-01 -3.162123858928680420e-01 -2.381416410207748413e-01 -9.986315667629241943e-02 1.592638194561004639e-01 -3.366981446743011475e-02
1.230301856994628906e-01 -2.317222952842712402e-01 -8.055923879146575928e-02 -1.029044166207313538e-01 -1.090010926127433777e-01 2.590891718864440918e-01 3.899542987346649170e-02 -1.798194646835327148e-01 1.806808561086654663e-01 -2.038276046514511108e-01 1.883528232574462891e-01 -9.790080040693283081e-02 -8.969230204820632935e-02 8.910356555134057999e-04 -1.140515506267547607e-01 -3.596941381692886353e-02 -2.303163558244705200e-01 2.472617477178573608e-01 -2.613722383975982666e-01 2.588385045528411865e-01 1.701240092515945435e-01 -2.140128612518310547e-01 1.940866857767105103e-01 -3.766539096832275391e-01 2.211477756500244141e-01 -1.644104570150375366e-01 9.755960851907730103e-02 6.299222260713577271e-02 -1.321311593055725098e-01 -1.562872529029846191e-01 -1.247911453247070312e-01 9.469448029994964600e-02
2.065258324146270752e-01 -1.934748888015747070e-01 -2.066417634487152100e-01 -2.330751419067382812e-01 3.862212300300598145e-01 2.832055687904357910e-01 -1.407346576452255249e-01 -1.179539188742637634e-01 -9.113278239965438843e-02 -2.085414677858352661e-01 -4.517570137977600098e-02 6.935985386371612549e-02 1.019555050879716873e-02 7.266060262918472290e-02 -8.328957110643386841e-02 7.300516217947006226e-02 -1.293522715568542480e-01 8.639577776193618774e-03 -3.016388714313507080e-01 -3.105082549154758453e-02 3.612714260816574097e-02 -1.455544587224721909e-02 -8.122676610946655273e-02 -1.785697937011718750e-01 -1.765192896127700806e-01 -2.879195846617221832e-02 1.384110599756240845e-01 -3.567261695861816406e-01 -2.670560479164123535e-01 -7.443990558385848999e-03 -2.777366340160369873e-01 -8.849498629570007324e-02
1.716982200741767883e-02 -5.735983327031135559e-02 -1.454210281372070312e-01 -4.830420017242431641e-02 1.023895964026451111e-01 5.359627604484558105e-01 2.979179620742797852e-01 2.797476015985012054e-02 1.030070930719375610e-01 1.686397641897201538e-01 2.901849746704101562e-01 -2.697080969810485840e-01 -3.291594563052058220e-03 3.644797950983047485e-02 9.425073862075805664e-02 -1.227767020463943481e-01 9.019929915666580200e-02 2.396384626626968384e-01 -2.619597315788269043e-01 1.182505339384078979e-01 9.146883338689804077e-02 -5.082396417856216431e-02 1.824969798326492310e-01 -2.936673164367675781e-01 2.328260242938995361e-02 -9.036073833703994751e-02 -4.525884985923767090e-02 -4.412314668297767639e-02 -1.702116429805755615e-01 1.154727581888437271e-02 -2.076121270656585693e-01 -2.804659120738506317e-02
-1.054936870932579041e-01 1.360283344984054565e-01 1.148982904851436615e-02 -4.059597849845886230e-01 -1.398888677358627319e-01 2.140160948038101196e-01 7.485005259513854980e-02 1.342767942696809769e-02 9.938441962003707886e-02 -4.447842016816139221e-02 1.376196835190057755e-02 -1.075981408357620239e-01 -6.870976090431213379e-02 -1.058271601796150208e-01 3.483909964561462402e-01 2.380270212888717651e-01 -1.507843732833862305e-01 1.218024268746376038e-01 -2.129395455121994019e-01 2.337194792926311493e-02 2.576283514499664307e-01 -6.487275939434766769e-03 2.279987633228302002e-01 7.235235720872879028e-02 1.427190601825714111e-01 -2.372753769159317017e-01 -1.621427983045578003e-01 -1.768287122249603271e-01 -1.777225285768508911e-01 -2.539499104022979736e-01 1.996396780014038086e-01 1.986167132854461670e-01
7.126664370298385620e-02 1.355855464935302734e-01 -3.890961036086082458e-02 -1.592964828014373779e-01 1.582090184092521667e-02 3.029984831809997559e-01 -2.923381328582763672e-02 -1.306954771280288696e-01 2.574121654033660889e-01 -2.334099113941192627e-01 1.101355999708175659e-01 7.688242942094802856e-02 -1.978583335876464844e-01 -9.191101789474487305e-02 1.640648245811462402e-01 8.059860765933990479e-02 -2.606671154499053955e-01 2.546906173229217529e-01 -2.700089216232299805e-01 1.319006085395812988e-01 3.203345835208892822e-01 -1.722918152809143066e-01 1.751547604799270630e-01 -2.564900815486907959e-01 3.415361940860748291e-01 -8.271354436874389648e-02 1.465992778539657593e-01 4.232178255915641785e-02 -3.096832893788814545e-02 -1.044319868087768555e-01 -7.364440709352493286e-02 6.262005865573883057e-02
5.935252457857131958e-02 -3.728007376194000244e-01 -3.235649466514587402e-01 -3.575267195701599121e-01 1.602916866540908813e-01 3.360442519187927246e-01 -1.846701055765151978e-01 -2.300369888544082642e-01 -1.754479259252548218e-01 -1.834182739257812500e-01 2.881851606070995331e-02 -1.510476469993591309e-01 6.104242429137229919e-02 1.140307113528251648e-01 1.206287071108818054e-01 2.186679989099502563e-01 8.128070086240768433e-02 -1.461659371852874756e-01 -1.665299832820892334e-01 -2.507107891142368317e-02 -7.936252653598785400e-02 1.780492663383483887e-01 -5.699976161122322083e-02 -2.933414876461029053e-01 1.137996674515306950e-03 2.745727077126502991e-02 -2.101151086390018463e-02 -1.231593117117881775e-01 6.310062110424041748e-02 1.265233606100082397e-01 -1.090831160545349121e-01 -1.696692593395709991e-02
3.999742120504379272e-02 -1.689023375511169434e-01 -4.155729338526725769e-02 -9.531579911708831787e-02 3.310453593730926514e-01 1.723375171422958374e-01 3.308667615056037903e-02 -1.475591212511062622e-01 3.485709801316261292e-02 -3.815556466579437256e-01 6.531702727079391479e-02 -2.153932601213455200e-01 -3.839774429798126221e-01 5.461880192160606384e-02 -4.939689114689826965e-02 1.616598069667816162e-01 -1.024058759212493896e-01 -2.265020906925201416e-01 -3.591972345020622015e-04 -2.126896977424621582e-01 8.768070489168167114e-02 4.274862632155418396e-02 -4.857704043388366699e-02 -1.597714275121688843e-01 1.214614436030387878e-01 -1.053997576236724854e-01 1.068228408694267273e-01 -3.614394962787628174e-01 -2.197214365005493164e-01 -1.374424397945404053e-01 -8.259371668100357056e-02 1.846986860036849976e-01
1.098556630313396454e-02 -1.090335026383399963e-01 -2.104980945587158203e-01 -5.231899768114089966e-02 -9.051390737295150757e-02 4.298417568206787109e-01 2.165020704269409180e-01 -2.988681793212890625e-01 -1.311047822237014771e-01 -2.610213458538055420e-01 1.625528782606124878e-01 -3.134854137897491455e-01 -2.143980413675308228e-01 2.951175905764102936e-02 -1.828605085611343384e-01 1.034526303410530090e-01 -1.389145255088806152e-01 -7.898666709661483765e-02 -2.966484427452087402e-01 1.889916956424713135e-01 3.904189169406890869e-02 2.318456023931503296e-01 1.888586133718490601e-01 -9.636056423187255859e-02 5.253150593489408493e-03 -1.056065484881401062e-01 5.144379287958145142e-02 -3.638672083616256714e-02 -1.280364096164703369e-01 -1.428850293159484863e-01 2.834491990506649017e-02 -9.246372431516647339e-02
7.670015096664428711e-02 -3.988512232899665833e-02 5.228893458843231201e-02 -1.921879947185516357e-01 2.679260671138763428e-01 2.843672335147857666e-01 5.171991139650344849e-02 2.563352882862091064e-02 -1.690835356712341309e-01 -1.767212897539138794e-01 -1.576204895973205566e-01 -7.294307649135589600e-02 -2.616247534751892090e-01 3.641798198223114014e-01 2.723549306392669678e-01 1.154167205095291138e-01 -6.045222654938697815e-02 -2.539814412593841553e-01 3.715518862009048462e-02 3.027913533151149750e-02 2.084002196788787842e-01 -1.775439232587814331e-01 -5.536924302577972412e-02 -4.107014834880828857e-01 1.188189312815666199e-01 -9.800437092781066895e-02 5.992679507471621037e-04 -1.071410477161407471e-01 -2.456266880035400391e-01 -5.825221911072731018e-02 -2.121361158788204193e-02 4.227187484502792358e-02
3.828188404440879822e-02 -8.133140206336975098e-02 -1.103269010782241821e-01 -8.930001407861709595e-02 6.650293618440628052e-02 2.238543629646301270e-01 2.735833823680877686e-01 -1.936265528202056885e-01 8.511004038155078888e-03 -1.151210442185401917e-01 2.409730255603790283e-01 9.172021597623825073e-02 -3.233902454376220703e-01 -3.493893891572952271e-02 1.253721863031387329e-01 -1.651338934898376465e-01 2.005472928285598755e-01 4.930425062775611877e-02 -3.530970215797424316e-01 2.179904878139495850e-01 -1.350457966327667236e-01 1.491279155015945435e-01 -6.099369749426841736e-02 -2.372584939002990723e-01 -1.001494750380516052e-01 -1.497585475444793701e-01 -5.532456561923027039e-02 -2.314029932022094727e-01 -2.509519755840301514e-01 -3.681869804859161377e-02 2.503600716590881348e-01 2.118753343820571899e-01
-1.546261459589004517e-01 -4.408990219235420227e-02 -4.457517340779304504e-02 -2.192766964435577393e-01 6.575862318277359009e-02 8.609513938426971436e-02 -4.731760546565055847e-02 -1.343561857938766479e-01 1.479409039020538330e-01 -4.086627662181854248e-01 -1.101716309785842896e-01 -9.647291898727416992e-02 5.168631672859191895e-02 1.767168641090393066e-01 9.874898195266723633e-02 -6.176543608307838440e-02 1.919078081846237183e-02 6.035472825169563293e-02 6.751917302608489990e-02 -9.998128563165664673e-02 4.762658476829528809e-01 1.862340569496154785e-01 -9.323090314865112305e-02 -2.302211076021194458e-01 1.207870841026306152e-01 -1.219642534852027893e-01 -1.325576305389404297e-01 -2.856792695820331573e-02 -3.206761479377746582e-01 -2.560881078243255615e-01 -5.111043900251388550e-02 2.712862193584442139e-01
-2.022088021039962769e-01 7.702246308326721191e-02 -2.809060513973236084e-01 -1.024180948734283447e-01 -8.396326005458831787e-02 2.552996575832366943e-01 -8.433726429939270020e-02 -2.576613426208496094e-01 -3.116592951118946075e-02 3.795530647039413452e-02 -1.336736977100372314e-01 -4.143313318490982056e-02 -1.466843932867050171e-01 1.504855155944824219e-01 3.437919318675994873e-01 2.526908516883850098e-01 7.125338166952133179e-02 2.535945177078247070e-01 -1.788599640130996704e-01 4.924048110842704773e-02 6.240396201610565186e-02 1.241203621029853821e-01 4.756655544042587280e-02 -2.383327931165695190e-01 -2.963425815105438232e-01 7.699457928538322449e-03 2.371640056371688843e-01 7.332096993923187256e-02 -2.682287395000457764e-01 -1.417793780565261841e-01 -1.881959736347198486e-01 1.034980416297912598e-01
-9.017187356948852539e-02 -1.238913387060165405e-01 -1.057374943047761917e-02 -3.865180909633636475e-01 -2.206973880529403687e-01 1.058896556496620178e-01 -9.661763906478881836e-03 -2.599177658557891846e-01 3.127842545509338379e-01 3.151407092809677124e-02 2.363091260194778442e-01 -1.427496671676635742e-01 -7.247187197208404541e-02 8.206898719072341919e-02 8.511074632406234741e-02 2.479826062917709351e-01 -2.241066470742225647e-02 3.632723167538642883e-02 -1.974566280841827393e-01 -4.565649852156639099e-02 -1.070640608668327332e-01 2.624207176268100739e-03 1.514614373445510864e-01 -1.549834292382001877e-02 3.169894218444824219e-01 -1.695422083139419556e-01 2.369828373193740845e-01 -3.624470159411430359e-02 8.975376188755035400e-02 9.807980805635452271e-02 -1.201850175857543945e-01 3.837978839874267578e-01
-1.474932730197906494e-01 1.067970916628837585e-01 -7.336185872554779053e-02 5.925258621573448181e-02 -6.645263172686100006e-03 4.685477018356323242e-01 -1.066343020647764206e-02 -6.066728010773658752e-02 2.138453722000122070e-01 -1.178269684314727783e-01 3.840968608856201172e-01 4.153945483267307281e-03 4.358737915754318237e-02 1.641322523355484009e-01 2.085100859403610229e-01 1.198638603091239929e-01 1.779725193046033382e-03 3.915260359644889832e-02 -3.678940236568450928e-01 6.956335157155990601e-02 2.658953666687011719e-01 -4.271800443530082703e-02 1.423224210739135742e-01 -2.095154672861099243e-01 3.513893752824515104e-04 -3.105765879154205322e-01 -7.980541139841079712e-02 -6.715458631515502930e-02 -2.354217879474163055e-02 8.379942923784255981e-02 -1.881708651781082153e-01 1.095816567540168762e-01
2.057277113199234009e-01 -2.719919681549072266e-01 -1.478275954723358154e-01 -9.443502128124237061e-02 1.271769851446151733e-01 2.341678440570831299e-01 2.568505704402923584e-01 -6.753301620483398438e-02 2.995154447853565216e-02 -3.417629376053810120e-02 7.426407188177108765e-02 -3.569320440292358398e-01 -2.969548106193542480e-01 1.328376233577728271e-01 2.808626890182495117e-01 1.398447304964065552e-01 -1.041689515113830566e-01 1.197145432233810425e-01 -5.234726890921592712e-02 -1.399596408009529114e-02 -6.620561331510543823e-02 2.915979828685522079e-03 8.365269005298614502e-02 -4.346723854541778564e-01 7.702673226594924927e-02 1.215607970952987671e-01 1.998684555292129517e-01 -2.118359133601188660e-02 -1.529866158962249756e-01 1.467056721448898315e-01 1.362644582986831665e-01 1.381475031375885010e-01
-1.382024735212326050e-01 -2.615798711776733398e-01 -1.403899937868118286e-01 -2.392549365758895874e-01 -4.753895103931427002e-02 1.071710214018821716e-01 -3.541916310787200928e-01 -1.078287363052368164e-01 1.941783353686332703e-02 -2.209686860442161560e-02 3.615708351135253906e-01 2.808742038905620575e-02 -2.162690758705139160e-01 1.397231519222259521e-01 -4.125571344047784805e-03 6.339813023805618286e-02 2.033519372344017029e-02 1.171038523316383362e-01 -6.860604137182235718e-02 -1.306588575243949890e-02 9.511440247297286987e-02 5.581700801849365234e-02 2.232748270034790039e-01 -3.613174855709075928e-01 4.580118134617805481e-02 1.304993405938148499e-02 -7.043567299842834473e-02 2.185134589672088623e-02 -3.683933019638061523e-01 1.493807733058929443e-01 -3.047379553318023682e-01 1.086830198764801025e-01
-1.356358975172042847e-01 -1.545649487525224686e-02 -1.920437961816787720e-01 -8.558596670627593994e-02 4.177972208708524704e-03 5.179005265235900879e-01 1.304866373538970947e-01 9.536752849817276001e-02 9.774897992610931396e-02 -2.631780505180358887e-01 2.866791188716888428e-01 -2.033808827400207520e-01 -1.042115502059459686e-02 -2.199841737747192383e-01 7.266457378864288330e-02 7.112205028533935547e-02 -1.399380564689636230e-01 -7.848060131072998047e-02 -2.857665717601776123e-01 2.124896794557571411e-01 2.391467243432998657e-01 3.091112338006496429e-02 2.321999333798885345e-02 -9.500728547573089600e-02 1.774474629200994968e-03 1.130895689129829407e-02 9.441352635622024536e-02 6.116392090916633606e-02 -1.403490155935287476e-01 -1.588015407323837280e-01 -1.405186504125595093e-01 2.896134257316589355e-01
8.256233483552932739e-02 -2.135308831930160522e-01 -1.514973342418670654e-01 -2.096045017242431641e-01 -7.998090237379074097e-02 2.468613833189010620e-01 2.970083057880401611e-01 2.759782224893569946e-02 3.070539049804210663e-02 1.314853131771087646e-01 9.946672618389129639e-02 -1.860576570034027100e-01 8.511360734701156616e-02 1.276004910469055176e-01 -6.656456738710403442e-02 2.840392589569091797e-01 -7.151180505752563477e-02 -2.142561972141265869e-01 -1.798432171344757080e-01 3.123435080051422119e-01 -2.024112269282341003e-02 4.504732787609100342e-02 3.284994363784790039e-01 -1.575809158384799957e-02 1.458958350121974945e-02 -2.814330458641052246e-01 2.562821283936500549e-02 -1.376159638166427612e-01 -3.699461519718170166e-01 -9.002622961997985840e-02 1.121590584516525269e-01 7.024274021387100220e-02
1.007926389575004578e-01 -3.277625441551208496e-01 1.748617291450500488e-01 -1.399118006229400635e-01 1.910481154918670654e-01 3.379258811473846436e-01 -1.203183755278587341e-01 -5.295805260539054871e-02 -5.921502411365509033e-02 -1.151257678866386414e-01 1.546211391687393188e-01 -1.031674295663833618e-01 2.635183036327362061e-01 1.888692080974578857e-01 1.468589156866073608e-01 1.233276501297950745e-01 -9.033983945846557617e-02 -1.498197019100189209e-01 -2.813099138438701630e-02 -3.971007838845252991e-02 1.800152212381362915e-01 3.190099596977233887e-01 -8.886650949716567993e-02 -2.178300917148590088e-01 1.720784790813922882e-02 -1.913449913263320923e-01 3.854550048708915710e-02 -2.539184987545013428e-01 -1.996768862009048462e-01 2.516202628612518311e-02 -2.064504772424697876e-01 -2.501867115497589111e-01
2.824603915214538574e-01 2.243706770241260529e-02 -9.841127321124076843e-03 -1.428024321794509888e-01 3.698123618960380554e-02 2.831261754035949707e-01 7.964424788951873779e-02 -6.502372771501541138e-02 1.481277942657470703e-01 -2.987487614154815674e-01 2.739577889442443848e-01 -1.678904443979263306e-01 -9.743691980838775635e-02 4.582717269659042358e-02 8.813942782580852509e-03 -3.129785135388374329e-02 -2.659291326999664307e-01 2.659295499324798584e-01 -1.625081598758697510e-01 1.393999606370925903e-01 1.717677265405654907e-01 -2.526868283748626709e-01 1.684737503528594971e-01 -2.483431100845336914e-01 2.545553147792816162e-01 -1.660985499620437622e-01 1.616821289062500000e-01 -5.912546440958976746e-02 -1.530062854290008545e-01 -9.143525362014770508e-02 -1.824514418840408325e-01 1.492157727479934692e-01
-8.378504216670989990e-02 -2.741982042789459229e-01 -2.253247052431106567e-01 -1.726796925067901611e-01 2.708416432142257690e-02 1.720082610845565796e-01 2.584239542484283447e-01 2.083606272935867310e-02 1.913505941629409790e-01 -1.265413314104080200e-01 2.561166584491729736e-01 -8.625321090221405029e-02 -4.377495348453521729e-01 -1.737309396266937256e-01 1.305198371410369873e-01 -8.451444655656814575e-02 2.599229812622070312e-01 -1.221829205751419067e-01 -2.600283026695251465e-01 1.514692604541778564e-01 4.043825715780258179e-02 -2.841529669240117073e-03 1.316591948270797729e-01 -1.503158211708068848e-01 -3.805189207196235657e-02 -6.763900816440582275e-02 1.083187758922576904e-01 -2.858387231826782227e-01 1.663082465529441833e-02 8.444956690073013306e-02 9.851714223623275757e-02 1.919059455394744873e-01
-9.493797272443771362e-02 -1.275383830070495605e-01 -9.436637908220291138e-02 3.069296479225158691e-03 -7.055687159299850464e-02 4.845247268676757812e-01 -1.860510855913162231e-01 1.572505682706832886e-01 -1.597882620990276337e-02 -3.007434010505676270e-01 2.678191661834716797e-01 1.909354478120803833e-01 -7.726463675498962402e-02 -8.906184136867523193e-02 1.013780161738395691e-01 1.624039113521575928e-01 8.299651741981506348e-02 6.600283831357955933e-02 -2.244535982608795166e-01 -4.939959570765495300e-02 3.458870947360992432e-01 8.359497785568237305e-02 -4.911509901285171509e-02 1.453144848346710205e-01 2.285101562738418579e-01 -5.039120465517044067e-02 1.241022124886512756e-01 -1.184818670153617859e-01 -3.147887885570526123e-01 -3.906158497557044029e-03 -7.941831834614276886e-03 1.403435617685317993e-01
2.240951210260391235e-01 -2.018523663282394409e-01 2.162550091743469238e-01 -4.131889641284942627e-01 1.426094323396682739e-01 2.205484062433242798e-01 1.916958019137382507e-02 -1.110447570681571960e-01 -4.159858822822570801e-02 -2.251816168427467346e-02 3.059181272983551025e-01 -1.051882654428482056e-01 2.197612226009368896e-01 3.388922512531280518e-01 -3.446765616536140442e-02 3.024652302265167236e-01 1.857131719589233398e-02 -1.317395120859146118e-01 -2.928590178489685059e-01 9.245572239160537720e-02 1.122407689690589905e-01 1.524919569492340088e-01 -1.340052038431167603e-01 -1.420078128576278687e-01 -3.428729251027107239e-02 -4.530812613666057587e-03 1.510902792215347290e-01 -8.379618078470230103e-02 -6.092246621847152710e-02 -8.742361329495906830e-03 1.256801635026931763e-01 1.026848852634429932e-01
5.195327103137969971e-02 7.131857424974441528e-02 -1.780838072299957275e-01 -1.492002457380294800e-01 2.969081699848175049e-02 3.247455656528472900e-01 2.632426656782627106e-02 7.825616747140884399e-03 -2.397343516349792480e-02 -2.311451137065887451e-01 1.035656407475471497e-01 -3.247948288917541504e-01 -1.264377981424331665e-01 2.668511569499969482e-01 2.158780694007873535e-01 -8.338358998298645020e-02 1.937971860170364380e-01 2.326607555150985718e-01 -1.853291243314743042e-01 -9.715477935969829559e-03 6.845193356275558472e-02 -2.215735614299774170e-02 4.938581585884094238e-02 7.613362371921539307e-02 -2.045422643423080444e-01 -1.946616321802139282e-01 1.212496086955070496e-01 1.869974434375762939e-01 -3.042096793651580811e-01 -2.666304409503936768e-01 -2.491262257099151611e-01 1.597846448421478271e-01
-1.684078723192214966e-01 -1.524555962532758713e-02 4.776628315448760986e-02 -4.379480183124542236e-01 1.615653783082962036e-01 4.206624627113342285e-01 -1.411390006542205811e-01 1.505217552185058594e-01 -8.529126644134521484e-02 -5.211428180336952209e-02 1.308535635471343994e-01 -2.043443173170089722e-01 -2.545785009860992432e-01 5.489215999841690063e-02 -1.775587499141693115e-01 -2.109171450138092041e-01 -1.891449652612209320e-02 -1.169921830296516418e-01 -2.167405039072036743e-01 -1.938285976648330688e-01 3.404131233692169189e-01 9.039918333292007446e-02 1.930953413248062134e-01 -6.446810066699981689e-02 -1.472263317555189133e-02 4.459239542484283447e-02 -8.365817368030548096e-02 -7.626744359731674194e-02 -1.649111956357955933e-01 8.774324506521224976e-02 -5.870724096894264221e-02 -3.917843848466873169e-02
-6.835271418094635010e-02 -2.251103147864341736e-02 -1.519772112369537354e-01 -2.496290504932403564e-01 7.437765598297119141e-02 4.780447185039520264e-01 -1.420611888170242310e-01 5.190393701195716858e-02 -3.294912725687026978e-02 1.942734606564044952e-02 -4.623955488204956055e-02 -1.763141751289367676e-01 -1.709037870168685913e-01 3.341796994209289551e-01 8.948027342557907104e-02 9.050826728343963623e-02 -3.681996092200279236e-02 1.967111825942993164e-01 6.392707675695419312e-02 -4.104827716946601868e-02 1.301913708448410034e-01 1.916298717260360718e-01 -5.324547179043292999e-03 6.515325605869293213e-02 -2.529380470514297485e-02 -2.120193243026733398e-01 -6.034879013895988464e-03 2.148480564355850220e-01 -4.839121401309967041e-01 -7.399458438158035278e-02 -1.156882941722869873e-01 1.100858226418495178e-01
2.909072861075401306e-02 -1.458618640899658203e-01 -2.930008769035339355e-01 -2.370402663946151733e-01 2.363722026348114014e-01 1.374972909688949585e-01 -7.390614598989486694e-02 5.787695199251174927e-02 -1.683369278907775879e-01 -1.572760939598083496e-01 7.419863343238830566e-02 -1.216443777084350586e-01 -2.925449013710021973e-01 -5.990388337522745132e-03 1.292263567447662354e-01 5.204820036888122559e-01 9.894905239343643188e-02 -1.254503875970840454e-01 -9.344001114368438721e-02 6.115936860442161560e-02 1.161637902259826660e-01 5.905834957957267761e-02 -2.288656979799270630e-01 -2.514051198959350586e-01 1.822723001241683960e-01 2.918478660285472870e-02 8.726726472377777100e-02 -1.315453052520751953e-01 -1.273366063833236694e-01 -6.155985221266746521e-02 -1.104725897312164307e-01 2.094916701316833496e-01
-5.645253509283065796e-02 -1.654666364192962646e-01 4.457917809486389160e-02 1.331654004752635956e-02 1.584509760141372681e-01 1.951843053102493286e-01 -6.110257655382156372e-02 -1.668115556240081787e-01 -1.436171233654022217e-01 -8.222344517707824707e-02 1.827210746705532074e-02 -6.684607360512018204e-04 2.646189332008361816e-01 -1.633953116834163666e-02 1.023650839924812317e-01 1.152574717998504639e-01 -1.727203279733657837e-01 -3.720505833625793457e-01 -4.529405832290649414e-01 1.869029849767684937e-01 1.747483015060424805e-02 1.200544908642768860e-01 9.483489394187927246e-02 -2.961426377296447754e-01 -7.492530625313520432e-03 -1.171012818813323975e-01 1.862763799726963043e-02 -2.756169736385345459e-01 -2.575403153896331787e-01 -1.776038259267807007e-01 1.581446230411529541e-01 1.342286467552185059e-01
-1.149377450346946716e-01 -1.205004006624221802e-02 -2.442424446344375610e-01 -1.949393004179000854e-01 1.345294862985610962e-01 4.761283695697784424e-01 -1.844967156648635864e-01 2.223735451698303223e-01 -1.581539213657379150e-02 -1.772018224000930786e-01 2.470905035734176636e-01 4.622553288936614990e-02 -9.003839641809463501e-02 -2.354197055101394653e-01 2.264639288187026978e-01 1.459354311227798462e-01 -2.629809081554412842e-02 -7.877427339553833008e-02 -2.389688789844512939e-01 7.662609219551086426e-02 3.455991148948669434e-01 -8.431158214807510376e-02 3.535725176334381104e-02 1.100256368517875671e-01 1.138079762458801270e-01 -1.873771548271179199e-01 3.778403997421264648e-02 -7.218467444181442261e-02 -1.895219236612319946e-01 6.357443332672119141e-02 -1.211519092321395874e-01 1.031160429120063782e-01
2.641708552837371826e-01 4.188673570752143860e-02 -1.394809782505035400e-01 -1.650425344705581665e-01 -1.118808016180992126e-01 2.805590927600860596e-01 1.051075682044029236e-01 -2.170994430780410767e-01 8.983025699853897095e-02 -3.357408344745635986e-01 6.654601544141769409e-02 -1.431441158056259155e-01 -2.277402579784393311e-01 -2.766405418515205383e-02 -1.698458939790725708e-02 -7.280511409044265747e-02 -8.819150924682617188e-02 2.686647176742553711e-01 -1.214171499013900757e-01 3.551526069641113281e-01 1.698855310678482056e-01 -5.780201777815818787e-02 2.074573189020156860e-01 -3.561874628067016602e-01 1.610938608646392822e-01 -6.597872823476791382e-02 1.004739776253700256e-01 2.703718468546867371e-02 -1.618480980396270752e-01 -5.845519155263900757e-02 -1.237879991531372070e-01 1.393374651670455933e-01
8.054761588573455811e-02 -2.133792787790298462e-01 -1.754570603370666504e-01 -3.247645199298858643e-01 -4.100882261991500854e-02 1.850293278694152832e-01 -3.072189986705780029e-01 -1.344849076122045517e-02 -1.157338470220565796e-01 -1.217944100499153137e-01 -1.164778172969818115e-01 5.372256413102149963e-02 3.480870649218559265e-02 -7.439846545457839966e-02 1.934898793697357178e-01 -1.691844314336776733e-01 5.232132598757743835e-02 2.074562013149261475e-01 -1.774473935365676880e-01 -1.976183354854583740e-01 -5.222734436392784119e-02 -3.362561017274856567e-02 1.945834904909133911e-01 -4.331307709217071533e-01 6.354481726884841919e-02 -3.445134758949279785e-01 -8.716479688882827759e-02 -1.511567980051040649e-01 -1.710987687110900879e-01 -1.576702147722244263e-01 -1.819609664380550385e-02 -1.023395359516143799e-01
1.918460987508296967e-02 2.467122972011566162e-01 3.870820999145507812e-02 -9.894599020481109619e-02 3.008608706295490265e-02 3.101253211498260498e-01 -2.184800244867801666e-02 -1.392529159784317017e-02 8.313233405351638794e-02 -2.279801964759826660e-01 4.496735930442810059e-01 -7.367987185716629028e-02 1.226468011736869812e-01 3.295042812824249268e-01 1.765464693307876587e-01 -4.483809694647789001e-02 4.708407446742057800e-03 1.313013434410095215e-01 -3.608560264110565186e-01 1.865462027490139008e-02 1.562712490558624268e-01 6.603077054023742676e-02 2.378982305526733398e-01 -8.012454956769943237e-02 -9.882697463035583496e-02 -2.069600373506546021e-01 1.747653633356094360e-01 -3.217529132962226868e-02 3.250479931011795998e-03 -7.367174327373504639e-02 -1.131035238504409790e-01 2.537232041358947754e-01
1.630031466484069824e-01 1.851416891440749168e-04 -8.900593966245651245e-02 -1.486814469099044800e-01 3.349924385547637939e-01 2.135305255651473999e-01 -9.636153280735015869e-02 -1.563546210527420044e-01 1.406041160225868225e-02 -1.664107441902160645e-01 1.994557231664657593e-01 1.132019758224487305e-01 -3.678386509418487549e-01 1.836796253919601440e-01 1.972918957471847534e-01 -1.232378333806991577e-01 -1.685253083705902100e-01 -2.508015334606170654e-01 -1.971275359392166138e-01 -8.454020321369171143e-02 -4.127613827586174011e-02 1.097109541296958923e-01 1.810527443885803223e-01 -2.433798611164093018e-01 -5.126954615116119385e-02 -1.172824129462242126e-01 1.061685681343078613e-01 -3.921742737293243408e-01 -1.000499948859214783e-01 1.258258055895566940e-02 3.201313316822052002e-02 1.118018031120300293e-01
1.022995933890342712e-01 -4.591153264045715332e-01 -3.378954157233238220e-02 -2.434098534286022186e-02 -1.228603497147560120e-01 3.258309066295623779e-01 1.862199157476425171e-01 -3.383947014808654785e-01 -1.019132733345031738e-01 -3.405195176601409912e-01 1.032027043402194977e-02 -1.267238557338714600e-01 -3.708010166883468628e-02 9.084895253181457520e-02 7.044988870620727539e-02 1.033102050423622131e-01 -8.380720764398574829e-02 -1.960690766572952271e-01 -2.565795481204986572e-01 1.484404951333999634e-01 -8.658508211374282837e-02 1.097759231925010681e-01 1.755257099866867065e-01 2.427681349217891693e-02 -1.593873351812362671e-01 -9.910088032484054565e-02 1.360182166099548340e-01 -5.277869105339050293e-02 -2.700085341930389404e-01 -1.221876442432403564e-01 1.007125824689865112e-01 4.932036157697439194e-03
-9.075766056776046753e-02 3.510219231247901917e-02 -1.422126293182373047e-01 -2.886831760406494141e-01 2.788926661014556885e-01 1.545026749372482300e-01 1.438459008932113647e-01 1.727434620261192322e-02 -2.980828285217285156e-01 3.319683298468589783e-02 1.598529964685440063e-01 -2.527030706405639648e-01 9.840713441371917725e-02 7.923028618097305298e-02 1.241196990013122559e-01 1.002316251397132874e-01 -1.332748215645551682e-02 1.819488406181335449e-01 -2.792582809925079346e-01 3.050384223461151123e-01 1.693944782018661499e-01 1.453985124826431274e-01 -1.265731453895568848e-02 -1.255341619253158569e-01 3.092681467533111572e-01 -2.419108450412750244e-01 1.775738596916198730e-02 -1.015115156769752502e-01 -2.978320121765136719e-01 -1.365989148616790771e-01 3.570500761270523071e-02 -7.008832413703203201e-03
-1.898260600864887238e-02 1.219349205493927002e-01 -1.488602757453918457e-01 -3.272985517978668213e-01 1.464335173368453979e-01 3.399155735969543457e-01 6.288889795541763306e-03 -2.462670207023620605e-02 -1.254361867904663086e-01 1.887369304895401001e-01 3.324887454509735107e-01 -6.642992794513702393e-02 7.816243171691894531e-02 1.571653187274932861e-01 2.755274176597595215e-01 1.276885271072387695e-01 1.149035245180130005e-01 1.240498349070549011e-01 -4.387784302234649658e-01 1.004157736897468567e-01 1.670048981904983521e-01 1.181571856141090393e-01 2.346135377883911133e-01 -6.417362391948699951e-02 9.552192687988281250e-02 -1.379850804805755615e-01 7.556551694869995117e-02 4.989495873451232910e-02 5.903245508670806885e-02 1.938312798738479614e-01 -6.849969178438186646e-02 1.190914064645767212e-01
-1.448694169521331787e-01 -8.146951347589492798e-02 1.162200942635536194e-01 -4.706786870956420898e-01 1.751811802387237549e-01 1.464656591415405273e-01 5.235647037625312805e-02 -9.033271670341491699e-02 -8.452656865119934082e-02 6.726323813199996948e-02 9.362068027257919312e-02 -2.437044084072113037e-01 8.501915633678436279e-02 2.060356289148330688e-01 6.502140313386917114e-02 2.149310857057571411e-01 2.074811458587646484e-01 -1.175337433815002441e-01 -2.345870286226272583e-01 -6.754539906978607178e-02 3.498705103993415833e-02 8.688404411077499390e-02 2.510027885437011719e-01 1.063626408576965332e-01 1.237919330596923828e-01 1.450852770358324051e-02 2.314599752426147461e-01 -1.409698128700256348e-01 -1.765756607055664062e-01 3.014993965625762939e-01 4.290582984685897827e-02 2.862047553062438965e-01
-1.009870395064353943e-01 -3.445794805884361267e-02 -2.334542721509933472e-01 -3.424971997737884521e-01 2.739959061145782471e-01 2.487261593341827393e-01 5.912096425890922546e-02 2.120558917522430420e-02 -2.060216367244720459e-01 -1.718858480453491211e-01 6.074371933937072754e-02 -3.047186434268951416e-01 -3.118006885051727295e-01 -2.039823308587074280e-02 1.851688474416732788e-01 3.477092981338500977e-01 5.870549380779266357e-02 -2.070634812116622925e-01 -9.928885102272033691e-02 -6.920798867940902710e-02 9.908725321292877197e-02 -1.930308900773525238e-02 -7.625763770192861557e-03 -2.885147035121917725e-01 -9.336872957646846771e-03 3.130867332220077515e-02 2.510302960872650146e-01 -4.188092797994613647e-02 -7.408678531646728516e-02 1.202699020504951477e-01 -4.396386817097663879e-02 1.112838760018348694e-01
-6.280191242694854736e-02 -1.656531989574432373e-01 -1.720886081457138062e-01 1.140617206692695618e-01 2.955735325813293457e-01 2.586910128593444824e-01 -2.033306285738945007e-03 -1.660097390413284302e-01 9.146148711442947388e-02 -1.058237180113792419e-01 1.703352630138397217e-01 -1.265543699264526367e-01 -2.618350088596343994e-01 1.552110072225332260e-02 1.588651835918426514e-01 2.525312304496765137e-01 2.652232944965362549e-01 -5.659278482198715210e-02 -3.511643782258033752e-02 2.206925004720687866e-01 -1.188794430345296860e-02 1.815492212772369385e-01 1.203676611185073853e-01 -1.241222023963928223e-01 2.007981687784194946e-01 -3.877978324890136719e-01 -1.521880179643630981e-01 -4.789906740188598633e-02 -7.559564709663391113e-02 -1.979393959045410156e-01 7.040137052536010742e-02 2.631454467773437500e-01
-7.449450343847274780e-02 -1.244681105017662048e-01 -3.197669051587581635e-03 -2.059884667396545410e-01 -3.154662624001502991e-02 1.682417243719100952e-01 -8.561347424983978271e-02 1.695565134286880493e-01 2.303818985819816589e-02 7.531950622797012329e-02 1.917343884706497192e-01 9.361362457275390625e-02 -1.375782638788223267e-01 7.284559309482574463e-02 1.529902070760726929e-01 6.510627269744873047e-02 -1.139093339443206787e-01 -1.486099809408187866e-01 -2.573079168796539307e-01 -2.181493192911148071e-01 3.176260590553283691e-01 7.381269242614507675e-03 1.571498662233352661e-01 -4.580076336860656738e-01 5.625777691602706909e-02 2.079785615205764771e-01 -1.202747523784637451e-01 5.889062210917472839e-02 -1.730029731988906860e-01 1.263067871332168579e-01 -1.621331870555877686e-01 3.830657601356506348e-01
2.929570376873016357e-01 1.312492936849594116e-01 -8.833246678113937378e-02 6.235860288143157959e-02 1.900107562541961670e-01 4.183531701564788818e-01 1.347061246633529663e-01 4.019864276051521301e-02 6.313920021057128906e-02 -2.076709568500518799e-01 2.328528016805648804e-01 -1.781887859106063843e-01 -1.494220644235610962e-01 1.197658129967749119e-04 2.047382593154907227e-01 1.005900800228118896e-01 -2.553149163722991943e-01 1.093751937150955200e-01 1.040088129229843616e-03 3.303600251674652100e-01 -2.036342397332191467e-02 -8.577325940132141113e-02 1.329189538955688477e-01 -2.159825563430786133e-01 1.236373409628868103e-01 -2.087683677673339844e-01 1.285923272371292114e-01 8.003858849406242371e-03 -1.820055395364761353e-01 7.630101591348648071e-02 -2.152394801378250122e-01 1.667435616254806519e-01
-1.788706928491592407e-01 7.205778360366821289e-02 -2.550125420093536377e-01 3.241202607750892639e-02 -8.791978470981121063e-03 2.712416946887969971e-01 -3.009082078933715820e-01 9.579734504222869873e-02 2.296673357486724854e-01 1.646395772695541382e-01 2.581659853458404541e-01 7.212996482849121094e-02 -6.327869743108749390e-02 9.025743603706359863e-02 1.371055990457534790e-01 1.603373885154724121e-01 -7.347751408815383911e-02 9.674437344074249268e-02 -3.369271457195281982e-01 -2.592855989933013916e-01 1.495899111032485962e-01 1.247367337346076965e-01 7.106715813279151917e-03 -3.049230575561523438e-01 1.034887433052062988e-01 6.984819471836090088e-02 1.238773539662361145e-01 -5.900328047573566437e-03 -3.284546434879302979e-01 1.454155296087265015e-01 -1.561859399080276489e-01 6.428746134042739868e-02
3.029127791523933411e-02 2.797701582312583923e-02 7.694312930107116699e-02 -2.624493539333343506e-01 -7.173094153404235840e-02 9.667748957872390747e-02 7.784956693649291992e-02 -3.760900199413299561e-01 2.971475124359130859e-01 -2.355726202949881554e-03 1.643175631761550903e-01 -1.124465465545654297e-01 3.875128924846649170e-03 1.633426696062088013e-01 2.565966546535491943e-01 1.832883954048156738e-01 2.235946990549564362e-02 -6.175649166107177734e-02 -2.874053120613098145e-01 -5.013327673077583313e-02 2.449841052293777466e-02 -1.408383343368768692e-02 2.139009535312652588e-01 5.698923021554946899e-02 -1.265062564925756305e-05 -3.665761053562164307e-01 2.174184471368789673e-01 1.661421954631805420e-01 -2.764587700366973877e-01 1.088521629571914673e-01 -2.003086209297180176e-01 1.747629046440124512e-01
-2.615141868591308594e-01 7.717838976532220840e-03 -2.460248917341232300e-01 -1.812383234500885010e-01 1.220904737710952759e-01 2.522092461585998535e-01 -9.831569343805313110e-02 -5.855097994208335876e-02 1.521934419870376587e-01 5.607302486896514893e-02 3.905867338180541992e-01 1.995918340981006622e-03 -4.048386216163635254e-02 3.456971421837806702e-02 2.913637459278106689e-01 1.934908032417297363e-01 1.029081121087074280e-01 3.783582746982574463e-01 -2.296446263790130615e-02 9.813594073057174683e-02 9.999352693557739258e-02 1.298144608736038208e-01 1.906937211751937866e-01 -1.885639876127243042e-01 1.186983808875083923e-01 -1.239241659641265869e-01 -2.488422393798828125e-01 -1.527243107557296753e-01 -1.412488073110580444e-01 1.861135661602020264e-01 9.644562005996704102e-02 -3.566251695156097412e-02
-3.235177323222160339e-02 1.570309698581695557e-01 1.027172058820724487e-02 -1.791588217020034790e-01 6.762858945876359940e-03 3.350108861923217773e-01 3.290148079395294189e-01 -2.699812650680541992e-01 2.564576566219329834e-01 4.117992147803306580e-02 1.773675978183746338e-01 -1.267956104129552841e-02 7.384676486253738403e-02 8.794827014207839966e-02 3.237424492835998535e-01 8.563011884689331055e-02 2.752885408699512482e-02 1.608763933181762695e-01 -9.200487285852432251e-02 -7.333586364984512329e-02 6.132256612181663513e-02 6.698784232139587402e-02 8.480211347341537476e-02 -1.007727831602096558e-01 1.015782281756401062e-01 9.643936157226562500e-02 -1.018056087195873260e-02 -3.536407053470611572e-01 -2.946116328239440918e-01 -2.936369776725769043e-01 -1.689857542514801025e-01 -1.087234392762184143e-01
-4.573071375489234924e-03 -2.584333419799804688e-01 -9.725648164749145508e-02 -3.435539901256561279e-01 2.456767484545707703e-02 1.306314170360565186e-01 1.221046522259712219e-01 -6.509815342724323273e-03 1.909882724285125732e-01 1.135973110795021057e-01 3.981125950813293457e-01 8.412943035364151001e-02 -1.041913330554962158e-01 -1.279464066028594971e-01 2.722254097461700439e-01 2.139203697443008423e-01 1.871875375509262085e-01 6.398937851190567017e-02 -2.017856687307357788e-01 1.257497370243072510e-01 1.863515973091125488e-01 -2.113001346588134766e-01 4.740497469902038574e-02 -1.765866130590438843e-01 -2.488624304533004761e-01 -2.576903700828552246e-01 6.822267081588506699e-03 -2.638455629348754883e-01 -3.292304277420043945e-02 -2.526490250602364540e-03 5.842247512191534042e-03 -5.869130790233612061e-02
-2.348348945379257202e-01 -2.545231282711029053e-01 1.338918209075927734e-01 -3.029398322105407715e-01 -1.737749427556991577e-01 3.094446361064910889e-01 1.859764158725738525e-01 1.612982302904129028e-01 -2.222528308629989624e-01 -1.660645902156829834e-01 -6.272626668214797974e-02 1.287788450717926025e-01 -1.784075200557708740e-01 3.141193687915802002e-01 8.637730032205581665e-02 1.701198667287826538e-01 -1.233779191970825195e-01 -1.300470978021621704e-01 -2.864597737789154053e-01 -3.828468918800354004e-02 -3.185969218611717224e-02 1.371300965547561646e-01 -6.810841709375381470e-02 -1.586873978376388550e-01 3.168611228466033936e-02 -2.106713354587554932e-01 6.096947193145751953e-02 4.644145257771015167e-03 -1.842887550592422485e-01 -9.165949374437332153e-02 -1.293402016162872314e-01 2.142458856105804443e-01
2.246035486459732056e-01 -6.589338183403015137e-02 -2.093561887741088867e-01 -1.929889321327209473e-01 2.116110324859619141e-01 1.588794589042663574e-01 1.117662638425827026e-01 9.397811442613601685e-02 5.008374154567718506e-02 -2.230694144964218140e-02 1.902883313596248627e-02 -3.466036319732666016e-01 -1.961202621459960938e-01 2.727120518684387207e-01 2.901315689086914062e-01 1.591542735695838928e-03 6.382126361131668091e-02 3.150716423988342285e-02 -5.082701891660690308e-02 5.339678376913070679e-02 2.119460254907608032e-01 9.191363304853439331e-02 1.438077390193939209e-01 4.410215094685554504e-02 1.257582008838653564e-02 -1.900674849748611450e-01 3.111139684915542603e-02 2.891966700553894043e-01 -2.643382251262664795e-01 -9.843693673610687256e-02 -1.420303285121917725e-01 3.809935748577117920e-01
1.713099330663681030e-01 -2.511702775955200195e-01 5.158421117812395096e-03 -3.094085119664669037e-02 1.779269427061080933e-01 3.287023007869720459e-01 3.504768759012222290e-02 -5.869762971997261047e-02 1.204979270696640015e-01 -2.870817780494689941e-01 7.981682568788528442e-02 -6.117384880781173706e-02 -4.330427348613739014e-01 2.192812263965606689e-01 1.324011385440826416e-01 4.939759522676467896e-02 -2.416477799415588379e-01 1.288385838270187378e-01 -6.411994993686676025e-02 -1.742925047874450684e-01 -1.004736870527267456e-01 1.906588673591613770e-01 1.314011812210083008e-01 -2.278214842081069946e-01 -4.795333370566368103e-02 9.158564358949661255e-02 1.605825871229171753e-01 -7.584367878735065460e-03 -2.530753612518310547e-01 2.297014743089675903e-02 2.569023072719573975e-01 8.587281405925750732e-02
1.155001297593116760e-01 -1.408178061246871948e-01 -4.222029820084571838e-02 -7.165993005037307739e-02 2.484695762395858765e-01 3.993450701236724854e-01 2.005828171968460083e-01 4.432022944092750549e-02 -1.769630312919616699e-01 -1.618583314120769501e-02 2.355606295168399811e-02 -2.208919972181320190e-01 -1.548328101634979248e-01 4.136250019073486328e-01 2.145656496286392212e-01 4.300544410943984985e-02 -4.544424638152122498e-02 -1.697696745395660400e-01 -1.960015157237648964e-03 5.890359729528427124e-02 1.334752738475799561e-01 -2.118096351623535156e-01 -1.737894117832183838e-01 -3.232142925262451172e-01 1.657724976539611816e-01 -6.445968896150588989e-02 9.172418713569641113e-02 -4.346098750829696655e-02 -2.708483338356018066e-01 -9.089891612529754639e-02 6.026624515652656555e-02 1.171637848019599915e-01
-1.160650551319122314e-01 -1.239063441753387451e-01 1.192283928394317627e-01 -3.294932544231414795e-01 -1.873725503683090210e-01 1.278501003980636597e-01 -5.288999155163764954e-02 1.247949972748756409e-01 -1.070819571614265442e-01 -1.290732920169830322e-01 2.612510919570922852e-01 2.121258713304996490e-02 -2.172305136919021606e-01 1.821086108684539795e-01 3.866092488169670105e-02 7.306419429369270802e-04 3.367114067077636719e-02 1.581775993108749390e-01 -2.431947141885757446e-01 2.624328136444091797e-01 3.565290868282318115e-01 -9.040701203048229218e-03 -1.744388043880462646e-01 -9.173607081174850464e-02 1.009371504187583923e-01 -2.397739887237548828e-01 3.420024514198303223e-01 -2.243247032165527344e-01 -1.780622266232967377e-02 -1.398928165435791016e-01 -7.211419939994812012e-02 -1.401107162237167358e-01
-1.424463838338851929e-01 -1.553855538368225098e-01 1.154745146632194519e-01 -1.762229800224304199e-01 1.132576912641525269e-01 2.033406794071197510e-01 -1.707327067852020264e-01 -1.056528389453887939e-01 3.140613436698913574e-01 -2.211384288966655731e-02 1.103437989950180054e-01 -7.112845778465270996e-02 -3.315654397010803223e-02 -1.023179665207862854e-01 1.659363955259323120e-01 4.132844507694244385e-02 6.052670255303382874e-02 7.050171494483947754e-02 -2.964555919170379639e-01 -3.797351568937301636e-02 -1.712257266044616699e-01 2.713846862316131592e-01 3.939626216888427734e-01 -2.831395268440246582e-01 -1.202544420957565308e-01 -2.882085144519805908e-01 4.734075441956520081e-02 8.458791673183441162e-02 -9.349051117897033691e-02 4.774019867181777954e-02 -3.216337263584136963e-01 -4.272160306572914124e-02
-1.089676097035408020e-01 1.754594445228576660e-01 -5.516716465353965759e-02 -3.641428798437118530e-02 3.577159368433058262e-04 3.254444599151611328e-01 -8.624707162380218506e-02 -1.617823541164398193e-01 1.965228915214538574e-01 -1.417187005281448364e-01 2.844859957695007324e-01 -1.949909180402755737e-01 1.347160059958696365e-02 3.555439114570617676e-01 2.850832939147949219e-01 9.189558774232864380e-02 7.884934544563293457e-02 3.259554803371429443e-01 -1.846956163644790649e-01 9.788700193166732788e-02 3.502342477440834045e-02 -1.131401164457201958e-03 2.364423424005508423e-01 -1.174662485718727112e-01 -1.979083269834518433e-01 -1.978935748338699341e-01 5.371176078915596008e-02 -2.395489215850830078e-01 -1.302455365657806396e-01 -2.001416496932506561e-02 -1.904149353504180908e-01 -1.282788347452878952e-02
-1.489976048469543457e-01 -1.689637303352355957e-01 8.389274775981903076e-02 -2.945505082607269287e-01 -6.305962800979614258e-02 3.316667079925537109e-01 -1.255644857883453369e-01 -9.572772681713104248e-02 5.313101783394813538e-02 8.918888121843338013e-02 3.186098113656044006e-02 -1.840947121381759644e-01 -1.312320306897163391e-02 -1.587534099817276001e-01 2.836109884083271027e-02 1.083795055747032166e-01 6.973198056221008301e-02 -3.159766793251037598e-01 -2.134115397930145264e-01 2.576290071010589600e-01 4.563785716891288757e-02 -3.917014226317405701e-02 1.440503746271133423e-01 -1.425346881151199341e-01 7.472826540470123291e-02 1.260862201452255249e-01 9.532111696898937225e-03 -3.507583439350128174e-01 -2.846824526786804199e-01 -1.229335926473140717e-02 3.230049014091491699e-01 2.037103921175003052e-01
6.760022789239883423e-02 -1.201846525073051453e-01 -3.500140309333801270e-01 -1.477182209491729736e-01 1.966344267129898071e-01 4.340458214282989502e-01 -7.095126062631607056e-02 -2.703233957290649414e-01 -6.947952508926391602e-02 -2.241701483726501465e-01 -1.131643652915954590e-01 -2.210675366222858429e-02 -2.294889092445373535e-01 1.436412930488586426e-01 4.069977253675460815e-02 1.489777266979217529e-01 1.412152796983718872e-01 -1.182078793644905090e-01 6.345793604850769043e-02 -3.343538939952850342e-02 -1.286805421113967896e-01 -4.822902381420135498e-02 -2.093136683106422424e-02 -3.795113563537597656e-01 3.566150739789009094e-02 -2.117894440889358521e-01 2.060904204845428467e-01 -1.419008970260620117e-01 -1.989202946424484253e-01 -2.018511109054088593e-02 3.596270224079489708e-03 -1.217608749866485596e-01
-3.488740697503089905e-02 -1.555075347423553467e-01 -4.901265352964401245e-02 1.333060115575790405e-01 1.842816770076751709e-01 2.742952704429626465e-01 -5.853389203548431396e-02 -5.704902485013008118e-02 1.818314567208290100e-02 2.499604597687721252e-02 -6.520418822765350342e-02 -3.583808541297912598e-01 3.832796588540077209e-02 2.487814798951148987e-02 9.070724993944168091e-02 3.521009907126426697e-02 -1.436376571655273438e-01 -3.941394686698913574e-01 -2.047187834978103638e-01 5.138263851404190063e-02 -7.754083722829818726e-02 -6.326538324356079102e-02 -3.329265117645263672e-02 -4.049890935420989990e-01 -2.148004770278930664e-01 -3.512305617332458496e-01 1.580117493867874146e-01 -6.588844954967498779e-02 -1.830337494611740112e-01 -8.997338265180587769e-02 -5.696471780538558960e-02 2.324430048465728760e-01
-5.234495270997285843e-03 5.154138058423995972e-02 -8.836742490530014038e-03 -9.977508336305618286e-02 1.982818990945816040e-01 3.235070109367370605e-01 3.167085051536560059e-01 -2.543573677539825439e-01 1.791032999753952026e-01 9.814326465129852295e-02 2.490902543067932129e-01 1.916532814502716064e-01 -1.343826949596405029e-01 -3.953901678323745728e-02 1.090356409549713135e-01 -1.446004956960678101e-01 9.898246824741363525e-02 -1.007532775402069092e-01 -4.479437172412872314e-01 -9.162008762359619141e-02 -4.507868736982345581e-02 2.719258964061737061e-01 -4.678645730018615723e-02 -2.340535521507263184e-01 4.424193874001502991e-02 -1.323846131563186646e-01 1.384177953004837036e-01 -1.306527853012084961e-01 -1.727974861860275269e-01 -5.116919055581092834e-02 -6.462848186492919922e-02 1.763295084238052368e-01
-1.338546127080917358e-01 -5.510648712515830994e-02 -2.166389720514416695e-03 -1.924083977937698364e-01 3.867089375853538513e-02 1.970895230770111084e-01 -3.631583750247955322e-01 -1.620831191539764404e-01 1.954302042722702026e-01 1.233925372362136841e-01 8.592130988836288452e-02 7.107889652252197266e-02 -1.546504199504852295e-01 7.605598866939544678e-02 1.579524427652359009e-01 1.404353827238082886e-01 2.221822440624237061e-01 -2.237651199102401733e-01 -1.210097745060920715e-01 2.087277173995971680e-01 -7.131642848253250122e-02 8.899919688701629639e-02 3.840030133724212646e-01 -1.922983825206756592e-01 -5.469620600342750549e-02 -1.146258786320686340e-01 -8.004117757081985474e-02 -1.659978181123733521e-01 -3.573217093944549561e-01 -1.305717676877975464e-01 -2.211912721395492554e-01 -6.681201606988906860e-02
-9.866331703960895538e-03 6.618493050336837769e-02 -2.583773434162139893e-01 -1.815478950738906860e-01 3.251006603240966797e-01 1.768635660409927368e-01 1.320958584547042847e-01 -1.341956853866577148e-02 -3.438998162746429443e-01 3.258692100644111633e-02 3.039303123950958252e-01 -3.188175857067108154e-01 4.793447256088256836e-02 -1.110105682164430618e-02 -1.487701572477817535e-02 1.054022237658500671e-01 -9.892156720161437988e-02 1.328811794519424438e-01 -2.280904501676559448e-01 1.551332324743270874e-01 1.776706129312515259e-01 1.018057465553283691e-01 7.520107179880142212e-02 -2.754506170749664307e-01 2.375078648328781128e-01 -2.057115584611892700e-01 6.764760613441467285e-02 -1.473680436611175537e-01 -1.954120099544525146e-01 -1.442851126194000244e-02 1.535682976245880127e-01 -1.058688759803771973e-02
-9.772396087646484375e-02 -2.379677593708038330e-01 3.141470486298203468e-03 -3.312543034553527832e-01 -2.283726185560226440e-01 2.226522415876388550e-01 2.124737501144409180e-01 4.429323226213455200e-02 1.706480421125888824e-02 -2.602410316467285156e-01 2.309018187224864960e-02 5.407783389091491699e-02 -1.173477172851562500e-01 1.457975357770919800e-01 -6.040184944868087769e-02 8.869697153568267822e-02 3.063144162297248840e-02 -4.858655110001564026e-02 -3.482862114906311035e-01 3.617789829149842262e-03 -1.439896225929260254e-01 1.581999957561492920e-01 1.064131036400794983e-01 -2.188881337642669678e-01 -3.202788904309272766e-02 -1.867926418781280518e-01 -1.502942442893981934e-01 1.992390602827072144e-01 -1.507315188646316528e-01 -1.490247994661331177e-01 -1.075091436505317688e-01 4.158486723899841309e-01
-1.289006620645523071e-01 -1.109942272305488586e-01 -8.348504453897476196e-02 -1.400570124387741089e-01 5.740576237440109253e-02 2.037831544876098633e-01 -9.405242651700973511e-02 1.506547629833221436e-01 -1.285180747509002686e-01 -5.682542920112609863e-02 1.552504897117614746e-01 7.036977261304855347e-02 -1.919580101966857910e-01 1.666029542684555054e-01 -2.455940470099449158e-02 1.336488872766494751e-01 -1.149518564343452454e-01 3.790995478630065918e-02 -2.896384298801422119e-01 3.804230317473411560e-02 2.121595442295074463e-01 -1.778418421745300293e-01 1.952408105134963989e-01 -5.166116356849670410e-01 6.116858124732971191e-02 2.391761690378189087e-01 -2.932867594063282013e-02 -8.450992405414581299e-02 -7.889422029256820679e-02 -5.210618674755096436e-02 -1.920440644025802612e-01 3.739510178565979004e-01
-1.656195968389511108e-01 -3.209864720702171326e-02 -2.319309413433074951e-01 9.354666620492935181e-02 2.422757260501384735e-02 3.431347608566284180e-01 -9.845410287380218506e-02 1.022691875696182251e-01 1.816477328538894653e-01 7.158516347408294678e-02 3.071430139243602753e-02 6.231639161705970764e-02 -8.472147583961486816e-02 1.967881470918655396e-01 2.556391432881355286e-02 1.159280911087989807e-01 -1.920657008886337280e-01 -1.211495231837034225e-02 -2.003564536571502686e-01 3.367645200341939926e-03 2.489770203828811646e-01 -7.024462684057652950e-05 2.323920726776123047e-01 -4.583998620510101318e-01 7.640066090971231461e-03 1.185580492019653320e-01 -1.205585077404975891e-01 -2.295013964176177979e-01 -1.802596896886825562e-01 6.269178539514541626e-02 -1.823086105287075043e-02 3.823363780975341797e-01
-2.960045337677001953e-01 -6.327559798955917358e-02 5.592109635472297668e-02 -2.045061588287353516e-01 1.119341701269149780e-01 2.503168880939483643e-01 5.886077508330345154e-02 -9.456150233745574951e-02 2.995638847351074219e-01 2.770610712468624115e-02 1.161711663007736206e-01 -4.282074794173240662e-02 -2.775666117668151855e-01 3.989251330494880676e-03 2.071389108896255493e-01 2.337318658828735352e-01 1.994168758392333984e-01 3.705636411905288696e-02 -2.542312741279602051e-01 2.296459525823593140e-01 -2.225930616259574890e-02 1.884600818157196045e-01 1.173110399395227432e-02 -1.093913614749908447e-01 1.002849861979484558e-01 -1.140540838241577148e-01 1.596806347370147705e-01 1.565127223730087280e-01 -2.176857143640518188e-01 3.805472552776336670e-01 -1.522468775510787964e-01 -1.821683160960674286e-02
-9.710127115249633789e-02 1.287172138690948486e-01 -2.242476120591163635e-02 5.014483630657196045e-02 1.620417237281799316e-01 3.239375352859497070e-01 -3.046906888484954834e-01 -6.594525277614593506e-02 -4.126302525401115417e-02 -2.297282665967941284e-01 -3.209365531802177429e-02 -1.632385998964309692e-01 -2.050640434026718140e-01 2.294543683528900146e-01 -9.221446514129638672e-02 1.919526159763336182e-01 1.241691634058952332e-01 -2.380809634923934937e-01 -3.047208487987518311e-01 2.421183139085769653e-01 -7.449845969676971436e-02 2.093162015080451965e-02 1.295521482825279236e-02 -1.527150720357894897e-01 1.665421873331069946e-01 -3.005344867706298828e-01 1.940194331109523773e-02 -1.259317845106124878e-01 -7.480054348707199097e-02 -1.932095140218734741e-01 1.491232961416244507e-01 2.605633437633514404e-01
-1.731463968753814697e-01 -3.135356307029724121e-02 1.827739924192428589e-02 -2.750470340251922607e-01 -1.202580332756042480e-02 1.623478233814239502e-01 1.949024647474288940e-01 -8.170741796493530273e-02 3.834454109892249107e-03 -1.198514476418495178e-01 9.966854751110076904e-02 2.126267850399017334e-01 -6.443355232477188110e-02 1.933397352695465088e-01 2.026965767145156860e-01 2.102480679750442505e-01 -2.093275636434555054e-01 -1.083832532167434692e-01 -1.549023687839508057e-01 -1.793158054351806641e-01 1.361569762229919434e-01 -2.362086772918701172e-01 -4.653779417276382446e-02 -1.373087763786315918e-01 -1.058817356824874878e-01 -5.028845071792602539e-01 8.994120359420776367e-02 9.019353985786437988e-02 -2.871357798576354980e-01 2.011119946837425232e-02 2.091038599610328674e-02 2.342209219932556152e-01
-1.718101203441619873e-01 8.596110343933105469e-02 -1.328497231006622314e-01 -1.155928522348403931e-01 -1.771532148122787476e-01 3.740740716457366943e-01 -1.013996079564094543e-01 -5.597149580717086792e-02 2.116574198007583618e-01 1.303470693528652191e-02 2.923689782619476318e-01 -2.580415010452270508e-01 6.017375737428665161e-03 -9.610862284898757935e-02 2.539649605751037598e-01 1.339846253395080566e-01 1.320710591971874237e-02 9.852223098278045654e-02 -3.891668021678924561e-01 1.812122315168380737e-01 -1.620018184185028076e-01 2.050944417715072632e-01 -5.018021166324615479e-02 -9.363549947738647461e-02 3.809570521116256714e-02 -1.000393331050872803e-01 -8.454664051532745361e-02 -1.991284042596817017e-01 -2.790368497371673584e-01 1.254161596298217773e-01 -1.762676090002059937e-01 -4.371057450771331787e-02
-2.927605509757995605e-01 -1.190481185913085938e-01 -8.113165944814682007e-02 -4.152007773518562317e-02 2.112620025873184204e-01 3.514648675918579102e-01 1.786253899335861206e-01 2.183222398161888123e-02 -1.567734181880950928e-01 -1.135436147451400757e-01 1.188926473259925842e-01 -3.633640110492706299e-01 -2.557085454463958740e-01 1.319879442453384399e-01 -2.649120390415191650e-01 1.898143291473388672e-01 5.922897160053253174e-02 -1.030041351914405823e-01 -1.423593163490295410e-01 -1.064300816506147385e-02 1.086299419403076172e-01 1.684510409832000732e-01 -9.456246346235275269e-02 -1.836381107568740845e-01 -1.296774595975875854e-01 -1.802219599485397339e-01 1.592340469360351562e-01 -1.367456912994384766e-01 -3.089924454689025879e-01 -6.190878152847290039e-02 -7.106591761112213135e-02 -5.971723422408103943e-02
-1.746120899915695190e-01 -2.071379125118255615e-01 -1.299200113862752914e-02 -2.259906530380249023e-01 6.168555468320846558e-02 6.581528112292289734e-03 -1.200508475303649902e-01 6.384827196598052979e-02 1.853045970201492310e-01 -4.051104560494422913e-02 -8.134397864341735840e-02 -3.663426637649536133e-01 -4.928388819098472595e-02 2.581128180027008057e-01 1.798162609338760376e-01 2.696118652820587158e-01 4.490666836500167847e-02 -2.451152354478836060e-01 -1.906467378139495850e-01 -7.175593054853379726e-04 -6.653140881098806858e-04 -5.679240077733993530e-02 2.804542481899261475e-01 1.781787127256393433e-01 1.333767026662826538e-01 -2.083314359188079834e-01 1.337247788906097412e-01 -3.515990376472473145e-01 -2.518561780452728271e-01 2.250802330672740936e-02 3.295835852622985840e-02 1.495181620121002197e-01
-6.435169838368892670e-03 3.993694484233856201e-02 -1.137631908059120178e-01 -2.084130048751831055e-02 -3.446956723928451538e-02 2.856885194778442383e-01 -1.286834031343460083e-01 -4.310054704546928406e-02 1.949488371610641479e-01 -2.447444349527359009e-01 2.516826093196868896e-01 -2.037604749202728271e-01 1.342020332813262939e-01 3.352862596511840820e-01 2.430722564458847046e-01 1.082436181604862213e-02 9.006381779909133911e-02 2.522988915443420410e-01 -2.684501409530639648e-01 1.252864897251129150e-01 7.769067585468292236e-02 8.336768299341201782e-02 3.253165781497955322e-01 -8.864497393369674683e-02 -1.837412714958190918e-01 -2.709552645683288574e-01 3.006775863468647003e-02 -1.854901760816574097e-01 -1.354558020830154419e-01 1.226861998438835144e-01 -1.668954789638519287e-01 3.771821036934852600e-02
-1.622314453125000000e-01 -1.154448837041854858e-01 -1.727251559495925903e-01 -7.902680081315338612e-04 1.340129524469375610e-01 2.394151389598846436e-01 -1.203489378094673157e-01 -9.621490538120269775e-02 -3.016866147518157959e-01 7.779703289270401001e-02 3.439973890781402588e-01 -1.592993289232254028e-01 -6.643927097320556641e-02 2.278818041086196899e-01 -3.556120023131370544e-02 4.024058207869529724e-02 -1.567415446043014526e-01 1.207615993916988373e-02 -1.226380988955497742e-01 -6.216972321271896362e-02 1.328771710395812988e-01 2.268586605787277222e-01 1.962859034538269043e-01 -2.760470807552337646e-01 -2.760078758001327515e-02 2.358850985765457153e-01 -2.614141628146171570e-02 -1.213263571262359619e-01 -3.078929483890533447e-01 9.709918498992919922e-02 -2.783930301666259766e-01 2.246915549039840698e-01
-1.547683775424957275e-02 4.588402435183525085e-02 1.204195320606231689e-01 -3.769815564155578613e-01 -1.116588562726974487e-01 -3.690629824995994568e-02 4.295727238059043884e-02 -1.758207976818084717e-01 6.191426143050193787e-02 -2.181007266044616699e-01 -3.922734409570693970e-02 -8.146265894174575806e-02 2.117631584405899048e-01 8.931826055049896240e-02 1.257608830928802490e-01 3.550728559494018555e-01 -3.717371076345443726e-02 -1.089896410703659058e-01 -2.586127519607543945e-01 -7.968432269990444183e-03 -3.684285283088684082e-02 -1.852850764989852905e-01 4.566350951790809631e-02 -3.581884503364562988e-01 1.106797829270362854e-01 -1.243078336119651794e-01 2.476004511117935181e-01 1.437766011804342270e-02 -3.535708189010620117e-01 -2.709661051630973816e-02 2.175854444503784180e-01 1.777057051658630371e-01
-2.528209090232849121e-01 1.733494400978088379e-01 -2.143092155456542969e-01 -2.786052227020263672e-01 8.055765181779861450e-02 3.105115294456481934e-01 -2.473768778145313263e-02 4.407656937837600708e-02 -2.943550236523151398e-02 -1.625700294971466064e-01 2.603189349174499512e-01 -5.742131546139717102e-02 -1.920230537652969360e-01 1.869743876159191132e-02 3.255643844604492188e-01 4.497358575463294983e-03 2.578861415386199951e-01 1.716296970844268799e-01 -3.297694921493530273e-01 -2.488383557647466660e-03 2.291256040334701538e-01 -1.374933868646621704e-01 1.301106959581375122e-01 -1.737076491117477417e-01 1.814288645982742310e-01 -4.218065738677978516e-02 1.834963262081146240e-02 1.024287194013595581e-01 -5.834453739225864410e-03 9.854239970445632935e-02 -1.853052377700805664e-01 1.503264307975769043e-01
-9.857805073261260986e-02 -7.161640375852584839e-02 -1.933149397373199463e-01 -5.638056397438049316e-01 -1.567429751157760620e-01 7.351638376712799072e-02 7.984392344951629639e-02 -6.820511072874069214e-02 -1.315000504255294800e-01 -5.361713469028472900e-02 -1.353320777416229248e-01 7.465655356645584106e-02 -2.160540074110031128e-01 2.999440729618072510e-01 3.677365556359291077e-02 -1.155330538749694824e-01 1.434623897075653076e-01 -1.789333522319793701e-01 -1.411792039871215820e-01 4.692683741450309753e-02 1.850980073213577271e-01 1.168277189135551453e-01 3.185811266303062439e-02 -3.528550863265991211e-01 1.636601090431213379e-01 -1.414820551872253418e-01 7.913824915885925293e-02 -3.245675936341285706e-02 1.337003707885742188e-01 -1.359072625637054443e-01 1.073458814062178135e-03 2.342536151409149170e-01
5.436217039823532104e-02 -1.183850914239883423e-01 -1.152538359165191650e-01 1.723558306694030762e-01 1.680440455675125122e-01 3.737341463565826416e-01 -1.565890312194824219e-01 -2.889036573469638824e-02 9.922090917825698853e-02 -9.816616773605346680e-02 4.671174883842468262e-01 1.043900102376937866e-01 -2.208531498908996582e-01 4.139057174324989319e-02 1.659367829561233521e-01 1.340859681367874146e-01 2.077451199293136597e-01 -1.097824200987815857e-01 -2.093989104032516479e-01 1.093752905726432800e-01 1.668857038021087646e-01 2.012734711170196533e-01 -1.420142203569412231e-01 -1.133995056152343750e-01 4.868675954639911652e-03 -2.424486577510833740e-01 3.656511753797531128e-02 -5.504429806023836136e-03 -3.374690711498260498e-01 -1.173666939139366150e-01 4.385334625840187073e-02 -4.696294665336608887e-03
2.527358829975128174e-01 -2.739481031894683838e-01 -7.300371304154396057e-03 -3.684841096401214600e-01 1.883462071418762207e-01 3.987299203872680664e-01 -6.300667673349380493e-02 -1.416158676147460938e-01 -3.356196358799934387e-02 -1.291964435949921608e-03 3.435432165861129761e-02 -2.813543193042278290e-02 2.109601646661758423e-01 1.713170707225799561e-01 9.729000926017761230e-02 6.961409002542495728e-02 -9.330558776855468750e-02 -7.516812533140182495e-02 -1.988420635461807251e-01 -1.843637526035308838e-01 6.008981913328170776e-02 4.307219088077545166e-01 -1.338895410299301147e-02 -1.441939771175384521e-01 1.798378378152847290e-01 3.560019657015800476e-02 1.399627625942230225e-01 -1.689150780439376831e-01 -8.768530562520027161e-03 -1.676162332296371460e-02 -1.321720480918884277e-01 1.339683681726455688e-01
-5.705539952032268047e-04 -5.334104225039482117e-02 1.246310770511627197e-01 -3.177123665809631348e-01 1.830238401889801025e-01 1.198539696633815765e-02 -2.482475191354751587e-01 -6.093602254986763000e-02 2.674317657947540283e-01 2.822821773588657379e-02 2.746083736419677734e-01 6.600482016801834106e-02 -1.903708130121231079e-01 1.572123914957046509e-01 1.412741988897323608e-01 1.069531217217445374e-01 2.341628521680831909e-01 -3.996172174811363220e-02 -1.583029925823211670e-01 2.404979616403579712e-01 -6.393487751483917236e-02 1.152506247162818909e-01 2.306711822748184204e-01 -1.790779680013656616e-01 -2.776880748569965363e-03 -1.528270095586776733e-01 -5.876670032739639282e-02 -6.161109544336795807e-03 -4.119938015937805176e-01 1.237182542681694031e-01 -2.886748015880584717e-01 7.177667692303657532e-03
-4.222841002047061920e-03 -1.321779638528823853e-01 -1.545242071151733398e-01 -2.620758414268493652e-01 -2.462675422430038452e-01 4.759868979454040527e-02 -1.650673300027847290e-01 2.907773666083812714e-02 -2.671010047197341919e-02 -2.139023095369338989e-01 1.650166213512420654e-01 3.757677972316741943e-02 -1.012781411409378052e-01 1.497541069984436035e-01 -2.830944955348968506e-02 -7.932137697935104370e-02 -2.214022874832153320e-01 3.398033380508422852e-01 -2.545245289802551270e-01 -7.065440714359283447e-02 4.295842349529266357e-02 5.216612294316291809e-02 6.209778785705566406e-02 -4.955631792545318604e-01 1.947738043963909149e-02 -2.856624126434326172e-01 9.660479426383972168e-02 8.505162550136446953e-04 -1.197384893894195557e-01 -1.343633681535720825e-01 -2.683563232421875000e-01 -8.321717381477355957e-03
1.270774304866790771e-01 -6.085113435983657837e-02 -9.213756024837493896e-02 -1.415009945631027222e-01 6.118990946561098099e-03 3.168950080871582031e-01 -4.540506377816200256e-02 -2.361250296235084534e-02 1.478512734174728394e-01 -2.917245328426361084e-01 1.352237313985824585e-01 -3.034948930144309998e-02 -2.426157593727111816e-01 2.531678676605224609e-01 -1.579893380403518677e-02 2.710882946848869324e-02 1.463012248277664185e-01 -2.462048679590225220e-01 -1.463659107685089111e-01 1.532135307788848877e-01 -1.984812319278717041e-02 8.841798454523086548e-02 -3.556174039840698242e-01 -2.016623765230178833e-01 1.083760038018226624e-01 -1.034114807844161987e-01 3.292120620608329773e-02 -2.718800902366638184e-01 -3.471791446208953857e-01 -1.228110268712043762e-01 2.469083666801452637e-01 4.651834815740585327e-02
-1.731163263320922852e-01 6.943835760466754436e-04 -2.749254405498504639e-01 -1.867495924234390259e-01 1.771985441446304321e-01 2.684883028268814087e-02 -7.260487973690032959e-02 -2.946343421936035156e-01 8.980142325162887573e-02 -4.966595023870468140e-02 3.455235362052917480e-01 -1.142206937074661255e-01 -7.032859325408935547e-02 -2.942809090018272400e-02 2.438243925571441650e-01 -3.249535337090492249e-02 -3.002108447253704071e-02 3.694583773612976074e-01 -2.548070065677165985e-02 -3.315366059541702271e-02 -1.256847009062767029e-02 5.801142379641532898e-02 4.199482500553131104e-01 -1.980351507663726807e-01 2.081628143787384033e-01 -7.505698502063751221e-02 -7.798302173614501953e-02 -9.034316241741180420e-02 -2.826455533504486084e-01 1.340893805027008057e-01 -8.222383260726928711e-02 1.694162492640316486e-03
3.696760833263397217e-01 -1.764910668134689331e-01 -6.546374876052141190e-03 -3.544658422470092773e-01 -4.444195330142974854e-02 4.089726209640502930e-01 2.887278236448764801e-02 -1.611486077308654785e-01 -4.744359105825424194e-02 1.315061748027801514e-01 1.087673678994178772e-01 1.052542477846145630e-01 -1.211209893226623535e-01 1.019828617572784424e-01 1.084515973925590515e-01 1.643024533987045288e-01 -7.587670534849166870e-02 5.738515779376029968e-02 -3.472633659839630127e-01 -7.872808724641799927e-02 3.394741937518119812e-02 2.836910188198089600e-01 1.402132213115692139e-01 -7.757455110549926758e-02 1.322762519121170044e-01 6.144978106021881104e-02 8.765558898448944092e-02 -2.449410259723663330e-01 -7.506956905126571655e-02 -9.272664040327072144e-02 -2.357620894908905029e-01 4.756938293576240540e-02
2.400823868811130524e-02 -1.595176905393600464e-01 3.796216472983360291e-02 -3.412479162216186523e-01 -1.665070205926895142e-01 2.071341723203659058e-01 2.337617725133895874e-01 -4.873559623956680298e-02 -8.737698942422866821e-02 -2.876362502574920654e-01 1.580454260110855103e-01 2.599753066897392273e-02 -1.707720309495925903e-01 3.080842792987823486e-01 8.774648606777191162e-02 5.226423218846321106e-02 5.428629368543624878e-02 6.381219625473022461e-02 -1.148919016122817993e-01 -1.739411354064941406e-01 -1.488818088546395302e-04 9.795656055212020874e-02 4.620135948061943054e-02 2.275333553552627563e-02 -7.651703804731369019e-02 -2.814986407756805420e-01 -2.369683533906936646e-01 6.802606582641601562e-02 -2.274158447980880737e-01 -7.651713490486145020e-02 -1.412046253681182861e-01 4.379407167434692383e-01
-4.951928183436393738e-02 -1.814584136009216309e-01 1.055912896990776062e-01 -2.230792194604873657e-01 7.090936601161956787e-02 2.077334076166152954e-01 -2.991642355918884277e-01 4.330215230584144592e-02 2.191811352968215942e-01 1.579822599887847900e-01 1.189510896801948547e-01 3.562377020716667175e-02 -2.632282376289367676e-01 6.400099396705627441e-02 5.684521794319152832e-02 1.413038969039916992e-01 3.026401698589324951e-01 -9.236548095941543579e-02 -1.042109131813049316e-01 1.904865354299545288e-01 4.268094524741172791e-02 1.458222121000289917e-01 3.712471723556518555e-01 -2.163211107254028320e-01 -7.297421991825103760e-02 -5.194769799709320068e-02 -2.458684332668781281e-02 -2.705885171890258789e-01 -3.324616253376007080e-01 6.001831963658332825e-02 -1.624951511621475220e-01 4.235657677054405212e-02
-1.201928406953811646e-01 1.488807518035173416e-02 1.237925067543983459e-01 -2.260023802518844604e-01 -1.065077856183052063e-01 2.275925278663635254e-01 -1.571981906890869141e-01 -3.360412418842315674e-01 2.903732657432556152e-02 1.553049385547637939e-01 4.859238862991333008e-01 9.094892069697380066e-03 -1.439733058214187622e-01 2.957826852798461914e-01 2.995576560497283936e-01 1.598509252071380615e-01 2.856736071407794952e-02 1.881436444818973541e-02 -2.402630448341369629e-01 -1.408513635396957397e-02 7.494280114769935608e-03 6.359987705945968628e-02 5.835613235831260681e-02 -8.914560079574584961e-02 4.677160084247589111e-02 -9.186527878046035767e-02 3.137495517730712891e-01 1.369297802448272705e-01 7.723115384578704834e-02 -9.973356127738952637e-02 -5.087938532233238220e-02 1.123353689908981323e-01
-1.379410773515701294e-01 -1.719410121440887451e-01 3.431256860494613647e-02 1.723191142082214355e-02 2.436589747667312622e-01 3.375668227672576904e-01 -2.106814533472061157e-01 3.610992431640625000e-02 -1.269916445016860962e-01 6.833939999341964722e-02 6.434881687164306641e-02 -3.233962059020996094e-01 -4.693813621997833252e-02 1.357258111238479614e-01 1.447347104549407959e-01 -1.180002242326736450e-01 -6.707304716110229492e-02 -2.687371075153350830e-01 -1.271959245204925537e-01 -3.845237940549850464e-02 -1.347774919122457504e-02 -2.660961076617240906e-02 -1.355619877576828003e-01 -3.508158028125762939e-01 2.063398212194442749e-01 -2.365643829107284546e-01 2.931031882762908936e-01 -1.203339472413063049e-01 -1.939496546983718872e-01 9.970079362392425537e-02 1.411605179309844971e-01 2.068256139755249023e-01
-9.771291911602020264e-02 -1.616702973842620850e-02 -3.236590325832366943e-01 -2.211996465921401978e-01 1.183393970131874084e-01 4.076369404792785645e-01 -6.496058404445648193e-02 6.295209378004074097e-02 8.133133500814437866e-02 4.820028319954872131e-02 -5.391912534832954407e-02 -1.535653471946716309e-01 -1.587932929396629333e-02 2.126855850219726562e-01 1.116930469870567322e-01 -2.520945668220520020e-01 -2.786719612777233124e-02 9.202025830745697021e-02 -3.284102380275726318e-01 1.397165190428495407e-02 -4.647001996636390686e-02 -1.406643241643905640e-01 -1.048733294010162354e-01 -7.190023362636566162e-02 -1.475940197706222534e-01 -2.833135426044464111e-01 7.133724167943000793e-03 8.510465919971466064e-02 -2.772128880023956299e-01 -3.196853399276733398e-01 -1.587335318326950073e-01 1.490515470504760742e-01
-1.672295108437538147e-02 -2.733533382415771484e-01 -2.876333296298980713e-01 1.877844706177711487e-02 4.245004355907440186e-01 2.560145556926727295e-01 -2.919658087193965912e-02 -1.130406558513641357e-01 3.365662321448326111e-02 -2.866783924400806427e-02 1.169742420315742493e-01 -4.336017183959484100e-03 6.704976409673690796e-02 -4.645109921693801880e-02 2.276909053325653076e-01 4.232521057128906250e-01 1.859744638204574585e-01 -1.346669252961874008e-02 -4.338013939559459686e-03 5.998001620173454285e-02 -6.159481778740882874e-02 2.802560031414031982e-01 -1.484929472208023071e-01 -2.389986813068389893e-01 7.114106416702270508e-02 -5.556012690067291260e-02 7.393487542867660522e-02 -5.813768506050109863e-02 -2.260749191045761108e-01 1.758345775306224823e-02 -1.209861487150192261e-01 2.151734530925750732e-01
-2.153495252132415771e-01 -1.492425054311752319e-01 1.132395416498184204e-01 -3.497384488582611084e-01 1.100613847374916077e-01 1.166831478476524353e-01 -2.744003534317016602e-01 -8.965331315994262695e-02 -1.709792613983154297e-01 -2.342117577791213989e-02 -8.967297524213790894e-02 -1.143681481480598450e-01 1.295436620712280273e-01 1.217063069343566895e-01 5.715946480631828308e-02 1.060017645359039307e-01 5.954176932573318481e-02 -1.941208988428115845e-01 -2.205148935317993164e-01 4.450437799096107483e-02 -3.222061693668365479e-02 5.935264006257057190e-02 2.051678746938705444e-01 -1.985832005739212036e-01 -1.937705464661121368e-02 -1.203847825527191162e-01 2.734755873680114746e-01 -3.636552095413208008e-01 -8.244033157825469971e-02 -2.040745317935943604e-01 2.929839789867401123e-01 2.367233932018280029e-01
-9.633281081914901733e-02 -6.704412400722503662e-02 5.160244181752204895e-03 -1.901648640632629395e-01 5.050915107131004333e-02 1.182419136166572571e-01 -3.056863248348236084e-01 -1.902807876467704773e-02 1.050741448998451233e-01 4.775989800691604614e-02 9.053168445825576782e-02 -2.531886845827102661e-02 -1.675661206245422363e-01 -4.221161082386970520e-02 7.483042031526565552e-02 1.588346362113952637e-01 3.572868406772613525e-01 -1.329198926687240601e-01 -1.638662368059158325e-01 3.030223250389099121e-01 9.369137696921825409e-03 2.172181606292724609e-01 3.997220396995544434e-01 -2.883089482784271240e-01 5.927659198641777039e-02 -3.494407981634140015e-02 -3.351505473256111145e-02 -2.292960137128829956e-01 -3.275251984596252441e-01 9.033282101154327393e-02 -1.666815131902694702e-01 3.213515505194664001e-02
-5.202172696590423584e-02 1.728979200124740601e-01 -1.352172344923019409e-01 -8.783080428838729858e-02 2.390079349279403687e-01 3.977670669555664062e-01 -1.353212594985961914e-01 1.789144426584243774e-01 1.483014076948165894e-01 -3.682242035865783691e-01 1.030906438827514648e-01 -4.902137815952301025e-01 -9.728989005088806152e-02 4.022487625479698181e-02 1.365775316953659058e-01 4.300178214907646179e-02 -2.228045836091041565e-02 -1.263267248868942261e-01 -1.692532896995544434e-01 -3.907172475010156631e-03 1.418088674545288086e-01 -1.161949411034584045e-01 5.252324417233467102e-02 1.632589995861053467e-01 4.405966401100158691e-02 -2.128449082374572754e-01 7.168929558247327805e-03 -7.205060869455337524e-02 -1.598571687936782837e-01 1.769292051903903484e-03 -4.627713933587074280e-02 2.174970507621765137e-01
3.921699523925781250e-02 -8.301782608032226562e-02 -2.980317175388336182e-01 -1.807467266917228699e-02 7.826894870959222317e-04 5.446752309799194336e-01 1.493734866380691528e-01 -1.240784749388694763e-01 7.025308161973953247e-02 -2.165795713663101196e-01 2.225326001644134521e-01 -7.063750922679901123e-02 -1.260711625218391418e-02 9.666944295167922974e-02 4.161553829908370972e-02 -9.336081147193908691e-02 -3.404229134321212769e-02 7.182349264621734619e-02 -3.715593814849853516e-01 1.519866567105054855e-02 9.050438553094863892e-02 -2.959268912672996521e-02 1.333002448081970215e-01 -3.973828628659248352e-02 3.967784717679023743e-02 -2.341971248388290405e-01 2.084472924470901489e-01 2.614025175571441650e-01 -1.399500668048858643e-01 -5.864736810326576233e-02 -1.421959400177001953e-01 2.393060922622680664e-01
-1.684214174747467041e-01 -1.710123568773269653e-02 -5.907931551337242126e-02 -4.981236904859542847e-02 1.024959385395050049e-01 4.254350960254669189e-01 -1.199710294604301453e-01 -2.603451535105705261e-02 1.750990003347396851e-01 -7.988940924406051636e-02 1.978593766689300537e-01 -2.406634204089641571e-02 7.776504755020141602e-02 6.443397700786590576e-02 4.410206377506256104e-01 -4.226494953036308289e-02 2.408134341239929199e-01 2.450208663940429688e-01 -1.914299279451370239e-01 2.256582081317901611e-01 2.165019512176513672e-01 1.194778084754943848e-02 5.599870532751083374e-02 -3.656404614448547363e-01 -2.981081604957580566e-03 -1.155384704470634460e-01 -6.279615312814712524e-02 -4.642922058701515198e-02 -2.088572531938552856e-01 1.478217542171478271e-01 -3.259491920471191406e-02 1.070731692016124725e-02
5.586884170770645142e-02 1.091527845710515976e-02 -9.799366444349288940e-02 -7.299886643886566162e-02 -1.004656627774238586e-01 1.454551517963409424e-01 -2.241711318492889404e-01 -1.544269621372222900e-01 -2.532903552055358887e-01 9.289953112602233887e-02 2.850904762744903564e-01 1.874095499515533447e-01 -2.153597027063369751e-01 2.223265618085861206e-01 3.010099828243255615e-01 -8.730202168226242065e-02 -1.350763887166976929e-01 -1.659597307443618774e-01 -1.947959959506988525e-01 2.259270697832107544e-01 -3.972828388214111328e-02 1.859913915395736694e-01 -5.785757303237915039e-02 -4.484401941299438477e-01 -1.297387480735778809e-01 -1.759399920701980591e-01 6.542846560478210449e-02 -1.674807518720626831e-01 -1.467954665422439575e-01 -1.047903448343276978e-01 -4.487602040171623230e-02 5.655752122402191162e-02
5.848910659551620483e-02 -8.409629762172698975e-02 -1.681237071752548218e-01 -9.250880777835845947e-02 -1.368530988693237305e-01 1.627765446901321411e-01 -3.857470676302909851e-02 -2.672969698905944824e-01 -2.016682624816894531e-01 -1.785604357719421387e-01 2.061869949102401733e-01 -7.403450552374124527e-03 2.315884977579116821e-01 7.732730358839035034e-02 1.156732067465782166e-02 2.060048580169677734e-01 4.505495727062225342e-02 -1.060425192117691040e-01 -3.757966756820678711e-01 7.852423936128616333e-02 4.178747832775115967e-01 3.154793083667755127e-01 8.339012414216995239e-02 -1.514693498611450195e-01 -1.088436692953109741e-01 -1.186497136950492859e-01 2.091295421123504639e-01 7.276828866451978683e-03 -1.609546095132827759e-01 -2.250250577926635742e-01 -5.607767775654792786e-02 5.575503036379814148e-02
-2.198247015476226807e-01 -1.105282753705978394e-01 6.358502805233001709e-02 -3.433451056480407715e-01 1.827736943960189819e-01 6.604020297527313232e-02 4.843097180128097534e-02 -7.573810964822769165e-02 2.156336605548858643e-02 1.035135705024003983e-02 4.096079990267753601e-02 -2.333458662033081055e-01 1.287289559841156006e-01 2.486600577831268311e-01 1.290450841188430786e-01 2.189842462539672852e-01 2.126400172710418701e-01 -3.025802969932556152e-01 -1.812146157026290894e-01 -1.050777211785316467e-01 -4.541581496596336365e-02 8.824493736028671265e-02 3.161754310131072998e-01 7.510041445493698120e-02 1.763934344053268433e-01 -1.926245540380477905e-01 1.246160045266151428e-01 -1.787013411521911621e-01 -3.439081013202667236e-01 1.173553243279457092e-01 8.577257394790649414e-02 1.441563367843627930e-01
1.825578808784484863e-01 -2.674176692962646484e-01 5.096471682190895081e-02 -2.239265441894531250e-01 -1.358457952737808228e-01 9.793284535408020020e-02 -3.604630529880523682e-01 -1.785390228033065796e-01 5.174967274069786072e-02 -5.553359538316726685e-02 2.455322742462158203e-01 -9.225014597177505493e-02 -1.655205935239791870e-01 -3.679351508617401123e-02 -9.262946248054504395e-02 -7.829295098781585693e-02 3.614867106080055237e-02 2.053810954093933105e-01 -3.309228271245956421e-02 -1.580687612295150757e-01 2.022176682949066162e-01 6.191310659050941467e-02 2.617505490779876709e-01 -4.024173021316528320e-01 4.669810086488723755e-02 -2.898526191711425781e-01 1.062426716089248657e-01 8.837553672492504120e-03 -2.370974570512771606e-01 -4.860616289079189301e-03 -1.616823524236679077e-01 9.928794950246810913e-02
3.939828574657440186e-01 -3.080017305910587311e-02 1.008223555982112885e-02 -4.027693271636962891e-01 1.118808761239051819e-01 2.854321002960205078e-01 2.976726181805133820e-02 -1.786372661590576172e-01 -9.272672235965728760e-02 3.891157731413841248e-02 9.259947389364242554e-02 -2.332546189427375793e-02 1.359306424856185913e-01 3.373407945036888123e-02 6.091518327593803406e-03 9.098987281322479248e-02 -1.015664637088775635e-01 -1.053713448345661163e-02 -4.022932648658752441e-01 -1.829247176647186279e-02 1.389317661523818970e-01 1.077316924929618835e-01 2.346777357161045074e-02 -2.161077558994293213e-01 1.878434270620346069e-01 1.134823188185691833e-01 1.177939102053642273e-01 -3.036958873271942139e-01 -1.446118950843811035e-01 -3.039295971393585205e-02 -2.709220349788665771e-01 -8.536753058433532715e-02
3.647151961922645569e-02 -4.879127442836761475e-02 -2.896694839000701904e-01 -2.619046866893768311e-01 1.163432672619819641e-01 5.114499330520629883e-01 1.336819231510162354e-01 -1.307626068592071533e-01 -7.263762503862380981e-02 2.663648501038551331e-02 2.336185276508331299e-01 -2.851999402046203613e-01 4.882377106696367264e-03 7.367026805877685547e-02 1.241113916039466858e-01 4.871423169970512390e-02 -2.117451652884483337e-02 3.468486480414867401e-03 -7.479660212993621826e-02 1.696980297565460205e-01 3.100200295448303223e-01 2.826706469058990479e-01 -3.708283230662345886e-02 -1.038155034184455872e-01 -9.203004837036132812e-02 -3.040446341037750244e-01 -5.709121469408273697e-03 8.523307740688323975e-02 1.735128811560571194e-03 -1.067178398370742798e-01 8.497599512338638306e-02 -1.368471831083297729e-01
4.434324800968170166e-03 -1.839588731527328491e-01 3.184390440583229065e-02 -8.539523184299468994e-02 -1.431995350867509842e-02 2.936642467975616455e-01 -8.650686591863632202e-02 -6.658454239368438721e-02 8.904051780700683594e-02 3.198183178901672363e-01 1.941764652729034424e-01 6.305596977472305298e-02 7.294455543160438538e-03 2.326721996068954468e-01 1.592924147844314575e-01 1.913693100214004517e-01 1.147469133138656616e-01 1.648492515087127686e-01 -2.558186650276184082e-01 -1.070555523037910461e-01 -1.072941049933433533e-01 3.836060762405395508e-01 6.648065149784088135e-02 -8.631073683500289917e-02 8.150383830070495605e-02 -1.649420410394668579e-01 3.117451369762420654e-01 7.268418092280626297e-03 -1.507301777601242065e-01 -2.972571253776550293e-01 -2.418443858623504639e-01 5.437244474887847900e-02
1.206441745162010193e-01 -2.207188904285430908e-01 -9.844690561294555664e-02 -1.295045912265777588e-01 -7.173188030719757080e-02 -6.652957201004028320e-02 1.041443049907684326e-01 -2.330789566040039062e-01 -6.884561851620674133e-03 -3.313731551170349121e-01 2.622536122798919678e-01 -2.634293735027313232e-01 -2.153184115886688232e-01 -1.811867058277130127e-01 2.513361871242523193e-01 -2.451218664646148682e-01 -4.585302993655204773e-02 -4.561993479728698730e-02 -2.234455347061157227e-01 -1.353615969419479370e-01 2.898900806903839111e-01 -1.498854998499155045e-02 -8.572962135076522827e-03 -1.703398078680038452e-01 1.004391834139823914e-01 6.499192118644714355e-02 1.707055121660232544e-01 -1.617722660303115845e-01 -3.161384463310241699e-01 -5.070493370294570923e-02 1.608619838953018188e-01 3.536171466112136841e-02
3.903295844793319702e-02 -1.824683248996734619e-01 -2.334857136011123657e-01 -4.990965500473976135e-02 1.146399378776550293e-01 1.367159783840179443e-01 -2.401990145444869995e-01 -2.561834082007408142e-02 -8.374529331922531128e-02 7.731239497661590576e-02 2.584495209157466888e-02 -1.320512592792510986e-01 4.279688000679016113e-03 6.584684550762176514e-02 3.933257162570953369e-01 -9.214873425662517548e-04 2.382598221302032471e-01 1.109694764018058777e-01 -1.007841750979423523e-01 -2.073330283164978027e-01 -1.278959363698959351e-01 -1.537305265665054321e-01 3.426265418529510498e-01 -3.118662238121032715e-01 3.126282244920730591e-02 -2.321661263704299927e-01 1.003793701529502869e-01 -1.955062747001647949e-01 -1.753180623054504395e-01 -6.750021129846572876e-02 -2.956468164920806885e-01 1.583866924047470093e-01
1.485004276037216187e-01 -1.708866804838180542e-01 1.067968308925628662e-01 -9.312462992966175079e-03 1.591387577354907990e-02 -8.826599270105361938e-02 1.728511899709701538e-01 -6.266129668802022934e-03 -2.480651065707206726e-02 -4.743144661188125610e-02 3.731226623058319092e-01 -2.156969457864761353e-01 -1.069814786314964294e-01 -7.770390715450048447e-03 2.720618844032287598e-01 9.195189177989959717e-02 1.862261630594730377e-02 -1.131783202290534973e-01 -1.944627910852432251e-01 -9.815895557403564453e-02 7.461739331483840942e-02 -2.323341667652130127e-01 5.580189451575279236e-02 -3.509773015975952148e-01 1.875041425228118896e-01 -1.622905023396015167e-02 1.867533475160598755e-01 -1.709525734186172485e-01 -1.969922482967376709e-01 -1.517984271049499512e-01 -2.950754165649414062e-01 3.490119576454162598e-01
7.341011613607406616e-02 -2.212024629116058350e-01 -3.694562986493110657e-02 7.635238766670227051e-02 -1.736299134790897369e-02 -1.251198947429656982e-01 5.214770510792732239e-02 -3.914336115121841431e-02 9.556659311056137085e-02 -1.050675660371780396e-01 2.744331061840057373e-01 -1.967407017946243286e-01 2.732139080762863159e-02 2.591736614704132080e-02 2.016758769750595093e-01 2.312052249908447266e-01 -1.790405251085758209e-02 -1.160885766148567200e-01 -3.137656450271606445e-01 -1.352140903472900391e-01 2.046675831079483032e-01 -1.875659078359603882e-01 5.439429730176925659e-02 -2.944173216819763184e-01 2.020806670188903809e-01 -9.057651460170745850e-02 7.743667066097259521e-02 -1.510284394025802612e-01 -1.112855747342109680e-01 -8.407565206289291382e-02 -3.684555590152740479e-01 3.977933228015899658e-01
5.196464061737060547e-02 2.599696861580014229e-03 8.809386193752288818e-02 -1.587318927049636841e-01 2.782786488533020020e-01 3.782751262187957764e-01 2.651615068316459656e-02 -1.373500470072031021e-02 3.828297555446624756e-02 1.848226645961403847e-03 -2.338341772556304932e-01 -1.816289573907852173e-01 -1.126790270209312439e-01 3.206462264060974121e-01 1.553136482834815979e-02 1.542548388242721558e-01 -1.018786057829856873e-01 -2.377320528030395508e-01 -2.228685468435287476e-02 5.065783113241195679e-02 2.159164994955062866e-01 -4.693689942359924316e-02 9.686790406703948975e-03 -2.512622177600860596e-01 2.327854335308074951e-01 -1.151617839932441711e-01 1.427982300519943237e-01 -1.492853611707687378e-01 -3.309881687164306641e-01 2.032557278871536255e-01 1.991128921508789062e-01 1.777126342058181763e-01
5.550366640090942383e-02 1.167864874005317688e-01 -6.841847300529479980e-02 -1.335340887308120728e-01 3.265646100044250488e-01 5.070292353630065918e-01 3.317788988351821899e-02 3.181698545813560486e-02 6.811232864856719971e-02 -3.140138089656829834e-01 1.441783830523490906e-02 -3.776973187923431396e-01 -8.528359234333038330e-02 2.744306325912475586e-01 -2.309537529945373535e-01 6.169845163822174072e-02 1.041178181767463684e-01 -1.883957386016845703e-01 -6.163235008716583252e-02 9.891162067651748657e-02 1.900297030806541443e-02 7.535202801227569580e-02 2.450420288369059563e-03 -1.083634719252586365e-01 1.179087609052658081e-01 -1.564982831478118896e-01 1.363292336463928223e-01 -2.130652517080307007e-01 -1.128090023994445801e-01 -8.340567350387573242e-02 -5.164501490071415901e-04 9.659259766340255737e-02
-3.932017087936401367e-02 1.619420200586318970e-02 -3.513388708233833313e-02 -2.533864378929138184e-01 1.244744509458541870e-01 1.516394615173339844e-01 -3.637022376060485840e-01 1.035953755490481853e-03 9.763301908969879150e-02 5.023266747593879700e-02 3.139602839946746826e-01 -1.028996426612138748e-02 -2.299218922853469849e-01 6.049770116806030273e-02 2.251320518553256989e-02 1.075402870774269104e-01 3.460434675216674805e-01 -1.478315889835357666e-01 -2.255543880164623260e-02 3.072836697101593018e-01 5.551871843636035919e-03 1.798328012228012085e-02 3.392645120620727539e-01 -1.338753700256347656e-01 -7.271450757980346680e-02 -9.237960726022720337e-02 3.953232616186141968e-02 -1.709673404693603516e-01 -3.086651861667633057e-01 5.160358734428882599e-03 -2.696458399295806885e-01 1.105966325849294662e-02
-1.270634829998016357e-01 -1.139903664588928223e-01 -1.671402305364608765e-01 -1.679257601499557495e-01 -9.841010719537734985e-02 3.916628360748291016e-01 -1.323711425065994263e-01 1.147321388125419617e-01 6.455710530281066895e-02 6.277096271514892578e-02 2.820286154747009277e-01 -3.148862123489379883e-01 1.334688216447830200e-01 -9.003951400518417358e-02 4.508716464042663574e-01 -9.213519282639026642e-03 -2.607131190598011017e-02 1.196890547871589661e-01 -2.775715589523315430e-01 1.472888886928558350e-01 2.041589282453060150e-02 1.320817023515701294e-01 2.020450308918952942e-02 -1.301368474960327148e-01 5.090932920575141907e-02 -2.394308745861053467e-01 -1.731519252061843872e-01 -9.057107567787170410e-02 -1.368493437767028809e-01 1.104374602437019348e-01 -1.548209935426712036e-01 5.399011448025703430e-02
-1.037190780043601990e-01 6.851428002119064331e-02 -3.042022287845611572e-01 -3.150015771389007568e-01 8.873911201953887939e-02 4.592588841915130615e-01 1.554096210747957230e-02 -7.101114839315414429e-02 5.187149345874786377e-02 4.476569220423698425e-02 -1.055809296667575836e-02 -2.106413096189498901e-01 -1.379124522209167480e-01 1.381810307502746582e-01 1.310733109712600708e-01 -6.877475976943969727e-02 7.978316396474838257e-02 1.112417951226234436e-01 -2.466100603342056274e-01 -7.473435252904891968e-02 2.150206826627254486e-03 2.060579508543014526e-02 -9.880316257476806641e-02 7.057221978902816772e-02 -5.072695389389991760e-02 -1.932642906904220581e-01 1.571218967437744141e-01 2.645283043384552002e-01 -3.522661626338958740e-01 -1.934355497360229492e-01 -2.200462818145751953e-01 1.211464926600456238e-01
1.064820960164070129e-01 -1.389474421739578247e-01 -1.260959208011627197e-01 -3.736054599285125732e-01 8.628501743078231812e-02 -1.866848170757293701e-01 -7.731138728559017181e-03 5.919012799859046936e-02 3.052866756916046143e-01 -2.471972852945327759e-01 6.807254254817962646e-02 -4.918026924133300781e-02 5.559445917606353760e-02 5.508747324347496033e-02 1.564199775457382202e-01 -3.809200227260589600e-02 7.522918283939361572e-02 -4.988078027963638306e-02 -3.806484937667846680e-01 4.067229107022285461e-02 3.661178946495056152e-01 3.388630747795104980e-01 1.563666164875030518e-01 6.023151800036430359e-02 1.050550714135169983e-01 -1.205738261342048645e-01 2.003126144409179688e-01 -1.281224340200424194e-01 -1.787186712026596069e-01 -1.525927931070327759e-01 6.026920676231384277e-02 -4.467063397169113159e-02
-3.155239820480346680e-01 -3.612438216805458069e-02 -7.346396148204803467e-02 -4.863806664943695068e-01 -2.876179516315460205e-01 2.142933458089828491e-01 1.476671099662780762e-01 2.166542261838912964e-01 -2.191528975963592529e-01 -1.010517925024032593e-01 2.460830062627792358e-01 1.101300306618213654e-02 -3.790113702416419983e-02 1.011140942573547363e-01 -8.489391207695007324e-02 7.800692319869995117e-02 1.950906589627265930e-02 -1.994126290082931519e-02 -1.414173394441604614e-01 5.081072077155113220e-02 -1.578846573829650879e-01 1.525111347436904907e-01 1.060477122664451599e-01 -3.141524493694305420e-01 4.332044348120689392e-02 -6.642365455627441406e-02 1.908178776502609253e-01 -1.523391529917716980e-02 -2.698239684104919434e-01 -5.327352508902549744e-02 6.584028899669647217e-02 1.073393896222114563e-01
-1.385557204484939575e-01 -8.316249400377273560e-02 -1.941286027431488037e-01 1.179503127932548523e-01 1.767125912010669708e-02 7.573802769184112549e-02 -4.006396979093551636e-02 -6.679951399564743042e-02 -4.026720300316810608e-02 1.697712987661361694e-01 3.233612775802612305e-01 -4.325700178742408752e-02 -2.447880655527114868e-01 3.024730384349822998e-01 1.401171088218688965e-01 -1.875273883342742920e-01 -1.265013515949249268e-01 -1.918942481279373169e-02 -1.880453824996948242e-01 1.567726582288742065e-01 4.409890994429588318e-02 1.385471373796463013e-01 1.957135051488876343e-01 -3.114839494228363037e-01 -3.209229558706283569e-02 4.446338862180709839e-02 -1.459501236677169800e-01 -1.262754350900650024e-01 -5.014067888259887695e-01 1.178683526813983917e-02 -7.800251245498657227e-02 1.908477544784545898e-01
5.715104192495346069e-02 -4.953735172748565674e-01 1.608703434467315674e-01 -1.829869896173477173e-01 1.535118669271469116e-01 4.160362482070922852e-01 -7.917822897434234619e-02 -9.270488470792770386e-02 -6.158643588423728943e-02 -9.005079418420791626e-02 1.206343919038772583e-01 -2.820645272731781006e-01 1.290244609117507935e-01 1.449134349822998047e-01 1.262733340263366699e-01 3.822465240955352783e-02 -7.137268036603927612e-02 -1.668126285076141357e-01 -2.561536058783531189e-02 -2.917481400072574615e-02 9.574357420206069946e-02 1.587679535150527954e-01 -4.754108935594558716e-02 -1.382826566696166992e-01 8.075011521577835083e-02 -2.261390984058380127e-01 4.791556298732757568e-02 -2.327179908752441406e-01 2.208295650780200958e-02 -8.581508696079254150e-02 -3.153813183307647705e-01 -8.818927407264709473e-02
1.434703618288040161e-01 7.929626107215881348e-02 -7.718899101018905640e-02 8.831385523080825806e-02 2.830782830715179443e-01 2.294834107160568237e-01 2.416439652442932129e-01 -5.490210652351379395e-02 1.927738264203071594e-02 -3.098047375679016113e-01 -1.236339360475540161e-01 -1.595313996076583862e-01 -2.108913213014602661e-01 9.956710040569305420e-02 2.149722576141357422e-01 8.836323022842407227e-02 -6.814599037170410156e-02 1.764168739318847656e-01 -1.585135459899902344e-01 -1.287193000316619873e-01 1.955156624317169189e-01 3.494734168052673340e-01 1.671921163797378540e-01 -3.683637082576751709e-01 -2.746717818081378937e-02 -1.055064424872398376e-01 4.822482913732528687e-02 -4.357867315411567688e-02 -1.809236109256744385e-01 1.951837725937366486e-02 1.919354051351547241e-01 1.792861074209213257e-01
-3.469792427495121956e-03 1.638233289122581482e-02 -1.511432379484176636e-01 -1.235861331224441528e-01 2.540078461170196533e-01 3.974232673645019531e-01 -2.748746573925018311e-01 -4.497710987925529480e-02 -1.850543916225433350e-01 -1.144234240055084229e-01 -3.881166875362396240e-02 -1.676880866289138794e-01 -1.776589751243591309e-01 9.112966246902942657e-03 2.994982302188873291e-01 5.240049585700035095e-02 -9.009332954883575439e-02 -3.342455029487609863e-01 7.780858874320983887e-02 -9.964136779308319092e-02 -1.663121208548545837e-02 -2.832621708512306213e-02 7.138723507523536682e-03 -3.555473685264587402e-01 7.336235791444778442e-02 -2.535020709037780762e-01 2.895313799381256104e-01 -1.653899252414703369e-01 -6.652978062629699707e-02 -4.691292718052864075e-02 6.157423183321952820e-02 7.677148282527923584e-02
8.909684419631958008e-02 4.268495831638574600e-03 -2.841176688671112061e-01 -1.623083353042602539e-01 1.424399167299270630e-01 4.570639431476593018e-01 -9.147405624389648438e-02 -3.457655012607574463e-01 -1.518830060958862305e-01 -1.839820593595504761e-01 -2.326815202832221985e-02 4.978452250361442566e-02 -2.246315628290176392e-01 2.235067188739776611e-01 1.485228352248668671e-02 1.532142609357833862e-01 -6.917648762464523315e-02 -2.642514407634735107e-01 -7.615659385919570923e-02 -1.025938615202903748e-01 8.051317930221557617e-02 -3.420545160770416260e-02 4.659656062722206116e-02 -3.108696043491363525e-01 -6.665997952222824097e-02 -1.060637161135673523e-01 1.356859058141708374e-01 -2.506321668624877930e-02 -2.510149180889129639e-01 5.185138434171676636e-02 -5.613975971937179565e-02 -2.069484442472457886e-01
1.012334823608398438e-01 -1.748935282230377197e-01 -1.476637423038482666e-01 -1.584120839834213257e-01 6.300881505012512207e-02 -2.877461910247802734e-02 -2.532753646373748779e-01 -5.746068432927131653e-02 1.109923571348190308e-01 -1.195933297276496887e-01 2.732530832290649414e-01 -1.191924735903739929e-01 -3.062705975025892258e-03 3.174781203269958496e-01 3.542554080486297607e-01 6.104654818773269653e-02 7.139897346496582031e-02 -7.409670203924179077e-02 -1.684509664773941040e-01 -1.601225286722183228e-01 -1.989066749811172485e-01 -7.382866740226745605e-02 1.660767346620559692e-01 -2.691489458084106445e-01 1.864759325981140137e-01 -6.603817641735076904e-02 7.909910380840301514e-02 1.071190461516380310e-02 -2.579248547554016113e-01 7.961491495370864868e-02 -3.600373864173889160e-01 1.919873356819152832e-01
-2.546453662216663361e-02 -1.275677680969238281e-01 7.056817412376403809e-03 -1.383764296770095825e-01 -1.881041675806045532e-01 8.945052325725555420e-02 -6.348599493503570557e-02 9.963619709014892578e-02 -3.218768537044525146e-02 -6.828947365283966064e-02 1.394411325454711914e-01 -9.766777604818344116e-02 -2.204459533095359802e-02 1.453344672918319702e-01 3.103700280189514160e-01 -2.135865204036235809e-02 -1.597571671009063721e-01 -2.506935000419616699e-01 -1.772526949644088745e-01 1.884513348340988159e-01 1.989624500274658203e-01 -2.476935088634490967e-02 4.088557660579681396e-01 -4.459835588932037354e-02 -3.488022089004516602e-02 -1.153002977371215820e-01 8.355106413364410400e-02 -3.373018801212310791e-01 -2.853749394416809082e-01 -3.009937405586242676e-01 2.263454198837280273e-01 -1.739988923072814941e-01
6.737994030117988586e-03 -1.624537557363510132e-01 -6.622937042266130447e-03 1.505155265331268311e-01 -2.067573517560958862e-01 4.376772940158843994e-01 1.074309423565864563e-01 -2.675681710243225098e-01 -9.175260365009307861e-02 -3.673899471759796143e-01 1.071683466434478760e-01 -1.644479334354400635e-01 -8.038473315536975861e-03 1.588868945837020874e-01 7.993901520967483521e-02 1.965958327054977417e-01 -2.171776816248893738e-02 -1.319732666015625000e-01 -3.980072438716888428e-01 -1.975476555526256561e-02 2.139393705874681473e-03 1.497005969285964966e-01 2.177654802799224854e-01 -2.594008110463619232e-02 -5.439469963312149048e-02 -3.326936066150665283e-02 9.498682618141174316e-02 -7.538815587759017944e-02 -2.621453404426574707e-01 -1.478884816169738770e-01 1.477709859609603882e-01 -5.245432630181312561e-02
-2.790813334286212921e-03 -2.515949904918670654e-01 -2.732012867927551270e-01 -1.118843182921409607e-01 2.150175869464874268e-01 3.141386508941650391e-01 -8.321356773376464844e-02 -8.054701238870620728e-02 -2.409382313489913940e-01 -9.830854833126068115e-02 -3.429967537522315979e-02 -1.378869079053401947e-02 -5.808894708752632141e-02 -4.594783484935760498e-02 2.657307684421539307e-01 5.457202792167663574e-01 3.155771270394325256e-02 -3.139114379882812500e-02 -6.485947221517562866e-02 6.731437891721725464e-02 3.428542288020253181e-03 1.162757501006126404e-01 -4.501122981309890747e-02 -2.279374748468399048e-01 1.632138192653656006e-01 -1.260006576776504517e-01 1.348170218989253044e-03 -9.057945758104324341e-02 -8.773164451122283936e-02 -4.478913545608520508e-02 -2.177563458681106567e-01 2.492818236351013184e-01
-6.467243283987045288e-02 6.515097618103027344e-02 1.475495696067810059e-01 -3.073920905590057373e-01 3.634095788002014160e-01 7.365562766790390015e-02 -2.455815970897674561e-01 2.346604913473129272e-01 2.158125117421150208e-02 -2.049708068370819092e-01 5.343570932745933533e-02 -1.737546175718307495e-01 -1.926924586296081543e-01 5.300374701619148254e-02 7.269383966922760010e-02 3.256883025169372559e-01 -2.294425964355468750e-01 -1.876133978366851807e-01 -1.312078088521957397e-01 -1.624848991632461548e-01 -6.409949064254760742e-02 -7.130898535251617432e-02 1.879574805498123169e-01 -3.989330306649208069e-02 3.566751629114151001e-02 -6.243218109011650085e-02 7.649088650941848755e-02 -3.955947607755661011e-02 -2.886325120925903320e-01 -1.970114409923553467e-01 2.451993077993392944e-01 1.523787975311279297e-01
-3.050667047500610352e-01 -8.085382729768753052e-02 -1.341789662837982178e-01 -3.168857693672180176e-01 1.185733303427696228e-01 5.955748260021209717e-02 1.446740627288818359e-01 -2.566596567630767822e-01 2.246646136045455933e-01 -1.426338702440261841e-01 2.525590658187866211e-01 3.772436827421188354e-02 1.611427366733551025e-01 -8.008494228124618530e-02 5.397662147879600525e-02 -1.655376702547073364e-02 1.268564462661743164e-01 2.501984834671020508e-01 -7.195978611707687378e-02 -8.745613694190979004e-02 -5.120742321014404297e-02 2.028114646673202515e-01 1.794074922800064087e-01 -4.275201857089996338e-01 1.075696274638175964e-01 -1.931692510843276978e-01 -9.767076373100280762e-02 -4.525422304868698120e-02 -2.389200329780578613e-01 1.188364066183567047e-02 -1.264042109251022339e-01 -1.485260576009750366e-01
-7.038296759128570557e-02 4.779892414808273315e-02 5.947181954979896545e-02 2.371837384998798370e-02 6.997101008892059326e-02 8.213254809379577637e-02 3.881851583719253540e-02 -1.610327064990997314e-01 -4.956302046775817871e-02 8.385892212390899658e-02 3.608019053936004639e-01 1.177306100726127625e-01 -6.641313433647155762e-02 2.247268110513687134e-01 2.769301831722259521e-01 -5.342353880405426025e-02 -2.613888680934906006e-01 -9.811355918645858765e-02 -2.123336642980575562e-01 3.037932142615318298e-02 -1.134661883115768433e-01 3.462670603767037392e-03 -8.518659323453903198e-02 -4.178037345409393311e-01 1.275568008422851562e-01 -2.994478046894073486e-01 1.342521701008081436e-02 -3.964865803718566895e-01 -2.258021086454391479e-01 -1.004436090588569641e-01 -7.982800155878067017e-02 1.102978363633155823e-01
5.552361905574798584e-02 -1.024942398071289062e-01 -5.824605002999305725e-02 -2.290734946727752686e-01 2.208930402994155884e-01 2.313991039991378784e-01 1.161793712526559830e-02 -2.989535927772521973e-01 4.684662818908691406e-02 -3.424401283264160156e-01 -7.708514481782913208e-02 -1.474975794553756714e-01 -2.509266734123229980e-01 1.007049679756164551e-01 -1.591188162565231323e-01 2.549710571765899658e-01 -8.556440472602844238e-02 -1.178194358944892883e-01 -2.515783011913299561e-01 -4.483960196375846863e-02 1.804847456514835358e-02 3.851206600666046143e-02 -1.667711734771728516e-01 -2.097098678350448608e-01 8.019875735044479370e-02 -1.808620691299438477e-01 1.551585197448730469e-01 -2.721786201000213623e-01 -1.852815151214599609e-01 4.093143716454505920e-02 -3.022084236145019531e-01 -5.803012847900390625e-02
-1.419296264648437500e-01 -4.498159885406494141e-02 -1.724666208028793335e-01 -2.712750136852264404e-01 -4.148267209529876709e-02 2.537343502044677734e-01 1.404206156730651855e-01 -9.918024390935897827e-02 2.709978818893432617e-01 -1.162055321037769318e-02 1.296805143356323242e-01 1.957284510135650635e-01 -5.538453534245491028e-02 1.951628476381301880e-01 2.557560801506042480e-01 5.628842487931251526e-02 -9.608589112758636475e-02 -1.102891415357589722e-01 -1.708850115537643433e-01 -2.833735048770904541e-01 2.577137351036071777e-01 -2.608114480972290039e-01 3.100658953189849854e-02 -7.726996392011642456e-02 -1.200407966971397400e-01 -2.648157179355621338e-01 1.623227894306182861e-01 9.175464510917663574e-02 -1.897136718034744263e-01 3.857902064919471741e-02 -5.787415429949760437e-02 3.286347389221191406e-01
-4.321232065558433533e-02 -1.535055637359619141e-01 1.569549739360809326e-01 -1.882107704877853394e-01 2.861499190330505371e-01 2.744250893592834473e-01 2.383429091423749924e-03 -5.265532433986663818e-02 -2.083655893802642822e-01 -9.318511933088302612e-02 3.191247954964637756e-02 -1.757294237613677979e-01 -1.606450825929641724e-01 3.191087245941162109e-01 1.941458731889724731e-01 -2.414527535438537598e-02 -1.228834688663482666e-01 -3.126690089702606201e-01 -7.479310035705566406e-02 -7.507926056860014796e-05 1.611976176500320435e-01 -2.134606987237930298e-01 -3.700831905007362366e-02 -4.046478271484375000e-01 2.731424868106842041e-01 -3.427594155073165894e-02 -7.231455296277999878e-02 -6.580155342817306519e-02 -1.234108060598373413e-01 1.660054922103881836e-02 -1.374227367341518402e-02 2.201776653528213501e-01
-1.774177402257919312e-01 -7.555781863629817963e-03 2.166074365377426147e-01 -5.721017345786094666e-02 -1.794099658727645874e-01 -2.537832781672477722e-02 1.469986885786056519e-01 -3.004858493804931641e-01 -7.399084279313683510e-04 3.709666803479194641e-02 4.318670034408569336e-01 6.009394675493240356e-02 -1.680207848548889160e-01 2.007759958505630493e-01 1.111344695091247559e-01 2.601377367973327637e-01 4.635408893227577209e-02 2.023488879203796387e-01 -2.926664352416992188e-01 3.778477013111114502e-02 1.145647093653678894e-01 1.871189177036285400e-01 -6.104729324579238892e-02 -2.920952439308166504e-01 5.581648647785186768e-02 -1.386706382036209106e-01 2.427903264760971069e-01 -9.756050258874893188e-02 -1.636368334293365479e-01 -1.093644499778747559e-01 4.771420732140541077e-02 1.851901262998580933e-01
8.829814195632934570e-02 -1.181821301579475403e-01 -5.172603949904441833e-02 7.804417982697486877e-03 4.090076684951782227e-02 -3.202060610055923462e-02 -9.196782857179641724e-02 -8.303891867399215698e-02 -1.185040697455406189e-01 -1.445623785257339478e-01 3.232316970825195312e-01 -5.797487124800682068e-02 -5.353250727057456970e-02 5.057459697127342224e-02 3.830892145633697510e-01 8.245715498924255371e-02 1.381095200777053833e-01 -7.150329649448394775e-02 -2.768168151378631592e-01 -1.565321981906890869e-01 -3.592798113822937012e-02 -7.969641685485839844e-02 8.972821384668350220e-02 -2.073821723461151123e-01 1.729659140110015869e-01 2.821632474660873413e-02 7.263970375061035156e-02 -1.984564065933227539e-01 -2.246576398611068726e-01 -1.507915556430816650e-01 -3.457940518856048584e-01 4.511226415634155273e-01
8.036931604146957397e-02 -1.031007915735244751e-01 -1.240385416895151138e-02 -1.246352270245552063e-01 -1.355722993612289429e-01 4.335647225379943848e-01 -4.404832795262336731e-02 -2.202134132385253906e-01 4.049976915121078491e-02 -3.842724561691284180e-01 1.916739195585250854e-01 -4.354867339134216309e-02 -1.640436500310897827e-01 1.121692731976509094e-02 8.421817794442176819e-03 6.931787729263305664e-02 -1.150420159101486206e-01 4.726528748869895935e-02 -1.000835373997688293e-01 2.677212357521057129e-01 9.736026078462600708e-02 -2.774320244789123535e-01 2.939485013484954834e-01 -3.367064893245697021e-01 -2.801649458706378937e-02 3.463077172636985779e-02 8.887957781553268433e-02 1.868783235549926758e-01 -1.272437628358602524e-02 -1.967126876115798950e-01 -7.093389332294464111e-02 1.360016614198684692e-01
1.781220547854900360e-02 1.999402791261672974e-01 -4.941318184137344360e-02 -3.024325668811798096e-01 3.214830756187438965e-01 2.544373273849487305e-01 -1.125876456499099731e-01 4.600491747260093689e-02 9.266041219234466553e-02 -7.533264905214309692e-02 -4.614394158124923706e-02 -3.058498799800872803e-01 -2.469456046819686890e-01 1.586966365575790405e-01 5.964352563023567200e-02 4.616090282797813416e-02 -5.028451234102249146e-02 -2.233043611049652100e-01 -2.582840025424957275e-01 1.631217896938323975e-01 3.185040354728698730e-01 8.109600841999053955e-02 1.636970788240432739e-01 3.899570554494857788e-02 3.475568257272243500e-03 -2.821722254157066345e-02 3.211953118443489075e-02 1.222627013921737671e-01 -2.038734257221221924e-01 3.476446121931076050e-02 1.773346960544586182e-01 3.287368416786193848e-01
4.626213386654853821e-02 -1.490695681422948837e-02 -7.882766425609588623e-02 -2.683685123920440674e-01 -1.164684966206550598e-01 1.183708682656288147e-01 2.914908714592456818e-02 -1.108473464846611023e-01 -2.584412992000579834e-01 7.775349169969558716e-02 2.989910729229450226e-02 -1.177215352654457092e-01 9.555808454751968384e-02 1.478976607322692871e-01 7.452218979597091675e-02 2.984326779842376709e-01 1.516898721456527710e-01 -7.001568377017974854e-02 -4.388847351074218750e-01 2.391367554664611816e-01 4.267016351222991943e-01 1.107964664697647095e-01 -1.189860478043556213e-01 -2.512911856174468994e-01 -7.304528355598449707e-02 -1.620249748229980469e-01 8.753851801156997681e-02 -1.015557795763015747e-01 -2.348156869411468506e-01 -1.842915453016757965e-02 7.112134248018264771e-02 -7.748885452747344971e-02
2.526650428771972656e-01 -4.065293371677398682e-01 -2.457430362701416016e-01 -2.313692271709442139e-01 4.986499622464179993e-02 3.476217091083526611e-01 -9.899522364139556885e-02 -1.197563707828521729e-01 -5.110768601298332214e-02 2.386786974966526031e-02 5.491934344172477722e-02 -2.884133756160736084e-01 1.024101004004478455e-01 2.540102303028106689e-01 -1.375749614089727402e-02 2.846108973026275635e-01 4.576991498470306396e-02 -8.762703090906143188e-02 -2.149419039487838745e-01 -2.547329068183898926e-01 5.165982525795698166e-03 1.695073246955871582e-01 -4.157271608710289001e-02 -1.633288413286209106e-01 9.617841988801956177e-02 -2.668443880975246429e-02 -1.327277999371290207e-02 -1.473201215267181396e-01 -1.280643492937088013e-01 4.976722970604896545e-02 -8.674441277980804443e-02 -1.662894189357757568e-01
-1.672081947326660156e-01 -1.627773940563201904e-01 -3.182682693004608154e-01 -1.682261526584625244e-01 1.889468580484390259e-01 4.232819080352783203e-01 1.469964087009429932e-01 -1.409437805414199829e-01 2.702777981758117676e-01 -1.594754755496978760e-01 1.215520501136779785e-01 1.343266945332288742e-02 3.905620425939559937e-02 1.274217516183853149e-01 1.079113036394119263e-01 -7.811849564313888550e-02 1.155783534049987793e-01 3.464309871196746826e-02 -1.927001774311065674e-01 -2.692132890224456787e-01 1.804326474666595459e-01 -1.536050587892532349e-01 1.754743307828903198e-01 -6.267627328634262085e-02 9.950822591781616211e-02 -5.455372110009193420e-02 2.052335441112518311e-01 2.692176401615142822e-01 -1.746089309453964233e-01 1.160439625382423401e-01 -1.490715593099594116e-01 4.439049214124679565e-02
3.090171888470649719e-02 -2.776782400906085968e-02 4.829389229416847229e-02 -1.111057177186012268e-01 1.364233791828155518e-01 1.173732802271842957e-01 -4.048489928245544434e-01 -1.003012508153915405e-01 8.363322168588638306e-02 1.537344753742218018e-01 2.704833149909973145e-01 -3.055586107075214386e-02 -2.162557691335678101e-01 4.751022905111312866e-02 6.013997644186019897e-02 1.520869731903076172e-01 2.127444148063659668e-01 -1.065432876348495483e-01 -2.483317106962203979e-01 2.442333400249481201e-01 -5.654390901327133179e-02 9.638107568025588989e-02 2.970623373985290527e-01 -2.049636393785476685e-01 -3.481791913509368896e-02 -1.170137003064155579e-01 -1.633014343678951263e-02 -2.718592584133148193e-01 -3.988761603832244873e-01 -5.539997667074203491e-02 -1.529918164014816284e-01 3.771159052848815918e-02
-2.920145913958549500e-02 -1.767080277204513550e-01 -1.403803825378417969e-01 -2.009741365909576416e-01 3.575160205364227295e-01 2.912511229515075684e-01 -2.021721154451370239e-01 -1.123522073030471802e-01 -2.595508992671966553e-01 4.377944022417068481e-02 8.135516196489334106e-02 -1.884090751409530640e-01 -5.828163027763366699e-02 1.434339135885238647e-01 2.494066804647445679e-01 2.734842002391815186e-01 8.416059613227844238e-02 -1.267364472150802612e-01 2.785654738545417786e-02 1.057010218501091003e-01 -4.763010516762733459e-02 8.460000157356262207e-02 -1.329810470342636108e-01 -2.494510710239410400e-01 1.597169041633605957e-01 -5.200650542974472046e-02 2.878789007663726807e-01 -2.677919268608093262e-01 -1.598223447799682617e-01 -3.082352876663208008e-02 -1.790293157100677490e-01 -5.950100719928741455e-02
-2.038681507110595703e-01 -1.263342797756195068e-01 2.797782234847545624e-02 -6.967012584209442139e-02 8.120509237051010132e-02 3.213364481925964355e-01 -8.460933715105056763e-02 -4.875465109944343567e-02 2.022697478532791138e-01 -3.923521190881729126e-02 1.975337862968444824e-01 6.471127271652221680e-02 7.855101488530635834e-03 1.189445704221725464e-01 3.414914309978485107e-01 8.466849103569984436e-03 2.519179582595825195e-01 1.231095790863037109e-01 -4.062958955764770508e-01 1.647773832082748413e-01 1.105987206101417542e-01 7.508112490177154541e-02 4.838915169239044189e-02 -3.199575543403625488e-01 2.821885980665683746e-02 -1.685063689947128296e-01 8.337394148111343384e-02 6.942016631364822388e-02 -1.701814830303192139e-01 3.506981432437896729e-01 -1.160063743591308594e-01 3.312117978930473328e-02
-2.560559473931789398e-02 -2.572854757308959961e-01 1.513451635837554932e-01 -3.676847517490386963e-01 1.223790347576141357e-01 1.232274323701858521e-01 1.317052394151687622e-01 -2.042118757963180542e-01 -2.734268605709075928e-01 -1.843508630990982056e-01 1.531861722469329834e-02 1.503240466117858887e-01 -2.029689699411392212e-01 1.889190524816513062e-01 2.622531652450561523e-01 1.478610336780548096e-01 -1.751531213521957397e-01 -1.324127018451690674e-01 -4.051909968256950378e-02 -1.002556011080741882e-01 -5.714720860123634338e-02 1.026904731988906860e-01 1.281428616493940353e-02 -1.544866561889648438e-01 3.047964274883270264e-01 -7.083087414503097534e-02 1.250337213277816772e-01 -2.185442596673965454e-01 -1.899936348199844360e-01 -1.237998157739639282e-01 7.701393961906433105e-02 2.651804387569427490e-01
-3.851789832115173340e-01 -9.873275458812713623e-02 2.841460052877664566e-03 -3.265765607357025146e-01 -2.886785194277763367e-02 1.440507024526596069e-01 -6.698776036500930786e-02 -8.703946322202682495e-02 -4.008090496063232422e-02 -1.296305209398269653e-01 9.848731756210327148e-02 -7.334680855274200439e-02 1.477310210466384888e-01 -6.346037238836288452e-02 3.432272672653198242e-01 3.281582593917846680e-01 -1.815165728330612183e-01 -2.106073498725891113e-01 4.419753327965736389e-02 -1.344576105475425720e-02 -4.210072383284568787e-02 4.729328304529190063e-02 1.479268372058868408e-01 -3.136690855026245117e-01 2.003412097692489624e-01 -1.056184768676757812e-01 -9.761841595172882080e-02 -7.138559222221374512e-02 -8.582619577646255493e-02 -2.151129394769668579e-01 -2.996655106544494629e-01 -6.060576811432838440e-02
1.884718537330627441e-01 -8.891064673662185669e-02 -1.090945675969123840e-01 -3.389416635036468506e-02 9.439522027969360352e-02 3.239131569862365723e-01 3.413648530840873718e-02 -1.059940923005342484e-02 -1.241806820034980774e-01 -9.922267496585845947e-02 1.216970533132553101e-01 -1.021943017840385437e-01 -4.563667178153991699e-01 1.596916094422340393e-02 3.319438993930816650e-01 5.142473150044679642e-03 -9.387727826833724976e-02 1.045834738761186600e-02 -1.429508179426193237e-01 1.049224138259887695e-01 -6.819497048854827881e-02 3.722293302416801453e-02 2.439492940902709961e-01 -3.164480328559875488e-01 2.026190906763076782e-01 6.128922104835510254e-02 2.430242449045181274e-01 3.883351758122444153e-02 -1.694179028272628784e-01 1.915200501680374146e-01 2.343275398015975952e-01 1.656265258789062500e-01
-1.151795387268066406e-01 -1.888254098594188690e-02 -1.681991666555404663e-01 -3.327641189098358154e-01 1.526506692171096802e-01 1.077506691217422485e-01 2.571654915809631348e-01 -1.966251879930496216e-01 2.111842334270477295e-01 -1.633506715297698975e-01 1.670024544000625610e-01 1.311141103506088257e-01 1.509501785039901733e-01 -4.058613628149032593e-02 5.786842852830886841e-02 3.901260439306497574e-03 1.092758029699325562e-01 1.988244652748107910e-01 -2.219495922327041626e-02 -1.697260290384292603e-01 1.183068230748176575e-01 1.906078457832336426e-01 2.260001301765441895e-01 -4.729850292205810547e-01 1.542247086763381958e-01 -2.462529838085174561e-01 -1.366674453020095825e-01 3.151427209377288818e-02 -1.695849895477294922e-01 3.001198917627334595e-02 -1.540600210428237915e-01 -1.020695641636848450e-02
3.797721862792968750e-02 -4.143711179494857788e-02 -2.512262761592864990e-01 -3.070702254772186279e-01 -1.115920543670654297e-01 1.376596093177795410e-01 1.125942766666412354e-01 2.638079822063446045e-01 -5.153932794928550720e-02 -2.639286965131759644e-02 1.927736550569534302e-01 -1.308017969131469727e-01 -2.843114435672760010e-01 3.970434069633483887e-01 7.016390562057495117e-02 1.186021640896797180e-01 -2.268612533807754517e-01 1.539095342159271240e-01 1.418894343078136444e-02 1.569982618093490601e-01 -1.784900575876235962e-02 -9.299518540501594543e-03 5.133316665887832642e-02 -1.752411276102066040e-01 2.087700366973876953e-01 -2.039525061845779419e-01 1.498024016618728638e-01 1.864637881517410278e-01 -1.726216822862625122e-01 -2.961104176938533783e-02 -1.257612109184265137e-01 2.967045903205871582e-01
1.136829480528831482e-01 -2.978610396385192871e-01 6.828996352851390839e-03 -2.366672605276107788e-01 2.053097188472747803e-01 2.381879836320877075e-01 1.091004535555839539e-01 2.977178096771240234e-01 9.959726780652999878e-02 -3.371399939060211182e-01 1.942678987979888916e-01 -2.003145217895507812e-02 -2.677394449710845947e-01 -9.399886429309844971e-02 1.331118792295455933e-01 -5.326655134558677673e-02 -4.487233981490135193e-02 -2.492513135075569153e-02 -2.803425192832946777e-01 3.368722200393676758e-01 -1.835622340440750122e-01 4.452639073133468628e-02 1.717665493488311768e-01 -7.704111933708190918e-02 -1.425120830535888672e-01 -1.668431907892227173e-01 7.836077362298965454e-02 -1.722637414932250977e-01 -8.064152300357818604e-02 8.091168850660324097e-02 -4.377808794379234314e-02 1.237651035189628601e-01
-9.691058658063411713e-03 -1.202206537127494812e-01 9.769159555435180664e-02 -8.562943339347839355e-02 1.141651496291160583e-01 3.153603374958038330e-01 -6.939836777746677399e-03 -1.425122916698455811e-01 -1.310445517301559448e-01 -4.334048554301261902e-02 1.582392752170562744e-01 4.717266932129859924e-02 1.983696669340133667e-01 -3.557077795267105103e-02 6.091403961181640625e-02 6.682298611849546432e-03 -1.511234045028686523e-01 -3.106091618537902832e-01 -3.220807313919067383e-01 1.016750484704971313e-01 8.538780361413955688e-02 4.940786585211753845e-02 6.693799793720245361e-02 -2.941027581691741943e-01 2.891868352890014648e-02 2.917518094182014465e-02 1.507072299718856812e-01 -4.234758317470550537e-01 -2.546786069869995117e-01 -2.225466370582580566e-01 1.944160908460617065e-01 2.345834970474243164e-01
-7.337753474712371826e-02 -1.333285719156265259e-01 2.146210074424743652e-01 -2.214664667844772339e-01 -1.823131344281136990e-03 7.614416629076004028e-02 1.073176637291908264e-01 8.568190783262252808e-02 -2.034744024276733398e-01 -1.759504079818725586e-01 1.169323548674583435e-01 -1.806460916996002197e-01 1.863728463649749756e-01 1.184460595250129700e-01 2.339006513357162476e-01 1.252420991659164429e-01 -7.065917551517486572e-02 -4.681816324591636658e-02 -3.121192157268524170e-01 -1.905582100152969360e-01 6.670487672090530396e-02 -7.070526480674743652e-02 -1.736616045236587524e-01 -5.150361061096191406e-01 -1.477608550339937210e-02 9.825685620307922363e-02 1.068887114524841309e-01 -2.112666368484497070e-01 -2.415236681699752808e-01 -1.228315383195877075e-01 1.115579977631568909e-01 1.471777111291885376e-01
-8.872134983539581299e-02 -1.672081053256988525e-01 -1.582465507090091705e-02 -1.122376695275306702e-01 8.618043363094329834e-02 5.653065443038940430e-02 1.045572236180305481e-01 9.893184900283813477e-02 1.849460154771804810e-01 -1.995987445116043091e-01 2.945405840873718262e-01 -5.249070376157760620e-02 5.574086308479309082e-02 2.135343849658966064e-01 6.616549938917160034e-02 -2.464966662228107452e-02 6.189874932169914246e-02 2.783060073852539062e-01 -2.537661790847778320e-01 -1.772100776433944702e-01 2.378954589366912842e-01 -1.609473228454589844e-01 1.608207970857620239e-01 -1.702201068401336670e-01 -8.108635991811752319e-02 -7.238157093524932861e-02 -1.610582172870635986e-01 -1.130887418985366821e-01 -2.427999824285507202e-01 -3.369863927364349365e-01 1.064739525318145752e-01 3.923290967941284180e-01
-2.865967750549316406e-01 -5.301541462540626526e-02 -2.318158894777297974e-01 7.605420053005218506e-02 7.068437337875366211e-02 2.465172857046127319e-01 -8.798316866159439087e-02 1.050791591405868530e-01 -2.182464599609375000e-01 -1.264157705008983612e-02 1.516578942537307739e-01 4.893520101904869080e-02 -1.448644846677780151e-01 1.066361442208290100e-01 -1.158089637756347656e-01 3.425898030400276184e-02 -1.101521551609039307e-01 -2.716603577136993408e-01 -2.970072329044342041e-01 -1.490667760372161865e-01 2.410512417554855347e-02 -1.326010748744010925e-02 3.754425421357154846e-02 -4.740089774131774902e-01 -1.375292390584945679e-01 -1.703676581382751465e-01 -8.170709758996963501e-02 -3.331763446331024170e-01 -1.855264455080032349e-01 -6.936354190111160278e-02 -7.742468267679214478e-02 1.295561045408248901e-01
1.717050522565841675e-01 -3.972788155078887939e-02 -1.048620343208312988e-01 -1.523685008287429810e-01 3.895145282149314880e-02 5.260691419243812561e-02 -2.721402347087860107e-01 2.842553518712520599e-02 -1.416397094726562500e-01 -2.096798121929168701e-01 2.745081111788749695e-02 1.120622679591178894e-01 -5.854810401797294617e-02 1.276788562536239624e-01 1.212036386132240295e-01 1.720377951860427856e-01 1.091394275426864624e-01 -4.648406431078910828e-02 -1.569977104663848877e-01 -1.841763854026794434e-01 6.065807119011878967e-02 -4.599946737289428711e-02 1.247756183147430420e-01 -4.991724491119384766e-01 -6.607984192669391632e-03 3.006264334544539452e-03 -2.680926583707332611e-02 -2.371925264596939087e-01 -4.390058815479278564e-01 -2.939660474658012390e-02 -3.122074007987976074e-01 1.514709591865539551e-01
-2.683384157717227936e-02 -1.193232089281082153e-01 -2.160836160182952881e-01 -3.121742904186248779e-01 3.613017499446868896e-01 1.749801188707351685e-01 -1.391712278127670288e-01 -7.935111224651336670e-02 -1.527220457792282104e-01 -1.818157136440277100e-01 -1.188804134726524353e-01 -2.338394224643707275e-01 -1.735668629407882690e-01 4.509675782173871994e-03 2.527016997337341309e-01 3.634656369686126709e-01 6.995166838169097900e-02 -1.296860873699188232e-01 -1.284369528293609619e-01 7.904462516307830811e-02 6.746344268321990967e-02 2.062623016536235809e-02 1.615300029516220093e-02 -2.710222899913787842e-01 -2.138445526361465454e-02 -8.684697747230529785e-02 2.860915064811706543e-01 -7.285193353891372681e-02 -1.308295130729675293e-01 2.083175629377365112e-01 -1.050521954894065857e-01 1.136595755815505981e-01
5.669989436864852905e-02 -5.581210926175117493e-02 -2.665512263774871826e-01 -1.824621856212615967e-01 -5.407157540321350098e-02 8.589244633913040161e-02 -1.468026190996170044e-01 -1.008556336164474487e-01 -1.557291299104690552e-01 -2.154451161623001099e-01 1.919289976358413696e-01 2.039309591054916382e-02 2.128208577632904053e-01 2.284212410449981689e-01 9.371960908174514771e-02 6.588082760572433472e-02 1.456402391195297241e-01 -9.500335901975631714e-02 -4.360557198524475098e-01 5.611253157258033752e-02 3.806599080562591553e-01 1.753478646278381348e-01 9.824021905660629272e-02 -3.671547025442123413e-02 -1.661474257707595825e-02 -1.312445849180221558e-01 3.396816253662109375e-01 7.895328104496002197e-02 -2.141389399766921997e-01 -8.818576484918594360e-02 -2.622644230723381042e-02 -1.586636155843734741e-01
1.058946698904037476e-01 2.059714123606681824e-02 -6.505291908979415894e-02 -1.128669679164886475e-01 -1.510642021894454956e-01 3.114244341850280762e-01 -7.615559548139572144e-02 -4.672632738947868347e-02 3.212310001254081726e-02 -1.622373163700103760e-01 -9.639209508895874023e-02 -6.348015274852514267e-03 -1.986324489116668701e-01 1.760675162076950073e-01 3.204358816146850586e-01 -1.702245324850082397e-02 4.373124986886978149e-02 -1.262999176979064941e-01 -1.076094061136245728e-01 1.119859442114830017e-01 2.015983462333679199e-01 -2.780291140079498291e-01 -7.149402052164077759e-02 -1.421787887811660767e-01 3.759231790900230408e-02 -2.879618406295776367e-01 -7.348717004060745239e-02 7.585493475198745728e-02 -4.892808198928833008e-01 -1.814337968826293945e-01 -2.382886111736297607e-01 -1.538069695234298706e-01
6.857725232839584351e-02 -2.837762050330638885e-02 8.761539310216903687e-02 -2.011978477239608765e-01 -3.455821052193641663e-02 1.881707459688186646e-01 -3.830126523971557617e-01 -5.090150237083435059e-02 2.548732757568359375e-01 8.321817964315414429e-02 2.024386227130889893e-01 -1.029149908572435379e-02 -1.539886891841888428e-01 1.191806420683860779e-01 -9.932219982147216797e-03 1.285887211561203003e-01 2.691929340362548828e-01 -5.290152877569198608e-02 -2.094031572341918945e-01 2.262380421161651611e-01 1.749339164234697819e-03 1.999372243881225586e-01 3.378215134143829346e-01 -2.589955925941467285e-01 1.722647994756698608e-02 -7.171088457107543945e-02 -1.046366766095161438e-01 -2.002616375684738159e-01 -3.668035268783569336e-01 -2.272136323153972626e-02 -9.824474900960922241e-02 -1.539029274135828018e-02
2.414342574775218964e-02 5.946200713515281677e-02 4.445184767246246338e-02 -2.118428498506546021e-01 1.134202778339385986e-01 5.410689115524291992e-02 -2.765733301639556885e-01 -7.493877410888671875e-02 1.047583818435668945e-01 6.532727181911468506e-02 3.765040338039398193e-01 -3.398235142230987549e-02 -2.063131332397460938e-01 -1.296130660921335220e-02 6.498691625893115997e-03 1.944584846496582031e-01 2.900718748569488525e-01 -2.630819566547870636e-02 -1.862722784280776978e-01 2.335268408060073853e-01 -1.099054291844367981e-01 6.213429942727088928e-02 3.175089657306671143e-01 -2.670628726482391357e-01 -1.619858145713806152e-01 -4.356220364570617676e-02 2.519720792770385742e-02 -2.223901748657226562e-01 -2.531906664371490479e-01 7.742156088352203369e-02 -2.743825912475585938e-01 1.631901413202285767e-01
-2.593622207641601562e-01 -1.447639763355255127e-01 -1.844315081834793091e-01 -2.482727020978927612e-01 1.713384240865707397e-01 2.475480288267135620e-01 1.362463831901550293e-01 -1.608522087335586548e-01 3.498040437698364258e-01 -2.426739931106567383e-01 3.364027738571166992e-01 -5.668527260422706604e-02 4.799213632941246033e-02 8.314070850610733032e-02 2.879531383514404297e-01 -1.415994316339492798e-01 1.452031135559082031e-01 1.386274099349975586e-01 -1.604526638984680176e-01 -1.801809519529342651e-01 2.026565000414848328e-02 -1.683154106140136719e-01 5.383610352873802185e-02 -7.834359258413314819e-02 2.153746411204338074e-02 -2.129653654992580414e-02 -4.200042411684989929e-02 8.072758791968226433e-04 -2.738008499145507812e-01 5.489197745919227600e-02 -1.585645377635955811e-01 -1.706946343183517456e-01
1.826830208301544189e-01 -3.883596062660217285e-01 -1.278976798057556152e-01 -3.455956876277923584e-01 8.738473802804946899e-02 3.532525599002838135e-01 -9.708726406097412109e-02 -9.334726631641387939e-02 -7.720279693603515625e-02 -2.810289524495601654e-02 1.534434705972671509e-01 -6.901473551988601685e-02 2.657336294651031494e-01 2.355114221572875977e-01 2.551355166360735893e-03 2.485792934894561768e-01 -3.551616892218589783e-02 -1.514398753643035889e-01 -2.075335085391998291e-01 -1.238254830241203308e-01 -7.622118294239044189e-02 3.059761524200439453e-01 -6.014999747276306152e-02 -2.172664701938629150e-01 1.458881050348281860e-01 -4.122984036803245544e-02 5.154622346162796021e-02 -1.547613739967346191e-01 -3.843473270535469055e-02 3.148731589317321777e-02 -1.119640022516250610e-01 -9.519444406032562256e-02
-1.246224790811538696e-01 1.746591776609420776e-01 -1.595574170351028442e-01 -1.615968197584152222e-01 2.672177851200103760e-01 1.853051036596298218e-01 5.350522324442863464e-02 -1.659481674432754517e-01 -5.783728137612342834e-02 8.670251816511154175e-02 2.581391632556915283e-01 -2.835274115204811096e-02 1.534416079521179199e-01 1.679333448410034180e-01 2.058587670326232910e-01 1.008193939924240112e-01 6.637805700302124023e-02 9.203999303281307220e-03 -4.152320921421051025e-01 1.210864931344985962e-01 3.149319291114807129e-01 1.818669289350509644e-01 1.985482424497604370e-01 -2.235832251608371735e-02 2.616890668869018555e-01 -2.389244735240936279e-01 -8.253489434719085693e-02 3.813350573182106018e-02 -1.412309110164642334e-01 -6.477720290422439575e-02 -1.573148071765899658e-01 1.928312629461288452e-01
4.509086906909942627e-02 -7.479161024093627930e-02 -7.257003337144851685e-02 -1.065065786242485046e-01 1.638112515211105347e-01 2.915508449077606201e-01 2.756625711917877197e-01 -2.333798557519912720e-01 -1.031811609864234924e-01 -4.337133169174194336e-01 -6.532904505729675293e-02 -1.375001370906829834e-01 -3.455620110034942627e-01 1.526003777980804443e-01 -6.135802343487739563e-02 1.719617694616317749e-01 2.166897989809513092e-03 -1.971402764320373535e-01 -4.572923108935356140e-02 -1.865853369235992432e-01 7.950937002897262573e-02 7.864297181367874146e-02 7.148252427577972412e-02 -2.730644047260284424e-01 -1.011340096592903137e-01 -1.121862158179283142e-01 1.430504620075225830e-01 -1.512285917997360229e-01 -2.878146767616271973e-01 -8.993566734716296196e-04 -1.234260499477386475e-01 -5.773588642477989197e-02
2.781501598656177521e-02 -1.398630142211914062e-01 -3.422984480857849121e-02 -5.210196133702993393e-03 1.078568398952484131e-01 1.675121337175369263e-01 -1.245948746800422668e-01 -2.484394907951354980e-01 -5.518450401723384857e-03 -1.149284690618515015e-01 2.491987794637680054e-01 -1.170142590999603271e-01 -2.973959445953369141e-01 1.574299931526184082e-01 6.592252105474472046e-02 3.067084252834320068e-01 3.802400529384613037e-01 1.283842138946056366e-02 -1.159535646438598633e-01 1.268255114555358887e-01 -1.310673356056213379e-02 1.022609472274780273e-01 -5.082327872514724731e-03 -1.602565199136734009e-01 1.783824414014816284e-01 -3.228164315223693848e-01 -2.037414014339447021e-01 -9.039878100156784058e-02 -1.972035318613052368e-01 -2.937158942222595215e-01 1.092477664351463318e-01 1.656189858913421631e-01
3.059593029320240021e-02 -1.128364577889442444e-01 -6.483895331621170044e-02 -1.608181297779083252e-01 -2.007731497287750244e-01 2.749818861484527588e-01 1.540003716945648193e-01 -2.182952612638473511e-01 -1.280240118503570557e-01 -6.417524814605712891e-02 1.748133152723312378e-01 -1.907959729433059692e-01 -4.242682754993438721e-01 1.542293429374694824e-01 1.966083049774169922e-01 -2.357437014579772949e-01 -8.417659997940063477e-02 1.060363929718732834e-02 -5.883393809199333191e-02 -1.896532475948333740e-01 7.662439346313476562e-02 -1.092943921685218811e-01 2.968280389904975891e-02 -5.014155060052871704e-02 3.891713321208953857e-01 -1.636191457509994507e-02 1.247813329100608826e-01 -2.500540912151336670e-01 -2.702608704566955566e-01 -3.167792456224560738e-03 1.098733618855476379e-01 -2.641269192099571228e-02
-3.133109956979751587e-02 -1.672975346446037292e-02 -2.934646904468536377e-01 -2.365563362836837769e-01 2.730782032012939453e-01 1.412755064666271210e-02 2.176174074411392212e-01 5.839166045188903809e-02 -2.160906791687011719e-01 1.299602687358856201e-01 2.287395149469375610e-01 -2.600427567958831787e-01 7.644274085760116577e-02 -1.822936683893203735e-01 6.539274007081985474e-02 1.391796320676803589e-01 -5.182116478681564331e-02 9.166707098484039307e-02 -3.491367101669311523e-01 1.813023090362548828e-01 2.582936882972717285e-01 1.110439449548721313e-01 9.368542581796646118e-02 -6.972829252481460571e-02 2.475588023662567139e-01 -1.070173233747482300e-01 1.109024211764335632e-01 -1.689797937870025635e-01 -2.563180625438690186e-01 -1.564388275146484375e-01 -3.073788061738014221e-02 1.470378488302230835e-01
1.259848028421401978e-01 -3.448785841464996338e-01 -5.386798083782196045e-02 -2.809517681598663330e-01 2.927265763282775879e-01 3.518986999988555908e-01 -1.714520901441574097e-02 -3.548185825347900391e-01 -2.614273428916931152e-01 -2.722610831260681152e-01 -8.069810271263122559e-02 -8.664017543196678162e-03 1.108984798192977905e-01 4.823407158255577087e-02 8.415254205465316772e-02 1.192171797156333923e-01 5.578446015715599060e-02 2.432186156511306763e-02 -2.165324091911315918e-01 4.878355935215950012e-02 -8.537756651639938354e-02 -4.950179159641265869e-02 1.537758409976959229e-01 -1.165941357612609863e-01 1.005062609910964966e-01 -1.850681006908416748e-01 1.714558452367782593e-01 -5.544983223080635071e-02 -5.271370708942413330e-02 1.662379056215286255e-01 -2.177321910858154297e-01 -8.981626480817794800e-02
-9.028518944978713989e-02 -2.567399442195892334e-01 -1.736467629671096802e-01 -2.667322158813476562e-01 3.274978697299957275e-01 3.137105405330657959e-01 -2.445240467786788940e-01 -1.660104095935821533e-01 -1.589992195367813110e-01 1.407347805798053741e-02 -5.062420293688774109e-02 -3.187453150749206543e-01 1.566275605000555515e-03 7.239514589309692383e-02 1.736613512039184570e-01 3.150680363178253174e-01 -6.147461012005805969e-02 -1.366402655839920044e-01 -1.034783199429512024e-01 5.726539343595504761e-02 -5.053518339991569519e-02 2.637697011232376099e-02 -3.293095389381051064e-03 -2.811824977397918701e-01 -1.332903057336807251e-01 -1.029674187302589417e-01 2.976341843605041504e-01 -7.798401266336441040e-02 -5.420777946710586548e-02 -3.337218426167964935e-03 -1.420006453990936279e-01 -4.891552031040191650e-02
9.435087442398071289e-02 1.751433312892913818e-01 -9.529571980237960815e-02 -7.436649501323699951e-02 4.616967588663101196e-02 3.967999815940856934e-01 -1.794042764231562614e-03 -2.048963904380798340e-01 5.249333754181861877e-02 -1.129935495555400848e-03 4.507351219654083252e-01 -6.053207069635391235e-02 -9.428142011165618896e-02 2.136028409004211426e-01 1.808395832777023315e-01 2.497241273522377014e-02 -1.113137230277061462e-01 7.351048290729522705e-02 -2.993244230747222900e-01 2.673879824578762054e-02 2.088734954595565796e-01 5.105650424957275391e-02 1.667257994413375854e-01 -1.013201475143432617e-01 5.082457140088081360e-02 -3.408870697021484375e-01 1.865934766829013824e-02 2.534323334693908691e-01 -3.047719225287437439e-02 -9.329422563314437866e-02 -2.180606573820114136e-01 1.177690327167510986e-01
-1.296864002943038940e-01 -5.433746054768562317e-02 -2.150073200464248657e-01 -1.553268283605575562e-01 2.886060252785682678e-02 5.458158254623413086e-01 -1.365186274051666260e-01 2.405364960432052612e-01 6.186363101005554199e-02 -1.644068062305450439e-01 2.951383590698242188e-01 -8.361001312732696533e-02 -5.560046434402465820e-02 -1.029738113284111023e-01 3.728185966610908508e-02 4.355711489915847778e-02 1.049900352954864502e-01 6.317317485809326172e-03 -1.753970533609390259e-01 5.133421719074249268e-02 3.987260162830352783e-01 1.648498326539993286e-02 8.475816249847412109e-02 1.091505140066146851e-01 1.855829954147338867e-01 -9.111762791872024536e-02 4.335479438304901123e-02 -1.556526571512222290e-01 -1.185120642185211182e-01 2.972329035401344299e-02 1.794723421335220337e-02 2.928817570209503174e-01
-1.701817959547042847e-01 -3.024202026426792145e-02 -3.985787928104400635e-02 -3.017832934856414795e-01 -3.092279471457004547e-02 2.460173815488815308e-01 1.583944410085678101e-01 8.877534419298171997e-02 1.288370788097381592e-01 -2.487414330244064331e-01 1.865840107202529907e-01 3.863415122032165527e-02 -2.510088384151458740e-01 -1.985648274421691895e-02 2.990988492965698242e-01 6.290703266859054565e-02 5.665437877178192139e-02 -5.673592165112495422e-02 -4.097769260406494141e-01 9.294921159744262695e-02 3.382486701011657715e-01 -7.677466422319412231e-02 1.829796731472015381e-01 -9.624141268432140350e-03 -1.792661249637603760e-01 -1.011646762490272522e-01 -1.748792268335819244e-02 -1.986849606037139893e-01 2.818473242223262787e-02 -2.084999829530715942e-01 2.189342826604843140e-01 -1.411445531994104385e-02
-1.260671205818653107e-02 -2.895894646644592285e-01 -4.053267464041709900e-02 -2.515622675418853760e-01 -1.836311668157577515e-01 -1.083283722400665283e-01 1.227414086461067200e-01 3.022976033389568329e-02 6.146916002035140991e-02 -1.846796721220016479e-01 1.327133029699325562e-01 -9.155107289552688599e-02 2.036842145025730133e-02 4.208494722843170166e-02 2.425869703292846680e-01 3.004118800163269043e-01 -8.466516435146331787e-02 1.871916055679321289e-01 -3.041700720787048340e-01 -1.847640983760356903e-02 -2.303405664861202240e-02 2.768516838550567627e-01 3.300079405307769775e-01 -7.688184827566146851e-02 7.725595030933618546e-03 -6.500031799077987671e-02 1.885975003242492676e-01 -6.751816719770431519e-02 -1.249275729060173035e-01 2.387253940105438232e-02 2.419432252645492554e-01 3.581448197364807129e-01
-2.012197859585285187e-02 1.195453256368637085e-01 -1.029432341456413269e-01 -3.274078071117401123e-01 2.198548913002014160e-01 1.535732001066207886e-01 2.475099563598632812e-01 -1.922314763069152832e-01 -2.692352533340454102e-01 1.516767889261245728e-01 1.083739772439002991e-01 -3.155159205198287964e-02 4.419427737593650818e-02 6.170902401208877563e-02 2.285761237144470215e-01 1.684349775314331055e-02 9.461674839258193970e-02 -3.303627297282218933e-02 -3.742170333862304688e-01 3.685280680656433105e-02 9.101167321205139160e-02 7.339389622211456299e-02 -1.582878977060317993e-01 -1.435196697711944580e-01 3.090684413909912109e-01 -7.508361339569091797e-02 3.849573060870170593e-02 -3.273871839046478271e-01 -2.774309515953063965e-01 -1.672619879245758057e-01 -6.003029644489288330e-02 -4.139992967247962952e-02
7.514227181673049927e-02 -1.985801383852958679e-02 -3.116684593260288239e-02 -2.094075679779052734e-01 -3.097154572606086731e-02 1.030089780688285828e-01 -2.630917541682720184e-02 -1.663791574537754059e-02 2.747984230518341064e-01 -2.917992174625396729e-01 3.144043087959289551e-01 -1.499978941865265369e-03 -1.480643600225448608e-01 7.672279141843318939e-03 1.388875208795070648e-02 2.269431203603744507e-01 -2.653926908969879150e-01 1.138779968023300171e-01 -1.106788963079452515e-01 1.653821021318435669e-01 2.032777070999145508e-01 -2.260944992303848267e-01 3.801479339599609375e-01 -2.553473711013793945e-01 2.286765575408935547e-01 7.320577278733253479e-03 -7.608018070459365845e-02 2.758923359215259552e-02 -1.172281950712203979e-01 -2.602046132087707520e-01 4.946256056427955627e-02 1.883000731468200684e-01
-1.173158958554267883e-01 -2.872919738292694092e-01 -5.248402059078216553e-02 -3.185631930828094482e-01 1.925483644008636475e-01 3.226694762706756592e-01 -5.105409771203994751e-02 -1.327530294656753540e-01 -3.135477900505065918e-01 -8.161277323961257935e-02 -2.556406334042549133e-02 -7.185269892215728760e-02 -1.005945801734924316e-01 8.308382332324981689e-02 1.917953230440616608e-02 3.417742848396301270e-01 -2.180797792971134186e-02 -1.334123462438583374e-01 -7.324421405792236328e-02 6.624258309602737427e-02 1.986998021602630615e-01 1.929191797971725464e-01 -2.715458273887634277e-01 -2.694260478019714355e-01 1.899324171245098114e-02 -1.074905991554260254e-01 1.000324562191963196e-01 -1.860895007848739624e-01 -2.457268536090850830e-01 -8.289779722690582275e-02 -4.363217949867248535e-02 -1.276385933160781860e-01
8.450902253389358521e-02 -1.734887957572937012e-01 -1.400627791881561279e-01 -2.596674561500549316e-01 -2.694537863135337830e-02 -6.733854860067367554e-02 -2.736752033233642578e-01 -7.318786531686782837e-02 5.758728459477424622e-02 3.909029066562652588e-02 1.847178936004638672e-01 -7.386240176856517792e-03 -1.557200998067855835e-01 4.404649510979652405e-02 1.621890626847743988e-02 1.796793490648269653e-01 1.669961810111999512e-01 -4.058901686221361160e-03 -1.995163112878799438e-01 3.341273590922355652e-02 -5.771694704890251160e-02 4.394821822643280029e-02 4.398673176765441895e-01 -4.096106588840484619e-01 2.212991714477539062e-01 -5.810099840164184570e-02 -9.504012763500213623e-03 -2.326360531151294708e-02 -3.926080465316772461e-01 9.971779584884643555e-02 -1.413099020719528198e-01 1.416183859109878540e-01
-1.819801628589630127e-01 -5.488967988640069962e-03 -5.701445415616035461e-02 -9.655123203992843628e-02 -2.214994728565216064e-01 -4.281867295503616333e-03 -3.265991434454917908e-02 -3.318467140197753906e-01 1.346175819635391235e-01 2.851885370910167694e-02 3.616569340229034424e-01 -2.413385212421417236e-01 5.449525266885757446e-02 6.374394893646240234e-02 2.254295498132705688e-01 5.992699414491653442e-02 1.276620775461196899e-01 1.329053491353988647e-01 1.501764655113220215e-01 -2.850119583308696747e-02 2.580898106098175049e-01 -1.507052928209304810e-01 1.184818819165229797e-01 -4.585448503494262695e-01 -7.765190303325653076e-02 -1.436127573251724243e-01 8.900275826454162598e-02 -8.771877735853195190e-02 -2.011124491691589355e-01 -1.279274374246597290e-01 -7.661235053092241287e-03 2.334560006856918335e-01
1.109901219606399536e-01 -2.982895970344543457e-01 2.545439302921295166e-01 -4.224204123020172119e-01 2.016797289252281189e-02 2.567692399024963379e-01 -8.534821681678295135e-03 -7.857196033000946045e-02 -8.181473612785339355e-02 -7.902695983648300171e-02 3.234016001224517822e-01 -2.401086501777172089e-02 7.298188656568527222e-02 3.230584263801574707e-01 1.029025390744209290e-01 3.122385740280151367e-01 -2.071775868535041809e-02 -1.808393448591232300e-01 -1.710889339447021484e-01 3.726802021265029907e-02 1.953751295804977417e-01 2.663761377334594727e-01 -4.749726131558418274e-02 -1.040674895048141479e-01 1.281837075948715210e-01 5.574408918619155884e-03 7.076864130795001984e-03 -1.569356024265289307e-01 7.791460026055574417e-03 1.013401746749877930e-01 1.068104710429906845e-02 -9.705021977424621582e-02
1.352168917655944824e-01 -1.906628757715225220e-01 -3.104415833950042725e-01 -2.503369748592376709e-01 1.222103238105773926e-01 3.339319527149200439e-01 2.471673935651779175e-01 -1.031618639826774597e-01 1.991796074435114861e-03 -6.527601927518844604e-02 -1.205121353268623352e-01 -1.198772042989730835e-01 -1.919586807489395142e-01 1.688502430915832520e-01 1.289366334676742554e-01 1.184890419244766235e-01 -1.508458703756332397e-01 -8.134153485298156738e-02 -2.798658907413482666e-01 -5.896220356225967407e-02 -2.353684231638908386e-02 5.240701511502265930e-02 -3.168095275759696960e-02 -1.674193590879440308e-01 3.860418498516082764e-02 1.124544516205787659e-01 3.027358353137969971e-01 -1.533531397581100464e-01 -3.257351815700531006e-01 2.002133876085281372e-01 -7.639044523239135742e-02 1.847360134124755859e-01
3.386175334453582764e-01 2.663092315196990967e-02 -2.057197131216526031e-02 -9.576050937175750732e-02 -2.649902924895286560e-02 2.136929780244827271e-01 -1.041151285171508789e-01 7.681114226579666138e-02 2.695265114307403564e-01 7.690808922052383423e-02 1.106857806444168091e-01 9.084959328174591064e-02 -2.591497898101806641e-01 3.936722874641418457e-01 1.371529549360275269e-01 4.034337028861045837e-02 -1.430814061313867569e-02 9.762529283761978149e-02 -2.395134270191192627e-01 1.301298737525939941e-01 4.683300852775573730e-02 2.178178131580352783e-01 -7.635889947414398193e-02 -7.989608496427536011e-02 2.809821814298629761e-02 -4.240169227123260498e-01 2.458727806806564331e-01 -6.349267810583114624e-02 -1.743299961090087891e-01 -2.107996493577957153e-01 3.909887745976448059e-02 5.459788069128990173e-02
-6.023370847105979919e-02 -1.935853660106658936e-01 -7.401161640882492065e-02 -9.384316205978393555e-02 -1.411609798669815063e-01 1.831120550632476807e-01 2.309543639421463013e-01 -5.749524384737014771e-02 -4.511922225356101990e-02 7.467099465429782867e-03 1.695342510938644409e-01 -1.008882895112037659e-01 -2.462658658623695374e-02 1.356935203075408936e-01 -7.296745479106903076e-02 3.603568077087402344e-01 1.981958299875259399e-01 -2.412791848182678223e-01 -2.249060273170471191e-01 3.020008504390716553e-01 -2.477013692259788513e-02 1.460829377174377441e-01 3.729536235332489014e-01 -1.051751822233200073e-01 -8.872872591018676758e-02 -1.124930828809738159e-01 2.852795086801052094e-02 -4.998441413044929504e-02 -4.088204801082611084e-01 -1.243002247065305710e-02 1.856106370687484741e-01 4.820511490106582642e-02
1.529388874769210815e-01 -1.026516184210777283e-01 -8.989886380732059479e-03 -2.196783423423767090e-01 3.314099907875061035e-01 3.705234825611114502e-01 -8.350733667612075806e-02 -4.731222987174987793e-02 -1.243799999356269836e-01 -1.448889821767807007e-01 7.109218090772628784e-02 -2.114903926849365234e-02 -2.143463194370269775e-01 5.829152092337608337e-02 -4.522322490811347961e-02 1.693843901157379150e-01 -8.807031810283660889e-02 1.426983773708343506e-01 -5.729272379539906979e-04 2.076177150011062622e-01 2.228703051805496216e-01 2.780868113040924072e-01 1.365982890129089355e-01 3.806481510400772095e-02 6.513125449419021606e-02 -3.106151223182678223e-01 -9.619733318686485291e-03 -2.702538073062896729e-01 -1.853284090757369995e-01 7.471924182027578354e-03 2.704692780971527100e-01 1.990277171134948730e-01
-3.052111566066741943e-01 -1.465735435485839844e-01 -1.814404278993606567e-01 5.660283565521240234e-02 1.835826933383941650e-01 1.988860517740249634e-01 -1.213108524680137634e-01 2.670328132808208466e-02 3.061952814459800720e-02 1.076355949044227600e-01 3.127327859401702881e-01 2.386403083801269531e-02 -4.563371464610099792e-02 1.299786865711212158e-01 -1.393612623214721680e-01 6.477080285549163818e-02 -3.165090084075927734e-01 -2.192870080471038818e-01 -2.609809041023254395e-01 5.978931486606597900e-02 5.842499062418937683e-02 1.100640669465065002e-01 9.738080203533172607e-02 -4.044819474220275879e-01 8.618533611297607422e-02 -4.760446399450302124e-02 -1.456889361143112183e-01 -4.532991722226142883e-02 -2.784150838851928711e-01 -4.361293837428092957e-02 -1.115405857563018799e-01 2.714088857173919678e-01
-1.373956203460693359e-01 -1.693429052829742432e-01 -1.516506075859069824e-01 -3.665448427200317383e-01 -1.052887644618749619e-02 4.274314939975738525e-01 -6.945247203111648560e-02 -9.232713282108306885e-02 -1.592201739549636841e-01 -5.424395576119422913e-02 7.266074419021606445e-02 -2.588004469871520996e-01 -6.648756098002195358e-03 1.910095065832138062e-01 1.931502856314182281e-02 -5.503308400511741638e-02 1.260259598493576050e-01 1.982663869857788086e-01 -6.091637164354324341e-02 -1.821223944425582886e-01 5.104003846645355225e-02 1.814391613006591797e-01 -5.379322543740272522e-02 -1.177559196949005127e-01 -2.387148737907409668e-01 4.431524500250816345e-02 1.959674526005983353e-03 2.921045422554016113e-01 -3.847274780273437500e-01 -1.099842488765716553e-01 4.965547099709510803e-02 8.510413020849227905e-02
-1.313919294625520706e-02 3.068459965288639069e-02 2.518391907215118408e-01 -4.652215167880058289e-02 1.339303702116012573e-01 2.343768626451492310e-01 1.446631178259849548e-02 1.089577674865722656e-01 1.160431951284408569e-01 -2.151124626398086548e-01 4.947027266025543213e-01 4.872065037488937378e-02 8.446221798658370972e-02 4.613739624619483948e-02 -1.327839586883783340e-02 -7.132874801754951477e-03 -8.892627805471420288e-02 2.723440825939178467e-01 -2.559312582015991211e-01 -6.378983706235885620e-02 7.498136162757873535e-02 4.337644204497337341e-02 1.209463253617286682e-01 -2.492466568946838379e-01 -1.659254729747772217e-01 -1.317120492458343506e-01 1.678719967603683472e-01 -2.620422244071960449e-01 -9.371717274188995361e-02 -2.413315027952194214e-01 5.610140413045883179e-02 2.901924252510070801e-01
-2.511304058134555817e-02 -9.327838569879531860e-02 -7.809267938137054443e-02 4.493746161460876465e-02 1.603486835956573486e-01 2.608326077461242676e-01 -2.386197894811630249e-01 -7.986810803413391113e-02 2.171415835618972778e-01 -1.527419984340667725e-01 2.826184332370758057e-01 -1.350538879632949829e-01 -1.390093192458152771e-02 -1.247976273298263550e-01 3.578472733497619629e-01 2.583219408988952637e-01 -2.816970460116863251e-02 -4.901723004877567291e-03 -4.182512164115905762e-01 3.954039141535758972e-02 1.692304611206054688e-01 -1.758982688188552856e-01 2.283480912446975708e-01 -1.747433692216873169e-01 -5.867499858140945435e-02 -7.182020694017410278e-02 -6.190386041998863220e-02 4.392483830451965332e-02 -5.635656043887138367e-02 1.694680750370025635e-01 -2.815741002559661865e-01 3.502735123038291931e-02
2.005164697766304016e-02 -9.736904501914978027e-02 -9.413627535104751587e-02 -1.023469865322113037e-01 -3.753048600628972054e-03 1.756243556737899780e-01 2.475795894861221313e-01 9.820423275232315063e-02 -2.094929516315460205e-01 2.603375725448131561e-02 2.205353230237960815e-01 -7.016731053590774536e-02 7.527034729719161987e-02 -2.764904871582984924e-02 4.622805118560791016e-02 2.434742748737335205e-01 1.564324945211410522e-01 -8.599065989255905151e-02 -2.286812514066696167e-01 2.674132287502288818e-01 2.042953372001647949e-01 8.403432369232177734e-02 3.611511886119842529e-01 -8.252262324094772339e-02 -6.908597424626350403e-04 1.836623065173625946e-02 2.831437289714813232e-01 -2.264553122222423553e-02 -4.863375723361968994e-01 -6.844190508127212524e-02 1.750321984291076660e-01 -9.185275435447692871e-02
9.922245144844055176e-02 3.089252626523375511e-03 -1.589757800102233887e-01 -2.408064454793930054e-01 2.564327716827392578e-01 2.368725389242172241e-01 2.602320536971092224e-02 3.348940238356590271e-02 -1.574826389551162720e-01 -1.119309589266777039e-01 -1.843387261033058167e-02 1.177428197115659714e-02 -9.205488860607147217e-02 3.684192895889282227e-01 -3.836062550544738770e-02 2.244212180376052856e-01 1.503637176938354969e-03 1.942341029644012451e-02 -1.577365957200527191e-02 2.829346954822540283e-01 1.873333454132080078e-01 2.685641944408416748e-01 2.002111822366714478e-01 -1.319120526313781738e-01 1.714718192815780640e-01 -2.095893323421478271e-01 -1.232551410794258118e-01 -3.260200619697570801e-01 -2.182069420814514160e-01 -3.842070326209068298e-02 2.144237160682678223e-01 1.187548860907554626e-01
-2.624759376049041748e-01 -9.215217828750610352e-02 -6.532146036624908447e-02 5.252374801784753799e-03 2.243568897247314453e-01 2.795519232749938965e-01 2.287902310490608215e-02 -5.857025459408760071e-02 2.301387786865234375e-01 2.323151007294654846e-02 1.803339421749114990e-01 1.352457255125045776e-01 1.411961019039154053e-01 1.475548893213272095e-01 3.861181139945983887e-01 -5.413180589675903320e-02 2.760677635669708252e-01 1.808801442384719849e-01 -2.079048454761505127e-01 1.267734318971633911e-01 9.297133982181549072e-02 1.898616999387741089e-01 2.968087093904614449e-03 -3.754751682281494141e-01 -2.966556511819362640e-02 -1.410426497459411621e-01 4.937746375799179077e-02 -5.056408792734146118e-02 -2.463717311620712280e-01 1.861373335123062134e-01 -1.097931489348411560e-01 2.760875038802623749e-02
-4.910223558545112610e-02 1.023081466555595398e-01 -2.742126584053039551e-01 -1.151321306824684143e-01 2.998872995376586914e-01 2.215907275676727295e-01 2.278574705123901367e-01 5.524652078747749329e-02 -1.785804480314254761e-01 -1.013342961668968201e-01 -1.241676732897758484e-01 -8.576598018407821655e-02 6.001599505543708801e-02 -1.117963194847106934e-01 1.769557446241378784e-01 6.034267693758010864e-02 1.762892156839370728e-01 -8.870808780193328857e-02 -1.621387600898742676e-01 1.843876540660858154e-01 1.127197667956352234e-01 2.026424705982208252e-01 1.650580018758773804e-01 -1.544077396392822266e-01 2.902078330516815186e-01 -2.007621228694915771e-01 -1.598985195159912109e-01 -3.414211422204971313e-02 -4.201771020889282227e-01 -1.959138214588165283e-01 -1.276954859495162964e-01 4.575043916702270508e-02
-1.818301081657409668e-01 -1.493613002821803093e-03 -1.050808206200599670e-01 -3.498028516769409180e-01 -6.089406087994575500e-02 1.050123125314712524e-01 7.204002141952514648e-02 -2.704683877527713776e-02 1.102496683597564697e-01 -1.832628101110458374e-01 4.895301163196563721e-02 -1.570452749729156494e-01 -1.672699674963951111e-02 -5.429863929748535156e-02 2.655220590531826019e-02 3.737307488918304443e-01 -3.787905722856521606e-02 -1.399457082152366638e-02 -1.628025621175765991e-01 -1.971393078565597534e-01 -7.564803212881088257e-02 -1.277765631675720215e-01 1.383545696735382080e-01 -1.220324635505676270e-01 -7.958781719207763672e-02 -1.632557064294815063e-01 2.289138436317443848e-01 -1.125321909785270691e-01 -5.146303176879882812e-01 5.217590183019638062e-02 2.715298235416412354e-01 -1.844926476478576660e-01
-6.102836923673748970e-04 -2.945001423358917236e-01 -3.520545959472656250e-01 5.186395719647407532e-02 1.250238716602325439e-01 3.091451227664947510e-01 -1.911076158285140991e-01 -2.869827672839164734e-02 8.948425948619842529e-02 -1.026226729154586792e-01 1.656234413385391235e-01 1.440274864435195923e-01 -6.242351606488227844e-02 2.132776081562042236e-01 -6.532976776361465454e-02 1.114695593714714050e-01 -1.421253383159637451e-02 -2.663057446479797363e-01 -3.614220395684242249e-02 2.115983814001083374e-01 7.782573252916336060e-02 -7.403693348169326782e-02 -5.074261873960494995e-02 -3.498243093490600586e-01 -3.658598661422729492e-02 -7.782699167728424072e-02 -2.724661305546760559e-02 -9.200474619865417480e-02 -2.719821929931640625e-01 -3.463580310344696045e-01 1.531607359647750854e-01 1.326950937509536743e-01
-2.837590500712394714e-02 -1.462641060352325439e-01 -7.252116501331329346e-02 -9.053918719291687012e-02 6.482587754726409912e-02 1.002704948186874390e-01 -1.511920988559722900e-01 -2.528586089611053467e-01 -1.361210942268371582e-01 -2.256260961294174194e-01 1.185657531023025513e-01 -3.156689107418060303e-01 -2.074169963598251343e-01 1.322515010833740234e-01 -7.333913445472717285e-02 1.208837255835533142e-01 4.532250389456748962e-02 -7.829855382442474365e-02 -3.599780797958374023e-01 1.539185494184494019e-01 3.800192475318908691e-02 2.335168235003948212e-02 1.275425702333450317e-01 -1.575663685798645020e-01 3.095344305038452148e-01 -3.162843286991119385e-01 -3.269077837467193604e-01 1.021732836961746216e-01 -2.024700492620468140e-01 -1.876721680164337158e-01 6.978195905685424805e-02 2.939152158796787262e-02
-9.503056108951568604e-02 -6.114671379327774048e-02 1.232573091983795166e-01 1.988779380917549133e-02 1.227801963686943054e-01 2.898075580596923828e-01 8.781369030475616455e-02 -1.403374820947647095e-01 2.123322337865829468e-02 -1.079089045524597168e-01 9.200078994035720825e-02 1.369448304176330566e-01 -3.505844995379447937e-02 -4.775488004088401794e-02 2.098464518785476685e-01 -1.070439666509628296e-01 -1.965946257114410400e-01 -2.320618182420730591e-01 -4.017708003520965576e-01 1.943390965461730957e-01 -3.329593315720558167e-02 1.228082925081253052e-01 3.467316180467605591e-02 -1.597240716218948364e-01 1.508561521768569946e-01 1.017058268189430237e-02 1.939097344875335693e-01 -3.386295437812805176e-01 -3.425726294517517090e-01 -2.450945526361465454e-01 1.483165919780731201e-01 1.941775828599929810e-01
-1.191952154040336609e-01 -5.178122222423553467e-02 2.726147323846817017e-02 -3.526134788990020752e-02 1.442912369966506958e-01 2.847824096679687500e-01 -1.149128377437591553e-01 -1.031542941927909851e-01 -3.927073255181312561e-02 9.204202145338058472e-02 -6.388186663389205933e-02 -5.073230266571044922e-01 -8.419036865234375000e-02 2.200564146041870117e-01 1.223446652293205261e-01 8.673515170812606812e-02 -9.854067116975784302e-02 1.307721138000488281e-01 7.402972131967544556e-02 9.389756619930267334e-02 1.276505142450332642e-01 3.688679635524749756e-01 2.207517810165882111e-02 -3.876203596591949463e-01 3.208479285240173340e-02 -2.044536322355270386e-01 2.932860851287841797e-01 -1.465556472539901733e-01 -6.583486497402191162e-02 -6.899298727512359619e-02 8.395651355385780334e-03 4.677285999059677124e-02
1.240496635437011719e-01 -2.981916964054107666e-01 -4.835355281829833984e-02 1.263761818408966064e-01 7.231467217206954956e-02 3.702961504459381104e-01 -7.111000269651412964e-02 2.003393694758415222e-02 1.080861091613769531e-01 -1.970870643854141235e-01 3.390235602855682373e-01 1.458425670862197876e-01 -1.545944958925247192e-01 1.379533559083938599e-01 -6.427330523729324341e-02 -6.558391451835632324e-02 3.014173209667205811e-01 3.177471458911895752e-02 -2.354511171579360962e-01 4.881976544857025146e-02 1.832574955187737942e-03 1.320449560880661011e-01 -6.523757427930831909e-02 -9.623314440250396729e-02 -1.089831367135047913e-01 -1.153782829642295837e-01 1.877750642597675323e-02 -1.945846229791641235e-01 -4.770171940326690674e-01 -8.911958336830139160e-02 7.195243239402770996e-02 8.229984343051910400e-02
-1.197480037808418274e-01 -1.991623640060424805e-01 1.058843638747930527e-02 -3.443869352340698242e-01 1.161129996180534363e-01 9.598306566476821899e-02 6.464568525552749634e-02 1.808032989501953125e-01 3.363287746906280518e-01 -1.022222861647605896e-01 5.712381377816200256e-02 2.198135294020175934e-02 2.437531948089599609e-02 1.451060920953750610e-01 2.528895139694213867e-01 1.695184856653213501e-01 1.980610750615596771e-02 -1.481742598116397858e-02 2.138428017497062683e-02 -2.486375272274017334e-01 3.134829103946685791e-01 -1.430281847715377808e-01 -1.959934458136558533e-02 -3.363716602325439453e-01 -1.992888152599334717e-01 -1.200331151485443115e-01 1.094802245497703552e-01 -4.256637766957283020e-03 -1.397385001182556152e-01 -1.306825727224349976e-01 -5.832206085324287415e-02 3.532443046569824219e-01
1.413417458534240723e-01 8.845947682857513428e-02 1.230145618319511414e-01 -3.799784556031227112e-02 9.949191659688949585e-02 1.751112788915634155e-01 8.977563120424747467e-03 7.368768006563186646e-02 7.600055634975433350e-02 -3.044850230216979980e-01 6.201975941658020020e-01 1.710910163819789886e-02 1.179323568940162659e-01 6.923925131559371948e-02 1.530719269067049026e-02 4.417416453361511230e-02 5.475909635424613953e-02 1.414887160062789917e-01 -1.223986148834228516e-01 -2.892467752099037170e-02 9.113802760839462280e-02 3.701448813080787659e-02 1.900826096534729004e-01 -2.222200781106948853e-01 -9.588041156530380249e-02 -1.848766505718231201e-01 9.733428806066513062e-02 -1.848874986171722412e-01 -9.898851811885833740e-02 -1.474617570638656616e-01 1.230741292238235474e-01 3.707956671714782715e-01
-7.423273473978042603e-02 -1.319579333066940308e-01 1.542043089866638184e-01 -3.750255703926086426e-01 -1.786707527935504913e-02 1.142004355788230896e-01 -1.093819215893745422e-01 -1.339844465255737305e-01 1.823943257331848145e-01 -7.521780207753181458e-03 1.592104136943817139e-01 -2.593843266367912292e-02 1.328378915786743164e-01 1.442763209342956543e-01 1.425537168979644775e-01 2.377003617584705353e-02 2.011921107769012451e-01 -1.806788332760334015e-02 -1.076103672385215759e-01 -3.065124452114105225e-01 3.042347431182861328e-01 -2.873361296951770782e-02 1.317808479070663452e-01 -4.592112600803375244e-01 3.142940253019332886e-02 -1.115344837307929993e-01 3.600420430302619934e-02 -4.893986508250236511e-02 2.632241323590278625e-02 8.574082702398300171e-02 -2.566983103752136230e-01 3.027632832527160645e-01
1.437989920377731323e-01 -8.116056025028228760e-02 5.590545758605003357e-02 -2.356129139661788940e-01 3.384998142719268799e-01 2.750467658042907715e-01 2.520407438278198242e-01 2.361638844013214111e-02 8.020435273647308350e-02 3.972750529646873474e-02 -1.368315815925598145e-01 -1.556347906589508057e-01 -2.142085134983062744e-01 1.330682486295700073e-01 1.916175186634063721e-01 1.918407678604125977e-01 6.648708134889602661e-02 -3.095258474349975586e-01 -4.515444859862327576e-02 1.061971858143806458e-01 2.443258613348007202e-01 3.170285001397132874e-02 1.383071988821029663e-01 1.413712743669748306e-02 8.454762399196624756e-02 -1.353312432765960693e-01 8.481351658701896667e-03 8.984550833702087402e-02 -3.198290169239044189e-01 -1.480805873870849609e-01 2.866021916270256042e-02 3.456775844097137451e-01
-1.736126840114593506e-01 1.025166511535644531e-01 -7.204854860901832581e-03 -2.932516336441040039e-01 1.695472598075866699e-01 1.877703666687011719e-01 -1.662536337971687317e-02 -2.132825553417205811e-01 7.848373800516128540e-02 -2.087675482034683228e-01 3.751747906208038330e-01 -2.333450317382812500e-01 1.346815959550440311e-03 1.368032395839691162e-01 1.341005712747573853e-01 1.847362965345382690e-01 2.747266888618469238e-01 -1.576326191425323486e-01 -2.202665507793426514e-01 7.036893814802169800e-02 6.683986634016036987e-02 2.773394286632537842e-01 1.308886259794235229e-01 -7.588750869035720825e-02 2.457940727472305298e-01 6.314727663993835449e-02 2.146019488573074341e-01 1.572998911142349243e-01 1.079295128583908081e-01 1.785199195146560669e-01 -1.045549809932708740e-01 -6.082583684474229813e-03
-2.148424983024597168e-01 -1.271194964647293091e-01 -2.261598110198974609e-01 -1.522331237792968750e-01 1.755016595125198364e-01 5.807538330554962158e-02 -1.590290069580078125e-01 -2.039401829242706299e-01 1.950766742229461670e-01 1.456142812967300415e-01 2.830000519752502441e-01 -7.740436494350433350e-02 5.463918205350637436e-03 4.997014626860618591e-02 2.725651264190673828e-01 4.828440397977828979e-02 2.524560503661632538e-02 2.399955838918685913e-01 8.943939208984375000e-02 1.663805097341537476e-01 1.035768762230873108e-01 2.518322505056858063e-02 4.105145335197448730e-01 -3.824676871299743652e-01 6.209554150700569153e-02 -1.638831794261932373e-01 -5.501021631062030792e-03 -6.326925754547119141e-02 -2.348917722702026367e-01 4.807688668370246887e-02 -1.516094803810119629e-01 -5.014898627996444702e-02
-1.675482988357543945e-01 -1.643334329128265381e-01 -9.526645392179489136e-02 -4.678060710430145264e-01 -1.046413630247116089e-01 -1.600777357816696167e-02 -1.453522294759750366e-01 -1.950300931930541992e-01 -3.436325863003730774e-02 -1.833102703094482422e-01 -8.837183704599738121e-04 -1.176778972148895264e-02 -2.162945866584777832e-01 -2.233955450356006622e-02 2.862821221351623535e-01 1.340211480855941772e-01 -8.093319088220596313e-02 1.661184132099151611e-01 -1.768178194761276245e-01 8.333060890436172485e-02 -6.470078974962234497e-02 -9.754686057567596436e-02 -1.569771915674209595e-01 -1.934678256511688232e-01 -1.633196920156478882e-01 -2.468722611665725708e-01 3.171054124832153320e-01 -1.903590559959411621e-01 -1.912197098135948181e-02 -8.965445309877395630e-02 -8.869080245494842529e-02 2.751381993293762207e-01
-3.523925542831420898e-01 -2.424396723508834839e-01 3.117573447525501251e-02 -3.126696348190307617e-01 -2.940059602260589600e-01 1.849949359893798828e-01 1.957568377256393433e-01 8.229285478591918945e-02 -2.029849439859390259e-01 2.225556969642639160e-02 2.875925302505493164e-01 -1.163600832223892212e-01 -4.821738600730895996e-02 4.049449414014816284e-02 1.004494205117225647e-01 2.759240567684173584e-01 7.247143238782882690e-02 6.285428255796432495e-02 -1.101861819624900818e-01 -7.027782499790191650e-02 4.030685871839523315e-02 -2.079438790678977966e-02 3.317372798919677734e-01 -7.016213983297348022e-02 1.711361408233642578e-01 -7.077407836914062500e-02 4.275124985724687576e-03 -4.707523435354232788e-02 -3.265607655048370361e-01 -1.238539516925811768e-01 1.463952362537384033e-01 3.406291455030441284e-02
-7.881815731525421143e-02 -3.390246927738189697e-01 -9.078398346900939941e-02 -1.466389000415802002e-01 3.015422634780406952e-02 8.892743289470672607e-02 2.193496376276016235e-01 1.142052859067916870e-01 7.725352793931961060e-02 -3.184094727039337158e-01 2.257423400878906250e-01 -1.626600027084350586e-01 -3.775262534618377686e-01 -3.868090733885765076e-02 1.542528569698333740e-01 -1.004327759146690369e-01 2.238533794879913330e-01 1.056997552514076233e-01 -1.777586340904235840e-01 1.205119341611862183e-01 1.172781735658645630e-01 8.881162106990814209e-02 1.444340348243713379e-01 -3.107497692108154297e-01 -2.307414263486862183e-02 -1.140267029404640198e-01 6.335671991109848022e-02 -3.608916103839874268e-01 1.236331649124622345e-02 3.724452108144760132e-02 1.436909437179565430e-01 2.569007454439997673e-03
-2.159548997879028320e-01 -5.287847667932510376e-02 -1.803077310323715210e-01 -1.046120673418045044e-01 1.918931156396865845e-01 5.282338261604309082e-01 -2.131069302558898926e-01 9.465311467647552490e-02 2.487654238939285278e-02 -1.926905065774917603e-01 2.860998213291168213e-01 7.665954530239105225e-02 2.167143300175666809e-02 -1.305326223373413086e-01 9.847702831029891968e-02 5.709015578031539917e-02 3.275077044963836670e-02 1.448883265256881714e-01 -2.953160703182220459e-01 -2.061263471841812134e-02 3.626684844493865967e-01 6.505836546421051025e-02 1.177643891423940659e-02 1.626721024513244629e-02 1.501365602016448975e-01 -1.202861815690994263e-01 1.989629715681076050e-01 5.836267396807670593e-02 -1.543079912662506104e-01 -9.339693933725357056e-02 -9.483870118856430054e-03 1.498311609029769897e-01
9.546814113855361938e-02 -7.673545181751251221e-02 -7.916740328073501587e-02 -3.345560729503631592e-01 3.349114358425140381e-01 2.032896429300308228e-01 2.434986457228660583e-02 5.927604809403419495e-02 -8.048032969236373901e-02 -1.517194956541061401e-01 4.637586697936058044e-02 -2.672019004821777344e-01 -2.739095985889434814e-01 -4.032815992832183838e-02 1.767196655273437500e-01 3.841664493083953857e-01 5.291853472590446472e-02 -1.810154765844345093e-01 -2.064107172191143036e-02 -3.038360737264156342e-02 1.510106623172760010e-01 -1.042442210018634796e-02 -1.036282330751419067e-01 -3.375833630561828613e-01 -1.110983639955520630e-01 -1.000830829143524170e-01 2.287361472845077515e-01 -1.357901245355606079e-01 -1.634136438369750977e-01 2.038257569074630737e-01 -5.602157115936279297e-02 4.070407897233963013e-02
-8.375094085931777954e-02 1.406014561653137207e-01 -3.111513853073120117e-01 -2.190859913825988770e-01 -5.387541279196739197e-02 1.867826730012893677e-01 -9.895542263984680176e-02 -5.915019428357481956e-04 -5.259609222412109375e-02 -6.436641514301300049e-02 3.349205255508422852e-01 1.510268896818161011e-01 4.947476554661989212e-03 -4.545999690890312195e-02 1.012634485960006714e-01 3.430240452289581299e-01 8.074731379747390747e-02 -1.215751767158508301e-01 -2.819249629974365234e-01 -7.816427201032638550e-02 2.396249324083328247e-01 2.226721495389938354e-01 2.207293212413787842e-01 9.052672982215881348e-02 -3.386732563376426697e-02 -1.773650348186492920e-01 3.649309277534484863e-01 6.187298148870468140e-02 -1.973598301410675049e-01 -1.643756031990051270e-01 4.048739001154899597e-02 2.983183413743972778e-02
5.900498479604721069e-02 1.353197246789932251e-01 -2.111441791057586670e-01 -2.484562397003173828e-01 1.683531552553176880e-01 2.521114349365234375e-01 -2.147096842527389526e-01 -1.943083852529525757e-01 -1.703104972839355469e-01 1.460862308740615845e-01 2.111573368310928345e-01 -1.973945647478103638e-01 1.519312560558319092e-01 5.444967746734619141e-02 2.371367961168289185e-01 1.926916278898715973e-02 1.424348950386047363e-01 2.721908874809741974e-02 -3.566161990165710449e-01 -1.344383358955383301e-01 3.845202028751373291e-01 2.800491452217102051e-01 -5.666465684771537781e-02 4.427527543157339096e-03 4.983188584446907043e-02 -1.467252224683761597e-01 1.760097891092300415e-01 -8.941328525543212891e-02 -1.172339841723442078e-01 6.501185894012451172e-02 -1.879967376589775085e-02 4.983124881982803345e-02
1.264842450618743896e-01 6.779886037111282349e-02 -3.168928623199462891e-02 -4.306955337524414062e-01 1.163130998611450195e-01 -1.105509996414184570e-01 -1.541261225938796997e-01 3.362441435456275940e-02 -4.832181334495544434e-02 -3.675847649574279785e-01 1.351237148046493530e-01 -8.939842879772186279e-02 -1.759972125291824341e-01 2.185833156108856201e-01 1.237093210220336914e-01 -5.709947645664215088e-02 -2.859541475772857666e-01 1.725483536720275879e-01 -1.376323550939559937e-01 7.886108756065368652e-02 1.712494492530822754e-01 1.021029707044363022e-02 1.621151156723499298e-02 -2.295158505439758301e-01 2.614742517471313477e-01 -3.377830088138580322e-01 9.314011782407760620e-02 -4.434411413967609406e-03 -2.572257444262504578e-02 -1.932677179574966431e-01 -1.803714781999588013e-01 -2.145078405737876892e-02
-1.333345621824264526e-01 -1.045418530702590942e-01 -1.119512617588043213e-01 -2.356279194355010986e-01 -1.063721850514411926e-01 5.250365734100341797e-01 -1.751908510923385620e-01 -1.048964411020278931e-01 7.575877010822296143e-02 1.075521931052207947e-01 2.801352739334106445e-01 -2.231018692255020142e-01 4.177304729819297791e-02 -7.561559975147247314e-02 3.421019315719604492e-01 1.549161523580551147e-01 1.355986893177032471e-01 1.855120807886123657e-01 -2.916984856128692627e-01 1.654839664697647095e-01 2.395820915699005127e-01 -1.040710806846618652e-01 4.326293244957923889e-02 -7.775820046663284302e-02 5.913745239377021790e-02 -7.709064334630966187e-02 -3.859017789363861084e-02 -4.622001573443412781e-02 -1.015587672591209412e-01 1.061665564775466919e-01 5.592078343033790588e-02 3.621949255466461182e-02
1.343231201171875000e-01 1.382243931293487549e-01 -2.418399155139923096e-01 3.202819079160690308e-02 2.020014822483062744e-01 3.613077998161315918e-01 3.834338486194610596e-02 -1.021602675318717957e-01 -5.591952800750732422e-02 -4.185021221637725830e-01 1.777376532554626465e-01 -1.518132514320313931e-03 -3.876295089721679688e-01 2.304113954305648804e-01 2.835295796394348145e-01 9.669471532106399536e-02 -4.102109372615814209e-02 -6.672500632703304291e-03 -4.829831421375274658e-02 6.327334325760602951e-03 -1.525097191333770752e-01 9.140598028898239136e-02 1.187363490462303162e-01 -1.957424879074096680e-01 2.123711258172988892e-01 -1.962807625532150269e-01 -2.611121395602822304e-03 1.267591416835784912e-01 -6.043620407581329346e-03 -1.279154866933822632e-01 6.932173669338226318e-02 9.000359475612640381e-02
9.398876130580902100e-02 -1.408792883157730103e-01 -1.445341557264328003e-01 5.821372941136360168e-02 3.545950651168823242e-01 1.231107711791992188e-01 7.789071649312973022e-02 -9.446541965007781982e-02 8.392769843339920044e-02 -3.604790270328521729e-01 -1.370255947113037109e-01 -7.488954812288284302e-02 -2.326961010694503784e-01 1.455047428607940674e-01 2.020406424999237061e-01 -5.236386880278587341e-02 -5.496881529688835144e-02 1.003057956695556641e-01 -3.409545496106147766e-02 -1.599444448947906494e-01 -1.332038342952728271e-01 3.144027292728424072e-01 3.283186852931976318e-01 -3.114010095596313477e-01 1.547138541936874390e-01 -1.270523220300674438e-01 3.076408207416534424e-01 -5.132750049233436584e-02 -1.011908873915672302e-01 -3.597611188888549805e-02 2.607369050383567810e-02 1.213620323687791824e-02
2.873918414115905762e-02 -6.173174828290939331e-02 8.714205771684646606e-02 -4.030980169773101807e-01 -2.885599620640277863e-02 2.226112335920333862e-01 -1.772524206899106503e-03 1.649216413497924805e-01 7.691882550716400146e-02 -2.172264158725738525e-01 -1.505117211490869522e-02 -1.696573495864868164e-01 2.075222730636596680e-01 -1.921842573210597038e-03 1.889760047197341919e-01 3.175238966941833496e-01 -1.308334469795227051e-01 -7.105038315057754517e-02 -1.542476862668991089e-01 -2.818219065666198730e-01 2.307686954736709595e-01 -2.526250779628753662e-01 8.071891963481903076e-02 -1.957338154315948486e-01 2.638502120971679688e-01 -2.109019309282302856e-01 -5.007634684443473816e-02 7.778290193527936935e-03 -1.879441738128662109e-01 1.275545954704284668e-01 9.114127606153488159e-02 1.487518250942230225e-01
-6.469817459583282471e-02 -2.774899825453758240e-03 -2.425235137343406677e-02 -4.262554347515106201e-01 1.003744173794984818e-02 8.156333118677139282e-03 6.051342934370040894e-02 1.331040859222412109e-01 1.739971637725830078e-01 -8.612564951181411743e-02 1.021698862314224243e-02 7.656586915254592896e-02 2.292540855705738068e-02 1.027998849749565125e-01 2.752328813076019287e-01 1.360180675983428955e-01 -1.976489648222923279e-02 -1.579107344150543213e-01 2.737532369792461395e-02 -2.353765517473220825e-01 4.411781132221221924e-01 -1.764843314886093140e-01 3.597423434257507324e-02 -3.147724568843841553e-01 8.919463306665420532e-02 -2.663909494876861572e-01 4.612142592668533325e-02 -8.657955378293991089e-02 -1.973835378885269165e-01 -1.239845249801874161e-02 -3.150958940386772156e-02 3.266246616840362549e-01
-9.538672864437103271e-02 -1.162262707948684692e-01 -6.800402700901031494e-02 -2.519322931766510010e-02 1.701987087726593018e-01 4.098967015743255615e-01 -2.108885943889617920e-01 3.899774327874183655e-02 -7.008418440818786621e-02 -1.699579656124114990e-01 2.142785117030143738e-02 -2.477803379297256470e-01 -8.923695236444473267e-02 -1.468613371253013611e-02 2.545410394668579102e-01 9.737537801265716553e-02 -7.640381902456283569e-02 -3.768483996391296387e-01 7.076771557331085205e-02 -3.760952129960060120e-02 -5.737843737006187439e-02 4.070840030908584595e-02 -3.615900501608848572e-02 -4.220113754272460938e-01 7.075414992868900299e-03 -1.830698996782302856e-01 1.961799561977386475e-01 -1.932299882173538208e-01 -1.407228112220764160e-01 1.527518182992935181e-01 5.935104191303253174e-02 2.374430745840072632e-01
5.963881313800811768e-02 1.295543760061264038e-01 -3.707243502140045166e-02 -8.402074873447418213e-02 1.562909483909606934e-01 3.418196141719818115e-01 -5.917543079704046249e-03 -1.532704979181289673e-01 2.163056582212448120e-01 -2.121947146952152252e-02 3.229579329490661621e-01 1.625486761331558228e-01 -2.299671620130538940e-01 -1.271176338195800781e-01 -4.407217726111412048e-02 -1.919904202222824097e-01 3.302873373031616211e-01 4.007822275161743164e-02 -3.676376938819885254e-01 -2.293491922318935394e-02 -8.333209902048110962e-02 3.218831494450569153e-02 1.194704696536064148e-01 -8.559435606002807617e-02 -5.856488645076751709e-02 -3.121195137500762939e-01 1.168187856674194336e-01 -1.739643663167953491e-01 -2.204192429780960083e-01 1.075591370463371277e-01 -1.277951896190643311e-01 1.530319750308990479e-01
1.151774972677230835e-01 1.468312274664640427e-02 -7.471233606338500977e-02 1.129180192947387695e-02 3.147666156291961670e-01 3.247740566730499268e-01 -5.309143662452697754e-02 3.560240194201469421e-02 -1.232828348875045776e-01 -2.437785267829895020e-01 2.063932120800018311e-01 -1.658564060926437378e-01 -2.571691572666168213e-01 2.603464126586914062e-01 1.539932638406753540e-01 1.665455847978591919e-01 2.103679478168487549e-01 7.603795081377029419e-02 -1.476752758026123047e-01 1.004028245806694031e-01 -1.051565334200859070e-01 8.260754495859146118e-02 2.461674362421035767e-01 -5.754018574953079224e-02 2.047970294952392578e-01 -3.877582550048828125e-01 -2.144355885684490204e-02 2.621102705597877502e-02 7.706379145383834839e-02 -2.228666692972183228e-01 -2.142871730029582977e-02 1.698144674301147461e-01
-1.365145593881607056e-01 3.016752935945987701e-02 -1.758346408605575562e-01 -1.075609624385833740e-01 5.493173375725746155e-03 4.184807837009429932e-01 -1.838299334049224854e-01 -1.673626452684402466e-01 -1.625880599021911621e-02 5.153396353125572205e-02 2.784515619277954102e-01 -1.526736747473478317e-02 4.862974956631660461e-02 6.124105304479598999e-03 4.594799578189849854e-01 2.124339342117309570e-01 1.200393121689558029e-02 2.709732651710510254e-01 -2.074629515409469604e-01 1.791724711656570435e-01 1.793395131826400757e-01 -1.271523088216781616e-01 1.581951230764389038e-01 -1.883775740861892700e-01 -1.237564068287611008e-02 -2.033194303512573242e-01 -6.121704354882240295e-02 2.021774835884571075e-02 -1.572206020355224609e-01 1.308404505252838135e-01 1.222889274358749390e-01 4.084992036223411560e-02
1.897305101156234741e-01 -6.514339707791805267e-03 -4.302028566598892212e-03 -5.013087987899780273e-01 1.389909833669662476e-01 2.840173840522766113e-01 6.387515366077423096e-02 -9.087927639484405518e-02 -2.936880588531494141e-01 -1.024200543761253357e-01 7.156249135732650757e-02 1.459960937500000000e-01 9.652045369148254395e-02 2.418305426836013794e-01 1.307144910097122192e-01 1.892417818307876587e-01 4.926002770662307739e-02 -1.110768094658851624e-01 -2.355712652206420898e-01 1.902272105216979980e-01 6.931778788566589355e-02 2.501968145370483398e-01 7.316835690289735794e-04 -1.545327156782150269e-01 2.479690313339233398e-01 8.770255744457244873e-02 -1.069693043828010559e-01 -1.937263160943984985e-01 -1.702592223882675171e-01 -2.254308573901653290e-02 -1.136177126318216324e-02 1.045217365026473999e-01
-2.453214228153228760e-01 -2.402300089597702026e-01 -8.234108984470367432e-02 -2.539241611957550049e-01 -2.913845479488372803e-01 2.842085361480712891e-01 9.154992550611495972e-02 6.781000643968582153e-02 -2.706759274005889893e-01 8.116942644119262695e-02 1.109796538949012756e-01 -8.894524723291397095e-02 -1.890753358602523804e-01 -1.134442090988159180e-01 2.540300488471984863e-01 2.471848428249359131e-01 4.464006796479225159e-02 2.872839756309986115e-02 -2.258539199829101562e-01 1.097898557782173157e-02 -2.041151374578475952e-01 -3.098266385495662689e-02 3.974609673023223877e-01 -1.280243545770645142e-01 -6.854247767478227615e-03 -7.634779065847396851e-02 2.318008989095687866e-02 -1.099504753947257996e-01 -1.739579886198043823e-01 -1.317664682865142822e-01 9.777755290269851685e-02 1.059922948479652405e-01
5.434347316622734070e-02 5.312115699052810669e-02 -1.216995865106582642e-01 -1.947774589061737061e-01 -3.801219537854194641e-02 4.156980514526367188e-01 -1.894124038517475128e-02 4.418272897601127625e-02 6.039176136255264282e-02 -2.621863186359405518e-01 -1.934551149606704712e-01 -4.196701347827911377e-01 -1.255131959915161133e-01 1.536717116832733154e-01 -5.568328872323036194e-02 -6.087468471378087997e-03 -1.487674284726381302e-02 9.561759978532791138e-02 -2.438523024320602417e-01 1.873370260000228882e-01 1.390803009271621704e-01 2.474927604198455811e-01 1.522108465433120728e-01 5.838568881154060364e-02 1.527484357357025146e-01 -1.734276115894317627e-01 6.071656197309494019e-02 -2.067495323717594147e-02 -2.977165579795837402e-01 -1.164350211620330811e-01 -3.175928443670272827e-02 2.542675733566284180e-01
1.338889822363853455e-02 -8.332168310880661011e-02 6.032657809555530548e-03 -1.138327717781066895e-01 -1.654190719127655029e-01 1.598364263772964478e-01 2.171478420495986938e-01 -1.025447174906730652e-01 -1.558435559272766113e-01 2.849606052041053772e-02 2.488761842250823975e-01 -2.516723573207855225e-01 8.118437230587005615e-02 3.587053343653678894e-02 -5.023374408483505249e-02 3.635588288307189941e-01 2.518248558044433594e-01 -1.283133924007415771e-01 -1.596980243921279907e-01 3.389930427074432373e-01 7.685654610395431519e-02 5.816283077001571655e-02 3.587722480297088623e-01 -1.452555507421493530e-01 1.739699393510818481e-02 -1.929245144128799438e-01 1.334706842899322510e-01 5.994161218404769897e-02 -2.957082688808441162e-01 2.810191176831722260e-02 1.639763414859771729e-01 1.513036489486694336e-01
-1.488066762685775757e-01 -4.636454954743385315e-02 1.118961200118064880e-01 -1.762528121471405029e-01 2.454494833946228027e-01 2.346452474594116211e-01 -1.274158060550689697e-01 -1.549243275076150894e-02 2.051571197807788849e-02 7.395340502262115479e-02 -1.333917379379272461e-01 -1.954129785299301147e-01 1.633179560303688049e-02 2.581946849822998047e-01 -1.127725541591644287e-01 -1.300155073404312134e-01 1.141122132539749146e-01 -4.797382280230522156e-02 -1.289410889148712158e-01 2.101767249405384064e-02 -1.877658627927303314e-02 -9.641682356595993042e-02 2.144218981266021729e-01 -1.917757242918014526e-01 -1.226085936650633812e-03 -2.586264312267303467e-01 3.225530385971069336e-01 -3.661794662475585938e-01 -2.091057002544403076e-01 -2.041275613009929657e-03 2.808310985565185547e-01 2.991878390312194824e-01
1.391764283180236816e-01 5.781475827097892761e-02 8.945349603891372681e-02 -1.512153297662734985e-01 5.693519487977027893e-02 8.711577206850051880e-02 -2.895307540893554688e-01 -4.326064139604568481e-02 2.930816411972045898e-01 9.297302365303039551e-02 3.867448568344116211e-01 3.948259726166725159e-02 -2.943862974643707275e-01 3.462905436754226685e-02 1.931049972772598267e-01 1.010426357388496399e-01 2.123839110136032104e-01 -1.472990959882736206e-01 -1.611344516277313232e-01 1.759751737117767334e-01 -6.686787307262420654e-02 1.591224670410156250e-01 3.343936800956726074e-01 -1.955324858427047729e-01 3.030478395521640778e-02 -1.769631952047348022e-01 3.431852161884307861e-02 -1.465321779251098633e-01 -2.759394943714141846e-01 7.847157120704650879e-02 -1.675765812397003174e-01 3.313783323392271996e-03
-1.955848187208175659e-02 3.136135041713714600e-01 -2.557228505611419678e-01 -1.510440111160278320e-01 -9.977360814809799194e-02 2.010532915592193604e-01 6.402010563760995865e-03 -7.885430753231048584e-02 1.682262867689132690e-01 6.138993054628372192e-02 2.737636864185333252e-01 -5.989562720060348511e-02 1.089375000447034836e-02 3.204787373542785645e-01 3.782655000686645508e-01 2.096479758620262146e-02 -5.465442314743995667e-02 2.263820469379425049e-01 -2.253240346908569336e-01 -6.273848563432693481e-02 1.273777633905410767e-01 1.340529173612594604e-01 2.249373495578765869e-02 1.779271475970745087e-02 -1.358232647180557251e-01 -1.948158591985702515e-01 2.355271130800247192e-01 -1.031214147806167603e-01 -3.022061288356781006e-01 -1.259420365095138550e-01 -3.716982528567314148e-02 1.562896966934204102e-01
6.097020953893661499e-02 7.630608975887298584e-02 -7.188873738050460815e-02 -2.880210280418395996e-01 6.416130810976028442e-02 3.938194215297698975e-01 -1.584816277027130127e-01 4.998469725251197815e-02 1.266768723726272583e-01 -2.112413942813873291e-02 -1.078169941902160645e-01 2.984037622809410095e-02 -2.149815708398818970e-01 5.256807804107666016e-02 1.788527518510818481e-01 2.807190716266632080e-01 -1.698389463126659393e-02 -2.118308469653129578e-02 -7.473827898502349854e-02 -5.018397048115730286e-02 3.755616396665573120e-02 -1.997419632971286774e-03 -7.119751721620559692e-02 -2.088335901498794556e-01 5.293277278542518616e-02 9.962242096662521362e-02 -1.523490399122238159e-01 3.545316457748413086e-01 -4.322143495082855225e-01 -2.817811667919158936e-01 7.867721468210220337e-02 1.837514787912368774e-01
-1.823706626892089844e-01 1.973942518234252930e-01 -2.640911145135760307e-03 -2.473054528236389160e-01 -1.683831214904785156e-01 2.187771946191787720e-01 1.439844965934753418e-01 -1.196925193071365356e-01 5.808979645371437073e-02 -2.242568135261535645e-01 -8.193037658929824829e-02 6.690943241119384766e-02 -3.631360083818435669e-02 6.850783526897430420e-02 2.069684565067291260e-01 2.803505659103393555e-01 6.309752911329269409e-02 8.852037601172924042e-03 -1.328182965517044067e-01 -9.308557957410812378e-02 -1.773013770580291748e-01 2.050267718732357025e-02 1.508073508739471436e-01 6.389656662940979004e-02 2.255179435014724731e-01 -2.514694035053253174e-01 1.587121188640594482e-01 1.653406023979187012e-02 -4.594482779502868652e-01 3.105038031935691833e-02 1.105766892433166504e-01 3.318834602832794189e-01
1.418894827365875244e-01 -2.362449169158935547e-01 2.757284231483936310e-02 -1.834287047386169434e-01 2.128739506006240845e-01 4.060809016227722168e-01 1.691584140062332153e-01 -3.474190458655357361e-02 1.605294048786163330e-01 -1.592919975519180298e-01 -1.320152133703231812e-01 4.020016640424728394e-02 -2.314206659793853760e-01 1.573287993669509888e-01 2.479867339134216309e-01 1.603236980736255646e-02 1.943142861127853394e-01 -1.816696673631668091e-02 -3.562274202704429626e-02 2.385075986385345459e-01 1.606206297874450684e-01 1.886310279369354248e-01 9.030851721763610840e-02 1.155445445328950882e-02 7.593306899070739746e-02 -1.713582873344421387e-01 2.554168552160263062e-02 3.418845236301422119e-01 -2.261985689401626587e-01 -8.297178149223327637e-02 1.459825690835714340e-02 2.500359117984771729e-01
-2.422913163900375366e-02 7.118838280439376831e-02 1.661118716001510620e-01 -3.742428719997406006e-01 3.896840289235115051e-02 3.631863594055175781e-01 -1.422635465860366821e-01 -2.750983536243438721e-01 -6.045897677540779114e-02 8.388181030750274658e-02 7.524595409631729126e-02 -1.227235719561576843e-01 -4.885632544755935669e-02 -2.407969720661640167e-02 -6.281080096960067749e-02 4.349806532263755798e-02 -2.479349263012409210e-02 -2.610429525375366211e-01 -1.573349088430404663e-01 1.472705900669097900e-01 -1.030824407935142517e-01 -8.861102908849716187e-02 9.198875725269317627e-02 -7.798349112272262573e-02 -1.386778056621551514e-02 2.734137326478958130e-02 1.595097482204437256e-01 -3.219715058803558350e-01 -3.531630933284759521e-01 -6.196226552128791809e-02 1.629688739776611328e-01 3.517688512802124023e-01
-1.935368590056896210e-02 -8.402107656002044678e-02 2.107554674148559570e-01 -3.801101446151733398e-01 4.873878508806228638e-02 -4.746631160378456116e-02 8.407033979892730713e-02 -1.677841991186141968e-01 5.360671505331993103e-02 2.164741791784763336e-02 4.533669352531433105e-01 -1.565187424421310425e-02 -1.332266926765441895e-01 -7.292170077562332153e-02 1.437067687511444092e-01 1.231505423784255981e-01 3.078325688838958740e-01 -1.622305996716022491e-02 -4.233603477478027344e-01 6.186622008681297302e-02 1.652224212884902954e-01 -1.471686512231826782e-01 2.684051543474197388e-02 -1.853493899106979370e-01 -1.842845678329467773e-01 -6.007941439747810364e-02 -1.404322236776351929e-01 -2.495126277208328247e-01 -3.422057256102561951e-02 2.803574129939079285e-02 8.747159689664840698e-02 -6.729765236377716064e-02
1.357148140668869019e-01 -1.724328100681304932e-01 -1.421842277050018311e-01 -2.615423202514648438e-01 1.700432272627949715e-03 1.968408823013305664e-01 -4.382345080375671387e-01 -1.414403766393661499e-01 7.666553556919097900e-02 -1.085708960890769958e-01 2.468495815992355347e-01 4.688053578138351440e-02 -4.589223116636276245e-02 -5.608128383755683899e-02 -5.433456227183341980e-02 3.851776197552680969e-02 -2.790394984185695648e-02 1.131788119673728943e-01 -4.057173430919647217e-02 -1.737247854471206665e-01 9.423189796507358551e-03 -1.071022525429725647e-01 2.065050303936004639e-01 -4.184977412223815918e-01 -1.134115159511566162e-01 -1.533266752958297729e-01 1.879630237817764282e-01 -7.348901033401489258e-02 -2.791524827480316162e-01 -1.031052619218826294e-01 -2.526741027832031250e-01 -1.329549551010131836e-01
8.382304012775421143e-02 -8.025301992893218994e-02 1.463217586278915405e-01 -1.546640992164611816e-01 1.375548690557479858e-01 1.305340081453323364e-01 -2.227330952882766724e-02 -1.465620398521423340e-01 -7.085619866847991943e-02 -1.030730977654457092e-01 4.591384157538414001e-02 -1.424193382263183594e-01 -2.011133134365081787e-01 4.173326194286346436e-01 1.082312390208244324e-01 3.865481317043304443e-01 2.137866616249084473e-01 -1.738820523023605347e-01 -1.848480552434921265e-01 1.506047546863555908e-01 -8.223000168800354004e-02 1.807582974433898926e-01 -4.386020824313163757e-02 -2.854412198066711426e-01 2.185009866952896118e-01 -1.831958591938018799e-01 -1.495979875326156616e-01 -1.084814965724945068e-01 4.400815349072217941e-03 -2.370637059211730957e-01 1.203747242689132690e-01 1.664234399795532227e-01
-2.138453349471092224e-02 -2.636758089065551758e-01 3.618171066045761108e-02 -1.409580558538436890e-01 2.029377222061157227e-01 1.788044869899749756e-01 -1.613215953111648560e-01 -1.411091983318328857e-01 1.250007748603820801e-01 3.799911588430404663e-02 7.356619834899902344e-02 -1.220753267407417297e-01 1.142977923154830933e-02 3.285356462001800537e-01 3.487098962068557739e-02 2.653124332427978516e-01 -1.014522556215524673e-02 -1.678509265184402466e-01 -2.534742951393127441e-01 -1.638265103101730347e-01 2.259316667914390564e-02 -3.821391239762306213e-02 3.514452874660491943e-01 5.197915062308311462e-02 1.839216947555541992e-01 -8.554414659738540649e-02 1.137996166944503784e-01 -3.564017117023468018e-01 -1.443605720996856689e-01 1.098756939172744751e-01 2.643939256668090820e-01 2.029921412467956543e-01
-7.134825736284255981e-02 1.619034633040428162e-02 3.170732408761978149e-02 -3.073451519012451172e-01 2.641969919204711914e-02 1.812275201082229614e-01 -5.319206789135932922e-02 -2.693819105625152588e-01 3.172205388545989990e-01 5.110556259751319885e-02 3.253969363868236542e-03 2.717129141092300415e-02 -1.283742785453796387e-01 5.553439632058143616e-02 2.685022056102752686e-01 1.132338717579841614e-01 5.569186806678771973e-02 -6.098943203687667847e-02 -3.640501797199249268e-01 6.024399399757385254e-02 -1.167068928480148315e-01 1.733479946851730347e-01 2.194038927555084229e-01 -3.661644086241722107e-02 3.061843849718570709e-02 -2.393653243780136108e-01 6.788984406739473343e-03 1.063398495316505432e-01 -2.760085463523864746e-01 2.453640848398208618e-01 -3.656297624111175537e-01 7.736752182245254517e-02
7.471156120300292969e-02 9.909242391586303711e-02 2.015187740325927734e-01 -4.291405975818634033e-01 7.353012263774871826e-02 -1.032820716500282288e-01 -8.560774847865104675e-03 1.163396909832954407e-01 1.261456287465989590e-03 -2.924402058124542236e-01 1.647585183382034302e-01 -6.190389767289161682e-02 -3.133052885532379150e-01 3.658449649810791016e-01 1.088713258504867554e-01 -5.243703257292509079e-03 -1.081787347793579102e-01 3.175194859504699707e-01 -9.061183035373687744e-02 1.326256096363067627e-01 7.161488384008407593e-02 1.133598759770393372e-01 -3.810876235365867615e-02 -7.955001294612884521e-02 -4.531056433916091919e-02 -2.983992099761962891e-01 1.128064654767513275e-02 2.589880675077438354e-02 -2.259207516908645630e-01 -3.336968645453453064e-02 5.646672844886779785e-02 2.417551130056381226e-01
-6.298942118883132935e-02 -2.005322575569152832e-01 2.597568035125732422e-01 -1.771492213010787964e-01 2.028853632509708405e-02 6.015579402446746826e-02 -1.462063286453485489e-02 6.700588762760162354e-02 9.274835139513015747e-02 -8.608011901378631592e-02 2.487473636865615845e-01 6.804721057415008545e-02 -9.264206141233444214e-02 1.320183277130126953e-01 2.879788875579833984e-01 7.455590367317199707e-02 8.228845149278640747e-02 1.822325214743614197e-02 -4.040076136589050293e-01 -1.054726839065551758e-01 -1.110237613320350647e-01 -1.397067904472351074e-01 -7.471236586570739746e-02 -3.393481671810150146e-01 2.922626137733459473e-01 6.375860422849655151e-02 1.646711677312850952e-01 -3.111425042152404785e-02 -1.735870689153671265e-01 5.022983253002166748e-02 -3.413520455360412598e-01 2.245725691318511963e-01
5.109857022762298584e-02 1.197668388485908508e-01 -2.617731392383575439e-01 -6.608509272336959839e-02 -3.545130789279937744e-02 2.554536163806915283e-01 -1.930291801691055298e-01 -1.038807909935712814e-02 -3.461449965834617615e-02 -2.840400934219360352e-01 -1.192267760634422302e-01 2.341007441282272339e-01 -8.827061206102371216e-02 1.001423969864845276e-01 2.343254834413528442e-01 8.644862473011016846e-02 1.200512945652008057e-01 -1.011289730668067932e-01 2.545468322932720184e-02 -5.704738572239875793e-02 1.058828011155128479e-01 -9.305035322904586792e-02 -1.154870167374610901e-02 -3.937786817550659180e-01 -1.122057065367698669e-01 -3.536834716796875000e-01 7.000740617513656616e-02 9.502110630273818970e-02 -4.145270287990570068e-01 -1.007044687867164612e-01 -1.833461970090866089e-01 -6.607311218976974487e-02
-2.269751578569412231e-01 -9.095861762762069702e-02 1.472017467021942139e-01 -3.118736445903778076e-01 -2.514209747314453125e-01 2.447899580001831055e-01 2.097942233085632324e-01 8.610171079635620117e-02 -7.088787853717803955e-02 -1.840222924947738647e-01 1.361750513315200806e-01 1.260630786418914795e-01 -1.600931435823440552e-01 2.665426135063171387e-01 -2.277418412268161774e-02 7.412437349557876587e-02 -2.471615001559257507e-02 1.017673388123512268e-01 -1.942349672317504883e-01 8.329995325766503811e-04 -1.014617010951042175e-01 1.271153390407562256e-01 1.714285835623741150e-02 -2.479675710201263428e-01 -1.143194139003753662e-01 -2.335108071565628052e-01 2.269052527844905853e-02 1.126554831862449646e-01 -2.347786128520965576e-01 4.851155355572700500e-02 -1.941807568073272705e-01 3.972251713275909424e-01
1.304426193237304688e-01 -8.792676031589508057e-02 -1.612204015254974365e-01 -1.130807772278785706e-01 2.859605848789215088e-01 4.088324606418609619e-01 2.201713621616363525e-01 -1.212293654680252075e-01 2.540665678679943085e-02 -2.215567976236343384e-03 -2.157114259898662567e-02 -1.954854130744934082e-01 -7.824891805648803711e-02 3.022248446941375732e-01 1.929218173027038574e-01 1.022571325302124023e-01 -3.430521488189697266e-01 -6.427924335002899170e-02 -6.477312417700886726e-04 -3.255504742264747620e-02 1.818097382783889771e-01 1.882334798574447632e-02 -6.567507982254028320e-03 -3.183496296405792236e-01 5.906028673052787781e-02 9.594845771789550781e-02 1.954011917114257812e-01 -2.815459854900836945e-02 -2.095190435647964478e-01 -1.549313589930534363e-02 1.783643215894699097e-01 2.337098568677902222e-01
8.239591866731643677e-02 -1.728080809116363525e-01 -1.497278064489364624e-01 -6.068679038435220718e-03 2.601870596408843994e-01 1.893487870693206787e-01 -1.148500442504882812e-01 -1.430140733718872070e-01 1.281753033399581909e-01 -2.466444820165634155e-01 5.752250924706459045e-02 1.859570890665054321e-01 -1.038582548499107361e-01 2.141042053699493408e-01 -4.100111499428749084e-02 -3.297271579504013062e-02 -2.336307913064956665e-01 -8.626494556665420532e-02 -2.102798968553543091e-01 -1.599301546812057495e-01 -1.233136579394340515e-01 2.404240965843200684e-01 1.777788549661636353e-01 -4.417347311973571777e-01 -5.837252736091613770e-02 -1.823592931032180786e-01 1.198364719748497009e-01 -2.717160284519195557e-01 -4.200332239270210266e-02 -1.543258503079414368e-02 1.286278367042541504e-01 2.327812016010284424e-01
2.581081390380859375e-01 -2.591451108455657959e-01 -6.849098950624465942e-02 -7.827664166688919067e-02 5.637821927666664124e-02 2.588167488574981689e-01 -2.173539996147155762e-02 -1.455656886100769043e-01 2.894655764102935791e-01 -1.716932207345962524e-01 3.000968098640441895e-01 -7.891747355461120605e-02 3.532024845480918884e-02 2.258070409297943115e-01 -6.812688708305358887e-02 -2.275642938911914825e-02 -4.660425707697868347e-02 -3.018554449081420898e-01 -1.296906769275665283e-01 8.924347162246704102e-02 3.206458315253257751e-02 1.025795266032218933e-01 -9.107474237680435181e-02 -2.431315034627914429e-01 -1.107452139258384705e-01 -8.267164975404739380e-02 3.639340773224830627e-02 -8.495011180639266968e-02 -3.768208622932434082e-01 -2.210801541805267334e-01 2.699003815650939941e-01 9.078209847211837769e-02
-1.214261949062347412e-01 4.243181645870208740e-02 -4.512701928615570068e-01 -3.152723908424377441e-01 2.189230918884277344e-01 2.761194109916687012e-01 7.865110784769058228e-02 5.189740913920104504e-04 -1.000151485204696655e-01 2.645476534962654114e-02 2.399851009249687195e-02 -1.247907876968383789e-01 7.670968025922775269e-02 -3.067693673074245453e-03 2.171569764614105225e-01 1.519692242145538330e-01 1.912113726139068604e-01 2.385298348963260651e-02 -2.266398966312408447e-01 2.780928611755371094e-01 2.300810664892196655e-01 9.973653405904769897e-02 1.381097286939620972e-01 -4.999762400984764099e-02 2.436604499816894531e-01 -3.182533383369445801e-01 -1.422501504421234131e-01 -9.572999179363250732e-02 -5.954454466700553894e-02 2.225401625037193298e-02 -1.224386226385831833e-02 -5.024662986397743225e-02
-1.222777739167213440e-01 -5.131755396723747253e-02 -7.988782227039337158e-02 -3.909136950969696045e-01 3.530836403369903564e-01 2.711269259452819824e-01 -1.240159422159194946e-01 -5.508826673030853271e-02 -1.756394207477569580e-01 -6.416475772857666016e-02 -8.701097965240478516e-02 -3.236986994743347168e-01 -1.952766627073287964e-01 -8.011378347873687744e-02 1.723460853099822998e-01 2.831514179706573486e-01 7.072785869240760803e-03 -1.060837656259536743e-01 -1.118594408035278320e-01 7.195620983839035034e-02 1.402361541986465454e-01 -2.775738947093486786e-02 -4.678998142480850220e-02 -2.642648220062255859e-01 -6.011680513620376587e-02 -1.934380084276199341e-02 2.010348141193389893e-01 -1.325726509094238281e-01 -1.564229577779769897e-01 1.781598776578903198e-01 -2.420889139175415039e-01 8.141656965017318726e-02
3.823497146368026733e-02 -5.626782774925231934e-02 -2.201703786849975586e-01 1.180526539683341980e-01 8.324477821588516235e-02 3.169397711753845215e-01 1.625206619501113892e-01 -3.155551105737686157e-02 2.160800248384475708e-01 -1.491307914257049561e-01 3.960355818271636963e-01 -1.940680742263793945e-01 -6.274563819169998169e-02 2.581266462802886963e-01 1.560046076774597168e-01 -7.172846794128417969e-02 1.201232597231864929e-01 1.617131233215332031e-01 -8.905037492513656616e-02 7.950253039598464966e-02 6.508879363536834717e-02 2.776442281901836395e-02 2.304449304938316345e-02 -1.616126745939254761e-01 -1.642103679478168488e-02 -2.454494535923004150e-01 4.739447832107543945e-01 5.888894200325012207e-02 -5.570242926478385925e-02 -2.296334058046340942e-01 -1.805298961699008942e-02 5.856880918145179749e-02
-1.764586567878723145e-02 -3.330762982368469238e-01 1.624540798366069794e-02 -3.098205029964447021e-01 1.607163622975349426e-02 1.377007663249969482e-01 2.698179893195629120e-02 2.875057421624660492e-02 3.197386860847473145e-01 4.365511611104011536e-02 -1.854654401540756226e-02 8.594559505581855774e-03 -1.310428529977798462e-01 -5.328429117798805237e-02 1.767423599958419800e-01 1.652048975229263306e-01 5.163851380348205566e-02 -3.610492050647735596e-01 -1.764414310455322266e-01 6.479468662291765213e-03 1.541789174079895020e-01 -8.350048959255218506e-02 3.159394264221191406e-01 1.509557366371154785e-01 5.852122977375984192e-02 -2.633529901504516602e-01 1.307171285152435303e-01 -1.645229756832122803e-01 -2.928935587406158447e-01 -6.961561739444732666e-02 2.010954171419143677e-01 1.518924534320831299e-01
2.045939564704895020e-01 -1.359809003770351410e-02 -3.925359621644020081e-02 -2.314581722021102905e-01 -2.282186225056648254e-02 1.214233189821243286e-01 4.698480293154716492e-02 -9.413652867078781128e-02 1.961398720741271973e-01 -3.840673863887786865e-01 1.488143950700759888e-01 -5.986329913139343262e-02 -1.185542196035385132e-01 1.444059759378433228e-01 -5.433335900306701660e-02 1.992014795541763306e-01 -4.874530807137489319e-02 9.010740369558334351e-02 -2.514252662658691406e-01 1.062221005558967590e-01 2.767225801944732666e-01 -2.379428297281265259e-01 2.803825438022613525e-01 -2.892680466175079346e-01 3.396767675876617432e-01 7.911784201860427856e-02 1.754976250231266022e-02 4.148958250880241394e-02 -3.334219753742218018e-02 -1.469875872135162354e-01 -1.438283473253250122e-01 1.992756426334381104e-01
2.737801074981689453e-01 -2.243871092796325684e-01 3.481385484337806702e-02 -2.902596890926361084e-01 1.708531379699707031e-01 3.009569942951202393e-01 1.397135704755783081e-01 3.030817210674285889e-02 1.590358791872859001e-03 -2.274278104305267334e-01 2.944727540016174316e-01 -7.642934471368789673e-02 -3.212659060955047607e-01 6.623288244009017944e-02 5.118304118514060974e-02 -5.124935507774353027e-02 2.271925099194049835e-02 -7.054923474788665771e-02 -1.150615066289901733e-01 3.054918907582759857e-02 -8.968159556388854980e-02 -1.613186486065387726e-02 1.554116755723953247e-01 -1.442477107048034668e-01 -1.678821891546249390e-01 -1.090961396694183350e-01 4.368567094206809998e-02 -3.468928337097167969e-01 -1.909906268119812012e-01 1.989252865314483643e-01 1.753824353218078613e-01 2.232380658388137817e-01
-6.208386272192001343e-02 -4.527803137898445129e-02 -9.508360922336578369e-02 -2.935278117656707764e-01 -1.766279786825180054e-01 1.445997059345245361e-01 7.109081000089645386e-02 1.914142370223999023e-01 -1.562387645244598389e-01 -1.507611125707626343e-01 2.252922803163528442e-01 -2.803483307361602783e-01 -1.958861947059631348e-01 3.393911719322204590e-01 6.731624156236648560e-02 5.977991595864295959e-02 -9.494406729936599731e-02 -3.335108747705817223e-03 1.226352248340845108e-02 5.721933022141456604e-02 -1.762703210115432739e-01 -3.663951903581619263e-02 2.640521824359893799e-01 -3.475998044013977051e-01 2.476355135440826416e-01 -1.115287169814109802e-01 1.921830475330352783e-01 1.689190417528152466e-01 -9.083814918994903564e-03 -2.265273183584213257e-01 -1.339353471994400024e-01 1.515371799468994141e-01
-1.304310262203216553e-01 -6.889833509922027588e-02 1.438022553920745850e-01 -2.825304865837097168e-01 1.010711640119552612e-01 -6.067305803298950195e-02 -2.502695322036743164e-01 8.832688443362712860e-03 3.030391037464141846e-01 1.002179607748985291e-01 2.134271860122680664e-01 -4.879862815141677856e-02 -1.828198283910751343e-01 2.398085780441761017e-02 2.796819210052490234e-01 4.941046610474586487e-02 1.476745158433914185e-01 -3.326693922281265259e-02 -1.882075071334838867e-01 2.251548767089843750e-01 -7.079995423555374146e-02 1.146084889769554138e-01 3.591636121273040771e-01 -3.789623975753784180e-01 -4.258117824792861938e-02 -2.072259634733200073e-01 8.263703435659408569e-02 6.743863970041275024e-02 -2.009005695581436157e-01 -1.959351636469364166e-02 -1.852246671915054321e-01 -7.538395375013351440e-02
-2.135363966226577759e-01 4.170411825180053711e-02 -1.183134391903877258e-01 -2.566264569759368896e-01 1.812063753604888916e-01 -2.095682360231876373e-02 5.402584373950958252e-02 1.155971828848123550e-02 3.553214250132441521e-03 -2.104268223047256470e-01 1.183262187987565994e-02 -1.386589109897613525e-01 -7.566955685615539551e-02 2.077124118804931641e-01 5.904193967580795288e-02 -2.816667258739471436e-01 1.284968107938766479e-01 -1.471805735491216183e-03 1.045972108840942383e-01 -7.190516218543052673e-03 4.878075420856475830e-01 3.315379377454519272e-03 6.946747004985809326e-02 -1.833435595035552979e-01 1.024713516235351562e-01 -2.683481276035308838e-01 -6.868544220924377441e-02 -4.350292682647705078e-02 -3.564703762531280518e-01 -1.160469278693199158e-02 -1.573401689529418945e-01 3.100530505180358887e-01
-2.222157716751098633e-01 -2.962400615215301514e-01 -1.346215009689331055e-01 -3.266234099864959717e-01 -1.958442330360412598e-01 3.303819596767425537e-01 2.396072447299957275e-01 1.476884782314300537e-01 -7.804065197706222534e-02 7.206263393163681030e-02 1.411448419094085693e-01 1.823377609252929688e-02 -6.008609384298324585e-02 -1.554568260908126831e-01 2.289704233407974243e-02 2.332547307014465332e-01 -1.093408018350601196e-01 -8.089754730463027954e-03 -2.857240140438079834e-01 -1.590912342071533203e-01 -8.348862081766128540e-02 -1.018521469086408615e-02 3.467878699302673340e-01 -7.130149006843566895e-02 1.012374460697174072e-01 -1.324607878923416138e-01 -1.763221621513366699e-02 -1.185359507799148560e-01 -3.025129139423370361e-01 -1.020885333418846130e-01 3.970424830913543701e-02 -4.538490902632474899e-03
-1.827021390199661255e-01 -1.758893132209777832e-01 -8.667433261871337891e-02 -2.582217454910278320e-01 2.837355732917785645e-01 3.575813174247741699e-01 -1.951195895671844482e-01 -3.103035129606723785e-02 -2.090694904327392578e-01 2.694493904709815979e-02 -7.801940292119979858e-02 -1.554270088672637939e-01 -1.510795056819915771e-01 -1.376798152923583984e-01 2.211382985115051270e-01 3.654204308986663818e-01 1.429512798786163330e-01 -1.225553676486015320e-01 -9.682433679699897766e-03 2.456244267523288727e-02 6.626377999782562256e-02 1.978029496967792511e-02 1.024723201990127563e-01 -2.840641736984252930e-01 -7.093486841768026352e-03 -1.193933039903640747e-01 2.253049015998840332e-01 -1.687656193971633911e-01 -1.016490533947944641e-01 2.182472944259643555e-01 -1.735431849956512451e-01 3.786211460828781128e-02
-1.060540899634361267e-01 -2.700836360454559326e-01 -1.878342330455780029e-01 -2.365439683198928833e-01 3.065611124038696289e-01 5.346946790814399719e-02 3.881585597991943359e-02 -8.240121416747570038e-03 -1.520283371210098267e-01 -1.715979725122451782e-01 -4.831613972783088684e-02 -2.235566675662994385e-01 -3.368108272552490234e-01 -2.698433026671409607e-02 2.168241590261459351e-01 4.242998659610748291e-01 -7.166308909654617310e-02 -7.213689386844635010e-02 -1.696828007698059082e-01 -7.811044901609420776e-02 2.178830951452255249e-01 2.202308177947998047e-02 -1.402344256639480591e-01 -2.255800962448120117e-01 5.305399000644683838e-02 -4.616972059011459351e-02 3.504787385463714600e-02 -1.753790974617004395e-01 -1.762200742959976196e-01 -1.393982470035552979e-01 -1.568032950162887573e-01 6.578839570283889771e-02
-6.773009896278381348e-02 -2.586051821708679199e-01 1.118742581456899643e-02 -1.006807852536439896e-02 1.074906513094902039e-01 2.902534008026123047e-01 -1.472434401512145996e-01 1.534820348024368286e-01 -4.736134409904479980e-02 6.427284330129623413e-02 -2.724739350378513336e-02 -4.769523143768310547e-01 -3.558794409036636353e-02 1.223020628094673157e-01 1.930203586816787720e-01 1.418507844209671021e-01 -3.637038543820381165e-02 3.276228159666061401e-02 6.028606742620468140e-02 1.072141602635383606e-01 1.021582186222076416e-01 2.662191987037658691e-01 -1.567477174103260040e-02 -4.012632369995117188e-01 -7.358356378972530365e-04 -1.749290823936462402e-01 2.825089395046234131e-01 -2.432813346385955811e-01 -1.605143100023269653e-01 7.756731659173965454e-02 -7.029047608375549316e-02 1.124968975782394409e-01
2.206935314461588860e-03 -3.662491142749786377e-01 -2.198650687932968140e-01 -2.728185653686523438e-01 2.166220396757125854e-01 2.998351156711578369e-01 -2.695902884006500244e-01 -2.500587701797485352e-01 -1.614394932985305786e-01 -1.228320784866809845e-02 -3.067422099411487579e-02 -1.231509372591972351e-01 3.996338695287704468e-03 1.104458943009376526e-01 3.850533813238143921e-02 2.537068426609039307e-01 -3.911082819104194641e-02 -1.832242757081985474e-01 1.478409674018621445e-02 9.631755203008651733e-02 -4.246491566300392151e-02 -4.696326702833175659e-02 -1.829062821343541145e-03 -2.587030231952667236e-01 6.093327701091766357e-02 -2.038495987653732300e-01 3.691406250000000000e-01 -1.593073830008506775e-02 -1.626411527395248413e-01 -6.464779842644929886e-03 -1.392221152782440186e-01 -8.641870319843292236e-02
2.762717306613922119e-01 -1.540082246065139771e-01 -2.336166054010391235e-02 4.154334962368011475e-02 -5.493522435426712036e-02 2.975889742374420166e-01 2.454535514116287231e-01 -3.404671549797058105e-01 9.746506810188293457e-02 -3.332652449607849121e-01 2.241370677947998047e-01 -2.437851279973983765e-01 -2.135820239782333374e-01 -8.056642115116119385e-02 -8.320020884275436401e-02 1.732211560010910034e-01 -1.043732985854148865e-01 5.493017286062240601e-02 -2.215856015682220459e-01 1.576229631900787354e-01 9.765619039535522461e-02 1.981507092714309692e-01 9.442947804927825928e-02 -1.112689822912216187e-01 -4.075489565730094910e-02 -7.848726585507392883e-03 2.683865427970886230e-01 1.621340587735176086e-02 -2.555259168148040771e-01 -7.136808335781097412e-02 -8.448123931884765625e-02 -3.429955244064331055e-02
-3.947185352444648743e-02 -1.757105290889739990e-01 9.353832155466079712e-02 -2.739468216896057129e-01 1.379459351301193237e-02 -5.837266333401203156e-03 9.586071223020553589e-02 6.438133865594863892e-02 2.179052531719207764e-01 -1.380865573883056641e-01 -5.201953463256359100e-03 -1.540432870388031006e-01 2.024488002061843872e-01 -1.913955435156822205e-02 1.300925165414810181e-01 3.256832659244537354e-01 1.150127425789833069e-01 -3.399721160531044006e-02 -2.060285359621047974e-01 -6.490515917539596558e-02 1.000549718737602234e-01 7.036163005977869034e-04 9.874223172664642334e-02 -9.894657880067825317e-02 1.721033304929733276e-01 -4.368240013718605042e-02 4.184488654136657715e-01 -3.416973948478698730e-01 -3.534283339977264404e-01 -1.308350861072540283e-01 2.129397243261337280e-01 -1.191941052675247192e-01
1.241694465279579163e-01 -2.125488668680191040e-01 -1.776268333196640015e-01 8.172763884067535400e-02 2.584591805934906006e-01 1.449581980705261230e-01 1.482981294393539429e-01 -9.495423175394535065e-03 1.180108562111854553e-01 -7.996741682291030884e-02 2.063776552677154541e-01 1.221326515078544617e-01 -8.776195347309112549e-02 2.225932627916336060e-01 3.362608850002288818e-01 -5.829347670078277588e-02 1.665166467428207397e-01 -2.239332497119903564e-01 -3.043179810047149658e-01 1.675123125314712524e-01 -6.772398948669433594e-02 2.548313699662685394e-02 -8.912525326013565063e-02 -2.940399348735809326e-01 1.286027282476425171e-01 -6.754615902900695801e-02 6.734449416399002075e-02 -1.948181837797164917e-01 -1.410691440105438232e-01 -2.155704647302627563e-01 -2.494124770164489746e-01 2.222115993499755859e-01
-6.467423588037490845e-02 -7.092663645744323730e-02 1.683511957526206970e-02 -3.097997307777404785e-01 -1.055781394243240356e-01 1.007683295756578445e-02 -2.138276696205139160e-01 6.459634006023406982e-02 1.733831316232681274e-01 -4.541370272636413574e-02 1.856108754873275757e-01 -6.795709580183029175e-02 -2.533683776855468750e-01 4.887663573026657104e-02 -4.638297855854034424e-02 7.640076428651809692e-02 2.512821853160858154e-01 -2.318662405014038086e-01 -2.654831409454345703e-01 -9.334360063076019287e-02 -1.523700356483459473e-01 -1.011705026030540466e-01 3.860299587249755859e-01 -4.434102177619934082e-01 8.997954428195953369e-02 -1.027972176671028137e-01 3.666033595800399780e-02 -7.517069578170776367e-02 -2.599265575408935547e-01 5.109569802880287170e-02 -9.436730295419692993e-02 8.774164319038391113e-02
-1.340216547250747681e-01 -2.714311480522155762e-01 -8.301156759262084961e-02 -9.028838574886322021e-02 2.738974690437316895e-01 4.078218936920166016e-01 3.613443300127983093e-02 3.017601929605007172e-02 2.131457030773162842e-01 -2.332990765571594238e-01 1.637856066226959229e-01 -3.250101208686828613e-02 9.123162366449832916e-03 1.092866286635398865e-01 6.489824503660202026e-02 -1.084480956196784973e-01 -3.426518142223358154e-01 -9.056359529495239258e-02 -1.718073487281799316e-01 1.097462922334671021e-01 -1.921469867229461670e-01 -8.093397319316864014e-02 2.045716196298599243e-01 -7.988577336072921753e-02 2.077764570713043213e-01 1.212163642048835754e-01 -6.660392507910728455e-03 1.063928827643394470e-01 -3.264437913894653320e-01 5.609557405114173889e-02 -2.320273965597152710e-01 4.869746044278144836e-02
-2.173756808042526245e-01 2.028566300868988037e-01 -1.151620745658874512e-01 5.927808117121458054e-03 -5.062962695956230164e-02 2.312107831239700317e-01 6.197900325059890747e-02 6.199703738093376160e-02 1.952696591615676880e-01 -2.738773524761199951e-01 2.385940253734588623e-01 -2.956634163856506348e-01 -4.433560371398925781e-02 2.613446414470672607e-01 1.987968683242797852e-01 2.140457779169082642e-01 2.069991528987884521e-01 3.148190081119537354e-01 -3.321483731269836426e-01 2.451842650771141052e-02 -3.714261949062347412e-02 -1.391379386186599731e-01 1.691940128803253174e-01 -1.347337812185287476e-01 -5.730734020471572876e-02 -7.692107558250427246e-02 -8.162435144186019897e-02 -1.514872610569000244e-01 -2.016297578811645508e-01 4.674961790442466736e-02 -1.366940289735794067e-01 -2.771276235580444336e-02
7.338118273764848709e-03 -1.441768705844879150e-01 -9.434551000595092773e-03 -3.084712848067283630e-02 -1.153337433934211731e-01 2.307851463556289673e-01 -5.853326991200447083e-02 -6.801426410675048828e-02 -1.148807257413864136e-02 -5.461173504590988159e-02 1.970982849597930908e-01 -4.701327160000801086e-02 -2.790781557559967041e-01 -5.101908743381500244e-02 -2.601864933967590332e-02 5.811764299869537354e-02 -8.304089307785034180e-02 1.721399426460266113e-01 -2.295835912227630615e-01 1.865198165178298950e-01 2.254960983991622925e-01 -2.088963389396667480e-01 3.355604410171508789e-01 -4.057970046997070312e-01 1.632239073514938354e-01 6.580058485269546509e-02 5.267791915684938431e-03 -3.127752617001533508e-02 -1.073184609413146973e-01 1.248706877231597900e-01 -2.059667557477951050e-01 4.213002324104309082e-01
2.768112719058990479e-01 1.657279133796691895e-01 -1.157166063785552979e-01 -1.851253211498260498e-01 1.301552653312683105e-01 9.821075946092605591e-02 -1.358430683612823486e-01 -9.705799072980880737e-02 3.192079663276672363e-01 -4.097505286335945129e-02 2.452756613492965698e-01 -1.724761426448822021e-01 -1.588531732559204102e-01 2.486821264028549194e-01 2.066988050937652588e-01 -4.096810892224311829e-02 9.685703366994857788e-02 8.672251552343368530e-02 -1.746068149805068970e-01 2.279359698295593262e-01 1.606401652097702026e-01 1.648764163255691528e-01 -1.834373176097869873e-01 -5.420115217566490173e-02 -1.076884418725967407e-01 -3.024867773056030273e-01 5.488758906722068787e-02 -2.144871801137924194e-01 -1.252084225416183472e-01 -1.867597550153732300e-01 -7.890117168426513672e-02 2.664824128150939941e-01
-6.315816938877105713e-02 -2.419341206550598145e-01 1.271091848611831665e-01 -1.371970176696777344e-01 1.925786733627319336e-01 -1.194576080888509750e-02 -2.608325481414794922e-01 -2.008869200944900513e-01 3.856117427349090576e-01 -5.890852585434913635e-02 -8.650638163089752197e-03 -1.588003188371658325e-01 -8.761359006166458130e-02 2.664493396878242493e-02 2.979702651500701904e-01 2.893923595547676086e-02 1.299296468496322632e-01 3.545067086815834045e-02 -2.557846605777740479e-01 3.162442299071699381e-04 1.826889999210834503e-02 1.072006523609161377e-01 2.594252824783325195e-01 -1.042319163680076599e-01 -3.339134156703948975e-02 -3.914396464824676514e-01 7.359094172716140747e-02 2.277257740497589111e-01 -2.627707719802856445e-01 5.693279579281806946e-02 -1.490649580955505371e-01 4.160850122570991516e-02
[truncated: 3,275,685 more chars]
