# Supplementary material for: The Language of Innovation
Source: PLoS One. 2020 Apr 30;15(4):e0230107. doi: 10.1371/journal.pone.0230107 (PMC7194493; doi:10.1371/journal.pone.0230107)
Supplement: S22 File — (GZ) [file pone.0230107.s022.tar.gz › 2000-2004/V2Run_15_VS_4500_embeddings2000-2004ED32.txt]

3.251027762889862061e-01 -2.348082363605499268e-01 -2.097335904836654663e-01 -1.701690107583999634e-01 -1.552965492010116577e-01 -1.056525576859712601e-02 2.884947955608367920e-01 1.593944430351257324e-01 -1.146099194884300232e-01 2.271942794322967529e-01 -2.383662015199661255e-02 1.266570538282394409e-01 -4.386743530631065369e-02 1.394915878772735596e-01 -2.082438208162784576e-02 3.496021330356597900e-01 -7.685638964176177979e-02 -2.761143147945404053e-01 3.763436572626233101e-03 1.934834569692611694e-01 3.723517060279846191e-02 -1.295007318258285522e-01 -1.323719918727874756e-01 3.317685723304748535e-01 -6.334497779607772827e-02 1.498853862285614014e-01 -1.022487059235572815e-01 1.047339662909507751e-01 5.722774937748908997e-02 -4.384323582053184509e-02 2.902772426605224609e-01 -7.250188291072845459e-02
3.764348030090332031e-01 -2.496020495891571045e-01 -1.266278922557830811e-01 -2.620882391929626465e-01 2.311926335096359253e-02 -2.651868164539337158e-01 -1.258949339389801025e-01 9.282306581735610962e-02 -1.654753535985946655e-01 4.770573973655700684e-02 9.570293128490447998e-02 8.128607645630836487e-03 -1.642919480800628662e-01 3.998072072863578796e-02 6.729517132043838501e-02 6.295902188867330551e-03 -1.523887366056442261e-01 -3.668874502182006836e-01 -4.835076630115509033e-03 8.179472386837005615e-02 -1.167333200573921204e-01 -1.663098111748695374e-02 -2.517674267292022705e-01 2.927971817553043365e-02 -4.060253798961639404e-01 -1.120824143290519714e-01 -1.335041373968124390e-01 2.764493227005004883e-01 7.954335212707519531e-02 6.355819851160049438e-02 -2.977581322193145752e-02 -1.352588683366775513e-01
-1.337477099150419235e-02 -1.813885271549224854e-01 -7.613319903612136841e-02 -2.410901188850402832e-01 1.766660809516906738e-01 -9.647383540868759155e-02 1.283384561538696289e-01 -3.403385728597640991e-02 -1.503788381814956665e-01 -1.859860494732856750e-02 3.317196294665336609e-02 -4.078373908996582031e-01 -2.128817290067672729e-01 2.510615587234497070e-01 7.321584969758987427e-02 1.318952292203903198e-01 1.575299166142940521e-02 -8.709561079740524292e-02 1.899537257850170135e-02 9.522876888513565063e-02 -2.324228137731552124e-01 -3.120323419570922852e-01 -1.895979195833206177e-01 3.419179618358612061e-01 -3.001113533973693848e-01 3.100476413965225220e-02 9.540628641843795776e-02 -3.858827427029609680e-02 -2.057417333126068115e-01 -1.882469356060028076e-01 7.364875823259353638e-02 -1.305355876684188843e-01
2.053966969251632690e-01 -3.033435940742492676e-01 -2.283776551485061646e-02 2.123202383518218994e-02 -8.257958292961120605e-02 -2.450849115848541260e-01 1.522890776395797729e-01 1.979176104068756104e-01 -2.629244327545166016e-01 6.644085794687271118e-02 2.123694717884063721e-01 -1.178042292594909668e-01 8.848136663436889648e-02 2.286954969167709351e-01 -1.328947544097900391e-01 2.391947805881500244e-01 1.021290570497512817e-02 -2.514663338661193848e-01 4.416232556104660034e-02 -3.017837405204772949e-01 -1.059917733073234558e-01 -1.231036987155675888e-02 -1.102072447538375854e-01 6.785773485898971558e-02 -7.391991466283798218e-02 -1.087802872061729431e-01 3.475125432014465332e-01 -1.986414194107055664e-01 4.605135694146156311e-02 -1.744189709424972534e-01 2.568575441837310791e-01 8.664083480834960938e-02
1.554178148508071899e-01 -2.548418045043945312e-01 -3.288507759571075439e-01 -1.719891130924224854e-01 -1.236130483448505402e-02 -2.105998806655406952e-02 2.552962601184844971e-01 8.828768879175186157e-02 -1.753794848918914795e-01 1.027134656906127930e-01 3.456798568367958069e-02 -2.356237620115280151e-01 -3.552872240543365479e-01 2.269277721643447876e-01 4.342838004231452942e-02 3.575348258018493652e-01 2.695214450359344482e-01 -7.106032222509384155e-02 -4.878892749547958374e-02 -1.832543909549713135e-01 -1.081250682473182678e-01 -1.479714214801788330e-01 6.268379092216491699e-02 7.623834535479545593e-03 -3.006445467472076416e-01 3.962221741676330566e-02 -7.913348264992237091e-03 1.264608502388000488e-01 -2.996271103620529175e-02 -1.658597439527511597e-01 -6.766200065612792969e-02 4.383536800742149353e-02
1.839601397514343262e-01 4.152021370828151703e-03 -2.829281426966190338e-02 -2.696109414100646973e-01 1.427043527364730835e-01 9.466125816106796265e-02 2.071085758507251740e-02 1.606839150190353394e-01 -2.314733266830444336e-01 6.463286280632019043e-02 6.529183685779571533e-02 -1.954382956027984619e-01 -3.013611137866973877e-01 2.169506400823593140e-01 -3.090903162956237793e-03 3.569857776165008545e-01 1.515592634677886963e-01 -2.099206149578094482e-01 -1.801904737949371338e-01 -1.365236192941665649e-01 5.704781413078308105e-02 -3.923217356204986572e-01 1.223162263631820679e-01 1.913556456565856934e-01 1.837640441954135895e-02 -1.428382098674774170e-02 -7.983746379613876343e-02 2.123036831617355347e-01 1.215151920914649963e-01 -8.538833260536193848e-02 3.841520845890045166e-02 -2.628911733627319336e-01
7.010686397552490234e-02 -8.221913874149322510e-02 -2.815445959568023682e-01 -1.327521204948425293e-01 -1.245533004403114319e-01 -2.396182417869567871e-01 2.469474375247955322e-01 8.977557532489299774e-03 -3.228541612625122070e-01 -2.031777352094650269e-01 3.747087717056274414e-02 -3.779594302177429199e-01 -3.171382546424865723e-01 3.168407380580902100e-01 1.268058363348245621e-02 2.321494221687316895e-01 -4.900295659899711609e-02 -2.339515537023544312e-01 4.580946639180183411e-02 -6.302333623170852661e-02 -5.319280177354812622e-02 -1.466006636619567871e-01 -1.064209640026092529e-01 2.441881448030471802e-01 3.448837623000144958e-02 -7.430972903966903687e-02 -1.451212465763092041e-01 8.680350333452224731e-02 -6.530718877911567688e-03 -1.065493561327457428e-02 -1.240571811795234680e-01 -5.758456885814666748e-02
-8.422635495662689209e-02 -2.917981892824172974e-02 -3.687301650643348694e-02 -3.143352568149566650e-01 -8.830370008945465088e-02 -1.346260458230972290e-01 1.974468678236007690e-02 2.693759799003601074e-01 -2.946971356868743896e-01 1.757047325372695923e-01 4.675047844648361206e-02 -1.804818660020828247e-01 -1.702070683240890503e-01 2.767472267150878906e-01 -7.395032048225402832e-02 3.407225906848907471e-01 6.796062737703323364e-02 -2.323275506496429443e-01 2.446530610322952271e-01 -1.852637529373168945e-01 -1.416830420494079590e-01 -1.149577349424362183e-01 9.739493578672409058e-02 2.285811156034469604e-01 -1.018255203962326050e-01 -6.020795926451683044e-02 -3.131414577364921570e-02 1.496270596981048584e-01 7.207589596509933472e-02 -2.993013560771942139e-01 1.718088388442993164e-01 -6.294105947017669678e-02
6.889328360557556152e-02 4.310011863708496094e-02 -1.503688395023345947e-01 -8.995833992958068848e-02 1.291399239562451839e-03 -3.050200641155242920e-01 2.969309687614440918e-01 1.524933576583862305e-01 -1.413223445415496826e-01 2.157714664936065674e-01 -2.676208876073360443e-02 -2.857891917228698730e-01 -1.635209769010543823e-01 1.094422787427902222e-01 2.588002681732177734e-01 2.299078106880187988e-01 1.485799252986907959e-01 -4.088272154331207275e-02 -7.771199196577072144e-02 6.623499840497970581e-02 -2.012835890054702759e-01 -2.109753787517547607e-01 4.473695531487464905e-03 4.473653435707092285e-01 -1.996848732233047485e-01 -1.229571551084518433e-01 -1.571995019912719727e-01 1.557792723178863525e-01 4.362092912197113037e-02 -1.536687929183244705e-02 1.219004467129707336e-01 1.021458879113197327e-01
2.175947725772857666e-01 -1.947135478258132935e-01 1.460630297660827637e-01 -3.878279030323028564e-01 2.613669820129871368e-02 -8.583615720272064209e-02 2.794595658779144287e-01 -1.702187061309814453e-01 -2.112113982439041138e-01 1.694367453455924988e-02 -7.585726678371429443e-02 -1.624630987644195557e-01 -1.796798855066299438e-01 1.243291497230529785e-01 1.783217787742614746e-01 1.821812987327575684e-01 8.878885954618453979e-02 -3.508255481719970703e-01 -1.270245760679244995e-01 7.121572643518447876e-02 -1.155617237091064453e-01 -5.066538602113723755e-02 5.532645061612129211e-02 3.611810132861137390e-02 -2.947272956371307373e-01 -1.612257063388824463e-01 -2.172334939241409302e-01 7.909040153026580811e-02 3.837908850982785225e-03 -3.579615429043769836e-02 1.200333684682846069e-01 2.891890704631805420e-01
1.953712850809097290e-01 -3.311770260334014893e-01 -1.225445717573165894e-01 6.740831583738327026e-02 -3.432730911299586296e-03 1.597855389118194580e-01 3.912823274731636047e-03 2.008440941572189331e-01 -2.236520498991012573e-01 1.987178474664688110e-01 8.959295600652694702e-02 -2.793733775615692139e-01 6.437340378761291504e-02 6.984655559062957764e-02 -1.663514524698257446e-01 4.121831357479095459e-01 -6.673044711351394653e-02 -4.220169782638549805e-01 -1.522881835699081421e-01 3.367608785629272461e-02 -6.409719586372375488e-02 -5.257458612322807312e-02 -2.136829197406768799e-01 1.333757191896438599e-01 -3.094168193638324738e-02 3.475628420710563660e-02 1.835982203483581543e-01 1.206346377730369568e-01 -2.013166807591915131e-02 -2.132096588611602783e-01 9.205844998359680176e-02 -5.054295063018798828e-02
2.031203061342239380e-01 -2.271842062473297119e-01 -1.912331581115722656e-02 -3.889603316783905029e-01 2.939481139183044434e-01 -3.603444993495941162e-02 2.706214189529418945e-01 -5.689918994903564453e-02 -2.421635948121547699e-02 -4.456730559468269348e-02 -8.401340246200561523e-02 -2.979127466678619385e-01 2.549430727958679199e-02 3.465879559516906738e-01 2.126267924904823303e-02 2.522539533674716949e-02 1.040859669446945190e-01 -1.839753538370132446e-01 1.061124056577682495e-01 1.079200133681297302e-01 -9.878870099782943726e-02 -1.413087174296379089e-02 -1.466316878795623779e-01 1.521089673042297363e-01 -1.375258117914199829e-01 -1.348759680986404419e-01 7.082841545343399048e-02 3.188891410827636719e-01 2.746846973896026611e-01 1.221255734562873840e-01 3.417634963989257812e-02 1.162808015942573547e-01
1.785119920969009399e-01 -1.504473388195037842e-01 8.176404237747192383e-02 -1.117721498012542725e-01 1.537300050258636475e-01 -1.542382538318634033e-01 3.360247611999511719e-01 1.138687953352928162e-01 -3.154576718807220459e-01 1.259154677391052246e-01 1.838286817073822021e-01 -1.191159114241600037e-01 -2.860786914825439453e-01 3.002957701683044434e-01 1.005635224282741547e-02 3.262405097484588623e-01 1.071458831429481506e-01 -1.033400297164916992e-01 1.411267071962356567e-01 -2.004083991050720215e-01 -1.018463894724845886e-01 -1.284061670303344727e-01 -1.759218722581863403e-01 2.763240337371826172e-01 -1.315920650959014893e-01 9.060093015432357788e-02 -1.439298689365386963e-01 7.289724051952362061e-02 8.261283487081527710e-02 -8.803006261587142944e-02 -4.420554265379905701e-02 -1.631876379251480103e-01
1.919170022010803223e-01 -3.236227110028266907e-02 1.413661800324916840e-02 -2.574891448020935059e-01 3.680947795510292053e-02 8.621460199356079102e-02 4.144908785820007324e-01 -2.219374179840087891e-01 -2.582287788391113281e-01 1.875991523265838623e-01 -9.636004269123077393e-02 -3.730197548866271973e-01 -1.479599177837371826e-01 2.958343625068664551e-01 -9.981624782085418701e-02 2.213949561119079590e-01 4.438348487019538879e-02 -3.288440778851509094e-02 1.335484236478805542e-01 4.818424209952354431e-02 -9.773701429367065430e-02 -1.589915156364440918e-01 4.004177823662757874e-02 3.312955796718597412e-01 -9.139972738921642303e-03 -1.711929216980934143e-02 1.645612418651580811e-01 1.686412096023559570e-01 8.741484954953193665e-03 -7.846289873123168945e-02 7.697198539972305298e-02 9.811283648014068604e-02
1.704650670289993286e-01 -2.675540745258331299e-01 -6.400831788778305054e-02 -4.419144615530967712e-02 -2.300679832696914673e-01 -1.858782023191452026e-01 1.065681427717208862e-01 2.528867125511169434e-01 -2.610298991203308105e-01 1.543902754783630371e-01 1.523493416607379913e-02 -2.991679608821868896e-01 6.053489167243242264e-03 1.295639872550964355e-01 -9.946027398109436035e-02 2.587789297103881836e-01 2.801163494586944580e-02 -3.584372699260711670e-01 -3.109373152256011963e-01 -5.464434251189231873e-02 1.751194149255752563e-01 -6.942645460367202759e-02 4.242214560508728027e-02 7.348384708166122437e-02 6.817583739757537842e-02 6.198484078049659729e-02 8.156507462263107300e-02 3.146307766437530518e-01 -4.020333662629127502e-02 -9.456804394721984863e-02 1.237003132700920105e-01 2.086008042097091675e-01
9.542307257652282715e-02 -6.322690844535827637e-02 -2.470745593309402466e-01 -7.562267780303955078e-02 1.162939444184303284e-01 -4.902533069252967834e-02 1.654653996229171753e-01 8.707529306411743164e-02 -2.983743846416473389e-01 -7.937491685152053833e-02 2.284603267908096313e-01 -3.967515826225280762e-01 -1.607999056577682495e-01 2.799807488918304443e-01 8.996354043483734131e-02 3.755393028259277344e-01 1.619637459516525269e-01 -2.694496139883995056e-02 1.497331410646438599e-01 -1.517068147659301758e-01 -7.967235893011093140e-02 -9.774329513311386108e-02 -9.562148712575435638e-03 2.828638553619384766e-01 -2.580703198909759521e-01 -7.551826536655426025e-02 1.668839529156684875e-02 2.491642683744430542e-01 6.083251535892486572e-02 -4.499271139502525330e-02 3.414880111813545227e-02 -3.141803666949272156e-02
2.110871300101280212e-02 -9.380589425563812256e-02 -5.463919043540954590e-02 -1.027271598577499390e-01 1.112428233027458191e-01 4.014484211802482605e-02 2.033477425575256348e-01 1.901147514581680298e-01 -1.581950485706329346e-01 1.831903494894504547e-02 -8.443903177976608276e-02 -3.373638391494750977e-01 -2.421174794435501099e-01 2.556959092617034912e-01 -1.119664311408996582e-01 4.394905567169189453e-01 -1.612875494174659252e-03 2.007196098566055298e-02 1.975163631141185760e-02 -2.182317823171615601e-01 1.595136672258377075e-01 -3.549209833145141602e-01 -6.979992985725402832e-02 2.480045408010482788e-01 -1.243448406457901001e-01 -1.842242628335952759e-01 -3.483605384826660156e-02 4.162023216485977173e-02 1.039560735225677490e-01 -1.789657920598983765e-01 -4.478190466761589050e-02 -2.152699977159500122e-01
-2.268284708261489868e-01 -4.340617656707763672e-01 -3.330876305699348450e-02 -2.121997922658920288e-01 4.575082659721374512e-02 -1.143000200390815735e-01 1.639266014099121094e-01 2.426464855670928955e-01 -1.109653059393167496e-02 1.360150128602981567e-01 5.030481144785881042e-02 3.743999078869819641e-02 -1.311451047658920288e-01 8.373246341943740845e-02 2.955864667892456055e-01 1.518392860889434814e-01 -5.456022918224334717e-02 -2.085518240928649902e-01 -3.638736531138420105e-02 9.330107271671295166e-02 -2.026301175355911255e-01 -9.371852874755859375e-02 -1.703643053770065308e-02 7.021719217300415039e-02 -3.911426961421966553e-01 -1.470030844211578369e-01 -1.176837924867868423e-02 3.040810227394104004e-01 1.366668343544006348e-01 1.382767111063003540e-01 1.858678273856639862e-02 1.974567025899887085e-01
1.018356159329414368e-01 -2.770176157355308533e-02 -1.375546604394912720e-01 -1.174236610531806946e-01 1.805593669414520264e-01 -1.157984435558319092e-01 1.788843870162963867e-01 -3.472083806991577148e-02 -3.081935942173004150e-01 8.541452884674072266e-02 7.090213242918252945e-03 -1.692461818456649780e-01 -3.395048081874847412e-01 1.680321246385574341e-01 -4.175346344709396362e-02 3.170623481273651123e-01 -3.022428229451179504e-02 -1.950833648443222046e-01 2.269604057073593140e-01 -2.220388501882553101e-01 -6.703628599643707275e-02 -2.318256497383117676e-01 2.499264478683471680e-01 1.834093928337097168e-01 -1.960657536983489990e-01 6.004320085048675537e-02 -1.552218049764633179e-01 2.022733092308044434e-01 1.776827722787857056e-01 -1.821838915348052979e-01 1.497988253831863403e-01 -1.086877807974815369e-01
1.320830583572387695e-01 -4.836311936378479004e-02 -3.116510063409805298e-02 -2.446570396423339844e-01 -6.494024395942687988e-02 -1.223962157964706421e-01 2.335386425256729126e-01 1.018334850668907166e-01 -2.809320688247680664e-01 1.593201793730258942e-02 8.516081422567367554e-02 -3.300865888595581055e-01 -2.357280701398849487e-01 3.074444234371185303e-01 -1.679213196039199829e-01 4.469439387321472168e-01 -1.217154487967491150e-01 7.085657678544521332e-03 -2.189328521490097046e-02 -7.010619342327117920e-02 1.906191706657409668e-01 -1.685309857130050659e-01 7.840277999639511108e-02 1.359872221946716309e-01 -9.591259062290191650e-02 1.309171617031097412e-01 -1.050922349095344543e-01 1.213781610131263733e-01 3.813965246081352234e-02 -9.910063445568084717e-02 1.023779585957527161e-01 -2.798865735530853271e-01
1.372567862272262573e-01 -1.422977596521377563e-01 -1.359488070011138916e-01 1.395042240619659424e-01 -7.596286386251449585e-02 -2.637546062469482422e-01 2.987318038940429688e-01 2.088727056980133057e-01 -7.753745466470718384e-02 6.305859237909317017e-02 -4.097670316696166992e-02 -1.282358318567276001e-01 -2.400123775005340576e-01 2.505199611186981201e-01 1.213101204484701157e-02 -1.206834018230438232e-01 -2.224475890398025513e-01 -1.411884576082229614e-01 4.068582504987716675e-02 -2.054092707112431526e-03 -3.361443877220153809e-01 -2.232148647308349609e-01 -9.981250762939453125e-02 5.106992647051811218e-02 2.108942344784736633e-02 -1.343485414981842041e-01 -4.479910433292388916e-01 9.686531871557235718e-02 6.500232964754104614e-03 -2.285380810499191284e-01 1.481141299009323120e-01 -4.821912199258804321e-02
1.737149804830551147e-01 -1.762033104896545410e-01 -5.170937255024909973e-02 -3.116542696952819824e-01 1.594383716583251953e-01 -2.048399299383163452e-01 3.175629675388336182e-01 1.288588345050811768e-01 6.588341295719146729e-02 -2.147093415260314941e-01 3.395454958081245422e-02 -2.542245984077453613e-01 -3.607917577028274536e-02 1.942259967327117920e-01 8.561079949140548706e-02 1.749984771013259888e-01 1.982156746089458466e-02 -2.079435586929321289e-01 1.623224616050720215e-01 8.920216560363769531e-02 -1.878466755151748657e-01 -1.632159203290939331e-01 -3.609326183795928955e-01 -2.406654208898544312e-01 -1.567269563674926758e-01 -1.128793582320213318e-01 1.799054443836212158e-01 7.739867269992828369e-02 2.178314179182052612e-01 -9.686038643121719360e-02 1.965954899787902832e-02 -1.366872224025428295e-03
-3.110531568527221680e-01 -3.108232617378234863e-01 -1.514365673065185547e-01 -6.226086989045143127e-02 6.174880638718605042e-02 7.184621691703796387e-02 2.188329547643661499e-01 -1.424772143363952637e-01 -1.606710851192474365e-01 3.774928301572799683e-02 1.561302691698074341e-01 -3.335007429122924805e-01 -1.832651495933532715e-01 1.181182563304901123e-01 -1.112627908587455750e-01 3.438928127288818359e-01 4.492939636111259460e-02 -2.652228772640228271e-01 5.209877714514732361e-02 -2.563819475471973419e-02 -2.241502702236175537e-01 3.802265739068388939e-03 -8.262272924184799194e-03 2.506459951400756836e-01 -4.998425021767616272e-02 -5.656574293971061707e-02 -1.452657133340835571e-01 2.010689675807952881e-01 -9.305497258901596069e-02 -1.768012493848800659e-01 1.902736872434616089e-01 -1.714931428432464600e-01
9.037777781486511230e-02 -4.106867909431457520e-01 -1.775463670492172241e-02 -1.044563725590705872e-01 -4.963128361850976944e-03 7.734796404838562012e-02 1.127437204122543335e-01 2.599075734615325928e-01 -2.334206551313400269e-01 1.655122637748718262e-01 1.233911290764808655e-01 -1.473406888544559479e-02 1.024246737360954285e-01 2.717886567115783691e-01 -2.898272573947906494e-01 3.620697557926177979e-01 5.448994785547256470e-02 -1.618860512971878052e-01 -1.727708131074905396e-01 -1.390656232833862305e-01 -1.985297501087188721e-01 -6.372267752885818481e-02 -1.180106624960899353e-01 1.316628009080886841e-01 -1.911001950502395630e-01 -6.396751105785369873e-02 1.876090019941329956e-01 8.838205039501190186e-02 -1.013903543353080750e-01 -3.343624249100685120e-02 2.402310967445373535e-01 1.518722921609878540e-01
-9.010914713144302368e-02 -3.759590089321136475e-01 -2.039204388856887817e-01 -2.824356257915496826e-01 1.361254304647445679e-01 -1.328240036964416504e-01 2.991827130317687988e-01 -1.072555109858512878e-01 -1.150637492537498474e-01 1.548007875680923462e-01 4.074556753039360046e-02 -3.361491952091455460e-03 -2.752665877342224121e-01 1.722619533538818359e-01 8.730440586805343628e-02 2.515391409397125244e-01 5.859012156724929810e-02 1.183377671986818314e-02 2.697182297706604004e-01 -4.774313047528266907e-02 -1.892746388912200928e-01 -4.449727013707160950e-02 6.972203403711318970e-02 3.114733695983886719e-01 -1.685162074863910675e-02 -1.198225747793912888e-02 7.279597967863082886e-02 3.627190738916397095e-02 2.271343916654586792e-01 -2.421105057001113892e-01 6.391149014234542847e-02 -1.927812397480010986e-01
3.181865215301513672e-01 -2.029836773872375488e-01 -1.812393814325332642e-01 -2.137619256973266602e-02 8.082170039415359497e-02 -5.020954087376594543e-02 2.673154175281524658e-01 1.774240434169769287e-01 -1.800328791141510010e-01 2.237438857555389404e-01 -4.173076152801513672e-02 -2.350850105285644531e-01 5.322954431176185608e-02 6.383577734231948853e-02 -2.319746613502502441e-01 3.456939756870269775e-01 -3.364154696464538574e-02 -2.359392046928405762e-01 -2.069150358438491821e-01 6.882080435752868652e-02 -3.923793882131576538e-02 -2.390982806682586670e-01 -1.258869171142578125e-01 -4.955704882740974426e-02 -5.349285900592803955e-02 1.243555694818496704e-01 3.712735772132873535e-01 1.648373156785964966e-01 6.455124914646148682e-02 -1.239039748907089233e-01 2.766069397330284119e-02 8.700642734766006470e-02
1.106859296560287476e-01 -2.004992067813873291e-01 -8.185313642024993896e-02 -1.542569547891616821e-01 6.125084310770034790e-02 -8.654398471117019653e-02 1.234336495399475098e-01 -1.916240900754928589e-01 -2.298767119646072388e-01 1.395194232463836670e-01 -2.082519419491291046e-02 -1.869164705276489258e-01 -1.921444684267044067e-01 1.657624542713165283e-01 5.180054157972335815e-02 4.263613522052764893e-01 -1.293288916349411011e-01 -2.191198021173477173e-01 2.902029156684875488e-01 -1.075250282883644104e-01 -2.762211561203002930e-01 -2.446014061570167542e-02 8.098540455102920532e-02 2.976405024528503418e-01 -1.157246995717287064e-02 6.467266380786895752e-02 1.287711709737777710e-01 9.136983752250671387e-02 1.272210478782653809e-02 -3.539204299449920654e-01 -2.920119464397430420e-02 -9.605738520622253418e-02
9.588015824556350708e-02 -5.319184064865112305e-01 -7.084645330905914307e-02 -3.622832149267196655e-02 -1.284817457199096680e-01 -1.917766965925693512e-02 1.102107316255569458e-01 6.246333941817283630e-02 -1.316399127244949341e-01 1.812579333782196045e-01 9.317238628864288330e-02 -2.157508134841918945e-01 7.496435195207595825e-02 2.132740765810012817e-01 -5.566219612956047058e-02 1.226471886038780212e-01 -2.477181851863861084e-01 -1.212697103619575500e-02 -2.101535052061080933e-01 -1.110312268137931824e-01 -1.495959311723709106e-01 -1.050724685192108154e-01 -1.478996872901916504e-01 5.490754544734954834e-02 1.925864815711975098e-02 -8.606281876564025879e-02 2.647196650505065918e-01 -8.423373848199844360e-02 2.104189097881317139e-01 1.620443612337112427e-01 3.960795402526855469e-01 -7.266721129417419434e-02
2.252009138464927673e-02 -5.449882894754409790e-02 -2.215404212474822998e-01 -2.379164993762969971e-01 9.847517311573028564e-02 -9.701830148696899414e-02 2.488269507884979248e-01 7.692552357912063599e-02 -1.546670943498611450e-01 7.811514288187026978e-02 1.142961755394935608e-01 -1.859434992074966431e-01 -1.246627867221832275e-01 2.636010646820068359e-01 -1.928658783435821533e-01 3.980522751808166504e-01 1.635894775390625000e-01 -1.041857674717903137e-01 1.578155010938644409e-01 -8.947868831455707550e-03 -2.567276591435074806e-03 -2.079835832118988037e-01 -1.476318985223770142e-01 2.729466259479522705e-01 -3.215312063694000244e-01 1.007096562534570694e-02 -1.336421221494674683e-01 2.962409257888793945e-01 1.158258095383644104e-01 8.825313299894332886e-02 -2.342196926474571228e-02 -1.120181977748870850e-01
1.182444989681243896e-01 -3.112399578094482422e-01 -2.122528664767742157e-02 6.909729540348052979e-02 9.928958117961883545e-02 1.379596441984176636e-01 1.776075363159179688e-01 3.186045289039611816e-01 -2.487042397260665894e-01 -1.176642253994941711e-02 1.308992356061935425e-01 -1.294161379337310791e-01 8.016499131917953491e-02 3.599211573600769043e-01 -7.669045031070709229e-02 2.785196900367736816e-01 4.644654318690299988e-02 -2.726761102676391602e-01 -2.906471788883209229e-01 -1.131431460380554199e-01 -9.809963405132293701e-02 -1.895511597394943237e-01 -7.739139348268508911e-02 9.649039804935455322e-02 6.878015398979187012e-02 5.022557824850082397e-02 2.980364561080932617e-01 6.712695956230163574e-02 1.957038193941116333e-01 -1.387865841388702393e-01 9.286678582429885864e-02 7.258106023073196411e-02
6.100320070981979370e-02 -2.085231542587280273e-01 -2.064476758241653442e-01 -9.623090922832489014e-02 -8.926439285278320312e-02 -3.312114179134368896e-01 7.985416054725646973e-02 4.237748309969902039e-02 -1.835786700248718262e-01 1.003044843673706055e-01 1.699216514825820923e-01 -1.534553915262222290e-01 1.236408799886703491e-01 1.988537013530731201e-01 2.537823980674147606e-03 2.424563020467758179e-01 1.579568982124328613e-01 -7.569226622581481934e-02 -1.361332237720489502e-01 2.466541975736618042e-01 -4.471676945686340332e-01 -1.080367565155029297e-01 3.070498118177056313e-03 1.552813649177551270e-01 -9.819359332323074341e-02 -1.025618165731430054e-01 -3.011690080165863037e-01 2.269441336393356323e-01 -1.075771152973175049e-01 1.122632771730422974e-01 1.685332208871841431e-01 -6.722515821456909180e-02
5.539692938327789307e-02 -2.962112724781036377e-01 -2.272991389036178589e-01 -3.629274666309356689e-01 6.478562206029891968e-02 5.180615559220314026e-02 5.876779556274414062e-02 -3.180591762065887451e-02 3.435161337256431580e-02 3.838078677654266357e-02 2.832152545452117920e-01 -2.078987807035446167e-01 -3.882496058940887451e-01 1.695367246866226196e-01 -2.943887747824192047e-02 2.333610057830810547e-01 -4.249030351638793945e-02 -1.010889858007431030e-01 2.120888233184814453e-01 -2.853419445455074310e-02 -2.155984044075012207e-01 -1.428972035646438599e-01 -1.289003789424896240e-01 2.883253991603851318e-01 -1.528917700052261353e-01 -1.157224271446466446e-02 -1.940774321556091309e-01 2.180166989564895630e-01 -1.144357696175575256e-01 -4.170971363782882690e-02 -7.116347551345825195e-02 2.227490022778511047e-02
-2.054954133927822113e-02 -9.601885825395584106e-02 -1.448508203029632568e-01 -1.451016813516616821e-01 2.156059443950653076e-02 -8.783589303493499756e-02 8.625098317861557007e-02 3.138818591833114624e-02 -2.825835943222045898e-01 2.695705294609069824e-01 1.197289302945137024e-01 -3.067861497402191162e-01 -3.097998797893524170e-01 3.775253593921661377e-01 1.046299859881401062e-01 3.039947748184204102e-01 1.561739365570247173e-03 -1.419885158538818359e-01 7.178117334842681885e-02 -2.457817494869232178e-01 -3.332781419157981873e-02 -3.102483451366424561e-01 -9.562069177627563477e-02 6.946040317416191101e-03 -2.325877249240875244e-01 -8.931796252727508545e-02 -1.489215493202209473e-01 1.562165915966033936e-01 1.571775376796722412e-01 3.532650321722030640e-02 4.290207847952842712e-02 1.229166891425848007e-02
2.515925765037536621e-01 -2.822025120258331299e-01 1.474078395403921604e-03 -2.071757614612579346e-01 -1.595080941915512085e-01 -2.411855384707450867e-02 6.235447525978088379e-02 2.467247247695922852e-01 -1.953316852450370789e-02 3.242288231849670410e-01 -7.660286873579025269e-02 -7.623910158872604370e-02 -7.652258127927780151e-02 -9.067220985889434814e-02 -7.759443670511245728e-02 1.507130861282348633e-01 -4.690470546483993530e-02 -3.108693361282348633e-01 -8.485814556479454041e-03 -2.564771771430969238e-01 -1.946894526481628418e-01 -2.019798457622528076e-01 1.592965424060821533e-01 1.408097445964813232e-01 -1.572230160236358643e-01 -2.642357647418975830e-01 2.298959195613861084e-01 -1.111974865198135376e-01 2.609086930751800537e-01 1.790880113840103149e-01 1.085330620408058167e-01 5.547498539090156555e-02
2.520360052585601807e-01 -2.221388369798660278e-01 -1.192278116941452026e-01 -1.245146840810775757e-01 -1.043505128473043442e-02 -5.014415457844734192e-02 1.284644305706024170e-01 1.929759234189987183e-01 3.986188210546970367e-03 1.130211576819419861e-01 -1.129632815718650818e-01 -2.869888842105865479e-01 -2.494539171457290649e-01 1.413394212722778320e-01 -8.448953926563262939e-02 -3.583321720361709595e-02 1.335640549659729004e-01 -5.155010893940925598e-02 -5.420276150107383728e-02 9.917124360799789429e-02 -1.634951978921890259e-01 5.826326832175254822e-02 3.624067828059196472e-02 -6.730753928422927856e-02 -5.196146965026855469e-01 -2.370732277631759644e-01 -1.737765073776245117e-01 1.368067860603332520e-01 1.094649285078048706e-01 -2.234683036804199219e-01 2.629448473453521729e-01 1.645920127630233765e-01
3.424830734729766846e-01 -7.987127639353275299e-03 -2.709521651268005371e-01 -2.116717994213104248e-01 1.332510113716125488e-01 -1.125272512435913086e-01 1.483694314956665039e-01 2.084327191114425659e-01 -2.597913444042205811e-01 3.488123044371604919e-02 -1.668297201395034790e-01 -3.687009513378143311e-01 -3.062906265258789062e-01 2.330820858478546143e-01 3.748231008648872375e-02 2.107747048139572144e-01 7.499022781848907471e-02 1.129416865296661854e-03 1.591084897518157959e-02 1.946160942316055298e-01 -5.603403970599174500e-02 -1.531942337751388550e-01 -6.479043513536453247e-02 1.832281500101089478e-01 5.361773446202278137e-02 -1.370192468166351318e-01 1.300413906574249268e-01 1.707927286624908447e-01 -7.913904637098312378e-02 -2.294564545154571533e-01 8.539704978466033936e-02 -4.975511692464351654e-03
2.238921374082565308e-01 -3.847723603248596191e-01 -8.769278973340988159e-02 -8.573284000158309937e-02 2.033620178699493408e-01 1.478884648531675339e-02 5.697912350296974182e-02 5.277670919895172119e-02 -1.145736426115036011e-01 4.621827229857444763e-02 5.911517143249511719e-02 -9.007558971643447876e-02 -2.035921812057495117e-01 1.312950253486633301e-01 2.208577096462249756e-01 2.746367156505584717e-01 -1.593876034021377563e-01 -1.788372844457626343e-01 8.406114578247070312e-02 2.581064403057098389e-01 -1.829185932874679565e-01 1.080452129244804382e-01 -1.094953492283821106e-01 4.199641570448875427e-02 -1.337276995182037354e-01 -2.769633233547210693e-01 8.856663480401039124e-03 3.725082576274871826e-01 9.303957223892211914e-02 2.034246549010276794e-02 -1.382239460945129395e-01 2.790081799030303955e-01
2.143915891647338867e-01 -3.292182385921478271e-01 7.562126964330673218e-02 -1.906560957431793213e-01 -1.477911472320556641e-01 -6.533385068178176880e-02 9.187665581703186035e-02 1.120186522603034973e-01 -1.339263468980789185e-01 9.863920509815216064e-02 2.354788482189178467e-01 -1.208245232701301575e-01 1.501680165529251099e-01 1.887914836406707764e-01 -1.150943040847778320e-01 4.158564805984497070e-01 3.339954465627670288e-02 -1.922639757394790649e-01 -1.159422844648361206e-01 -1.416916996240615845e-01 -2.082194536924362183e-01 -1.540346723049879074e-02 -1.091957017779350281e-01 -3.488885238766670227e-02 -1.883635371923446655e-01 -1.723388209939002991e-02 3.360922634601593018e-01 -7.480476051568984985e-02 2.183681875467300415e-01 -8.112601935863494873e-02 2.775863707065582275e-01 -2.016731351613998413e-02
8.294730447232723236e-03 -2.560916543006896973e-01 -2.577539384365081787e-01 6.911677867174148560e-02 -2.788634002208709717e-01 -1.939575225114822388e-01 5.673872679471969604e-02 4.123301804065704346e-01 1.021693274378776550e-01 1.696204543113708496e-01 8.012088388204574585e-02 -1.072383001446723938e-01 -3.947836533188819885e-02 2.214557826519012451e-01 -1.143982186913490295e-01 2.266709357500076294e-01 -2.259133607149124146e-01 -4.635701701045036316e-02 -3.886334300041198730e-01 -6.249921768903732300e-02 -2.203796505928039551e-01 3.106307797133922577e-02 6.032720208168029785e-02 1.412643641233444214e-01 4.457514733076095581e-02 -1.041589975357055664e-01 1.401878297328948975e-01 5.384813994169235229e-02 2.371878772974014282e-01 -1.649426817893981934e-01 1.038710679858922958e-02 4.584722593426704407e-02
1.280531138181686401e-01 -1.594989299774169922e-01 9.320060163736343384e-02 -2.803669571876525879e-01 -2.373160049319267273e-02 -1.065808087587356567e-01 2.860161066055297852e-01 2.160133868455886841e-01 -2.296524643898010254e-01 1.882984042167663574e-01 -3.217148408293724060e-02 -3.127110898494720459e-01 -1.053697168827056885e-01 1.402730494737625122e-02 2.550031840801239014e-01 8.073018491268157959e-02 -8.931173384189605713e-02 -3.069804310798645020e-01 -9.269255399703979492e-02 3.446726799011230469e-01 -2.849507378414273262e-03 5.911360960453748703e-03 -1.093916967511177063e-01 1.419529765844345093e-01 -2.360178530216217041e-01 -2.705888748168945312e-01 -6.328174471855163574e-02 -1.726432442665100098e-01 8.985410630702972412e-02 -9.605514258146286011e-02 1.262175440788269043e-01 5.374291166663169861e-02
2.233463805168867111e-03 -2.830105721950531006e-01 1.627278476953506470e-01 -2.579551935195922852e-01 5.385807156562805176e-02 -2.418500632047653198e-01 1.091607809066772461e-01 -3.214058652520179749e-02 -4.485756158828735352e-01 2.240878902375698090e-02 1.024065390229225159e-01 -1.060213670134544373e-01 5.741662532091140747e-02 1.428540945053100586e-01 -2.322948724031448364e-02 5.640440061688423157e-02 -2.175981104373931885e-01 -3.922860324382781982e-01 5.730497837066650391e-02 1.401501148939132690e-01 -2.168129198253154755e-02 -6.739065051078796387e-02 -1.500917822122573853e-01 1.509111840277910233e-02 -1.701186597347259521e-01 -3.035533726215362549e-01 -1.590311825275421143e-01 2.568227611482143402e-02 -1.810563504695892334e-01 -1.867810636758804321e-01 1.300232708454132080e-01 1.346201747655868530e-01
2.756977379322052002e-01 -2.341452240943908691e-01 -3.779530525207519531e-01 -6.322330981492996216e-02 -1.040989998728036880e-02 9.696126729249954224e-02 3.837388707324862480e-03 2.945059165358543396e-02 2.577837407588958740e-01 -7.662289589643478394e-02 -1.851835250854492188e-01 4.236088693141937256e-02 6.863890588283538818e-02 5.995687469840049744e-02 -5.905054509639739990e-02 7.033012807369232178e-02 -8.568622916936874390e-02 -2.169656455516815186e-01 -1.680219173431396484e-01 -3.039368391036987305e-01 -2.687351703643798828e-01 -1.387270241975784302e-01 9.867951273918151855e-02 1.062278524041175842e-01 -2.512975335121154785e-01 -6.060984358191490173e-02 5.800189450383186340e-02 3.144823014736175537e-01 1.457601040601730347e-01 -1.906705945730209351e-01 2.663904428482055664e-01 -4.019188508391380310e-02
3.745760917663574219e-01 -3.235037326812744141e-01 5.030188336968421936e-02 -1.175594702363014221e-01 -1.706994920969009399e-01 1.222054734826087952e-01 1.602799892425537109e-01 2.282184660434722900e-01 -1.918380558490753174e-01 2.319896072149276733e-01 9.892477840185165405e-02 -1.049728095531463623e-01 9.824573248624801636e-02 2.576774060726165771e-01 -5.706579610705375671e-02 2.272198796272277832e-01 2.584774978458881378e-02 -2.524085044860839844e-01 -9.867209941148757935e-02 -2.377494871616363525e-01 -1.451555788516998291e-01 -1.217128932476043701e-01 -3.905804082751274109e-02 -4.578534141182899475e-02 -2.297509908676147461e-01 8.453463017940521240e-02 2.118245661258697510e-01 -3.363290801644325256e-02 9.818675369024276733e-02 -1.485206186771392822e-01 2.571622729301452637e-01 -2.389596402645111084e-02
2.487494796514511108e-01 -1.088678613305091858e-01 4.226109758019447327e-02 1.384791582822799683e-01 6.815055012702941895e-02 -2.850203812122344971e-01 2.524182498455047607e-01 1.631646454334259033e-01 -1.083308681845664978e-01 -4.668046906590461731e-02 7.622940838336944580e-02 -8.734849840402603149e-02 -2.892908751964569092e-01 3.300416767597198486e-01 -5.563706904649734497e-02 2.448928654193878174e-01 4.792945086956024170e-02 1.999083533883094788e-02 -6.423620134592056274e-02 7.471266388893127441e-02 -2.825129926204681396e-01 -1.619658768177032471e-01 -2.021306902170181274e-01 2.424701005220413208e-01 7.224437594413757324e-02 6.883342564105987549e-02 -3.549770414829254150e-01 1.589373648166656494e-01 -2.571745077148079872e-03 -5.143003910779953003e-02 9.828618168830871582e-02 2.332612872123718262e-01
1.223190426826477051e-01 -3.710112869739532471e-01 -1.624404042959213257e-01 -7.622722536325454712e-02 -2.831071056425571442e-02 -1.535708606243133545e-01 1.815352588891983032e-01 9.111016988754272461e-02 -2.594484090805053711e-01 -2.089357934892177582e-02 1.102261170744895935e-01 -2.526022195816040039e-01 -5.488669872283935547e-02 -1.555744111537933350e-01 -1.669934242963790894e-01 1.682056188583374023e-01 3.355597853660583496e-01 -7.436235994100570679e-02 -2.343443930149078369e-01 1.795122027397155762e-01 4.863780364394187927e-02 -2.632443904876708984e-01 -3.810480237007141113e-02 9.840627759695053101e-02 -1.793386787176132202e-01 -5.599449947476387024e-02 1.008294522762298584e-01 2.764559984207153320e-01 -2.516713179647922516e-02 -1.083328872919082642e-01 3.070788681507110596e-01 7.626281678676605225e-02
-5.314388871192932129e-02 -1.465496271848678589e-01 -1.388237327337265015e-01 -1.330992281436920166e-01 8.851255290210247040e-03 -1.378780901432037354e-01 3.297070562839508057e-01 1.103469505906105042e-01 -4.482889473438262939e-01 1.038355082273483276e-01 1.642205268144607544e-01 -9.791082143783569336e-02 -2.095931619405746460e-01 3.572965860366821289e-01 -8.040546625852584839e-02 3.057216703891754150e-01 3.331629559397697449e-02 -9.581066668033599854e-02 4.382130503654479980e-02 -8.107051253318786621e-02 3.412876650691032410e-02 -2.416916787624359131e-01 1.635091602802276611e-01 2.368041872978210449e-01 -2.568907439708709717e-01 -6.672061048448085785e-03 2.907036244869232178e-02 1.692904382944107056e-01 -8.844894915819168091e-02 -7.548079360276460648e-03 -1.188980787992477417e-01 1.367088686674833298e-02
9.264104813337326050e-02 -3.147775828838348389e-01 -1.992321461439132690e-01 -6.240756483748555183e-04 1.597235798835754395e-01 -1.457955241203308105e-01 3.202137649059295654e-01 2.190749943256378174e-01 4.072790220379829407e-02 -2.032947242259979248e-01 -4.011575132608413696e-02 1.109626442193984985e-01 -1.445340365171432495e-01 2.577343955636024475e-02 1.659196168184280396e-01 2.684753537178039551e-01 -1.523994952440261841e-01 -2.586688101291656494e-01 -2.079862207174301147e-01 2.048867791891098022e-01 -2.293927967548370361e-01 1.247870698571205139e-01 1.027500331401824951e-01 1.396882385015487671e-01 -1.948488205671310425e-01 -2.196788787841796875e-01 -3.632552176713943481e-02 -7.566224783658981323e-02 -1.746385172009468079e-02 -1.585405766963958740e-01 2.087219208478927612e-01 -2.033682018518447876e-01
9.473560005426406860e-02 -1.927336305379867554e-01 -3.946989402174949646e-02 -2.289243340492248535e-01 -1.117547526955604553e-01 4.367438331246376038e-02 1.322193741798400879e-01 -7.600590586662292480e-02 -2.702043950557708740e-01 -1.857060492038726807e-01 -5.504815280437469482e-02 -1.475662440061569214e-01 -3.204128742218017578e-01 2.701328992843627930e-01 -5.503911152482032776e-02 2.957414388656616211e-01 8.650117367506027222e-02 8.690239046700298786e-04 1.976103633642196655e-01 -1.843636184930801392e-01 -2.213439941406250000e-01 -2.651717364788055420e-01 3.064660169184207916e-02 2.252647727727890015e-01 -2.148005366325378418e-02 -8.764247596263885498e-02 1.671370491385459900e-02 2.283767610788345337e-01 -1.351281441748142242e-02 -2.946896255016326904e-01 1.805220544338226318e-01 -1.792236715555191040e-01
1.095706745982170105e-01 -3.075893223285675049e-01 -2.298365347087383270e-02 -3.466405905783176422e-03 1.685748398303985596e-01 -2.906194888055324554e-02 1.905810236930847168e-01 4.014836624264717102e-02 -3.592721819877624512e-01 1.139008551836013794e-01 -1.245194114744663239e-02 -2.633723020553588867e-01 -1.404526084661483765e-01 2.212837636470794678e-01 2.009015679359436035e-01 4.276747256517410278e-02 -1.223677396774291992e-01 1.127073168754577637e-01 -1.804853379726409912e-01 -1.490642428398132324e-01 1.155834347009658813e-01 -1.872529834508895874e-02 -1.920990645885467529e-01 2.572857439517974854e-01 -2.088710367679595947e-01 1.071623861789703369e-01 1.720529049634933472e-01 2.170521616935729980e-01 2.947410102933645248e-03 -3.232694864273071289e-01 2.596817016601562500e-01 -1.194592565298080444e-02
1.180820912122726440e-02 -1.791728138923645020e-01 -2.291644960641860962e-01 2.793807163834571838e-02 -2.374251745641231537e-02 2.046498656272888184e-02 3.201615512371063232e-01 2.307955175638198853e-01 -5.957648158073425293e-02 1.722734272480010986e-01 4.642635583877563477e-02 -2.848039865493774414e-01 -2.094836235046386719e-01 2.491146028041839600e-01 -1.759528368711471558e-02 3.679280579090118408e-01 1.255585402250289917e-01 1.300614699721336365e-02 1.304440349340438843e-01 7.000020891427993774e-02 -8.279400318861007690e-02 -1.883433014154434204e-01 -1.443362561985850334e-03 2.350731045007705688e-01 3.028757497668266296e-02 -1.857510805130004883e-01 -4.466315209865570068e-01 1.097581461071968079e-01 -7.891436666250228882e-02 -4.845186695456504822e-02 8.907931298017501831e-02 2.633017860352993011e-02
1.509084850549697876e-01 -3.728948235511779785e-01 1.400854736566543579e-01 1.860563457012176514e-01 1.607195287942886353e-01 -2.171599044231697917e-04 5.596321821212768555e-02 2.054423838853836060e-01 -1.427431851625442505e-01 -2.007003426551818848e-01 -7.851323112845420837e-03 -3.179337829351425171e-02 -1.877805143594741821e-01 1.561035513877868652e-01 8.895396441221237183e-02 2.027301639318466187e-01 5.842286348342895508e-02 -2.921228110790252686e-01 -7.884194701910018921e-02 2.862748317420482635e-02 -2.710908949375152588e-01 -1.961043179035186768e-01 -4.754332453012466431e-02 5.191653221845626831e-02 -2.482060939073562622e-01 -3.213689625263214111e-01 -6.064148619771003723e-02 -2.451439946889877319e-01 2.574863135814666748e-01 -2.857469255104660988e-03 1.846838593482971191e-01 -2.519812993705272675e-02
2.426308095455169678e-01 -4.135634303092956543e-01 -8.216297626495361328e-02 -1.891354620456695557e-01 -3.700120747089385986e-02 1.785664074122905731e-02 6.382428854703903198e-02 2.766286432743072510e-01 -7.369489222764968872e-02 1.818578839302062988e-01 1.910871639847755432e-02 -9.496563673019409180e-02 5.794556811451911926e-02 2.527371942996978760e-01 -1.425960958003997803e-01 3.725511133670806885e-01 4.503854364156723022e-02 -1.685920506715774536e-01 -1.353892534971237183e-01 -2.472014576196670532e-01 -1.605645269155502319e-01 -4.877623543143272400e-02 -2.125173807144165039e-02 9.608688205480575562e-02 -1.735039353370666504e-01 2.201641947031021118e-01 2.050119787454605103e-01 -1.445604711771011353e-01 9.257574379444122314e-02 -1.714639067649841309e-01 1.922943890094757080e-01 -8.278472721576690674e-02
1.484261900186538696e-01 -2.215338200330734253e-01 -2.578310482203960419e-02 2.590336650609970093e-02 2.644616663455963135e-01 8.623046427965164185e-02 -6.837321817874908447e-02 2.525324821472167969e-01 -1.365614086389541626e-01 -2.265915870666503906e-01 -2.748199505731463432e-03 -2.428434975445270538e-02 -2.790048122406005859e-01 7.194349169731140137e-02 6.410513818264007568e-02 3.493864834308624268e-01 -3.037126921117305756e-02 -3.488569855690002441e-01 8.426636457443237305e-02 1.808039471507072449e-02 -3.317901492118835449e-01 -1.602101922035217285e-01 1.816699979826807976e-03 3.971225023269653320e-02 -2.885236740112304688e-01 -1.371647417545318604e-01 -1.582876592874526978e-01 -1.247341707348823547e-01 5.190535634756088257e-02 4.098996892571449280e-02 2.957182824611663818e-01 -7.898270152509212494e-03
-6.524015963077545166e-02 -2.994854450225830078e-01 -1.816832423210144043e-01 -3.147742152214050293e-01 2.824131250381469727e-01 -1.323132812976837158e-01 2.421329617500305176e-01 -9.244793653488159180e-02 -1.238072067499160767e-01 5.156153440475463867e-02 -3.168244659900665283e-02 -1.039811149239540100e-01 -7.823639363050460815e-02 2.573597431182861328e-01 3.205911815166473389e-01 1.551443785429000854e-01 6.218036287464201450e-04 -3.373236358165740967e-01 -1.665041595697402954e-01 3.471262753009796143e-02 -7.707960158586502075e-02 -8.509895950555801392e-02 -1.635459810495376587e-02 -1.945269294083118439e-03 -2.373713850975036621e-01 -2.358815819025039673e-01 -1.697740554809570312e-01 -6.524465978145599365e-02 1.518359128385782242e-02 -2.615215778350830078e-01 -1.531653851270675659e-02 -1.020821332931518555e-01
5.556057021021842957e-02 -3.872645199298858643e-01 -3.248642012476921082e-02 -1.023538410663604736e-01 9.956307709217071533e-02 -8.890735357999801636e-02 3.058303892612457275e-01 7.822208851575851440e-02 -1.696895360946655273e-01 -3.982884809374809265e-02 2.366718202829360962e-01 -4.064207673072814941e-01 -2.140803188085556030e-01 3.109345445409417152e-03 4.834877327084541321e-02 1.528778672218322754e-01 9.163586795330047607e-02 -3.085944354534149170e-01 3.707989454269409180e-01 -2.224296331405639648e-02 1.418160051107406616e-01 -1.312689632177352905e-01 -1.298624575138092041e-01 -1.228825822472572327e-01 -7.860241085290908813e-02 -3.622642904520034790e-02 -1.714621856808662415e-02 2.108153104782104492e-01 -4.155771806836128235e-02 -5.583186075091362000e-02 1.342051774263381958e-01 9.387586265802383423e-02
-3.364987298846244812e-02 -4.683160409331321716e-02 -1.902640908956527710e-01 -2.307594269514083862e-01 -2.213330008089542389e-02 1.543657183647155762e-01 3.629563152790069580e-01 4.342613369226455688e-02 -1.985302865505218506e-01 2.680218517780303955e-01 1.197128966450691223e-01 -1.954021751880645752e-01 -3.948963582515716553e-01 2.541413307189941406e-01 -1.563348472118377686e-01 9.516709297895431519e-02 1.786311715841293335e-02 -6.461753696203231812e-02 2.084326744079589844e-01 2.147449553012847900e-01 2.029504813253879547e-02 -3.077490441501140594e-02 -1.956721767783164978e-02 1.922409534454345703e-01 -2.574407756328582764e-01 -9.245122969150543213e-02 1.109009906649589539e-01 5.526854842901229858e-02 1.593790948390960693e-01 9.179312735795974731e-02 2.362393289804458618e-01 -1.375684291124343872e-01
1.311461627483367920e-01 -1.220163106918334961e-01 -9.000083059072494507e-02 9.271769225597381592e-02 8.918396383523941040e-02 -3.435418903827667236e-01 1.537002623081207275e-01 1.165295168757438660e-01 1.206363141536712646e-01 -3.767419457435607910e-01 -2.305934131145477295e-01 3.785836324095726013e-02 -1.039237082004547119e-01 2.069865465164184570e-01 1.669478975236415863e-02 1.623204350471496582e-01 -1.276020705699920654e-01 -3.599351942539215088e-01 -1.719710975885391235e-01 -2.623519897460937500e-01 5.984074249863624573e-02 -2.929668724536895752e-01 -1.074131727218627930e-01 1.087307929992675781e-01 -1.623101383447647095e-01 1.015550196170806885e-01 5.456209182739257812e-02 3.456179425120353699e-02 1.452000886201858521e-01 -1.575471013784408569e-01 2.294759452342987061e-01 1.649964787065982819e-02
2.634692490100860596e-01 -3.223474025726318359e-01 -8.469507098197937012e-03 -1.673146635293960571e-01 -2.241310775279998779e-01 4.058465734124183655e-02 1.094333305954933167e-01 2.285897731781005859e-01 -1.913436204195022583e-01 5.806215852499008179e-02 1.828303486108779907e-01 -6.561446934938430786e-02 8.014460653066635132e-02 2.926916182041168213e-01 -2.295255213975906372e-01 2.373356968164443970e-01 -3.820000961422920227e-02 -2.048675119876861572e-01 -1.482091993093490601e-01 -1.817660778760910034e-01 -1.184889674186706543e-01 -5.098915193229913712e-03 6.965878605842590332e-02 -8.327774703502655029e-02 -2.386323958635330200e-01 -2.305446565151214600e-02 3.250665366649627686e-01 -9.589139372110366821e-02 1.029976382851600647e-01 -1.337586492300033569e-01 2.634256482124328613e-01 -9.571138024330139160e-02
4.689522087574005127e-02 -1.589803397655487061e-02 -1.037092879414558411e-01 -6.537322700023651123e-02 2.089921981096267700e-01 -1.250030100345611572e-01 2.210448533296585083e-01 2.427534013986587524e-01 -1.928948611021041870e-01 8.806560188531875610e-02 -1.136680040508508682e-02 -1.671745628118515015e-01 -2.831103503704071045e-01 3.502336144447326660e-01 2.395551884546875954e-03 3.375363349914550781e-01 4.672474786639213562e-02 -2.092466950416564941e-01 3.488078713417053223e-01 -1.062913313508033752e-01 -1.310423761606216431e-01 -7.441503554582595825e-02 -7.055588811635971069e-02 3.363581374287605286e-02 -2.781588435173034668e-01 1.021579131484031677e-01 9.094155393540859222e-03 2.493210136890411377e-01 1.386058181524276733e-01 -2.097078710794448853e-01 -4.976881667971611023e-02 4.651593044400215149e-02
3.860658705234527588e-01 -3.547196090221405029e-01 4.825919494032859802e-02 -1.237251833081245422e-01 -2.240699082612991333e-01 -4.063339531421661377e-02 6.647442281246185303e-02 1.898945420980453491e-01 -1.943391412496566772e-01 1.202573925256729126e-01 1.613470464944839478e-01 -3.026093356311321259e-02 7.685317844152450562e-02 3.286684453487396240e-01 -1.735144555568695068e-01 2.643201351165771484e-01 -5.366423726081848145e-02 -1.905709058046340942e-01 -9.725575894117355347e-02 -2.326470613479614258e-01 -5.668015405535697937e-02 3.964803367853164673e-02 -5.757942423224449158e-02 -1.176258642226457596e-02 -2.440336942672729492e-01 9.243202209472656250e-02 1.891105175018310547e-01 -3.602951392531394958e-02 2.122961878776550293e-01 -1.382797062397003174e-01 2.035135030746459961e-01 -1.698586717247962952e-02
-1.291847974061965942e-02 -3.407366275787353516e-01 -5.784455686807632446e-03 1.414379179477691650e-01 4.403717443346977234e-02 -8.800158649682998657e-02 9.948146343231201172e-02 3.287336528301239014e-01 5.361401289701461792e-02 2.047147750854492188e-01 -1.936663240194320679e-01 -1.103951875120401382e-02 -9.686817228794097900e-02 9.372878074645996094e-02 2.599605619907379150e-01 1.109586581587791443e-01 8.029329031705856323e-02 -2.789641916751861572e-01 2.822005748748779297e-01 -7.740195095539093018e-02 2.339133433997631073e-02 1.548850834369659424e-01 -2.656511068344116211e-01 2.901753783226013184e-01 -7.261469215154647827e-02 -1.456938385963439941e-01 1.027663983404636383e-02 1.316573172807693481e-01 4.871008917689323425e-03 -1.889864951372146606e-01 2.605056762695312500e-01 -2.425485104322433472e-01
-1.692252419888973236e-02 -4.921810925006866455e-01 -5.313856154680252075e-02 -1.569237560033798218e-01 1.490222811698913574e-01 -9.046959131956100464e-02 1.686989963054656982e-01 1.167344748973846436e-01 -1.459405273199081421e-01 -4.331367835402488708e-02 -5.923932418227195740e-02 -1.836385577917098999e-02 -3.221178054809570312e-01 -1.794143579900264740e-02 9.869877994060516357e-02 2.340332716703414917e-01 -1.447050720453262329e-01 -1.262854337692260742e-01 2.012553364038467407e-01 2.230373769998550415e-01 4.491066560149192810e-02 3.277083113789558411e-02 -1.399278193712234497e-01 1.427378207445144653e-01 -3.131560683250427246e-01 -6.956458091735839844e-02 -2.180401980876922607e-01 1.636171787977218628e-01 2.456076443195343018e-01 2.866768743842840195e-03 1.248011216521263123e-01 1.965237259864807129e-01
8.974727243185043335e-02 -1.074957847595214844e-01 8.344431966543197632e-02 -1.101839318871498108e-01 1.837581768631935120e-02 -3.222960829734802246e-01 3.219293802976608276e-02 -5.522671341896057129e-02 -1.619116514921188354e-01 2.322978526353836060e-02 5.966730415821075439e-02 -2.036574929952621460e-01 -4.590883255004882812e-01 2.193602919578552246e-01 -5.973162129521369934e-02 4.379559755325317383e-01 8.916765451431274414e-02 -7.273373752832412720e-02 4.684203490614891052e-02 -2.153398841619491577e-01 -2.389341294765472412e-01 1.497568283230066299e-02 1.526112258434295654e-01 2.703900933265686035e-01 -4.825288057327270508e-02 -1.089716777205467224e-01 7.790897041559219360e-02 1.743912845849990845e-01 4.883545637130737305e-02 -2.071178555488586426e-01 1.232135742902755737e-01 1.646915636956691742e-02
4.121459275484085083e-02 -1.168840602040290833e-01 4.394236579537391663e-02 -1.114886328577995300e-01 -8.575983345508575439e-02 -6.303118914365768433e-02 2.003264278173446655e-01 -1.178274005651473999e-01 9.777184575796127319e-02 1.729423552751541138e-01 1.394765973091125488e-01 -4.870552718639373779e-01 -2.926041781902313232e-01 9.837106615304946899e-02 1.450062245130538940e-01 4.419732093811035156e-01 8.653107285499572754e-02 -2.951350621879100800e-02 -4.506917204707860947e-03 1.537813246250152588e-01 1.708668172359466553e-01 -2.003248333930969238e-01 6.215508328750729561e-04 2.459776550531387329e-01 5.005505308508872986e-02 3.612725296989083290e-03 8.274330943822860718e-02 5.539870634675025940e-02 1.326869241893291473e-02 -3.025852441787719727e-01 1.149223595857620239e-01 -1.337808221578598022e-01
9.507577121257781982e-02 -1.568232029676437378e-01 -1.635675579309463501e-01 1.318763345479965210e-01 6.798763573169708252e-02 1.207209229469299316e-01 8.198583871126174927e-02 2.833898067474365234e-01 -1.942438930273056030e-01 1.495812982320785522e-01 2.397505566477775574e-02 -5.408242344856262207e-02 -1.448560357093811035e-01 2.105266898870468140e-01 -1.721974760293960571e-01 4.136471450328826904e-01 1.695980578660964966e-01 -3.443396091461181641e-01 -2.644612491130828857e-01 5.523841828107833862e-02 -1.524211317300796509e-01 -1.030761897563934326e-01 -7.916872203350067139e-02 1.749622449278831482e-02 -9.686683304607868195e-03 -1.320431008934974670e-02 3.197170794010162354e-01 7.968587428331375122e-02 -1.239876300096511841e-01 -1.036431118845939636e-01 3.002572357654571533e-01 -2.161412686109542847e-02
1.055280491709709167e-01 1.547663100063800812e-02 -1.632053256034851074e-01 -2.124976515769958496e-01 3.300378099083900452e-02 -1.861791163682937622e-01 2.523237764835357666e-01 5.819880589842796326e-02 -2.418501973152160645e-01 1.966499537229537964e-01 8.577522635459899902e-02 -5.406166892498731613e-03 -1.674340963363647461e-01 1.479437500238418579e-01 -2.323363274335861206e-01 1.002683192491531372e-01 -2.051731199026107788e-01 -2.081186175346374512e-01 -3.073093667626380920e-02 2.398632913827896118e-01 -3.077893257141113281e-01 1.602966487407684326e-01 -1.906434539705514908e-03 1.239785999059677124e-01 -5.094839334487915039e-01 -4.497650638222694397e-02 2.917527034878730774e-02 1.074142530560493469e-01 -1.480923742055892944e-01 1.001314911991357803e-02 2.043984830379486084e-02 1.392661780118942261e-01
2.475754357874393463e-02 -8.111441135406494141e-02 -2.236795872449874878e-01 -4.743889272212982178e-01 1.533424109220504761e-01 -7.056948542594909668e-02 1.425961554050445557e-01 2.178231999278068542e-02 -1.042103990912437439e-01 6.038999930024147034e-02 1.542616188526153564e-01 -2.898108661174774170e-01 1.236400194466114044e-02 3.522655069828033447e-01 3.060006201267242432e-01 1.532373279333114624e-01 3.536698175594210625e-03 -2.887904345989227295e-01 -8.168599009513854980e-02 1.125259995460510254e-01 -2.464901506900787354e-01 5.432035773992538452e-02 -9.173351526260375977e-02 1.507820636034011841e-01 -3.102110885083675385e-02 -5.357091873884201050e-02 -8.926709741353988647e-02 -2.122673578560352325e-02 2.441001385450363159e-01 -1.793868392705917358e-01 -1.510375295765697956e-04 -5.613191053271293640e-02
1.415809392929077148e-01 -6.203880766406655312e-04 -8.325482159852981567e-02 3.989148139953613281e-02 -5.643460527062416077e-02 1.074317470192909241e-01 1.057340181432664394e-03 2.448055893182754517e-01 -1.178206279873847961e-01 1.329098194837570190e-01 1.048651412129402161e-01 -2.184718251228332520e-01 1.898998618125915527e-01 9.116936475038528442e-02 -8.667281270027160645e-02 4.849532544612884521e-01 5.699929315596818924e-03 -2.316991090774536133e-01 -2.164825648069381714e-01 1.215427964925765991e-01 -1.975829303264617920e-01 -2.580564320087432861e-01 1.027795951813459396e-02 2.030231058597564697e-01 -2.217375338077545166e-01 2.424098253250122070e-01 1.753813177347183228e-01 1.294902563095092773e-01 1.488754749298095703e-01 -4.730879515409469604e-02 2.753236889839172363e-01 3.825394809246063232e-02
7.419607043266296387e-02 -3.128716647624969482e-01 -8.747845143079757690e-02 1.591768860816955566e-01 1.548401266336441040e-01 -5.076662823557853699e-02 1.532159298658370972e-01 6.515055149793624878e-02 -3.725806251168251038e-02 -2.239027619361877441e-01 8.125910907983779907e-02 -6.771454960107803345e-02 -2.914153933525085449e-01 1.733990386128425598e-02 7.820418477058410645e-02 3.458496034145355225e-01 -1.092089563608169556e-01 -3.060813248157501221e-01 -1.144439503550529480e-01 1.542834788560867310e-01 -2.909318804740905762e-01 2.320302650332450867e-02 -1.321708317846059799e-02 1.576196774840354919e-02 -3.664430379867553711e-01 -7.381626218557357788e-02 -5.956988781690597534e-02 -1.718001365661621094e-01 1.359446644783020020e-01 -9.846547618508338928e-04 3.308055996894836426e-01 -8.282532542943954468e-02
3.507266193628311157e-02 -2.162901014089584351e-01 -1.288004964590072632e-01 -1.672499924898147583e-01 6.335409823805093765e-03 -1.853619068861007690e-01 2.975315749645233154e-01 3.539409860968589783e-02 -2.777478098869323730e-01 1.174315437674522400e-01 1.245899349451065063e-01 -2.280198633670806885e-01 -2.175418883562088013e-01 3.125109374523162842e-01 -1.382997930049896240e-01 1.228006184101104736e-01 1.588336564600467682e-02 1.915611699223518372e-02 6.792628020048141479e-02 -2.116859704256057739e-01 -1.376289576292037964e-01 -1.841061562299728394e-01 1.363567411899566650e-01 2.233473062515258789e-01 -3.060949444770812988e-01 -1.183004975318908691e-01 1.208587437868118286e-01 1.600573956966400146e-01 2.398861050605773926e-01 -5.726844444870948792e-02 -1.291387826204299927e-01 -2.209771722555160522e-01
2.770862579345703125e-01 -2.167091816663742065e-01 6.917271297425031662e-03 -1.098256260156631470e-01 2.614597044885158539e-02 3.340453375130891800e-03 9.583583474159240723e-02 1.402765214443206787e-01 -3.345311582088470459e-01 7.771971076726913452e-02 1.853235438466072083e-02 -1.703074872493743896e-01 -2.848345637321472168e-01 1.389465034008026123e-01 3.914929181337356567e-02 4.378994107246398926e-01 2.478000670671463013e-01 -1.867496222257614136e-02 -9.877888858318328857e-02 -1.955835372209548950e-01 1.677294373512268066e-01 -2.041427940130233765e-01 -2.147722840309143066e-01 1.412753909826278687e-01 -2.334746718406677246e-01 3.913247585296630859e-02 2.930076792836189270e-02 2.720092535018920898e-01 1.210808008909225464e-01 -7.478808984160423279e-04 1.976181380450725555e-02 -4.439468681812286377e-02
1.053014844655990601e-01 -2.984507381916046143e-01 2.037369906902313232e-01 -1.155498847365379333e-01 -6.022582948207855225e-02 -1.230019107460975647e-01 8.799041807651519775e-02 3.857165575027465820e-01 -8.453144878149032593e-02 1.538709402084350586e-01 1.090256050229072571e-01 -2.579710185527801514e-01 -1.300134230405092239e-02 1.602614074945449829e-01 -1.690766066312789917e-01 2.575983107089996338e-01 -8.978668600320816040e-03 -1.635688841342926025e-01 -2.853850424289703369e-01 -1.483610272407531738e-01 -1.578392982482910156e-01 -5.017414689064025879e-02 4.206871613860130310e-02 1.687459349632263184e-01 -1.755917370319366455e-01 -6.421495974063873291e-02 1.731783151626586914e-01 -7.064221799373626709e-02 6.471069157123565674e-02 -6.099431216716766357e-02 4.169130325317382812e-01 -4.462178796529769897e-03
2.525071427226066589e-02 -1.706140935420989990e-01 -3.615294396877288818e-01 -2.344196289777755737e-01 1.448310762643814087e-01 2.079269476234912872e-02 2.620621919631958008e-01 -6.879006326198577881e-02 -2.005568146705627441e-01 4.806843586266040802e-03 -7.312089949846267700e-02 -2.738149464130401611e-01 -2.210885137319564819e-01 2.889695465564727783e-01 2.057566642761230469e-01 1.891437172889709473e-01 1.382400542497634888e-01 -1.447032541036605835e-01 -2.694341726601123810e-02 1.543051563203334808e-02 7.282124459743499756e-02 -1.709104180335998535e-01 -1.621583104133605957e-01 2.185352444648742676e-01 -1.843326389789581299e-01 3.742665424942970276e-02 -2.512570023536682129e-01 -1.555419154465198517e-02 2.042130827903747559e-01 -2.310429066419601440e-01 1.000940799713134766e-01 -7.269363105297088623e-02
7.254450768232345581e-02 -2.180611342191696167e-01 8.382243663072586060e-02 -2.255807518959045410e-01 1.862753778696060181e-01 -2.216745316982269287e-01 2.733511626720428467e-01 5.420203879475593567e-02 6.556487083435058594e-02 3.019538416992872953e-04 -9.246399253606796265e-02 -1.323329098522663116e-02 -1.407174468040466309e-01 1.701249554753303528e-02 7.594140619039535522e-02 5.870658531785011292e-02 3.768477439880371094e-01 -4.156036376953125000e-01 -6.437080446630716324e-04 8.949773013591766357e-02 -2.609109580516815186e-01 -1.805320680141448975e-01 -1.225176751613616943e-01 1.014121174812316895e-01 -5.686650797724723816e-02 -2.698907852172851562e-01 1.429079566150903702e-02 2.767893671989440918e-01 1.579603105783462524e-01 -1.016722619533538818e-01 1.795005202293395996e-01 -1.278126835823059082e-01
-1.752725541591644287e-01 -3.866961300373077393e-01 6.202975660562515259e-02 -1.963552236557006836e-01 -3.437202796339988708e-02 1.202276051044464111e-01 1.236064010299742222e-03 1.061391979455947876e-01 -1.495220214128494263e-01 -1.928200721740722656e-01 1.020635217428207397e-01 -1.083637475967407227e-01 -2.631249725818634033e-01 2.526840567588806152e-01 2.647305428981781006e-01 4.228124022483825684e-01 -1.174674332141876221e-01 3.827764093875885010e-02 1.548586636781692505e-01 2.351783215999603271e-01 5.018537119030952454e-02 -1.208651214838027954e-01 -1.771618574857711792e-01 3.550069779157638550e-02 8.780176937580108643e-02 -1.045718789100646973e-01 -5.470658466219902039e-02 2.210445404052734375e-01 1.482814699411392212e-01 -8.532181382179260254e-02 1.859190315008163452e-01 9.026864916086196899e-02
-2.719099633395671844e-02 9.925126284360885620e-02 2.189536392688751221e-01 -7.127019762992858887e-02 1.869257986545562744e-01 -1.085652932524681091e-01 6.093967705965042114e-02 3.556573987007141113e-01 1.221415624022483826e-01 -4.008080810308456421e-02 2.080612815916538239e-03 1.391389816999435425e-01 -1.826462000608444214e-01 7.647151499986648560e-02 -9.367981553077697754e-02 4.679649770259857178e-01 -4.173727706074714661e-02 -2.256842106580734253e-01 -2.320242114365100861e-02 1.176510974764823914e-01 8.037835359573364258e-02 7.826489210128784180e-02 6.248471885919570923e-02 3.275147378444671631e-01 -1.060942038893699646e-01 -2.799250185489654541e-01 2.547970786690711975e-02 2.166733443737030029e-01 1.381511688232421875e-01 -1.587329953908920288e-01 2.699410617351531982e-01 -1.068650409579277039e-01
1.117295399308204651e-02 -1.339424848556518555e-01 -4.657742008566856384e-02 -2.681941166520118713e-02 -1.943509727716445923e-01 -8.989760279655456543e-02 -7.682762295007705688e-02 2.947965860366821289e-01 -7.394605875015258789e-02 2.288734465837478638e-01 1.330973207950592041e-01 -1.102815940976142883e-01 7.401390001177787781e-03 1.044192239642143250e-01 -2.979581058025360107e-01 1.765483170747756958e-01 -8.973851054906845093e-02 -7.374311983585357666e-02 4.323193430900573730e-02 -1.203556135296821594e-01 -1.659121960401535034e-01 -5.196814239025115967e-02 -3.402007743716239929e-02 2.564219236373901367e-01 -1.543493866920471191e-01 -1.666370630264282227e-01 3.883432745933532715e-01 -3.873768076300621033e-02 2.012981623411178589e-01 -1.834405958652496338e-01 4.631416201591491699e-01 -4.683087021112442017e-02
2.513083517551422119e-01 -3.846460282802581787e-01 1.461269240826368332e-02 -1.019291579723358154e-01 -1.244883760809898376e-01 1.789935305714607239e-02 1.585719883441925049e-01 1.805638670921325684e-01 -2.084805369377136230e-01 2.401462197303771973e-02 2.083331160247325897e-02 -1.610317230224609375e-01 3.759593144059181213e-02 2.378250956535339355e-01 -2.494770884513854980e-01 3.239299654960632324e-01 -6.445517763495445251e-03 -1.274104714393615723e-01 -1.637564152479171753e-01 -2.911527454853057861e-01 -1.195811405777931213e-01 1.538948505185544491e-03 -7.161308079957962036e-02 1.363185048103332520e-01 -8.917701244354248047e-02 -2.351051941514015198e-02 2.317584306001663208e-01 4.309167340397834778e-02 1.510440260171890259e-01 -1.474252492189407349e-01 3.663921058177947998e-01 -2.080131322145462036e-02
2.060312181711196899e-01 -3.861226141452789307e-01 2.115802280604839325e-02 -1.041471138596534729e-01 -1.916234046220779419e-01 3.891803091391921043e-03 8.482049405574798584e-02 1.359408348798751831e-01 -1.617992483079433441e-02 1.042923554778099060e-01 2.434979677200317383e-01 -2.272529304027557373e-01 5.231621861457824707e-02 2.571014761924743652e-01 -1.774447560310363770e-01 2.147188782691955566e-01 -1.017120704054832458e-01 -1.496498584747314453e-01 -9.941475838422775269e-02 -2.465145885944366455e-01 -1.259670406579971313e-01 -2.990430407226085663e-02 -9.153266251087188721e-02 -5.531511083245277405e-02 -2.754298448562622070e-01 -3.372659161686897278e-02 2.695704102516174316e-01 -6.833754479885101318e-02 1.383866071701049805e-01 -2.613237500190734863e-01 3.033035099506378174e-01 2.983015589416027069e-02
3.255090713500976562e-01 -2.515746355056762695e-01 7.673081010580062866e-02 -3.443829715251922607e-01 2.201437652111053467e-01 -1.990165859460830688e-01 2.108773142099380493e-01 -1.383002009242773056e-02 2.149492874741554260e-02 5.526321008801460266e-02 -1.952729523181915283e-01 -2.477734088897705078e-01 -7.358694821596145630e-02 1.366840898990631104e-01 5.374517664313316345e-02 3.235098719596862793e-01 1.014344021677970886e-01 -3.460766375064849854e-01 8.768005669116973877e-02 -2.586391009390354156e-02 -1.399669051170349121e-01 1.028412505984306335e-01 -2.012315094470977783e-01 -6.963267177343368530e-02 -2.484968900680541992e-01 -7.358933985233306885e-02 -3.793060779571533203e-02 -1.091935932636260986e-01 -1.362772136926651001e-01 -1.060542464256286621e-01 1.191655620932579041e-01 -1.947866566479206085e-02
2.871442437171936035e-01 -2.178061157464981079e-01 -9.275380522012710571e-03 -5.639220774173736572e-02 -1.769384592771530151e-01 -7.941540330648422241e-02 1.196023300290107727e-01 1.825937032699584961e-01 -1.456058621406555176e-01 2.253361195325851440e-01 1.835253089666366577e-01 -4.166647419333457947e-02 9.696911275386810303e-02 2.750181853771209717e-01 -1.296463310718536377e-01 3.032482564449310303e-01 -1.496721208095550537e-01 -1.606364101171493530e-01 -1.314498037099838257e-01 -2.446747422218322754e-01 -1.884185522794723511e-01 -3.192546218633651733e-02 -1.599218696355819702e-01 -6.692413985729217529e-02 -2.704386115074157715e-01 5.682549253106117249e-02 2.343641966581344604e-01 -4.137023538351058960e-02 2.324984669685363770e-01 -1.688415557146072388e-01 2.671514749526977539e-01 -3.898844495415687561e-02
8.316943049430847168e-02 -7.797563076019287109e-02 -2.850049734115600586e-01 -1.674087643623352051e-01 1.442581713199615479e-01 -7.363381236791610718e-02 1.607222557067871094e-01 1.135277822613716125e-01 -4.005336463451385498e-01 1.241985931992530823e-01 7.297500222921371460e-02 -3.537262380123138428e-01 -2.364548444747924805e-01 2.253803759813308716e-01 -3.612006455659866333e-02 2.619438767433166504e-01 1.157568171620368958e-01 -1.288457773625850677e-02 -1.001135557889938354e-01 1.731261312961578369e-01 -1.072936281561851501e-01 -2.204141616821289062e-01 -6.372719258069992065e-02 2.129079997539520264e-01 -5.771657079458236694e-02 -1.136943697929382324e-01 1.737170964479446411e-01 2.498379051685333252e-01 1.010042577981948853e-01 -2.185371965169906616e-01 1.239853008883073926e-04 3.053582273423671722e-03
-2.114488184452056885e-01 -2.739440500736236572e-01 -2.167820371687412262e-02 -1.505567580461502075e-01 6.567862629890441895e-02 -5.637052655220031738e-02 -5.357001349329948425e-02 1.127212047576904297e-01 -1.565952897071838379e-01 -2.290649563074111938e-01 2.748320996761322021e-02 1.889576464891433716e-01 -3.634667098522186279e-01 2.449756711721420288e-01 1.436657309532165527e-01 2.249177694320678711e-01 1.231576409190893173e-02 -3.973383605480194092e-01 1.082756184041500092e-02 6.753370165824890137e-02 4.451172892004251480e-03 -2.017431557178497314e-01 -3.017039299011230469e-01 1.946893781423568726e-01 -8.843252807855606079e-02 -2.730575799942016602e-01 -7.492997497320175171e-02 1.861147582530975342e-01 2.554766088724136353e-02 -2.939841710031032562e-02 5.915043875575065613e-03 2.635404653847217560e-02
1.107223033905029297e-01 -2.694293260574340820e-01 -8.777013048529624939e-03 -1.453417539596557617e-01 -1.479896754026412964e-01 -3.076544590294361115e-02 2.985978126525878906e-02 2.750475704669952393e-01 -1.124707832932472229e-01 1.575809717178344727e-01 2.335665747523307800e-02 -1.842979490756988525e-01 3.170020505785942078e-02 2.827043533325195312e-01 -1.757910251617431641e-01 3.479145467281341553e-01 -7.782411575317382812e-02 -2.600500583648681641e-01 -1.952521502971649170e-02 -3.299821019172668457e-01 -1.539086848497390747e-01 -4.052578657865524292e-02 -1.373072266578674316e-01 -2.457551658153533936e-02 -9.000083804130554199e-02 -1.737226247787475586e-01 2.805033326148986816e-01 -7.331974059343338013e-02 1.654818207025527954e-01 5.548007786273956299e-02 3.220769762992858887e-01 -7.360484451055526733e-02
1.330835968255996704e-01 -4.558295309543609619e-01 1.668108068406581879e-02 1.523057073354721069e-01 -1.074386108666658401e-02 9.270463883876800537e-02 1.091008409857749939e-01 1.693360209465026855e-01 -3.108412027359008789e-01 2.289933562278747559e-01 3.636897727847099304e-02 -5.461051687598228455e-02 5.568128451704978943e-02 2.218841910362243652e-01 -1.791440844535827637e-01 4.777369797229766846e-01 3.079788945615291595e-02 -1.421384364366531372e-01 -1.329365372657775879e-01 -1.673831418156623840e-02 -9.471178054809570312e-02 -2.237383723258972168e-01 -9.209587238729000092e-03 1.164785847067832947e-01 -9.709199517965316772e-02 9.290631860494613647e-02 1.960776448249816895e-01 9.889204055070877075e-02 9.695172309875488281e-02 -1.169963926076889038e-01 1.112481057643890381e-01 1.489579230546951294e-01
3.077093362808227539e-01 -2.482726871967315674e-01 1.019863504916429520e-02 9.998425096273422241e-02 4.073538631200790405e-02 1.357828378677368164e-01 8.739891648292541504e-02 3.860215246677398682e-01 -1.497885733842849731e-01 1.954691112041473389e-01 6.494238227605819702e-02 -1.199863106012344360e-01 1.670963019132614136e-01 3.531436026096343994e-01 -7.086299359798431396e-02 4.151803553104400635e-01 -5.866084247827529907e-02 -1.096820235252380371e-01 -1.564536392688751221e-01 -8.149898797273635864e-02 7.607352919876575470e-03 -5.770307034254074097e-02 -1.505503505468368530e-01 1.634545177221298218e-01 -3.394551575183868408e-02 -1.140123382210731506e-01 2.911191582679748535e-01 2.256760373711585999e-02 -1.531089376658201218e-02 -8.617082238197326660e-02 2.019376009702682495e-01 1.815527491271495819e-02
2.769964933395385742e-01 -1.411901414394378662e-01 -2.032424882054328918e-02 1.603595316410064697e-01 -9.418643265962600708e-02 1.500751376152038574e-01 2.291416525840759277e-01 2.979908287525177002e-01 -6.734524667263031006e-02 -6.607384234666824341e-02 1.266705840826034546e-01 -3.171065449714660645e-01 -4.819225519895553589e-02 2.172987163066864014e-01 -2.356327772140502930e-01 4.412177801132202148e-01 -4.166189581155776978e-02 -2.919285893440246582e-01 -1.631487905979156494e-01 -1.018531993031501770e-01 -1.080180257558822632e-01 -4.111373797059059143e-02 -8.014640957117080688e-02 6.834428012371063232e-02 -5.745660886168479919e-02 1.039847582578659058e-01 2.497899085283279419e-01 9.008345752954483032e-02 1.803799271583557129e-01 7.482729852199554443e-03 1.034129187464714050e-01 5.438859015703201294e-02
1.190225407481193542e-01 -4.008303880691528320e-01 -7.175090909004211426e-02 7.899317145347595215e-02 1.956990957260131836e-01 3.061734698712825775e-02 1.086298674345016479e-01 1.102579236030578613e-01 -9.595939517021179199e-02 -1.323098838329315186e-01 1.074072718620300293e-01 -6.630039960145950317e-02 -1.042808964848518372e-01 -1.304624974727630615e-02 6.790056824684143066e-02 3.353863656520843506e-01 -8.655102550983428955e-02 -3.781844675540924072e-01 -1.749458611011505127e-01 1.997573822736740112e-01 -3.617821335792541504e-01 -1.011400893330574036e-01 -6.275645457208156586e-03 3.660596534609794617e-02 -1.476810127496719360e-01 -1.403040438890457153e-01 -9.230346232652664185e-02 -1.647159904241561890e-01 2.355317920446395874e-01 7.294987142086029053e-02 2.784000337123870850e-01 2.888309396803379059e-02
2.603201568126678467e-01 -2.531671710312366486e-02 -1.517416089773178101e-01 -1.093543246388435364e-01 1.291193366050720215e-01 -3.062337636947631836e-01 -1.219951454550027847e-02 -4.563272371888160706e-02 2.673728466033935547e-01 1.332967579364776611e-01 5.545691773295402527e-02 -9.212618321180343628e-02 -1.286470796912908554e-03 3.448304533958435059e-01 2.270384132862091064e-01 3.574677407741546631e-01 3.930589929223060608e-02 -3.051690757274627686e-01 1.725738495588302612e-01 -4.738244786858558655e-02 8.226056396961212158e-02 -2.965111136436462402e-01 5.976922344416379929e-03 -2.163885906338691711e-02 7.953288406133651733e-02 1.577854752540588379e-01 1.506244391202926636e-01 1.809004396200180054e-01 1.636729687452316284e-01 -1.526924371719360352e-01 6.028841435909271240e-02 1.503521203994750977e-01
2.417904138565063477e-01 -3.635916411876678467e-01 3.212253330275416374e-03 -1.302629560232162476e-01 -1.823527812957763672e-01 -4.581811081152409315e-04 6.641059368848800659e-02 2.469853907823562622e-01 -2.159011662006378174e-01 1.169656440615653992e-01 5.648374557495117188e-02 -7.635988295078277588e-02 2.016737610101699829e-01 3.011484146118164062e-01 -1.441455632448196411e-01 2.900801897048950195e-01 -1.024841666221618652e-01 -1.701112687587738037e-01 -5.046142637729644775e-02 -1.770126223564147949e-01 -6.393700093030929565e-02 -6.708727031946182251e-02 -8.990754932165145874e-02 7.611951977014541626e-02 -2.440306246280670166e-01 -6.744715571403503418e-02 3.362426757812500000e-01 -1.557923257350921631e-01 1.290215551853179932e-01 -2.242427915334701538e-01 1.543110311031341553e-01 -1.146649289876222610e-02
3.200998008251190186e-01 -2.925772964954376221e-01 -4.311096668243408203e-02 -3.379436731338500977e-01 -1.389464586973190308e-01 -2.530141472816467285e-01 4.097826778888702393e-01 -1.780207152478396893e-03 5.097561702132225037e-02 -9.883358329534530640e-02 -5.325307324528694153e-02 -1.903792172670364380e-01 -3.794132033362984657e-03 6.830794364213943481e-02 1.455449610948562622e-01 1.131122782826423645e-01 1.013161316514015198e-01 -5.006692409515380859e-01 4.145640134811401367e-02 -2.171734534204006195e-02 -5.890239775180816650e-02 2.316025644540786743e-02 1.143564842641353607e-02 -5.419911071658134460e-02 -1.887100189924240112e-01 -3.282940015196800232e-02 -1.196499764919281006e-01 -5.691113695502281189e-02 3.486753255128860474e-02 -1.253504008054733276e-01 -6.215673685073852539e-02 -9.634681791067123413e-02
-3.603817662224173546e-03 -2.765631973743438721e-01 2.303884923458099365e-02 -1.106993705034255981e-01 1.564571112394332886e-01 -1.750869005918502808e-01 9.586649388074874878e-02 -1.667569205164909363e-02 -1.915892064571380615e-01 2.486553788185119629e-01 9.515436366200447083e-03 3.182184696197509766e-02 -2.480624318122863770e-01 2.231024354696273804e-01 6.194187700748443604e-02 1.881666630506515503e-01 -1.949594169855117798e-01 2.610642276704311371e-02 -3.641701340675354004e-01 -1.014276668429374695e-01 1.695221103727817535e-02 -1.020525768399238586e-01 5.347828567028045654e-02 2.938751690089702606e-02 -2.456976845860481262e-02 -2.245106846094131470e-01 3.884209990501403809e-01 1.192720457911491394e-01 -4.846019670367240906e-02 4.179674759507179260e-02 4.016953706741333008e-01 1.354102343320846558e-01
7.192534953355789185e-02 -3.991573750972747803e-01 -1.263945400714874268e-01 -2.488620281219482422e-01 1.221899241209030151e-01 -1.426142640411853790e-02 2.196992784738540649e-01 7.822761684656143188e-02 -2.447389066219329834e-01 -1.079127117991447449e-01 1.576051488518714905e-02 -2.355122715234756470e-01 -3.404998779296875000e-01 9.779291599988937378e-02 7.511234283447265625e-02 3.149879872798919678e-01 -5.276972427964210510e-02 6.160954944789409637e-03 5.083153024315834045e-02 1.607613414525985718e-01 -5.398272722959518433e-02 -1.149014309048652649e-01 1.633670926094055176e-01 2.458298057317733765e-01 -1.695110350847244263e-01 -6.917839497327804565e-02 4.752979427576065063e-02 2.650187313556671143e-01 -3.853300819173455238e-03 9.035293012857437134e-02 -1.317694634199142456e-01 -2.537868320941925049e-01
2.480121105909347534e-01 -3.856298029422760010e-01 5.487971007823944092e-02 -1.023360714316368103e-01 -1.063779443502426147e-01 2.160893008112907410e-02 6.445488333702087402e-02 1.514539420604705811e-01 -1.622861325740814209e-01 1.237785816192626953e-01 2.004126459360122681e-01 -6.877382844686508179e-02 8.434490859508514404e-02 3.456268012523651123e-01 -2.690532207489013672e-01 2.204864323139190674e-01 -3.880130872130393982e-02 -2.441832274198532104e-01 -8.567343652248382568e-02 -2.501568794250488281e-01 -1.893775910139083862e-01 -8.137859404087066650e-02 -1.112452074885368347e-01 1.208681613206863403e-01 -1.059225648641586304e-01 1.478252857923507690e-01 2.507956326007843018e-01 -7.066784799098968506e-02 1.199470460414886475e-01 -1.312588155269622803e-01 2.509630024433135986e-01 8.489479124546051025e-02
2.041669934988021851e-01 -4.288095235824584961e-01 -4.476830735802650452e-02 2.423666119575500488e-01 1.249893903732299805e-01 2.596401795744895935e-02 6.559953838586807251e-02 9.483770281076431274e-02 1.664925962686538696e-01 1.493485867977142334e-01 -1.829684525728225708e-01 -1.395793408155441284e-01 -7.362097501754760742e-02 4.974023997783660889e-02 1.080015525221824646e-01 -7.897366583347320557e-02 5.513957142829895020e-02 -4.157005250453948975e-01 8.410120010375976562e-02 7.297373376786708832e-03 1.090334802865982056e-01 -1.513889431953430176e-01 -1.475263014435768127e-02 2.944273948669433594e-01 -4.267806559801101685e-02 -1.506958603858947754e-01 -1.541951447725296021e-01 2.170059978961944580e-01 5.043753236532211304e-02 -1.789254099130630493e-01 3.180600702762603760e-01 -1.396929770708084106e-01
8.190685510635375977e-02 -1.684045046567916870e-01 -5.461168661713600159e-02 -1.795188039541244507e-01 -1.497479230165481567e-01 -1.230985745787620544e-01 9.828107804059982300e-02 -1.570385396480560303e-01 -9.114104509353637695e-02 1.525263637304306030e-01 -6.758520007133483887e-02 -3.018332719802856445e-01 -2.045576572418212891e-01 2.142236977815628052e-01 5.665628984570503235e-02 3.550278842449188232e-01 -8.547920733690261841e-02 -2.111762911081314087e-01 2.458182126283645630e-01 -1.808165460824966431e-01 -1.957501173019409180e-01 -1.223567575216293335e-01 1.419558972120285034e-01 3.722641468048095703e-01 -1.185405179858207703e-01 -1.081833466887474060e-01 -3.033239021897315979e-02 1.142624542117118835e-01 -2.820930816233158112e-02 -2.177460789680480957e-01 7.859611511230468750e-02 -2.498575299978256226e-01
2.773666381835937500e-01 -1.831132173538208008e-01 -3.429591655731201172e-02 8.480302244424819946e-02 -2.166510671377182007e-01 -1.692367494106292725e-01 1.396724134683609009e-01 7.857340574264526367e-02 -1.221664324402809143e-01 9.142425656318664551e-02 -2.761439383029937744e-01 -7.308054715394973755e-02 -1.439787149429321289e-01 8.723668009042739868e-02 1.898866333067417145e-02 4.307384192943572998e-01 1.679822653532028198e-01 -2.269620001316070557e-01 -4.257806017994880676e-02 2.647905945777893066e-01 -6.651765108108520508e-02 3.758262097835540771e-02 -1.412720531225204468e-01 1.734077632427215576e-01 -2.544702589511871338e-01 -3.401901125907897949e-01 -5.768695473670959473e-02 -4.791352897882461548e-02 5.809734389185905457e-02 1.824161410331726074e-01 -1.140023320913314819e-01 -1.323472708463668823e-01
3.561523929238319397e-02 -1.726195067167282104e-01 2.478149347007274628e-02 -1.100918129086494446e-01 -1.018809527158737183e-01 -7.174681127071380615e-02 2.207254320383071899e-01 -1.300040036439895630e-01 -1.456124186515808105e-01 8.478016406297683716e-02 -1.129805818200111389e-01 -2.925779819488525391e-01 -2.316966950893402100e-01 3.000898361206054688e-01 1.422790810465812683e-02 4.135697484016418457e-01 1.362289637327194214e-01 -1.541334092617034912e-01 9.827079623937606812e-02 -2.338735014200210571e-01 -1.588499099016189575e-01 -1.350999325513839722e-01 3.125719726085662842e-01 2.118585109710693359e-01 4.878751933574676514e-03 -9.993757307529449463e-02 5.889340117573738098e-02 7.526733726263046265e-02 1.647217869758605957e-01 -2.750871777534484863e-01 4.168235138058662415e-02 -1.299475431442260742e-01
9.424219280481338501e-02 -2.634436190128326416e-01 -8.686450868844985962e-02 -2.102428972721099854e-01 -1.413190662860870361e-01 -9.858727455139160156e-02 -9.931016713380813599e-02 3.172865211963653564e-01 -1.910296827554702759e-01 1.609219163656234741e-01 1.548786759376525879e-01 -2.069368511438369751e-01 -9.600275009870529175e-02 3.965474292635917664e-02 -2.155207842588424683e-01 2.159386575222015381e-01 -1.633716821670532227e-01 -2.977529466152191162e-01 -1.055244356393814087e-01 -1.426188349723815918e-01 5.250395089387893677e-02 -9.155648201704025269e-02 -3.136099502444267273e-02 1.641200631856918335e-01 -1.054024547338485718e-01 -1.976882517337799072e-01 1.277764677070081234e-04 -1.794053465127944946e-01 4.061072468757629395e-01 1.152162849903106689e-01 2.042704373598098755e-01 9.217808395624160767e-02
1.294036512263119221e-03 -4.955719113349914551e-01 1.214693412184715271e-01 7.174344360828399658e-02 2.056727558374404907e-02 -1.295143067836761475e-01 7.896756380796432495e-02 2.205686420202255249e-01 3.077527582645416260e-01 -1.112852320075035095e-01 -1.803913414478302002e-01 -4.316464662551879883e-01 -1.446975469589233398e-01 5.259170383214950562e-02 -4.796156659722328186e-02 3.086515367031097412e-01 -7.945930957794189453e-02 -1.322776526212692261e-01 1.787052154541015625e-01 8.256925642490386963e-02 -5.253496393561363220e-02 -9.102436713874340057e-03 2.000488527119159698e-02 6.821065396070480347e-02 -4.576132073998451233e-02 1.882826094515621662e-03 7.435222715139389038e-02 1.325303912162780762e-01 -4.455792158842086792e-02 -7.885516434907913208e-02 3.145873248577117920e-01 -1.112537309527397156e-01
1.228431388735771179e-01 -2.554718255996704102e-01 -4.407646134495735168e-02 -8.641929179430007935e-02 -3.131192550063133240e-02 3.311934322118759155e-02 2.479822039604187012e-01 3.229404687881469727e-01 -2.211061120033264160e-01 1.350199431180953979e-01 1.222052052617073059e-01 -1.546900421380996704e-01 1.622584611177444458e-01 8.890146762132644653e-02 -1.211248040199279785e-01 3.991042375564575195e-01 -1.999605596065521240e-01 -1.427802890539169312e-01 -9.056212753057479858e-02 -1.826983839273452759e-01 -9.182489663362503052e-02 1.061811484396457672e-02 3.726091235876083374e-02 1.095627769827842712e-01 2.070531249046325684e-02 -1.676983945071697235e-02 3.152799606323242188e-01 6.630165874958038330e-02 5.950994789600372314e-02 -1.283850967884063721e-01 3.932643234729766846e-01 1.585110872983932495e-01
1.087860614061355591e-01 -2.481113933026790619e-02 -5.672131106257438660e-02 -8.863855898380279541e-02 1.123810634016990662e-01 -1.935255229473114014e-01 1.494956910610198975e-01 3.173939883708953857e-03 -2.477710098028182983e-01 1.588059812784194946e-01 3.353495895862579346e-01 -2.455977797508239746e-01 -3.495231568813323975e-01 2.185456752777099609e-01 -1.157776564359664917e-01 3.464864194393157959e-01 1.339239776134490967e-01 -1.957802027463912964e-01 9.897982329130172729e-02 2.261475846171379089e-02 1.952399164438247681e-01 -1.641024947166442871e-01 -2.738415822386741638e-02 2.209032922983169556e-01 -1.874451935291290283e-01 1.470597088336944580e-02 4.356014542281627655e-03 1.890737563371658325e-01 1.791290044784545898e-01 -7.821231335401535034e-02 -1.848039627075195312e-01 1.288983672857284546e-01
1.660458445549011230e-01 -2.720138132572174072e-01 -6.538910092785954475e-04 -2.035415619611740112e-01 2.929050028324127197e-01 -3.461722135543823242e-01 2.720839679241180420e-01 -2.534419298171997070e-03 2.820067703723907471e-01 -2.438309974968433380e-02 -7.960484921932220459e-02 -8.069198578596115112e-02 -1.023091822862625122e-01 2.791310548782348633e-01 -6.931621581315994263e-02 -1.953884027898311615e-02 -1.280834227800369263e-01 -2.891155183315277100e-01 -1.618752330541610718e-01 3.372441604733467102e-02 -1.320914328098297119e-01 -2.721846103668212891e-01 -1.236305907368659973e-01 -2.406561374664306641e-01 -1.878452152013778687e-01 -1.849520653486251831e-01 9.145503863692283630e-03 1.196526065468788147e-01 2.268335036933422089e-02 -3.288626670837402344e-02 1.150865331292152405e-01 -1.905379700474441051e-03
7.370099425315856934e-03 -2.878839075565338135e-01 -1.567799597978591919e-01 -9.311665780842304230e-04 2.109689265489578247e-01 -1.406600326299667358e-01 3.338133394718170166e-01 1.324029564857482910e-01 1.144498512148857117e-01 1.260209381580352783e-01 3.065086901187896729e-01 -8.636664599180221558e-02 -2.303002178668975830e-01 -9.099982678890228271e-02 6.734019517898559570e-02 4.048807621002197266e-01 -6.220153346657752991e-02 2.682802081108093262e-02 -2.615571022033691406e-01 -5.704703275114297867e-03 -2.620982825756072998e-01 -1.892397999763488770e-01 -1.803718656301498413e-01 -2.004202455282211304e-02 -1.524936258792877197e-01 -2.968441843986511230e-01 1.019982621073722839e-01 -6.085566803812980652e-02 1.044935360550880432e-02 2.286040224134922028e-02 7.437371648848056793e-03 -4.921781644225120544e-02
1.720837205648422241e-01 -2.545080184936523438e-01 -2.116542011499404907e-01 2.460835874080657959e-02 1.222365647554397583e-01 -8.727682381868362427e-02 2.598180472850799561e-01 3.959297016263008118e-02 -3.732261061668395996e-01 1.668987423181533813e-01 3.540368005633354187e-02 -2.610414028167724609e-01 -1.812936961650848389e-01 1.405027061700820923e-01 2.146272510290145874e-01 -2.369089517742395401e-03 5.475373566150665283e-02 -1.036179624497890472e-02 -5.423416197299957275e-02 1.964361518621444702e-01 9.501679986715316772e-02 -2.641780376434326172e-01 1.914575882256031036e-02 -4.047279804944992065e-02 -1.625974029302597046e-01 -3.717279732227325439e-01 1.566511243581771851e-01 2.447204291820526123e-01 1.567937619984149933e-02 -2.337104231119155884e-01 5.355572700500488281e-02 3.333648294210433960e-02
2.646217346191406250e-01 -1.969704031944274902e-01 -3.039416670799255371e-01 -1.520853340625762939e-01 4.191981628537178040e-02 -6.585402041673660278e-02 1.788231283426284790e-01 -5.164953414350748062e-03 -2.667741179466247559e-01 5.459864437580108643e-02 -8.844776451587677002e-02 -2.242383062839508057e-01 -3.134167194366455078e-01 2.119150310754776001e-01 -3.003444056957960129e-03 5.164010077714920044e-02 2.238670140504837036e-01 5.749888345599174500e-02 -1.998115926980972290e-01 1.551151424646377563e-01 9.490392357110977173e-02 -2.610976696014404297e-01 -8.567749708890914917e-02 3.020623326301574707e-01 -8.475837856531143188e-02 -3.599979355931282043e-02 1.459622830152511597e-01 2.367067933082580566e-01 1.245001927018165588e-01 -2.384457737207412720e-01 6.035163998603820801e-02 -6.720831990242004395e-02
2.214795202016830444e-01 -7.606591284275054932e-02 9.211574494838714600e-02 -1.845160871744155884e-01 7.517817616462707520e-02 -5.304611846804618835e-02 1.745502799749374390e-01 1.584818065166473389e-01 -1.424037963151931763e-01 2.734971642494201660e-01 -1.072202250361442566e-01 -1.564272642135620117e-01 -4.282804429531097412e-01 1.310727000236511230e-01 -1.403799057006835938e-01 3.263887716457247734e-03 -3.698095977306365967e-01 -2.176057398319244385e-01 1.018755510449409485e-02 1.932797580957412720e-01 -1.829512566328048706e-01 -2.869073860347270966e-02 -1.376910060644149780e-01 1.106146126985549927e-01 -2.802744805812835693e-01 -3.381072310730814934e-03 4.828555043786764145e-03 1.975910961627960205e-01 -1.715485155582427979e-01 2.123237848281860352e-01 3.368291631340980530e-02 8.292353898286819458e-02
6.777697801589965820e-02 -4.318728670477867126e-02 -2.876962721347808838e-01 7.474642246961593628e-02 -1.312610507011413574e-02 -8.472906053066253662e-02 2.719549238681793213e-01 -1.139180585741996765e-01 -2.076703459024429321e-01 6.667054444551467896e-02 4.061276018619537354e-01 -9.267345070838928223e-02 -9.381686151027679443e-02 9.721386432647705078e-02 9.410887211561203003e-02 9.337137639522552490e-02 5.273152142763137817e-02 -4.333770871162414551e-01 -4.007926210761070251e-02 2.762092053890228271e-01 1.853132247924804688e-02 -6.702903658151626587e-02 6.580179184675216675e-02 2.080734074115753174e-01 7.560072094202041626e-02 6.086095422506332397e-02 3.457897901535034180e-02 4.397001489996910095e-02 -7.893569767475128174e-02 -2.971318364143371582e-01 1.452103704214096069e-01 -3.238245546817779541e-01
1.939289718866348267e-01 -3.238020241260528564e-01 -1.465337276458740234e-01 9.004715085029602051e-02 9.726005792617797852e-02 -2.148303538560867310e-01 1.847184151411056519e-01 2.531097829341888428e-01 -1.424887329339981079e-01 -1.782777160406112671e-01 -4.377542436122894287e-02 -4.783019423484802246e-02 8.110035210847854614e-02 1.289137601852416992e-01 1.136278957128524780e-01 2.401228547096252441e-01 1.275180876255035400e-01 -2.066883444786071777e-01 -1.624899804592132568e-01 3.890157863497734070e-02 9.370938688516616821e-02 -1.393612753599882126e-02 -2.355856001377105713e-01 1.619487106800079346e-01 -1.933763325214385986e-01 1.658677011728286743e-01 1.278085410594940186e-01 4.474915564060211182e-01 -1.067564822733402252e-02 -1.800855696201324463e-01 1.561050862073898315e-01 9.002815186977386475e-02
3.422402143478393555e-01 -2.635704874992370605e-01 4.172973567619919777e-04 4.236001521348953247e-02 -8.644780516624450684e-02 9.618029743432998657e-02 8.808246999979019165e-02 1.333063840866088867e-01 1.425219327211380005e-02 4.817933589220046997e-02 2.698697894811630249e-02 -3.156149983406066895e-01 4.220423102378845215e-02 1.779285818338394165e-01 -1.900199502706527710e-01 3.707444965839385986e-01 1.730222553014755249e-01 -3.629045188426971436e-01 -2.639625072479248047e-01 1.147399283945560455e-02 -7.896153628826141357e-02 -1.594618111848831177e-01 -7.754200696945190430e-02 1.784796714782714844e-01 -1.205727085471153259e-01 6.494332104921340942e-02 3.306930065155029297e-01 1.009639948606491089e-01 -1.296652853488922119e-01 -1.391293946653604507e-02 5.316576361656188965e-02 1.936537586152553558e-02
2.963919341564178467e-01 -2.655384540557861328e-01 -4.395616427063941956e-02 9.836325049400329590e-02 1.092306524515151978e-02 2.736252173781394958e-02 1.062857359647750854e-01 2.931495606899261475e-01 -1.541241854429244995e-01 1.393531262874603271e-01 9.596452116966247559e-02 -6.484095752239227295e-02 5.559378489851951599e-02 3.002859950065612793e-01 -1.986437737941741943e-01 3.865012228488922119e-01 -9.459616988897323608e-02 -1.949001848697662354e-01 -1.740294396877288818e-01 -6.435885280370712280e-02 -1.854535639286041260e-01 -8.850283175706863403e-02 -2.466450333595275879e-01 1.936287283897399902e-01 2.530354447662830353e-02 1.822892427444458008e-01 2.136185318231582642e-01 1.572273969650268555e-01 3.984020650386810303e-02 -1.393202245235443115e-01 7.811328768730163574e-02 2.000098824501037598e-01
-4.609241336584091187e-02 -2.479472607374191284e-01 -3.452286422252655029e-01 -4.278720915317535400e-01 1.872864738106727600e-02 -1.135284006595611572e-01 2.742162644863128662e-01 -6.247592344880104065e-02 -1.413093209266662598e-01 1.328741461038589478e-01 -1.190950945019721985e-01 -2.672398984432220459e-01 -1.158941909670829773e-01 2.261414378881454468e-01 -9.874838590621948242e-02 9.775335341691970825e-02 -2.898610429838299751e-03 -1.193768084049224854e-01 -1.144039332866668701e-01 1.831902265548706055e-01 -1.318678706884384155e-01 -2.499909400939941406e-01 -1.917525976896286011e-01 3.012559115886688232e-01 -1.568697392940521240e-01 -4.123062640428543091e-02 5.536236613988876343e-02 -9.073475748300552368e-02 1.713802106678485870e-02 -1.677293032407760620e-01 1.591031253337860107e-02 9.964169934391975403e-03
6.950851529836654663e-02 -3.889168798923492432e-02 -6.040333956480026245e-02 -3.879729658365249634e-02 -1.208903491497039795e-01 -1.479159593582153320e-01 1.553802788257598877e-01 -1.025995388627052307e-01 -2.121165990829467773e-01 2.644291520118713379e-01 2.419079840183258057e-02 -3.195709288120269775e-01 -2.396513223648071289e-01 2.470061779022216797e-01 9.872195124626159668e-02 4.572831690311431885e-01 5.614681914448738098e-02 -3.338703513145446777e-01 1.594196818768978119e-02 3.410374745726585388e-02 1.128450185060501099e-01 -2.129208892583847046e-01 -1.445223093032836914e-01 8.671852201223373413e-02 4.133290797472000122e-02 -1.221500411629676819e-01 1.256254464387893677e-01 -2.712643891572952271e-02 -1.321066319942474365e-01 -2.452224344015121460e-01 3.228956460952758789e-02 -2.193686664104461670e-01
8.661496639251708984e-02 -3.071150183677673340e-01 -1.042467206716537476e-01 -1.060026958584785461e-01 1.489322166889905930e-03 8.954316377639770508e-02 2.529867887496948242e-01 1.465650051832199097e-01 -3.293818235397338867e-01 1.261018812656402588e-01 -7.178962975740432739e-02 -1.102207452058792114e-01 -2.755666971206665039e-01 1.130349785089492798e-01 -4.770769923925399780e-02 3.121307194232940674e-01 -2.153122425079345703e-01 -1.531346738338470459e-01 1.681763529777526855e-01 1.212147846817970276e-01 6.627605855464935303e-02 -1.951785385608673096e-01 -4.120507836341857910e-02 2.932121455669403076e-01 -3.037907648831605911e-03 4.192753136157989502e-02 -1.333883553743362427e-01 2.388065457344055176e-01 -4.266908019781112671e-02 1.511963200755417347e-03 -2.100224792957305908e-01 -2.949468195438385010e-01
2.154956609010696411e-01 -1.303438544273376465e-01 3.059562481939792633e-02 8.579180389642715454e-02 1.385699510574340820e-01 -1.026949360966682434e-01 2.328246682882308960e-01 -3.505836799740791321e-02 -7.159727066755294800e-02 -4.570431075990200043e-03 -2.354428917169570923e-01 -2.793112397193908691e-01 -3.450742736458778381e-02 3.133316040039062500e-01 -2.146265804767608643e-01 7.921104133129119873e-02 -8.283937722444534302e-02 -4.159590303897857666e-01 -1.157482191920280457e-01 -2.021883875131607056e-01 -1.657145172357559204e-01 -2.917547523975372314e-02 -2.801651833578944206e-03 -4.302323237061500549e-02 -3.133180439472198486e-01 7.917965203523635864e-02 1.839359998703002930e-01 -5.497325956821441650e-02 3.052791357040405273e-01 -2.053586989641189575e-01 9.477126598358154297e-02 -5.305816233158111572e-02
2.670273482799530029e-01 -2.974492907524108887e-01 8.897343277931213379e-02 -9.518472850322723389e-02 -1.134071126580238342e-02 -6.006267853081226349e-03 1.766950786113739014e-01 3.113244771957397461e-01 1.802625954151153564e-01 -1.981080323457717896e-01 -2.570393979549407959e-01 -1.295186877250671387e-01 -1.559937000274658203e-02 2.334825396537780762e-01 -1.069561690092086792e-01 1.770779937505722046e-01 -5.626549944281578064e-02 -2.446596771478652954e-01 2.894885372370481491e-03 1.617988198995590210e-01 -4.234901964664459229e-01 -1.215320602059364319e-01 -1.357426866888999939e-02 1.790630370378494263e-01 -4.417449235916137695e-02 -2.651890814304351807e-01 -3.255797550082206726e-02 -3.823943063616752625e-02 -5.245575681328773499e-02 5.238083377480506897e-02 2.166274636983871460e-01 8.338972693309187889e-04
7.751376181840896606e-02 -1.967824101448059082e-01 -5.853471346199512482e-03 1.146784871816635132e-01 2.215368449687957764e-01 -4.620301723480224609e-02 1.404758989810943604e-01 -1.130651906132698059e-01 -3.335729241371154785e-02 -1.389756500720977783e-01 2.145192623138427734e-01 -8.820663392543792725e-02 -4.018517136573791504e-01 3.219765424728393555e-01 2.389431595802307129e-01 1.253242604434490204e-02 -1.956100761890411377e-01 -1.245798394083976746e-01 -1.995386034250259399e-01 2.456183284521102905e-01 1.377908885478973389e-01 -1.536007970571517944e-01 3.138404712080955505e-02 1.035047173500061035e-01 -2.543499469757080078e-01 -2.397828251123428345e-01 -1.386368274688720703e-01 9.397627413272857666e-02 2.728564292192459106e-02 2.569838985800743103e-02 3.137253522872924805e-01 -5.870978534221649170e-02
8.555432409048080444e-02 1.823318004608154297e-01 -2.042977958917617798e-01 -1.417483091354370117e-01 1.410101056098937988e-01 -1.956721954047679901e-02 3.612883687019348145e-01 -6.600955873727798462e-02 -2.425066679716110229e-01 1.017207801342010498e-01 -4.665557667613029480e-02 -5.233140662312507629e-02 -4.144468009471893311e-01 4.249344468116760254e-01 -1.623353958129882812e-01 2.040471136569976807e-01 -2.988427132368087769e-02 -1.724205315113067627e-01 5.394282564520835876e-02 1.567869037389755249e-01 -1.132258251309394836e-01 -1.030871048569679260e-01 -8.228122442960739136e-02 1.539894193410873413e-01 -2.369002997875213623e-01 -8.360876142978668213e-02 1.709332168102264404e-01 7.537417113780975342e-02 1.510140299797058105e-01 2.994690462946891785e-02 3.115588426589965820e-02 -1.154495999217033386e-01
1.732571870088577271e-01 -3.608283698558807373e-01 -7.149932906031608582e-03 -1.481611132621765137e-01 4.326997995376586914e-01 -1.449948102235794067e-01 2.993698716163635254e-01 -1.812167838215827942e-02 1.773348599672317505e-01 3.433652967214584351e-02 -7.294293493032455444e-02 -1.586571037769317627e-01 4.990433529019355774e-02 1.641281843185424805e-01 -3.155072033405303955e-02 1.221458762884140015e-01 -1.144960299134254456e-01 -1.875276863574981689e-01 -1.337582916021347046e-01 3.756955862045288086e-01 -2.065844647586345673e-02 -2.464110702276229858e-01 -1.427761912345886230e-01 -7.782899588346481323e-02 -1.364384740591049194e-01 -8.089351654052734375e-02 -2.188285626471042633e-02 1.749844104051589966e-01 4.942939430475234985e-02 9.824482351541519165e-02 1.681585609912872314e-01 -1.399409025907516479e-01
-1.006754562258720398e-01 -1.349973082542419434e-01 1.997329294681549072e-01 -2.521630227565765381e-01 7.594484090805053711e-02 -2.932983636856079102e-01 1.267469376325607300e-01 -1.349304169416427612e-01 -4.084331095218658447e-01 1.363056991249322891e-02 1.595868468284606934e-01 -2.010733932256698608e-01 5.958883091807365417e-02 9.512932598590850830e-02 7.314378768205642700e-02 1.896248757839202881e-01 -7.193670421838760376e-02 5.479812994599342346e-02 1.733950227499008179e-01 1.408458203077316284e-01 -1.540191769599914551e-01 -5.930946767330169678e-02 -4.860366135835647583e-02 1.526961028575897217e-01 -3.055500984191894531e-01 -1.095126122236251831e-01 2.826071903109550476e-02 1.706382334232330322e-01 2.128514051437377930e-01 -2.224005460739135742e-01 3.218462765216827393e-01 -1.032789498567581177e-01
1.675081998109817505e-02 -1.478644311428070068e-01 -1.303668320178985596e-01 -8.924244344234466553e-02 -9.414236247539520264e-02 -6.119484826922416687e-02 1.390168368816375732e-01 1.089104637503623962e-01 -2.152453064918518066e-01 -2.315965741872787476e-01 -2.472157329320907593e-01 -6.858335435390472412e-02 9.099013358354568481e-02 1.561753898859024048e-01 -2.679156363010406494e-01 2.996528446674346924e-01 -3.737278282642364502e-01 -2.804880440235137939e-01 -2.135905176401138306e-01 -7.347072660923004150e-02 -1.798430271446704865e-02 -4.018495082855224609e-01 1.145532801747322083e-01 9.509465098381042480e-02 -6.136087904451414943e-06 6.683418899774551392e-02 -1.658584475517272949e-01 1.240045726299285889e-01 7.677613198757171631e-02 1.202130597084760666e-02 1.974555850028991699e-01 -5.793208628892898560e-02
1.804443597793579102e-01 -2.482084184885025024e-01 1.294245594181120396e-03 -1.795474886894226074e-01 1.283131092786788940e-01 -7.703011482954025269e-02 1.095653474330902100e-01 6.363496929407119751e-02 -4.161317646503448486e-01 1.334779858589172363e-01 1.038766652345657349e-01 -2.182045392692089081e-02 -7.934089750051498413e-02 1.400468349456787109e-01 1.306386850774288177e-02 3.671692013740539551e-01 -1.368430554866790771e-01 -9.388820827007293701e-02 -1.693565994501113892e-01 1.530509069561958313e-02 -5.405003949999809265e-02 2.761637978255748749e-02 -7.250756025314331055e-02 -8.631840348243713379e-02 1.163884066045284271e-02 -8.633302152156829834e-02 6.873366981744766235e-02 3.517649893183261156e-04 -2.148016244173049927e-01 1.173054426908493042e-01 5.398642420768737793e-01 1.883743852376937866e-01
1.290428638458251953e-01 -2.704985737800598145e-01 -1.521696746349334717e-01 2.606598660349845886e-02 2.168470770120620728e-01 -1.544668823480606079e-01 2.420016676187515259e-01 8.779669553041458130e-02 1.371531337499618530e-01 9.434913098812103271e-02 3.567935526371002197e-01 -1.546913683414459229e-01 -1.192592233419418335e-01 -1.211002394556999207e-01 -5.149316042661666870e-02 1.386448591947555542e-01 -3.240943849086761475e-01 -9.394425153732299805e-02 -2.959538996219635010e-01 -7.688261568546295166e-02 -2.314953356981277466e-01 -8.145771920680999756e-02 -9.180363267660140991e-02 3.322000801563262939e-01 -1.921815425157546997e-01 -1.453674584627151489e-01 7.754779607057571411e-02 1.686523705720901489e-01 8.195042610168457031e-03 -5.666318163275718689e-02 1.330485045909881592e-01 -1.400242149829864502e-01
2.298494428396224976e-01 -3.119360208511352539e-01 -6.215335335582494736e-03 -8.967684954404830933e-02 -1.761065982282161713e-02 4.133648052811622620e-02 5.671114474534988403e-02 2.620779275894165039e-01 -1.096348389983177185e-01 1.420023888349533081e-01 2.451886683702468872e-01 -1.255889236927032471e-01 -9.758697822690010071e-03 3.362129628658294678e-01 -2.319125086069107056e-01 2.613799273967742920e-01 -3.842389583587646484e-02 -2.177125662565231323e-01 -4.628252238035202026e-02 -1.994714587926864624e-01 -1.183674558997154236e-01 7.084500044584274292e-02 -1.281283330172300339e-02 -6.614566594362258911e-02 -2.092335969209671021e-01 7.854711264371871948e-02 2.687308490276336670e-01 -4.321957752108573914e-02 1.669317781925201416e-01 -1.383803635835647583e-01 3.667590618133544922e-01 6.795324385166168213e-02
6.443491578102111816e-02 -1.157767549157142639e-01 -1.597857326269149780e-01 -1.899519413709640503e-01 -1.668731123208999634e-01 -1.387591958045959473e-01 2.330012917518615723e-01 1.150363087654113770e-01 -3.162698149681091309e-01 1.198617443442344666e-01 1.357456892728805542e-01 -2.035766243934631348e-01 -2.924077212810516357e-01 -1.275950521230697632e-01 6.355935335159301758e-02 3.321471214294433594e-01 -3.234398365020751953e-02 -2.059321701526641846e-01 3.880041837692260742e-01 -1.396422088146209717e-01 -8.993196487426757812e-02 -5.762874614447355270e-03 3.529325127601623535e-02 2.005345076322555542e-01 -1.838039457798004150e-01 8.225549757480621338e-02 8.588431775569915771e-02 5.192803964018821716e-02 2.186632454395294189e-01 -1.066962108016014099e-01 2.065629214048385620e-01 1.511508505791425705e-02
2.395334839820861816e-01 -3.246040046215057373e-01 -9.804915636777877808e-02 7.483447343111038208e-02 1.030439138412475586e-02 1.919295452535152435e-02 -2.467077225446701050e-02 1.678031384944915771e-01 -2.817473411560058594e-01 1.920169442892074585e-01 -2.627115510404109955e-02 -1.299560815095901489e-01 -4.568321630358695984e-02 3.521983623504638672e-01 -1.707795411348342896e-01 3.750708699226379395e-01 -3.150279168039560318e-03 -2.075730413198471069e-01 -2.958263456821441650e-01 -8.397618681192398071e-02 -5.025206506252288818e-02 -1.497279256582260132e-01 -5.561343953013420105e-02 1.549643129110336304e-01 -1.018493920564651489e-01 1.004507020115852356e-01 2.752479016780853271e-01 -6.769713759422302246e-02 7.051809132099151611e-02 -7.301918417215347290e-02 2.360416203737258911e-01 8.034529536962509155e-02
1.518974006175994873e-01 -4.269587993621826172e-02 -2.106248773634433746e-02 -3.084860146045684814e-01 1.425264775753021240e-01 -8.241792023181915283e-02 1.556623578071594238e-01 -1.637213975191116333e-01 -3.404250741004943848e-01 1.199539080262184143e-01 -5.517807975411415100e-02 -2.334543317556381226e-01 -1.577006131410598755e-01 2.519973516464233398e-01 1.434676945209503174e-01 7.268649339675903320e-02 5.072798579931259155e-02 -1.597720533609390259e-01 -1.132333353161811829e-01 2.980763614177703857e-01 -9.586602449417114258e-02 -2.332958579063415527e-01 -1.070220097899436951e-01 1.156944930553436279e-01 -1.746909022331237793e-01 -4.100913405418395996e-01 2.056933939456939697e-02 -7.663071155548095703e-02 1.206536293029785156e-01 -1.750954687595367432e-01 9.256374090909957886e-02 1.493119150400161743e-01
9.761758893728256226e-02 -2.112736552953720093e-01 -1.197201088070869446e-01 4.053786862641572952e-03 2.004541754722595215e-01 -2.912808358669281006e-01 2.770748436450958252e-01 1.999632269144058228e-01 6.038334965705871582e-02 5.138732958585023880e-03 -5.075326934456825256e-02 -8.998177945613861084e-02 1.259155273437500000e-01 1.192490477114915848e-02 -5.204534903168678284e-02 1.978126019239425659e-01 3.132723271846771240e-03 -2.545797228813171387e-01 -1.561779230833053589e-01 -2.226235903799533844e-02 5.221064388751983643e-02 -3.673447966575622559e-01 -1.685839593410491943e-01 4.259451106190681458e-02 -4.505646228790283203e-01 1.886231601238250732e-01 -1.448612809181213379e-01 -3.423959389328956604e-02 3.374804183840751648e-02 -9.139303117990493774e-02 2.252953350543975830e-01 1.972743123769760132e-01
2.844175100326538086e-01 -5.386941507458686829e-02 1.094396337866783142e-01 -2.227313369512557983e-01 -1.756513863801956177e-02 -1.791918277740478516e-01 2.302116602659225464e-01 1.643618643283843994e-01 -9.685850143432617188e-02 -1.207859348505735397e-02 8.217725157737731934e-02 -2.360201925039291382e-01 -3.755998909473419189e-01 3.075171411037445068e-01 4.089836031198501587e-02 3.684710860252380371e-01 1.357675064355134964e-02 5.395350977778434753e-02 1.885713487863540649e-01 -5.666719377040863037e-02 1.097894832491874695e-01 -1.524576097726821899e-01 -1.503408253192901611e-01 -5.754375830292701721e-02 -1.887693405151367188e-01 -6.062579900026321411e-02 1.406766753643751144e-02 2.654776573181152344e-01 -2.397692948579788208e-01 -1.223271265625953674e-01 -1.255263574421405792e-02 1.069734618067741394e-01
1.479016393423080444e-01 -3.930738270282745361e-01 1.420549750328063965e-01 1.139606386423110962e-01 4.034675285220146179e-02 -3.120701014995574951e-02 -4.452377557754516602e-02 1.842516660690307617e-02 -1.080267056822776794e-01 -1.009246706962585449e-01 2.327122241258621216e-01 -2.125749923288822174e-02 -1.568753570318222046e-01 2.519765682518482208e-02 1.290871649980545044e-01 2.453089654445648193e-01 -1.048795729875564575e-01 -3.925643861293792725e-01 -1.567819118499755859e-01 1.698574125766754150e-01 -2.962686717510223389e-01 -1.236271336674690247e-01 9.007862210273742676e-02 3.274980187416076660e-01 -1.222944408655166626e-01 1.716458983719348907e-02 -1.465341448783874512e-01 -1.293532401323318481e-01 1.278394907712936401e-01 3.535072505474090576e-02 2.909600734710693359e-01 -1.196184381842613220e-01
-5.904614925384521484e-02 -4.343361854553222656e-01 -1.264750063419342041e-01 -3.020972758531570435e-02 8.188286423683166504e-02 -1.837124824523925781e-01 1.812541633844375610e-01 4.400961473584175110e-02 -1.392507106065750122e-01 -3.210800234228372574e-03 -9.299614280462265015e-02 -2.479901760816574097e-01 -2.699313759803771973e-01 1.867086887359619141e-01 -8.657871931791305542e-02 3.123931288719177246e-01 -1.259617954492568970e-01 -2.812701649963855743e-02 -2.020384818315505981e-01 2.250472158193588257e-01 -2.234618552029132843e-02 -3.462522849440574646e-02 1.787444949150085449e-01 2.562129795551300049e-01 -1.972238272428512573e-01 -6.112673878669738770e-02 -1.154730916023254395e-01 9.884033352136611938e-02 6.312828510999679565e-02 -5.840583145618438721e-02 -3.508049547672271729e-01 -9.869837760925292969e-02
1.388378292322158813e-01 -6.115014106035232544e-02 -2.114653885364532471e-01 7.182026654481887817e-02 1.263850480318069458e-01 -2.253513783216476440e-01 -6.727606058120727539e-02 1.365919560194015503e-01 2.436605691909790039e-01 1.135845407843589783e-01 -1.431794315576553345e-01 -2.954627573490142822e-02 -1.405171155929565430e-01 2.287994772195816040e-01 8.789950609207153320e-02 1.280529946088790894e-01 -2.751748859882354736e-01 -4.289606511592864990e-01 -1.707555912435054779e-02 -1.025119051337242126e-01 2.659211456775665283e-01 -6.929834187030792236e-02 -4.000091180205345154e-02 1.910196542739868164e-01 -1.024179160594940186e-01 -3.854211419820785522e-02 -1.069713085889816284e-01 6.804864853620529175e-02 4.829612746834754944e-02 -4.085983037948608398e-01 1.039077863097190857e-01 2.346099466085433960e-01
9.494619816541671753e-02 -3.215632736682891846e-01 -1.069862768054008484e-01 -3.935924544930458069e-02 2.759931087493896484e-01 -2.194014787673950195e-01 1.085936874151229858e-01 -1.094482541084289551e-01 9.418115764856338501e-02 -1.506539732217788696e-01 -2.257907986640930176e-01 4.482056945562362671e-03 -1.177426874637603760e-01 9.654714912176132202e-02 -4.302272573113441467e-02 2.362819910049438477e-01 -1.615443825721740723e-01 -1.035411059856414795e-01 -8.958538994193077087e-03 2.346320599317550659e-01 -2.411305606365203857e-01 -1.813225597143173218e-01 -3.558259457349777222e-02 -9.028528630733489990e-02 -3.793172538280487061e-02 1.056366562843322754e-01 8.710636198520660400e-02 2.264705002307891846e-01 2.754402458667755127e-01 9.695074707269668579e-02 4.622868299484252930e-01 -1.528927683830261230e-02
2.044878602027893066e-01 -3.754809796810150146e-01 -7.117271889001131058e-03 -1.104305982589721680e-01 -1.773262470960617065e-01 -3.713892400264739990e-02 1.037094369530677795e-01 3.212150633335113525e-01 -1.095799654722213745e-01 2.172445803880691528e-01 1.607480198144912720e-01 -1.638591736555099487e-01 1.396556347608566284e-01 3.872435390949249268e-01 -6.464911997318267822e-02 1.936914622783660889e-01 -4.349525645375251770e-02 -9.660360217094421387e-02 -1.184616535902023315e-01 -1.672830134630203247e-01 -3.030081093311309814e-02 -7.256916910409927368e-02 -5.813348293304443359e-02 1.738548045977950096e-03 -2.469945549964904785e-01 5.927436798810958862e-02 1.907139569520950317e-01 -1.420726180076599121e-01 1.569126248359680176e-01 -2.179636657238006592e-01 2.811212241649627686e-01 1.009969227015972137e-02
-7.041200250387191772e-02 -4.185703098773956299e-01 -1.529358476400375366e-01 -7.223069667816162109e-02 -1.853601336479187012e-01 -2.680183388292789459e-02 1.257797330617904663e-01 -7.688783854246139526e-02 -2.220963984727859497e-01 -1.006639301776885986e-01 -1.430431902408599854e-01 1.902106404304504395e-01 -2.540442943572998047e-01 8.731419220566749573e-03 1.235305443406105042e-01 2.938234806060791016e-01 -7.136798650026321411e-02 -2.398418635129928589e-01 1.231400743126869202e-01 1.483211368322372437e-01 -1.726329028606414795e-01 9.411560371518135071e-03 -1.628014957532286644e-03 2.628068029880523682e-01 -8.440504223108291626e-02 -4.782032966613769531e-02 1.502300798892974854e-01 2.210357636213302612e-01 1.952976584434509277e-01 -1.878239810466766357e-01 -2.016084641218185425e-02 -3.141875565052032471e-01
3.055329993367195129e-02 -2.046427577733993530e-01 -5.247166007757186890e-02 -1.960801035165786743e-01 -8.318822085857391357e-02 -1.419332027435302734e-01 4.169628322124481201e-01 3.282093256711959839e-02 -2.862126529216766357e-01 -5.297773052006959915e-03 -2.286784350872039795e-02 -1.172959133982658386e-01 -1.073979139328002930e-01 2.334201186895370483e-01 1.433092951774597168e-01 -6.163786165416240692e-03 4.919255897402763367e-02 -9.519795328378677368e-02 -3.447140753269195557e-02 2.969880700111389160e-01 -1.844140291213989258e-01 -2.095287442207336426e-01 -2.008078396320343018e-01 1.995127946138381958e-01 7.225480675697326660e-02 -4.108541607856750488e-01 2.568586468696594238e-01 2.306658029556274414e-02 -8.852544426918029785e-02 -4.679943248629570007e-02 1.124744415283203125e-01 9.510228037834167480e-02
1.212789863348007202e-01 -1.694002449512481689e-01 -3.003953099250793457e-01 -9.455797076225280762e-02 -1.462304592132568359e-01 1.898495256900787354e-01 3.226688504219055176e-01 -2.217479422688484192e-02 -7.624737173318862915e-02 -7.408870756626129150e-02 8.123254776000976562e-02 -2.317993938922882080e-01 -1.363085806369781494e-01 1.117246225476264954e-01 1.902645528316497803e-01 1.619777381420135498e-01 2.056988142430782318e-02 -3.726274892687797546e-02 9.119232743978500366e-02 7.820682227611541748e-02 -3.721301257610321045e-01 -4.405581206083297729e-02 -3.557597398757934570e-01 2.739318311214447021e-01 -1.193952932953834534e-01 -3.235324919223785400e-01 9.929408878087997437e-02 1.278291046619415283e-01 -2.690576715394854546e-03 -1.443317979574203491e-01 4.330328479409217834e-02 -6.433909386396408081e-02
1.743254363536834717e-01 -1.424821764230728149e-01 -4.316149652004241943e-02 -1.953426599502563477e-01 -2.064905911684036255e-01 4.239799454808235168e-02 1.263177543878555298e-01 1.387436836957931519e-01 -2.183725684881210327e-01 1.785083264112472534e-01 1.281015016138553619e-02 -1.669411957263946533e-01 -2.705098092555999756e-01 9.677066653966903687e-02 -1.385593861341476440e-01 5.435720682144165039e-01 -5.830981954932212830e-02 5.134566500782966614e-02 -2.039708569645881653e-02 -7.978088408708572388e-02 -6.091430410742759705e-02 -2.785917520523071289e-01 1.853647828102111816e-01 2.173540294170379639e-01 -2.273584455251693726e-01 -8.947140723466873169e-02 -2.453575283288955688e-02 1.068691611289978027e-01 1.196248605847358704e-01 -5.639625713229179382e-02 -1.221693232655525208e-01 -2.120637297630310059e-01
2.868770249187946320e-02 -5.326471328735351562e-01 -1.094231680035591125e-01 2.194761484861373901e-01 8.350311964750289917e-02 -2.075291611254215240e-02 1.973772197961807251e-01 6.755194813013076782e-02 5.383195355534553528e-02 -8.600527793169021606e-02 8.335109055042266846e-02 -2.069046497344970703e-01 -1.393980830907821655e-01 1.929485648870468140e-01 2.321542352437973022e-01 1.924055665731430054e-01 8.802075684070587158e-02 -2.470663934946060181e-01 1.461428254842758179e-01 -7.943608611822128296e-02 2.420112863183021545e-02 1.863208264112472534e-01 -1.277739834040403366e-02 3.820976316928863525e-01 -6.481078267097473145e-02 -5.915172398090362549e-02 -6.686133891344070435e-02 1.930603235960006714e-01 -1.684657931327819824e-01 4.863158985972404480e-02 1.943611204624176025e-01 -2.972982637584209442e-02
3.220579922199249268e-01 -2.202036082744598389e-01 -8.024046197533607483e-03 -1.639109253883361816e-01 5.955807119607925415e-02 -1.939627677202224731e-01 2.859416902065277100e-01 3.272186815738677979e-01 9.640064835548400879e-02 -2.876228988170623779e-01 2.279889583587646484e-02 -2.014935016632080078e-01 3.194588422775268555e-02 1.872097998857498169e-01 -3.118596039712429047e-02 2.519343495368957520e-01 -1.935229748487472534e-01 -1.980486810207366943e-01 -8.170162886381149292e-02 1.369334906339645386e-01 -1.245636567473411560e-01 -4.169150441884994507e-02 5.548478662967681885e-02 1.306780278682708740e-01 -1.611394733190536499e-01 -2.076377272605895996e-01 -1.610812246799468994e-01 7.021160423755645752e-02 -1.945326328277587891e-01 1.040526479482650757e-01 2.485191375017166138e-01 8.547360450029373169e-02
-4.129274282604455948e-03 -7.018335163593292236e-02 -2.160929702222347260e-02 -1.893473267555236816e-01 -4.847316071391105652e-03 -2.369511723518371582e-01 3.687555789947509766e-01 6.602320820093154907e-02 -2.848398685455322266e-01 1.858859360218048096e-01 5.568489804863929749e-02 -4.025826975703239441e-02 -2.184108346700668335e-01 -1.726411981508135796e-03 -1.388146169483661652e-02 3.125739395618438721e-01 5.579286813735961914e-02 -1.083242818713188171e-01 3.525334596633911133e-01 -1.582560539245605469e-01 -3.302358388900756836e-01 -1.567501425743103027e-01 8.064757101237773895e-03 1.228074803948402405e-01 -2.261450439691543579e-01 -5.337820202112197876e-02 5.633727088570594788e-02 1.226817741990089417e-01 1.026131436228752136e-01 -1.565966010093688965e-01 2.705720663070678711e-01 -5.288531258702278137e-02
2.228251993656158447e-01 -1.175635010004043579e-01 -1.908928900957107544e-01 -2.860899269580841064e-02 -2.706597559154033661e-02 -2.502548098564147949e-01 1.411451399326324463e-02 7.784971967339515686e-03 4.253053665161132812e-02 1.557046920061111450e-01 9.170414507389068604e-02 -1.142978668212890625e-01 -2.467381060123443604e-01 2.472415417432785034e-01 1.895579546689987183e-01 1.419450193643569946e-01 -8.434052765369415283e-02 -4.758184254169464111e-01 9.030485898256301880e-02 -8.089386671781539917e-02 6.401390582323074341e-02 -3.873264491558074951e-01 1.740450710058212280e-01 3.642106428742408752e-02 6.437677145004272461e-02 2.442543208599090576e-01 2.339622750878334045e-02 2.461723387241363525e-01 4.791326075792312622e-02 -1.964020133018493652e-01 1.844315417110919952e-02 9.959372133016586304e-02
-5.623787292279303074e-04 -2.756950259208679199e-01 1.767393201589584351e-01 -2.913506329059600830e-01 -7.209061086177825928e-02 -3.229516148567199707e-01 7.141714543104171753e-02 2.138767577707767487e-02 -1.237863078713417053e-01 6.618014723062515259e-02 -2.393793612718582153e-01 -2.006763070821762085e-01 -1.156262308359146118e-01 1.847726404666900635e-01 3.563741594552993774e-02 3.068934567272663116e-02 1.292247772216796875e-01 -1.664401292800903320e-01 2.022572755813598633e-01 2.820737957954406738e-01 -1.633863151073455811e-02 -1.860144436359405518e-01 -5.226717516779899597e-02 3.936126362532377243e-03 -2.932598292827606201e-01 -3.965392410755157471e-01 1.193418428301811218e-01 8.178932219743728638e-02 1.463808566331863403e-01 -1.550140082836151123e-01 1.165572255849838257e-01 1.045745518058538437e-02
1.231195554137229919e-01 -1.382741630077362061e-01 -1.668105423450469971e-01 -1.674375534057617188e-01 -1.314357966184616089e-01 -1.502982079982757568e-01 1.109803989529609680e-01 7.971449941396713257e-02 -4.597720801830291748e-01 -4.742252454161643982e-02 -1.862625330686569214e-01 -8.547482639551162720e-02 -1.302071213722229004e-01 1.673295348882675171e-01 1.267485916614532471e-01 2.467099130153656006e-01 1.870537549257278442e-01 -1.512019932270050049e-01 1.292567551136016846e-01 3.116188049316406250e-01 -1.385230422019958496e-01 -2.963577806949615479e-01 -1.696954667568206787e-01 -1.027205809950828552e-01 -8.074034750461578369e-02 -1.936645209789276123e-01 6.227530073374509811e-03 -3.731912747025489807e-02 -5.614839121699333191e-02 -1.297790110111236572e-01 2.246941626071929932e-01 1.995828300714492798e-01
2.006632685661315918e-01 -3.412122130393981934e-01 1.781857162714004517e-01 -4.137141406536102295e-01 1.082463115453720093e-01 -1.617607474327087402e-01 2.272679358720779419e-01 -7.529173791408538818e-02 -4.155918583273887634e-02 -7.099026814103126526e-03 -8.079502731561660767e-03 -3.761343285441398621e-02 1.113484501838684082e-01 -4.303276166319847107e-02 9.906102716922760010e-02 2.446953505277633667e-01 2.598129510879516602e-01 -2.285003662109375000e-01 9.149086475372314453e-02 9.015616774559020996e-02 -3.659209609031677246e-02 -2.537190914154052734e-01 -3.050778210163116455e-01 6.136142462491989136e-02 -1.800307482481002808e-01 -2.808513939380645752e-01 -9.330831468105316162e-03 -3.269335627555847168e-02 1.317353993654251099e-01 -3.256335482001304626e-02 5.075798556208610535e-02 1.606224179267883301e-01
-5.583964753895998001e-03 -6.913378834724426270e-02 -1.369950920343399048e-01 -2.922536432743072510e-01 2.635455727577209473e-01 -2.264263182878494263e-01 2.100082933902740479e-01 2.589775025844573975e-01 4.664598405361175537e-02 7.972880452871322632e-02 2.281360179185867310e-01 -2.746424674987792969e-01 -1.488479226827621460e-01 2.911139130592346191e-01 1.180940940976142883e-01 1.202219277620315552e-01 -3.944857418537139893e-02 -3.767095804214477539e-01 1.510333418846130371e-01 -2.308937162160873413e-02 -1.379229128360748291e-01 -7.812810363247990608e-04 2.348494343459606171e-02 -1.719917170703411102e-02 -1.910198777914047241e-01 2.298578154295682907e-03 2.457428127527236938e-01 2.692912220954895020e-01 -5.614525452256202698e-02 1.650553643703460693e-01 1.585872285068035126e-02 -3.274863958358764648e-02
-4.365313425660133362e-02 -2.331883609294891357e-01 -1.123740300536155701e-01 -2.456098049879074097e-01 -1.189593970775604248e-02 -1.118670180439949036e-01 4.709319025278091431e-02 -1.693302392959594727e-01 -2.203989326953887939e-01 1.246326863765716553e-01 -5.113452672958374023e-03 -2.609292268753051758e-01 -2.957994639873504639e-01 2.136133015155792236e-01 9.066385030746459961e-02 4.386725425720214844e-01 2.239292673766613007e-02 -1.290118396282196045e-01 2.611414194107055664e-01 -1.052257120609283447e-01 -1.202751770615577698e-01 -1.123386919498443604e-01 3.713283687829971313e-02 2.971362769603729248e-01 -1.596039235591888428e-01 -5.429480597376823425e-02 6.684400886297225952e-02 1.631746292114257812e-01 1.281369775533676147e-01 -2.194458544254302979e-01 4.471257701516151428e-02 -1.481911242008209229e-01
3.117677271366119385e-01 -3.786310553550720215e-01 -1.769701987504959106e-01 7.571023702621459961e-02 -9.827764332294464111e-02 -2.099489867687225342e-01 3.092528507113456726e-02 1.365995556116104126e-01 -1.357503980398178101e-01 -2.360954731702804565e-01 -4.442590102553367615e-02 -2.011511474847793579e-01 -7.263867557048797607e-02 1.072776466608047485e-01 -1.000698097050189972e-02 -2.381570637226104736e-02 -4.012339189648628235e-02 -2.433278709650039673e-01 -1.278820186853408813e-01 1.789816766977310181e-01 -2.836681306362152100e-01 -5.402599344961345196e-04 2.888982370495796204e-02 2.324597686529159546e-01 -3.359806239604949951e-01 6.244695279747247696e-03 -4.967364668846130371e-02 -1.352126747369766235e-01 2.255631238222122192e-01 -6.636074185371398926e-02 2.782900929450988770e-01 6.350438296794891357e-02
2.211794257164001465e-01 -2.667971551418304443e-01 7.309699058532714844e-02 -9.234642982482910156e-02 7.513397186994552612e-02 1.013039331883192062e-02 -8.453031629323959351e-02 2.584623098373413086e-01 1.224354431033134460e-01 -3.051837980747222900e-01 2.067370712757110596e-02 -1.220839321613311768e-01 -6.499642133712768555e-02 8.380315452814102173e-02 -1.585291922092437744e-01 1.792153567075729370e-01 8.392789214849472046e-02 -3.651739656925201416e-01 -6.255047768354415894e-02 1.515462994575500488e-01 -2.480210363864898682e-01 -1.665104925632476807e-01 4.529265314340591431e-02 -1.807925663888454437e-02 -2.940067648887634277e-01 -2.913013398647308350e-01 3.858444467186927795e-02 2.775496616959571838e-02 1.512391567230224609e-01 1.045014187693595886e-01 3.516578674316406250e-01 -6.685464084148406982e-02
1.836703121662139893e-01 -2.111150771379470825e-01 -2.969517111778259277e-01 -1.742804199457168579e-01 -1.304284185171127319e-01 7.842495292425155640e-02 4.850405752658843994e-01 -7.942447811365127563e-02 -1.506814658641815186e-01 -5.208720639348030090e-02 5.268364399671554565e-02 -2.621126174926757812e-01 -1.896256208419799805e-01 2.053323239088058472e-01 1.996249854564666748e-01 6.496367976069450378e-03 -3.622292354702949524e-02 -2.372384630143642426e-02 7.276614010334014893e-02 9.190867841243743896e-02 -3.423600494861602783e-01 -1.481806933879852295e-01 -1.730790436267852783e-01 2.853084206581115723e-01 -6.796908378601074219e-02 -5.202747881412506104e-02 5.020410567522048950e-02 4.711141809821128845e-02 -4.346136376261711121e-02 -3.261475637555122375e-02 1.543048024177551270e-01 -1.361149400472640991e-01
1.435524821281433105e-01 -2.090583294630050659e-01 -9.945938736200332642e-02 3.419148176908493042e-02 -6.316007673740386963e-02 1.009435206651687622e-01 2.188708037137985229e-01 1.460810452699661255e-01 1.073832958936691284e-01 3.148005306720733643e-01 2.708394266664981842e-02 4.597753286361694336e-02 -1.579808592796325684e-01 3.478027284145355225e-01 1.369591504335403442e-01 -5.539285764098167419e-02 -2.868562042713165283e-01 -2.396813221275806427e-02 3.382407501339912415e-02 3.347091972827911377e-01 -5.870851501822471619e-02 -4.065901339054107666e-01 1.112537384033203125e-01 -1.775582903064787388e-03 -3.508692681789398193e-01 1.286413520574569702e-02 -7.732725143432617188e-02 8.359744399785995483e-02 1.695729494094848633e-01 -8.285043388605117798e-02 -4.173969104886054993e-02 9.587549418210983276e-02
-2.570329606533050537e-01 -1.055339202284812927e-01 -1.127991899847984314e-01 -1.534809023141860962e-01 1.022329553961753845e-01 -2.062515467405319214e-01 3.077074289321899414e-01 -1.385559141635894775e-01 -1.965229064226150513e-01 2.753086388111114502e-01 1.728130280971527100e-01 -1.013150587677955627e-01 -9.833438694477081299e-02 4.420157149434089661e-02 -1.248773783445358276e-01 2.889557480812072754e-01 -3.318482637405395508e-02 -2.010786235332489014e-01 2.928251624107360840e-01 6.880876421928405762e-02 -2.239801436662673950e-01 -1.475733220577239990e-01 -5.059744231402873993e-03 2.496369928121566772e-01 -7.157105952501296997e-02 5.588733032345771790e-02 1.582040190696716309e-01 9.118225425481796265e-02 2.827063798904418945e-01 -1.474127471446990967e-01 2.115467339754104614e-01 9.322210215032100677e-03
1.019961535930633545e-01 3.175269439816474915e-02 -3.067640662193298340e-01 -4.813948869705200195e-01 4.836712405085563660e-02 -3.323975950479507446e-02 3.233709335327148438e-01 -1.231793016195297241e-01 -1.956941485404968262e-01 -1.062461268156766891e-02 1.117958202958106995e-01 -1.241372898221015930e-01 9.774927049875259399e-03 1.946881860494613647e-01 1.015785709023475647e-01 9.570391476154327393e-02 -8.850859850645065308e-02 -1.373371034860610962e-01 -6.159022077918052673e-02 2.494701892137527466e-01 -9.300915896892547607e-02 -1.314717531204223633e-01 -8.959370851516723633e-02 1.642990559339523315e-01 -2.140250355005264282e-01 -2.164022326469421387e-01 -1.688431650400161743e-01 -1.126403957605361938e-01 6.704049557447433472e-02 -2.734762728214263916e-01 2.038501203060150146e-01 8.608946949243545532e-02
-1.015492528676986694e-01 -3.718942701816558838e-01 -1.214546989649534225e-02 -4.802920296788215637e-02 -2.503908872604370117e-01 -1.718001440167427063e-02 7.632263004779815674e-02 1.791910231113433838e-01 8.186367899179458618e-02 -1.215335503220558167e-01 3.716994076967239380e-02 -2.122083902359008789e-01 -1.079722940921783447e-01 3.035429120063781738e-01 2.981352508068084717e-01 1.501021832227706909e-01 2.606382966041564941e-01 -1.631558388471603394e-01 2.471622973680496216e-01 -7.237938046455383301e-02 6.843960378319025040e-03 1.085299104452133179e-01 -7.151526212692260742e-02 3.674885928630828857e-01 -4.414318129420280457e-02 -2.134992554783821106e-02 5.327431485056877136e-02 2.819590568542480469e-01 7.669031620025634766e-02 -6.642977148294448853e-02 2.387238442897796631e-01 3.180020954459905624e-03
8.129511773586273193e-02 -3.017470836639404297e-01 6.196345388889312744e-02 1.143634915351867676e-01 7.062567025423049927e-02 6.522503495216369629e-02 8.350701630115509033e-02 -1.669033616781234741e-01 -7.067311555147171021e-02 -7.469782978296279907e-02 3.554157316684722900e-01 -1.430227309465408325e-01 -3.221915066242218018e-01 2.141057550907135010e-01 1.152381226420402527e-01 3.268367648124694824e-01 1.174775362014770508e-01 -3.174593448638916016e-01 2.654422223567962646e-01 1.523460149765014648e-01 4.417613521218299866e-02 -1.348549425601959229e-01 -1.518166214227676392e-01 1.015690937638282776e-01 2.378227002918720245e-02 9.118577465415000916e-03 -1.348851472139358521e-01 2.084315419197082520e-01 -1.185470521450042725e-01 -2.681584358215332031e-01 5.264059826731681824e-02 -3.841309621930122375e-02
5.369378486648201942e-04 -2.733305990695953369e-01 5.993288755416870117e-02 -1.460383087396621704e-01 -2.721641659736633301e-01 -7.584752887487411499e-02 7.163454592227935791e-02 1.781541407108306885e-01 -5.253696814179420471e-02 4.152088984847068787e-02 1.239390596747398376e-01 -1.570740789175033569e-01 -2.495909295976161957e-02 4.523415863513946533e-02 -6.183068081736564636e-02 2.606461644172668457e-01 2.209581062197685242e-02 -3.993069529533386230e-01 -7.349717896431684494e-03 -2.576831579208374023e-01 -1.118154823780059814e-01 -2.877862751483917236e-02 -1.423839926719665527e-01 2.406298518180847168e-01 -1.861722320318222046e-01 -2.585678100585937500e-01 -5.895348265767097473e-03 -1.299124807119369507e-01 3.987578451633453369e-01 2.243665307760238647e-01 1.199145019054412842e-01 6.837830692529678345e-02
2.536038458347320557e-01 -3.188947737216949463e-01 -1.056072935461997986e-01 -3.166923299431800842e-02 1.773159354925155640e-01 -1.035742759704589844e-01 2.474914789199829102e-01 3.285112231969833374e-02 3.884509205818176270e-02 -2.787155210971832275e-01 7.006908208131790161e-02 2.794346585869789124e-02 -3.149125576019287109e-01 -6.415738165378570557e-02 -6.870259344577789307e-02 3.232252299785614014e-01 -5.546985566616058350e-02 -3.177864551544189453e-01 -1.379426419734954834e-01 1.648725718259811401e-01 2.291935309767723083e-02 1.839749366044998169e-01 1.481410562992095947e-01 2.190072238445281982e-01 -1.108532622456550598e-01 -2.176385074853897095e-01 1.069414429366588593e-02 1.758813858032226562e-02 -8.382633328437805176e-02 -5.761525034904479980e-02 2.917973101139068604e-01 -9.921848773956298828e-02
2.254489064216613770e-01 -1.304957717657089233e-01 -2.246838212013244629e-01 -1.171849593520164490e-01 2.981158718466758728e-02 -4.745325446128845215e-02 5.673988163471221924e-02 -1.812212169170379639e-01 1.071715578436851501e-01 -1.738859266042709351e-01 2.983945608139038086e-01 1.672933623194694519e-02 1.093189790844917297e-01 2.815200686454772949e-01 2.037057578563690186e-01 2.763192355632781982e-01 -2.570586092770099640e-02 9.166955016553401947e-03 4.450134560465812683e-02 -1.454165019094944000e-02 -1.577722877264022827e-01 -3.427517712116241455e-01 1.009279415011405945e-01 1.988552808761596680e-01 -3.020279407501220703e-01 2.114152610301971436e-01 -1.915853936225175858e-03 2.471505105495452881e-01 -1.548766940832138062e-01 -9.211975336074829102e-02 1.516032516956329346e-01 2.028188258409500122e-01
2.454906553030014038e-01 -3.769986927509307861e-01 -2.636938393115997314e-01 8.940529823303222656e-02 7.624340057373046875e-02 -1.091533154249191284e-01 3.067514002323150635e-01 5.086115747690200806e-02 -3.240397572517395020e-02 -4.242800176143646240e-02 -5.796896666288375854e-02 -1.320428550243377686e-01 4.832517355680465698e-03 7.605721242725849152e-03 5.341526586562395096e-03 1.829850822687149048e-01 -2.086400054395198822e-02 -1.120570674538612366e-01 -3.661639988422393799e-01 -1.335964351892471313e-01 5.323794111609458923e-02 -1.566295921802520752e-01 -1.726288497447967529e-01 5.877587199211120605e-02 -2.149862647056579590e-01 -1.057820618152618408e-01 1.618918627500534058e-01 4.031089246273040771e-01 3.883295878767967224e-02 -1.705770790576934814e-01 7.728260010480880737e-02 2.004951536655426025e-01
3.142351210117340088e-01 -2.548722922801971436e-01 1.421980112791061401e-01 -1.269501596689224243e-01 -1.292974054813385010e-01 5.053574219346046448e-02 -8.577544242143630981e-03 1.937314420938491821e-01 -2.905722856521606445e-01 6.085795909166336060e-02 1.240210980176925659e-02 -2.932631373405456543e-01 -2.598178088665008545e-01 2.891565561294555664e-01 -6.396188586950302124e-02 3.406075835227966309e-01 -4.037091508507728577e-02 8.182025700807571411e-02 2.437973208725452423e-02 -5.498041957616806030e-02 1.365825682878494263e-01 -2.402440458536148071e-01 1.297812163829803467e-01 3.324689865112304688e-01 -1.801993101835250854e-01 4.974325929651968181e-05 -6.178280338644981384e-03 1.613165289163589478e-01 -1.018432807177305222e-02 -5.971549823880195618e-02 -8.899646997451782227e-02 -1.084102690219879150e-01
1.660074144601821899e-01 -3.584783971309661865e-01 -8.346509188413619995e-02 -6.721253693103790283e-02 2.723613977432250977e-01 -1.283022463321685791e-01 1.565279662609100342e-01 1.887723654508590698e-01 1.908954977989196777e-01 -1.365940272808074951e-01 -1.967370882630348206e-02 1.078446060419082642e-01 -2.039494663476943970e-01 1.494413614273071289e-01 6.776437163352966309e-02 3.651307523250579834e-01 -1.750953644514083862e-01 -2.085436582565307617e-01 -5.431720614433288574e-02 2.633104324340820312e-01 -2.399328202009201050e-01 9.384591132402420044e-02 1.406746059656143188e-01 4.914947971701622009e-02 -2.282067537307739258e-01 -1.625537127256393433e-01 -9.742912650108337402e-02 1.018055677413940430e-01 -2.147657424211502075e-01 -9.541501849889755249e-02 1.455032378435134888e-01 -5.427395924925804138e-02
3.208753168582916260e-01 -2.097033709287643433e-01 -2.349624186754226685e-01 -1.428503543138504028e-01 -4.987429827451705933e-02 -1.825306266546249390e-01 3.266225457191467285e-01 1.642279475927352905e-01 1.132808625698089600e-01 -2.902881503105163574e-01 -1.104378998279571533e-01 -2.870472669601440430e-01 1.081798691302537918e-02 2.596813440322875977e-01 5.781232938170433044e-02 2.164348661899566650e-01 -1.190391406416893005e-01 -1.384796053171157837e-01 -1.319272369146347046e-01 1.289735287427902222e-01 -6.665998697280883789e-02 -1.139713171869516373e-02 -9.109640493988990784e-03 -1.196245383471250534e-02 -1.314559578895568848e-01 -2.628610134124755859e-01 -1.165683418512344360e-01 -1.708694547414779663e-02 -1.902898699045181274e-01 1.682507395744323730e-01 2.479470819234848022e-01 1.110038813203573227e-02
2.648469805717468262e-01 -2.015801221132278442e-01 -5.104187875986099243e-03 5.742423981428146362e-02 2.299618273973464966e-01 -3.085919320583343506e-01 2.248201668262481689e-01 -7.221846282482147217e-02 1.132258325815200806e-01 4.312795400619506836e-02 -1.457792222499847412e-01 -1.464210003614425659e-01 1.851201355457305908e-01 1.290564686059951782e-01 -9.354469925165176392e-02 2.508508563041687012e-01 -2.769407629966735840e-01 -4.457334578037261963e-01 1.791802644729614258e-01 -1.348143517971038818e-01 1.530716754496097565e-02 -1.592401117086410522e-01 5.777434445917606354e-03 3.166323900222778320e-02 -2.187318950891494751e-01 1.213007643818855286e-01 8.134128898382186890e-02 -8.965738117694854736e-02 1.114830141887068748e-03 -2.334962040185928345e-02 2.658624649047851562e-01 3.646859526634216309e-02
2.376087754964828491e-01 -2.147387564182281494e-01 -2.345728874206542969e-01 1.177562475204467773e-01 -1.622011810541152954e-01 9.841023944318294525e-03 1.863166093826293945e-01 1.368976384401321411e-01 -1.525311022996902466e-01 -1.464477032423019409e-01 -1.324288249015808105e-01 -1.721258461475372314e-01 -5.554816499352455139e-02 5.349164083600044250e-02 3.177640214562416077e-02 3.325427174568176270e-01 -8.293224126100540161e-02 -2.368048727512359619e-01 -4.253766536712646484e-01 5.775871127843856812e-02 -1.146326586604118347e-01 -1.900701224803924561e-01 -2.143795788288116455e-01 1.657668035477399826e-03 -2.131361961364746094e-01 1.456776410341262817e-01 1.600905656814575195e-01 2.289313524961471558e-01 8.623581379652023315e-03 -1.067883744835853577e-01 1.507088541984558105e-01 1.338489353656768799e-01
3.189224600791931152e-01 -1.416077762842178345e-01 -3.257341980934143066e-01 -1.834017336368560791e-01 6.974745541810989380e-02 -5.671475455164909363e-02 2.394101023674011230e-01 1.003668084740638733e-02 -1.842268705368041992e-01 1.281917393207550049e-01 -2.135864347219467163e-01 -3.817619681358337402e-01 -2.293117195367813110e-01 1.302596479654312134e-01 6.318721175193786621e-02 2.084777057170867920e-01 1.024319678544998169e-01 2.723876200616359711e-02 -6.908819824457168579e-02 1.513281762599945068e-01 -1.270712465047836304e-01 -3.868439793586730957e-01 -6.591184437274932861e-02 1.325297951698303223e-01 7.140658050775527954e-02 -5.261727049946784973e-02 5.500512197613716125e-02 1.380296498537063599e-01 -4.101550579071044922e-02 -1.270606368780136108e-01 1.537678837776184082e-01 1.273918300867080688e-01
-9.118221700191497803e-02 -1.470006406307220459e-01 -5.940183997154235840e-02 -1.210877895355224609e-01 -1.218467429280281067e-01 4.021746292710304260e-02 2.505379319190979004e-01 2.561624348163604736e-02 1.953521519899368286e-01 -1.603941023349761963e-01 -8.905085176229476929e-02 1.406146436929702759e-01 -2.913295663893222809e-02 4.403437972068786621e-01 2.277177125215530396e-01 -7.800631970167160034e-02 -1.952477246522903442e-01 -1.910384595394134521e-01 1.613038480281829834e-01 -3.552950918674468994e-02 1.466570943593978882e-01 -3.779351115226745605e-01 -9.319577366113662720e-02 2.084014266729354858e-01 -2.515945136547088623e-01 -2.727972269058227539e-01 2.005396336317062378e-01 3.459286317229270935e-02 5.707390606403350830e-02 5.931005626916885376e-02 1.463212668895721436e-01 -4.515418782830238342e-02
3.336054980754852295e-01 -3.458605110645294189e-01 1.008038893342018127e-01 -1.454307883977890015e-01 -1.765504479408264160e-01 -3.656149283051490784e-02 2.096102982759475708e-01 -5.470763426274061203e-03 -1.017789915204048157e-01 1.970932483673095703e-01 1.291661150753498077e-02 1.318058092147111893e-02 8.347932994365692139e-02 3.864797949790954590e-01 -3.123484849929809570e-01 1.836232692003250122e-01 1.357975006103515625e-01 -2.929053306579589844e-01 3.955046087503433228e-02 1.903975568711757660e-02 -2.019459381699562073e-02 7.923182845115661621e-02 3.258388862013816833e-02 7.723500579595565796e-02 -7.406795024871826172e-02 -9.894797950983047485e-02 2.456462830305099487e-01 -1.490505337715148926e-01 1.056262329220771790e-01 -1.608358621597290039e-01 2.551573514938354492e-01 -6.560686975717544556e-02
1.164886541664600372e-02 -1.738541387021541595e-02 -3.406065702438354492e-02 -2.729084193706512451e-01 -1.669695973396301270e-01 4.861783981323242188e-02 3.992735445499420166e-01 -1.087557822465896606e-01 -9.121790528297424316e-03 -2.401185967028141022e-02 3.873860463500022888e-02 -9.698192030191421509e-02 -2.936388254165649414e-01 9.039700031280517578e-02 -6.583289802074432373e-02 1.957183778285980225e-01 9.633897989988327026e-02 -2.260559648275375366e-01 1.220653504133224487e-01 -1.382502913475036621e-01 -5.180704593658447266e-02 -2.217948883771896362e-01 -7.317084819078445435e-02 3.476238846778869629e-01 -1.215773373842239380e-01 -3.936560824513435364e-02 -4.349401220679283142e-02 4.045324325561523438e-01 6.137426942586898804e-02 -2.736247777938842773e-01 1.655784845352172852e-01 -1.159346774220466614e-01
1.858458220958709717e-01 -4.109790623188018799e-01 -9.579882770776748657e-02 -4.388131573796272278e-02 -1.020079553127288818e-01 -2.066534012556076050e-01 2.687479257583618164e-01 1.274997144937515259e-01 -1.504447907209396362e-01 6.859789043664932251e-02 2.119471877813339233e-02 1.054023876786231995e-01 -2.357567697763442993e-01 2.900813240557909012e-03 -1.608470827341079712e-02 2.166229039430618286e-01 -2.543267309665679932e-01 -5.851301550865173340e-02 -2.912747263908386230e-01 -2.451800107955932617e-01 5.768566951155662537e-02 2.693489193916320801e-01 -9.279527585022151470e-04 2.374877780675888062e-01 -4.144277051091194153e-02 -2.260878384113311768e-01 2.435932867228984833e-03 -9.538471698760986328e-02 4.672018811106681824e-02 -4.164189845323562622e-02 2.823835015296936035e-01 1.060999780893325806e-01
3.300088644027709961e-02 -1.939867883920669556e-01 -3.677713871002197266e-02 -4.999672994017601013e-02 1.837295144796371460e-01 5.630506575107574463e-02 -7.817159593105316162e-02 2.384284883737564087e-01 3.008130490779876709e-01 -1.837350241839885712e-02 7.404991239309310913e-02 -1.292169690132141113e-01 -2.414784282445907593e-01 2.232467830181121826e-01 -1.194215491414070129e-01 2.889371216297149658e-01 -2.255259454250335693e-01 -8.682183921337127686e-02 5.817044898867607117e-02 3.863069713115692139e-01 -9.350897371768951416e-02 -2.481146305799484253e-01 -1.930529065430164337e-02 -1.700489372014999390e-01 -1.280222982168197632e-01 1.562678217887878418e-01 1.082595586776733398e-01 1.881388723850250244e-01 -5.627261474728584290e-02 -2.671666145324707031e-01 2.559399604797363281e-01 -7.202150765806436539e-03
1.449922621250152588e-01 -1.426651179790496826e-01 -1.979437619447708130e-01 1.404793858528137207e-01 -2.874441444873809814e-02 2.834982872009277344e-01 1.985987871885299683e-01 1.916144043207168579e-01 1.088557392358779907e-01 1.766978949308395386e-01 1.057012006640434265e-01 -1.764451414346694946e-01 8.065291494131088257e-02 1.275016665458679199e-01 -1.521526128053665161e-01 5.164717435836791992e-01 4.592742305248975754e-03 -3.106099963188171387e-01 -1.264093667268753052e-01 -7.904985547065734863e-02 -1.570317298173904419e-01 -6.050671637058258057e-02 4.515632241964340210e-02 1.013890951871871948e-01 -1.510986089706420898e-01 1.427847146987915039e-01 2.149149179458618164e-01 1.206626445055007935e-01 1.410821080207824707e-01 -5.934706702828407288e-02 2.349812984466552734e-01 4.842330887913703918e-02
3.307248950004577637e-01 -4.096927344799041748e-01 -1.068423464894294739e-01 -2.460147067904472351e-02 -1.354484409093856812e-01 -8.440226316452026367e-02 7.683447748422622681e-02 1.443476229906082153e-01 -1.468320190906524658e-01 1.456577628850936890e-01 1.632967889308929443e-01 -1.130239516496658325e-01 8.441830426454544067e-02 2.985752522945404053e-01 -1.197116598486900330e-01 3.459664285182952881e-01 -8.628920465707778931e-02 -1.741665005683898926e-01 -1.752541512250900269e-01 -1.653957962989807129e-01 -7.408886402845382690e-02 7.016482949256896973e-02 -3.501201421022415161e-02 -1.492294296622276306e-02 -2.118880301713943481e-01 1.286092996597290039e-01 2.493054121732711792e-01 -1.459676772356033325e-01 1.171717196702957153e-01 -1.610751152038574219e-01 2.261079847812652588e-01 -5.121457204222679138e-02
7.558578252792358398e-02 -3.673216104507446289e-01 -4.772737622261047363e-02 1.613263934850692749e-01 -2.454585023224353790e-02 1.414268929511308670e-02 4.161660745739936829e-02 2.417274713516235352e-01 -1.576206386089324951e-01 -1.889189481735229492e-01 -3.196801245212554932e-02 -1.589075326919555664e-01 -1.963768601417541504e-01 1.074110940098762512e-01 5.181149579584598541e-03 1.887370347976684570e-01 -1.019965186715126038e-01 -2.985172271728515625e-01 -1.843097358942031860e-01 3.588992357254028320e-02 -2.823019325733184814e-01 -1.247578412294387817e-01 -4.548129439353942871e-02 1.758444122970104218e-02 -2.704892754554748535e-01 -1.461638808250427246e-01 -1.570100188255310059e-01 -1.237407848238945007e-01 2.127147316932678223e-01 -2.803581580519676208e-02 4.224306941032409668e-01 -7.841579616069793701e-02
2.818620800971984863e-01 -2.554373741149902344e-01 -1.342893838882446289e-01 -5.573260411620140076e-02 -1.511539816856384277e-01 -2.461907416582107544e-01 2.271973341703414917e-01 1.211587190628051758e-01 -1.962740570306777954e-01 3.398776054382324219e-02 -1.493484228849411011e-01 -2.118078321218490601e-01 3.424675762653350830e-02 -1.823775097727775574e-02 8.323600515723228455e-03 4.324425160884857178e-01 -5.599297210574150085e-02 -2.284126281738281250e-01 1.562796980142593384e-01 1.862358897924423218e-01 -2.879739403724670410e-01 -3.301545232534408569e-02 2.148655056953430176e-01 3.962353337556123734e-03 -6.859201192855834961e-02 -1.782478094100952148e-01 -9.532651305198669434e-02 -2.226279079914093018e-01 1.305888593196868896e-01 4.422850534319877625e-02 -1.462192833423614502e-01 9.406930953264236450e-02
1.643027365207672119e-01 4.521559923887252808e-02 -3.271913528442382812e-01 1.283163577318191528e-01 1.505803316831588745e-01 9.650538861751556396e-02 4.847720637917518616e-02 2.063096463680267334e-01 9.464894235134124756e-02 -5.779197067022323608e-02 1.287914067506790161e-01 2.350268065929412842e-01 -2.129200994968414307e-01 3.974444568157196045e-01 2.347810007631778717e-02 2.689502239227294922e-01 4.285556450486183167e-02 -1.154808253049850464e-01 7.217350602149963379e-02 1.046532467007637024e-01 -1.902503520250320435e-01 -3.392148995772004128e-03 6.946407258510589600e-02 2.420038282871246338e-01 -1.299331188201904297e-01 -1.946129649877548218e-01 -1.153512671589851379e-01 1.038100868463516235e-01 3.167722746729850769e-02 -2.953529655933380127e-01 6.133504211902618408e-02 3.293388485908508301e-01
1.298061013221740723e-01 -3.138760924339294434e-01 -3.579264506697654724e-02 5.673599988222122192e-02 1.617663651704788208e-01 -2.703557312488555908e-01 1.601028740406036377e-01 2.438603341579437256e-01 9.818462654948234558e-03 3.950222581624984741e-02 -1.430694311857223511e-01 2.976993098855018616e-02 9.282552450895309448e-02 -8.001251518726348877e-02 -8.255690336227416992e-02 2.809188663959503174e-01 -3.698870167136192322e-02 -4.809903800487518311e-01 -2.114583998918533325e-01 -1.750780344009399414e-01 4.202992469072341919e-02 -2.165881395339965820e-01 9.740318357944488525e-02 2.499275207519531250e-01 -4.874065890908241272e-02 5.055980384349822998e-02 -5.097189545631408691e-02 1.432122588157653809e-01 3.409377112984657288e-02 5.082686245441436768e-02 3.333533406257629395e-01 1.959774084389209747e-02
1.692799776792526245e-01 -1.516144424676895142e-01 -1.925913058221340179e-02 -2.220141291618347168e-01 1.290179342031478882e-01 -1.146431714296340942e-01 2.755985260009765625e-01 4.104498401284217834e-02 -2.265682816505432129e-01 8.363798260688781738e-02 2.371174842119216919e-02 -1.186177581548690796e-01 -2.170174717903137207e-01 5.190299823880195618e-02 4.837717488408088684e-02 1.974932998418807983e-01 -1.870067715644836426e-01 5.447922740131616592e-03 -2.603918015956878662e-01 -1.283431798219680786e-01 -2.940344437956809998e-02 -6.677299737930297852e-02 -2.420950084924697876e-01 1.012390628457069397e-01 -6.598097831010818481e-02 -1.292501091957092285e-01 1.944522410631179810e-01 8.243234455585479736e-02 -3.542302250862121582e-01 -1.062568575143814087e-01 4.789608120918273926e-01 4.329680651426315308e-02
6.740755587816238403e-02 -2.724209129810333252e-01 -1.526979904156178236e-04 -3.621610403060913086e-01 -1.127516925334930420e-01 -8.684945106506347656e-02 1.847694069147109985e-02 -5.139549449086189270e-02 -6.428839266300201416e-02 -8.225058764219284058e-02 1.618314385414123535e-01 -2.535610646009445190e-02 2.646336331963539124e-02 1.643105894327163696e-01 8.758889511227607727e-03 3.767304122447967529e-01 1.874787360429763794e-01 -2.329930216073989868e-01 -2.125298976898193359e-02 4.297397434711456299e-01 1.302166730165481567e-01 -5.766056850552558899e-02 -1.080105826258659363e-01 2.908124625682830811e-01 -1.841107904911041260e-01 -1.281559616327285767e-01 8.606551587581634521e-02 -2.961800433695316315e-02 -3.578378260135650635e-02 -2.859004437923431396e-01 1.619077622890472412e-01 2.218947000801563263e-02
1.219940260052680969e-01 -1.219906508922576904e-01 -1.525733321905136108e-01 3.554459288716316223e-02 -2.830616831779479980e-01 1.713842898607254028e-01 3.554738461971282959e-01 1.116229370236396790e-01 -3.325106203556060791e-02 1.063152332790195942e-03 5.376104637980461121e-02 9.808743000030517578e-02 -2.506640255451202393e-01 4.471860229969024658e-01 9.240145236253738403e-02 -2.680778689682483673e-02 9.114423394203186035e-02 -1.486329734325408936e-01 2.278328984975814819e-01 1.742856353521347046e-01 4.353992268443107605e-02 -1.905817538499832153e-01 -2.206908725202083588e-02 1.702989041805267334e-01 -2.323803305625915527e-01 -2.134677581489086151e-02 3.434483706951141357e-02 1.205196082592010498e-01 -1.399778109043836594e-02 -5.952835455536842346e-02 3.023980557918548584e-01 2.568269968032836914e-01
-2.720714733004570007e-02 -1.755013018846511841e-01 -3.359452784061431885e-01 -9.666079282760620117e-02 3.676621615886688232e-02 -1.055325567722320557e-01 -6.665193289518356323e-02 4.072916507720947266e-02 3.572267666459083557e-02 1.325667500495910645e-01 2.294025197625160217e-02 -2.130583971738815308e-01 -5.365927517414093018e-02 2.207347303628921509e-01 -2.025925219058990479e-01 1.903194636106491089e-01 7.191644608974456787e-02 -3.138507008552551270e-01 -3.236155807971954346e-01 -2.026394307613372803e-01 -2.331506758928298950e-01 -8.632880449295043945e-02 6.601691991090774536e-02 1.422106176614761353e-01 -1.105560213327407837e-01 -3.174124658107757568e-01 6.007557362318038940e-02 1.013507321476936340e-02 2.242643833160400391e-01 2.603830993175506592e-01 1.689628809690475464e-01 1.866614818572998047e-01
1.778667420148849487e-01 -3.820932209491729736e-01 -9.912897646427154541e-02 -1.107498705387115479e-01 -1.365463286638259888e-01 -9.450355917215347290e-02 2.206859365105628967e-02 1.775719374418258667e-01 -2.238055914640426636e-01 1.720368713140487671e-01 1.511470228433609009e-01 -3.252947703003883362e-02 7.741130888462066650e-02 3.125267326831817627e-01 -2.225004583597183228e-01 2.847687304019927979e-01 -1.032375618815422058e-01 -1.690560579299926758e-01 -1.788251660764217377e-02 -1.055158898234367371e-01 -4.613162577152252197e-02 -4.148595780134201050e-02 -4.923471435904502869e-02 -2.967452444136142731e-02 -2.420854866504669189e-01 1.161134541034698486e-01 2.847320437431335449e-01 -1.567441374063491821e-01 2.011248618364334106e-01 -2.193818688392639160e-01 2.797951698303222656e-01 -1.970264874398708344e-02
-1.940148025751113892e-01 -2.913308143615722656e-01 1.209255214780569077e-02 -2.086306959390640259e-01 -5.612062662839889526e-02 5.523705482482910156e-02 1.604829877614974976e-01 -4.505926370620727539e-02 -1.101301610469818115e-01 -1.765526235103607178e-01 1.269305199384689331e-01 5.446772277355194092e-02 -3.586847484111785889e-01 2.272233068943023682e-01 1.859930604696273804e-01 2.674600481986999512e-01 -7.703575491905212402e-02 -2.382471114397048950e-01 8.893390744924545288e-02 9.098975360393524170e-02 -2.084724605083465576e-01 -2.852898836135864258e-01 -1.869943141937255859e-01 1.839173138141632080e-01 3.662833943963050842e-02 -2.525853216648101807e-01 -2.000482380390167236e-01 2.004135996103286743e-01 -1.188689172267913818e-01 1.562252081930637360e-02 3.344905003905296326e-02 -1.329971700906753540e-01
2.527496516704559326e-01 -1.347778886556625366e-01 -2.633002102375030518e-01 -4.564596116542816162e-01 1.754125654697418213e-01 1.166821047663688660e-01 6.862749159336090088e-02 2.437587082386016846e-01 -9.041734784841537476e-02 5.015218630433082581e-02 -1.576424390077590942e-01 -1.170826181769371033e-01 2.096618525683879852e-02 1.291818320751190186e-01 1.657245457172393799e-01 1.440883129835128784e-01 -5.212795734405517578e-02 -4.955546259880065918e-01 -1.175718568265438080e-02 2.194244414567947388e-01 3.055418469011783600e-02 -8.568117767572402954e-02 3.657261282205581665e-02 -3.417332656681537628e-03 -1.050188615918159485e-01 -1.412130147218704224e-01 -4.661350697278976440e-02 5.706620216369628906e-02 -2.151896655559539795e-01 -3.735987842082977295e-02 1.621465086936950684e-01 -2.366640046238899231e-02
2.554671764373779297e-01 -1.328481137752532959e-01 1.019423753023147583e-01 -3.202535510063171387e-01 1.080256029963493347e-01 -1.652670204639434814e-01 2.175661027431488037e-01 2.182171493768692017e-02 -1.507700048387050629e-02 1.212382689118385315e-01 -1.259111911058425903e-01 -2.493877559900283813e-01 -2.011529952287673950e-01 6.140936911106109619e-02 8.283000439405441284e-02 1.443668920546770096e-02 -1.171357333660125732e-01 -3.435754776000976562e-01 -1.274627894163131714e-01 3.085017800331115723e-01 -2.333227097988128662e-01 7.564064860343933105e-02 -2.470829896628856659e-02 6.646241992712020874e-02 -1.798386871814727783e-01 -3.401402831077575684e-01 1.165661402046680450e-02 -1.397679746150970459e-01 6.149040907621383667e-02 -6.086849048733711243e-02 2.927578091621398926e-01 6.154254451394081116e-02
3.023650944232940674e-01 -1.941311806440353394e-01 6.161016225814819336e-02 2.352529019117355347e-02 1.520071923732757568e-01 1.739192157983779907e-01 4.129872620105743408e-01 -5.296890810132026672e-02 -2.193641848862171173e-02 -1.603430137038230896e-02 2.260163724422454834e-01 9.116676449775695801e-02 -1.562077403068542480e-01 3.380670249462127686e-01 2.325728386640548706e-01 4.284565523266792297e-02 -7.405859231948852539e-02 3.128643706440925598e-02 -2.174350619316101074e-02 1.422544866800308228e-01 -9.408827126026153564e-02 4.370934516191482544e-02 -1.537570655345916748e-01 1.121910437941551208e-01 8.165984600782394409e-02 5.320459604263305664e-02 1.678841114044189453e-01 5.414413660764694214e-02 2.329777628183364868e-01 -3.249237537384033203e-01 2.614774703979492188e-01 -2.051039636135101318e-01
6.620014901272952557e-04 -2.444795519113540649e-01 1.451704557985067368e-02 -4.584923684597015381e-01 2.985121123492717743e-02 4.430897906422615051e-02 8.578909188508987427e-02 -9.686356037855148315e-02 -1.735712289810180664e-01 -2.698295563459396362e-02 2.031502574682235718e-01 2.013346180319786072e-02 7.782424241304397583e-02 1.401130110025405884e-01 1.439590305089950562e-01 2.010768651962280273e-01 8.674664050340652466e-02 -2.927448153495788574e-01 -1.697595417499542236e-01 3.481724560260772705e-01 9.643775224685668945e-02 -1.001987233757972717e-01 -7.666529715061187744e-02 1.924694776535034180e-01 -1.966594308614730835e-01 -1.898093968629837036e-01 2.060309648513793945e-01 -5.714477598667144775e-02 1.706865280866622925e-01 -2.627663910388946533e-01 1.464791148900985718e-01 -7.245709747076034546e-02
1.630960851907730103e-01 -3.900666534900665283e-01 -1.390500962734222412e-01 -2.145702689886093140e-01 2.159437239170074463e-01 -2.221121042966842651e-01 2.179587185382843018e-01 7.737704366445541382e-02 -6.442789733409881592e-02 -2.910131216049194336e-01 4.301833733916282654e-02 -1.587955746799707413e-03 -1.548693925142288208e-01 7.591336965560913086e-02 5.176240578293800354e-02 2.926591932773590088e-01 -1.367513686418533325e-01 -2.297937422990798950e-01 -2.239158153533935547e-01 2.777975201606750488e-01 -2.030319869518280029e-01 1.447459310293197632e-01 -5.802041292190551758e-02 1.574719250202178955e-01 -9.478738903999328613e-02 -1.502872854471206665e-01 -1.025193631649017334e-01 -7.248686254024505615e-02 -4.047216102480888367e-02 -3.942256793379783630e-02 1.894475221633911133e-01 -1.485727727413177490e-01
2.073217034339904785e-01 -1.834063678979873657e-01 -6.800603121519088745e-03 -2.069228589534759521e-01 -1.002301201224327087e-01 -1.231165137141942978e-02 1.032911539077758789e-01 9.334210306406021118e-02 1.883229762315750122e-01 4.832161962985992432e-02 -8.240738511085510254e-02 -1.176897957921028137e-01 9.667387232184410095e-03 -7.863439619541168213e-02 -1.244952306151390076e-01 1.855324357748031616e-01 -2.556762695312500000e-01 -3.198389708995819092e-01 -2.198798954486846924e-01 -2.297726869583129883e-01 1.216499879956245422e-01 -4.006585478782653809e-02 -3.067270219326019287e-01 4.681539237499237061e-01 -9.073936194181442261e-02 -4.003993794322013855e-02 -1.596217006444931030e-01 -2.150204963982105255e-03 -1.126564107835292816e-02 -1.393253803253173828e-01 2.873320877552032471e-01 -2.034960314631462097e-02
-2.562664151191711426e-01 -2.379584759473800659e-01 1.450975537300109863e-01 -2.076190114021301270e-01 -8.100863546133041382e-02 -6.458327174186706543e-03 1.103953868150711060e-01 6.243731454014778137e-02 -6.981969624757766724e-02 5.626641586422920227e-02 2.367883771657943726e-01 7.523541152477264404e-02 -1.176681891083717346e-01 1.279273480176925659e-01 1.742833107709884644e-01 3.568411171436309814e-01 -1.878747344017028809e-01 -3.269435763359069824e-01 -1.438453560695052147e-03 1.648185104131698608e-01 6.661908328533172607e-02 1.176326256245374680e-02 9.965380281209945679e-02 1.218038350343704224e-01 8.445562422275543213e-02 -1.595631241798400879e-01 -2.575915455818176270e-01 3.810488879680633545e-01 2.067195996642112732e-02 -1.046117469668388367e-01 2.712793052196502686e-01 7.318087667226791382e-02
1.796928048133850098e-01 -1.840334087610244751e-01 -1.339257657527923584e-01 1.107428446412086487e-01 6.266301125288009644e-02 -3.224311396479606628e-03 1.138197034597396851e-01 2.802304029464721680e-01 -6.939020752906799316e-02 -2.977547049522399902e-01 -3.226864151656627655e-03 -8.885132521390914917e-02 -2.038205862045288086e-01 3.138326108455657959e-01 -1.647691726684570312e-01 9.302432090044021606e-02 3.379574418067932129e-02 -4.605022072792053223e-01 -1.093630641698837280e-01 2.112071663141250610e-01 -2.248700559139251709e-01 1.682201623916625977e-01 2.204132825136184692e-02 1.943563222885131836e-01 7.244426012039184570e-02 -1.715980917215347290e-01 6.418705731630325317e-02 -1.049938127398490906e-01 1.093811243772506714e-01 1.096994057297706604e-01 2.437950372695922852e-01 1.041022911667823792e-01
1.223141327500343323e-01 -2.622644901275634766e-01 -1.924073249101638794e-01 6.611879169940948486e-02 -2.121341377496719360e-01 -1.290485709905624390e-01 -2.916462719440460205e-02 1.954869739711284637e-02 -1.596434600651264191e-02 -1.329703927040100098e-01 4.288482069969177246e-01 -8.601652085781097412e-02 -2.359555065631866455e-01 3.840080499649047852e-01 2.511800825595855713e-01 2.003148943185806274e-01 5.488539859652519226e-02 -7.766747847199440002e-03 4.014953039586544037e-03 3.950457274913787842e-02 1.809002012014389038e-01 -2.664081454277038574e-01 2.185828611254692078e-02 1.389146130532026291e-02 -1.725713610649108887e-01 1.142125055193901062e-01 8.602398633956909180e-02 -9.014275670051574707e-02 2.350182533264160156e-01 -2.276521176099777222e-01 1.041308417916297913e-01 1.053798198699951172e-01
3.110089600086212158e-01 -2.390599548816680908e-01 -3.089552223682403564e-01 -2.076088041067123413e-01 2.527147829532623291e-01 -2.668178379535675049e-01 2.756029665470123291e-01 2.279750704765319824e-01 7.739306986331939697e-02 1.540836691856384277e-01 -1.100247949361801147e-01 8.937799930572509766e-02 -1.155735477805137634e-01 2.155200093984603882e-01 9.006056189537048340e-02 -1.368543803691864014e-01 6.259642541408538818e-02 -2.877917885780334473e-01 -1.753323078155517578e-01 5.770040675997734070e-02 1.237776428461074829e-01 -1.907991766929626465e-01 -2.994240634143352509e-02 5.448783561587333679e-02 -1.763029843568801880e-01 -1.245770975947380066e-01 1.877507418394088745e-01 1.115039214491844177e-01 1.094615757465362549e-01 -8.045717328786849976e-02 -1.694408059120178223e-02 1.366736739873886108e-01
3.169232606887817383e-01 -2.131841629743576050e-01 -1.314650475978851318e-01 -2.983503043651580811e-01 -1.152876950800418854e-02 -4.866918921470642090e-02 2.561993300914764404e-01 5.512322485446929932e-02 -1.268228143453598022e-01 3.266904950141906738e-01 -3.855277597904205322e-02 -2.888732850551605225e-01 -1.975429058074951172e-01 1.310841739177703857e-01 1.443934142589569092e-01 6.909165065735578537e-03 -8.497668057680130005e-02 3.910344839096069336e-02 -2.826210260391235352e-01 -1.698973402380943298e-02 -8.895513415336608887e-02 -1.071745827794075012e-01 -1.661098897457122803e-01 1.713616997003555298e-01 5.141935870051383972e-02 -5.663208663463592529e-02 5.953358113765716553e-02 2.902153730392456055e-01 9.319118410348892212e-02 -7.494639605283737183e-02 3.195709586143493652e-01 -1.283430159091949463e-01
3.221014887094497681e-02 -4.294636547565460205e-01 -9.627008438110351562e-02 -3.619245588779449463e-01 3.243492543697357178e-02 -2.312214523553848267e-01 1.437474787235260010e-01 -3.459174558520317078e-02 6.998909637331962585e-03 -1.936014890670776367e-01 2.904690243303775787e-02 2.428715815767645836e-03 -2.255927771329879761e-01 2.345942854881286621e-01 1.655793935060501099e-01 2.044873982667922974e-01 8.901996910572052002e-02 -1.967594772577285767e-01 2.013210058212280273e-01 1.405028551816940308e-01 -3.886331245303153992e-02 -6.433136016130447388e-02 -2.002087980508804321e-01 6.830972433090209961e-02 -2.899582087993621826e-01 -1.834442019462585449e-01 1.810377240180969238e-01 1.442231237888336182e-01 8.654996007680892944e-02 -6.167894229292869568e-02 -1.076428294181823730e-01 1.812708228826522827e-01
1.809092164039611816e-01 -2.457604557275772095e-01 3.423117846250534058e-02 -8.896797895431518555e-02 2.050435841083526611e-01 -3.193264305591583252e-01 1.185140982270240784e-01 1.343697309494018555e-01 1.898919939994812012e-01 -1.277482807636260986e-01 -1.976120471954345703e-01 -2.441440820693969727e-01 6.392767280340194702e-02 7.155004888772964478e-02 -9.957016259431838989e-02 2.652435004711151123e-01 -2.343392968177795410e-01 -4.552092254161834717e-01 9.638999588787555695e-03 -3.784801810979843140e-02 1.985008567571640015e-01 -1.985948085784912109e-01 1.383360624313354492e-01 1.438960283994674683e-01 -9.435267746448516846e-02 -1.183131188154220581e-01 -6.148329004645347595e-02 -9.216412156820297241e-02 3.042110614478588104e-02 -6.211591884493827820e-02 1.733048409223556519e-01 1.697914749383926392e-01
1.159221827983856201e-01 -2.884613275527954102e-01 3.966006264090538025e-02 1.396281123161315918e-01 1.777578145265579224e-01 1.310016065835952759e-01 2.347048670053482056e-01 1.800282597541809082e-01 -1.359829008579254150e-01 -1.515660732984542847e-01 8.691398799419403076e-02 -2.527683973312377930e-01 -2.576041221618652344e-01 4.137007519602775574e-02 2.836917154490947723e-02 2.672563791275024414e-01 -2.278085201978683472e-01 -2.511944770812988281e-01 -1.912420690059661865e-01 1.990718990564346313e-01 -2.990051507949829102e-01 -3.408871218562126160e-02 1.150694340467453003e-01 1.359030604362487793e-01 -1.966940611600875854e-01 3.569674119353294373e-02 -8.497477322816848755e-02 -3.874807804822921753e-02 2.473801672458648682e-01 1.037154719233512878e-01 2.401401996612548828e-01 -3.216297179460525513e-02
2.606583237648010254e-01 -3.646881282329559326e-01 3.577904775738716125e-02 -1.187630668282508850e-01 -1.934363543987274170e-01 -7.218643277883529663e-02 8.064471185207366943e-02 6.211808696389198303e-02 -2.314724922180175781e-01 1.421018540859222412e-01 1.442089825868606567e-01 -1.722125113010406494e-01 8.499824255704879761e-02 3.115595281124114990e-01 -1.382948756217956543e-01 3.074362874031066895e-01 2.856284379959106445e-02 -1.180483847856521606e-01 -1.076051294803619385e-01 -1.717477142810821533e-01 -1.046218127012252808e-01 5.777728278189897537e-03 -2.584225311875343323e-02 9.433184564113616943e-02 -2.022701203823089600e-01 -2.098951674997806549e-02 3.387364745140075684e-01 -2.125003784894943237e-01 1.179490163922309875e-01 -6.231133639812469482e-02 3.003140091896057129e-01 -5.397418141365051270e-02
2.662661671638488770e-01 -2.264326214790344238e-01 -8.958864212036132812e-02 -1.628656089305877686e-01 -2.110254466533660889e-01 -8.502721041440963745e-02 3.681708872318267822e-02 2.566699385643005371e-01 -1.169674322009086609e-01 1.234517619013786316e-01 1.353567987680435181e-01 -1.215104982256889343e-01 1.488370299339294434e-01 3.866508603096008301e-01 -5.599877610802650452e-02 2.478011250495910645e-01 -9.292131289839744568e-03 -2.219249308109283447e-01 -1.550047397613525391e-01 -2.313844561576843262e-01 -9.927041828632354736e-02 3.798057138919830322e-02 -7.429310679435729980e-02 8.152943849563598633e-02 -1.741989701986312866e-01 4.372869059443473816e-02 3.199462890625000000e-01 -5.962622538208961487e-02 1.109937131404876709e-01 -1.431650072336196899e-01 3.019978106021881104e-01 -1.162736192345619202e-01
8.425739407539367676e-02 -1.296326667070388794e-01 -3.270644843578338623e-01 -1.688641458749771118e-01 8.211580663919448853e-02 -1.723570004105567932e-02 8.510125428438186646e-02 1.302878409624099731e-01 1.437014788389205933e-01 -1.524448543787002563e-01 1.126361489295959473e-01 -2.759755551815032959e-01 -6.310267746448516846e-02 2.966447174549102783e-01 -4.852472245693206787e-02 2.877333387732505798e-02 2.819292992353439331e-02 -5.790419131517410278e-02 -2.942891120910644531e-01 -4.831920936703681946e-02 1.038039848208427429e-01 -2.366981506347656250e-01 -1.412468105554580688e-01 -6.417056918144226074e-02 -2.236308157444000244e-01 -3.720236718654632568e-01 -7.712509483098983765e-02 1.740409284830093384e-01 2.049728929996490479e-01 1.201872602105140686e-01 3.407346010208129883e-01 1.681999303400516510e-02
-1.569325104355812073e-02 -9.562750160694122314e-02 -1.184990108013153076e-01 -1.500941663980484009e-01 5.862121656537055969e-02 2.595184184610843658e-02 2.736021578311920166e-01 1.550883986055850983e-02 -3.944848775863647461e-01 1.478219032287597656e-01 8.632565289735794067e-02 -1.053524762392044067e-01 -1.131233945488929749e-01 -1.027806550264358521e-01 1.861633062362670898e-01 2.271632403135299683e-01 -8.163760602474212646e-02 -6.239045038819313049e-02 -2.065394967794418335e-01 5.463126674294471741e-02 -1.528183370828628540e-01 -1.082873642444610596e-01 -1.860827505588531494e-01 2.286691963672637939e-01 -1.492449492216110229e-01 -1.334637850522994995e-01 1.459132432937622070e-01 2.374759167432785034e-01 -6.475457549095153809e-02 -1.205087825655937195e-01 5.035812258720397949e-01 3.017878904938697815e-02
8.812150359153747559e-02 -2.900979518890380859e-01 4.910934343934059143e-02 -1.220573037862777710e-01 1.557760387659072876e-01 -3.247278630733489990e-01 7.075715065002441406e-02 6.133975088596343994e-02 -1.147101148962974548e-01 1.608412712812423706e-01 -1.132266819477081299e-01 -8.848832547664642334e-02 -1.262446492910385132e-01 2.010033726692199707e-01 -6.718632299453020096e-03 1.602494418621063232e-01 -1.237207800149917603e-01 1.170586347579956055e-01 7.642596215009689331e-02 3.011352419853210449e-01 9.891574084758758545e-02 -1.420606225728988647e-01 4.943658411502838135e-02 -6.877888739109039307e-02 -3.913613259792327881e-01 -3.397032320499420166e-01 -1.171288639307022095e-01 1.196139380335807800e-01 -1.702807843685150146e-01 -2.265090048313140869e-01 1.824219971895217896e-01 1.941630393266677856e-01
1.587648242712020874e-01 -1.930101811885833740e-01 -1.613531857728958130e-01 -9.465459734201431274e-02 6.851217150688171387e-02 -3.518505990505218506e-01 -1.189370825886726379e-01 9.776161611080169678e-02 -1.585820131003856659e-02 -3.511271253228187561e-02 4.153108000755310059e-01 -2.383824139833450317e-01 -6.009457260370254517e-02 1.884236186742782593e-02 2.040275782346725464e-01 3.696814775466918945e-01 -1.531235128641128540e-01 6.051760539412498474e-02 -1.380055099725723267e-01 -1.253564059734344482e-01 9.656748734414577484e-03 -2.520445585250854492e-01 -7.912493310868740082e-03 3.132423460483551025e-01 -2.934388443827629089e-02 -1.861408650875091553e-01 -3.101929463446140289e-02 -1.429913192987442017e-01 3.882882371544837952e-02 1.731384843587875366e-01 1.559413224458694458e-01 3.010399639606475830e-02
-8.510451880283653736e-04 -5.160401016473770142e-02 -1.849036216735839844e-01 -1.765685379505157471e-01 -9.444946050643920898e-02 1.530945152044296265e-01 2.119268178939819336e-01 -3.221720084547996521e-02 -2.754307091236114502e-01 -9.831856936216354370e-02 1.929351091384887695e-01 -3.389895260334014893e-01 -3.454650938510894775e-01 2.663970291614532471e-01 3.086556913331151009e-03 3.399413228034973145e-01 -1.129738986492156982e-01 7.365972548723220825e-02 -9.224162995815277100e-02 -1.693606190383434296e-02 5.298823490738868713e-02 -8.566945046186447144e-02 -1.424292474985122681e-01 1.531649678945541382e-01 -1.831441223621368408e-01 4.159669205546379089e-02 -1.127319931983947754e-01 -1.309490110725164413e-02 2.971993386745452881e-01 -2.878249883651733398e-01 8.317001163959503174e-02 5.472093820571899414e-02
1.217793375253677368e-01 -6.617286801338195801e-02 -1.324029713869094849e-01 -4.359652847051620483e-02 -1.097878739237785339e-01 2.172944805352017283e-04 8.701235055923461914e-03 -2.178658992052078247e-01 -1.244456246495246887e-01 1.986311674118041992e-01 4.077034071087837219e-02 -4.741065502166748047e-01 -1.330675780773162842e-01 3.386988639831542969e-01 8.888080716133117676e-02 4.214671850204467773e-01 -3.273589536547660828e-02 -4.451753199100494385e-02 -1.677143871784210205e-01 2.713075466454029083e-02 -2.904420951381325722e-03 -6.545405834913253784e-02 -1.494706571102142334e-01 1.561224907636642456e-01 -6.103328615427017212e-02 -1.832389533519744873e-01 1.134527623653411865e-01 4.530835524201393127e-02 1.555636525154113770e-01 -1.704287528991699219e-01 -3.513684123754501343e-02 -3.358480930328369141e-01
1.661226153373718262e-02 -3.014228641986846924e-01 -9.475767612457275391e-02 -7.247297465801239014e-02 2.428968846797943115e-01 -1.863605827093124390e-01 2.756327986717224121e-01 -4.009658005088567734e-03 -2.563536763191223145e-01 -4.778861999511718750e-02 2.102950215339660645e-01 -1.324764639139175415e-01 -1.990496665239334106e-01 2.993487417697906494e-01 -1.727038770914077759e-01 5.010667070746421814e-02 3.838181495666503906e-02 -1.701248735189437866e-01 -1.741821020841598511e-01 1.232683509588241577e-01 2.603450324386358261e-03 -4.712545871734619141e-02 -1.005636677145957947e-01 9.903972037136554718e-03 1.351213008165359497e-01 1.900072991847991943e-01 2.853562831878662109e-01 3.586580157279968262e-01 -7.803010940551757812e-02 8.287651836872100830e-02 1.650997400283813477e-01 -2.013634145259857178e-01
1.372700631618499756e-01 -2.637975811958312988e-01 -2.422731667757034302e-01 -1.984994858503341675e-01 2.054566591978073120e-01 -2.532208524644374847e-02 2.059532999992370605e-01 4.060650467872619629e-01 -5.671644955873489380e-02 -2.770209610462188721e-01 1.674482226371765137e-01 7.642434537410736084e-02 -1.742426156997680664e-01 -4.754444956779479980e-02 1.944814175367355347e-01 -3.838595375418663025e-02 3.945552743971347809e-03 -1.056155487895011902e-01 2.269801869988441467e-02 8.170971274375915527e-02 1.607118695974349976e-01 -2.366416752338409424e-01 1.792422495782375336e-02 2.699733674526214600e-01 1.296535283327102661e-01 1.669032685458660126e-02 -6.878964602947235107e-02 1.787601113319396973e-01 2.274055778980255127e-01 -9.696464240550994873e-02 2.715465128421783447e-01 1.246218606829643250e-01
4.140093624591827393e-01 -1.985515207052230835e-01 -3.038553334772586823e-02 -8.166629821062088013e-02 1.157697141170501709e-01 7.467809319496154785e-02 1.938940435647964478e-01 -5.309800803661346436e-02 -1.873196363449096680e-01 2.885565918404608965e-04 7.547613978385925293e-02 4.459877684712409973e-02 -2.481643259525299072e-01 -7.560766488313674927e-02 -1.041919458657503128e-02 2.814601063728332520e-01 3.679056419059634209e-03 -4.430548101663589478e-02 -1.184710487723350525e-01 -1.002788767218589783e-01 1.801351904869079590e-01 1.750615686178207397e-01 -7.994516938924789429e-02 2.799047827720642090e-01 -2.602503299713134766e-01 -1.673534661531448364e-01 2.277733534574508667e-01 -4.684257134795188904e-02 3.488740324974060059e-02 9.772816300392150879e-02 4.355061352252960205e-01 -9.292800724506378174e-02
3.320258259773254395e-01 -1.188674569129943848e-01 2.107091993093490601e-02 2.234739065170288086e-01 3.395278006792068481e-02 3.918973263353109360e-03 2.451165467500686646e-01 -1.084062457084655762e-02 2.252883315086364746e-01 -1.209425851702690125e-01 2.377568036317825317e-01 4.153742641210556030e-02 -2.035118341445922852e-01 2.978467941284179688e-01 6.033050641417503357e-02 1.741083860397338867e-01 3.521716967225074768e-02 -3.502205014228820801e-01 1.390374749898910522e-01 2.877094447612762451e-01 -6.668005138635635376e-02 3.887477144598960876e-02 8.818441419862210751e-04 -7.795047014951705933e-03 1.174345165491104126e-01 -2.454358935356140137e-01 1.160642281174659729e-01 1.576124429702758789e-01 7.223335653543472290e-02 -2.902160286903381348e-01 3.757200390100479126e-02 -2.023353725671768188e-01
3.619203865528106689e-01 -3.383240103721618652e-01 6.954680196940898895e-03 -2.950116433203220367e-02 -7.409311830997467041e-02 4.878460615873336792e-02 1.459836144931614399e-03 -1.256775390356779099e-02 7.412315160036087036e-02 8.197523653507232666e-02 6.214792281389236450e-02 -2.659095525741577148e-01 1.252973675727844238e-01 2.588393390178680420e-01 -2.247468531131744385e-01 4.269039332866668701e-01 1.147730201482772827e-01 -1.883349120616912842e-01 -1.594404280185699463e-01 -1.380219757556915283e-01 -1.755712926387786865e-01 -3.513463959097862244e-02 -3.911397978663444519e-02 6.131022796034812927e-02 3.341308608651161194e-02 -1.249590367078781128e-01 -1.031646579504013062e-01 -2.077511996030807495e-01 1.772030591964721680e-01 -1.172008216381072998e-01 2.468737661838531494e-01 1.904759258031845093e-01
4.223991557955741882e-02 -1.718091815710067749e-01 6.584718078374862671e-02 -3.397040814161300659e-02 -1.032617222517728806e-02 -1.183978840708732605e-01 1.183354780077934265e-01 -6.914394348859786987e-02 -1.940344274044036865e-01 1.984207928180694580e-01 5.949638038873672485e-02 -2.510737776756286621e-01 -2.007180154323577881e-01 1.793713718652725220e-01 1.853481680154800415e-01 4.320971071720123291e-01 -5.100930109620094299e-03 -1.013053357601165771e-01 2.645649909973144531e-01 -2.042392641305923462e-01 -2.041310667991638184e-01 -2.211894243955612183e-01 2.487864792346954346e-01 3.295235931873321533e-01 -7.374811172485351562e-02 -6.174468994140625000e-02 8.974365144968032837e-02 1.060355901718139648e-01 2.869065478444099426e-02 -1.805549710988998413e-01 9.833511710166931152e-02 -1.961206495761871338e-01
-6.100290454924106598e-03 -3.099923729896545410e-01 -2.150506526231765747e-02 -1.554999947547912598e-01 -4.398427903652191162e-02 -3.129880875349044800e-02 1.783251613378524780e-01 -6.452549248933792114e-02 -3.370270133018493652e-01 1.215274259448051453e-01 -1.199550032615661621e-01 -2.881568968296051025e-01 -1.602550595998764038e-01 2.575969994068145752e-01 5.616769939661026001e-02 3.119566142559051514e-01 -1.330407410860061646e-01 -1.347431447356939316e-02 1.446536183357238770e-02 2.750753164291381836e-01 4.891287535429000854e-02 -2.537381350994110107e-01 -1.949412748217582703e-02 2.045221030712127686e-01 -1.845994740724563599e-01 -3.112507984042167664e-02 -1.177077144384384155e-01 3.481198549270629883e-01 3.474847599864006042e-02 1.043348480015993118e-02 -1.398936510086059570e-01 -1.683479994535446167e-01
9.702473133802413940e-02 -1.782323122024536133e-01 4.128856956958770752e-02 -3.125880956649780273e-01 2.123190909624099731e-01 -2.950443029403686523e-01 1.139133572578430176e-01 4.261554777622222900e-02 -3.846924006938934326e-01 2.606593072414398193e-01 -4.362986609339714050e-02 4.546777054201811552e-04 5.571490619331598282e-03 9.301637113094329834e-02 5.420198664069175720e-02 6.341023743152618408e-02 -1.278217788785696030e-02 -2.643283307552337646e-01 1.025018170475959778e-01 2.243513613939285278e-01 -9.419146180152893066e-02 -1.757340580224990845e-01 -1.182523593306541443e-01 -1.031716316938400269e-01 -6.021950766444206238e-02 -3.569991886615753174e-01 6.308462470769882202e-02 -1.813982054591178894e-02 8.632149547338485718e-02 -2.461942732334136963e-01 2.522640526294708252e-01 1.290899813175201416e-01
2.355428934097290039e-01 -1.248516812920570374e-01 -2.086502313613891602e-01 3.135446831583976746e-02 -3.012510836124420166e-01 -8.594588935375213623e-02 -9.883771836757659912e-02 4.997296258807182312e-03 9.145902097225189209e-02 2.497605420649051666e-02 3.443336188793182373e-01 -2.549104094505310059e-01 -1.716539412736892700e-01 2.885155677795410156e-01 8.522055298089981079e-02 2.262461185455322266e-01 2.105456888675689697e-01 -2.872426509857177734e-01 1.963866949081420898e-01 1.274103373289108276e-01 1.057407110929489136e-01 -1.981107890605926514e-01 -3.656889125704765320e-02 8.041495829820632935e-02 9.587134420871734619e-02 1.197958365082740784e-01 1.143957525491714478e-01 1.057219728827476501e-01 1.478270292282104492e-01 -2.374100387096405029e-01 2.137376964092254639e-01 3.483704477548599243e-02
1.001426298171281815e-02 -8.387230336666107178e-02 -2.886964082717895508e-01 -2.221119124442338943e-03 -2.222122550010681152e-01 -1.948636607266962528e-03 1.658143661916255951e-02 4.380164295434951782e-02 -7.688344269990921021e-02 -7.000921666622161865e-02 -2.005918174982070923e-01 -7.554248441010713577e-03 1.232394948601722717e-01 9.382734447717666626e-02 -8.994299918413162231e-02 3.553125560283660889e-01 -1.107570901513099670e-01 -3.128203153610229492e-01 -2.948615550994873047e-01 -1.410613302141427994e-02 -7.124889642000198364e-02 -4.241661429405212402e-01 1.561964005231857300e-01 1.284538358449935913e-01 -1.699619889259338379e-01 -5.408125929534435272e-03 -2.210435271263122559e-02 2.045034021139144897e-01 1.671281754970550537e-01 2.930289693176746368e-02 3.140635490417480469e-01 -1.633838117122650146e-01
1.987265795469284058e-01 -1.188489273190498352e-01 1.522542908787727356e-02 -2.546252906322479248e-01 1.383173763751983643e-01 -4.340862855315208435e-02 1.706409007310867310e-01 1.556990295648574829e-01 8.127844333648681641e-02 2.162214666604995728e-01 -1.420419663190841675e-01 -1.467550992965698242e-01 2.425115853548049927e-01 1.466573029756546021e-01 1.311767697334289551e-01 1.937971562147140503e-01 1.143182143568992615e-01 -4.736181199550628662e-01 -1.379106491804122925e-01 7.878859341144561768e-02 -3.213477134704589844e-01 7.994060963392257690e-02 1.452234573662281036e-02 2.725949324667453766e-02 -2.518745958805084229e-01 -1.051248684525489807e-01 -9.189307689666748047e-02 9.023255109786987305e-02 3.150391951203346252e-02 -2.541495263576507568e-01 1.263300329446792603e-01 -1.759083271026611328e-01
8.391970396041870117e-02 -2.023611217737197876e-01 -6.620187778025865555e-03 2.272984683513641357e-01 -6.198463216423988342e-02 -1.659204661846160889e-01 2.217803448438644409e-01 1.864291541278362274e-02 -1.971221417188644409e-01 -2.207883745431900024e-01 1.457795947790145874e-01 3.070123307406902313e-02 -2.466796189546585083e-01 1.135738864541053772e-01 1.052229106426239014e-01 2.273302078247070312e-01 -2.795407474040985107e-01 -2.490576207637786865e-01 -2.069592475891113281e-01 1.958544254302978516e-01 -8.940793573856353760e-02 -1.129542887210845947e-01 1.866751462221145630e-01 -8.681164123117923737e-03 -2.838416993618011475e-01 -2.517997026443481445e-01 -1.717556118965148926e-01 2.259549219161272049e-03 5.127364397048950195e-02 3.474595770239830017e-02 3.377882838249206543e-01 -6.813938915729522705e-02
8.946861326694488525e-02 -6.599549204111099243e-02 -4.128347933292388916e-01 7.225646078586578369e-02 9.309213608503341675e-02 -8.003219217061996460e-02 1.352323293685913086e-01 6.612288951873779297e-02 -3.082513511180877686e-01 1.634744107723236084e-01 5.236818455159664154e-03 -2.519599497318267822e-01 -9.003635495901107788e-02 3.934654295444488525e-01 1.573010236024856567e-01 3.758476674556732178e-01 -3.224745392799377441e-02 5.225288122892379761e-02 4.487395286560058594e-03 4.012251272797584534e-02 -1.881964355707168579e-01 -2.200075834989547729e-01 -5.157870799303054810e-02 1.984849125146865845e-01 -9.470241516828536987e-02 -1.324166804552078247e-01 -2.802413105964660645e-01 9.846851229667663574e-02 7.620261609554290771e-02 -3.997883200645446777e-02 4.534159600734710693e-02 -6.783360987901687622e-02
1.400156915187835693e-01 -2.904043495655059814e-01 -1.392305344343185425e-01 1.247345507144927979e-01 -1.412472575902938843e-01 -7.735003530979156494e-02 1.225727200508117676e-01 5.821163207292556763e-02 -1.105188801884651184e-01 -4.824268445372581482e-02 -2.016557846218347549e-03 2.065163850784301758e-01 -2.709713578224182129e-01 4.627130627632141113e-01 -2.009347677230834961e-01 5.342774838209152222e-02 -1.701507121324539185e-01 1.360867172479629517e-02 2.420183271169662476e-01 1.676857322454452515e-01 -1.421152651309967041e-01 -6.648685783147811890e-02 -1.814723759889602661e-01 1.304305493831634521e-01 -1.913749873638153076e-01 1.259936839342117310e-01 1.943993419408798218e-01 8.923321962356567383e-02 1.689750328660011292e-02 -1.482039988040924072e-01 2.432975471019744873e-01 2.423472553491592407e-01
2.045677155256271362e-01 -1.491605937480926514e-01 -3.426895141601562500e-01 -1.289044916629791260e-01 1.392564624547958374e-01 -6.284718960523605347e-02 2.700012624263763428e-01 1.606591418385505676e-02 -2.626312673091888428e-01 1.269991546869277954e-01 -6.322364509105682373e-02 -4.023730754852294922e-01 -2.246924042701721191e-01 1.711330562829971313e-01 6.959550082683563232e-02 1.964484453201293945e-01 3.514445573091506958e-02 -3.629985824227333069e-02 -1.262680441141128540e-01 1.107042953372001648e-01 -1.464271545410156250e-01 -3.472302556037902832e-01 -1.565563976764678955e-01 2.551633715629577637e-01 1.275952905416488647e-01 -5.788508430123329163e-02 -3.690074756741523743e-02 4.944669455289840698e-02 1.343580894172191620e-02 -1.905744522809982300e-01 9.371947497129440308e-02 5.963958799839019775e-03
-3.607876971364021301e-02 -3.110461831092834473e-01 -7.186136394739151001e-02 -3.516723513603210449e-01 -9.030450880527496338e-02 -1.721838563680648804e-01 3.974084928631782532e-02 1.454968601465225220e-01 1.575886905193328857e-01 9.609853476285934448e-02 8.993906527757644653e-02 2.104422450065612793e-02 -2.850433886051177979e-01 2.043005228042602539e-01 1.021587625145912170e-01 1.162285208702087402e-01 5.741288512945175171e-02 -3.231314718723297119e-01 1.351036280393600464e-01 4.644053988158702850e-03 -6.683719344437122345e-03 -7.899697870016098022e-02 -3.120136559009552002e-01 2.778277397155761719e-01 3.166634961962699890e-02 1.147829517722129822e-01 -1.224411055445671082e-01 1.522896587848663330e-01 1.573155983351171017e-03 -9.545197337865829468e-02 2.811942696571350098e-01 2.750799357891082764e-01
2.568023465573787689e-02 -9.609423577785491943e-02 -6.024318933486938477e-02 -4.089107811450958252e-01 1.131496485322713852e-02 -1.618843674659729004e-01 3.391212522983551025e-01 2.394152432680130005e-01 -1.468838751316070557e-01 1.147263683378696442e-02 1.759997457265853882e-01 -1.763677150011062622e-01 -2.330669760704040527e-01 2.939920425415039062e-01 1.200774759054183960e-01 2.197821885347366333e-01 -3.895960748195648193e-02 -1.453056782484054565e-01 2.042374163866043091e-01 2.840771339833736420e-02 -1.717266142368316650e-01 -9.448364377021789551e-02 -4.690739884972572327e-02 5.882266908884048462e-02 -3.036551773548126221e-01 1.671175360679626465e-01 3.782324120402336121e-02 1.784442067146301270e-01 1.632117182016372681e-01 2.092167586088180542e-01 7.018096279352903366e-03 1.592628285288810730e-02
-1.459509283304214478e-01 -1.508235782384872437e-01 -1.487288326025009155e-01 -3.459029197692871094e-01 1.694233343005180359e-02 -2.491522282361984253e-01 2.819890379905700684e-01 -1.231339797377586365e-01 -2.015804201364517212e-01 2.553253062069416046e-02 1.111269816756248474e-01 -1.394931674003601074e-01 -2.712984681129455566e-01 1.004927307367324829e-01 -1.151235550642013550e-01 3.045821189880371094e-01 -1.623116317205131054e-03 -2.344443053007125854e-01 3.354321122169494629e-01 -9.871562570333480835e-02 -1.571996659040451050e-01 -2.124085575342178345e-01 -1.551297586411237717e-02 9.534593671560287476e-03 -4.117453470826148987e-02 5.841197073459625244e-02 1.663733869791030884e-01 2.259332686662673950e-02 2.746709585189819336e-01 -1.106096804141998291e-01 9.319913387298583984e-02 1.314113289117813110e-01
2.874566316604614258e-01 -1.228830292820930481e-01 -1.984902173280715942e-01 -5.056610330939292908e-02 -3.839059174060821533e-02 -5.559020210057497025e-03 -5.604419857263565063e-02 1.432457417249679565e-01 4.755504056811332703e-02 -1.719547901302576065e-03 2.183224260807037354e-02 -1.955926716327667236e-01 7.010054588317871094e-02 1.674211174249649048e-01 -1.716349720954895020e-01 3.470605909824371338e-01 6.219761446118354797e-02 -3.516325056552886963e-01 -2.772478759288787842e-01 -1.641970127820968628e-01 -7.974945753812789917e-02 -1.139393746852874756e-01 9.957616031169891357e-02 2.490950077772140503e-01 1.327091604471206665e-01 -2.131753116846084595e-01 -9.012567996978759766e-02 -3.243322968482971191e-01 9.253974258899688721e-02 -1.005080938339233398e-01 2.823558747768402100e-01 1.178567409515380859e-01
1.539244949817657471e-01 -1.710104942321777344e-01 1.522820591926574707e-01 -2.389193922281265259e-01 2.075773775577545166e-01 7.855220884084701538e-02 2.396547794342041016e-01 -7.272613793611526489e-02 1.960978955030441284e-01 -1.862124353647232056e-01 1.420423090457916260e-01 2.251634448766708374e-01 -5.794170126318931580e-02 1.435192972421646118e-01 -5.093485116958618164e-02 2.599279284477233887e-01 -1.761376708745956421e-01 -2.838357388973236084e-01 1.167451068758964539e-01 -1.090595498681068420e-01 1.184268593788146973e-01 -2.947137951850891113e-01 -1.476063132286071777e-01 3.942613005638122559e-01 -2.003253251314163208e-01 6.070246547460556030e-02 -2.062106691300868988e-02 1.023725196719169617e-01 -1.248773094266653061e-02 4.014825448393821716e-02 2.120886147022247314e-01 9.344596765004098415e-04
1.743939667940139771e-01 -1.844183653593063354e-01 -2.894899994134902954e-02 1.215450093150138855e-01 -4.556253552436828613e-02 4.400405287742614746e-02 7.807543873786926270e-02 -1.492560207843780518e-01 3.112684376537799835e-02 -1.404154598712921143e-01 2.806099057197570801e-01 1.125842332839965820e-01 -2.237571477890014648e-01 3.473095595836639404e-02 1.379477828741073608e-01 9.207597374916076660e-02 2.788995392620563507e-02 -3.605705499649047852e-01 -5.482602491974830627e-02 1.684297472238540649e-01 -1.627022959291934967e-02 -3.640516400337219238e-01 -2.352649122476577759e-01 4.729396998882293701e-01 -5.807683989405632019e-02 -8.420813828706741333e-03 6.445267051458358765e-02 2.409784495830535889e-01 -6.534079462289810181e-02 -9.505127370357513428e-02 1.692886948585510254e-01 1.228068098425865173e-01
-4.129538685083389282e-02 -2.006784677505493164e-01 -4.960842430591583252e-02 -3.180365264415740967e-01 -4.892963171005249023e-02 -3.371015489101409912e-01 3.999679386615753174e-01 -1.804870218038558960e-01 4.622645676136016846e-02 -3.284727456048130989e-03 2.169101685285568237e-01 -1.997035592794418335e-01 -1.527284234762191772e-01 2.721813619136810303e-01 9.085206687450408936e-02 2.203912883996963501e-01 1.117026954889297485e-01 -2.454052865505218506e-01 1.296542882919311523e-01 3.676833212375640869e-02 -1.155648306012153625e-01 -9.106800705194473267e-02 -1.805422157049179077e-01 7.030299305915832520e-02 -5.006339401006698608e-02 6.925794482231140137e-02 -2.733206376433372498e-02 3.509650826454162598e-01 1.493783108890056610e-02 -4.919528588652610779e-02 1.841370202600955963e-02 1.351293772459030151e-01
3.429021239280700684e-01 -2.472954988479614258e-01 -9.007920324802398682e-02 -1.146730557084083557e-01 3.107339143753051758e-02 -1.802110075950622559e-01 3.051500618457794189e-01 2.677126526832580566e-01 4.916730895638465881e-02 -2.291746437549591064e-01 -1.213699281215667725e-01 -1.319098919630050659e-01 9.388110041618347168e-02 2.004015743732452393e-01 1.551400404423475266e-02 1.966508030891418457e-01 -8.723469823598861694e-02 -1.223943457007408142e-01 -1.943410038948059082e-01 1.497785300016403198e-01 -1.163328960537910461e-01 9.000825695693492889e-03 -9.023611247539520264e-02 2.106024697422981262e-02 -2.056983709335327148e-01 -2.146092951297760010e-01 -1.372410804033279419e-01 1.732480227947235107e-01 -2.201610356569290161e-01 1.775811612606048584e-01 3.229174911975860596e-01 1.792507059872150421e-02
2.090677022933959961e-01 -1.075865849852561951e-01 -1.180642377585172653e-02 6.103976815938949585e-02 -2.931278347969055176e-01 -1.608157157897949219e-01 -6.697251647710800171e-02 -5.406173691153526306e-02 -4.323027282953262329e-02 -7.605158723890781403e-03 9.506849944591522217e-02 -1.195760741829872131e-01 -1.935659945011138916e-01 2.871474325656890869e-01 5.756115168333053589e-02 2.864928245544433594e-01 1.712895035743713379e-01 -3.840101361274719238e-01 2.125044167041778564e-01 1.275528818368911743e-01 1.834309101104736328e-01 -3.554155528545379639e-01 1.803629659116268158e-02 6.147169321775436401e-02 6.103093177080154419e-02 1.127152889966964722e-01 7.015767693519592285e-02 7.201561331748962402e-02 1.429981738328933716e-01 -3.504728972911834717e-01 1.242692917585372925e-01 5.930940434336662292e-02
4.736748524010181427e-03 -9.609600901603698730e-02 1.338254213333129883e-01 -1.417348235845565796e-01 -2.377025783061981201e-01 1.462894678115844727e-01 2.521817088127136230e-01 5.535250529646873474e-02 2.765824794769287109e-01 -5.338681116700172424e-02 2.426137030124664307e-01 -1.402810961008071899e-01 -2.334936559200286865e-01 2.456844449043273926e-01 5.639874935150146484e-02 3.251347541809082031e-01 -5.149098113179206848e-02 -1.471529752016067505e-01 -1.081226915121078491e-01 1.567880809307098389e-01 -2.177219241857528687e-01 -1.401535719633102417e-01 1.494848877191543579e-01 9.500593692064285278e-02 -1.184651777148246765e-01 -9.855628944933414459e-03 1.824882030487060547e-01 3.794574439525604248e-01 -5.760974064469337463e-02 -2.116500586271286011e-01 -3.003811277449131012e-02 -1.645802706480026245e-01
9.252585470676422119e-02 -1.813355535268783569e-01 -5.614817515015602112e-02 -1.797019690275192261e-01 1.756051778793334961e-01 -7.548228651285171509e-02 -5.888616666197776794e-02 1.517432630062103271e-01 6.838643550872802734e-02 9.574119001626968384e-02 1.144426986575126648e-01 -1.481531262397766113e-01 -4.666586965322494507e-02 4.203619435429573059e-02 -1.350976079702377319e-01 1.433988958597183228e-01 -6.737928092479705811e-02 -2.264691591262817383e-01 -5.424891710281372070e-01 -1.502987444400787354e-01 9.073749929666519165e-02 -3.160403668880462646e-01 -7.966591417789459229e-02 2.362342923879623413e-01 -4.353477433323860168e-02 -1.418046206235885620e-01 -3.473965451121330261e-02 1.409951597452163696e-02 3.935145959258079529e-02 -5.364974588155746460e-02 4.444809854030609131e-01 7.323798257857561111e-03
-3.617420047521591187e-02 -2.027981728315353394e-01 -3.633055388927459717e-01 1.270224750041961670e-01 -3.857178986072540283e-02 7.863209396600723267e-02 -4.257320985198020935e-02 7.926229387521743774e-02 -1.713826693594455719e-02 -5.728444457054138184e-02 -1.118595525622367859e-01 -1.770577393472194672e-02 3.199882507324218750e-01 1.156712397933006287e-01 3.236010298132896423e-02 5.090615153312683105e-01 -2.536726593971252441e-01 -2.376917153596878052e-01 -1.900066733360290527e-01 -1.456274241209030151e-01 -9.030107408761978149e-02 -2.321055829524993896e-01 4.293340444564819336e-02 8.476288616657257080e-02 -1.597165018320083618e-01 -1.391013711690902710e-01 -2.404551766812801361e-02 2.130861878395080566e-01 9.331037290394306183e-03 -1.777469515800476074e-01 1.716036796569824219e-01 -1.117042917758226395e-02
1.012909933924674988e-01 -2.771587669849395752e-01 6.952269375324249268e-02 6.442328542470932007e-02 1.494344174861907959e-01 -2.368443012237548828e-01 1.107155308127403259e-01 2.618879973888397217e-01 1.194223240017890930e-01 8.491326123476028442e-02 1.766138225793838501e-01 -1.422604620456695557e-01 -2.394881397485733032e-01 -1.163733229041099548e-01 2.095402916893362999e-03 3.872600793838500977e-01 -2.886097431182861328e-01 -1.230524107813835144e-01 -2.362852394580841064e-01 1.868828237056732178e-01 -1.773163825273513794e-01 -1.712460443377494812e-02 9.481828659772872925e-02 2.653712630271911621e-01 -2.681515812873840332e-01 -1.730908602476119995e-01 -7.110233418643474579e-03 -1.602304875850677490e-01 -2.297429367899894714e-02 8.605851791799068451e-03 1.265288591384887695e-01 -7.971249520778656006e-02
1.187214776873588562e-01 -5.655568465590476990e-02 -2.941521704196929932e-01 -2.460867725312709808e-02 2.271136790513992310e-01 -3.667502105236053467e-01 1.006658598780632019e-01 -1.371335424482822418e-02 -9.950504451990127563e-02 -4.203291982412338257e-02 -1.828406304121017456e-01 -4.945584386587142944e-02 -1.942427903413772583e-01 1.823784112930297852e-01 2.326830476522445679e-01 1.247923821210861206e-01 -9.859295934438705444e-02 -2.470421493053436279e-01 2.960830330848693848e-01 -6.650812923908233643e-03 -1.036500334739685059e-01 -1.745636314153671265e-01 -2.141052335500717163e-01 -9.003695845603942871e-02 4.871394857764244080e-02 -2.076579779386520386e-01 1.765300184488296509e-01 3.000986389815807343e-02 -1.554525941610336304e-01 -8.924414217472076416e-02 3.357692956924438477e-01 1.867177039384841919e-01
2.157270312309265137e-01 -2.176851481199264526e-01 -2.523466050624847412e-01 3.423223644495010376e-02 2.406397759914398193e-01 -1.120550706982612610e-01 8.824292570352554321e-02 6.350834667682647705e-02 1.982090175151824951e-01 1.448630541563034058e-01 3.338360786437988281e-01 -2.375072985887527466e-01 -2.070094048976898193e-01 -3.058012574911117554e-02 2.932126820087432861e-02 3.102033138275146484e-01 -2.716197669506072998e-01 -6.253212690353393555e-02 -2.040314376354217529e-01 -5.179699510335922241e-02 -2.153510749340057373e-01 -1.700673699378967285e-01 -1.036433596163988113e-02 2.866448760032653809e-01 -7.635011523962020874e-02 -2.519868314266204834e-01 1.188951507210731506e-01 -6.063312292098999023e-02 -9.642550349235534668e-02 1.459279470145702362e-02 9.112507849931716919e-02 -7.357712090015411377e-02
-2.101089991629123688e-02 -8.544905111193656921e-03 -2.591179907321929932e-01 -1.052028015255928040e-01 2.451203949749469757e-02 -2.487041503190994263e-01 2.735893726348876953e-01 8.382855355739593506e-02 -3.768460750579833984e-01 4.886519536375999451e-02 6.046993285417556763e-02 -1.883957684040069580e-01 -3.259687125682830811e-01 2.376212626695632935e-01 -1.359838992357254028e-01 1.960136294364929199e-01 7.868494093418121338e-02 5.050248280167579651e-02 1.315486282110214233e-01 1.254128217697143555e-01 -1.893608272075653076e-01 -1.838171184062957764e-01 -1.530340015888214111e-01 1.552773565053939819e-01 -7.583382725715637207e-02 5.349694192409515381e-02 2.857884764671325684e-01 -2.278567478060722351e-02 2.973792850971221924e-01 -1.159503385424613953e-01 1.474834531545639038e-01 1.925141923129558563e-02
1.417256742715835571e-01 -5.423992872238159180e-01 1.827234402298927307e-02 -6.779658794403076172e-02 5.708350986242294312e-02 -8.226516842842102051e-02 7.994866371154785156e-02 2.076198309659957886e-01 -1.200261153280735016e-02 -2.220926880836486816e-01 6.954207271337509155e-02 -1.340223401784896851e-01 -2.178741395473480225e-01 2.725602984428405762e-01 2.706843428313732147e-02 1.924893856048583984e-01 -3.112040646374225616e-02 2.482950501143932343e-02 -2.312869131565093994e-01 1.671961396932601929e-01 -1.282989382743835449e-01 1.945204436779022217e-01 7.217505574226379395e-02 2.173320502042770386e-01 -7.569438219070434570e-02 -4.252081513404846191e-01 -4.783188179135322571e-02 -2.837928198277950287e-02 9.122078120708465576e-02 -3.257951140403747559e-02 2.230237796902656555e-02 -1.315346546471118927e-02
1.092580705881118774e-01 -1.661047488451004028e-01 8.047927170991897583e-02 1.288184523582458496e-01 7.678610831499099731e-02 9.993086010217666626e-02 3.278912231326103210e-02 1.659534126520156860e-02 1.909426152706146240e-01 -1.438969671726226807e-01 1.086563244462013245e-01 -1.474007684737443924e-02 -1.014392226934432983e-01 3.083703219890594482e-01 2.724711596965789795e-01 2.428139597177505493e-01 -1.343422681093215942e-01 -1.472951471805572510e-01 1.282074749469757080e-01 2.645323872566223145e-01 1.095270663499832153e-01 -4.299916326999664307e-01 1.113975644111633301e-01 8.644229173660278320e-02 -3.333185613155364990e-01 -3.363966941833496094e-01 -1.209003627300262451e-01 8.731886744499206543e-02 1.018965169787406921e-01 3.214788064360618591e-02 1.073350906372070312e-01 5.095455795526504517e-03
1.755355298519134521e-01 -2.214770615100860596e-01 -6.776946038007736206e-02 4.390025138854980469e-02 1.225122511386871338e-01 -2.711798250675201416e-01 1.649832427501678467e-01 1.850953698158264160e-01 5.466496944427490234e-02 6.125416234135627747e-02 3.135037720203399658e-01 -1.572665125131607056e-01 -2.415775358676910400e-01 -6.122970208525657654e-02 1.489927470684051514e-01 1.875919252634048462e-01 -3.247300088405609131e-01 -2.655579149723052979e-01 -3.166011571884155273e-01 1.349849044345319271e-04 -1.563558727502822876e-01 -1.126425042748451233e-01 1.417447775602340698e-01 1.748555898666381836e-01 -2.125542163848876953e-01 -1.463338136672973633e-01 -1.431093961000442505e-01 -4.728126898407936096e-02 1.754008000716567039e-03 -7.218584418296813965e-02 7.315246760845184326e-02 -2.246101349592208862e-01
-1.700916886329650879e-01 5.722404271364212036e-02 8.797062188386917114e-02 -3.060558736324310303e-01 -3.404089808464050293e-02 -2.501282393932342529e-01 2.944242358207702637e-01 -4.611733928322792053e-02 -1.097537949681282043e-01 1.624663025140762329e-01 1.069005429744720459e-01 -1.773182153701782227e-01 -2.742053568363189697e-01 9.017924219369888306e-02 1.072004288434982300e-01 3.286555707454681396e-01 -3.316834568977355957e-02 -1.877690553665161133e-01 4.056316018104553223e-01 1.739907450973987579e-02 -5.763767659664154053e-02 -1.941776722669601440e-01 3.937310073524713516e-03 1.834449917078018188e-01 -2.477622628211975098e-01 -1.699194461107254028e-01 1.370803862810134888e-01 -4.842625185847282410e-02 1.884538680315017700e-01 -2.942110039293766022e-02 7.227385789155960083e-02 2.866067923605442047e-02
7.388210296630859375e-02 3.905533999204635620e-02 -1.937980353832244873e-01 -4.624390974640846252e-02 -4.932770505547523499e-02 -1.471935585141181946e-02 -6.716152280569076538e-02 -2.088565528392791748e-01 -3.096235692501068115e-01 2.122819870710372925e-01 -2.218821831047534943e-02 -1.179448291659355164e-01 -3.659942448139190674e-01 2.892259955406188965e-01 -6.607186514884233475e-03 4.059671759605407715e-01 1.409040689468383789e-01 -4.434726014733314514e-02 -6.338816136121749878e-02 2.121100202202796936e-02 7.409936934709548950e-02 -6.294783949851989746e-02 -1.594555675983428955e-01 3.622425496578216553e-01 -1.675915718078613281e-01 -1.669491678476333618e-01 2.936096675693988800e-02 1.870073676109313965e-01 1.128057390451431274e-01 -2.016918361186981201e-02 2.564682066440582275e-01 -4.074303060770034790e-02
-1.505731642246246338e-01 -1.468343883752822876e-01 -1.824539899826049805e-01 -9.563290327787399292e-02 1.723843663930892944e-01 1.037402451038360596e-02 1.600575894117355347e-01 -2.738601528108119965e-02 -4.911744222044944763e-02 1.430998742580413818e-01 1.189587637782096863e-01 4.252402484416961670e-02 -2.698001861572265625e-01 4.173757135868072510e-01 -1.397598832845687866e-01 -6.014591455459594727e-02 -2.361208796501159668e-01 -2.417158335447311401e-01 -2.288253977894783020e-02 1.609822809696197510e-01 -3.383525088429450989e-02 -7.470398396253585815e-02 -1.713060289621353149e-01 2.878448665142059326e-01 -2.870387732982635498e-01 -2.663979530334472656e-01 -6.919197738170623779e-02 1.337954401969909668e-01 -1.386685073375701904e-01 4.046657308936119080e-02 -6.553503870964050293e-02 -2.956204116344451904e-01
3.323158249258995056e-02 5.480190739035606384e-02 6.877225637435913086e-02 -1.393180638551712036e-01 -1.549729108810424805e-01 -2.021293044090270996e-01 3.070189356803894043e-01 -8.564379811286926270e-02 -1.661232300102710724e-02 -7.124180346727371216e-02 -1.508583724498748779e-01 -5.054362490773200989e-02 -2.404435127973556519e-01 2.502324283123016357e-01 4.664804786443710327e-02 2.893123030662536621e-01 1.700708270072937012e-01 -8.300796151161193848e-02 -1.150115653872489929e-01 -1.544312015175819397e-02 -1.483631283044815063e-01 -1.126043945550918579e-01 7.792583107948303223e-02 2.417146265506744385e-01 -9.239766746759414673e-02 9.949915111064910889e-04 2.051825970411300659e-01 3.844984769821166992e-01 5.519426614046096802e-02 -3.171903789043426514e-01 1.541268825531005859e-01 -3.065202832221984863e-01
2.621785998344421387e-01 -3.850371837615966797e-01 -1.976137906312942505e-01 -1.397473067045211792e-01 -5.022947862744331360e-02 -3.913640230894088745e-02 1.944132149219512939e-01 1.122435405850410461e-01 -3.076938092708587646e-01 9.743615984916687012e-02 1.231691390275955200e-01 -2.738835215568542480e-01 -1.132725775241851807e-01 3.321712613105773926e-01 1.596710532903671265e-01 6.658656056970357895e-03 1.958006024360656738e-01 9.420941025018692017e-02 -1.306403428316116333e-01 1.480533182621002197e-01 -1.811680644750595093e-01 -3.095555007457733154e-01 -2.967410720884799957e-02 9.977736324071884155e-02 -7.647965103387832642e-02 -2.687010765075683594e-01 -1.259611099958419800e-01 1.607710495591163635e-02 -6.482207775115966797e-02 3.809734806418418884e-02 1.149880979210138321e-02 3.573077172040939331e-02
3.370330482721328735e-02 -7.102067768573760986e-02 -5.954673886299133301e-02 -1.731227338314056396e-01 5.432696640491485596e-02 -4.515585675835609436e-02 -9.586621820926666260e-02 -1.158058270812034607e-01 -1.052775047719478607e-02 -1.771677136421203613e-01 3.510402739048004150e-01 3.030731342732906342e-02 1.617439389228820801e-01 2.019217759370803833e-01 -3.790625557303428650e-02 2.765579223632812500e-01 -3.545905947685241699e-01 -6.762322038412094116e-02 -1.260400116443634033e-01 -1.215042546391487122e-01 1.145397052168846130e-01 -1.208776012063026428e-01 1.549722552299499512e-01 2.163555324077606201e-01 -3.105907738208770752e-01 -1.894294470548629761e-01 -5.805285647511482239e-02 4.109917581081390381e-01 4.730360954999923706e-02 -6.028345972299575806e-02 2.396899908781051636e-01 6.883348524570465088e-02
-4.600078985095024109e-02 -4.825799167156219482e-02 -1.156624555587768555e-01 -1.462103277444839478e-01 -7.326523959636688232e-02 -2.016597539186477661e-01 1.555514931678771973e-01 4.866964742541313171e-02 -7.386831194162368774e-02 -2.836105823516845703e-01 -2.783201932907104492e-01 4.843895137310028076e-02 8.501414954662322998e-02 1.487492173910140991e-01 -2.611367218196392059e-02 4.941566586494445801e-01 -2.488130033016204834e-01 -1.129215136170387268e-01 -3.541145101189613342e-02 1.162480264902114868e-01 -1.731372624635696411e-01 -2.985109947621822357e-02 3.624951466917991638e-02 2.759710252285003662e-01 -5.841877777129411697e-03 -9.494847059249877930e-02 1.788652688264846802e-02 1.489255577325820923e-01 2.864952087402343750e-01 8.223945274949073792e-03 3.174503147602081299e-01 1.898303776979446411e-01
3.238499537110328674e-02 -3.268395066261291504e-01 2.229206077754497528e-02 2.312153279781341553e-01 3.599945083260536194e-02 -1.996545195579528809e-01 3.384954482316970825e-02 -7.326392829418182373e-02 3.530891835689544678e-01 -3.578258678317070007e-02 -1.136884242296218872e-01 -2.730532288551330566e-01 6.266386806964874268e-02 2.025891095399856567e-01 -1.259092092514038086e-01 1.536700278520584106e-01 -1.814848184585571289e-01 -3.174255192279815674e-01 -4.505023825913667679e-03 1.230549514293670654e-01 -3.246486932039260864e-02 -2.230531275272369385e-01 -1.214294135570526123e-01 1.971513032913208008e-01 -2.592363357543945312e-01 1.349009871482849121e-01 4.077996686100959778e-02 2.332898974418640137e-01 -3.352967556565999985e-03 -1.546015441417694092e-01 2.237716615200042725e-01 -1.545046120882034302e-01
2.093665450811386108e-01 -3.264667987823486328e-01 1.844944432377815247e-02 2.050261013209819794e-02 9.079817682504653931e-02 -2.169726788997650146e-01 1.514147371053695679e-01 2.145316004753112793e-01 1.142533961683511734e-02 -1.837901324033737183e-01 3.133311867713928223e-03 -1.732902526855468750e-01 -2.273662835359573364e-01 6.234293058514595032e-02 -6.120747886598110199e-03 2.224596142768859863e-01 -7.132295519113540649e-02 -3.166995346546173096e-01 -3.053180873394012451e-01 2.027263045310974121e-01 -2.168987989425659180e-01 -3.621882200241088867e-02 -3.355410695075988770e-02 2.514740638434886932e-02 -2.295623719692230225e-01 -1.664661169052124023e-01 -1.349359750747680664e-01 -1.251951456069946289e-01 -1.148477867245674133e-01 3.790088929235935211e-03 3.684239387512207031e-01 -4.946137964725494385e-02
6.092134118080139160e-02 -2.575780153274536133e-01 -1.181610673666000366e-01 -1.095914319157600403e-01 -6.231481954455375671e-02 3.742111846804618835e-02 5.490184575319290161e-02 1.788219213485717773e-01 -2.878337800502777100e-01 -1.016374453902244568e-01 2.431148290634155273e-01 -2.170453816652297974e-01 -2.382130920886993408e-01 2.008958011865615845e-01 -9.856233000755310059e-02 3.707427680492401123e-01 -9.037877619266510010e-02 6.675018370151519775e-02 3.183630108833312988e-02 7.131778448820114136e-02 -4.279321059584617615e-02 -1.703330278396606445e-01 1.934373676776885986e-01 3.055152595043182373e-01 -2.139350324869155884e-01 4.992763325572013855e-02 1.826088503003120422e-02 1.698530316352844238e-01 1.622194498777389526e-01 -1.773793101310729980e-01 -2.560404837131500244e-01 -1.973017454147338867e-01
1.370370388031005859e-01 -3.141075074672698975e-01 1.012922357767820358e-02 -1.980938166379928589e-01 -8.768065273761749268e-02 -4.927456378936767578e-02 -4.026608914136886597e-02 3.075723648071289062e-01 -2.097445167601108551e-02 1.307882964611053467e-01 1.345815807580947876e-01 -3.454532101750373840e-02 1.692025661468505859e-01 1.163990497589111328e-01 -1.226658225059509277e-01 2.307198643684387207e-01 -1.197020262479782104e-01 -1.289373636245727539e-01 -2.249949872493743896e-01 -6.278470903635025024e-02 -1.163284331560134888e-01 -1.423088014125823975e-01 -2.499081753194332123e-02 1.466897130012512207e-01 -7.435831427574157715e-02 -1.657026410102844238e-01 3.475233912467956543e-01 -9.380003809928894043e-02 1.861412227153778076e-01 -5.628180503845214844e-02 4.977252483367919922e-01 -4.357532598078250885e-03
9.565190225839614868e-02 -3.157050311565399170e-01 -4.002492874860763550e-02 1.753463447093963623e-01 8.793570846319198608e-02 -2.823512852191925049e-01 3.299651741981506348e-01 1.592732667922973633e-01 -2.034099847078323364e-01 -2.109934240579605103e-01 2.085498720407485962e-01 9.239628165960311890e-02 -1.566936522722244263e-01 1.365657448768615723e-01 2.554924190044403076e-01 9.509191662073135376e-02 -2.065688669681549072e-01 -3.516726568341255188e-02 -6.275861710309982300e-02 2.503829300403594971e-01 7.685375958681106567e-02 6.721583008766174316e-02 4.532653093338012695e-02 2.164515256881713867e-01 -1.653866767883300781e-01 -2.711444795131683350e-01 -1.029822044074535370e-02 1.560266166925430298e-01 -9.868442267179489136e-02 -2.735549770295619965e-02 2.512505054473876953e-01 -1.135019361972808838e-01
1.236934121698141098e-02 -1.891597062349319458e-01 -1.452534198760986328e-01 5.693828314542770386e-02 -3.304756283760070801e-01 -3.592810034751892090e-02 2.515982091426849365e-01 5.268944427371025085e-02 -1.722989976406097412e-02 -1.015934422612190247e-01 1.297515183687210083e-01 1.276188641786575317e-01 -1.584532260894775391e-01 4.609398841857910156e-01 -1.994642242789268494e-02 1.014104261994361877e-01 -5.324462056159973145e-02 -5.452832952141761780e-02 2.602894604206085205e-01 3.078360259532928467e-01 -5.135149881243705750e-02 -2.318101823329925537e-01 -2.451189793646335602e-02 1.967800557613372803e-01 -2.211889624595642090e-01 -1.004573330283164978e-01 5.588935315608978271e-02 2.478105425834655762e-01 -5.217326804995536804e-03 6.653814017772674561e-02 1.073159426450729370e-01 2.600153684616088867e-01
-3.021936677396297455e-02 -2.665407955646514893e-01 -6.508819758892059326e-02 -3.313816189765930176e-01 5.749998241662979126e-02 -2.370737940073013306e-01 1.421821415424346924e-01 -2.084760069847106934e-01 1.027796417474746704e-02 5.891515314579010010e-02 -2.464615972712635994e-03 -1.203362569212913513e-01 -2.925020456314086914e-01 2.256651371717453003e-01 -1.097972542047500610e-01 4.008422419428825378e-02 1.920399367809295654e-01 -3.896373212337493896e-01 1.371543854475021362e-01 8.216542750597000122e-02 -2.430984675884246826e-01 -2.488077878952026367e-01 3.810361959040164948e-03 1.467106938362121582e-01 7.309026271104812622e-02 3.923661261796951294e-02 2.398013174533843994e-01 1.135886758565902710e-01 2.670719921588897705e-01 5.917263403534889221e-02 1.168643012642860413e-01 -4.662207793444395065e-03
1.276767551898956299e-01 -2.605772912502288818e-01 -1.229934245347976685e-01 -1.306108385324478149e-01 1.832867115736007690e-01 -1.264498233795166016e-01 1.530638486146926880e-01 1.701036095619201660e-01 1.151979863643646240e-01 1.783539354801177979e-01 2.609747052192687988e-01 -1.189181208610534668e-01 -1.298563331365585327e-01 2.519446611404418945e-02 2.429849207401275635e-01 3.043435215950012207e-01 -2.876281738281250000e-01 -5.723955109715461731e-02 -3.264392614364624023e-01 -5.778310820460319519e-02 -1.143772378563880920e-01 -1.525383442640304565e-01 8.447102154605090618e-04 1.962863653898239136e-01 -1.173457205295562744e-01 -2.664889991283416748e-01 -7.535267621278762817e-02 8.883332461118698120e-02 -2.703002840280532837e-02 -2.510721795260906219e-02 6.538043171167373657e-02 -3.322526216506958008e-01
2.997430860996246338e-01 -9.378763288259506226e-02 -7.824459671974182129e-02 2.387256622314453125e-01 1.100748032331466675e-01 -1.811004281044006348e-01 8.581711351871490479e-02 2.658411562442779541e-01 -2.630261182785034180e-01 1.522429585456848145e-01 4.938036575913429260e-02 -1.270755827426910400e-01 -3.354591727256774902e-01 1.462340801954269409e-01 -5.132080614566802979e-02 1.450880467891693115e-01 3.223437815904617310e-02 7.920451462268829346e-02 1.333165913820266724e-01 1.694124788045883179e-01 -2.247416526079177856e-01 -2.905855476856231689e-01 8.509341627359390259e-03 1.585237383842468262e-01 -1.796374283730983734e-02 -3.705148994922637939e-01 -1.480348855257034302e-01 1.626633852720260620e-01 1.692387759685516357e-01 -1.156268920749425888e-02 1.341374516487121582e-01 7.989494130015373230e-03
5.092376470565795898e-02 -6.055577099323272705e-02 -1.315781325101852417e-01 -8.345153182744979858e-02 1.193616911768913269e-01 -6.692505441606044769e-03 2.181860208511352539e-01 5.144958849996328354e-03 -1.593506932258605957e-01 -3.189053758978843689e-02 1.865305602550506592e-01 1.304202228784561157e-01 -2.238870859146118164e-01 2.939436733722686768e-01 1.144819036126136780e-01 8.142703771591186523e-02 -3.549958392977714539e-02 -3.809831440448760986e-01 -1.048695221543312073e-01 2.140141576528549194e-01 -8.253970183432102203e-03 -6.220538169145584106e-02 1.739704757928848267e-01 -3.370244055986404419e-02 -2.048452049493789673e-01 -2.381755560636520386e-01 -8.696959167718887329e-02 6.681306660175323486e-02 -2.173902839422225952e-01 2.560039758682250977e-01 4.588210582733154297e-01 2.200775407254695892e-02
-1.035805493593215942e-01 -2.748952805995941162e-01 -1.068865954875946045e-01 -2.706434130668640137e-01 -6.755972653627395630e-02 -2.692225873470306396e-01 2.960689067840576172e-01 1.396400630474090576e-01 1.012157574295997620e-01 1.859422214329242706e-02 7.585524022579193115e-02 -1.220980510115623474e-01 -1.562955230474472046e-01 2.576008439064025879e-01 2.346408069133758545e-01 1.561372280120849609e-01 1.679871082305908203e-01 -3.355017006397247314e-01 1.747003644704818726e-01 4.429471492767333984e-02 -2.632625028491020203e-02 -1.373077481985092163e-01 -3.063881695270538330e-01 2.014668434858322144e-01 7.073607295751571655e-02 1.545045375823974609e-01 -4.140591621398925781e-02 1.048272550106048584e-01 1.787899434566497803e-02 1.142357438802719116e-01 2.295697927474975586e-01 9.183251112699508667e-02
4.238585010170936584e-02 -8.794077485799789429e-02 9.573703259229660034e-02 -2.386375516653060913e-01 1.192216575145721436e-01 -1.983110755681991577e-01 2.254340201616287231e-01 1.220092922449111938e-01 1.222578138113021851e-01 -2.810689508914947510e-01 -2.254342846572399139e-02 9.842019528150558472e-02 9.561413526535034180e-02 9.168984740972518921e-02 -6.579107046127319336e-02 4.090620279312133789e-01 -3.232035636901855469e-01 -7.517590373754501343e-02 -1.817406713962554932e-02 2.415665388107299805e-01 -6.298118084669113159e-02 2.211813069880008698e-02 -1.438109576702117920e-02 2.904616296291351318e-01 -7.050158828496932983e-02 -4.113091826438903809e-01 -5.976360291242599487e-02 -5.758996121585369110e-03 1.358434855937957764e-01 -1.651720255613327026e-01 1.673070788383483887e-01 4.952659085392951965e-02
1.330185979604721069e-01 -9.788592904806137085e-02 -2.594333589076995850e-01 -3.734650835394859314e-02 2.501091957092285156e-01 2.488565295934677124e-01 2.943786978721618652e-01 -8.389919251203536987e-02 2.439741604030132294e-02 2.687938325107097626e-02 1.724320054054260254e-01 2.905572392046451569e-02 -2.024886608123779297e-01 3.110532760620117188e-01 1.705536544322967529e-01 8.704357594251632690e-02 -3.339579403400421143e-01 -6.760661303997039795e-02 -2.143298834562301636e-02 8.214514702558517456e-02 -1.251709014177322388e-01 5.635567754507064819e-02 -3.881588578224182129e-02 1.876777559518814087e-01 1.473966985940933228e-01 -3.642277419567108154e-02 2.497763186693191528e-01 -1.109388694167137146e-01 1.525962203741073608e-01 -3.138767182826995850e-01 2.846478223800659180e-01 8.396347984671592712e-03
2.137071788311004639e-01 1.081741750240325928e-01 6.735556572675704956e-02 -2.516783177852630615e-01 7.626106590032577515e-02 -6.410887837409973145e-02 1.738730370998382568e-01 -2.161322906613349915e-02 3.696846216917037964e-02 -2.145369052886962891e-01 1.504820734262466431e-01 1.420430988073348999e-01 -3.039865754544734955e-02 7.484725117683410645e-02 -2.659137248992919922e-01 3.894811868667602539e-01 -2.501491010189056396e-01 -2.550275921821594238e-01 1.772663444280624390e-01 2.864778414368629456e-02 -2.035581916570663452e-01 9.089750051498413086e-02 -8.888145536184310913e-02 1.889988780021667480e-01 -7.272147107869386673e-03 -2.964214682579040527e-01 -6.467781215906143188e-02 1.628066003322601318e-01 5.512399971485137939e-02 -3.287509381771087646e-01 1.790294647216796875e-01 5.182068794965744019e-03
5.058957263827323914e-02 -2.517049908638000488e-01 1.024621725082397461e-01 -1.304208636283874512e-01 -1.921822279691696167e-01 -1.214894354343414307e-01 1.266721785068511963e-01 -1.685239970684051514e-01 -3.249405622482299805e-01 8.979660272598266602e-02 5.370450019836425781e-02 -2.507202923297882080e-01 -2.043290138244628906e-01 1.420031785964965820e-01 -1.028948426246643066e-01 3.036861717700958252e-01 9.881322085857391357e-02 -7.081481069326400757e-02 2.201892286539077759e-01 -1.513662487268447876e-01 -5.390509217977523804e-02 1.428018882870674133e-02 1.324663758277893066e-01 2.508427202701568604e-01 -2.606576383113861084e-01 -1.468165069818496704e-01 -1.530399769544601440e-01 1.780590265989303589e-01 1.011270806193351746e-01 -2.454669177532196045e-01 2.616808116436004639e-01 1.139331534504890442e-01
1.557813435792922974e-01 -1.615846306085586548e-01 -8.947049081325531006e-02 -8.275771141052246094e-02 -1.384055763483047485e-01 -2.179637551307678223e-01 8.255687355995178223e-02 -3.617719188332557678e-02 -1.858030706644058228e-01 1.220821309834718704e-02 3.196708858013153076e-01 -2.233785837888717651e-01 -1.103935912251472473e-01 3.351619839668273926e-01 4.889842495322227478e-02 -9.019876271486282349e-02 -1.207803040742874146e-01 1.031637750566005707e-02 2.326025664806365967e-01 3.066655993461608887e-01 2.770706452429294586e-02 -1.870220005512237549e-01 -1.764668375253677368e-01 -4.771426692605018616e-02 -2.100013643503189087e-01 -6.951944902539253235e-03 5.644098296761512756e-02 3.394649922847747803e-01 1.251126080751419067e-01 -3.265211582183837891e-01 1.384352892637252808e-01 -4.652647301554679871e-02
2.141332067549228668e-02 -3.611951693892478943e-02 -2.050724774599075317e-01 1.484629660844802856e-01 1.451440602540969849e-01 -5.560043081641197205e-02 2.935322523117065430e-01 5.424838885664939880e-02 -1.287351995706558228e-01 -1.341157406568527222e-01 1.868073493242263794e-01 1.546908468008041382e-01 -2.760945260524749756e-01 2.485193312168121338e-01 2.322565764188766479e-01 1.585055589675903320e-01 -2.237011343240737915e-01 -3.452613651752471924e-01 -1.124354675412178040e-01 1.460594981908798218e-01 -6.068283692002296448e-02 -6.518749147653579712e-02 1.681222170591354370e-01 1.507086604833602905e-01 -1.132087260484695435e-01 -2.430926859378814697e-01 -1.151395216584205627e-01 -9.109766036272048950e-02 1.403365582227706909e-01 1.467746049165725708e-01 3.355422317981719971e-01 -3.179052472114562988e-02
2.059647440910339355e-01 -1.998553574085235596e-01 -1.905952095985412598e-01 1.101126670837402344e-01 7.514966279268264771e-02 -3.219107985496520996e-01 1.296891272068023682e-01 5.155831202864646912e-02 7.627511024475097656e-02 1.342009156942367554e-01 2.590811252593994141e-01 -1.449540853500366211e-01 -1.539391130208969116e-01 5.642293021082878113e-02 -1.556894555687904358e-02 3.531973063945770264e-01 -3.399637341499328613e-01 -1.445656418800354004e-01 -2.819178700447082520e-01 -5.475489422678947449e-02 -1.378201246261596680e-01 1.721427030861377716e-02 -8.435156941413879395e-02 1.865235865116119385e-01 3.181827440857887268e-02 -3.593029975891113281e-01 5.680729448795318604e-02 3.904981538653373718e-02 -1.006171256303787231e-01 -9.484472125768661499e-02 -1.187876164913177490e-01 -1.684020459651947021e-01
-7.744766026735305786e-02 2.576440386474132538e-02 -1.226918306201696396e-03 1.488001048564910889e-01 -1.030987277626991272e-01 8.373931795358657837e-02 2.541338801383972168e-01 2.356841862201690674e-01 6.872456520795822144e-02 3.414267301559448242e-01 2.774735093116760254e-01 -1.464976966381072998e-01 2.375691011548042297e-02 2.070933766663074493e-02 -2.765847444534301758e-01 3.793945312500000000e-01 -1.369710266590118408e-01 -2.137317210435867310e-01 -1.052514240145683289e-01 -6.524148583412170410e-02 -1.912540197372436523e-01 -2.921845018863677979e-01 2.012376859784126282e-02 2.093186080455780029e-01 -7.777361571788787842e-02 -1.063518747687339783e-01 6.588377058506011963e-02 1.303703933954238892e-01 8.178380131721496582e-02 -1.468461304903030396e-01 2.665599584579467773e-01 9.106358885765075684e-02
2.131076306104660034e-01 -3.198738992214202881e-01 -8.522476255893707275e-02 -5.907128006219863892e-02 2.136165276169776917e-03 -3.157502710819244385e-01 3.218128085136413574e-01 2.157406657934188843e-01 1.844524890184402466e-01 -3.047715425491333008e-01 -1.022279635071754456e-01 -2.378654330968856812e-01 1.100099757313728333e-01 1.983404606580734253e-01 -2.255528233945369720e-02 2.645629942417144775e-01 -5.197952315211296082e-02 -1.890228390693664551e-01 -4.459798336029052734e-03 2.613718509674072266e-01 -1.017657443881034851e-01 4.434124007821083069e-02 -6.407182663679122925e-02 1.341462284326553345e-01 -2.424900978803634644e-02 -1.639831215143203735e-01 -1.365678012371063232e-01 6.526818871498107910e-02 -1.567768454551696777e-01 1.080243140459060669e-01 1.763133555650711060e-01 -1.300281137228012085e-01
3.058442473411560059e-01 -1.554935723543167114e-01 -3.086159825325012207e-01 -2.627680897712707520e-01 2.341353595256805420e-01 -1.251548975706100464e-01 1.516558974981307983e-01 -1.235328689217567444e-01 -1.768784672021865845e-01 1.307820677757263184e-01 -2.199144475162029266e-02 -3.268847465515136719e-01 -1.472969651222229004e-01 2.588583230972290039e-01 2.571010217070579529e-02 3.643528521060943604e-01 1.515072882175445557e-01 1.885312981903553009e-02 -1.063805669546127319e-01 -2.312529645860195160e-02 -1.220505591481924057e-02 -2.430391460657119751e-01 -1.606359779834747314e-01 2.238939702510833740e-01 1.018660068511962891e-01 -1.231303811073303223e-02 -7.825568318367004395e-02 5.557797476649284363e-02 4.085586220026016235e-02 -1.924787461757659912e-01 4.593879356980323792e-02 2.285167947411537170e-02
3.095801733434200287e-02 6.483859382569789886e-03 -2.948876097798347473e-02 -1.220182701945304871e-01 -6.950845569372177124e-02 -4.748952761292457581e-02 3.684695661067962646e-01 8.077006787061691284e-02 -6.151061132550239563e-02 1.929552108049392700e-01 7.112658116966485977e-03 4.820453375577926636e-02 -4.058474898338317871e-01 5.539109110832214355e-01 -2.248078584671020508e-01 4.242514818906784058e-02 8.649769425392150879e-02 -7.010308653116226196e-02 1.443795710802078247e-01 1.776788383722305298e-01 2.376828901469707489e-02 -1.692571938037872314e-01 -2.213516533374786377e-01 1.856854707002639771e-01 -2.286836504936218262e-01 -1.137544512748718262e-01 8.369474858045578003e-02 6.467652320861816406e-02 -1.756516634486615658e-03 9.035429358482360840e-02 5.351761355996131897e-02 4.059949889779090881e-02
-1.519511044025421143e-01 -5.018222332000732422e-01 2.459322474896907806e-02 -1.632131487131118774e-01 3.749440982937812805e-02 1.389059871435165405e-01 1.056767478585243225e-01 5.827483162283897400e-02 -1.878364086151123047e-01 -3.180125961080193520e-03 9.061379730701446533e-02 -1.152664981782436371e-02 -1.043418794870376587e-01 3.409915566444396973e-01 1.197135895490646362e-01 3.099507093429565430e-01 -9.365013241767883301e-02 -1.996390968561172485e-01 1.697216928005218506e-01 1.980817317962646484e-01 1.190206930041313171e-01 5.644790455698966980e-02 -6.094496324658393860e-02 2.158514410257339478e-02 1.009523794054985046e-01 -1.909714192152023315e-01 -1.862776130437850952e-01 2.762326896190643311e-01 9.580074250698089600e-02 -1.010095775127410889e-01 2.032503783702850342e-01 1.575472801923751831e-01
-3.567484766244888306e-02 -5.828493833541870117e-01 6.616742163896560669e-02 9.806811064481735229e-02 6.837894767522811890e-02 -1.034799963235855103e-01 2.967299148440361023e-02 2.316924929618835449e-01 -4.488536715507507324e-02 -1.595949232578277588e-01 -6.655571609735488892e-02 -2.266761809587478638e-01 -6.720712780952453613e-02 9.339147806167602539e-02 1.683151572942733765e-01 2.121572345495223999e-01 -9.152490645647048950e-02 -4.078329801559448242e-01 5.792321264743804932e-02 1.669906377792358398e-01 -2.525716125965118408e-01 2.917829155921936035e-02 -1.133219525218009949e-02 4.217011108994483948e-02 -1.058463454246520996e-01 2.807119674980640411e-02 -1.337304562330245972e-01 1.928385645151138306e-01 4.425435513257980347e-02 2.908250503242015839e-02 2.495765984058380127e-01 2.335600554943084717e-02
1.728305011056363583e-03 -2.743434906005859375e-01 -2.865863591432571411e-02 2.543931007385253906e-01 -1.021847948431968689e-01 -6.756705790758132935e-02 5.484241619706153870e-02 1.254459768533706665e-01 1.274424791336059570e-01 2.787893079221248627e-02 1.326135545969009399e-01 -1.722308993339538574e-01 -1.886004358530044556e-01 3.293603062629699707e-01 2.047636359930038452e-01 3.133725225925445557e-01 2.129533737897872925e-01 -2.350083887577056885e-01 2.830105423927307129e-01 1.901599764823913574e-02 1.655984669923782349e-01 -8.437322825193405151e-02 -1.406644731760025024e-01 1.954014599323272705e-01 -1.165053918957710266e-01 2.028965353965759277e-01 1.151035949587821960e-01 -1.837316527962684631e-02 5.919878557324409485e-02 -1.369147598743438721e-01 3.348428905010223389e-01 2.747994847595691681e-02
4.220706596970558167e-02 -1.912015080451965332e-01 -1.385698914527893066e-01 5.097843240946531296e-03 -1.538865864276885986e-01 -5.455337092280387878e-02 6.566938757896423340e-02 -7.023761281743645668e-04 -2.084302008152008057e-01 -2.029549703001976013e-02 8.364892005920410156e-02 -3.001413047313690186e-01 -2.102548480033874512e-01 2.158516794443130493e-01 2.538526663556694984e-03 2.969340682029724121e-01 2.762816660106182098e-02 -2.161185443401336670e-01 1.734196096658706665e-01 -2.321145683526992798e-01 -2.025786638259887695e-01 3.280649427324533463e-03 2.468419820070266724e-01 3.624535799026489258e-01 -2.004857659339904785e-01 -4.350890964269638062e-02 6.161480024456977844e-02 1.400170773267745972e-01 5.565991252660751343e-02 -2.884158492088317871e-01 1.185882836580276489e-01 -2.468646764755249023e-01
6.955346465110778809e-02 -2.412783801555633545e-01 8.252315968275070190e-02 -3.530233204364776611e-01 4.274203674867749214e-04 -8.727273344993591309e-02 1.004192978143692017e-01 -3.318686783313751221e-02 -2.773893177509307861e-01 -2.024094462394714355e-01 1.821382790803909302e-01 -1.826729923486709595e-01 3.821601346135139465e-02 1.897747069597244263e-01 1.641451418399810791e-01 1.877337992191314697e-01 5.701021105051040649e-02 -1.862907260656356812e-01 6.493880413472652435e-03 3.023523986339569092e-01 1.501189470291137695e-01 1.040713638067245483e-01 8.320105075836181641e-02 1.400983482599258423e-01 -1.662253737449645996e-01 -1.954785585403442383e-01 -1.028078421950340271e-01 -9.436721354722976685e-02 8.538027852773666382e-02 -3.403716683387756348e-01 3.183569610118865967e-01 -5.871520563960075378e-02
1.303838491439819336e-01 -3.397832810878753662e-01 -1.636734753847122192e-01 7.757306098937988281e-02 -1.833502650260925293e-01 -9.926081448793411255e-02 1.686105877161026001e-02 -5.784498155117034912e-02 -1.944417953491210938e-01 1.657851599156856537e-02 2.333780936896800995e-02 1.449413150548934937e-01 -1.475196629762649536e-01 1.349189430475234985e-01 2.621006369590759277e-01 9.650338441133499146e-02 -1.700803488492965698e-01 -2.171709388494491577e-01 -3.894573748111724854e-01 -1.865118741989135742e-01 -2.963240630924701691e-02 -8.809896558523178101e-02 -1.183945760130882263e-01 9.693597257137298584e-02 -1.547260433435440063e-01 -4.754580929875373840e-02 2.968816757202148438e-01 9.455160051584243774e-02 -1.200461685657501221e-01 1.169424504041671753e-01 4.040327072143554688e-01 -2.853523939847946167e-02
6.891238689422607422e-02 -4.176769256591796875e-01 -2.245871722698211670e-02 -5.632874742150306702e-02 9.068013727664947510e-02 -1.306661963462829590e-01 2.206494510173797607e-01 2.957913093268871307e-02 -2.279288470745086670e-01 -7.844508439302444458e-02 1.429087966680526733e-01 -1.639062017202377319e-01 -1.428234279155731201e-01 6.222787871956825256e-02 1.293631494045257568e-01 4.299070239067077637e-01 -2.500105798244476318e-01 -4.152145236730575562e-02 -3.378887474536895752e-01 1.052226051688194275e-01 -1.292488574981689453e-01 8.036081492900848389e-02 9.104387462139129639e-02 2.720905244350433350e-01 -1.497681289911270142e-01 -2.066130377352237701e-02 -8.974416553974151611e-02 6.112705543637275696e-02 3.578944131731987000e-02 -9.224784374237060547e-02 -2.197228223085403442e-01 -1.528764814138412476e-01
1.462536752223968506e-01 -3.228952288627624512e-01 3.910867124795913696e-02 3.049677237868309021e-02 6.195315346121788025e-02 2.762130461633205414e-02 -1.246257796883583069e-01 1.527694165706634521e-01 -2.707356810569763184e-01 -3.703074157238006592e-02 -1.487251818180084229e-01 -1.593588441610336304e-01 -1.381685286760330200e-01 1.063239872455596924e-01 -5.781444907188415527e-02 2.938600778579711914e-01 -3.558652400970458984e-01 -1.637454926967620850e-01 -2.318968772888183594e-01 1.793268620967864990e-01 -1.539669185876846313e-02 1.218497939407825470e-02 -8.832059055566787720e-02 4.098270460963249207e-02 -5.871218815445899963e-02 -1.040449067950248718e-01 2.630046308040618896e-01 -9.725710004568099976e-02 -9.241034835577011108e-02 1.406733095645904541e-01 4.036997556686401367e-01 2.295322716236114502e-01
2.518541812896728516e-01 -3.075025379657745361e-01 -1.297334954142570496e-02 5.000616610050201416e-02 1.749665439128875732e-01 -3.440135717391967773e-01 2.026874423027038574e-01 -9.212213009595870972e-02 1.527107357978820801e-01 -6.640426069498062134e-02 -2.766596972942352295e-01 -1.807962059974670410e-01 1.064952686429023743e-01 1.501687914133071899e-01 -1.759957224130630493e-01 2.324734181165695190e-01 -2.508739531040191650e-01 -3.580758869647979736e-01 1.287169903516769409e-01 -1.215809211134910583e-01 -3.318811208009719849e-02 -8.761871606111526489e-02 1.391558200120925903e-01 1.108532026410102844e-01 -2.228554487228393555e-01 3.408040478825569153e-02 1.714757643640041351e-02 -3.358185989782214165e-03 5.915994942188262939e-02 5.897438619285821915e-03 2.131491005420684814e-01 1.480247676372528076e-01
-3.148894757032394409e-03 -2.797040939331054688e-01 1.114234402775764465e-01 -6.032897904515266418e-02 5.965357646346092224e-02 -1.853378862142562866e-01 -6.261096149682998657e-02 2.804179489612579346e-01 -6.744746863842010498e-02 -2.598001062870025635e-02 1.113106384873390198e-01 -1.750312298536300659e-01 -2.949469387531280518e-01 8.654105663299560547e-02 -1.444171369075775146e-01 1.482833474874496460e-01 -1.214954704046249390e-01 -3.371441662311553955e-01 -6.153839174658060074e-03 -2.061384497210383415e-03 -3.567448854446411133e-01 -6.042477488517761230e-02 -5.415832251310348511e-02 -6.856210529804229736e-02 -7.299437373876571655e-02 -3.392652869224548340e-01 -6.867481023073196411e-02 -1.266626566648483276e-01 2.133785337209701538e-01 6.956828385591506958e-02 3.531158864498138428e-01 1.280201971530914307e-01
1.320637613534927368e-01 -2.475076317787170410e-01 1.996040577068924904e-03 -1.987618505954742432e-01 2.548634307458996773e-03 2.727336063981056213e-02 -4.846967291086912155e-03 3.244417309761047363e-01 5.530624091625213623e-02 -1.952670812606811523e-01 8.699175715446472168e-02 -2.084889411926269531e-01 -2.848140597343444824e-01 2.747942805290222168e-01 -9.888638556003570557e-02 -1.432692538946866989e-02 6.586060626432299614e-04 -2.644907534122467041e-01 -2.130930125713348389e-01 1.573319584131240845e-01 7.097588852047920227e-03 -1.701260805130004883e-01 1.764155030250549316e-01 -1.621011793613433838e-01 -1.045156121253967285e-01 -3.234941959381103516e-01 1.632486879825592041e-01 2.451571524143218994e-01 2.451236397027969360e-01 1.135015934705734253e-01 3.232812881469726562e-02 -1.186042204499244690e-01
2.648231089115142822e-01 -8.354278653860092163e-02 -2.462861090898513794e-01 1.023081466555595398e-01 3.750036656856536865e-02 -1.146919354796409607e-01 2.023199796676635742e-01 5.300908684730529785e-01 -2.453174740076065063e-01 1.360111963003873825e-02 -4.585735872387886047e-02 -1.211215741932392120e-02 -1.408558636903762817e-01 1.530970185995101929e-01 -5.259434878826141357e-02 1.913126111030578613e-01 5.952998623251914978e-02 -2.263367772102355957e-01 -5.989622324705123901e-02 8.653368800878524780e-02 -1.887102127075195312e-01 -1.059875190258026123e-01 -2.547534182667732239e-02 2.539857663214206696e-02 2.863020636141300201e-02 4.841586109250783920e-03 -2.905244231224060059e-01 7.071103155612945557e-02 1.686091721057891846e-01 7.709212601184844971e-02 3.594120740890502930e-01 4.722965881228446960e-02
6.106458976864814758e-02 -1.035583093762397766e-01 1.510546058416366577e-01 -2.349971979856491089e-01 -4.468338191509246826e-02 -2.175523899495601654e-02 7.470958679914474487e-02 -1.077600046992301941e-01 1.649481058120727539e-01 -1.965265125036239624e-01 8.209244161844253540e-02 -6.732933223247528076e-02 -1.515657752752304077e-01 1.623003184795379639e-01 -8.326306194067001343e-02 2.523764669895172119e-01 3.205418586730957031e-02 -1.544610112905502319e-01 -1.843883097171783447e-02 -6.751258671283721924e-02 2.074662223458290100e-02 -3.012048602104187012e-01 -2.739454209804534912e-01 5.261455774307250977e-01 -2.119395583868026733e-01 1.379696130752563477e-01 8.932849392294883728e-03 3.009008169174194336e-01 -7.646583765745162964e-02 -1.005424857139587402e-01 1.698121279478073120e-01 1.364481598138809204e-01
5.936720594763755798e-02 5.768305808305740356e-02 3.489733338356018066e-01 -2.254237830638885498e-01 6.314201653003692627e-02 -2.757324837148189545e-02 2.564166188240051270e-01 2.111670374870300293e-01 1.907002031803131104e-01 -1.576611250638961792e-01 7.520531862974166870e-02 -1.692335307598114014e-01 -1.596985906362533569e-01 2.175197452306747437e-01 -4.731578379869461060e-02 2.182199656963348389e-01 -3.018600642681121826e-01 -1.501429080963134766e-01 -6.018355116248130798e-02 1.296208798885345459e-01 -7.878571003675460815e-02 -5.489643663167953491e-02 8.046790957450866699e-03 1.962545663118362427e-01 -1.190804094076156616e-01 -1.940239518880844116e-01 -7.053388655185699463e-02 -1.107351016253232956e-02 -1.377390027046203613e-01 -4.328766465187072754e-01 2.015654742717742920e-01 -3.836147859692573547e-02
2.599231898784637451e-01 -1.345222145318984985e-01 -1.200627768412232399e-03 -2.941389977931976318e-01 -3.131366074085235596e-01 9.535739570856094360e-02 1.603613346815109253e-01 1.668622344732284546e-01 -2.766653299331665039e-01 1.547660399228334427e-02 1.096876710653305054e-01 -1.901843100786209106e-01 -1.360390335321426392e-01 1.658994108438491821e-01 -8.492799848318099976e-02 1.175041869282722473e-01 -1.896597743034362793e-01 -3.834217041730880737e-02 -3.716599568724632263e-02 1.067781541496515274e-02 -4.884897731244564056e-03 -2.061663419008255005e-01 -2.058132588863372803e-01 3.983797729015350342e-01 -1.408157348632812500e-01 -6.648782640695571899e-03 -1.481287032365798950e-01 1.218518242239952087e-01 -7.010485045611858368e-03 -1.798492670059204102e-01 -1.626191586256027222e-01 -2.775803506374359131e-01
-4.881820827722549438e-02 -2.122643738985061646e-01 8.026940375566482544e-02 -2.061609029769897461e-01 4.286532104015350342e-02 -8.123274147510528564e-02 3.943921625614166260e-01 -3.074982948601245880e-02 -7.772657275199890137e-02 6.918226182460784912e-02 -5.126928165555000305e-02 -5.951402708888053894e-02 -2.859745025634765625e-01 9.542510658502578735e-02 -2.377270348370075226e-02 1.819519251585006714e-01 2.848113887012004852e-02 -7.707203924655914307e-02 -6.671987473964691162e-02 1.463694274425506592e-01 -8.206111192703247070e-02 -2.457551360130310059e-01 6.075762212276458740e-02 1.856525689363479614e-01 -1.627016812562942505e-01 -1.123445704579353333e-01 1.304264962673187256e-01 3.928128480911254883e-01 -3.691796958446502686e-02 -3.412783443927764893e-01 3.460999950766563416e-02 -3.602479994297027588e-01
-6.208495050668716431e-02 -2.184313386678695679e-01 -1.660351008176803589e-01 -1.471704840660095215e-01 4.787246137857437134e-02 -1.063208356499671936e-01 1.653064489364624023e-01 4.170345962047576904e-01 8.883983641862869263e-02 -7.180278003215789795e-02 2.017288804054260254e-01 -1.213876307010650635e-01 -1.861346513032913208e-01 4.642937332391738892e-02 -2.236939035356044769e-02 5.253373831510543823e-02 -1.539242118597030640e-01 -6.722527742385864258e-02 -1.249084621667861938e-01 2.960620522499084473e-01 1.080117374658584595e-01 -2.799919247627258301e-01 -1.193115785717964172e-01 3.012696802616119385e-01 1.470237076282501221e-01 1.371785104274749756e-01 -1.468923985958099365e-01 2.184251546859741211e-01 2.520917952060699463e-01 4.553320817649364471e-03 2.291115969419479370e-01 1.533473283052444458e-01
2.356414645910263062e-01 -1.830892115831375122e-01 -4.102864116430282593e-02 2.076379954814910889e-02 3.313365578651428223e-02 -3.752605617046356201e-02 6.190279498696327209e-02 -3.761231666430830956e-03 -1.271920651197433472e-01 -2.988579683005809784e-02 -4.493622854351997375e-02 -4.024336338043212891e-01 1.376272141933441162e-01 3.928408026695251465e-01 -1.598581075668334961e-01 1.545270830392837524e-01 -2.456026077270507812e-01 -2.121089845895767212e-01 -1.376762986183166504e-01 1.414894871413707733e-02 -9.814703464508056641e-02 1.049380898475646973e-01 5.823771655559539795e-02 4.871128499507904053e-02 -2.699776291847229004e-01 -2.147095650434494019e-02 9.084821492433547974e-02 -7.542756199836730957e-02 4.515706598758697510e-01 3.884819103404879570e-03 1.209635287523269653e-01 2.049716264009475708e-01
1.567223370075225830e-01 -2.901611328125000000e-01 3.190082311630249023e-02 -1.363899856805801392e-01 -1.073671057820320129e-01 -1.879379898309707642e-02 1.905540227890014648e-01 3.366367220878601074e-01 9.210684150457382202e-02 -1.143989339470863342e-01 -2.118666470050811768e-01 -1.722312271595001221e-01 9.646210074424743652e-02 1.686205565929412842e-01 -1.331588923931121826e-01 1.855981945991516113e-01 -1.410796642303466797e-01 -3.585959970951080322e-01 -1.059869825839996338e-01 1.997983157634735107e-01 -3.362400829792022705e-01 -1.687046736478805542e-01 -2.308785170316696167e-02 1.772445291280746460e-01 -1.723093166947364807e-02 -3.032634854316711426e-01 -1.398566961288452148e-01 -6.140473857522010803e-02 -6.344521790742874146e-02 7.056509703397750854e-02 1.506877988576889038e-01 6.040750443935394287e-02
3.773401677608489990e-01 -2.791727334260940552e-02 -1.702912710607051849e-02 -4.044130071997642517e-02 -2.183072865009307861e-01 -1.651041656732559204e-01 1.307925134897232056e-01 -8.362244814634323120e-02 4.240105301141738892e-02 1.983265429735183716e-01 3.389535248279571533e-01 3.948711603879928589e-02 3.416456282138824463e-02 5.005855560302734375e-01 -5.616261810064315796e-02 1.073607206344604492e-01 -7.447788864374160767e-02 4.521242156624794006e-02 1.976709067821502686e-01 2.342972755432128906e-01 8.057622238993644714e-03 -1.506378203630447388e-01 -1.785418242216110229e-01 2.432869672775268555e-01 -3.047082945704460144e-02 -5.252865329384803772e-02 -2.136979810893535614e-02 7.799751311540603638e-02 6.710056215524673462e-02 -2.787151038646697998e-01 2.487037889659404755e-02 1.531837284564971924e-01
3.602360934019088745e-02 6.153353676199913025e-02 -1.419302821159362793e-01 -3.623739778995513916e-01 1.363677829504013062e-01 7.957658916711807251e-02 2.676959335803985596e-01 -1.006482988595962524e-01 -2.197259366512298584e-01 1.509803831577301025e-01 -1.160459443926811218e-01 -1.434693187475204468e-01 -2.756078839302062988e-01 1.904457509517669678e-01 -1.046636402606964111e-01 4.035592377185821533e-01 -1.079869195818901062e-01 -5.329807847738265991e-02 1.065674498677253723e-01 -5.131457746028900146e-02 -2.124601751565933228e-01 -2.892575562000274658e-01 -1.943935290910303593e-03 1.732687652111053467e-01 -8.809893578290939331e-02 -7.812217622995376587e-02 2.552877366542816162e-01 -1.129982341080904007e-02 1.088245585560798645e-01 -1.405785530805587769e-01 9.561573714017868042e-02 -1.957812756299972534e-01
-3.176923096179962158e-02 -1.810089647769927979e-01 -3.163428902626037598e-01 -9.354097396135330200e-02 1.253914535045623779e-01 -2.455631643533706665e-01 -3.342340514063835144e-02 -1.602017134428024292e-01 -9.856534004211425781e-02 4.179358854889869690e-02 -1.016931086778640747e-01 -3.092626333236694336e-01 -1.097778752446174622e-01 2.386438995599746704e-01 -4.233663529157638550e-02 1.266237795352935791e-01 5.603225529193878174e-02 -1.298367530107498169e-01 1.591255329549312592e-02 2.466381192207336426e-01 2.165048196911811829e-02 -1.244838442653417587e-02 7.301106303930282593e-02 1.824668198823928833e-01 1.530531197786331177e-01 -1.651789695024490356e-01 4.144194424152374268e-01 2.711049914360046387e-01 9.990584105253219604e-02 -2.419681698083877563e-01 2.453578263521194458e-01 -7.288935035467147827e-02
4.545452594757080078e-01 -2.032440304756164551e-01 -2.010685056447982788e-01 -1.208650097250938416e-01 2.844150960445404053e-01 -2.596715688705444336e-01 1.096607893705368042e-01 1.045132651925086975e-01 -1.548558175563812256e-01 -2.881304919719696045e-02 3.511380776762962341e-02 -3.082756102085113525e-01 -2.595949470996856689e-01 2.927989661693572998e-01 7.035462558269500732e-02 -4.193459823727607727e-02 3.688101097941398621e-02 -6.122667714953422546e-02 -1.796611696481704712e-01 7.915012538433074951e-02 1.138009205460548401e-01 1.934194192290306091e-02 -4.723792523145675659e-02 3.015561588108539581e-02 -2.536372840404510498e-01 -2.941096425056457520e-01 5.680584535002708435e-02 8.405512571334838867e-02 1.075431108474731445e-01 -6.993843615055084229e-02 -4.451712965965270996e-02 7.201986759901046753e-02
1.676095426082611084e-01 -4.363395571708679199e-01 1.014713663607835770e-02 -1.490093618631362915e-01 -1.049032211303710938e-01 -1.060577780008316040e-01 2.196706980466842651e-01 5.479736626148223877e-02 5.153930932283401489e-02 1.094186305999755859e-01 4.210679978132247925e-02 -1.228759810328483582e-02 5.243505164980888367e-02 3.981098532676696777e-01 -1.227993220090866089e-01 1.065127998590469360e-01 9.764388948678970337e-02 -3.441953957080841064e-01 -8.188574761152267456e-02 -7.901234179735183716e-02 -9.365795552730560303e-02 6.766829639673233032e-03 -8.634511381387710571e-02 1.100790351629257202e-01 -7.823693007230758667e-02 2.476313896477222443e-02 1.724078059196472168e-01 -2.371359616518020630e-01 3.234096467494964600e-01 -3.151890635490417480e-01 1.165036037564277649e-01 -4.395723342895507812e-02
-4.201304540038108826e-02 -5.738771557807922363e-01 1.590506546199321747e-02 -2.177877575159072876e-01 -1.409948170185089111e-01 5.053954571485519409e-02 8.204211294651031494e-02 1.983349770307540894e-01 -2.433787733316421509e-01 -1.514909863471984863e-01 -1.213185209780931473e-02 2.563138678669929504e-02 -2.351543903350830078e-01 2.427873611450195312e-01 7.208498567342758179e-02 2.469933182001113892e-01 -1.236926093697547913e-01 -1.715822964906692505e-01 1.511407941579818726e-01 2.193384021520614624e-01 6.056243181228637695e-02 -4.876541346311569214e-02 5.897168442606925964e-02 9.165451675653457642e-02 1.245433911681175232e-01 -4.109061136841773987e-02 -1.254745870828628540e-01 2.974106669425964355e-01 8.536773920059204102e-02 -8.282565325498580933e-02 -4.253175109624862671e-02 1.353193521499633789e-01
3.918426856398582458e-02 -1.734047979116439819e-01 1.439801603555679321e-01 -2.198287546634674072e-01 -1.280734390020370483e-01 6.590809673070907593e-02 2.557060122489929199e-01 2.439147606492042542e-02 1.362311542034149170e-01 -3.684071078896522522e-02 -7.644516881555318832e-03 1.371702551841735840e-01 -8.734735846519470215e-02 -2.935988083481788635e-02 -1.514373812824487686e-03 1.540395170450210571e-01 -1.259812712669372559e-01 -2.853260636329650879e-01 -1.045390069484710693e-01 -9.389054961502552032e-03 2.050047218799591064e-01 -4.590404331684112549e-01 -8.419670909643173218e-02 5.346317887306213379e-01 -8.516819775104522705e-02 -7.837783545255661011e-02 7.517925649881362915e-02 7.333014905452728271e-02 -4.166742786765098572e-02 9.433495998382568359e-02 1.704297214746475220e-01 1.533929109573364258e-01
2.628346681594848633e-01 -3.063582181930541992e-01 -4.454590752720832825e-02 -3.923210501670837402e-02 -1.319159269332885742e-01 -2.292728126049041748e-01 1.024718955159187317e-01 -6.253519654273986816e-02 -2.109230160713195801e-01 6.184319406747817993e-02 1.588082909584045410e-01 1.055261585861444473e-02 -1.088961064815521240e-01 1.439230293035507202e-01 1.130594313144683838e-01 2.147461473941802979e-01 -1.792237758636474609e-01 3.987714648246765137e-02 -3.321946859359741211e-01 -2.048641145229339600e-01 -1.406555473804473877e-01 -7.779929041862487793e-02 -1.969350501894950867e-02 9.623736888170242310e-02 -1.889836788177490234e-01 8.707852661609649658e-02 2.856555283069610596e-01 1.828658878803253174e-01 -2.579557299613952637e-01 -6.402063649147748947e-03 3.592723309993743896e-01 -9.235747903585433960e-02
1.209388896822929382e-01 -2.128567397594451904e-01 6.960303336381912231e-02 -2.828353270888328552e-02 1.660581491887569427e-02 -1.858128309249877930e-01 2.030795365571975708e-01 1.435553282499313354e-01 -2.516425848007202148e-01 1.195411831140518188e-01 -2.228643186390399933e-02 -1.067428588867187500e-01 -1.466005146503448486e-01 2.773199379444122314e-01 2.184589952230453491e-01 1.664209812879562378e-01 -1.385370641946792603e-01 -9.287419170141220093e-02 -2.854322791099548340e-01 -7.379736751317977905e-02 1.067334786057472229e-01 -2.317354828119277954e-02 2.829255349934101105e-02 1.507158875465393066e-01 1.743120886385440826e-02 5.759241059422492981e-02 2.192512303590774536e-01 8.072020113468170166e-02 -2.413443177938461304e-01 7.833355665206909180e-02 5.420198440551757812e-01 -8.882373571395874023e-02
2.891175746917724609e-01 -2.152469307184219360e-01 1.012034937739372253e-01 9.176433831453323364e-02 1.082571670413017273e-01 -1.779080480337142944e-01 -6.313114892691373825e-03 1.890627741813659668e-01 -4.822755977511405945e-02 -6.945509463548660278e-03 -6.132100522518157959e-02 -2.190386205911636353e-01 -9.489321708679199219e-02 2.048539519309997559e-01 -5.274805054068565369e-02 7.354462519288063049e-03 -3.577471710741519928e-03 -3.248251676559448242e-01 7.879716902971267700e-02 1.004932299256324768e-01 -1.535420566797256470e-01 9.967821091413497925e-02 1.280711293220520020e-01 2.905846834182739258e-01 -3.152498602867126465e-01 3.641880303621292114e-02 -9.997532516717910767e-02 -2.686338722705841064e-01 8.590286970138549805e-02 -2.576792538166046143e-01 3.211996555328369141e-01 -2.198705077171325684e-01
5.967653542757034302e-02 -1.158400103449821472e-01 -3.414013423025608063e-03 -1.235463470220565796e-01 -1.245223507285118103e-01 -1.670923978090286255e-01 2.994592189788818359e-01 -3.199592530727386475e-01 -5.363682284951210022e-02 -7.133471965789794922e-02 2.976097762584686279e-01 -1.091048568487167358e-01 -1.062368080019950867e-01 1.952659338712692261e-01 1.635899394750595093e-01 3.976811468601226807e-01 1.873306781053543091e-01 -2.924514412879943848e-01 -6.066421419382095337e-02 2.943594455718994141e-01 1.046404913067817688e-01 -3.222290799021720886e-02 -3.722369670867919922e-02 1.502256393432617188e-01 -1.285332143306732178e-01 -6.904365867376327515e-02 1.658346354961395264e-01 2.874508127570152283e-02 -1.290840208530426025e-01 -2.667694687843322754e-01 7.000309973955154419e-02 -1.634343713521957397e-02
1.416331827640533447e-01 -1.485992409288883209e-02 -6.067951396107673645e-02 -1.497224438935518265e-03 -1.096373200416564941e-01 -2.524655759334564209e-01 2.124063521623611450e-01 8.863903582096099854e-02 2.986016571521759033e-01 -1.797438561916351318e-01 -6.178019940853118896e-02 3.216917440295219421e-02 -2.391021996736526489e-01 5.951412022113800049e-02 1.494055986404418945e-01 2.414318621158599854e-01 -2.301295101642608643e-01 -2.753682434558868408e-01 -1.837518066167831421e-01 -8.538403362035751343e-02 1.932937204837799072e-01 -2.629694938659667969e-01 -8.062447607517242432e-02 3.089003264904022217e-01 -2.502424716949462891e-01 1.922724246978759766e-01 -1.282260864973068237e-01 1.749131828546524048e-01 1.589489281177520752e-01 -1.662195660173892975e-02 1.364352703094482422e-01 1.029423773288726807e-01
2.065785825252532959e-01 -3.786796331405639648e-01 2.635755203664302826e-02 8.286167681217193604e-02 3.739381954073905945e-02 2.954148687422275543e-02 1.195298805832862854e-01 6.238637864589691162e-02 -1.261944919824600220e-01 -2.038258463144302368e-01 -3.995827212929725647e-02 -3.428163751959800720e-02 -9.152613580226898193e-02 2.014091759920120239e-01 -2.570518851280212402e-02 1.014272347092628479e-01 -1.511404812335968018e-01 -3.142625689506530762e-01 1.436560153961181641e-01 1.087035760283470154e-01 -3.316725492477416992e-01 1.536956727504730225e-01 -8.008459210395812988e-02 5.544454976916313171e-02 -2.712897360324859619e-01 -3.562358915805816650e-01 -8.845418691635131836e-02 8.428780734539031982e-02 3.194260001182556152e-01 7.970696687698364258e-02 9.805916249752044678e-02 1.875521242618560791e-01
-1.525988429784774780e-01 -2.716466188430786133e-01 -1.533839106559753418e-01 -3.038872964680194855e-02 6.654796749353408813e-02 -3.847609460353851318e-02 1.574890911579132080e-01 -2.644500732421875000e-01 -1.761059314012527466e-01 -4.625199735164642334e-02 -7.584823668003082275e-02 -3.247154876589775085e-02 -3.979512453079223633e-01 2.878420352935791016e-01 -6.269392371177673340e-02 1.201871111989021301e-01 -5.195407196879386902e-02 -1.243477538228034973e-01 8.443809114396572113e-03 -3.115313500165939331e-02 1.737151667475700378e-02 -1.882187649607658386e-02 -2.190488129854202271e-01 4.233952164649963379e-01 9.642800688743591309e-02 -2.034127563238143921e-01 1.843528449535369873e-02 3.125888854265213013e-02 -3.060387074947357178e-02 -1.949339359998703003e-01 3.729180693626403809e-01 3.422209993004798889e-02
2.448418140411376953e-01 -1.810785681009292603e-01 -2.441291958093643188e-01 6.713662296533584595e-02 -1.347439736127853394e-01 -8.186104148626327515e-02 9.372621029615402222e-02 1.124135330319404602e-01 1.663623452186584473e-01 2.230581790208816528e-01 1.843497157096862793e-01 1.598701477050781250e-01 -1.981972157955169678e-01 3.825532495975494385e-01 1.550253182649612427e-01 1.834422200918197632e-01 3.084119856357574463e-01 -1.207316145300865173e-01 9.154420346021652222e-02 6.590367108583450317e-02 9.449354559183120728e-02 -2.052464336156845093e-01 1.486563086509704590e-01 8.555514365434646606e-02 -2.278700843453407288e-02 -1.310160849243402481e-02 1.010964363813400269e-01 -1.336949467658996582e-01 2.064127773046493530e-01 -3.003024160861968994e-01 1.760894954204559326e-01 1.453207880258560181e-01
2.213559150695800781e-01 -2.798326313495635986e-01 1.114793270826339722e-01 -1.324983686208724976e-01 -1.621025428175926208e-02 -7.831583172082901001e-02 1.398185938596725464e-01 2.799341380596160889e-01 1.433399468660354614e-01 -8.331122249364852905e-02 -1.995337158441543579e-01 -1.882464885711669922e-01 3.433595225214958191e-02 2.930987179279327393e-01 -8.279109746217727661e-02 2.981248795986175537e-01 -1.472247242927551270e-01 -2.868763506412506104e-01 -1.026808694005012512e-01 1.669447124004364014e-01 -3.571473360061645508e-01 -3.591099008917808533e-02 8.453837782144546509e-02 1.088705658912658691e-01 1.449626777321100235e-02 -3.161199986934661865e-01 -1.230340749025344849e-01 -8.554895222187042236e-02 -1.440600771456956863e-02 6.405212730169296265e-02 1.793262809514999390e-01 -5.958870053291320801e-02
8.349864184856414795e-02 -3.372873663902282715e-01 -7.674735784530639648e-02 -3.055127561092376709e-01 6.634029746055603027e-02 -9.648961573839187622e-02 2.478710748255252838e-02 1.442608237266540527e-01 -2.182902097702026367e-01 1.096413191407918930e-02 -3.391012921929359436e-02 -4.370143264532089233e-02 -2.322384119033813477e-01 7.161875814199447632e-02 8.659177273511886597e-02 2.871496081352233887e-01 -2.789678983390331268e-02 -2.176338583230972290e-01 -1.420987546443939209e-01 -2.701171636581420898e-01 7.992517203092575073e-02 2.100601196289062500e-01 -8.573359996080398560e-02 1.265164613723754883e-01 6.443084031343460083e-02 8.285588771104812622e-02 2.360842972993850708e-01 2.498929947614669800e-01 -5.513889342546463013e-02 5.511098355054855347e-02 4.411432147026062012e-01 9.708705474622547626e-04
2.279934287071228027e-01 -2.464774399995803833e-01 -2.248034477233886719e-01 1.337260752916336060e-01 1.163227260112762451e-01 -2.134065926074981689e-01 1.148976199328899384e-02 1.695047169923782349e-01 6.359662115573883057e-02 -9.516269713640213013e-02 1.290424764156341553e-01 -6.360472738742828369e-02 1.177767738699913025e-01 2.300919443368911743e-01 2.282587736845016479e-01 1.450215131044387817e-01 -2.502409517765045166e-01 -4.164256155490875244e-01 1.514441072940826416e-01 -8.475768566131591797e-02 1.111277043819427490e-01 -3.573658466339111328e-01 7.769802957773208618e-02 2.336509674787521362e-01 -1.678357459604740143e-02 1.671185046434402466e-01 3.881815448403358459e-02 8.330766111612319946e-02 1.747372373938560486e-02 -2.218072116374969482e-01 -6.284975260496139526e-02 1.469135936349630356e-02
1.848578751087188721e-01 -2.536313235759735107e-01 1.904346281662583351e-03 2.089960724115371704e-01 8.883169293403625488e-02 2.894464507699012756e-02 1.341224014759063721e-01 2.551650404930114746e-01 5.788160488009452820e-02 -2.335993647575378418e-01 1.856013014912605286e-02 -1.080480031669139862e-02 -2.655954957008361816e-01 4.003290086984634399e-02 1.187332496047019958e-01 1.628070473670959473e-01 -5.054033175110816956e-02 -2.608781754970550537e-01 -7.935085147619247437e-02 9.307232499122619629e-02 -1.158855557441711426e-01 4.951862245798110962e-02 -1.227419301867485046e-01 4.608881101012229919e-02 -1.287030428647994995e-01 -2.542444765567779541e-01 -2.082685008645057678e-02 -6.056766211986541748e-02 2.043684273958206177e-01 -4.526040703058242798e-02 5.769400596618652344e-01 -1.193208172917366028e-01
-2.026564776897430420e-01 -2.208929955959320068e-01 3.587068989872932434e-02 -1.211725100874900818e-01 1.006758660078048706e-01 -2.278584837913513184e-01 -1.323307007551193237e-01 4.151151329278945923e-02 1.279736757278442383e-01 -1.174552664160728455e-01 6.460491567850112915e-02 9.659750014543533325e-02 -1.134758517146110535e-01 2.272582054138183594e-01 -1.931198127567768097e-02 1.638934612274169922e-01 -6.727571133524179459e-03 6.909699738025665283e-02 -2.927444502711296082e-02 -7.646197825670242310e-02 -9.888698160648345947e-02 -3.298842608928680420e-01 9.873981773853302002e-02 4.060987532138824463e-01 -1.542840898036956787e-01 1.775622516870498657e-01 5.598241835832595825e-02 1.103145107626914978e-01 5.800777673721313477e-02 -3.629094362258911133e-01 4.025063216686248779e-01 7.026217877864837646e-02
1.481349468231201172e-01 -7.659719139337539673e-02 -7.656756788492202759e-02 -3.843828439712524414e-01 -7.083503156900405884e-02 -1.928427815437316895e-01 2.277678847312927246e-01 2.457980252802371979e-02 -2.236180156469345093e-01 1.052642241120338440e-01 -5.585783720016479492e-02 -4.410118609666824341e-02 -2.063924819231033325e-01 2.186603844165802002e-01 2.385258227586746216e-01 -5.211508646607398987e-02 -5.015360936522483826e-02 -2.694901227951049805e-01 -9.250385314226150513e-02 3.657476603984832764e-01 -1.897724270820617676e-01 -1.001366749405860901e-01 -2.070255577564239502e-03 1.062460690736770630e-01 -2.431778758764266968e-01 -3.239691555500030518e-01 6.993792206048965454e-02 -1.567949056625366211e-01 8.487483486533164978e-03 -8.175328373908996582e-02 1.801544874906539917e-01 1.165363378822803497e-02
-2.516767941415309906e-02 -2.138342857360839844e-01 -7.117181271314620972e-02 -3.549697101116180420e-01 5.542393773794174194e-02 -3.711866140365600586e-01 2.842594981193542480e-01 8.960449136793613434e-03 1.112679839134216309e-01 1.058593839406967163e-01 1.775227040052413940e-01 -2.567394673824310303e-01 -3.250138163566589355e-01 2.388530820608139038e-01 7.183317840099334717e-02 1.790566295385360718e-01 1.163339838385581970e-01 -1.449291855096817017e-01 2.686052322387695312e-01 4.020504280924797058e-02 5.818580836057662964e-02 -9.405446052551269531e-02 -7.150012254714965820e-02 6.130547448992729187e-02 -2.489517033100128174e-01 5.937602370977401733e-02 -4.462299402803182602e-03 1.496109962463378906e-01 2.335677742958068848e-01 -7.140348106622695923e-02 5.421990528702735901e-02 -3.382663941010832787e-03
2.180048078298568726e-01 -3.473559021949768066e-01 4.981599003076553345e-02 -1.053288429975509644e-01 5.486460402607917786e-02 -9.305033832788467407e-02 5.248451232910156250e-02 6.273965537548065186e-02 -1.047402694821357727e-01 7.676531374454498291e-02 -2.955579943954944611e-02 -5.419526249170303345e-02 1.033839806914329529e-01 3.548143804073333740e-01 -3.367811739444732666e-01 1.711473762989044189e-01 1.844582706689834595e-01 -2.981574535369873047e-01 -4.816837608814239502e-02 8.709265966899693012e-04 -1.613262593746185303e-01 4.236683249473571777e-03 -8.517940342426300049e-02 1.322950236499309540e-02 -1.822060793638229370e-01 -6.693570315837860107e-02 1.631316840648651123e-01 -1.740205585956573486e-01 3.656533956527709961e-01 -2.056801468133926392e-01 2.356474250555038452e-01 -1.228187903761863708e-01
1.114122644066810608e-01 -1.246105581521987915e-01 -1.345098316669464111e-01 -3.063946962356567383e-03 -3.844644874334335327e-02 -8.693278580904006958e-02 1.916448771953582764e-01 2.340517044067382812e-01 1.672879010438919067e-01 1.524781435728073120e-01 3.233919143676757812e-01 -1.389436721801757812e-01 -2.519037015736103058e-02 -1.155799999833106995e-01 -2.345124334096908569e-01 2.007514685392379761e-01 -3.113332688808441162e-01 -1.819784045219421387e-01 -3.093941211700439453e-01 -7.958079874515533447e-02 -1.277027428150177002e-01 -2.819187939167022705e-01 -1.880633383989334106e-01 1.978599280118942261e-01 -4.847495257854461670e-02 -1.011550128459930420e-01 8.184075355529785156e-02 7.352612167596817017e-02 1.897599995136260986e-01 -7.719650864601135254e-02 2.301638573408126831e-01 2.167167067527770996e-01
2.081515640020370483e-01 -1.708811968564987183e-01 -1.196313723921775818e-01 -1.505030542612075806e-01 -2.152428030967712402e-02 -8.754725754261016846e-02 4.215330779552459717e-01 2.281966619193553925e-02 -1.825668513774871826e-01 -1.315920799970626831e-01 2.198956348001956940e-02 -6.533716619014739990e-02 -1.218360885977745056e-01 1.663073003292083740e-01 2.027384340763092041e-01 1.114732846617698669e-01 1.422342360019683838e-01 6.200676783919334412e-03 -8.201640099287033081e-03 2.154265344142913818e-01 -1.885750740766525269e-01 -7.954460382461547852e-02 -2.603985667228698730e-01 4.496508538722991943e-01 -2.621529251337051392e-02 -1.880926489830017090e-01 2.021570354700088501e-01 8.720997720956802368e-02 -7.073476165533065796e-02 -2.796618640422821045e-01 7.841005176305770874e-02 1.458264421671628952e-02
8.353045582771301270e-02 -2.119043022394180298e-01 1.290296018123626709e-01 -2.236367911100387573e-01 -1.206522732973098755e-01 -1.252788603305816650e-01 7.712496817111968994e-02 3.745011389255523682e-01 -1.902573741972446442e-02 6.731512397527694702e-02 -4.323784669395536184e-04 -1.006233319640159607e-01 -5.357176437973976135e-02 9.804739058017730713e-02 -1.626948080956935883e-02 3.463695049285888672e-01 -1.178400367498397827e-01 -2.259696125984191895e-01 -2.212656848132610321e-02 -1.597387492656707764e-01 -1.809504926204681396e-01 -1.809250265359878540e-01 -1.901848018169403076e-01 1.348689049482345581e-01 -1.455420851707458496e-01 -1.863130927085876465e-01 7.777009904384613037e-02 -2.481605559587478638e-01 4.205276966094970703e-01 1.850012391805648804e-01 3.575459867715835571e-02 1.029650121927261353e-01
7.607690989971160889e-02 -1.895944774150848389e-01 1.636564172804355621e-02 -2.732175886631011963e-01 9.028378129005432129e-02 -1.875392794609069824e-01 2.099880874156951904e-01 2.350538671016693115e-01 3.356285020709037781e-02 1.982766091823577881e-01 1.734712421894073486e-01 -2.227657735347747803e-01 -1.889785230159759521e-01 2.643031179904937744e-01 2.510017752647399902e-01 1.275072991847991943e-01 8.908743411302566528e-02 -2.396261990070343018e-01 1.529695093631744385e-01 1.914594694972038269e-02 -6.843654811382293701e-02 -7.758679240942001343e-02 8.372949063777923584e-02 1.285058706998825073e-01 -4.381595253944396973e-01 1.421103030443191528e-01 4.942091181874275208e-02 1.866174936294555664e-01 1.209508106112480164e-01 2.150987684726715088e-01 -1.449797675013542175e-02 4.232835024595260620e-02
6.173973903059959412e-02 -1.765703707933425903e-01 1.038902699947357178e-01 -3.720636367797851562e-01 4.795804992318153381e-02 -1.817049644887447357e-02 2.869717776775360107e-01 2.211129851639270782e-02 2.835293114185333252e-01 -1.452748030424118042e-01 -1.073266565799713135e-01 1.946066468954086304e-01 -6.988468766212463379e-02 1.313429623842239380e-01 -1.204084232449531555e-01 2.080845385789871216e-01 -4.613989964127540588e-02 -2.582767605781555176e-01 -1.312964707612991333e-01 -1.621848493814468384e-01 1.388822048902511597e-01 -3.839491009712219238e-01 -6.034302338957786560e-02 3.302003443241119385e-01 3.831443935632705688e-02 -1.259335279464721680e-01 -1.571503467857837677e-02 2.186358273029327393e-01 -1.972594298422336578e-02 1.440611109137535095e-02 1.120305582880973816e-01 1.709315180778503418e-01
1.570473909378051758e-01 -4.153698682785034180e-01 6.807675212621688843e-02 1.420808304101228714e-02 -2.503610551357269287e-01 -5.353261902928352356e-02 9.943912178277969360e-02 5.533516779541969299e-02 -1.475677341222763062e-01 7.605329900979995728e-02 6.813531275838613510e-03 -2.444758079946041107e-02 7.070990651845932007e-02 4.338344931602478027e-01 -2.942632436752319336e-01 2.703100144863128662e-01 3.400395810604095459e-02 -2.224340885877609253e-01 -7.516252994537353516e-02 8.971871435642242432e-02 -6.011674925684928894e-02 7.748068869113922119e-02 -9.374701231718063354e-02 -7.525390386581420898e-02 -1.335197240114212036e-01 -6.678732484579086304e-02 1.447345316410064697e-02 -2.204952090978622437e-01 1.928018331527709961e-01 -2.899410724639892578e-01 2.122461199760437012e-01 -1.122166812419891357e-01
1.359452009201049805e-01 -5.068770647048950195e-01 -3.190367519855499268e-01 -1.129371672868728638e-01 6.872446089982986450e-02 -2.427512109279632568e-01 1.090526953339576721e-01 1.186176016926765442e-01 2.374543994665145874e-01 -1.723398864269256592e-01 -1.840656101703643799e-01 -1.625126898288726807e-01 7.878723740577697754e-02 2.971871756017208099e-02 6.773467175662517548e-03 6.709843128919601440e-02 -5.444175750017166138e-02 -3.325852453708648682e-01 -1.175857055932283401e-02 1.238094195723533630e-01 3.299519792199134827e-02 -1.889768093824386597e-01 -1.072071120142936707e-01 4.629172757267951965e-02 -9.120274335145950317e-02 1.430614590644836426e-01 7.684408873319625854e-02 -4.796128254383802414e-03 2.551377117633819580e-01 1.990584470331668854e-02 2.675835788249969482e-01 -1.055485159158706665e-01
-3.703753696754574776e-03 -2.655884921550750732e-01 -2.060987651348114014e-01 -3.692580014467239380e-02 -9.835186600685119629e-02 -2.174770087003707886e-01 1.182620748877525330e-01 -1.901836097240447998e-01 -2.082056701183319092e-01 2.107818126678466797e-01 -5.120458081364631653e-02 -2.371840327978134155e-01 -1.369682252407073975e-01 1.736481040716171265e-01 6.051702424883842468e-02 2.993473410606384277e-01 -4.167283326387405396e-02 -1.736749708652496338e-02 1.252315640449523926e-01 3.381993174552917480e-01 2.146818339824676514e-01 -1.330211907625198364e-01 7.403068989515304565e-02 1.999695599079132080e-01 5.605874955654144287e-02 6.044319644570350647e-02 2.081416696310043335e-01 1.879361867904663086e-01 -2.221885696053504944e-02 -2.720994651317596436e-01 1.391861289739608765e-01 -2.625783383846282959e-01
2.417793571949005127e-01 -1.214560419321060181e-01 5.827086977660655975e-03 -1.315776705741882324e-01 1.039202660322189331e-01 3.202526271343231201e-02 1.273035705089569092e-01 1.537044495344161987e-01 1.025779247283935547e-01 -2.200076729059219360e-01 3.444068878889083862e-02 1.165698096156120300e-01 2.082395367324352264e-03 8.059739321470260620e-02 -1.053500398993492126e-01 2.232812494039535522e-01 -1.073951497673988342e-01 -1.113476008176803589e-01 -4.385072737932205200e-02 1.698909997940063477e-01 3.742460161447525024e-02 6.974628567695617676e-02 -3.502352535724639893e-02 4.679923951625823975e-01 -8.179127424955368042e-02 -2.993721067905426025e-01 -3.224155902862548828e-01 1.613497734069824219e-01 3.072613477706909180e-01 -2.952846288681030273e-01 1.658141911029815674e-01 -3.476982703432440758e-03
-3.199356794357299805e-02 -1.124519929289817810e-01 1.034360453486442566e-01 -1.542819738388061523e-01 6.803001463413238525e-02 -3.003267049789428711e-01 2.047035992145538330e-01 -1.294630467891693115e-01 -4.410388767719268799e-01 6.708235293626785278e-02 7.683020830154418945e-02 -1.881591677665710449e-01 -1.234231591224670410e-01 4.264175519347190857e-02 4.019965976476669312e-02 5.261256545782089233e-02 -1.762906610965728760e-01 -1.782386302947998047e-01 2.331744879484176636e-01 1.447881199419498444e-02 -4.926207661628723145e-02 -7.052969187498092651e-02 1.284279078245162964e-01 -4.328963346779346466e-03 -3.371165096759796143e-01 -1.922622770071029663e-01 5.419372022151947021e-02 6.643149256706237793e-02 1.724866777658462524e-01 -3.329300284385681152e-01 3.101587593555450439e-01 2.206482551991939545e-02
1.912640780210494995e-01 -5.683130770921707153e-02 -6.813517957925796509e-02 2.028602957725524902e-01 -1.198447421193122864e-01 -6.909707188606262207e-02 1.181721761822700500e-01 -2.624035179615020752e-01 -1.122280135750770569e-01 3.534451127052307129e-01 3.915822505950927734e-01 -1.022830232977867126e-01 -1.543363630771636963e-01 2.778868675231933594e-01 1.840981543064117432e-01 2.589077651500701904e-01 -5.785284563899040222e-02 -2.872355878353118896e-01 1.117626503109931946e-01 6.127693131566047668e-02 6.008614227175712585e-02 -2.567860782146453857e-01 -1.103377938270568848e-01 -1.673788726329803467e-01 -8.046676963567733765e-02 2.808395400643348694e-02 4.234637320041656494e-02 1.563644707202911377e-01 1.858571469783782959e-01 -9.618944674730300903e-02 1.247926801443099976e-01 -6.664112210273742676e-02
4.058605730533599854e-01 -3.589570522308349609e-01 3.341669961810112000e-02 -1.153325885534286499e-01 -1.854988634586334229e-01 -1.623053401708602905e-01 4.456845670938491821e-02 1.042505651712417603e-01 -1.506481468677520752e-01 5.545207113027572632e-02 2.061177417635917664e-02 -4.792310297489166260e-02 1.684824526309967041e-01 3.126384913921356201e-01 -2.238119691610336304e-01 1.947459429502487183e-01 3.991010412573814392e-02 -2.659911811351776123e-01 6.290104356594383717e-04 9.800959378480911255e-02 -2.580880746245384216e-02 1.026410534977912903e-01 -3.284296020865440369e-02 -1.379345823079347610e-02 5.013729911297559738e-03 -5.466834455728530884e-02 1.510098278522491455e-01 -1.116558313369750977e-01 3.200089633464813232e-01 -3.005616962909698486e-01 1.996986716985702515e-01 -1.021524518728256226e-01
2.360588908195495605e-01 -1.149413362145423889e-01 5.298120155930519104e-02 1.027240455150604248e-01 1.059226170182228088e-01 -3.216313570737838745e-02 3.001648783683776855e-01 -1.836807429790496826e-01 6.645569950342178345e-02 -6.051058322191238403e-02 5.892897024750709534e-02 1.759496331214904785e-01 -2.896677255630493164e-01 2.396338731050491333e-01 9.690644592046737671e-02 2.981507182121276855e-01 -1.030128523707389832e-01 -3.861134648323059082e-01 -3.754919394850730896e-02 3.489698171615600586e-01 3.921733424067497253e-02 1.450129449367523193e-01 1.343609392642974854e-01 2.378399670124053955e-01 -1.366408728063106537e-02 -1.452597379684448242e-01 -9.120803326368331909e-02 -8.270584791898727417e-02 -1.777775771915912628e-02 -2.213665843009948730e-01 8.567423373460769653e-02 -1.622046977281570435e-01
1.690503507852554321e-01 -2.277964353561401367e-01 -5.907525122165679932e-02 -2.098511904478073120e-02 2.134037315845489502e-01 -2.154428064823150635e-01 4.106365144252777100e-01 7.262956351041793823e-02 6.878145784139633179e-02 -2.165729552507400513e-01 -1.576061360538005829e-02 1.736719906330108643e-01 -2.268405705690383911e-01 -5.706381052732467651e-02 -6.532014161348342896e-02 3.001860976219177246e-01 -1.035490334033966064e-01 -2.536871135234832764e-01 -1.448749154806137085e-01 2.817433178424835205e-01 1.571837998926639557e-02 4.592937976121902466e-02 -1.988012716174125671e-02 2.410372048616409302e-01 -2.089758515357971191e-01 -2.759456634521484375e-01 4.201693460345268250e-02 7.389096915721893311e-02 -2.502771094441413879e-02 -3.768865019083023071e-02 1.839624196290969849e-01 -1.392135024070739746e-01
2.559618949890136719e-01 -3.684828281402587891e-01 -5.424036458134651184e-02 -3.227907046675682068e-02 -4.049521684646606445e-02 1.028367578983306885e-01 -6.431136862374842167e-04 1.644552946090698242e-01 -6.105661392211914062e-02 -2.538159787654876709e-01 -9.756005369126796722e-03 -2.069196999073028564e-01 -1.738618612289428711e-01 3.844172134995460510e-02 7.328408956527709961e-02 1.837303936481475830e-01 -8.741720765829086304e-02 -2.298989742994308472e-01 -8.074967563152313232e-02 1.534328758716583252e-01 -2.831697463989257812e-01 -5.894393101334571838e-02 3.512979298830032349e-02 1.502726227045059204e-01 -2.117402702569961548e-01 -1.920140683650970459e-01 -9.112311899662017822e-02 -2.155666649341583252e-01 2.996669113636016846e-01 -2.486768923699855804e-02 3.823229074478149414e-01 4.965817555785179138e-02
3.374936580657958984e-01 -4.253619611263275146e-01 -1.169753074645996094e-01 -4.038919508457183838e-01 -2.527615986764431000e-02 -2.186432480812072754e-01 3.034198880195617676e-01 -4.221532493829727173e-02 -7.845922559499740601e-02 1.931892633438110352e-01 -2.413870096206665039e-01 -4.865853115916252136e-02 8.382438123226165771e-02 1.069882437586784363e-01 -1.045607216656208038e-02 -5.105181783437728882e-02 4.139610007405281067e-02 -6.170643493533134460e-02 -4.650654643774032593e-02 -1.778053492307662964e-01 -2.791363000869750977e-01 -1.566862761974334717e-01 -8.496256172657012939e-02 7.483812421560287476e-02 6.570137571543455124e-03 -7.602465897798538208e-02 4.668492823839187622e-02 2.239978760480880737e-01 -7.643972337245941162e-02 -1.354978233575820923e-01 -1.103346049785614014e-02 -1.538641899824142456e-01
2.526082657277584076e-02 -2.978846728801727295e-01 -2.168876975774765015e-01 -3.286635875701904297e-02 7.268351316452026367e-02 -3.699896484613418579e-02 3.008137643337249756e-01 2.547693550586700439e-01 -5.851104110479354858e-02 3.754648193717002869e-02 8.812290430068969727e-02 -8.815297856926918030e-03 -1.830812543630599976e-01 2.222325801849365234e-01 3.950652480125427246e-02 5.719618871808052063e-03 -4.008764028549194336e-01 -1.868164390325546265e-01 9.398356825113296509e-02 3.356560468673706055e-01 -1.207305863499641418e-01 -7.217243313789367676e-03 -1.047391295433044434e-01 -7.696276158094406128e-02 -1.641406863927841187e-01 2.532812058925628662e-01 2.066045999526977539e-01 2.610950469970703125e-01 9.662704914808273315e-02 1.249566450715065002e-01 1.552317887544631958e-01 6.051954627037048340e-02
1.650057286024093628e-01 -2.929347455501556396e-01 -1.137238517403602600e-01 1.904117763042449951e-01 -2.062588632106781006e-01 -1.032986640930175781e-01 4.612516239285469055e-02 1.999083757400512695e-01 1.702702790498733521e-01 1.045629456639289856e-01 2.109282761812210083e-01 -5.398606881499290466e-02 -2.447153180837631226e-01 3.177607357501983643e-01 2.203619629144668579e-01 1.628126800060272217e-01 2.435046434402465820e-01 -3.493148088455200195e-01 2.186860591173171997e-01 7.476796209812164307e-02 1.246342733502388000e-01 -1.287257075309753418e-01 -4.822333529591560364e-02 1.112090945243835449e-01 -9.423600137233734131e-02 1.209904477000236511e-01 1.614692360162734985e-01 4.693761840462684631e-02 9.608749300241470337e-02 -2.090716212987899780e-01 1.674566268920898438e-01 7.004778832197189331e-02
1.039685159921646118e-01 -1.980947256088256836e-01 -1.334768831729888916e-01 1.053500734269618988e-02 -4.111889004707336426e-01 -1.427781432867050171e-01 3.314970433712005615e-02 2.556428313255310059e-01 9.147968888282775879e-02 1.540950983762741089e-01 3.366951346397399902e-01 -2.288229316473007202e-01 1.514128744602203369e-01 -1.402451470494270325e-02 -2.146977037191390991e-01 1.730699539184570312e-01 -2.176176905632019043e-01 -2.540553808212280273e-01 -1.206822469830513000e-01 -7.972849160432815552e-02 -1.649174392223358154e-01 -1.375066936016082764e-01 2.349756658077239990e-02 4.360986128449440002e-02 -9.294769912958145142e-02 -1.630837023258209229e-01 1.846372783184051514e-01 1.606622338294982910e-01 1.292592585086822510e-01 -1.333743035793304443e-01 2.552316784858703613e-01 -5.420816689729690552e-02
1.858032047748565674e-01 -1.156302466988563538e-01 -1.820301115512847900e-01 -3.352349102497100830e-01 1.505275368690490723e-01 -5.902118235826492310e-02 5.562057346105575562e-02 2.889720797538757324e-01 -1.789383739233016968e-01 2.743046730756759644e-02 2.233166992664337158e-01 -5.851028487086296082e-02 -2.013804763555526733e-01 2.793393433094024658e-01 1.425169557332992554e-01 1.660791486501693726e-01 1.162839531898498535e-01 -1.307856291532516479e-01 3.001941144466400146e-01 -7.955951243638992310e-02 -1.776730716228485107e-01 1.111074816435575485e-02 -1.123973801732063293e-01 3.602453321218490601e-02 -3.483103513717651367e-01 7.397309690713882446e-02 2.183175832033157349e-01 1.901675164699554443e-01 1.275238543748855591e-01 1.044923290610313416e-01 1.733498722314834595e-01 -2.758978307247161865e-02
-9.969121962785720825e-02 -3.600486516952514648e-01 -6.464684754610061646e-02 -2.753881216049194336e-01 2.999597787857055664e-01 4.150352254509925842e-02 2.509267926216125488e-01 4.818472638726234436e-02 -1.924419254064559937e-01 -2.910566329956054688e-01 -1.367967873811721802e-01 1.018093451857566833e-01 -2.555517256259918213e-01 8.532995730638504028e-02 2.095871046185493469e-02 2.045038491487503052e-01 -3.171897232532501221e-01 -2.615945041179656982e-01 1.292961388826370239e-01 1.680873334407806396e-01 -1.792982667684555054e-01 -4.599997401237487793e-02 -2.611536905169487000e-02 2.139835655689239502e-01 5.100793205201625824e-03 -1.661014370620250702e-02 -1.473603695631027222e-01 1.122073158621788025e-01 -5.063969641923904419e-02 -6.342817842960357666e-02 1.475103497505187988e-01 -6.934538017958402634e-03
-1.145600108429789543e-03 -3.006715178489685059e-01 1.397504508495330811e-01 -3.424007594585418701e-01 1.254757344722747803e-01 -3.359504044055938721e-01 1.796424090862274170e-01 1.183401122689247131e-01 1.333158835768699646e-02 4.343916475772857666e-02 -2.232576757669448853e-01 2.478984929621219635e-02 1.112147420644760132e-01 2.536930143833160400e-01 7.175260037183761597e-02 6.257358193397521973e-02 -6.176944449543952942e-02 -1.202579215168952942e-01 -3.983302414417266846e-02 3.836943209171295166e-02 -7.154698669910430908e-02 -3.537768125534057617e-01 -2.582426965236663818e-01 -1.619754135608673096e-01 -1.518423259258270264e-01 -1.734783053398132324e-01 6.247578561305999756e-02 1.650525815784931183e-02 3.609095811843872070e-01 -3.770975861698389053e-03 1.607729196548461914e-01 -4.056512564420700073e-02
2.870155870914459229e-01 -2.569069862365722656e-01 -1.515773236751556396e-01 6.072727218270301819e-02 1.866838485002517700e-01 -2.141616791486740112e-01 3.505170047283172607e-01 2.388028651475906372e-01 -1.829391568899154663e-01 -1.081315986812114716e-02 7.095877826213836670e-02 1.740805618464946747e-02 -2.610398530960083008e-01 8.175945281982421875e-02 -1.162527129054069519e-01 1.685436517000198364e-01 -1.379032582044601440e-01 1.276802420616149902e-01 8.368647843599319458e-02 -1.884137839078903198e-02 3.822844102978706360e-02 -4.061033129692077637e-01 5.980202183127403259e-02 -2.096302956342697144e-01 -1.437244564294815063e-01 -1.830050349235534668e-01 1.531930714845657349e-01 -8.224361389875411987e-02 1.696160808205604553e-02 -2.004809975624084473e-01 -1.163645535707473755e-01 -1.170516759157180786e-01
1.078728735446929932e-01 -1.202691718935966492e-01 -2.012193948030471802e-01 1.998526006937026978e-01 -1.119888573884963989e-01 1.419624835252761841e-01 2.366083562374114990e-01 2.143401950597763062e-01 -2.000555545091629028e-01 1.344159990549087524e-01 -5.470037087798118591e-02 -7.426063716411590576e-02 9.085220284759998322e-03 8.211078494787216187e-02 -5.375388544052839279e-03 4.533023834228515625e-01 1.119225546717643738e-01 -3.410492539405822754e-01 -2.079139053821563721e-01 -7.626938074827194214e-02 -4.371843114495277405e-02 -7.472276687622070312e-02 -1.440358459949493408e-01 2.508591413497924805e-01 -2.693898379802703857e-01 4.842021316289901733e-02 1.820354759693145752e-01 -3.889520466327667236e-02 1.810074895620346069e-01 -9.463616460561752319e-02 9.698943048715591431e-02 2.239760309457778931e-01
2.396997213363647461e-01 -2.900630235671997070e-01 -1.477071940898895264e-01 1.460247337818145752e-01 -1.914880238473415375e-02 -2.251667380332946777e-01 2.646711468696594238e-01 1.043141931295394897e-01 -1.071470454335212708e-01 -1.028274372220039368e-01 -5.518896039575338364e-03 -1.639076173305511475e-01 -6.155607849359512329e-02 8.208152651786804199e-02 1.049150433391332626e-02 2.485692501068115234e-01 -3.170723840594291687e-02 -1.194527372717857361e-01 -4.592155814170837402e-01 2.990025968756526709e-04 1.386036425828933716e-01 -3.194812238216400146e-01 -2.276512533426284790e-01 -5.774473026394844055e-02 -1.680104285478591919e-01 -1.203474327921867371e-01 1.366437971591949463e-01 2.672456800937652588e-01 -2.136592380702495575e-02 -1.005214303731918335e-01 -7.654204219579696655e-02 1.003985032439231873e-01
2.552082240581512451e-01 -3.383118808269500732e-01 -1.154004707932472229e-01 1.247712373733520508e-01 -9.290336817502975464e-02 -1.306833177804946899e-01 2.094668895006179810e-01 -1.150185242295265198e-01 -2.411310561001300812e-02 -1.162980273365974426e-01 4.716170951724052429e-02 -1.567768901586532593e-01 1.805691979825496674e-02 -2.485851012170314789e-02 1.517539024353027344e-01 2.437160760164260864e-01 -6.125000491738319397e-02 -2.447459995746612549e-01 -5.129454731941223145e-01 1.128940749913454056e-02 -3.375297412276268005e-02 -2.905770540237426758e-01 -1.973174661397933960e-01 -3.768772259354591370e-02 -1.574307978153228760e-01 -9.543307870626449585e-02 2.107878774404525757e-01 1.956407129764556885e-01 -3.286514896899461746e-03 -2.286999486386775970e-02 -1.619335636496543884e-02 1.192345023155212402e-01
4.849777370691299438e-02 -8.755207061767578125e-02 1.290101110935211182e-01 1.399741601198911667e-02 -7.054936885833740234e-02 1.569315604865550995e-02 1.699990630149841309e-01 -1.126055046916007996e-01 -1.400668621063232422e-01 -4.250324890017509460e-02 2.170124799013137817e-01 -1.445250809192657471e-01 -2.616207003593444824e-01 3.696464598178863525e-01 1.852664351463317871e-01 1.910080909729003906e-01 -1.793447323143482208e-02 -2.537437379360198975e-01 7.671211659908294678e-02 2.417145967483520508e-01 -1.760083064436912537e-02 -2.416803836822509766e-01 1.853189617395401001e-01 2.015071362257003784e-01 -6.507675349712371826e-02 9.633409231901168823e-02 2.156072556972503662e-01 3.001468777656555176e-01 1.285116374492645264e-01 -2.880127429962158203e-01 -7.947868108749389648e-02 -2.061118930578231812e-01
-4.396906495094299316e-02 -9.257274121046066284e-02 -1.559930592775344849e-01 -7.069744169712066650e-02 4.056366160511970520e-02 9.384243935346603394e-02 1.891787350177764893e-01 -3.323675096035003662e-01 -6.568183749914169312e-02 -2.010718919336795807e-02 1.901562958955764771e-01 -6.194252148270606995e-02 -4.188564717769622803e-01 1.748244017362594604e-01 1.882728636264801025e-01 3.192519545555114746e-01 2.848410420119762421e-02 -3.601691722869873047e-01 -2.822971902787685394e-02 2.231729477643966675e-01 -1.064837276935577393e-01 -9.908602386713027954e-02 -7.166165858507156372e-02 2.510098516941070557e-01 5.928248167037963867e-02 -1.510511338710784912e-01 5.308125540614128113e-02 6.805995851755142212e-02 -1.032363548874855042e-01 -1.801249682903289795e-01 8.960247784852981567e-02 -2.449950277805328369e-01
2.727516889572143555e-01 -3.793661594390869141e-01 1.989909633994102478e-02 -1.577158868312835693e-01 -8.678187429904937744e-02 -9.012634307146072388e-02 1.084206700325012207e-01 5.384014546871185303e-02 -7.364922761917114258e-02 9.137401729822158813e-02 5.898195132613182068e-02 4.221725091338157654e-02 -1.563153229653835297e-03 2.822343409061431885e-01 -2.774771749973297119e-01 1.908774375915527344e-01 1.926745288074016571e-02 -3.029412031173706055e-01 -2.391385473310947418e-02 6.875843554735183716e-02 -1.851540952920913696e-01 9.715009480714797974e-02 -2.308834046125411987e-01 1.022479590028524399e-02 -4.588908702135086060e-02 -3.778143227100372314e-02 2.479390501976013184e-01 -2.630643844604492188e-01 2.144148647785186768e-01 -2.992726266384124756e-01 1.451343595981597900e-01 -1.691180914640426636e-01
9.434100240468978882e-02 -4.824173450469970703e-01 3.956285119056701660e-02 2.073214016854763031e-02 1.274186670780181885e-01 2.685899101197719574e-02 6.830725818872451782e-02 1.382782012224197388e-01 -3.998549655079841614e-02 -1.686063706874847412e-01 -1.367220468819141388e-02 4.259587079286575317e-02 -2.842167317867279053e-01 2.653470635414123535e-01 3.238449245691299438e-02 1.736471205949783325e-01 -1.380015313625335693e-01 -3.205440342426300049e-01 -4.863349348306655884e-02 1.221663653850555420e-01 -2.271723747253417969e-01 1.382062770426273346e-02 -7.083459943532943726e-02 6.923489272594451904e-02 -3.163863122463226318e-01 -1.689822226762771606e-01 -1.549134254455566406e-01 -3.943016752600669861e-02 2.933528125286102295e-01 3.853097930550575256e-02 2.131838910281658173e-02 2.414964884519577026e-01
5.584445968270301819e-02 4.783298447728157043e-02 9.588932245969772339e-02 -1.190009489655494690e-01 2.444901168346405029e-01 -1.671261340379714966e-01 2.112430185079574585e-01 7.760868221521377563e-02 8.870123326778411865e-02 -1.563454270362854004e-01 1.717256568372249603e-02 1.449054032564163208e-01 -1.950099505484104156e-02 1.567830145359039307e-01 -1.367622315883636475e-01 3.852586746215820312e-01 -3.040627241134643555e-01 -1.552723050117492676e-01 -7.904113084077835083e-02 2.546108067035675049e-01 -1.510593593120574951e-01 -3.128281608223915100e-02 6.732922978699207306e-03 3.298522531986236572e-01 -7.559341192245483398e-02 -3.633580803871154785e-01 -7.778751850128173828e-02 1.366436481475830078e-01 9.947083145380020142e-02 -1.881445348262786865e-01 2.361058443784713745e-01 5.833093822002410889e-02
8.511959016323089600e-02 -1.752587705850601196e-01 -1.008985191583633423e-01 -1.608921885490417480e-01 2.601921260356903076e-01 -4.713418707251548767e-02 1.592774875462055206e-02 4.010318219661712646e-01 9.792444109916687012e-02 5.642355605959892273e-02 1.767868399620056152e-01 1.350469607859849930e-02 1.074169278144836426e-01 2.779586613178253174e-01 -9.632597863674163818e-02 2.116261124610900879e-01 -1.414964944124221802e-01 1.116091236472129822e-01 2.093339115381240845e-01 3.871465921401977539e-01 -4.698684439063072205e-03 -2.781061828136444092e-01 -2.266609296202659607e-02 2.143044583499431610e-02 -2.419179081916809082e-01 1.352787911891937256e-01 -1.228360179811716080e-02 2.777129597961902618e-02 2.410723082721233368e-02 -1.372259110212326050e-01 3.242535591125488281e-01 -3.285580500960350037e-02
1.481057554483413696e-01 -2.096169590950012207e-01 -2.810877002775669098e-02 -7.404424250125885010e-02 -1.156599167734384537e-02 1.681593507528305054e-01 -1.237074937671422958e-02 -1.257976591587066650e-01 1.119699403643608093e-01 -2.998375892639160156e-02 1.293835341930389404e-01 5.677585955709218979e-03 -1.982714235782623291e-01 1.600986160337924957e-02 -7.749817520380020142e-02 5.230880156159400940e-02 -1.737476140260696411e-01 -2.736042141914367676e-01 1.495303064584732056e-01 -1.475355029106140137e-01 -7.408903539180755615e-02 -4.232341051101684570e-01 -1.053755208849906921e-01 4.259594082832336426e-01 -3.384459018707275391e-01 -9.658412635326385498e-02 2.115705162286758423e-01 6.943209469318389893e-02 2.832883736118674278e-03 -1.791557669639587402e-01 6.867819279432296753e-02 2.614016234874725342e-01
3.026579618453979492e-01 -2.648665606975555420e-01 -1.163293644785881042e-01 -4.991917312145233154e-01 1.490656286478042603e-01 -1.510513424873352051e-01 3.879160061478614807e-02 8.938051015138626099e-02 -1.907949298620223999e-01 7.972341030836105347e-02 6.225287169218063354e-02 1.149663403630256653e-01 1.645228825509548187e-02 1.634712517261505127e-01 5.010470747947692871e-02 5.093433335423469543e-02 -6.303492933511734009e-02 8.246076852083206177e-02 -2.807533144950866699e-01 6.324267946183681488e-03 -1.919189393520355225e-01 6.581859290599822998e-02 -3.488433361053466797e-02 1.701914519071578979e-01 -1.417121440172195435e-01 1.962403208017349243e-02 3.056468963623046875e-01 8.008483052253723145e-02 5.414702743291854858e-02 -1.968332231044769287e-01 3.256723880767822266e-01 4.167648497968912125e-03
-2.957922033965587616e-02 -3.098809719085693359e-01 -5.907677486538887024e-02 -3.369977176189422607e-01 -4.097900167107582092e-02 -3.617495298385620117e-01 2.396974861621856689e-01 -2.598398029804229736e-01 -8.344572782516479492e-02 -6.461002677679061890e-02 -2.720646094530820847e-03 -1.616254448890686035e-01 -2.427175939083099365e-01 1.792385280132293701e-01 -6.923491507768630981e-02 8.672447502613067627e-02 -3.570430353283882141e-02 -2.403645813465118408e-01 1.123402193188667297e-01 -4.038387537002563477e-02 -1.353874504566192627e-01 -4.393076524138450623e-02 -6.138464063405990601e-02 2.628123462200164795e-01 -6.006941199302673340e-02 1.312510222196578979e-01 2.586792111396789551e-01 1.658524423837661743e-01 2.260720878839492798e-01 1.217646598815917969e-01 1.998644918203353882e-01 -1.922653801739215851e-02
1.264685839414596558e-01 -2.303913384675979614e-01 3.779137134552001953e-02 -2.996809184551239014e-01 -2.771092951297760010e-01 1.856420747935771942e-02 7.822880893945693970e-02 1.101461425423622131e-01 -1.869748681783676147e-01 -9.947499632835388184e-02 -1.395884156227111816e-02 -2.218724340200424194e-01 -3.901739120483398438e-01 2.830723822116851807e-01 1.850366294384002686e-01 9.163583815097808838e-02 -2.341735512018203735e-01 1.127442792057991028e-01 -1.819641292095184326e-01 -1.591815799474716187e-02 -8.495147339999675751e-03 -1.826685965061187744e-01 -1.408437192440032959e-01 1.468252986669540405e-01 -2.855821251869201660e-01 -8.039177209138870239e-02 -1.503328680992126465e-01 9.961052983999252319e-02 1.513021290302276611e-01 -1.735102832317352295e-01 -9.627512097358703613e-02 -1.283253729343414307e-01
-3.350398316979408264e-02 -1.383620053529739380e-01 -2.389520853757858276e-01 -1.921548321843147278e-02 -4.356699436902999878e-02 -1.801555901765823364e-01 1.461779028177261353e-01 -2.401812672615051270e-01 -3.126757219433784485e-02 1.473253518342971802e-01 -1.226200605742633343e-03 -3.999918103218078613e-01 -1.817310601472854614e-01 1.473926603794097900e-01 -5.949280457571148872e-04 4.170903861522674561e-01 -8.580841124057769775e-02 -1.590619981288909912e-01 1.881703436374664307e-01 1.004904787987470627e-02 6.833498924970626831e-02 -1.460468620061874390e-01 -2.271030470728874207e-02 1.584350764751434326e-01 4.400006681680679321e-02 -1.444594860076904297e-01 1.948368549346923828e-01 9.867421537637710571e-02 3.960063681006431580e-02 -3.044607341289520264e-01 -3.459209948778152466e-02 -3.342315852642059326e-01
-3.418411687016487122e-02 1.338248997926712036e-01 -1.347175091505050659e-01 -2.229469120502471924e-01 1.192596480250358582e-01 6.341681629419326782e-02 3.574278354644775391e-01 -3.517550602555274963e-02 -1.036941483616828918e-01 2.311871796846389771e-01 -3.919992130249738693e-03 -2.559270262718200684e-01 -2.825950980186462402e-01 3.042471706867218018e-01 -2.052849531173706055e-02 2.474968880414962769e-01 -2.354098409414291382e-01 -5.766787752509117126e-02 4.434746503829956055e-02 -1.423026472330093384e-01 -1.645003706216812134e-01 -1.796586066484451294e-01 -4.474540799856185913e-02 3.034085333347320557e-01 -8.402268588542938232e-02 -3.232979774475097656e-02 2.756054699420928955e-01 3.503414988517761230e-02 1.101998537778854370e-01 -1.765053272247314453e-01 1.704257428646087646e-01 -1.001236662268638611e-01
3.177422285079956055e-01 -3.715498745441436768e-01 6.861273199319839478e-02 9.587769955396652222e-02 9.208914637565612793e-02 -6.454604119062423706e-02 6.313811987638473511e-02 1.875517815351486206e-01 -1.344086229801177979e-01 2.724995315074920654e-01 1.033536642789840698e-01 -3.243028372526168823e-02 8.050896227359771729e-02 1.487434208393096924e-01 -2.125431299209594727e-01 2.591471970081329346e-01 -6.890942901372909546e-02 -3.799260556697845459e-01 -3.190281987190246582e-01 -9.965363144874572754e-02 -1.580057889223098755e-01 -1.183466538786888123e-01 -1.037063151597976685e-01 5.732519924640655518e-02 -8.626322448253631592e-02 8.096202276647090912e-03 1.586683690547943115e-01 2.865404188632965088e-01 6.491307169198989868e-02 1.928429678082466125e-02 6.027708947658538818e-02 1.160436868667602539e-01
2.930690348148345947e-01 -5.790907889604568481e-02 -6.529061496257781982e-02 -2.128158882260322571e-02 1.580786108970642090e-01 -8.409379050135612488e-03 1.299271881580352783e-01 -9.967816062271595001e-03 1.379610449075698853e-01 2.330005168914794922e-01 2.599348723888397217e-01 -1.474002562463283539e-02 -1.653127372264862061e-01 4.892125725746154785e-01 -1.491358131170272827e-01 -1.892937906086444855e-02 1.759753562510013580e-02 2.830739878118038177e-02 8.054412901401519775e-02 2.828075885772705078e-01 2.269177697598934174e-02 -4.834317862987518311e-01 -5.901406705379486084e-02 4.008785262703895569e-02 -2.131324410438537598e-01 -7.866235822439193726e-02 5.409890785813331604e-02 5.719667673110961914e-02 1.627486199140548706e-01 -6.734551489353179932e-02 6.350588798522949219e-02 1.178220435976982117e-01
3.407546877861022949e-02 -1.475689411163330078e-01 -8.215738832950592041e-02 -5.182211752980947495e-03 -3.341165184974670410e-02 -4.746137559413909912e-02 2.069052457809448242e-01 1.170997917652130127e-01 -7.269367575645446777e-02 -6.806689500808715820e-02 5.604861304163932800e-02 -9.839425235986709595e-02 -3.442160487174987793e-01 4.635678231716156006e-01 -2.340385466814041138e-01 1.094551160931587219e-01 2.546060271561145782e-02 -9.224501252174377441e-02 9.385152161121368408e-02 3.756298720836639404e-01 -4.211292136460542679e-03 -1.762769743800163269e-02 -2.393097877502441406e-01 1.677663177251815796e-01 -4.594421088695526123e-01 3.912484273314476013e-03 8.933151513338088989e-02 8.565754443407058716e-02 -9.502538293600082397e-02 4.328765720129013062e-02 7.263232767581939697e-02 -1.070273760706186295e-02
2.408266067504882812e-02 -1.075974702835083008e-01 1.913369596004486084e-01 -2.265948802232742310e-01 8.852969855070114136e-03 -1.882412880659103394e-01 1.797330975532531738e-01 -1.356713175773620605e-01 -3.765116631984710693e-01 6.181169673800468445e-02 1.631290614604949951e-01 -2.615075111389160156e-01 -1.614375710487365723e-01 2.078759670257568359e-01 1.895308494567871094e-02 2.313822060823440552e-01 -8.606563508510589600e-02 -5.350582301616668701e-02 1.644044369459152222e-01 -9.051372110843658447e-02 -2.100494354963302612e-01 -2.792839333415031433e-02 5.023753270506858826e-02 1.564445346593856812e-02 -2.604817152023315430e-01 -1.681375689804553986e-02 -1.024023443460464478e-01 4.581684991717338562e-02 3.216768801212310791e-01 -2.972276210784912109e-01 2.783247232437133789e-01 8.215091377496719360e-02
4.168498143553733826e-02 -5.555170774459838867e-02 -2.741100192070007324e-01 7.365343719720840454e-02 -3.102099001407623291e-01 8.467537164688110352e-02 2.884441912174224854e-01 -2.462757937610149384e-02 -2.146063372492790222e-02 -3.010882735252380371e-01 2.009945511817932129e-01 1.632443815469741821e-01 -1.556568890810012817e-01 2.786848247051239014e-01 2.440969496965408325e-01 2.993964850902557373e-01 5.956164747476577759e-02 -1.771860867738723755e-01 9.524101018905639648e-02 1.261239349842071533e-01 -3.205469995737075806e-02 -3.906968235969543457e-01 1.508086025714874268e-01 5.982977524399757385e-02 3.752657398581504822e-02 -4.751252382993698120e-02 8.247188478708267212e-02 1.160687729716300964e-01 1.283110678195953369e-01 -1.798188686370849609e-01 -2.082929760217666626e-02 -7.101956754922866821e-02
9.103661775588989258e-02 -1.800631284713745117e-01 -1.427906453609466553e-01 5.218467209488153458e-03 2.482673898339271545e-02 9.045304358005523682e-02 -4.296576604247093201e-02 8.012248575687408447e-02 1.147260144352912903e-01 -9.452067315578460693e-02 7.507915142923593521e-03 -3.138001561164855957e-01 -2.600267715752124786e-02 2.800683975219726562e-01 -1.634978950023651123e-01 1.348517835140228271e-01 -3.061230480670928955e-02 -3.632214367389678955e-01 -1.329232752323150635e-01 -2.169305384159088135e-01 5.547524988651275635e-02 -1.153947710990905762e-01 -9.471657872200012207e-02 1.345148235559463501e-01 -2.266612350940704346e-01 -4.917958974838256836e-01 1.316966116428375244e-01 -1.743261367082595825e-01 1.557918936014175415e-01 2.389562427997589111e-01 1.011869758367538452e-01 5.932883918285369873e-02
2.000314444303512573e-01 -3.507355451583862305e-01 -3.013274371623992920e-01 -1.085986420512199402e-01 2.105794250965118408e-01 -8.083193004131317139e-02 2.512975931167602539e-01 2.018519043922424316e-01 -1.066176518797874451e-01 2.242008000612258911e-01 -1.349756866693496704e-01 -4.696476459503173828e-02 -6.299103051424026489e-02 1.350636482238769531e-01 3.101052530109882355e-02 -1.170236840844154358e-01 1.756281405687332153e-01 -1.186827719211578369e-01 -3.205392658710479736e-01 -9.259835630655288696e-02 2.269953675568103790e-02 -1.119958609342575073e-01 -1.312827505171298981e-02 4.576927423477172852e-02 -1.704421490430831909e-01 -9.874231368303298950e-02 -8.957809768617153168e-03 3.294105529785156250e-01 8.768863976001739502e-02 -3.045418560504913330e-01 1.692613959312438965e-01 -1.123899370431900024e-01
1.150257363915443420e-01 -3.390889987349510193e-02 -1.922795623540878296e-01 -4.964822903275489807e-02 -5.595365911722183228e-02 -5.113230273127555847e-02 1.690239459276199341e-01 -1.448643505573272705e-01 -2.459260821342468262e-01 2.036258578300476074e-01 2.272451855242252350e-02 -1.877291798591613770e-01 -5.090187788009643555e-01 2.414577901363372803e-01 -2.066726982593536377e-01 2.248759567737579346e-01 1.191443055868148804e-01 -1.243245229125022888e-01 1.812759637832641602e-01 -1.376104168593883514e-02 -1.330967992544174194e-01 -1.038528531789779663e-01 -2.661078935489058495e-03 3.862763941287994385e-01 -1.112665310502052307e-01 -1.177355051040649414e-01 2.103027403354644775e-01 -9.344157762825489044e-03 1.087650805711746216e-01 2.482726052403450012e-02 1.361076980829238892e-01 -2.343534305691719055e-02
2.429572492837905884e-01 -2.575693428516387939e-01 -1.248028427362442017e-01 8.764050155878067017e-02 -3.524043038487434387e-02 -1.244609057903289795e-01 2.737657129764556885e-01 5.919987335801124573e-02 1.802657842636108398e-01 -5.748752132058143616e-02 -9.980034828186035156e-02 2.329864948987960815e-01 -1.075341999530792236e-01 -7.932430505752563477e-02 8.211182057857513428e-02 2.926725745201110840e-01 -2.641946375370025635e-01 -3.588763177394866943e-01 -1.588624715805053711e-01 -1.832366585731506348e-01 1.843492537736892700e-01 -1.066609844565391541e-01 2.895281277596950531e-02 1.573153138160705566e-01 -1.152301356196403503e-01 1.320664584636688232e-01 -5.511887371540069580e-02 1.130642443895339966e-01 2.313580214977264404e-01 9.196011722087860107e-02 3.057526946067810059e-01 1.246154084801673889e-01
1.349224001169204712e-01 -1.975153535604476929e-01 6.644494086503982544e-02 -1.362017393112182617e-01 -7.746805250644683838e-02 -1.990528590977191925e-02 1.818949580192565918e-01 -1.904967129230499268e-01 -1.448241770267486572e-01 -7.567781489342451096e-03 -1.353376545011997223e-02 -1.739467978477478027e-01 -2.280635088682174683e-01 1.925910562276840210e-01 2.182133942842483521e-01 2.403417378664016724e-01 8.526039123535156250e-02 -9.759405255317687988e-02 -8.772654831409454346e-02 -5.241503939032554626e-02 7.151674479246139526e-02 -1.415874809026718140e-01 5.555001273751258850e-02 1.324062347412109375e-01 1.118524931371212006e-03 3.682002425193786621e-02 1.754133701324462891e-01 4.273277223110198975e-01 -1.975552178919315338e-02 -3.543686866760253906e-01 3.363938927650451660e-01 -2.668480277061462402e-01
2.787523865699768066e-01 -2.935473322868347168e-01 -1.351090520620346069e-01 -2.574205696582794189e-01 2.421873509883880615e-01 -2.479781806468963623e-01 2.306790202856063843e-01 1.895358562469482422e-01 3.045656681060791016e-01 4.504451900720596313e-02 -7.198651134967803955e-02 -2.162596285343170166e-01 -9.122033417224884033e-02 6.160107254981994629e-02 1.935894601047039032e-03 2.393665909767150879e-02 4.176604747772216797e-02 -1.688953191041946411e-01 -1.808104664087295532e-01 1.423504799604415894e-01 2.327885925769805908e-01 -2.872093319892883301e-01 -4.348956048488616943e-02 3.115156665444374084e-02 -1.327937990427017212e-01 4.553882777690887451e-02 1.201334781944751740e-02 1.316818445920944214e-01 2.990735173225402832e-01 -9.082709252834320068e-02 1.322083473205566406e-01 8.807413280010223389e-02
3.473061323165893555e-01 -2.515523731708526611e-01 -1.728643625974655151e-01 7.199499756097793579e-02 -1.890248805284500122e-02 -1.317014247179031372e-01 3.413679003715515137e-01 1.406701863743364811e-03 -1.393053382635116577e-01 -9.100448340177536011e-02 -1.659739762544631958e-02 -2.274390608072280884e-01 6.605838984251022339e-02 1.818234659731388092e-02 -4.720887541770935059e-02 2.039095014333724976e-01 1.572682857513427734e-01 -3.125877082347869873e-01 -2.859276235103607178e-01 2.021512016654014587e-02 3.302883356809616089e-02 -2.072051614522933960e-01 -7.376457750797271729e-02 -1.810834556818008423e-02 -3.228516578674316406e-01 8.774826675653457642e-02 1.541306972503662109e-01 2.545614540576934814e-01 -7.318577170372009277e-02 -1.187362819910049438e-01 7.057112455368041992e-02 1.981835365295410156e-01
3.406314179301261902e-02 -2.182867377996444702e-01 -1.680247783660888672e-01 2.220605462789535522e-01 1.949677914381027222e-01 -1.089482381939888000e-01 1.553619951009750366e-01 5.233857035636901855e-02 1.238590106368064880e-01 3.524779155850410461e-02 1.241690292954444885e-01 -9.442816674709320068e-02 -7.259204238653182983e-02 1.735135763883590698e-01 1.300624310970306396e-01 4.121459722518920898e-01 -2.018115222454071045e-01 8.227411657571792603e-02 -2.792073190212249756e-01 7.028371095657348633e-03 -1.416833549737930298e-01 -6.246948614716529846e-02 -2.443631365895271301e-02 3.163585364818572998e-01 -2.963416278362274170e-02 -2.888410687446594238e-01 2.370647639036178589e-01 6.801988184452056885e-02 -7.825919985771179199e-02 7.565844058990478516e-02 1.889084279537200928e-01 -3.016374707221984863e-01
1.804762482643127441e-01 -9.034290909767150879e-02 2.224461138248443604e-01 6.498976796865463257e-02 -3.030017390847206116e-02 8.678014576435089111e-02 3.930832743644714355e-01 -4.393717646598815918e-02 8.744223043322563171e-03 -1.795491129159927368e-01 3.420980572700500488e-01 -4.613402858376502991e-02 -3.522759974002838135e-01 2.125342488288879395e-01 -1.555424416437745094e-03 1.936268806457519531e-01 -2.966580353677272797e-02 -3.721295595169067383e-01 7.861644029617309570e-02 2.611053287982940674e-01 -1.823421865701675415e-01 -9.931860864162445068e-02 -2.444560872390866280e-03 3.604686632752418518e-02 -7.132078520953655243e-03 -7.965836673974990845e-02 8.308164030313491821e-02 1.522589027881622314e-01 -3.872826322913169861e-02 -2.366375178098678589e-01 6.331045180559158325e-02 -1.621963381767272949e-01
-1.631497293710708618e-01 -4.197728633880615234e-01 -1.424966845661401749e-02 3.116415254771709442e-02 2.180197536945343018e-01 -8.763828128576278687e-02 9.877879172563552856e-02 1.391133666038513184e-01 -1.739769279956817627e-01 4.101959615945816040e-02 1.505433619022369385e-01 -2.095021121203899384e-02 -2.967219650745391846e-01 2.894501686096191406e-01 1.044422015547752380e-01 7.260371744632720947e-02 -1.900899559259414673e-01 -3.398542702198028564e-01 8.357492834329605103e-02 1.365112364292144775e-01 -9.842999279499053955e-02 -1.406305134296417236e-01 -1.290724575519561768e-01 -2.669162116944789886e-02 -5.445685610175132751e-02 2.841103076934814453e-01 1.721730977296829224e-01 1.869426667690277100e-01 1.717145591974258423e-01 7.625459111295640469e-04 2.303576022386550903e-01 1.170432269573211670e-01
-1.768457889556884766e-01 -1.224515065550804138e-01 -6.998355686664581299e-02 -3.629284799098968506e-01 1.035812124609947205e-01 -3.006606698036193848e-01 3.642560839653015137e-01 -4.558213055133819580e-02 -1.564555466175079346e-01 1.388931572437286377e-01 8.385826647281646729e-02 1.007343381643295288e-01 -1.421029120683670044e-01 2.152093350887298584e-01 4.296722263097763062e-02 3.596595227718353271e-01 7.013303041458129883e-02 -1.214219108223915100e-01 3.186095654964447021e-01 -3.419565036892890930e-02 -4.313936829566955566e-02 -1.709934175014495850e-01 -1.029925793409347534e-01 9.968143701553344727e-02 -9.214717894792556763e-02 -1.779961585998535156e-02 2.619846463203430176e-01 5.378190428018569946e-02 -3.846414911095052958e-04 1.653770953416824341e-01 1.428711563348770142e-01 1.431299597024917603e-01
2.509123086929321289e-01 -3.884330391883850098e-01 -1.102245301008224487e-01 -5.037985742092132568e-02 9.165425598621368408e-02 6.900928448885679245e-03 1.710719168186187744e-01 -1.058324724435806274e-01 1.614702790975570679e-01 -7.462574541568756104e-02 1.511413324624300003e-02 6.958910077810287476e-02 -2.674143612384796143e-01 -1.105611920356750488e-01 -1.108171194791793823e-01 3.581907749176025391e-01 4.727974534034729004e-02 -2.354017049074172974e-01 -8.908791095018386841e-02 3.367028757929801941e-02 2.114100009202957153e-01 3.690500929951667786e-02 1.252286434173583984e-01 2.116055190563201904e-01 -9.478405863046646118e-02 -2.696929574012756348e-01 -6.696960330009460449e-02 -7.108658552169799805e-02 9.799958020448684692e-02 8.393727242946624756e-02 4.183889329433441162e-01 -7.309523969888687134e-02
1.951639652252197266e-01 -4.795515239238739014e-01 6.377453450113534927e-03 -1.153945699334144592e-01 -2.278135865926742554e-01 -3.060347028076648712e-02 1.932842731475830078e-01 6.674739997833967209e-03 -1.232515349984169006e-01 2.013475149869918823e-01 -2.977824211120605469e-02 -5.503596272319555283e-03 2.114771008491516113e-01 3.381435275077819824e-01 -1.035966128110885620e-01 9.125048667192459106e-02 2.162953019142150879e-01 -3.289244174957275391e-01 -5.881780013442039490e-02 3.747740387916564941e-02 -1.424289345741271973e-01 5.066528171300888062e-02 -1.868902593851089478e-01 9.695305675268173218e-02 -9.929890930652618408e-02 -8.691266179084777832e-02 1.276646107435226440e-01 -7.155290246009826660e-02 2.468398809432983398e-01 -1.272080838680267334e-01 2.031024694442749023e-01 -9.674809128046035767e-02
-7.771269883960485458e-03 -2.751384377479553223e-01 -2.345003746449947357e-02 -2.558467090129852295e-01 -4.226073157042264938e-03 -1.943561434745788574e-01 1.009396389126777649e-01 -7.713314145803451538e-02 -2.901993393898010254e-01 1.683776825666427612e-01 -1.950233615934848785e-02 -1.622094959020614624e-01 -1.944842040538787842e-01 -5.438075214624404907e-02 6.057114154100418091e-02 3.697109818458557129e-01 1.378448158502578735e-01 -1.935178637504577637e-01 3.479717969894409180e-01 -7.550297677516937256e-02 -1.576655954122543335e-01 -2.181969583034515381e-01 1.639362424612045288e-02 1.612037569284439087e-01 -3.212476149201393127e-02 -7.640559971332550049e-02 1.745534390211105347e-01 2.366599738597869873e-01 1.116705238819122314e-01 -2.063160985708236694e-01 2.304587364196777344e-01 -2.124664373695850372e-02
3.108696937561035156e-01 -4.408661723136901855e-01 -6.929409224539995193e-03 8.845002949237823486e-02 4.497739300131797791e-02 -1.449846923351287842e-01 -3.773521631956100464e-02 2.485867887735366821e-01 -1.074791923165321350e-01 -1.479344666004180908e-01 4.764620214700698853e-03 -1.979428678750991821e-01 -2.791599370539188385e-02 1.510716527700424194e-01 2.842660993337631226e-02 1.143254190683364868e-01 7.211352884769439697e-02 -2.083817273378372192e-01 -6.921267509460449219e-02 3.675750643014907837e-02 -2.666555941104888916e-01 -5.136847496032714844e-02 1.029491648077964783e-01 2.283885478973388672e-01 -3.001353442668914795e-01 -7.735154777765274048e-02 -1.298194378614425659e-01 -1.964785754680633545e-01 2.598475217819213867e-01 -9.588725864887237549e-02 2.912316918373107910e-01 2.051411196589469910e-02
8.087307959794998169e-02 -3.633641451597213745e-02 9.100936353206634521e-02 -1.521364152431488037e-01 -2.085931599140167236e-03 -6.889714300632476807e-02 1.673271805047988892e-01 6.057216599583625793e-02 -8.746045827865600586e-02 5.798646807670593262e-02 1.232916414737701416e-01 -1.103352904319763184e-01 -2.235828936100006104e-01 3.444733917713165283e-01 8.668366074562072754e-02 3.858838081359863281e-01 2.508174180984497070e-01 -4.069977998733520508e-02 1.526808291673660278e-01 -1.439274847507476807e-01 2.151091694831848145e-01 -3.257850110530853271e-01 -1.401866078376770020e-01 9.525829553604125977e-02 -2.770017683506011963e-01 9.553466737270355225e-02 -4.602854326367378235e-02 3.523112237453460693e-01 -2.401852235198020935e-02 -1.491859704256057739e-01 1.812100410461425781e-01 -5.778105556964874268e-02
-1.135343089699745178e-01 -3.007901906967163086e-01 -3.591372668743133545e-01 2.478319033980369568e-02 -3.661322891712188721e-01 6.967047601938247681e-02 2.022716999053955078e-01 -8.890917897224426270e-02 3.935050219297409058e-02 1.485652327537536621e-01 -1.389786303043365479e-01 -1.192044839262962341e-01 3.895964473485946655e-02 1.510242521762847900e-01 1.350880265235900879e-01 9.912376850843429565e-02 -2.653284966945648193e-01 -1.962818950414657593e-01 -1.246394868940114975e-02 -1.645501255989074707e-01 1.374362260103225708e-01 -2.046671360731124878e-01 6.858737021684646606e-02 -1.990254968404769897e-02 -1.980670988559722900e-01 -2.623457312583923340e-01 -8.177436888217926025e-02 -4.927158821374177933e-03 1.005590930581092834e-01 -2.345144003629684448e-01 1.854497045278549194e-01 2.312298417091369629e-01
1.701121479272842407e-01 -1.311496347188949585e-01 -2.359251305460929871e-02 -1.437716186046600342e-01 -8.288562297821044922e-02 -2.107509225606918335e-02 2.503999322652816772e-02 3.009072840213775635e-01 -2.992281913757324219e-01 1.379833463579416275e-02 7.887566089630126953e-02 -1.572218835353851318e-01 -1.378111243247985840e-01 3.600952923297882080e-01 1.078378856182098389e-01 4.195157289505004883e-01 -7.274455577135086060e-02 2.083991020917892456e-01 -9.358585625886917114e-02 2.909898757934570312e-03 -5.744712054729461670e-02 -1.985551863908767700e-01 1.193763464689254761e-01 2.560890018939971924e-01 -1.669176220893859863e-01 -3.267640247941017151e-02 -8.287750184535980225e-02 1.728891581296920776e-01 3.118456155061721802e-02 -1.538947969675064087e-01 -9.002012014389038086e-02 -3.141716718673706055e-01
2.677888050675392151e-02 -1.906287670135498047e-01 -3.088855743408203125e-01 -8.038187772035598755e-02 1.139257624745368958e-01 5.230710282921791077e-02 3.868900984525680542e-02 7.742124795913696289e-02 2.549324035644531250e-01 7.183192670345306396e-02 1.718575209379196167e-01 -2.827767729759216309e-01 -5.104207620024681091e-02 2.216973304748535156e-01 -1.758811771869659424e-01 1.463739424943923950e-01 -7.636198401451110840e-02 -3.449694812297821045e-01 -1.250564008951187134e-01 -2.368402183055877686e-01 -9.847794659435749054e-03 3.610222041606903076e-02 -2.752657048404216766e-02 1.173585206270217896e-01 -1.885417848825454712e-01 -3.949849009513854980e-01 2.600343711674213409e-02 5.930979736149311066e-03 1.142388358712196350e-01 2.887372672557830811e-01 1.865709871053695679e-01 1.345511078834533691e-01
1.098690107464790344e-01 -2.152854949235916138e-01 8.689239621162414551e-02 -1.185409352183341980e-01 1.307942569255828857e-01 1.739059984683990479e-01 -2.824794687330722809e-02 1.395854949951171875e-01 9.995282441377639771e-02 -9.133151918649673462e-02 2.452985495328903198e-01 -3.255632892251014709e-02 -2.636715769767761230e-01 -7.439604401588439941e-02 -8.355551213026046753e-02 2.394687086343765259e-01 -3.463307619094848633e-01 -2.743441760540008545e-01 -6.672215461730957031e-02 -4.140787571668624878e-02 -1.125589907169342041e-01 -4.197336733341217041e-01 -1.000953987240791321e-01 3.659975528717041016e-01 -1.995301060378551483e-02 -9.595608338713645935e-03 -3.380873799324035645e-02 2.297182083129882812e-01 2.940311096608638763e-02 -2.036223411560058594e-01 1.802160171791911125e-03 -4.969516023993492126e-02
3.730050921440124512e-01 -5.791506543755531311e-02 -2.227341085672378540e-01 1.582176983356475830e-01 1.864915527403354645e-02 -2.110193818807601929e-01 1.170547530055046082e-01 7.909918576478958130e-02 -2.587951421737670898e-01 2.445237636566162109e-01 5.657520890235900879e-02 -1.845088005065917969e-01 5.268969386816024780e-02 2.013378888368606567e-01 3.538968786597251892e-02 3.797483444213867188e-01 -4.564478248357772827e-02 2.259301207959651947e-02 1.671950668096542358e-01 2.287443131208419800e-01 -7.979035377502441406e-02 -3.153598010540008545e-01 -5.634470656514167786e-02 2.154826968908309937e-01 -4.775146022439002991e-02 -1.426251232624053955e-01 -2.666595876216888428e-01 3.059154551010578871e-04 6.069160997867584229e-02 1.412435472011566162e-01 -3.077596798539161682e-02 -9.295764565467834473e-02
2.965954244136810303e-01 -1.577121317386627197e-01 -3.189255595207214355e-01 -1.003418862819671631e-01 -4.129505529999732971e-02 -1.489286571741104126e-01 2.821583449840545654e-01 -9.324532002210617065e-03 -1.450324505567550659e-01 1.237193867564201355e-01 2.857795357704162598e-01 -1.031026393175125122e-01 -1.621709614992141724e-01 2.897147238254547119e-01 1.588478535413742065e-01 3.012070432305335999e-02 -5.209788680076599121e-02 -7.489982992410659790e-02 4.018309712409973145e-02 2.297672182321548462e-01 7.853575795888900757e-02 -1.600840538740158081e-01 -8.958456665277481079e-02 -7.922662049531936646e-02 -6.156010180711746216e-02 -5.388674512505531311e-02 1.624989807605743408e-01 4.642235636711120605e-01 -6.695822626352310181e-02 -1.848351955413818359e-01 1.034247502684593201e-01 9.086494537768885493e-05
1.443693339824676514e-01 -3.413473069667816162e-01 -7.732544094324111938e-02 1.499044522643089294e-02 -1.077396869659423828e-01 -2.401463985443115234e-01 1.790387481451034546e-01 -1.235141530632972717e-01 -1.394109576940536499e-01 -1.785319894552230835e-01 -1.050979942083358765e-01 -1.153222173452377319e-01 -6.062609702348709106e-02 1.809613704681396484e-01 2.317937612533569336e-01 -3.223711624741554260e-02 8.857345581054687500e-02 -7.592308521270751953e-02 -4.116556607186794281e-03 -3.461492359638214111e-01 8.832091093063354492e-02 -3.754200637340545654e-01 -5.098959431052207947e-02 -1.477629761211574078e-03 -1.009641960263252258e-01 -1.352401673793792725e-01 1.591942161321640015e-01 3.493306040763854980e-01 1.608797460794448853e-01 -2.124048620462417603e-01 2.004619091749191284e-01 -3.424220532178878784e-02
3.701311051845550537e-01 -8.201821474358439445e-04 -3.193221986293792725e-01 -3.314174711704254150e-01 6.152603030204772949e-02 -1.016181185841560364e-01 1.041225269436836243e-01 2.779880911111831665e-02 1.866929829120635986e-01 -4.376936703920364380e-02 6.195393390953540802e-03 -2.264472544193267822e-01 1.151004880666732788e-01 1.635834723711013794e-01 2.786190509796142578e-01 1.232836544513702393e-01 -1.022183522582054138e-01 7.331991102546453476e-03 5.344313010573387146e-02 -1.240480393171310425e-01 6.444025039672851562e-02 -2.259035110473632812e-01 8.353345841169357300e-02 4.371622577309608459e-02 -2.167846262454986572e-01 -2.235425263643264771e-01 -1.932744085788726807e-01 -4.968916624784469604e-02 -5.036130547523498535e-02 -5.198503844439983368e-03 4.146779477596282959e-01 -2.044883556663990021e-02
4.313168302178382874e-02 -2.593598365783691406e-01 -3.426980972290039062e-01 -4.214802756905555725e-02 1.052724476903676987e-02 -2.447681576013565063e-01 2.807175517082214355e-01 -1.701736748218536377e-01 -3.032110035419464111e-01 9.957574307918548584e-02 -1.328989118337631226e-02 -2.024875432252883911e-01 -7.549048215150833130e-02 2.882696986198425293e-01 -3.416404128074645996e-02 1.106516495347023010e-01 -1.683087274432182312e-02 9.831883758306503296e-02 -1.585055440664291382e-01 -5.921180918812751770e-02 7.596158981323242188e-02 1.648215256864205003e-04 -1.056001111865043640e-01 2.314566373825073242e-01 6.563358753919601440e-02 3.225456550717353821e-02 1.848185956478118896e-01 1.704300194978713989e-01 -1.853601336479187012e-01 -1.035209447145462036e-01 4.146679937839508057e-01 6.308784335851669312e-02
4.042083024978637695e-01 -1.923485249280929565e-01 -9.827685542404651642e-03 -4.492984339594841003e-02 -1.319345086812973022e-01 2.209177166223526001e-01 9.790799021720886230e-02 1.796661764383316040e-01 -2.196986675262451172e-01 9.635932743549346924e-02 1.325057595968246460e-01 -7.985751330852508545e-02 1.484849303960800171e-01 1.312511265277862549e-01 -1.033430173993110657e-01 4.969738125801086426e-01 8.418983221054077148e-02 3.707261383533477783e-02 -2.008101046085357666e-01 2.271204814314842224e-02 -1.147988215088844299e-01 -2.158902883529663086e-01 -9.291709959506988525e-02 1.925473064184188843e-01 -1.077163964509963989e-03 1.032069772481918335e-01 1.363301873207092285e-01 9.223020821809768677e-02 9.343677014112472534e-02 -1.020378693938255310e-01 2.922247052192687988e-01 1.179808229207992554e-01
3.674666211009025574e-02 -1.017527580261230469e-01 1.053802948445081711e-02 4.405017942190170288e-03 -2.942646853625774384e-02 -9.837048500776290894e-02 1.038171052932739258e-01 6.426356732845306396e-02 -2.733542621135711670e-01 1.005285233259201050e-01 1.365416944026947021e-01 -2.979182004928588867e-01 -1.798243373632431030e-01 1.072157248854637146e-01 8.268006891012191772e-02 3.522893190383911133e-01 -8.948099613189697266e-02 -1.704007387161254883e-01 3.274646997451782227e-01 -2.147547900676727295e-01 -2.707314193248748779e-01 -1.897585391998291016e-01 1.413101553916931152e-01 3.298018276691436768e-01 -2.492382377386093140e-02 1.205317955464124680e-02 4.223236441612243652e-02 5.759231001138687134e-02 2.562485635280609131e-01 -2.382789254188537598e-01 1.776008158922195435e-01 -8.617080003023147583e-02
-5.705399438738822937e-02 -2.573001980781555176e-01 -1.870230883359909058e-01 1.568599045276641846e-02 3.267350196838378906e-01 1.112799569964408875e-01 1.062135249376296997e-01 3.614908754825592041e-01 7.804015185683965683e-03 5.748565867543220520e-02 -6.470323354005813599e-02 -1.543318331241607666e-01 -1.424576193094253540e-01 2.669442296028137207e-01 -8.546462655067443848e-02 9.416171908378601074e-02 -3.428030610084533691e-01 -1.791057437658309937e-01 5.949367210268974304e-02 2.927469611167907715e-01 -2.379904836416244507e-01 -9.283640980720520020e-02 -1.181763932108879089e-01 1.115478277206420898e-01 -1.374346762895584106e-01 1.728209704160690308e-01 1.523656696081161499e-01 1.724273115396499634e-01 -5.751736089587211609e-02 5.075943842530250549e-02 2.146980762481689453e-01 1.046217605471611023e-01
1.988479942083358765e-01 -7.460262626409530640e-02 8.000119775533676147e-02 -2.943548560142517090e-02 7.888005673885345459e-02 -6.225709244608879089e-02 1.884798854589462280e-01 1.606925427913665771e-01 1.936495155096054077e-01 -2.304773479700088501e-01 -1.796570420265197754e-02 -4.265917092561721802e-02 -1.263547502458095551e-02 -7.795922458171844482e-02 1.106410026550292969e-01 6.746656894683837891e-01 -1.914514973759651184e-02 -1.483229696750640869e-01 -1.004758756607770920e-02 2.381393499672412872e-02 -1.231967806816101074e-01 -1.347445398569107056e-01 -6.056081876158714294e-02 1.647147238254547119e-01 1.027466654777526855e-01 -6.704794242978096008e-03 -1.720118895173072815e-02 -1.652234047651290894e-01 2.214236706495285034e-01 -2.776523530483245850e-01 1.334165930747985840e-01 -2.012099772691726685e-01
2.839182317256927490e-01 -4.408057332038879395e-01 1.470198668539524078e-02 -1.002873331308364868e-01 -1.247488036751747131e-01 -4.074100777506828308e-02 1.600513905286788940e-01 2.543757297098636627e-02 -1.098713204264640808e-01 -3.856678085867315531e-04 6.806094944477081299e-02 -1.365464478731155396e-01 7.587763667106628418e-02 4.572150111198425293e-01 -2.913802564144134521e-01 1.680234074592590332e-01 9.305004775524139404e-02 -2.919531762599945068e-01 -6.460960209369659424e-02 6.287254393100738525e-02 -4.139342904090881348e-02 1.601305045187473297e-02 -4.261913523077964783e-02 -9.538874775171279907e-02 -4.185803607106208801e-02 -3.457758203148841858e-02 1.335895806550979614e-01 -2.297535836696624756e-01 2.340003997087478638e-01 -1.354628056287765503e-01 1.356843411922454834e-01 -1.674228608608245850e-01
2.298486083745956421e-01 -4.064040482044219971e-01 1.507820188999176025e-01 -9.999214112758636475e-02 -1.771428436040878296e-01 -5.604432895779609680e-02 2.197990566492080688e-01 1.117580682039260864e-01 -2.298086136579513550e-01 4.006691649556159973e-02 -7.056897878646850586e-02 -9.895803034305572510e-02 2.375230789184570312e-01 1.893841773271560669e-01 -1.900400072336196899e-01 1.932524144649505615e-01 2.524854242801666260e-01 -2.382959872484207153e-01 5.029966589063405991e-03 1.715283095836639404e-01 -8.227641135454177856e-02 -2.146571502089500427e-02 -7.114971429109573364e-02 1.349948942661285400e-01 -1.357309520244598389e-01 -4.374328628182411194e-02 2.161271721124649048e-01 -1.139568537473678589e-01 2.736122608184814453e-01 -2.924727648496627808e-02 2.568587064743041992e-01 -1.295688152313232422e-01
1.957174092531204224e-01 -3.305315375328063965e-01 -1.324646174907684326e-01 -1.067946553230285645e-01 8.665959350764751434e-03 -2.489327453076839447e-03 2.038356363773345947e-01 -3.610248491168022156e-02 1.601998805999755859e-01 -8.788219839334487915e-02 1.646199263632297516e-02 -3.845763206481933594e-02 -3.340058922767639160e-01 -7.642860710620880127e-02 -2.688565254211425781e-01 2.591058313846588135e-01 -4.025815054774284363e-02 -3.932387232780456543e-01 3.325451537966728210e-02 5.904610827565193176e-02 -6.795343756675720215e-02 2.789795584976673126e-02 -3.511524945497512817e-02 1.665798127651214600e-01 -9.619279205799102783e-02 -1.663803905248641968e-01 -6.819278746843338013e-02 -3.458470404148101807e-01 2.048157304525375366e-01 1.308889240026473999e-01 2.691940963268280029e-01 2.508988231420516968e-02
-1.875713169574737549e-01 -1.870891749858856201e-01 1.475433818995952606e-02 -2.484313696622848511e-01 9.124049544334411621e-02 -4.086855649948120117e-01 3.916109502315521240e-01 5.917749181389808655e-02 -7.805790752172470093e-02 1.299183219671249390e-01 2.636046707630157471e-01 -2.758039161562919617e-02 -2.944286763668060303e-01 2.317772358655929565e-01 3.166076540946960449e-02 1.468242406845092773e-01 5.382573604583740234e-02 -1.537450551986694336e-01 2.542941868305206299e-01 2.966817840933799744e-02 -2.865086682140827179e-02 -8.528924733400344849e-02 -1.458253562450408936e-01 1.542635858058929443e-01 -1.129312440752983093e-01 4.813319072127342224e-03 2.037898898124694824e-01 9.247397631406784058e-02 2.542719841003417969e-01 2.810464007779955864e-03 1.771750114858150482e-02 8.005014061927795410e-02
5.433189868927001953e-02 -4.840739071369171143e-01 2.487087398767471313e-01 9.420291520655155182e-03 1.222927123308181763e-01 -2.304555326700210571e-01 1.562664061784744263e-01 2.092571109533309937e-01 -1.085702106356620789e-01 3.059460222721099854e-02 8.759474754333496094e-02 -2.743361890316009521e-01 -6.867199670523405075e-03 1.513295769691467285e-01 1.250090003013610840e-01 1.313307285308837891e-01 -2.177618592977523804e-01 -2.876257002353668213e-01 1.067630201578140259e-01 2.129533737897872925e-01 3.689040616154670715e-02 2.621126594021916389e-03 -1.047637499868869781e-02 -6.863430142402648926e-02 1.911612227559089661e-02 -7.440662384033203125e-02 -3.036835491657257080e-01 2.180483788251876831e-01 1.169687956571578979e-01 -3.674161434173583984e-02 2.432701289653778076e-01 -7.485988549888134003e-03
5.379124730825424194e-02 1.379885524511337280e-01 -1.241560876369476318e-01 -1.833451390266418457e-01 -8.510049432516098022e-02 -4.394056275486946106e-02 1.775070130825042725e-01 -1.323269307613372803e-01 -2.437982112169265747e-01 2.516008540987968445e-02 -5.271220207214355469e-02 -1.734782010316848755e-01 -4.073370397090911865e-01 3.763408660888671875e-01 -1.028197109699249268e-01 2.651073038578033447e-01 -5.727398768067359924e-02 -1.478016674518585205e-01 -3.793759644031524658e-02 -1.126177012920379639e-01 -1.395082660019397736e-02 -9.518152475357055664e-02 -8.631683140993118286e-02 4.310114979743957520e-01 -1.540090590715408325e-01 -6.622155196964740753e-03 2.892343699932098389e-02 1.167120505124330521e-02 -3.589396551251411438e-02 1.334099750965833664e-02 2.313622236251831055e-01 -2.608379721641540527e-01
4.955774918198585510e-02 -1.693530082702636719e-01 -4.905816540122032166e-02 -4.232058823108673096e-01 2.775266766548156738e-02 -1.562594324350357056e-01 9.592194110155105591e-02 1.380085479468107224e-03 -2.631543874740600586e-01 -9.142194688320159912e-02 1.349708437919616699e-02 -5.805629491806030273e-02 1.414573490619659424e-01 1.458229720592498779e-01 1.575611084699630737e-01 3.327285349369049072e-01 1.134488955140113831e-01 -2.957520782947540283e-01 3.550574183464050293e-03 3.473273515701293945e-01 1.788468360900878906e-01 -5.685209110379219055e-02 -4.882158339023590088e-02 2.804147005081176758e-01 -1.268666684627532959e-01 -1.876558363437652588e-01 5.199438333511352539e-02 -1.180616840720176697e-01 4.083181172609329224e-02 -2.480467110872268677e-01 1.504574418067932129e-01 6.314722448587417603e-02
1.338771581649780273e-01 -2.708914279937744141e-01 -1.173160150647163391e-01 -7.042778283357620239e-02 1.020353473722934723e-02 5.529879778623580933e-02 3.355408906936645508e-01 2.486720532178878784e-01 3.799186274409294128e-02 -2.084280550479888916e-02 1.495014429092407227e-01 5.039468780159950256e-02 -4.142220914363861084e-01 5.295784398913383484e-02 3.005771152675151825e-02 4.173056185245513916e-01 -5.876966938376426697e-02 1.274694353342056274e-01 -9.111571311950683594e-02 -6.659887731075286865e-02 5.714650452136993408e-02 -2.262972593307495117e-01 -5.215224809944629669e-03 -1.526524871587753296e-01 -1.094324067234992981e-01 -1.501301079988479614e-01 1.468531340360641479e-01 1.973947584629058838e-01 6.226027756929397583e-02 -1.577783823013305664e-01 -1.857760399580001831e-01 -2.600193917751312256e-01
6.348206847906112671e-02 -4.789759516716003418e-01 2.352872164919972420e-03 -1.068316176533699036e-01 -8.203480392694473267e-02 5.269200727343559265e-02 1.930808275938034058e-01 2.121405452489852905e-01 -2.200390398502349854e-01 1.430956870317459106e-01 1.060051396489143372e-01 1.762714982032775879e-01 -2.381168007850646973e-01 1.489533334970474243e-01 9.939812123775482178e-02 2.830035984516143799e-01 -1.134097501635551453e-01 -2.307106554508209229e-01 1.943395286798477173e-01 1.772588342428207397e-01 7.465293258428573608e-02 8.419823832809925079e-03 -1.318351924419403076e-01 -1.211941912770271301e-01 1.510772556066513062e-01 -2.296377569437026978e-01 -9.433482587337493896e-02 2.692183256149291992e-01 -1.817181240767240524e-03 3.737761289812624454e-04 1.144655048847198486e-01 2.006291896104812622e-01
7.225584238767623901e-02 -2.280813455581665039e-02 -2.384998202323913574e-01 -1.332971155643463135e-01 -5.910950526595115662e-02 -2.025932967662811279e-01 2.790911793708801270e-01 -4.369003872852772474e-04 -3.135080635547637939e-01 7.370393723249435425e-02 8.460712432861328125e-02 -6.932702660560607910e-02 -1.426016688346862793e-01 9.559737145900726318e-02 -1.014236286282539368e-01 1.932112574577331543e-01 1.532472223043441772e-01 -3.026082813739776611e-01 5.007895231246948242e-01 3.489468654152005911e-04 3.309513255953788757e-02 -2.163715362548828125e-01 1.974541880190372467e-02 1.868511885404586792e-01 -2.269723713397979736e-01 6.078598275780677795e-02 2.212137132883071899e-01 -1.190057918429374695e-01 1.368309706449508667e-01 4.258904978632926941e-02 6.076072156429290771e-02 -1.131515055894851685e-01
-6.986191496253013611e-03 -1.118690222501754761e-01 -1.151244714856147766e-01 -1.975207179784774780e-01 -1.051614060997962952e-01 -2.279855012893676758e-01 6.235238537192344666e-02 -9.656877815723419189e-02 -1.752813905477523804e-01 1.434200406074523926e-01 1.269069612026214600e-01 -2.535135447978973389e-01 -2.005215436220169067e-01 -4.056081920862197876e-02 -1.998818106949329376e-02 4.471433460712432861e-01 -4.076218977570533752e-02 -2.536045610904693604e-01 3.513882458209991455e-01 2.376052737236022949e-02 -3.100727796554565430e-01 -1.292086690664291382e-01 2.103421092033386230e-01 1.955655068159103394e-01 -1.697361283004283905e-02 2.765914052724838257e-02 2.049264758825302124e-01 2.759753912687301636e-02 1.249671652913093567e-01 -8.987447619438171387e-02 1.726965606212615967e-01 -4.886597394943237305e-02
2.175992280244827271e-01 -3.806700110435485840e-01 -2.228718809783458710e-02 -2.123183161020278931e-01 3.343895077705383301e-01 -2.365344464778900146e-01 2.709060311317443848e-01 7.895955443382263184e-02 2.086650878190994263e-01 -1.485992521047592163e-01 -1.005312148481607437e-02 -7.052467018365859985e-02 -6.282325834035873413e-02 1.200360991060733795e-02 5.900707840919494629e-02 2.674024403095245361e-01 -1.951151937246322632e-01 -2.763220667839050293e-01 -2.099606841802597046e-01 2.445407062768936157e-01 -2.051355987787246704e-01 2.882435545325279236e-02 -8.061493188142776489e-02 6.425980478525161743e-02 -1.795016676187515259e-01 -1.459008306264877319e-01 -6.013889797031879425e-03 6.862547248601913452e-03 4.949656128883361816e-02 -3.885902091860771179e-02 1.190829798579216003e-01 -1.463638246059417725e-01
6.744313519448041916e-03 -1.587483584880828857e-01 -1.863032281398773193e-01 7.502694427967071533e-02 6.530953943729400635e-02 -3.044383972883224487e-02 2.664190828800201416e-01 1.133343577384948730e-01 -4.726556595414876938e-03 -2.438812702894210815e-01 2.590158879756927490e-01 6.094801356084644794e-04 -4.013486802577972412e-01 2.116423398256301880e-01 3.117967247962951660e-01 9.946799278259277344e-02 -1.762035936117172241e-01 -2.380700558423995972e-01 -9.443844319321215153e-04 2.217601388692855835e-01 8.050595223903656006e-02 -3.119837492704391479e-02 1.330322772264480591e-01 3.298626840114593506e-02 -1.186361759901046753e-01 -3.016749918460845947e-01 5.487967655062675476e-02 -5.830502137541770935e-02 -1.011553592979907990e-02 7.896469533443450928e-02 3.489829301834106445e-01 5.532767623662948608e-02
2.074817121028900146e-01 -3.548749163746833801e-02 -1.633117496967315674e-01 1.281099617481231689e-01 -5.566334351897239685e-02 -1.484119296073913574e-01 1.008017361164093018e-01 4.801377356052398682e-01 2.059359976556152105e-04 1.518393214792013168e-02 1.562728136777877808e-01 -2.951152063906192780e-02 -4.062999784946441650e-01 2.031993269920349121e-01 -1.198346633464097977e-02 1.461103260517120361e-01 -1.892303824424743652e-01 4.158423840999603271e-02 1.463152319192886353e-01 3.319221138954162598e-01 -1.618002951145172119e-01 -1.909415423870086670e-01 1.611145436763763428e-01 4.146817699074745178e-02 -3.565489500761032104e-02 -4.541987180709838867e-02 -1.421676874160766602e-01 -3.438608720898628235e-02 1.681943982839584351e-01 3.601785376667976379e-02 2.646410465240478516e-01 9.810193628072738647e-02
2.818010747432708740e-01 -2.311005741357803345e-01 1.684372276067733765e-01 -5.310325697064399719e-02 9.434633702039718628e-02 -1.116069704294204712e-01 -4.468669369816780090e-02 1.860987097024917603e-01 5.598161742091178894e-02 8.501101285219192505e-02 -1.723809242248535156e-01 7.074280083179473877e-02 -8.921551704406738281e-02 3.301055729389190674e-01 1.577335149049758911e-01 6.722373515367507935e-02 -1.211925223469734192e-01 -1.096326783299446106e-01 2.088880687952041626e-01 2.144576311111450195e-01 3.154364526271820068e-01 -3.369879722595214844e-01 -2.710621617734432220e-02 3.047007322311401367e-01 -1.961555033922195435e-01 1.913321204483509064e-02 1.484413892030715942e-01 1.430829912424087524e-01 1.045806184411048889e-01 6.831787526607513428e-02 1.752718538045883179e-01 -1.895976066589355469e-01
1.266951113939285278e-01 -4.598870873451232910e-01 -1.476557254791259766e-01 -3.209876418113708496e-01 2.858332693576812744e-01 -5.694602616131305695e-03 1.412478238344192505e-01 2.054215222597122192e-01 -1.238184571266174316e-01 5.349393188953399658e-02 1.992433667182922363e-01 -3.941419348120689392e-02 -6.079787760972976685e-02 2.526780366897583008e-01 8.494040369987487793e-02 1.537846922874450684e-01 8.010052889585494995e-02 -1.072780266404151917e-01 2.388200163841247559e-01 -5.067448690533638000e-02 1.239808276295661926e-01 9.231670200824737549e-02 -9.322976320981979370e-02 -1.235961988568305969e-01 -4.468605387955904007e-03 -8.963382244110107422e-02 -3.927695378661155701e-02 2.984945476055145264e-01 6.614545732736587524e-02 -2.653346061706542969e-01 1.722284704446792603e-01 1.317509710788726807e-01
2.568925321102142334e-01 -6.946656852960586548e-02 -8.349192142486572266e-02 -1.139744669198989868e-01 7.250609993934631348e-02 -2.640585303306579590e-01 -1.900272618513554335e-04 2.093855850398540497e-02 5.755183473229408264e-02 3.992513939738273621e-02 4.471963644027709961e-01 -1.775306612253189087e-01 3.042886592447757721e-02 5.812876299023628235e-02 2.644295692443847656e-01 2.212471812963485718e-01 -3.493870794773101807e-01 -8.241292834281921387e-02 -1.111416071653366089e-01 -1.887705475091934204e-01 -2.068837583065032959e-01 -2.269924730062484741e-01 -5.009355768561363220e-02 1.447745263576507568e-01 -1.348914802074432373e-01 -2.796657979488372803e-01 1.467003077268600464e-01 -5.260347202420234680e-02 -3.194897249341011047e-02 1.519363373517990112e-02 1.796377599239349365e-01 -1.592081785202026367e-01
-7.569472491741180420e-02 -2.151746302843093872e-01 7.092735171318054199e-02 -1.694723963737487793e-01 1.270114071667194366e-02 -1.830192953348159790e-01 2.582700848579406738e-01 -1.869812756776809692e-01 -3.130710124969482422e-01 4.893961176276206970e-02 -6.101671978831291199e-02 -2.976240217685699463e-02 -3.475897610187530518e-01 2.353387922048568726e-01 3.923136740922927856e-02 2.732980847358703613e-01 5.669286102056503296e-02 -4.015304148197174072e-02 2.630438804626464844e-01 -1.142423748970031738e-01 -1.651624031364917755e-02 -4.190593585371971130e-02 -8.164063096046447754e-02 3.003216087818145752e-01 -1.215896904468536377e-01 7.853599637746810913e-02 7.947926968336105347e-02 9.915816783905029297e-02 3.047035932540893555e-01 -2.160086929798126221e-01 2.364101111888885498e-01 5.470589920878410339e-02
1.990154385566711426e-01 -4.443985223770141602e-01 -5.862226709723472595e-03 -1.391466557979583740e-01 -1.429580897092819214e-01 -6.274314224720001221e-02 2.586507797241210938e-02 2.594323158264160156e-01 -1.520959585905075073e-01 7.952835410833358765e-02 1.821364760398864746e-01 -9.028927236795425415e-02 1.039059385657310486e-01 1.547756195068359375e-01 -1.830099374055862427e-01 3.259342312812805176e-01 4.355384781956672668e-02 -2.138004004955291748e-01 -9.415878355503082275e-02 -7.799095660448074341e-02 1.527800597250461578e-02 -1.150456741452217102e-01 2.188205160200595856e-02 6.771483272314071655e-02 -1.542979925870895386e-01 9.457514435052871704e-02 4.109781980514526367e-01 -1.254451423883438110e-01 1.724836081266403198e-01 -1.588510721921920776e-01 2.030800580978393555e-01 -1.057853996753692627e-01
1.498346179723739624e-01 -3.134184777736663818e-01 -1.923588514328002930e-01 -4.150625318288803101e-02 -2.152798324823379517e-01 -8.786860853433609009e-02 -2.229106053709983826e-02 1.125872656702995300e-01 5.157086253166198730e-02 -1.865875720977783203e-01 -1.362107992172241211e-01 -2.407182455062866211e-01 1.653382033109664917e-01 -3.856860846281051636e-02 -6.854102760553359985e-02 1.465399265289306641e-01 -1.112365350127220154e-01 -1.023721694946289062e-01 -1.269830167293548584e-01 -4.776008427143096924e-02 -1.030690744519233704e-01 -5.587778687477111816e-01 1.340458984486758709e-04 -2.117250859737396240e-02 -2.928567528724670410e-01 -2.657115757465362549e-01 5.799009278416633606e-02 3.942324779927730560e-03 1.195042803883552551e-01 -6.476669013500213623e-02 2.345123738050460815e-01 -8.126387745141983032e-02
-5.454671382904052734e-02 -1.417660862207412720e-01 7.300111651420593262e-02 -2.688818275928497314e-01 1.500103715807199478e-02 -2.786517143249511719e-01 2.715857326984405518e-01 1.272515207529067993e-01 9.663378447294235229e-02 -4.908886551856994629e-02 1.708265990018844604e-01 -2.325122356414794922e-01 -2.157716453075408936e-01 2.409902960062026978e-01 1.621071845293045044e-01 1.051087677478790283e-01 1.468200981616973877e-01 -4.077337384223937988e-01 2.018243670463562012e-01 -4.510927200317382812e-02 -4.652621969580650330e-02 -4.269253835082054138e-02 -2.245020568370819092e-01 2.787969708442687988e-01 1.105333790183067322e-01 1.790712215006351471e-02 1.823146082460880280e-02 2.311420738697052002e-01 2.629930153489112854e-02 8.053118735551834106e-02 2.011720389127731323e-01 1.337660104036331177e-01
-6.261119851842522621e-04 -1.841107755899429321e-01 -2.266191840171813965e-01 -6.472846865653991699e-02 1.774512976408004761e-02 -2.691542357206344604e-02 2.670226693153381348e-01 1.181193813681602478e-01 -2.612367868423461914e-01 1.968668550252914429e-01 6.222592666745185852e-02 -1.263412237167358398e-01 -2.076216042041778564e-01 3.182877302169799805e-01 -1.061072275042533875e-01 2.455610036849975586e-01 3.286939486861228943e-02 4.882461577653884888e-02 1.188155710697174072e-01 -5.463828891515731812e-02 -1.388029605150222778e-01 -3.438905775547027588e-01 1.403900533914566040e-01 3.633832633495330811e-01 -2.646681666374206543e-01 9.058117866516113281e-02 1.086482480168342590e-01 2.281814217567443848e-01 1.355290710926055908e-01 7.536870241165161133e-02 -6.476746499538421631e-02 -3.516584634780883789e-02
2.910842597484588623e-01 -1.820341348648071289e-01 -1.871845573186874390e-01 -3.559700250625610352e-01 3.063218295574188232e-01 6.840730458498001099e-02 2.928883433341979980e-01 1.952596008777618408e-01 -8.774065412580966949e-03 -6.489837914705276489e-02 -2.511666715145111084e-01 -1.090045794844627380e-01 4.404838755726814270e-02 2.695565521717071533e-01 1.166631281375885010e-01 9.728126227855682373e-02 -1.212116405367851257e-01 -2.158050090074539185e-01 9.685251116752624512e-02 2.995348274707794189e-01 -8.127679675817489624e-02 -1.930828988552093506e-01 -5.530242994427680969e-02 8.711982518434524536e-02 -2.831228449940681458e-02 1.272860467433929443e-01 4.523514583706855774e-02 -8.646437525749206543e-02 -1.628541946411132812e-01 -1.865046769380569458e-01 3.672953695058822632e-02 -1.301807761192321777e-01
2.166790142655372620e-02 -1.701108664274215698e-01 -1.370993703603744507e-01 1.000925078988075256e-01 -2.666488587856292725e-01 -2.011718228459358215e-02 1.805677711963653564e-01 1.324796467088162899e-03 -1.585593968629837036e-01 4.496110603213310242e-03 4.372652992606163025e-02 2.109295129776000977e-02 -1.774761080741882324e-01 3.826743066310882568e-01 -1.734085083007812500e-01 6.588466465473175049e-02 -1.413482427597045898e-01 -4.953757300972938538e-02 2.168402373790740967e-01 3.085961043834686279e-01 1.015243902802467346e-01 -2.593152821063995361e-01 -1.595868170261383057e-01 2.786296904087066650e-01 -3.411175608634948730e-01 -3.532918542623519897e-02 8.627926558256149292e-02 1.139641702175140381e-01 -1.123865991830825806e-01 -9.063898026943206787e-02 2.334140390157699585e-01 1.977127641439437866e-01
-6.268218159675598145e-02 -1.896609514951705933e-01 -2.089174985885620117e-01 -2.252410650253295898e-01 -7.945583760738372803e-02 -1.010880321264266968e-01 2.194523662328720093e-01 -1.439731866121292114e-01 3.293353365734219551e-03 -1.079022362828254700e-01 1.205859556794166565e-01 -4.802197217941284180e-02 -1.859461069107055664e-01 5.392045974731445312e-01 1.864165514707565308e-01 2.321713566780090332e-01 -9.210579097270965576e-02 -3.168597072362899780e-02 -5.950196087360382080e-02 9.923748672008514404e-02 -1.354258060455322266e-01 1.053499802947044373e-01 -3.792099282145500183e-02 7.785090804100036621e-02 -1.314667612314224243e-01 -5.551609676331281662e-03 -4.062252938747406006e-01 1.153888925909996033e-01 4.535951837897300720e-02 -2.449695616960525513e-01 1.082666888833045959e-01 -9.260799735784530640e-02
1.527286171913146973e-01 -2.692863643169403076e-01 1.139595210552215576e-01 -2.809406816959381104e-01 6.137350108474493027e-03 -1.678819358348846436e-01 5.255949124693870544e-02 4.492495954036712646e-02 -3.978935182094573975e-01 2.011264264583587646e-01 1.741314530372619629e-01 3.553784638643264771e-02 -1.192404031753540039e-01 9.011022746562957764e-02 1.047448366880416870e-01 4.721480235457420349e-02 -1.220754161477088928e-01 -9.329198300838470459e-02 -1.343149244785308838e-01 -2.185069490224123001e-03 5.484497919678688049e-02 -8.742906898260116577e-02 -2.102414518594741821e-01 1.842991411685943604e-01 -1.695335097610950470e-02 -7.086279988288879395e-02 1.547412425279617310e-01 8.010281622409820557e-02 -1.542339622974395752e-01 -7.125821709632873535e-02 5.616118311882019043e-01 5.415269359946250916e-02
-7.307578809559345245e-03 8.555387705564498901e-02 -1.814710795879364014e-01 -7.039527595043182373e-02 1.591212302446365356e-01 -1.788773089647293091e-01 1.510135680437088013e-01 6.473230663686990738e-03 -3.122150711715221405e-02 -3.198971152305603027e-01 1.389471888542175293e-01 3.506975248456001282e-02 1.449032276868820190e-01 2.082601785659790039e-01 -3.189963698387145996e-01 3.562160134315490723e-01 -2.480894774198532104e-01 -1.947034895420074463e-01 1.135252639651298523e-01 2.038313895463943481e-01 -1.189087145030498505e-02 -2.503983117640018463e-02 2.168351085856556892e-03 1.620391458272933960e-01 -1.590065211057662964e-01 -2.175260633230209351e-01 9.246358275413513184e-02 1.280083507299423218e-01 6.483582314103841782e-03 -3.782356679439544678e-01 1.623484790325164795e-01 -9.895951300859451294e-02
2.629709839820861816e-01 -2.317590415477752686e-01 -2.950602471828460693e-01 -1.056131795048713684e-01 -1.425178050994873047e-01 -3.080199360847473145e-01 3.288337588310241699e-01 1.569301784038543701e-01 3.552009584382176399e-03 -2.463460862636566162e-01 9.021668136119842529e-02 -2.613992691040039062e-01 1.500948667526245117e-01 2.376999408006668091e-01 1.540829241275787354e-01 1.272719204425811768e-01 -4.830810055136680603e-02 -1.141218841075897217e-01 -7.447449862957000732e-02 1.946280710399150848e-02 3.633448854088783264e-02 -6.789736449718475342e-02 5.693580210208892822e-02 -8.083365112543106079e-02 -1.757147461175918579e-01 -3.215688765048980713e-01 -9.490156918764114380e-02 5.584884807467460632e-02 -1.907185018062591553e-01 1.730877608060836792e-01 1.577911972999572754e-01 1.444772724062204361e-02
1.401013284921646118e-01 -3.308341205120086670e-01 -7.388425618410110474e-02 2.033377885818481445e-01 1.840177774429321289e-01 9.383326768875122070e-02 2.191759049892425537e-01 2.291654050350189209e-01 -2.739953696727752686e-01 -6.966041028499603271e-02 -8.129484206438064575e-02 -2.229126095771789551e-01 -1.553841829299926758e-01 1.644546687602996826e-01 -9.879327565431594849e-02 1.681842207908630371e-01 -3.534716069698333740e-01 -3.737262785434722900e-01 -2.686980664730072021e-01 1.565389707684516907e-02 -1.217827871441841125e-01 3.019298799335956573e-02 4.859727621078491211e-02 2.215370722115039825e-02 -1.743873357772827148e-01 -9.995274990797042847e-02 -7.150332629680633545e-02 -1.723480075597763062e-01 1.286317557096481323e-01 -4.094257950782775879e-02 7.815273851156234741e-02 1.523801032453775406e-02
-3.207563236355781555e-02 -2.431120872497558594e-01 -2.029785141348838806e-02 1.444095075130462646e-01 -1.519719660282135010e-01 -4.267382901161909103e-03 2.744622230529785156e-01 1.853706687688827515e-01 -1.512768864631652832e-01 -3.770245611667633057e-02 1.013207063078880310e-01 2.967707253992557526e-02 -1.334135383367538452e-01 3.842779099941253662e-01 -6.611926853656768799e-02 1.114193201065063477e-01 -2.802935242652893066e-01 -7.003974914550781250e-02 1.662901639938354492e-01 2.973223924636840820e-01 6.743258237838745117e-02 -1.834537237882614136e-01 -2.152827978134155273e-01 -2.404421800747513771e-03 -2.356451153755187988e-01 1.379200816154479980e-02 8.043778687715530396e-02 1.892112493515014648e-01 -1.185481548309326172e-01 4.520837217569351196e-02 2.690461575984954834e-01 3.123102784156799316e-01
1.273846812546253204e-02 -2.390861958265304565e-01 2.338165789842605591e-02 -2.051605880260467529e-01 -2.580660395324230194e-02 -3.092392906546592712e-02 3.295715153217315674e-01 -2.270521968603134155e-01 -9.051287546753883362e-03 -4.098074138164520264e-02 1.747996956110000610e-01 -1.871273480355739594e-02 -1.447880715131759644e-01 5.694438219070434570e-01 1.323177069425582886e-01 2.733264565467834473e-01 -1.259521991014480591e-01 -2.092479318380355835e-01 5.094906687736511230e-02 -3.792509064078330994e-02 -3.496892750263214111e-02 7.650209218263626099e-02 -2.666277587413787842e-01 -2.786802314221858978e-02 -6.105919554829597473e-02 2.394777163863182068e-02 -2.444913536310195923e-01 9.960274398326873779e-02 5.872456356883049011e-02 -2.062719315290451050e-01 1.393492147326469421e-02 -7.293523102998733521e-02
3.226059675216674805e-01 -3.485167026519775391e-01 -1.078248769044876099e-01 -1.272034049034118652e-01 2.265258505940437317e-02 -5.699126422405242920e-02 6.161521747708320618e-02 1.496865898370742798e-01 -1.085745319724082947e-01 -2.020200341939926147e-01 -1.156281828880310059e-01 -2.316547036170959473e-01 1.974950730800628662e-02 1.781486123800277710e-01 5.145820602774620056e-02 -2.648096531629562378e-02 1.291236877441406250e-01 -1.339471489191055298e-01 -1.211755797266960144e-01 3.738126158714294434e-02 -1.960516571998596191e-01 -2.129809558391571045e-02 5.330425500869750977e-02 2.441893666982650757e-01 -1.979410499334335327e-01 -2.259704172611236572e-01 -8.378656953573226929e-02 -1.805299371480941772e-01 3.690040111541748047e-01 9.632475674152374268e-02 3.587350547313690186e-01 7.441393285989761353e-02
7.351507991552352905e-02 -2.493474781513214111e-01 1.892974078655242920e-01 -9.548652917146682739e-02 1.840297877788543701e-02 -3.509632870554924011e-02 2.641163766384124756e-01 -1.386129390448331833e-02 -3.093821406364440918e-01 5.350126698613166809e-02 2.237238883972167969e-01 1.391528397798538208e-01 4.105890542268753052e-02 7.151915691792964935e-03 6.988400220870971680e-02 4.489918947219848633e-01 -1.199040934443473816e-01 -9.192179143428802490e-02 2.286203950643539429e-01 1.509033441543579102e-01 6.480531394481658936e-02 -6.112515926361083984e-02 -2.740270830690860748e-02 -1.738679856061935425e-01 1.000094562768936157e-01 -1.252632886171340942e-01 -2.442618757486343384e-01 2.450679242610931396e-01 1.509404331445693970e-01 -1.235928758978843689e-01 3.379168212413787842e-01 7.277527451515197754e-02
2.334460914134979248e-01 -1.159164458513259888e-01 3.383628651499748230e-02 6.406410783529281616e-02 -7.950238138437271118e-02 -2.589792311191558838e-01 1.001475602388381958e-01 1.343576908111572266e-01 1.539207249879837036e-01 -3.814093023538589478e-02 5.813964083790779114e-02 -8.039442449808120728e-02 6.161034107208251953e-02 5.766758322715759277e-01 1.536167860031127930e-01 1.185090616345405579e-01 -1.153709888458251953e-01 -2.613911926746368408e-01 4.548772051930427551e-02 -9.494332969188690186e-02 -1.016282513737678528e-01 -2.728101313114166260e-01 1.041241511702537537e-01 2.396255731582641602e-01 1.817412823438644409e-01 1.689953356981277466e-02 3.393144160509109497e-02 -5.415416508913040161e-02 -4.991768673062324524e-02 -2.013542801141738892e-01 -4.941107705235481262e-02 2.962266802787780762e-01
1.110377460718154907e-01 -2.505297306925058365e-03 -3.328921645879745483e-02 -3.563294410705566406e-01 -1.031817346811294556e-01 -1.116925105452537537e-01 3.337332010269165039e-01 -1.500529348850250244e-01 -2.268297821283340454e-01 7.261011004447937012e-02 -5.051344633102416992e-02 -4.102765396237373352e-02 -4.514954984188079834e-02 1.827850490808486938e-01 1.620880365371704102e-01 -5.954082310199737549e-02 -7.361873239278793335e-02 -9.704469144344329834e-02 -2.217443883419036865e-01 9.886450320482254028e-02 -4.784377291798591614e-02 -3.758718371391296387e-01 -7.565671205520629883e-02 1.808064281940460205e-01 -1.772777885198593140e-01 -2.733669579029083252e-01 2.968544960021972656e-01 -5.198562145233154297e-02 -1.691078543663024902e-01 -1.952337771654129028e-01 2.385024279356002808e-01 9.004023013403639197e-05
-1.059885695576667786e-01 -4.821294546127319336e-01 4.919282719492912292e-02 -3.290641605854034424e-01 -7.423620671033859253e-02 8.136592805385589600e-02 2.047689855098724365e-01 -1.392228901386260986e-01 -3.033389896154403687e-02 -1.814317554235458374e-01 2.369766086339950562e-01 -8.718178607523441315e-03 1.335826367139816284e-01 2.821373045444488525e-01 2.994938567280769348e-02 4.166730344295501709e-01 7.804183661937713623e-02 -8.520235121250152588e-02 1.605913601815700531e-02 9.966779500246047974e-02 1.776980608701705933e-01 3.259903565049171448e-02 -4.569410905241966248e-02 1.810794174671173096e-01 -7.842195779085159302e-02 -2.116371244192123413e-01 9.451509267091751099e-02 7.795966230332851410e-03 -1.137443631887435913e-01 -1.939509361982345581e-01 9.014444053173065186e-02 2.157483249902725220e-02
2.123329937458038330e-01 -1.461737900972366333e-01 -2.962599992752075195e-01 1.692816615104675293e-03 -8.586166426539421082e-03 -9.035114943981170654e-02 9.771043062210083008e-02 2.072505652904510498e-01 -2.179195284843444824e-01 1.275817155838012695e-01 3.164645731449127197e-01 -2.365232855081558228e-01 -1.930406391620635986e-01 1.988372802734375000e-01 4.379569739103317261e-02 -1.156472414731979370e-02 1.294471472501754761e-01 -7.411488890647888184e-02 5.999195203185081482e-02 2.439958006143569946e-01 8.040677011013031006e-02 -1.380535662174224854e-01 -1.172472015023231506e-01 -9.623023122549057007e-02 -1.933165937662124634e-01 -2.216876298189163208e-01 1.851988583803176880e-01 2.918316423892974854e-01 -1.071268171072006226e-01 -3.094108700752258301e-01 1.835378557443618774e-01 -7.438945025205612183e-02
-9.745582938194274902e-02 -4.086220562458038330e-01 -1.621495336294174194e-01 -2.016085088253021240e-01 7.347144186496734619e-02 1.422638259828090668e-02 1.193412318825721741e-01 -3.987932205200195312e-02 -9.583961218595504761e-02 8.892179280519485474e-02 -8.126199245452880859e-02 2.032000869512557983e-01 -5.384335666894912720e-02 1.669300049543380737e-01 2.432127892971038818e-01 4.384730756282806396e-01 -6.322208791971206665e-02 -2.271082550287246704e-01 9.072365611791610718e-02 3.387881815433502197e-02 -1.407101601362228394e-01 -1.665581911802291870e-01 1.075797975063323975e-01 3.532384932041168213e-01 1.564918011426925659e-01 8.653121441602706909e-02 2.620448768138885498e-01 1.108228415250778198e-01 1.265542656183242798e-01 6.527029722929000854e-02 -7.399474829435348511e-02 -2.175762876868247986e-02
1.309809982776641846e-01 -1.978586316108703613e-01 -8.668224513530731201e-02 -3.390532135963439941e-01 -1.942518502473831177e-01 -1.614463143050670624e-02 3.071636855602264404e-01 2.151413820683956146e-02 -2.086486965417861938e-01 1.061003953218460083e-01 -5.329369753599166870e-02 -2.321030944585800171e-01 -1.040708050131797791e-01 1.744591742753982544e-01 1.610325090587139130e-02 1.677195914089679718e-02 1.608342980034649372e-03 -6.435190141201019287e-02 -1.181616857647895813e-01 4.150469005107879639e-01 -1.522867381572723389e-01 -3.549261689186096191e-01 -1.680405586957931519e-01 6.286642700433731079e-02 -7.562467455863952637e-02 -3.206702470779418945e-01 1.051620021462440491e-01 -8.388874679803848267e-02 -3.764857724308967590e-02 9.537709504365921021e-02 1.461641192436218262e-01 6.971973180770874023e-02
9.938035905361175537e-02 -3.019775748252868652e-01 -3.161088824272155762e-01 1.086984649300575256e-01 -2.011495232582092285e-01 5.629389360547065735e-02 6.257168948650360107e-02 3.287645801901817322e-02 7.996834814548492432e-02 1.755368337035179138e-02 3.808297589421272278e-02 2.303623408079147339e-01 -4.771237820386886597e-02 9.228056669235229492e-02 1.946438550949096680e-01 3.390448391437530518e-01 -2.404821366071701050e-01 -3.416609764099121094e-01 -2.413143515586853027e-01 -1.351999938488006592e-01 1.750441491603851318e-01 -2.518088221549987793e-01 9.876778721809387207e-02 1.097745541483163834e-02 -8.397781103849411011e-02 -8.398336917161941528e-02 -2.992271818220615387e-02 2.800268530845642090e-01 8.482132852077484131e-02 1.080178916454315186e-01 2.131258398294448853e-01 -3.188137710094451904e-02
3.450917303562164307e-01 -1.771470308303833008e-01 -2.398211210966110229e-01 -7.354398071765899658e-02 -6.871055811643600464e-02 -2.106645554304122925e-01 2.539779841899871826e-01 -1.731783268041908741e-03 -1.412581186741590500e-02 -2.363436967134475708e-01 -3.438907489180564880e-02 -3.705101609230041504e-01 1.202457100152969360e-01 2.486854791641235352e-01 1.106433793902397156e-01 2.872644364833831787e-01 -2.845796383917331696e-02 -5.673736333847045898e-03 -6.558764725923538208e-02 8.070420473814010620e-02 3.036813996732234955e-02 3.399519622325897217e-02 -6.359653174877166748e-02 -1.174102798104286194e-01 -2.267567664384841919e-01 -3.197977244853973389e-01 -1.777790784835815430e-01 4.108790308237075806e-02 -1.120201945304870605e-01 1.574832499027252197e-01 2.243596315383911133e-01 -3.435763344168663025e-02
6.095239147543907166e-02 -2.595059573650360107e-01 -1.993729621171951294e-01 2.032482326030731201e-01 -2.493768371641635895e-02 -1.825799494981765747e-01 -3.378713503479957581e-02 9.172105044126510620e-02 8.662040531635284424e-02 2.175904959440231323e-01 -1.076865717768669128e-01 5.013604182749986649e-03 4.776303097605705261e-02 1.136224567890167236e-01 1.589699983596801758e-01 4.006850719451904297e-01 -1.298777759075164795e-01 -3.007968366146087646e-01 -2.748548090457916260e-01 -2.485096901655197144e-01 -8.205399662256240845e-02 -9.123676270246505737e-02 3.825300931930541992e-02 -1.544115394353866577e-01 -2.511314153671264648e-01 -1.186319291591644287e-01 -6.057089567184448242e-02 2.553645372390747070e-01 5.545596405863761902e-02 -4.640342295169830322e-02 3.171450793743133545e-01 -6.810714025050401688e-03
1.740956455469131470e-01 2.938315970823168755e-03 2.017446905374526978e-01 -1.949678808450698853e-01 -2.165314555168151855e-01 -1.615183502435684204e-01 2.930668294429779053e-01 4.400388896465301514e-02 5.162101984024047852e-02 -1.736906170845031738e-01 2.264672517776489258e-01 -1.354939397424459457e-02 -2.991683781147003174e-01 3.640851378440856934e-01 -1.029007434844970703e-01 1.562243998050689697e-01 -8.011393994092941284e-02 -2.454251199960708618e-01 1.341249048709869385e-01 8.863143622875213623e-02 -1.246455535292625427e-01 -6.012006476521492004e-02 -1.364243775606155396e-02 4.617829620838165283e-02 -9.375948458909988403e-02 3.635572642087936401e-02 1.184338554739952087e-01 1.810160875320434570e-01 -1.983336955308914185e-01 -3.959326446056365967e-01 -3.173614293336868286e-02 1.443378925323486328e-01
1.219159513711929321e-01 -4.388390183448791504e-01 8.893692865967750549e-03 3.595213219523429871e-02 -8.441502228379249573e-03 -3.555564954876899719e-02 1.270565390586853027e-01 1.513337045907974243e-01 1.638940274715423584e-01 -9.319611638784408569e-02 -4.639420192688703537e-03 -1.805096119642257690e-01 -6.627822760492563248e-03 1.563454568386077881e-01 2.240146249532699585e-01 9.002345800399780273e-02 1.293559819459915161e-01 -2.792728841304779053e-01 3.098229467868804932e-01 -8.066810667514801025e-02 -1.691709905862808228e-01 7.900574803352355957e-02 -1.697095036506652832e-01 2.156037390232086182e-01 -6.946267187595367432e-02 -1.654846519231796265e-01 7.130745053291320801e-02 1.432189941406250000e-01 8.546646684408187866e-02 -4.953342303633689880e-02 4.045242369174957275e-01 -2.475930750370025635e-01
7.497121393680572510e-02 -3.259278535842895508e-01 9.841749817132949829e-02 -1.743174344301223755e-01 -1.741686910390853882e-01 -2.730315178632736206e-02 7.901154458522796631e-02 3.656663298606872559e-01 -3.968982025980949402e-02 1.098614372313022614e-02 -8.278903365135192871e-02 -9.561933577060699463e-02 -2.259431779384613037e-02 9.494939446449279785e-02 -1.767315566539764404e-01 2.111995816230773926e-01 -8.839767426252365112e-02 -2.774249613285064697e-01 -2.707176096737384796e-02 -2.611434757709503174e-01 -1.830228865146636963e-01 -7.498951256275177002e-02 -9.631236642599105835e-02 1.250912845134735107e-01 -7.640133053064346313e-02 -2.929527163505554199e-01 6.687583029270172119e-02 -4.660635814070701599e-02 4.496491849422454834e-01 -5.108004901558160782e-03 1.629016399383544922e-01 1.708275675773620605e-01
-3.800793364644050598e-02 -1.273361742496490479e-01 -1.517017483711242676e-01 -3.475470468401908875e-02 -6.400973349809646606e-02 -2.425131350755691528e-01 4.491841048002243042e-02 1.133936420083045959e-01 -1.494679898023605347e-01 1.111753657460212708e-02 -2.329544872045516968e-01 -8.631805889308452606e-03 1.541601270437240601e-01 2.723530828952789307e-01 -1.484987735748291016e-01 1.653345823287963867e-01 -3.388674259185791016e-01 -9.677565097808837891e-02 -8.640986680984497070e-02 7.741509377956390381e-02 1.437147855758666992e-01 -4.228389859199523926e-01 7.926187664270401001e-02 3.482384085655212402e-01 -8.859568834304809570e-02 1.600797772407531738e-01 -4.538011923432350159e-02 1.244303286075592041e-01 1.018268465995788574e-01 3.109732270240783691e-02 2.331492006778717041e-01 -2.735537290573120117e-01
1.164972484111785889e-01 -1.718066185712814331e-01 5.590606480836868286e-02 1.024249866604804993e-01 4.910672828555107117e-02 9.717980027198791504e-02 1.691562086343765259e-01 -1.714694648981094360e-01 5.260247364640235901e-02 1.865880787372589111e-01 -7.322578132152557373e-02 2.310882061719894409e-01 -5.818766728043556213e-02 2.895103693008422852e-01 6.046385318040847778e-02 2.647383511066436768e-01 -8.312742412090301514e-02 -1.949682086706161499e-01 1.120055690407752991e-01 -4.645019024610519409e-02 -8.277786523103713989e-02 -4.834569990634918213e-01 -6.729185581207275391e-02 1.240897253155708313e-01 -2.306696325540542603e-01 -2.199492007493972778e-01 1.851316243410110474e-01 1.141755953431129456e-01 -1.739183068275451660e-01 4.189246147871017456e-02 1.252246052026748657e-01 3.153072893619537354e-01
3.113777935504913330e-01 -1.676228344440460205e-01 -6.023620720952749252e-03 2.829566895961761475e-01 -9.414841234683990479e-02 -2.902676463127136230e-01 1.545716524124145508e-01 1.840585917234420776e-01 -2.975326478481292725e-01 8.628980815410614014e-02 1.519584059715270996e-01 -2.533407509326934814e-01 -3.197474777698516846e-01 2.341607511043548584e-01 -1.697853952646255493e-01 1.912833750247955322e-01 2.732045762240886688e-02 8.641767501831054688e-02 -3.173212707042694092e-02 1.569082289934158325e-01 3.783247247338294983e-02 -2.015143334865570068e-01 6.133305653929710388e-02 1.389327198266983032e-01 1.126107499003410339e-01 -1.926201581954956055e-01 -1.619247049093246460e-01 3.253737837076187134e-02 1.218130141496658325e-01 1.235873103141784668e-01 1.480850726366043091e-01 -1.008842587471008301e-01
6.976626813411712646e-02 -1.451500058174133301e-01 -1.740876734256744385e-01 1.214202865958213806e-01 8.290544897317886353e-02 -1.599467247724533081e-01 2.634991407394409180e-01 1.736765913665294647e-02 -6.138130277395248413e-02 -3.077486157417297363e-01 1.948284506797790527e-01 -1.454901136457920074e-02 -3.337846398353576660e-01 1.572914719581604004e-01 -1.072521787136793137e-02 9.283309429883956909e-02 -1.577796190977096558e-01 -2.336579710245132446e-01 -1.125228703022003174e-01 2.784677743911743164e-01 6.329221278429031372e-02 -2.258054679259657860e-03 2.479205727577209473e-01 7.393457740545272827e-02 -2.226347774267196655e-01 -2.017845660448074341e-01 -1.090634763240814209e-01 3.577651223167777061e-03 1.281025111675262451e-01 1.094436272978782654e-01 4.106491208076477051e-01 -7.377509027719497681e-02
1.111186891794204712e-01 -1.302094757556915283e-01 1.511365920305252075e-02 -1.171358972787857056e-01 -4.857656545937061310e-03 -6.126526743173599243e-02 1.462209522724151611e-01 3.341603279113769531e-02 -1.777101755142211914e-01 9.137591719627380371e-02 6.979782879352569580e-02 -2.384088486433029175e-01 -2.580263018608093262e-01 1.791186183691024780e-01 6.270291656255722046e-02 3.631241023540496826e-01 -7.169067393988370895e-04 -1.528079211711883545e-01 2.300511598587036133e-01 -2.038950622081756592e-01 -3.053679764270782471e-01 -9.347678720951080322e-02 2.325939536094665527e-01 3.456809818744659424e-01 -3.028051462024450302e-03 -1.511365622282028198e-01 -3.372148610651493073e-03 1.369518786668777466e-01 1.395916789770126343e-01 -2.803534269332885742e-01 9.192230552434921265e-02 -2.297812700271606445e-01
1.830439567565917969e-01 -2.714534699916839600e-01 -2.852463126182556152e-01 1.539230346679687500e-02 2.053835541009902954e-01 -4.901154711842536926e-02 8.096647262573242188e-02 6.272983551025390625e-02 1.034990325570106506e-01 -9.753549098968505859e-02 3.633322566747665405e-02 3.524403646588325500e-02 -1.787130683660507202e-01 2.059374153614044189e-01 -1.352057904005050659e-01 1.925154030323028564e-01 -3.628511130809783936e-01 -2.674860656261444092e-01 1.312343627214431763e-01 3.267704546451568604e-01 -6.107742898166179657e-03 -1.229769736528396606e-01 1.757598668336868286e-01 -1.362335681915283203e-01 -9.770754724740982056e-02 1.768713444471359253e-01 1.131989285349845886e-01 1.762413233518600464e-01 -4.648349247872829437e-03 9.004696458578109741e-02 3.025668561458587646e-01 1.656704843044281006e-01
1.020195186138153076e-01 -4.618178606033325195e-01 -1.065343916416168213e-01 -8.177535235881805420e-02 2.424950748682022095e-01 -1.021267101168632507e-01 2.261979430913925171e-01 1.309677809476852417e-01 -8.557323366403579712e-03 7.120694220066070557e-02 -1.476064771413803101e-01 -1.279665678739547729e-01 -2.261667102575302124e-01 -1.904453895986080170e-02 2.709571719169616699e-01 2.140944302082061768e-01 -3.074228167533874512e-01 -1.265677958726882935e-01 1.724481135606765747e-01 1.219845861196517944e-01 -1.791563481092453003e-01 -9.577719494700431824e-03 -2.441882342100143433e-01 -2.691854536533355713e-02 -5.486528202891349792e-02 -3.656907752156257629e-02 1.260509788990020752e-01 1.637123227119445801e-01 2.081449627876281738e-01 1.694136559963226318e-01 1.927918791770935059e-01 5.227512866258621216e-02
-6.645257771015167236e-02 -4.733018577098846436e-02 -2.457591146230697632e-01 -3.504629805684089661e-02 4.782368615269660950e-02 -1.776447743177413940e-01 2.580700516700744629e-01 3.891298770904541016e-01 -1.040123309940099716e-02 -5.451174452900886536e-02 3.481698930263519287e-01 7.735961698926985264e-04 -4.150241613388061523e-02 6.786493211984634399e-02 -4.090267792344093323e-02 9.735547937452793121e-03 -4.246734380722045898e-01 -1.213869228959083557e-01 3.632767125964164734e-02 -9.578923135995864868e-02 -8.366279304027557373e-02 -3.002893328666687012e-01 -1.762405782938003540e-01 7.128567248582839966e-02 9.898153692483901978e-02 -5.389147251844406128e-02 1.029722299426794052e-02 1.735098659992218018e-01 1.511495113372802734e-01 -2.546937763690948486e-01 2.642785012722015381e-01 -8.993210643529891968e-02
6.174359098076820374e-02 -3.838877081871032715e-01 3.335626050829887390e-02 1.583447605371475220e-01 1.565894782543182373e-01 1.595772653818130493e-01 2.080472931265830994e-02 1.573924720287322998e-01 -9.905751049518585205e-02 -1.122894436120986938e-01 -7.739008218050003052e-02 -4.612398147583007812e-02 -3.108456134796142578e-01 6.574767827987670898e-02 8.147774636745452881e-02 1.333060115575790405e-01 -1.040554866194725037e-01 -3.136100471019744873e-01 -5.074948444962501526e-02 1.076396927237510681e-01 -2.284989953041076660e-01 -2.683896422386169434e-01 1.096179485321044922e-01 1.734091341495513916e-01 -2.065521329641342163e-01 -3.026310205459594727e-01 -1.931727826595306396e-01 2.285296283662319183e-02 2.482941299676895142e-01 1.819542981684207916e-02 2.600734531879425049e-01 -1.297190971672534943e-02
1.726014912128448486e-01 1.188776548951864243e-02 -6.153307482600212097e-02 -3.969121575355529785e-01 1.885856501758098602e-02 -7.123661041259765625e-02 1.273774504661560059e-01 2.565087517723441124e-03 -1.410873085260391235e-01 -1.781493425369262695e-01 -1.126692444086074829e-01 -1.786530911922454834e-01 -1.625859737396240234e-01 1.850267350673675537e-01 8.860678970813751221e-02 5.449963212013244629e-01 -5.164648592472076416e-02 -1.049220561981201172e-01 -2.149581909179687500e-01 4.501324519515037537e-02 -4.202077165246009827e-02 -6.201648712158203125e-02 7.742276787757873535e-02 1.967874467372894287e-01 -2.438884377479553223e-01 -1.165736690163612366e-01 -1.382079422473907471e-01 -1.014875397086143494e-01 -1.561784744262695312e-01 -2.224711030721664429e-01 -1.264691501855850220e-01 -1.438492238521575928e-01
1.501923054456710815e-01 -2.347708679735660553e-02 -7.594883441925048828e-02 -1.979690045118331909e-01 -1.321436017751693726e-01 7.098369300365447998e-02 9.475263208150863647e-02 4.486380144953727722e-02 -3.188773989677429199e-01 2.339395880699157715e-02 9.692689031362533569e-02 -2.320178896188735962e-01 -2.440375983715057373e-01 1.462391465902328491e-01 -9.776248782873153687e-02 2.128847688436508179e-01 -3.892934620380401611e-01 -3.914295695722103119e-03 -1.336002051830291748e-01 -2.414226345717906952e-02 1.218647509813308716e-01 -8.771591633558273315e-02 -1.353769749402999878e-01 2.384717464447021484e-01 -2.796977758407592773e-01 1.370467944070696831e-03 -1.630726605653762817e-01 -9.908117353916168213e-03 2.773507535457611084e-01 -3.588390350341796875e-01 -9.259676933288574219e-02 1.011965125799179077e-01
3.701975345611572266e-01 -2.808517813682556152e-01 -6.191504374146461487e-02 2.535596489906311035e-01 -1.319896727800369263e-01 -8.011772483587265015e-02 -1.200879290699958801e-01 -1.986817643046379089e-02 1.774884909391403198e-01 -1.296692714095115662e-02 1.974949613213539124e-02 7.268605381250381470e-02 -3.237814083695411682e-02 2.317130267620086670e-01 3.782505691051483154e-01 1.369433104991912842e-01 -2.134042829275131226e-01 -2.002278566360473633e-01 -4.723361507058143616e-02 -9.856933355331420898e-02 -1.423830538988113403e-01 -2.354759126901626587e-01 1.578041762113571167e-01 1.628621071577072144e-01 -1.490286141633987427e-01 -1.049968376755714417e-01 9.079015254974365234e-02 2.492162734270095825e-01 -1.492241397500038147e-02 -2.896675169467926025e-01 7.948454469442367554e-02 -6.799573451280593872e-02
1.614886224269866943e-01 -2.426879554986953735e-01 -2.574133276939392090e-01 1.179188415408134460e-01 -1.411712616682052612e-01 4.003853723406791687e-02 -1.771835796535015106e-02 1.355593949556350708e-01 1.196958348155021667e-01 7.063660770654678345e-02 1.052562519907951355e-01 7.048744708299636841e-02 5.324163287878036499e-02 1.078098416328430176e-01 3.094643056392669678e-01 2.909270823001861572e-01 -2.411758005619049072e-01 -5.914677307009696960e-02 -2.008535116910934448e-01 -8.190414309501647949e-02 2.338171452283859253e-01 -1.690435260534286499e-01 1.276118308305740356e-01 1.394805014133453369e-01 -2.473345547914505005e-01 4.617138206958770752e-02 -1.134962886571884155e-01 2.914667725563049316e-01 2.718022167682647705e-01 -8.074338734149932861e-02 2.589299678802490234e-01 1.677053272724151611e-01
4.461742937564849854e-02 -1.802315860986709595e-01 -9.279876947402954102e-02 -1.744199730455875397e-02 -6.554196774959564209e-02 -1.486444026231765747e-01 8.232682198286056519e-02 -1.100514009594917297e-01 -1.273106634616851807e-01 2.109102606773376465e-01 -2.673387341201305389e-02 -4.543479979038238525e-01 -2.517363131046295166e-01 1.007053330540657043e-01 7.026696205139160156e-02 2.593014240264892578e-01 -1.012379378080368042e-01 -1.225477829575538635e-01 1.371992975473403931e-01 -6.170291081070899963e-02 1.116885468363761902e-01 -1.039254218339920044e-01 7.818564772605895996e-02 1.998276114463806152e-01 1.367432624101638794e-01 -2.704157531261444092e-01 2.727462649345397949e-01 1.596883535385131836e-01 1.296862959861755371e-01 -3.147822916507720947e-01 1.031149923801422119e-01 -2.496688514947891235e-01
3.951165974140167236e-01 -2.340658903121948242e-01 3.189491981174796820e-04 1.110195927321910858e-02 5.589507892727851868e-02 2.584193134680390358e-03 3.306989073753356934e-01 1.419180631637573242e-01 -3.054434657096862793e-01 7.008277624845504761e-02 -8.209136128425598145e-02 -1.615917384624481201e-01 8.995752781629562378e-02 2.692831754684448242e-01 4.405781254172325134e-02 1.047857925295829773e-01 5.073186755180358887e-02 -1.078106313943862915e-01 -5.440695211291313171e-02 -6.840123981237411499e-02 -2.365787923336029053e-01 7.194305211305618286e-02 8.374082297086715698e-02 1.002302169799804688e-01 -3.674836158752441406e-01 -3.721179664134979248e-01 -1.517541259527206421e-01 3.954319655895233154e-02 -9.919372200965881348e-02 1.304876059293746948e-01 6.773258745670318604e-02 -4.638159647583961487e-02
1.508990675210952759e-01 -2.173869758844375610e-01 2.616877481341362000e-02 -3.840150833129882812e-01 -5.360886827111244202e-02 -5.281408876180648804e-02 1.494458168745040894e-01 -1.918460428714752197e-01 -7.464909553527832031e-02 -1.297529935836791992e-01 1.383916102349758148e-02 -7.630690187215805054e-02 -8.103885501623153687e-02 2.148547470569610596e-01 1.475738883018493652e-01 4.386225640773773193e-01 6.610075384378433228e-02 -2.554236948490142822e-01 -2.117077112197875977e-01 1.992488354444503784e-01 6.727761775255203247e-02 1.912841014564037323e-02 2.119889482855796814e-02 1.278489679098129272e-01 -1.951317340135574341e-01 -1.404314190149307251e-01 -2.691608667373657227e-01 -2.139711938798427582e-02 -4.193455353379249573e-02 -2.835641503334045410e-01 -3.409904241561889648e-02 -1.784572601318359375e-01
-2.233771607279777527e-02 -3.300863504409790039e-01 -3.568353876471519470e-02 3.641312569379806519e-02 1.480888277292251587e-01 -2.258864790201187134e-02 -1.146404352039098740e-02 1.859700381755828857e-01 -2.349953539669513702e-02 -6.730253994464874268e-02 -1.212537735700607300e-01 -1.929049193859100342e-02 -2.110424190759658813e-01 6.212379410862922668e-02 3.301580622792243958e-02 3.544794917106628418e-01 -9.756968915462493896e-02 -3.243975341320037842e-01 7.243511080741882324e-02 1.680108606815338135e-01 -3.648375570774078369e-01 -2.729339301586151123e-01 6.615733355283737183e-02 -1.161085441708564758e-02 -1.870422363281250000e-01 -1.824032217264175415e-01 -1.970212161540985107e-01 -2.006706446409225464e-01 2.757904827594757080e-01 -5.404374096542596817e-03 2.267883419990539551e-01 -1.685765385627746582e-02
6.916060298681259155e-02 -2.165865153074264526e-01 6.863489001989364624e-02 -1.931329220533370972e-01 -4.938067123293876648e-02 -1.467380672693252563e-01 2.761943340301513672e-01 1.453854739665985107e-01 -9.088084101676940918e-02 1.425407379865646362e-01 6.934796273708343506e-02 -1.684553325176239014e-01 -1.219160407781600952e-01 3.356568515300750732e-01 1.903743147850036621e-01 1.837455630302429199e-01 -2.638289518654346466e-02 -2.914897799491882324e-01 4.021302461624145508e-01 -1.638106107711791992e-01 4.040038585662841797e-02 1.634298451244831085e-02 -2.626874148845672607e-01 8.020378649234771729e-02 -3.508922830224037170e-02 1.092165634036064148e-01 -1.983102560043334961e-01 2.571615576744079590e-01 1.219301149249076843e-01 -9.195600450038909912e-02 1.772314161062240601e-01 2.671679668128490448e-02
1.242899820208549500e-01 -1.653165072202682495e-01 -4.957519844174385071e-02 1.398063749074935913e-01 4.859748482704162598e-02 2.150830812752246857e-02 -1.208546906709671021e-01 3.724058717489242554e-02 1.619260162115097046e-01 5.918218940496444702e-02 -2.211385220289230347e-02 1.670117080211639404e-01 -8.721496909856796265e-02 4.262611269950866699e-01 -1.925203949213027954e-01 3.471973836421966553e-01 3.408819064497947693e-02 -2.759864926338195801e-01 1.882825344800949097e-01 -3.732363879680633545e-02 -2.262962907552719116e-01 -3.445594906806945801e-01 -2.014169842004776001e-01 1.903496533632278442e-01 -2.103663086891174316e-01 -1.499724686145782471e-01 9.516941756010055542e-02 3.004932962357997894e-02 -2.592760622501373291e-01 -6.403291225433349609e-02 4.307531565427780151e-02 -2.428026683628559113e-02
-1.551765948534011841e-01 -1.839720159769058228e-01 -6.111789029091596603e-03 3.907883167266845703e-02 1.072917059063911438e-01 3.756640246137976646e-03 3.436194956302642822e-01 8.763062208890914917e-02 6.402394175529479980e-02 -1.252537220716476440e-01 1.914778053760528564e-01 2.448132485151290894e-01 -1.543554961681365967e-01 2.773180007934570312e-01 3.505551442503929138e-02 3.428578972816467285e-01 -1.313158571720123291e-01 -2.477996647357940674e-01 -8.652446419000625610e-02 1.705213636159896851e-01 1.479836553335189819e-01 -7.600656151771545410e-02 -2.545252069830894470e-02 2.957183308899402618e-02 -3.023792803287506104e-02 -3.411033451557159424e-01 -5.922752898186445236e-03 7.941868901252746582e-02 8.210437744855880737e-02 -4.317127466201782227e-01 6.801307201385498047e-02 3.965769708156585693e-02
7.292772829532623291e-02 -3.397155106067657471e-01 -7.139368355274200439e-02 1.063230708241462708e-01 -2.519967257976531982e-01 -1.054431274533271790e-01 7.793573290109634399e-02 -3.296725451946258545e-02 -1.950749903917312622e-01 -4.694652161560952663e-04 6.419499963521957397e-02 1.832330673933029175e-01 -2.413778901100158691e-01 3.993836939334869385e-01 -9.291637688875198364e-02 3.431271016597747803e-02 -2.097540944814682007e-01 -2.856204807758331299e-01 8.072537928819656372e-02 2.660493850708007812e-01 3.017802257090806961e-03 -1.257213950157165527e-01 -2.493144571781158447e-01 4.159469529986381531e-02 -5.878131464123725891e-02 -1.415472105145454407e-02 8.052366971969604492e-02 1.812138855457305908e-01 -2.064038068056106567e-02 3.098140470683574677e-02 2.127590775489807129e-01 3.248887062072753906e-01
2.275266200304031372e-01 -2.115599578246474266e-03 -2.516659796237945557e-01 1.858970075845718384e-01 -3.104177415370941162e-01 -1.799982339143753052e-01 1.552890986204147339e-01 -3.132600486278533936e-01 -2.601920254528522491e-02 1.012610048055648804e-01 3.384621739387512207e-01 -1.142846271395683289e-01 -2.043473571538925171e-01 2.749369740486145020e-01 4.878447577357292175e-02 2.619531750679016113e-01 1.258490607142448425e-02 -3.809093236923217773e-01 2.003142423927783966e-02 1.461792141199111938e-01 2.528567425906658173e-02 -4.050048813223838806e-02 3.081894665956497192e-02 -4.457302019000053406e-02 -8.001097291707992554e-02 7.286886870861053467e-02 1.450657695531845093e-01 7.000326365232467651e-02 7.850281894207000732e-02 -1.716185659170150757e-01 1.244041025638580322e-01 -1.069963276386260986e-01
2.129567712545394897e-01 -4.702640175819396973e-01 -7.954277843236923218e-02 -3.222677111625671387e-02 -1.047563180327415466e-01 -1.394281238317489624e-01 2.502101659774780273e-01 5.121503397822380066e-02 -1.397718638181686401e-01 1.121909245848655701e-01 -2.291824668645858765e-02 1.970419101417064667e-02 2.318805009126663208e-01 4.359921216964721680e-01 -1.269268542528152466e-01 6.812202185392379761e-02 1.526150256395339966e-01 -2.122639417648315430e-01 -1.887551099061965942e-01 2.590772695839405060e-02 -1.665954440832138062e-01 9.646850079298019409e-02 -5.081721581518650055e-03 1.061834096908569336e-01 -2.006461769342422485e-01 -2.827818505465984344e-02 8.924634754657745361e-02 -1.739788055419921875e-01 2.912133634090423584e-01 -7.168620079755783081e-02 4.863038659095764160e-02 -9.076955914497375488e-02
1.835464537143707275e-01 -2.953047454357147217e-01 -9.805061668157577515e-02 -2.426212131977081299e-01 2.143348455429077148e-01 -2.674964368343353271e-01 1.140622943639755249e-01 7.587837427854537964e-02 1.246706917881965637e-01 -1.661819964647293091e-01 -2.076000422239303589e-01 1.337029188871383667e-01 6.804696284234523773e-03 1.237126439809799194e-01 -1.306856572628021240e-01 2.662657797336578369e-01 -1.686378568410873413e-01 -2.214669287204742432e-01 2.233126573264598846e-02 2.075109779834747314e-01 -1.676586717367172241e-01 -7.697475701570510864e-02 9.280020743608474731e-02 4.801933094859123230e-02 -4.077627137303352356e-02 -1.492622494697570801e-01 -1.006790697574615479e-01 2.582480013370513916e-01 1.690431982278823853e-01 1.503640115261077881e-01 3.353322446346282959e-01 1.910590231418609619e-01
9.190884977579116821e-02 5.698262900114059448e-02 -1.401106864213943481e-01 2.310882136225700378e-02 2.278918586671352386e-02 1.949907839298248291e-01 2.358919829130172729e-01 1.262536942958831787e-01 -1.421397775411605835e-01 -2.940001189708709717e-01 9.322106838226318359e-03 -4.298501834273338318e-02 1.579439491033554077e-01 8.119805715978145599e-03 1.515272557735443115e-01 4.012648463249206543e-01 -3.663910031318664551e-01 -2.997366786003112793e-01 1.898600012063980103e-01 9.359071031212806702e-03 -1.077253893017768860e-01 -1.344266980886459351e-01 -7.235900964587926865e-03 3.336190804839134216e-02 -1.287157833576202393e-01 -2.661479413509368896e-01 8.563405834138393402e-03 2.485126703977584839e-01 3.199597820639610291e-02 -2.288168221712112427e-01 7.477430999279022217e-02 -2.029491215944290161e-01
2.146910689771175385e-02 -1.311962455511093140e-01 -7.919313758611679077e-02 3.157246857881546021e-02 -2.617463469505310059e-02 -1.197899803519248962e-01 2.349610179662704468e-01 8.166869729757308960e-02 3.114216923713684082e-01 -1.375347971916198730e-01 -8.875162154436111450e-02 -9.116291254758834839e-02 -5.367408692836761475e-02 3.096145689487457275e-01 1.353396624326705933e-01 -2.062182873487472534e-03 -3.227086067199707031e-01 -3.429439961910247803e-01 8.251303434371948242e-02 -6.167817488312721252e-02 2.188575267791748047e-01 -3.289248049259185791e-01 2.616101801395416260e-01 1.087653487920761108e-01 5.191063880920410156e-02 -1.349278539419174194e-01 -4.423446208238601685e-02 5.433690547943115234e-02 -5.710022151470184326e-02 -3.473253250122070312e-01 1.230648979544639587e-01 1.241904869675636292e-01
1.952137798070907593e-01 1.734097748994827271e-01 3.555692732334136963e-01 -2.939452230930328369e-01 7.166916131973266602e-02 -1.045654341578483582e-01 1.634594798088073730e-01 7.001418620347976685e-02 5.680060386657714844e-02 -7.260871678590774536e-02 -1.718745194375514984e-02 4.266504570841789246e-02 -2.369002252817153931e-01 2.571749389171600342e-01 -6.897856015712022781e-03 2.014534324407577515e-01 -2.055063992738723755e-01 -3.193918168544769287e-01 -3.320467472076416016e-02 1.371885687112808228e-01 -1.721676439046859741e-01 -4.100721329450607300e-02 -7.446214556694030762e-02 1.946495771408081055e-01 -9.855603426694869995e-02 -1.557386666536331177e-01 1.038092188537120819e-02 5.247587710618972778e-02 -9.443619102239608765e-02 -4.408434629440307617e-01 1.162917464971542358e-01 -7.247465848922729492e-02
3.117070198059082031e-01 -8.538720756769180298e-02 -7.107587158679962158e-02 -2.168335393071174622e-02 -2.944452464580535889e-01 -1.082954853773117065e-01 -3.997954353690147400e-02 -1.316681355237960815e-01 -3.404612839221954346e-02 2.746658027172088623e-01 3.470714092254638672e-01 -1.079209893941879272e-01 -4.558264464139938354e-02 4.597053229808807373e-01 1.892893575131893158e-02 1.861332654953002930e-01 -1.177791208028793335e-01 -6.722175981849431992e-03 2.294049412012100220e-01 2.153825908899307251e-01 1.966271735727787018e-02 -3.619343787431716919e-02 -1.866497844457626343e-01 8.075430244207382202e-02 -4.993823543190956116e-02 -5.426072981208562851e-03 3.153203800320625305e-02 1.082989200949668884e-01 5.543355643749237061e-02 -2.506196498870849609e-01 1.800703108310699463e-01 -2.144861817359924316e-01
2.897231578826904297e-01 -1.272966153919696808e-02 -8.792115747928619385e-02 3.341327235102653503e-02 -1.360890269279479980e-02 -3.626883029937744141e-01 1.556742638349533081e-01 4.963583350181579590e-01 -1.877302527427673340e-01 -1.175166890025138855e-01 -1.528791040182113647e-01 -7.610044628381729126e-02 -1.852248311042785645e-01 1.806222349405288696e-01 5.093417712487280369e-04 1.299941241741180420e-01 2.714955508708953857e-01 -3.463102877140045166e-01 -7.332874834537506104e-02 8.363469690084457397e-02 -8.303660154342651367e-02 -1.298488527536392212e-01 1.014886125922203064e-01 -1.020943596959114075e-01 -6.183381006121635437e-02 5.361251533031463623e-02 -9.643032401800155640e-02 -4.571121931076049805e-02 1.203591972589492798e-01 4.194516222923994064e-03 2.212777584791183472e-01 -1.030777916312217712e-01
1.732139438390731812e-01 -5.530539900064468384e-02 -1.553897857666015625e-01 -7.146962732076644897e-02 -2.953456044197082520e-01 4.795428365468978882e-02 1.006488874554634094e-01 4.081187844276428223e-01 -4.917043447494506836e-02 7.678426802158355713e-02 1.546082496643066406e-01 -3.527597058564424515e-03 -5.603048577904701233e-02 3.998273611068725586e-02 -3.411623537540435791e-01 3.397589921951293945e-01 -2.150637656450271606e-01 -3.674988746643066406e-01 -2.220392525196075439e-01 -3.775037825107574463e-02 -7.915674149990081787e-02 -8.967863768339157104e-02 1.236377358436584473e-01 5.326596274971961975e-02 -4.625134170055389404e-02 6.267087906599044800e-02 1.664952486753463745e-01 6.379674305208027363e-04 8.879848569631576538e-02 -2.099812403321266174e-02 2.957691848278045654e-01 -9.278883785009384155e-02
-6.726737320423126221e-02 -1.316846460103988647e-01 7.994127273559570312e-02 -3.828920423984527588e-01 1.407972071319818497e-02 -2.365549206733703613e-01 1.840513795614242554e-01 -2.379877306520938873e-02 9.922182653099298477e-04 -1.315478086471557617e-01 1.677174493670463562e-02 -1.215727478265762329e-01 -2.534789778292179108e-02 3.059875965118408203e-01 1.029021516442298889e-01 3.041402697563171387e-01 2.237336188554763794e-01 -2.855248451232910156e-01 -2.847184054553508759e-02 2.950493060052394867e-02 4.652329161763191223e-02 1.974156312644481659e-02 -3.201615810394287109e-01 3.071405887603759766e-01 -1.031086146831512451e-01 8.904414623975753784e-02 4.057346284389495850e-02 8.894886076450347900e-02 -3.658986464142799377e-02 -3.586527109146118164e-01 1.097478792071342468e-01 -4.497364908456802368e-02
1.986665725708007812e-01 -2.127393335103988647e-01 -2.353518009185791016e-01 -1.168383285403251648e-01 -2.870952486991882324e-01 -1.089574676007032394e-02 2.044450677931308746e-02 -3.232870250940322876e-02 1.209457293152809143e-01 -3.598146140575408936e-02 3.471499681472778320e-01 -8.116871118545532227e-02 -3.315339684486389160e-01 2.714479565620422363e-01 2.377456724643707275e-01 2.424512654542922974e-01 1.356697231531143188e-01 -2.211837172508239746e-01 -4.952011629939079285e-02 1.501189451664686203e-02 6.907677650451660156e-02 -2.714694738388061523e-01 -9.715439379215240479e-02 -4.997985437512397766e-02 -1.777685284614562988e-01 2.034969031810760498e-01 6.055407971143722534e-02 -4.746514186263084412e-02 1.298666149377822876e-01 -2.369731366634368896e-01 7.395610958337783813e-02 4.963976517319679260e-02
2.936841845512390137e-01 -2.410986870527267456e-01 5.038973689079284668e-02 1.091320812702178955e-01 1.824587732553482056e-01 -2.395348846912384033e-01 1.860732883214950562e-01 9.868917055428028107e-03 4.944869317114353180e-03 -3.961891401559114456e-03 -1.502501517534255981e-01 -1.062081009149551392e-01 2.715965546667575836e-02 2.013421952724456787e-01 -1.358642876148223877e-01 2.144764661788940430e-01 -9.979631751775741577e-02 -4.583098590373992920e-01 1.161658838391304016e-01 -8.218006789684295654e-02 -6.480811536312103271e-02 9.547062963247299194e-02 9.327050298452377319e-02 1.024941951036453247e-01 -3.542465269565582275e-01 1.941348165273666382e-01 1.415150165557861328e-01 -1.125164106488227844e-01 1.939050555229187012e-01 -2.980029210448265076e-02 2.620222270488739014e-01 1.922683045268058777e-02
4.554329067468643188e-02 4.675220325589179993e-02 5.932644754648208618e-02 -2.886871397495269775e-01 -9.864089637994766235e-02 -5.737272650003433228e-02 2.930514216423034668e-01 2.281969040632247925e-01 1.664007753133773804e-01 -1.982954330742359161e-02 1.267804112285375595e-02 9.472200274467468262e-02 -2.342128753662109375e-01 2.067444473505020142e-01 -1.956325322389602661e-01 -5.488080903887748718e-02 -3.040219545364379883e-01 -2.541721165180206299e-01 -8.266231417655944824e-02 -1.245488300919532776e-01 2.530987374484539032e-02 -3.354203701019287109e-01 -4.734472557902336121e-02 1.268940269947052002e-01 1.403910964727401733e-01 4.109187982976436615e-03 -1.678863763809204102e-01 2.337062656879425049e-01 2.240077555179595947e-01 -1.714038848876953125e-01 2.980341613292694092e-01 4.879025742411613464e-03
3.039603233337402344e-01 -3.919136822223663330e-01 -1.120776459574699402e-01 1.782000511884689331e-01 -1.155078634619712830e-01 -2.859410643577575684e-01 2.789601683616638184e-01 2.101713120937347412e-01 3.292597085237503052e-02 9.005588293075561523e-02 -1.037395521998405457e-01 -1.398132531903684139e-03 1.040132194757461548e-01 2.941150916740298271e-03 4.170434549450874329e-02 1.425874084234237671e-01 1.683866605162620544e-02 -2.360447049140930176e-01 -2.950161397457122803e-01 -4.391144588589668274e-02 8.260590024292469025e-03 -9.549987502396106720e-03 -1.148695871233940125e-01 1.790771037340164185e-01 -9.057293832302093506e-02 -1.589331962168216705e-02 1.729805469512939453e-01 3.719996511936187744e-01 1.621354520320892334e-01 -9.749732911586761475e-02 1.156340762972831726e-01 1.530713289976119995e-01
1.340748220682144165e-01 -4.698253236711025238e-03 -1.560654491186141968e-01 -5.241737235337495804e-03 -8.430820703506469727e-02 7.596629858016967773e-02 1.600126624107360840e-01 7.303617894649505615e-02 2.223874628543853760e-01 -3.114410936832427979e-01 -1.862305998802185059e-01 -1.711180806159973145e-01 -7.711649686098098755e-02 6.996714323759078979e-02 -7.657454162836074829e-02 5.797086358070373535e-01 -7.506668567657470703e-02 -2.072024941444396973e-01 -2.111831903457641602e-01 -9.877315722405910492e-03 -1.755152195692062378e-01 -2.147232592105865479e-01 -1.094442456960678101e-01 5.672220885753631592e-02 1.501441448926925659e-01 -1.221957653760910034e-01 1.610963344573974609e-01 -6.271433830261230469e-02 2.088977396488189697e-01 -1.614663302898406982e-01 4.500751942396163940e-02 -1.617134213447570801e-01
6.713860481977462769e-02 -1.984440982341766357e-01 4.629576578736305237e-03 -2.582498192787170410e-01 5.677403137087821960e-02 4.830938205122947693e-02 1.825242638587951660e-01 3.241633623838424683e-02 3.070672750473022461e-01 2.581487968564033508e-02 -1.532966736704111099e-03 4.670932888984680176e-03 -1.157280206680297852e-01 -1.036172583699226379e-01 -1.019448563456535339e-01 2.194258272647857666e-01 -7.328753918409347534e-02 -3.178719878196716309e-01 -5.223694257438182831e-03 -8.958734571933746338e-02 2.287984192371368408e-01 -4.044146239757537842e-01 -1.182250380516052246e-01 4.721016585826873779e-01 -9.253031760454177856e-02 -7.195916492491960526e-03 8.435671776533126831e-02 8.602913469076156616e-02 -7.456675916910171509e-02 8.935364335775375366e-02 2.270012348890304565e-01 1.280460506677627563e-01
3.385461866855621338e-02 -1.611379086971282959e-01 -8.817066438496112823e-03 -1.566263288259506226e-01 -1.352861970663070679e-01 1.940564066171646118e-02 2.909915149211883545e-01 -1.983547955751419067e-02 -1.188450232148170471e-01 9.780985862016677856e-02 2.324808575212955475e-02 -1.578388512134552002e-01 -3.392029106616973877e-01 1.464576721191406250e-01 3.905121982097625732e-02 2.146206051111221313e-01 -6.534631550312042236e-02 -1.011343952268362045e-02 -2.640646416693925858e-03 1.373970806598663330e-01 -3.828063607215881348e-02 -2.487014681100845337e-01 2.393705546855926514e-01 1.905589997768402100e-01 -2.835981249809265137e-01 2.452537650242447853e-03 1.151541247963905334e-01 4.748460352420806885e-01 1.421141177415847778e-01 -2.115238457918167114e-01 -9.151811897754669189e-02 -1.965117454528808594e-01
2.627391517162322998e-01 -1.088331714272499084e-01 -2.599560916423797607e-01 -1.744938045740127563e-01 1.367819607257843018e-01 -9.559828788042068481e-02 7.555861026048660278e-02 -1.812149733304977417e-01 -2.451937496662139893e-01 2.131488472223281860e-01 -6.846246775239706039e-03 -2.238202840089797974e-01 -2.628039419651031494e-01 3.105056881904602051e-01 5.744518712162971497e-02 1.709420084953308105e-01 -8.624264597892761230e-02 -5.563078448176383972e-02 -3.269976675510406494e-01 -2.970524691045284271e-02 -1.026704013347625732e-01 -1.146357730031013489e-01 -2.618682086467742920e-01 1.906895786523818970e-01 -1.558200120925903320e-01 4.594265297055244446e-02 2.239093370735645294e-02 7.985787093639373779e-02 3.294759988784790039e-02 -2.889500856399536133e-01 1.885492913424968719e-02 1.893184483051300049e-01
1.141431927680969238e-01 -1.943703293800354004e-01 -2.482560127973556519e-01 -7.906011492013931274e-02 -1.621949672698974609e-01 6.285516172647476196e-02 3.815886676311492920e-01 -3.939364571124315262e-03 -1.530312746763229370e-01 -5.146803334355354309e-02 -1.298223435878753662e-01 -1.203373372554779053e-01 -5.464742705225944519e-02 7.656293362379074097e-02 1.322380900382995605e-01 6.344571709632873535e-03 -1.687531769275665283e-01 -5.658038705587387085e-02 6.842885166406631470e-02 2.533748745918273926e-01 -2.976036071777343750e-01 -9.259880334138870239e-02 -3.034041523933410645e-01 3.591674864292144775e-01 -1.344185024499893188e-01 -1.967608034610748291e-01 1.479582190513610840e-01 6.375408917665481567e-02 -1.144606247544288635e-01 -2.685086727142333984e-01 1.698414236307144165e-01 -7.814688235521316528e-02
-1.010158751159906387e-02 -5.269347429275512695e-01 2.943846583366394043e-01 5.768173187971115112e-02 -1.247161254286766052e-01 -5.196177959442138672e-02 1.995998620986938477e-01 1.515113115310668945e-01 -2.493240535259246826e-01 2.346500754356384277e-02 -4.659717157483100891e-02 8.457660675048828125e-02 -1.795461624860763550e-01 1.365194618701934814e-01 3.028691411018371582e-01 1.818888783454895020e-01 -2.185780555009841919e-01 -2.337098121643066406e-01 9.437990188598632812e-02 1.797005385160446167e-01 -6.107937917113304138e-02 -1.029264256358146667e-01 -1.106256246566772461e-01 3.063933737576007843e-02 7.320319116115570068e-02 -4.724717885255813599e-02 -1.164259538054466248e-01 -1.567815779708325863e-03 1.934594362974166870e-01 -1.632626354694366455e-01 2.014920115470886230e-01 -8.091088384389877319e-02
6.135104596614837646e-02 -2.194043993949890137e-01 2.975273318588733673e-02 -1.109587475657463074e-01 -1.165481880307197571e-01 -8.916509151458740234e-02 9.860984236001968384e-02 4.453952424228191376e-03 -1.414473205804824829e-01 5.791002139449119568e-02 1.126754507422447205e-01 -2.909804284572601318e-01 -1.889831423759460449e-01 1.178633943200111389e-01 5.448295921087265015e-02 4.438346028327941895e-01 -1.453085839748382568e-01 -4.096968844532966614e-02 3.240422010421752930e-01 -1.362783610820770264e-01 -3.339644372463226318e-01 -7.486124336719512939e-02 3.023616373538970947e-01 1.588319838047027588e-01 -5.357862263917922974e-02 2.642575278878211975e-02 1.263555735349655151e-01 8.765900880098342896e-02 1.784872561693191528e-01 -2.147912681102752686e-01 1.757641583681106567e-01 -1.306640952825546265e-01
3.296089470386505127e-01 -1.529951542615890503e-01 -1.856707632541656494e-01 -2.601593434810638428e-01 2.357166409492492676e-01 -2.771448791027069092e-01 1.311561316251754761e-01 1.226291060447692871e-01 -9.958716481924057007e-02 -1.702321618795394897e-01 -8.296754211187362671e-02 8.364481851458549500e-03 -1.479898542165756226e-01 2.405961006879806519e-01 -1.417274177074432373e-01 3.284447193145751953e-01 1.570817641913890839e-02 -9.869100153446197510e-02 -2.401382029056549072e-01 3.025562167167663574e-01 -1.760445162653923035e-02 6.240738183259963989e-02 1.839673817157745361e-01 1.358662247657775879e-01 -1.819272786378860474e-01 -2.486673295497894287e-01 -1.068656891584396362e-01 5.350706353783607483e-02 2.717381343245506287e-02 4.140790551900863647e-02 -1.417708694934844971e-01 1.059735752642154694e-02
2.779243290424346924e-01 -1.283071488142013550e-01 -1.254084259271621704e-01 2.901172824203968048e-02 -2.680604159832000732e-01 -4.154481925070285797e-03 1.871999502182006836e-01 2.802475690841674805e-01 9.256678074598312378e-02 2.595936134457588196e-02 1.565980613231658936e-01 9.000202268362045288e-02 -9.113793075084686279e-02 3.818414807319641113e-01 1.468037664890289307e-01 5.457941815257072449e-02 1.394215971231460571e-01 -1.983743533492088318e-02 1.078170910477638245e-01 1.496246755123138428e-01 9.410587698221206665e-02 -4.017387032508850098e-01 2.567870318889617920e-01 1.842147558927536011e-01 -2.048232853412628174e-01 -5.746571347117424011e-02 5.369470268487930298e-02 -1.768042147159576416e-01 8.313767611980438232e-03 -1.116855964064598083e-01 2.153938412666320801e-01 1.464976668357849121e-01
2.410101592540740967e-01 -1.956394463777542114e-01 -1.943316459655761719e-01 -5.503242462873458862e-02 6.644414365291595459e-02 -2.825881242752075195e-01 -7.846961170434951782e-02 1.240972653031349182e-01 1.466094404458999634e-01 3.796600177884101868e-02 3.828596472740173340e-01 -6.108969449996948242e-02 -1.343691349029541016e-01 -2.570382785052061081e-04 3.452711403369903564e-01 2.451455295085906982e-01 -1.970914006233215332e-01 -1.416940987110137939e-01 -2.161635458469390869e-01 -1.752394139766693115e-01 -1.907741874456405640e-01 -1.413394063711166382e-01 -1.562195420265197754e-01 1.708632111549377441e-01 -7.427355647087097168e-02 -1.332279443740844727e-01 1.463941112160682678e-02 -3.564361855387687683e-02 3.667659312486648560e-02 -1.958024501800537109e-01 1.406009197235107422e-01 -2.363751381635665894e-01
1.260742843151092529e-01 -3.761435300111770630e-02 -3.668451011180877686e-01 -3.592273220419883728e-02 9.918884932994842529e-02 -9.822306782007217407e-02 2.038976550102233887e-01 2.416189908981323242e-01 -1.850998103618621826e-01 2.105307430028915405e-01 5.463800206780433655e-02 -1.811040639877319336e-01 -1.104801520705223083e-01 3.521815836429595947e-01 3.531461581587791443e-02 3.935830891132354736e-01 -4.283953923732042313e-03 4.614944010972976685e-02 -6.463863700628280640e-02 1.457443982362747192e-01 -1.467330008745193481e-01 -2.532294690608978271e-01 -1.926348656415939331e-01 2.185189425945281982e-01 1.070770695805549622e-01 -1.507771313190460205e-01 -2.529788315296173096e-01 1.196010485291481018e-01 5.988870933651924133e-02 -7.238741964101791382e-02 -2.233220823109149933e-02 -2.671258896589279175e-02
6.770337373018264771e-02 -1.860254108905792236e-01 4.030334949493408203e-02 -1.168520823121070862e-01 -5.164371803402900696e-02 1.300956010818481445e-01 -1.904917210340499878e-01 2.304641306400299072e-01 8.903258293867111206e-02 4.039779677987098694e-02 2.353566884994506836e-01 -9.534679353237152100e-03 -1.809694766998291016e-01 -5.849943682551383972e-02 7.009002566337585449e-02 1.893144696950912476e-01 -1.976532936096191406e-01 -1.580486893653869629e-01 -6.139821559190750122e-02 -6.213442236185073853e-02 -1.522021144628524780e-01 -4.037580788135528564e-01 -2.537447810173034668e-01 3.888763189315795898e-01 -1.151041984558105469e-01 -2.053758949041366577e-01 1.264801472425460815e-01 1.605477184057235718e-01 1.006987914443016052e-01 -3.359645903110504150e-01 -2.841542847454547882e-02 -8.784266188740730286e-03
1.602501124143600464e-01 -2.374954223632812500e-01 7.607237249612808228e-02 -5.396950989961624146e-02 -5.813895165920257568e-02 -2.328569442033767700e-01 2.426166981458663940e-01 1.492264419794082642e-01 -3.435922786593437195e-02 1.531615555286407471e-01 -7.018895447254180908e-02 -2.060384005308151245e-01 8.700766414403915405e-02 2.950716614723205566e-01 -1.838085204362869263e-01 2.258546054363250732e-01 -7.134765386581420898e-02 -3.653898537158966064e-01 -1.132662594318389893e-01 2.090876922011375427e-02 -4.288272559642791748e-02 6.720197945833206177e-02 1.265699882060289383e-02 7.861763983964920044e-02 -1.549412012100219727e-01 1.393610518425703049e-02 1.407530754804611206e-01 -2.752105295658111572e-01 4.263233244419097900e-01 -1.922408789396286011e-01 8.884156495332717896e-02 9.008111059665679932e-02
9.307821840047836304e-02 -7.173398882150650024e-02 -7.382858544588088989e-02 -3.148295581340789795e-01 5.014109611511230469e-02 1.992604136466979980e-01 -3.988827019929885864e-02 1.339477449655532837e-01 7.763570547103881836e-02 -1.036537587642669678e-01 2.512333095073699951e-01 -1.317373216152191162e-01 -1.263928320258855820e-02 -8.444932289421558380e-03 1.246773228049278259e-01 3.567478433251380920e-02 -2.889993488788604736e-01 -1.766606569290161133e-01 -2.064606994390487671e-01 -5.143802240490913391e-02 1.661188900470733643e-01 -3.760043904185295105e-02 1.959200650453567505e-01 2.701412141323089600e-01 -3.118470311164855957e-01 -2.103084772825241089e-01 6.126505136489868164e-02 2.101135998964309692e-01 7.862596213817596436e-02 -2.330320179462432861e-01 3.917805254459381104e-01 4.299971461296081543e-02
1.387331932783126831e-01 -1.104333326220512390e-01 -2.275443077087402344e-02 7.642582803964614868e-02 6.596079468727111816e-02 -5.809099972248077393e-02 -8.889655023813247681e-02 1.315070223063230515e-02 -3.037784434854984283e-02 -3.225216269493103027e-02 -4.347709566354751587e-02 2.701985538005828857e-01 -1.478597223758697510e-01 5.138913393020629883e-01 -1.012458279728889465e-01 2.027403861284255981e-01 -6.248047202825546265e-02 -1.972469687461853027e-01 5.149211734533309937e-02 -6.196150183677673340e-02 -9.487259387969970703e-02 -4.253686666488647461e-01 -1.232439130544662476e-01 2.027625441551208496e-01 -3.358483016490936279e-01 -1.860826760530471802e-01 5.897127836942672729e-02 -1.131043955683708191e-01 -9.866204112768173218e-02 -5.043777450919151306e-02 2.165201678872108459e-02 2.454717606306076050e-01
6.083033233880996704e-02 -8.972296118736267090e-02 -6.952442228794097900e-02 -1.952766031026840210e-01 -9.899356961250305176e-02 -1.217494830489158630e-01 6.525123119354248047e-02 -1.280913650989532471e-01 -1.960358768701553345e-01 4.497746005654335022e-02 2.089505046606063843e-01 -3.016206920146942139e-01 -1.971952058374881744e-02 3.292900323867797852e-02 5.908688530325889587e-02 3.139100372791290283e-01 -1.067824438214302063e-01 -2.742423415184020996e-01 2.345974147319793701e-01 -2.115779370069503784e-01 -2.824477851390838623e-01 -1.944647878408432007e-01 2.574926912784576416e-01 2.752395570278167725e-01 -5.166856944561004639e-02 8.239141106605529785e-02 9.358258545398712158e-02 8.646885305643081665e-02 1.751897037029266357e-01 -2.411171793937683105e-01 2.252714186906814575e-01 -1.003443226218223572e-01
7.410084456205368042e-02 -2.057795077562332153e-01 9.556972980499267578e-02 -2.153708226978778839e-02 -1.531676203012466431e-01 -6.736064702272415161e-02 4.188547655940055847e-02 -1.545937061309814453e-01 -3.022589683532714844e-01 1.033807024359703064e-01 1.800520271062850952e-01 -6.573313474655151367e-02 -3.028000891208648682e-01 1.714281439781188965e-01 -2.034047842025756836e-01 3.808661401271820068e-01 8.621883392333984375e-02 -7.809668779373168945e-02 1.446688771247863770e-01 -2.207435220479965210e-01 -2.598974108695983887e-01 1.999308355152606964e-02 5.174479633569717407e-02 3.271865248680114746e-01 -2.100370079278945923e-01 -1.643258333206176758e-01 -3.419356048107147217e-02 1.702150851488113403e-01 1.445353478193283081e-01 -1.595187187194824219e-01 1.668659448623657227e-01 7.945620268583297729e-02
-4.993491247296333313e-02 -4.770404696464538574e-01 -1.576244235038757324e-01 -2.270456403493881226e-01 -3.799957782030105591e-02 -1.456464529037475586e-01 1.665731519460678101e-01 -8.839081972837448120e-02 3.999943286180496216e-02 1.995289027690887451e-01 -1.721109002828598022e-01 1.196042448282241821e-01 -1.406763195991516113e-01 7.092485576868057251e-02 1.178598478436470032e-01 3.355520069599151611e-01 9.358480572700500488e-02 -2.818698287010192871e-01 2.071582376956939697e-01 6.557050347328186035e-02 -1.153774093836545944e-02 -1.413187384605407715e-01 2.166907787322998047e-01 2.675009965896606445e-01 -1.120239403098821640e-02 1.047333776950836182e-01 2.191950231790542603e-01 6.549023836851119995e-02 2.697423473000526428e-02 -2.587513625621795654e-02 -4.250927269458770752e-02 -2.408511936664581299e-01
7.835668325424194336e-02 -1.205340474843978882e-01 -1.406045109033584595e-01 -2.968610823154449463e-01 1.265638172626495361e-01 -2.180429995059967041e-01 2.411899417638778687e-01 -4.383186623454093933e-02 -2.353838235139846802e-01 9.562960267066955566e-02 5.624189972877502441e-03 -1.222404986619949341e-01 -1.909093260765075684e-01 -4.863638803362846375e-02 -8.180934935808181763e-02 3.587882816791534424e-01 -1.276306957006454468e-01 -1.919897794723510742e-01 3.725230693817138672e-01 -1.062682196497917175e-01 -1.756653636693954468e-01 -1.735294163227081299e-01 7.569050788879394531e-02 2.549401223659515381e-01 9.828441590070724487e-02 3.270433470606803894e-02 1.924284249544143677e-01 -5.374786630272865295e-02 2.056593745946884155e-01 -9.520774334669113159e-02 2.210741043090820312e-01 -9.072338044643402100e-02
2.443688735365867615e-02 -1.686404198408126831e-01 -2.334323674440383911e-01 -9.681779146194458008e-02 6.972353160381317139e-02 -9.871371090412139893e-02 1.937305033206939697e-01 3.607579320669174194e-02 -7.495363801717758179e-02 1.452788561582565308e-01 7.292283326387405396e-02 -6.551786512136459351e-02 -3.776578903198242188e-01 2.384604364633560181e-01 -1.570723056793212891e-01 1.409858185797929764e-02 -3.066632747650146484e-01 -1.563791781663894653e-01 -1.277681142091751099e-01 1.559842526912689209e-01 -3.228373825550079346e-02 -1.571483165025711060e-01 -1.020126789808273315e-01 2.580777108669281006e-01 -3.096892535686492920e-01 -2.396670877933502197e-01 -7.812007516622543335e-02 4.132228717207908630e-02 -1.737891584634780884e-01 1.886819750070571899e-01 -1.479242742061614990e-01 -2.867438495159149170e-01
5.080466717481613159e-02 -1.582867503166198730e-01 1.042132601141929626e-01 2.857400104403495789e-03 -5.397234112024307251e-02 -2.633361518383026123e-01 -4.848829656839370728e-02 3.047813773155212402e-01 5.913336761295795441e-03 1.078644841909408569e-01 2.298035770654678345e-01 -1.043987795710563660e-01 8.658546209335327148e-02 4.644168615341186523e-01 1.285493820905685425e-01 2.254604101181030273e-01 -8.029650896787643433e-02 -1.388121843338012695e-01 8.625137060880661011e-02 3.059198148548603058e-02 7.909075170755386353e-02 -4.842815101146697998e-01 7.098619639873504639e-02 7.325217127799987793e-03 5.827829241752624512e-02 -9.004132449626922607e-02 -1.177992224693298340e-01 2.770473808050155640e-02 -5.489007756114006042e-02 -1.532078683376312256e-01 1.227163895964622498e-02 3.087487518787384033e-01
2.630633413791656494e-01 -2.111138850450515747e-01 -3.429880365729331970e-02 -2.002296596765518188e-01 -1.075899694114923477e-02 -2.179140001535415649e-01 2.428484410047531128e-01 5.673046410083770752e-02 -4.634352326393127441e-01 1.746954023838043213e-02 -7.071113586425781250e-02 -3.245569467544555664e-01 1.052348781377077103e-02 -9.076453745365142822e-02 2.832062728703022003e-02 1.340016871690750122e-01 6.983412057161331177e-02 -1.173557564616203308e-01 -1.343722343444824219e-01 2.660290300846099854e-01 -6.898282468318939209e-02 -2.317504733800888062e-01 -6.975188851356506348e-02 1.412310004234313965e-01 -6.227144226431846619e-02 -5.006822198629379272e-02 6.812215596437454224e-02 2.275689542293548584e-01 1.076471731066703796e-01 -2.615593373775482178e-01 1.118456199765205383e-01 1.912169158458709717e-01
1.177388653159141541e-01 -3.114545345306396484e-01 -4.712840914726257324e-02 -7.058148831129074097e-02 -1.864879205822944641e-02 4.435371980071067810e-02 1.906937658786773682e-01 1.047623753547668457e-01 -2.180643826723098755e-01 8.391537517309188843e-02 1.969877183437347412e-01 -1.569052040576934814e-01 9.849551320075988770e-02 4.010307490825653076e-01 -2.045458108186721802e-01 2.410779148340225220e-01 -8.940127491950988770e-02 -2.183486223220825195e-01 -1.357786953449249268e-01 -2.085238546133041382e-01 -1.490977108478546143e-01 2.889020135626196861e-03 -9.523194283246994019e-02 -6.564583629369735718e-02 -2.272998690605163574e-01 -2.666985802352428436e-02 4.057876169681549072e-01 -8.162755519151687622e-02 9.737585484981536865e-02 -1.688204407691955566e-01 1.686578392982482910e-01 -2.097390033304691315e-02
2.175036817789077759e-01 -2.702044844627380371e-01 -3.049211762845516205e-02 -3.158491253852844238e-01 1.293419301509857178e-02 -7.801050692796707153e-02 2.159950286149978638e-01 -4.963926225900650024e-02 5.534280464053153992e-02 -1.988330334424972534e-01 -5.784865468740463257e-02 1.349174380302429199e-01 -4.926002323627471924e-01 1.298681795597076416e-01 -5.448149144649505615e-02 2.204799205064773560e-01 5.803383141756057739e-02 -1.191101372241973877e-01 -2.265761941671371460e-01 -2.878485918045043945e-01 4.956552386283874512e-02 7.886806130409240723e-02 3.520707786083221436e-02 1.929791718721389771e-01 -4.109300673007965088e-02 -2.918315120041370392e-02 1.480436921119689941e-01 -1.438373625278472900e-01 7.962066680192947388e-02 -1.012541800737380981e-01 2.703186869621276855e-01 -1.210660189390182495e-01
2.947387695312500000e-01 -7.544737309217453003e-02 -3.659038990736007690e-02 -1.016332730650901794e-01 5.189719796180725098e-02 -2.959154359996318817e-02 2.585637271404266357e-01 3.800561726093292236e-01 1.158606559038162231e-01 -1.180681958794593811e-01 -9.830310195684432983e-02 -1.606305688619613647e-01 -6.259091198444366455e-02 3.346014618873596191e-01 -1.021376252174377441e-01 1.069388836622238159e-01 -2.819902300834655762e-01 -1.591689139604568481e-01 3.868764638900756836e-02 2.075349539518356323e-01 -3.500973880290985107e-01 1.294471919536590576e-01 3.909185156226158142e-02 2.515462338924407959e-01 -2.111721038818359375e-02 -1.939778774976730347e-01 6.445235339924693108e-04 -1.460653245449066162e-01 1.709956377744674683e-01 3.920818865299224854e-02 1.908737123012542725e-01 -1.268502604216337204e-02
1.477579921483993530e-01 -3.689502179622650146e-01 2.122072130441665649e-02 2.482512407004833221e-02 3.249353915452957153e-02 -2.637694478034973145e-01 1.705949604511260986e-01 2.273410558700561523e-01 -6.977276504039764404e-02 1.769946813583374023e-01 1.718060076236724854e-01 -1.900350004434585571e-01 -8.856700360774993896e-02 6.790310889482498169e-02 2.488574981689453125e-01 2.233728766441345215e-01 -2.109479606151580811e-01 5.667021870613098145e-02 -4.539450109004974365e-01 -2.341578900814056396e-01 -6.144454330205917358e-02 -4.721617698669433594e-02 9.725283831357955933e-02 1.034028157591819763e-01 -8.721956983208656311e-03 -9.113835543394088745e-02 4.711652547121047974e-02 -3.637570887804031372e-02 -6.891640275716781616e-02 -1.020793169736862183e-01 2.857311666011810303e-01 -1.412601917982101440e-01
3.800096213817596436e-01 -2.320089340209960938e-01 -1.455855071544647217e-01 -3.998680412769317627e-01 1.607953459024429321e-01 4.094351455569267273e-02 1.090669706463813782e-01 1.419001668691635132e-01 -2.332701385021209717e-01 -2.377633154392242432e-01 -2.372660040855407715e-01 -3.063256479799747467e-02 1.482122577726840973e-02 2.053003460168838501e-01 2.070831656455993652e-01 1.203861460089683533e-01 -9.829931706190109253e-02 -2.859866321086883545e-01 -3.498796001076698303e-02 1.314476132392883301e-01 4.652966931462287903e-02 -1.703871637582778931e-01 -7.287560403347015381e-02 1.403737217187881470e-01 -7.228735089302062988e-02 3.701293841004371643e-02 -2.168316096067428589e-01 -2.193823270499706268e-02 -1.850071847438812256e-01 -2.643735893070697784e-02 1.937404870986938477e-01 -2.161816880106925964e-02
2.964130342006683350e-01 -1.596988439559936523e-01 8.365947753190994263e-02 1.040482074022293091e-01 8.102909475564956665e-02 -1.696697324514389038e-01 1.565284430980682373e-01 6.189492344856262207e-02 -1.767389476299285889e-01 4.388831555843353271e-02 -1.894867978990077972e-02 -2.507462501525878906e-01 7.270751148462295532e-02 2.692953348159790039e-01 -1.592427641153335571e-01 1.652564667165279388e-02 -2.879826128482818604e-01 -3.233281075954437256e-01 -5.861186608672142029e-02 -1.177571862936019897e-01 -8.549425750970840454e-02 2.446065470576286316e-02 1.484613418579101562e-01 2.173918634653091431e-01 -3.505704402923583984e-01 1.878928160294890404e-03 7.230350375175476074e-02 -5.752977728843688965e-02 3.636435866355895996e-01 -1.052628010511398315e-01 -2.378830453380942345e-03 2.203263938426971436e-01
[truncated: 3,272,804 more chars]
