# Supplementary material for: The Language of Innovation
Source: PLoS One. 2020 Apr 30;15(4):e0230107. doi: 10.1371/journal.pone.0230107 (PMC7194493; doi:10.1371/journal.pone.0230107)
Supplement: S22 File — (GZ) [file pone.0230107.s022.tar.gz › 2000-2004/V2Run_16_VS_4500_embeddings2000-2004ED32.txt]

-8.689552545547485352e-02 -2.791768610477447510e-01 7.279802113771438599e-02 -7.941172271966934204e-02 4.635341092944145203e-02 2.080874294042587280e-01 -6.861018389463424683e-02 1.185322031378746033e-01 -3.698482513427734375e-01 2.362148016691207886e-01 6.446383148431777954e-02 4.403743147850036621e-02 1.092741787433624268e-01 -8.198083937168121338e-02 -1.192672923207283020e-01 -3.474184870719909668e-01 1.233686506748199463e-01 1.254737228155136108e-01 -1.140644252300262451e-01 -1.663903295993804932e-01 -2.327627241611480713e-01 1.635690033435821533e-01 -5.981741473078727722e-02 1.873155683279037476e-01 -2.944676280021667480e-01 -3.312616944313049316e-01 -1.270036697387695312e-01 -4.441212862730026245e-02 -5.950577929615974426e-02 -1.846641004085540771e-01 -2.001703977584838867e-01 5.399090424180030823e-02
-2.026992738246917725e-01 -3.149749040603637695e-01 -1.075131446123123169e-01 -8.584608137607574463e-02 -8.095005154609680176e-02 3.999286293983459473e-01 -1.069659963250160217e-01 2.212349921464920044e-01 -9.959424287080764771e-02 8.118897676467895508e-02 1.085084080696105957e-01 -9.557077288627624512e-02 1.829418912529945374e-02 4.554491117596626282e-02 1.138106957077980042e-01 4.946420714259147644e-02 3.210111260414123535e-01 -3.547135591506958008e-01 1.429863870143890381e-01 3.724893089383840561e-03 -2.362819314002990723e-01 -1.859444528818130493e-01 -1.151925027370452881e-01 2.418506443500518799e-01 -1.190338358283042908e-01 -1.312521845102310181e-01 -1.066407188773155212e-01 -5.531578883528709412e-02 -9.626509249210357666e-02 2.155276089906692505e-01 -1.912500709295272827e-01 9.511635452508926392e-02
-8.558084815740585327e-02 -1.797511577606201172e-01 -1.347049027681350708e-01 -8.225265145301818848e-02 -4.849537834525108337e-02 1.881864666938781738e-01 4.446191340684890747e-02 2.127302736043930054e-01 -9.061837941408157349e-02 -1.218680012971162796e-02 -1.466683745384216309e-01 1.927368044853210449e-01 -1.727627068758010864e-01 -4.576763808727264404e-01 -1.982806324958801270e-01 -1.677253842353820801e-01 -1.632089540362358093e-02 -1.791143268346786499e-01 9.295590966939926147e-02 -1.069336235523223877e-01 -3.818764090538024902e-01 1.164974924176931381e-02 3.855910152196884155e-02 2.188983708620071411e-01 -2.155703306198120117e-01 -1.763323396444320679e-01 -1.249815002083778381e-01 -2.380294203758239746e-01 4.128691554069519043e-02 1.378266364336013794e-01 1.657637208700180054e-01 1.756803542375564575e-01
-1.523454580456018448e-02 -2.387631088495254517e-01 2.563784122467041016e-01 4.650534689426422119e-02 9.484014660120010376e-02 2.073801308870315552e-01 7.700667530298233032e-02 1.615642756223678589e-01 8.403010666370391846e-02 2.026435434818267822e-01 1.424939036369323730e-01 1.086417511105537415e-01 7.244186848402023315e-02 1.438203454017639160e-01 9.941950440406799316e-03 -2.395358085632324219e-01 -7.511425763368606567e-02 1.359187066555023193e-01 3.028903603553771973e-01 -2.913881242275238037e-01 -3.719677329063415527e-01 2.985534071922302246e-01 1.166152115911245346e-02 3.185310661792755127e-01 -7.423954457044601440e-02 5.424315109848976135e-02 8.966503292322158813e-02 9.841860085725784302e-02 1.358805447816848755e-01 2.730930969119071960e-02 -1.869411580264568329e-02 2.271457314491271973e-01
1.706101596355438232e-01 -1.611278355121612549e-01 -3.443968594074249268e-01 1.616509258747100830e-01 1.575605273246765137e-01 1.602984368801116943e-01 2.234740741550922394e-02 2.075536251068115234e-01 -3.680796623229980469e-01 1.439326852560043335e-01 -1.982371956110000610e-01 1.162529587745666504e-01 1.314123123884201050e-01 2.890286222100257874e-02 -1.843027770519256592e-01 -2.559139132499694824e-01 6.222487986087799072e-02 7.513727992773056030e-02 4.078202694654464722e-02 -1.916130483150482178e-01 -2.501748502254486084e-01 -1.297374218702316284e-01 1.185087859630584717e-01 3.114742934703826904e-01 -2.233587354421615601e-01 -1.955713629722595215e-01 -1.611902266740798950e-01 -1.039403975009918213e-01 9.628945589065551758e-02 -1.451166439801454544e-02 5.841099098324775696e-02 5.763219669461250305e-02
5.872698966413736343e-03 3.327261283993721008e-02 -2.091509252786636353e-01 -7.536521553993225098e-02 1.724833101034164429e-01 3.972525298595428467e-01 -7.373952306807041168e-03 3.182741627097129822e-02 -1.918088048696517944e-01 4.138338565826416016e-01 -2.711665928363800049e-01 -1.222280263900756836e-01 1.017805114388465881e-01 -1.303679794073104858e-01 -2.224615216255187988e-01 -2.113985270261764526e-01 -1.627767235040664673e-01 1.240423880517482758e-03 2.892097830772399902e-01 -7.095220685005187988e-02 -1.664691567420959473e-01 -3.024196997284889221e-02 2.687209658324718475e-02 1.843783408403396606e-01 -2.563506066799163818e-01 -1.158607825636863708e-01 -6.122532114386558533e-02 8.494950085878372192e-02 1.817855238914489746e-01 -1.804829090833663940e-01 2.718675695359706879e-02 8.815564960241317749e-02
-3.103256970643997192e-02 -9.073494374752044678e-02 -2.431305944919586182e-01 -1.032954454421997070e-01 -7.143723219633102417e-02 3.811492323875427246e-01 1.448240280151367188e-01 5.498520657420158386e-02 -1.117817219346761703e-02 -3.376169502735137939e-02 -2.579685859382152557e-02 2.280905544757843018e-01 4.792794061359018087e-04 -1.086289510130882263e-01 -1.337134540081024170e-01 -1.131214648485183716e-01 1.667001843452453613e-01 1.152955666184425354e-01 3.409902155399322510e-01 -2.612810730934143066e-01 -3.277207911014556885e-01 1.607953570783138275e-02 2.396369427442550659e-01 2.922821938991546631e-01 -2.237806618213653564e-01 -5.065632611513137817e-02 -3.096859753131866455e-01 -6.155627965927124023e-02 1.115287914872169495e-01 4.649320244789123535e-02 -6.403952836990356445e-02 5.510242283344268799e-02
2.317242771387100220e-01 -3.586519956588745117e-01 -1.971758306026458740e-01 8.218094706535339355e-02 -1.383273601531982422e-01 3.647648096084594727e-01 -1.007918119430541992e-01 3.457057103514671326e-02 -4.882398247718811035e-02 2.571520209312438965e-01 -1.302705109119415283e-01 2.195365130901336670e-01 3.942407295107841492e-02 6.485679745674133301e-02 -1.413850486278533936e-01 -1.982700228691101074e-01 -1.130328625440597534e-01 -1.931940019130706787e-01 2.774016261100769043e-01 -1.929793953895568848e-01 -2.563795745372772217e-01 -2.760837972164154053e-02 1.687885522842407227e-01 1.029253527522087097e-01 -1.759877800941467285e-01 -3.206572681665420532e-02 -4.186988621950149536e-02 -8.239556849002838135e-02 -1.138673163950443268e-02 -1.098260506987571716e-01 1.914225071668624878e-01 2.247548699378967285e-01
8.966220915317535400e-02 -1.263568401336669922e-01 -2.161953896284103394e-01 -1.262903064489364624e-01 2.032169699668884277e-01 2.493613660335540771e-01 2.018818259239196777e-01 -8.746901154518127441e-02 1.087569817900657654e-01 7.818794250488281250e-02 -1.381925493478775024e-02 1.268839538097381592e-01 4.069238528609275818e-02 -1.827378869056701660e-01 -1.168813407421112061e-01 -2.863050401210784912e-01 -1.027268171310424805e-02 -1.682283473201096058e-03 1.679311841726303101e-01 -1.751787811517715454e-01 -4.196698963642120361e-01 -2.226922214031219482e-01 -3.425714001059532166e-02 2.382896393537521362e-01 -6.626805663108825684e-02 -4.107230901718139648e-01 -1.163818165659904480e-01 -1.805927157402038574e-01 -1.443407535552978516e-01 7.736047357320785522e-02 6.007368490099906921e-02 6.456613540649414062e-02
1.620907038450241089e-01 -7.005125284194946289e-02 -1.718032658100128174e-01 2.207502722740173340e-02 -1.178390681743621826e-01 3.244871795177459717e-01 -4.843057319521903992e-02 2.594924867153167725e-01 -4.241021722555160522e-02 4.123073071241378784e-02 5.852941051125526428e-02 2.530750073492527008e-02 -2.934618890285491943e-01 5.950239673256874084e-02 -7.475252728909254074e-03 -1.878401488065719604e-01 1.330858170986175537e-01 6.729893386363983154e-02 -8.529642224311828613e-02 -2.673370065167546272e-03 -4.129779934883117676e-01 -6.997823715209960938e-02 8.718762546777725220e-02 8.208368718624114990e-02 -3.313443958759307861e-01 -2.136664688587188721e-01 -1.455837935209274292e-01 1.406217515468597412e-01 -9.619092196226119995e-02 9.501240402460098267e-02 -9.847562760114669800e-02 4.167625904083251953e-01
-1.215258687734603882e-01 -1.585622429847717285e-01 2.688429057598114014e-01 -7.379897683858871460e-02 1.602989248931407928e-02 3.896721303462982178e-01 -2.725426107645034790e-03 2.244176864624023438e-01 -1.492178887128829956e-01 9.946990758180618286e-02 -9.835952520370483398e-02 1.229068562388420105e-01 6.427000463008880615e-02 1.623622626066207886e-01 -4.593480750918388367e-02 -1.772598028182983398e-01 2.354243248701095581e-01 -1.350854486227035522e-01 1.770501956343650818e-02 -3.125234246253967285e-01 -3.176214694976806641e-01 2.115089744329452515e-01 8.247008547186851501e-03 3.264405578374862671e-02 4.473153874278068542e-02 -2.514494955539703369e-01 -8.752673119306564331e-02 6.432203203439712524e-02 1.572919487953186035e-01 5.467575509101152420e-03 4.270031303167343140e-02 3.700004220008850098e-01
-8.757660537958145142e-02 -5.102318152785301208e-02 -5.258851870894432068e-02 -2.217109352350234985e-01 8.220308274030685425e-02 2.104821056127548218e-01 -2.547093331813812256e-01 2.097416520118713379e-01 -3.098191022872924805e-01 2.842182293534278870e-02 5.616183951497077942e-02 4.458850994706153870e-02 -8.985372632741928101e-02 -8.360710740089416504e-02 4.000253975391387939e-02 -2.452001124620437622e-01 8.684448152780532837e-02 1.059170812368392944e-01 1.941599547863006592e-01 6.916378438472747803e-02 -3.887898623943328857e-01 -5.021201074123382568e-02 -4.251879081130027771e-02 2.083007693290710449e-01 -4.954847991466522217e-01 7.871556282043457031e-02 -7.133012264966964722e-02 -1.604558676481246948e-01 -1.251925528049468994e-01 1.195187196135520935e-01 -3.402022272348403931e-02 1.593223661184310913e-01
1.137677729129791260e-01 -1.241270825266838074e-01 -2.391361743211746216e-01 2.940218336880207062e-02 -1.212834864854812622e-01 3.403265476226806641e-01 1.647787168622016907e-02 -5.195203237235546112e-03 -2.045109272003173828e-01 2.781430445611476898e-02 -1.056790128350257874e-01 9.279277920722961426e-02 3.396171331405639648e-01 -1.133266836404800415e-01 -2.066593766212463379e-01 -2.173312157392501831e-01 1.376282423734664917e-01 -2.049631327390670776e-01 2.166059613227844238e-01 -5.379217118024826050e-02 -2.227159589529037476e-01 1.010322794318199158e-01 5.307010933756828308e-02 3.097800910472869873e-01 -3.791948556900024414e-01 -1.811893880367279053e-01 -1.085420772433280945e-01 -1.600887440145015717e-02 -6.688453257083892822e-02 -6.416176445782184601e-03 5.372100323438644409e-02 1.919839233160018921e-01
-9.176690131425857544e-02 -2.480371296405792236e-01 -2.355940788984298706e-01 2.759870141744613647e-03 1.396389603614807129e-01 2.056655287742614746e-01 2.588057518005371094e-02 -8.128535002470016479e-03 -7.119616121053695679e-02 1.395068503916263580e-02 -2.797293476760387421e-02 3.904497623443603516e-01 -2.235901355743408203e-01 -9.892923384904861450e-02 -2.467963099479675293e-01 -1.584152728319168091e-01 -5.593047663569450378e-02 -1.299384534358978271e-01 2.310395240783691406e-02 -1.322677284479141235e-01 -2.999708354473114014e-01 -2.692731283605098724e-02 -7.308991253376007080e-02 1.961983293294906616e-01 -4.506704807281494141e-01 -1.906171739101409912e-01 -1.321027725934982300e-01 1.285889148712158203e-01 -1.142416708171367645e-02 -2.067982405424118042e-01 1.103644222021102905e-01 8.151794970035552979e-02
-3.633339703083038330e-02 -1.939517259597778320e-01 -1.352431625127792358e-02 1.073281094431877136e-01 2.689398825168609619e-01 3.754366040229797363e-01 -3.407121822237968445e-02 3.838870823383331299e-01 -2.472616285085678101e-01 9.712454676628112793e-02 -2.214763127267360687e-02 1.466483175754547119e-01 2.597260521724820137e-03 2.541614472866058350e-01 -1.483799666166305542e-01 -5.268766731023788452e-02 4.978705570101737976e-02 -6.404992938041687012e-02 -6.350556015968322754e-02 -1.985927075147628784e-01 -2.539857029914855957e-01 -4.417169839143753052e-02 -7.870718091726303101e-02 1.828404814004898071e-01 8.390644215978682041e-04 -3.105475902557373047e-01 1.861763745546340942e-01 8.424814790487289429e-02 5.428485944867134094e-02 -1.069233939051628113e-01 3.256966546177864075e-02 3.095239996910095215e-01
7.221236079931259155e-02 -1.260599121451377869e-02 -2.025655955076217651e-01 1.685622893273830414e-02 1.277506500482559204e-01 3.912750482559204102e-01 8.985733240842819214e-02 1.513735651969909668e-01 -7.648965716361999512e-02 -5.611156299710273743e-02 -2.855657972395420074e-02 1.639502495527267456e-01 1.276785433292388916e-01 -9.938007593154907227e-02 -1.691343039274215698e-01 -3.630241751670837402e-01 -8.140090107917785645e-02 -1.370744258165359497e-01 3.280208110809326172e-01 -2.762954831123352051e-01 -2.753464579582214355e-01 -1.133093461394309998e-01 2.156615406274795532e-01 3.182385861873626709e-01 -2.533278465270996094e-01 -3.714098036289215088e-02 -1.855067722499370575e-02 3.601926565170288086e-02 -1.080871932208538055e-02 3.016044758260250092e-02 1.226113140583038330e-01 2.430297248065471649e-02
2.004842460155487061e-01 -1.081105694174766541e-01 -2.842667996883392334e-01 5.991868674755096436e-03 -2.975627034902572632e-02 4.537473917007446289e-01 1.016368567943572998e-01 8.228290826082229614e-02 6.260749418288469315e-03 2.677850425243377686e-01 -1.629307419061660767e-01 1.760422587394714355e-01 7.440391927957534790e-02 -1.472595185041427612e-01 -1.610062867403030396e-01 -9.277920424938201904e-02 6.022249348461627960e-03 -1.890488713979721069e-01 2.525501847267150879e-01 -2.711754441261291504e-01 2.874034084379673004e-02 -2.295078895986080170e-02 1.458763778209686279e-01 2.882081568241119385e-01 -2.727535963058471680e-01 -2.713626921176910400e-01 1.256061159074306488e-02 1.113006696105003357e-01 7.398461550474166870e-02 -4.838008061051368713e-02 -1.819886080920696259e-02 -6.964935362339019775e-02
3.262109309434890747e-02 -1.811760962009429932e-01 -6.005101650953292847e-02 1.444522440433502197e-01 -1.246160268783569336e-01 4.307695329189300537e-01 -2.849017679691314697e-01 1.247685961425304413e-02 -2.096943259239196777e-01 1.302460581064224243e-01 2.164738029241561890e-01 -3.550541996955871582e-01 -1.843912340700626373e-02 -2.697318047285079956e-02 -1.030680835247039795e-01 -3.212722837924957275e-01 -6.058015301823616028e-02 -1.707927584648132324e-01 2.809610962867736816e-02 1.930463872849941254e-02 -3.051735460758209229e-01 -2.232397943735122681e-01 3.228764235973358154e-02 2.066318877041339874e-02 -2.290718853473663330e-01 -5.397480353713035583e-02 3.043291345238685608e-02 -1.309375278651714325e-02 -1.246329993009567261e-01 2.010763436555862427e-01 5.600113421678543091e-02 1.281843632459640503e-01
1.525901108980178833e-01 -4.425606876611709595e-02 -2.143003791570663452e-01 -9.980522841215133667e-02 -1.222726255655288696e-01 2.062884569168090820e-01 -5.924932286143302917e-02 -2.089150808751583099e-02 -2.170141637325286865e-01 1.127854511141777039e-01 -1.463304311037063599e-01 1.660636663436889648e-01 -3.103290684521198273e-03 -5.266463384032249451e-02 -2.787437140941619873e-01 -3.966207504272460938e-01 -4.998469352722167969e-02 -1.828165203332901001e-01 3.703529238700866699e-01 -2.346356660127639771e-01 -2.398013919591903687e-01 3.401220589876174927e-02 7.419515401124954224e-02 2.773772180080413818e-01 -2.639676332473754883e-01 -5.627540498971939087e-02 -1.677398979663848877e-01 -6.255730986595153809e-02 -9.394869953393936157e-02 -1.647186875343322754e-01 -3.582964884117245674e-03 2.678335830569267273e-02
3.541704639792442322e-02 -2.760365977883338928e-02 -1.967264264822006226e-01 6.468208134174346924e-02 5.589307844638824463e-02 3.759615719318389893e-01 -8.831858634948730469e-02 1.234477087855339050e-01 -1.732956618070602417e-01 2.705646455287933350e-01 -3.058334290981292725e-01 1.788929700851440430e-01 2.334771305322647095e-01 -4.623769968748092651e-02 -2.335872966796159744e-03 -1.973129957914352417e-01 -2.278109081089496613e-03 -2.760388255119323730e-01 1.633601337671279907e-01 -1.683341562747955322e-01 -1.832423359155654907e-01 -2.642443962395191193e-02 9.384575486183166504e-02 2.652877867221832275e-01 -1.704809516668319702e-01 -2.197422683238983154e-01 -1.791223138570785522e-01 2.333175539970397949e-01 1.276691704988479614e-01 -9.177044034004211426e-02 -1.728930175304412842e-01 -7.450514473021030426e-03
-1.272689998149871826e-01 -1.182931959629058838e-01 -1.683099865913391113e-01 5.991150438785552979e-02 1.020664200186729431e-01 2.267317771911621094e-01 1.939896196126937866e-01 -1.474570333957672119e-01 5.878281965851783752e-02 1.401028335094451904e-01 2.130732089281082153e-01 1.479545957408845425e-03 1.469979733228683472e-01 -5.827599670737981796e-03 -3.119384348392486572e-01 -4.463586583733558655e-02 2.978075146675109863e-01 -1.902784705162048340e-01 -1.355896741151809692e-01 -1.775862574577331543e-01 -3.370644152164459229e-01 1.799414306879043579e-01 1.386943310499191284e-01 1.377838104963302612e-01 1.263890974223613739e-02 -1.756928861141204834e-01 -9.854555130004882812e-02 -3.505586683750152588e-01 -2.008506655693054199e-01 4.383555613458156586e-03 -1.473637968301773071e-01 2.062265574932098389e-01
1.514163315296173096e-01 -1.394316852092742920e-01 -2.353553660213947296e-02 -1.604600250720977783e-01 1.107278168201446533e-01 1.295242458581924438e-01 -1.860369443893432617e-01 4.095077812671661377e-01 -1.484403908252716064e-01 -4.629386961460113525e-02 1.611233204603195190e-01 -1.602365672588348389e-01 3.626199811697006226e-02 -1.686802059412002563e-01 -1.109291985630989075e-01 -1.161805763840675354e-01 1.037173643708229065e-01 -1.266046166419982910e-01 1.172359585762023926e-01 -1.870843172073364258e-01 -2.116058170795440674e-01 -4.093095287680625916e-02 1.410510241985321045e-01 3.115960657596588135e-01 -3.966260254383087158e-01 7.837655022740364075e-03 1.717327386140823364e-01 -1.119162291288375854e-01 -4.630060400813817978e-03 2.814820110797882080e-01 4.681072384119033813e-02 2.208964079618453979e-01
-5.712820589542388916e-02 -1.274624466896057129e-01 -1.125924810767173767e-01 -5.047371238470077515e-02 -5.709129385650157928e-03 3.105766475200653076e-01 -2.003782540559768677e-01 -2.099163979291915894e-01 -8.897859603166580200e-02 -6.281071901321411133e-02 -8.354723453521728516e-02 9.855514019727706909e-02 -7.046013325452804565e-02 -1.837089508771896362e-01 -9.447960555553436279e-02 -1.700708568096160889e-01 -3.108564317226409912e-01 -8.743013441562652588e-02 2.185429483652114868e-01 -2.293873429298400879e-01 -3.142203688621520996e-01 2.463927678763866425e-02 1.786093264818191528e-01 3.376414179801940918e-01 -6.429447978734970093e-02 -2.250002026557922363e-01 -1.613813638687133789e-01 -2.007573246955871582e-01 7.733843289315700531e-03 -9.309340268373489380e-02 -8.140593767166137695e-02 3.050887584686279297e-01
8.563712239265441895e-02 -1.224085316061973572e-01 2.076415568590164185e-01 -3.597043454647064209e-02 3.229867294430732727e-02 1.262228935956954956e-01 -1.217894139699637890e-03 2.293717712163925171e-01 -1.328457444906234741e-01 1.320547610521316528e-01 1.385743767023086548e-01 1.432230174541473389e-01 5.420784652233123779e-02 2.326505333185195923e-01 -1.646176576614379883e-01 -5.778252333402633667e-02 -1.221005711704492569e-02 -8.302447199821472168e-02 7.875705510377883911e-02 -3.001550734043121338e-01 -3.191854357719421387e-01 3.410954475402832031e-01 1.280089169740676880e-01 2.322744727134704590e-01 -6.615848094224929810e-02 -2.892626523971557617e-01 1.483480781316757202e-01 -1.505047827959060669e-01 2.993843257427215576e-01 -4.090343043208122253e-02 -1.431612223386764526e-01 2.548956274986267090e-01
1.674974113702774048e-01 -4.615248739719390869e-01 -4.314335063099861145e-02 -2.741285562515258789e-01 3.964230790734291077e-02 2.891946732997894287e-01 2.483097137883305550e-03 -1.084070205688476562e-01 -2.158741354942321777e-01 5.054802447557449341e-02 -1.184351369738578796e-01 4.920070245862007141e-02 -4.863615706562995911e-02 -2.691137492656707764e-01 -1.314172521233558655e-02 -2.701368927955627441e-01 -1.260527372360229492e-01 -1.052255854010581970e-01 5.350472778081893921e-02 -1.347751766443252563e-01 -2.814117372035980225e-01 -1.552255898714065552e-01 4.610497131943702698e-02 3.048121929168701172e-01 -1.709118932485580444e-01 4.193222522735595703e-02 -8.895257860422134399e-02 -9.890194237232208252e-02 -1.779612153768539429e-01 -4.546977579593658447e-02 3.766974434256553650e-02 2.032166123390197754e-01
3.119585849344730377e-02 -2.325411140918731689e-01 1.041867062449455261e-01 -1.088347062468528748e-01 2.091139405965805054e-01 4.310237169265747070e-01 -9.309937804937362671e-02 3.392685353755950928e-01 -3.368245363235473633e-01 2.812252938747406006e-01 -3.886388614773750305e-02 1.017191559076309204e-01 -1.917781122028827667e-02 2.426667511463165283e-01 1.138793379068374634e-01 -3.024389781057834625e-02 7.849392294883728027e-02 -2.651088498532772064e-02 7.621873915195465088e-02 -3.247873783111572266e-01 -2.720288932323455811e-01 1.458382606506347656e-01 2.413094043731689453e-02 9.553042799234390259e-02 3.904068097472190857e-02 -1.472979485988616943e-01 -6.332990527153015137e-02 -4.549602791666984558e-02 1.285644620656967163e-01 -2.446212060749530792e-02 -1.305139213800430298e-01 6.955103576183319092e-02
8.497654646635055542e-02 -1.647587567567825317e-01 -1.858075708150863647e-01 -1.677434593439102173e-01 -4.225565493106842041e-02 2.585391104221343994e-01 -1.493546962738037109e-01 3.913820907473564148e-02 -3.652395308017730713e-02 6.146381422877311707e-02 -3.179591298103332520e-01 1.900884062051773071e-01 -4.417456220835447311e-03 -6.578867882490158081e-02 4.624672234058380127e-02 -4.149450063705444336e-01 -9.370022267103195190e-02 -3.089376538991928101e-02 2.918499894440174103e-02 -2.249187678098678589e-01 -1.929838806390762329e-01 3.826670721173286438e-02 8.982112258672714233e-02 3.649893105030059814e-01 -3.684450685977935791e-01 -2.382420375943183899e-02 4.428442940115928650e-02 -8.439355343580245972e-02 1.971695385873317719e-02 -1.916613727807998657e-01 1.841949671506881714e-01 1.785367876291275024e-01
8.970663696527481079e-02 -2.095154225826263428e-01 2.369743883609771729e-01 -7.118573039770126343e-02 2.224066667258739471e-02 3.095955252647399902e-01 1.149494051933288574e-01 8.436223864555358887e-02 -5.659303814172744751e-02 1.214678660035133362e-01 2.312295837327837944e-03 -2.225471287965774536e-01 7.485411316156387329e-02 2.197427451610565186e-01 -1.217495203018188477e-01 -2.742641866207122803e-01 -8.872401714324951172e-02 -6.873221695423126221e-02 7.781674619764089584e-03 -2.459221482276916504e-01 -4.315096437931060791e-01 2.369660139083862305e-01 1.352712698280811310e-02 1.599471420049667358e-01 -8.687466382980346680e-02 -1.954292804002761841e-01 3.540061712265014648e-01 1.608103066682815552e-01 6.340201199054718018e-02 -9.841612540185451508e-03 -1.172398030757904053e-01 -5.194125697016716003e-02
-4.420163109898567200e-02 -1.703968048095703125e-01 -2.843563854694366455e-01 -5.510952323675155640e-03 9.419945999979972839e-04 3.190244436264038086e-01 -1.366796344518661499e-02 -1.401268225163221359e-02 -3.003138005733489990e-01 1.420331299304962158e-01 -4.787435382604598999e-02 3.583312630653381348e-01 7.034419476985931396e-02 -1.197305843234062195e-01 -2.516637742519378662e-01 -1.704694181680679321e-01 1.027969177812337875e-02 -1.497130692005157471e-01 2.529821395874023438e-01 -1.312975734472274780e-01 -3.051257729530334473e-01 -1.374921351671218872e-01 1.892362236976623535e-01 2.437746971845626831e-01 -2.887255549430847168e-01 -9.073247201740741730e-03 9.111634641885757446e-02 -4.863757640123367310e-02 -3.731579333543777466e-02 1.234145313501358032e-01 -9.668945521116256714e-02 -4.628485441207885742e-02
-1.751581951975822449e-02 -3.006910439580678940e-03 2.671411335468292236e-01 -1.295248717069625854e-01 1.779274046421051025e-01 3.481382429599761963e-01 3.206448629498481750e-02 2.635596394538879395e-01 -2.419018596410751343e-01 1.297624316066503525e-02 -4.991527274250984192e-02 1.003399044275283813e-01 -4.262391105294227600e-02 1.989328861236572266e-01 -2.199309319257736206e-02 -3.441741764545440674e-01 -6.770224869251251221e-02 2.591359429061412811e-02 2.490735501050949097e-01 -2.517602145671844482e-01 -3.136895895004272461e-01 2.337282299995422363e-01 -4.112444445490837097e-02 1.117712259292602539e-01 -7.313114404678344727e-02 -1.501470506191253662e-01 3.831197321414947510e-02 -5.303363502025604248e-02 1.569455862045288086e-01 -1.602136790752410889e-01 -1.989217996597290039e-01 1.915327757596969604e-01
-3.191872686147689819e-02 1.620171368122100830e-01 -4.453178867697715759e-02 -9.758879244327545166e-02 -9.505632333457469940e-03 3.411760926246643066e-01 3.216836750507354736e-01 1.141164079308509827e-01 5.607561394572257996e-02 2.523769736289978027e-01 1.555476039648056030e-01 -1.993805915117263794e-01 4.016063734889030457e-02 -2.276005446910858154e-01 2.622347883880138397e-02 -2.240168601274490356e-01 -2.767613716423511505e-02 -2.468483000993728638e-01 1.200599968433380127e-01 -1.240175291895866394e-01 -4.161952137947082520e-01 4.857382178306579590e-02 -6.815856322646141052e-04 3.421850875020027161e-02 -3.109064996242523193e-01 -9.991808235645294189e-02 -1.138749867677688599e-01 -2.415898740291595459e-01 -8.756289631128311157e-02 4.818401113152503967e-02 2.684545889496803284e-02 1.903284639120101929e-01
5.213072150945663452e-02 -2.384128272533416748e-01 -2.216400802135467529e-01 -2.968472614884376526e-02 1.671360731124877930e-01 4.867689684033393860e-02 -1.701485514640808105e-01 1.175608485937118530e-01 -1.645034253597259521e-01 -1.248379889875650406e-02 -1.843818873167037964e-01 -6.329595297574996948e-02 7.692813873291015625e-02 -2.504152059555053711e-01 -3.100958466529846191e-01 -2.427375167608261108e-01 -5.492953956127166748e-02 -1.378177702426910400e-01 1.480656266212463379e-01 -1.917230933904647827e-01 -2.486930191516876221e-01 -3.104546852409839630e-02 4.424186646938323975e-01 1.749756187200546265e-01 -1.137242317199707031e-01 -1.496208459138870239e-01 -1.636548191308975220e-01 -2.683919668197631836e-01 -6.357821822166442871e-02 9.071289002895355225e-02 -6.528831273317337036e-02 8.893145620822906494e-02
9.750749915838241577e-02 -1.623041331768035889e-01 -3.120440542697906494e-01 4.290378093719482422e-02 1.455842703580856323e-02 3.080366849899291992e-01 -4.537570104002952576e-02 5.120105925016105175e-04 -2.761590778827667236e-01 -3.899837285280227661e-02 -3.485027328133583069e-02 5.451718717813491821e-02 1.198950409889221191e-01 3.142157569527626038e-02 -3.049465119838714600e-01 -1.873231828212738037e-01 -6.366367451846599579e-03 -1.521892994642257690e-01 3.086327612400054932e-01 -3.138981759548187256e-01 -2.596978843212127686e-01 -1.862833797931671143e-01 1.693597435951232910e-01 5.504488199949264526e-02 -3.415623307228088379e-01 -1.735524833202362061e-01 -1.511821746826171875e-01 -9.594717994332313538e-03 9.793461114168167114e-02 -3.863378614187240601e-02 -4.741797968745231628e-02 9.193851798772811890e-02
1.099194064736366272e-01 -2.320185452699661255e-01 2.618667781352996826e-01 -1.582367718219757080e-02 1.286475062370300293e-01 2.504340112209320068e-01 -6.050546653568744659e-03 -1.828404963016510010e-01 1.381621807813644409e-01 3.164274096488952637e-01 7.449197024106979370e-02 -3.265128284692764282e-02 4.246378690004348755e-02 -8.558481186628341675e-02 -1.271955370903015137e-01 -3.695337474346160889e-02 -8.514410257339477539e-02 -1.799523383378982544e-01 1.963128894567489624e-01 -1.895452439785003662e-01 -5.097945332527160645e-01 1.775999739766120911e-02 -1.284348964691162109e-01 -1.522985380142927170e-02 9.361420571804046631e-02 -1.343710720539093018e-01 2.624147832393646240e-01 -2.221930585801601410e-02 1.842341870069503784e-01 1.240500882267951965e-01 -1.437010914087295532e-01 2.069699317216873169e-01
-1.188199371099472046e-01 1.139489039778709412e-01 -1.011425047181546688e-03 1.164408922195434570e-01 8.221466094255447388e-02 2.389439642429351807e-01 -6.095214933156967163e-02 2.158059924840927124e-01 -1.086646616458892822e-01 3.162153661251068115e-01 1.892135888338088989e-01 1.407414488494396210e-02 -2.227357327938079834e-01 -1.106362789869308472e-01 -5.619318224489688873e-03 -1.362178921699523926e-01 1.223311424255371094e-01 -1.241460591554641724e-01 1.603492945432662964e-01 -1.476310640573501587e-01 -4.895166456699371338e-01 -3.567412495613098145e-01 -6.190452352166175842e-02 8.430377393960952759e-02 1.750556565821170807e-02 -2.612646855413913727e-02 5.873908102512359619e-02 8.179970085620880127e-02 -2.852415852248668671e-02 2.448555529117584229e-01 -1.384312957525253296e-01 2.649204134941101074e-01
-1.006860956549644470e-01 -1.275815069675445557e-01 -2.508655190467834473e-01 1.250582635402679443e-01 1.662241518497467041e-01 1.784834116697311401e-01 1.037282422184944153e-01 2.289106249809265137e-01 6.014450266957283020e-02 7.875572890043258667e-02 -2.328050285577774048e-01 2.077525854110717773e-01 -1.134084016084671021e-01 -5.734721571207046509e-02 9.241653233766555786e-02 3.576906770467758179e-02 1.343812942504882812e-01 -8.940245211124420166e-02 1.780145764350891113e-01 -2.174779027700424194e-01 -4.493958353996276855e-01 -4.794552177190780640e-02 1.431369222700595856e-03 3.989806473255157471e-01 -3.124662339687347412e-01 -2.280953526496887207e-01 -2.683030255138874054e-02 -6.091903522610664368e-02 -8.591063320636749268e-02 -8.884841203689575195e-02 3.302338765934109688e-03 3.683829680085182190e-02
2.373489737510681152e-02 -1.444898080080747604e-02 -4.395323991775512695e-02 -2.984666079282760620e-02 -1.316221058368682861e-01 2.410511374473571777e-01 -2.123336642980575562e-01 1.854791939258575439e-01 -2.272233963012695312e-01 1.598638743162155151e-01 1.991659551858901978e-01 -1.433445960283279419e-01 1.699049375019967556e-03 4.689076915383338928e-02 -5.936494097113609314e-02 -1.985421329736709595e-01 4.638373479247093201e-02 -3.502182364463806152e-01 -9.769919514656066895e-02 -7.889239117503166199e-03 -2.598028779029846191e-01 2.029945328831672668e-02 2.257423847913742065e-01 2.593794465065002441e-01 -1.424084901809692383e-01 -3.610894978046417236e-01 -2.448049746453762054e-02 8.345217444002628326e-03 -3.490948975086212158e-01 7.823487371206283569e-02 -2.271675467491149902e-01 8.633834868669509888e-02
9.236870706081390381e-02 -1.595650166273117065e-01 3.518384397029876709e-01 1.084301099181175232e-01 2.493941336870193481e-01 2.289862036705017090e-01 1.515817195177078247e-01 1.020976901054382324e-01 -7.837419956922531128e-02 2.283906191587448120e-01 1.314994841814041138e-01 7.196110486984252930e-02 8.290239423513412476e-02 1.860563457012176514e-01 -2.457197755575180054e-02 -1.740274131298065186e-01 1.484127193689346313e-01 -2.069499157369136810e-02 1.992004811763763428e-01 -2.678362727165222168e-01 -3.221835792064666748e-01 2.243553251028060913e-01 6.547302752733230591e-02 1.715657711029052734e-01 -2.520957291126251221e-01 -8.896148204803466797e-02 2.152011990547180176e-01 8.114186674356460571e-02 2.346637994050979614e-01 1.519728358834981918e-02 -1.078905463218688965e-01 1.274401545524597168e-01
1.257712692022323608e-01 -3.440636992454528809e-01 3.951592445373535156e-01 -2.200344651937484741e-01 -4.125431925058364868e-02 3.280714154243469238e-01 -8.443122357130050659e-02 -5.766050890088081360e-02 1.250521242618560791e-01 2.132541239261627197e-01 -3.105850704014301300e-02 1.042104959487915039e-01 -1.707840561866760254e-01 2.093789875507354736e-01 -7.160975784063339233e-02 -1.217996701598167419e-01 -8.083330094814300537e-02 -4.878418892621994019e-02 -1.128250509500503540e-01 -2.144834995269775391e-01 -2.076549232006072998e-01 7.641931623220443726e-02 -7.907904684543609619e-02 2.389424890279769897e-01 -4.339535534381866455e-02 -1.241419911384582520e-01 -1.319943368434906006e-01 1.262556612491607666e-01 1.859442591667175293e-01 1.799275353550910950e-02 -3.315274417400360107e-01 1.091889292001724243e-02
2.249847650527954102e-01 -2.361964732408523560e-01 -3.472756221890449524e-02 -4.621202126145362854e-02 -1.411493569612503052e-01 2.968859970569610596e-01 1.561136394739151001e-01 2.303711622953414917e-01 6.824912875890731812e-02 2.497799545526504517e-01 1.467556506395339966e-01 5.585690494626760483e-03 -4.492939412593841553e-01 -1.342959553003311157e-01 1.425850391387939453e-02 -6.864658556878566742e-03 6.927698850631713867e-03 -1.468797959387302399e-02 1.646158099174499512e-01 -8.449483662843704224e-02 -3.572047054767608643e-01 -1.392340753227472305e-02 -8.613198995590209961e-02 2.048012018203735352e-01 -1.712936609983444214e-01 -7.735673338174819946e-02 -2.468718588352203369e-01 3.615172952413558960e-02 1.394457556307315826e-02 2.532676160335540771e-01 -1.120248213410377502e-01 9.928767383098602295e-02
2.244752049446105957e-01 -1.454491615295410156e-01 -7.291839271783828735e-02 -1.351541280746459961e-01 -2.232213690876960754e-02 1.547180712223052979e-01 2.036641538143157959e-02 1.872008889913558960e-01 1.173344207927584648e-03 4.766474664211273193e-02 2.799517810344696045e-01 -2.367577850818634033e-01 -2.502903342247009277e-01 -2.996600046753883362e-02 -1.590446382761001587e-01 -1.132809221744537354e-01 4.759898036718368530e-02 -2.337587624788284302e-01 1.097660213708877563e-01 -2.495309114456176758e-01 -2.550803497433662415e-02 1.483410596847534180e-01 9.100840985774993896e-02 2.887524664402008057e-01 -1.159719377756118774e-01 -1.945699602365493774e-01 -1.957718729972839355e-01 -2.226133644580841064e-02 -1.740574240684509277e-01 1.953890025615692139e-01 1.542480885982513428e-01 4.226954281330108643e-01
2.823874913156032562e-02 -1.879605799913406372e-01 -7.991862297058105469e-02 1.476988010108470917e-02 -7.295290939509868622e-03 1.120475307106971741e-01 -2.603934705257415771e-01 3.620649278163909912e-01 5.161840468645095825e-02 5.193542242050170898e-01 -1.560075432062149048e-01 -2.990368381142616272e-02 9.970162808895111084e-02 -6.859726458787918091e-02 -1.431509666144847870e-02 -2.801544964313507080e-01 4.054179787635803223e-02 -2.352664917707443237e-01 1.716350615024566650e-01 -2.986022233963012695e-01 -6.343589723110198975e-02 2.414255440235137939e-01 -1.256943047046661377e-01 1.565599590539932251e-01 1.643103361129760742e-01 1.737951934337615967e-01 4.785530269145965576e-02 3.017131984233856201e-02 -1.863004267215728760e-02 1.095934063196182251e-01 -4.062952101230621338e-02 4.640423506498336792e-02
6.084939464926719666e-03 -1.430811583995819092e-01 2.225494831800460815e-01 -8.353144675493240356e-02 1.484765112400054932e-01 3.891323804855346680e-01 -1.333215925842523575e-02 1.135216876864433289e-01 -2.075923234224319458e-01 2.140190899372100830e-01 2.010479122400283813e-01 8.418048173189163208e-02 -6.489132344722747803e-02 1.791987866163253784e-01 -9.464080631732940674e-02 -1.232481822371482849e-01 1.536515168845653534e-02 3.945617750287055969e-02 2.764076888561248779e-01 -2.964764237403869629e-01 -1.779963970184326172e-01 2.692388296127319336e-01 1.813209988176822662e-02 1.603445112705230713e-01 -1.493658572435379028e-01 -6.601028889417648315e-02 2.232668399810791016e-01 1.016169860959053040e-01 3.172790408134460449e-01 7.718489039689302444e-03 -8.062613755464553833e-02 2.218194603919982910e-01
-1.244148463010787964e-01 -4.991159960627555847e-02 -2.901243567466735840e-01 2.005979716777801514e-01 3.793280944228172302e-02 3.516748249530792236e-01 1.592523008584976196e-01 -1.676224172115325928e-01 1.370898932218551636e-01 1.820539832115173340e-01 -2.523550647310912609e-04 -4.068669304251670837e-02 1.451744437217712402e-01 1.676831208169460297e-02 4.788279999047517776e-03 -1.596806347370147705e-01 1.884660720825195312e-01 -1.475006341934204102e-01 -9.491918981075286865e-02 -1.913404017686843872e-01 -4.765679538249969482e-01 -4.417265206575393677e-02 1.151567324995994568e-01 -7.769789546728134155e-02 -2.023719698190689087e-01 -2.794451117515563965e-01 -9.043078124523162842e-02 -1.648966819047927856e-01 1.269477140158414841e-02 -1.196297481656074524e-01 -5.942424014210700989e-02 2.342984974384307861e-01
-1.525669824331998825e-02 -2.496601827442646027e-02 -1.618633419275283813e-01 -1.872549504041671753e-01 2.349486947059631348e-01 6.340077519416809082e-02 -5.289947241544723511e-02 2.455002516508102417e-01 -1.242028549313545227e-01 1.868027746677398682e-01 6.035991758108139038e-02 5.513916537165641785e-02 -1.200096458196640015e-01 1.441490799188613892e-01 -2.947303056716918945e-01 5.100611597299575806e-02 1.350752562284469604e-01 4.050214216113090515e-02 4.451391473412513733e-02 -3.666902184486389160e-01 -4.531320333480834961e-01 -1.186933252029120922e-03 -1.929159164428710938e-01 3.938655555248260498e-01 -6.887613236904144287e-02 -9.178258478641510010e-02 -1.266669631004333496e-01 1.191438641399145126e-02 1.014551147818565369e-01 3.417079150676727295e-02 9.114708006381988525e-02 1.755212694406509399e-01
3.612018376588821411e-02 -3.890914022922515869e-01 -2.755047082901000977e-01 8.481621742248535156e-02 -4.586361721158027649e-02 3.342328667640686035e-01 1.317806690931320190e-01 -8.657217770814895630e-02 -2.613902986049652100e-01 8.999629318714141846e-02 -9.062001854181289673e-02 1.696327626705169678e-01 1.549702882766723633e-01 -1.072149351239204407e-01 -7.191001623868942261e-02 -1.966193467378616333e-01 -4.578306153416633606e-02 -1.149811223149299622e-01 3.082731068134307861e-01 -1.856237798929214478e-01 -3.330625295639038086e-01 5.340979620814323425e-02 4.633243381977081299e-02 1.687957048416137695e-01 -2.809962332248687744e-01 -8.128353953361511230e-02 -1.419565975666046143e-01 3.701877221465110779e-02 6.955580413341522217e-02 5.738577991724014282e-02 -2.036362886428833008e-03 -1.683083325624465942e-01
9.544065594673156738e-02 -1.267134547233581543e-01 -2.189029455184936523e-01 -4.286256060004234314e-02 -2.073317393660545349e-02 1.909644305706024170e-01 -1.080807000398635864e-01 -1.019102334976196289e-01 -9.665192663669586182e-02 1.737631857395172119e-01 6.497263908386230469e-02 -1.555705517530441284e-01 -3.515157997608184814e-01 -1.670863181352615356e-01 -1.235559806227684021e-01 -6.951272487640380859e-02 2.587320283055305481e-02 -4.786302521824836731e-02 -2.943322621285915375e-02 -1.264903992414474487e-01 -2.562639713287353516e-01 3.269546926021575928e-01 -1.746284961700439453e-01 2.224507331848144531e-01 -1.385230869054794312e-01 -2.275813370943069458e-01 1.616921573877334595e-01 1.451334655284881592e-01 -4.693800583481788635e-02 2.774563729763031006e-01 -3.014461696147918701e-01 2.568167150020599365e-01
1.544457376003265381e-01 -1.688104867935180664e-01 -2.124647498130798340e-01 -1.321331877261400223e-02 -1.103378459811210632e-01 4.150437116622924805e-01 -2.767539955675601959e-02 2.110496461391448975e-01 2.058566547930240631e-02 1.024699136614799500e-01 -5.453336238861083984e-02 2.148364782333374023e-01 7.836659252643585205e-02 -2.398452758789062500e-01 -1.131300106644630432e-01 -1.171494796872138977e-01 -1.226995959877967834e-01 -1.269406229257583618e-01 1.093482375144958496e-01 -2.702669501304626465e-01 -1.666535139083862305e-01 8.365905284881591797e-02 5.030839517712593079e-02 3.610602617263793945e-01 -2.456357032060623169e-01 7.688832283020019531e-02 -7.777658849954605103e-02 -8.612562716007232666e-02 -7.959259673953056335e-03 -3.538138568401336670e-01 -1.061180457472801208e-01 1.492852866649627686e-01
-1.222328171133995056e-01 -5.811079591512680054e-02 -1.642199754714965820e-01 -1.132973283529281616e-01 1.489649713039398193e-01 2.050577849149703979e-01 6.845242343842983246e-03 5.029581114649772644e-02 -2.674784064292907715e-01 -6.021244078874588013e-02 2.346511632204055786e-01 1.010530740022659302e-01 -7.640706747770309448e-02 7.887016981840133667e-02 -3.720966726541519165e-02 -7.962631434202194214e-02 -2.220067232847213745e-01 -2.006160467863082886e-01 5.941712111234664917e-02 -2.040888667106628418e-01 -2.851086258888244629e-01 2.346087247133255005e-01 -4.456160962581634521e-02 4.051826596260070801e-01 -1.483575105667114258e-01 -3.418519496917724609e-01 -5.933060124516487122e-02 -1.349618732929229736e-01 2.606161832809448242e-01 -1.129132881760597229e-01 1.649320572614669800e-01 -9.566503763198852539e-02
-2.802916616201400757e-02 5.856061354279518127e-02 -3.438820838928222656e-01 1.734322905540466309e-01 -5.045139696449041367e-03 2.610230743885040283e-01 8.464089781045913696e-02 -3.744572773575782776e-02 5.543866753578186035e-02 2.516195476055145264e-01 4.823841527104377747e-02 2.088898718357086182e-01 1.910976469516754150e-01 -1.484868824481964111e-01 -1.122741922736167908e-01 -1.952850073575973511e-01 -1.721604317426681519e-01 -1.287108380347490311e-02 4.727342352271080017e-02 -2.392229437828063965e-01 -4.011404216289520264e-01 -5.109841749072074890e-02 2.108528614044189453e-01 2.791873514652252197e-01 -1.830039620399475098e-01 -2.478216886520385742e-01 2.230597473680973053e-02 -1.572040021419525146e-01 -1.276243031024932861e-01 -9.364936500787734985e-03 -1.689608097076416016e-01 9.398835897445678711e-02
9.449136257171630859e-02 -1.736862063407897949e-01 -5.761327594518661499e-02 1.436608582735061646e-01 1.313339173793792725e-01 9.550578147172927856e-02 -2.272977307438850403e-02 4.733344539999961853e-04 -4.886196926236152649e-02 3.230010569095611572e-01 3.287141621112823486e-01 -2.750755520537495613e-03 -2.518238499760627747e-02 -8.063339442014694214e-02 -1.462031602859497070e-01 -2.591247856616973877e-01 1.691551953554153442e-01 1.502183228731155396e-01 3.900770246982574463e-01 4.722911864519119263e-02 -3.078111708164215088e-01 1.930846720933914185e-01 -1.638888716697692871e-01 1.859833002090454102e-01 -3.518284857273101807e-02 -1.998365521430969238e-01 3.378264978528022766e-02 1.338933706283569336e-01 -1.516578495502471924e-01 2.107200473546981812e-01 -2.478211671113967896e-01 1.073183491826057434e-01
-1.293904054909944534e-02 -1.436963975429534912e-01 3.780101239681243896e-01 -2.082999423146247864e-02 1.798917353153228760e-01 2.969183325767517090e-01 -6.802166998386383057e-02 9.366218745708465576e-02 -1.926658749580383301e-01 1.404587924480438232e-01 3.032108843326568604e-01 1.677958518266677856e-01 1.372332219034433365e-02 1.086784824728965759e-01 -1.623240858316421509e-01 -2.547257244586944580e-01 -4.444512724876403809e-02 9.688974171876907349e-02 3.721930086612701416e-02 -3.502715826034545898e-01 -2.060981839895248413e-01 2.431326359510421753e-01 5.021658167243003845e-02 1.404644250869750977e-01 -1.601895987987518311e-01 -1.235827729105949402e-01 2.026770412921905518e-01 7.345578819513320923e-02 1.786478310823440552e-01 8.983505517244338989e-02 -2.891183085739612579e-02 1.850781142711639404e-01
2.295405417680740356e-01 -2.071970254182815552e-01 -1.660895943641662598e-01 9.101571887731552124e-02 1.832707077264785767e-01 1.273040622472763062e-01 -9.979913383722305298e-02 -3.005972318351268768e-02 2.143817767500877380e-02 4.193060100078582764e-02 2.229499667882919312e-01 -3.316325310152024031e-04 -9.260874241590499878e-02 -6.718203425407409668e-02 -8.540409058332443237e-02 -2.741697728633880615e-01 1.554005742073059082e-01 -7.468805462121963501e-02 3.198587596416473389e-01 -1.483211964368820190e-01 -3.994233310222625732e-01 2.095806300640106201e-01 -2.090815603733062744e-01 1.224455237388610840e-01 2.552422508597373962e-02 -2.456892281770706177e-01 2.097012288868427277e-02 3.417042642831802368e-02 -2.128003984689712524e-01 2.407838404178619385e-01 -2.795949280261993408e-01 1.058051642030477524e-02
1.754762828350067139e-01 -2.755650579929351807e-01 -9.903059154748916626e-02 5.444217100739479065e-02 -8.969174325466156006e-02 1.401646286249160767e-01 1.187993884086608887e-01 4.661583155393600464e-02 -1.905914098024368286e-01 8.674606680870056152e-02 1.846105605363845825e-01 4.975623916834592819e-03 -6.333798915147781372e-02 -1.691980957984924316e-01 -6.156074255704879761e-02 -2.148521840572357178e-01 -9.780684486031532288e-03 4.938322678208351135e-02 -8.825134485960006714e-02 1.216417253017425537e-01 -3.727297782897949219e-01 -1.261120587587356567e-01 9.452250599861145020e-02 3.894557952880859375e-01 -2.942055761814117432e-01 -1.987443566322326660e-01 -2.697766125202178955e-01 -2.876578643918037415e-02 1.581094115972518921e-01 2.247845083475112915e-01 -1.192716434597969055e-01 2.144766300916671753e-01
-1.227032691240310669e-01 -1.729882806539535522e-01 -2.668332457542419434e-01 -2.490851432085037231e-01 -2.401430718600749969e-02 6.801402568817138672e-02 -2.187891155481338501e-01 1.583139747381210327e-01 -8.660022169351577759e-02 -1.498333364725112915e-01 8.110793679952621460e-02 -9.817408025264739990e-02 -9.444662183523178101e-02 6.756514310836791992e-02 -3.500172495841979980e-01 -2.661620974540710449e-01 -9.805438667535781860e-02 -1.556518822908401489e-01 1.495350599288940430e-01 -1.312956959009170532e-01 -4.409843981266021729e-01 -1.298570632934570312e-01 1.501537859439849854e-01 3.147278428077697754e-01 -1.233054846525192261e-01 -1.347057223320007324e-01 9.707987308502197266e-02 1.193920299410820007e-01 3.868829831480979919e-02 1.385529525578022003e-02 1.339458823204040527e-01 8.720535784959793091e-02
-2.830714173614978790e-02 -2.686479985713958740e-01 -2.459803074598312378e-01 5.744137242436408997e-02 8.291818201541900635e-02 1.008319258689880371e-01 8.686361461877822876e-02 1.516862809658050537e-01 -2.973845899105072021e-01 1.601492315530776978e-01 2.579275891184806824e-02 2.289599925279617310e-01 7.711650431156158447e-02 -3.452606201171875000e-01 6.606436520814895630e-02 -1.949260681867599487e-01 -9.044624119997024536e-02 -6.883214414119720459e-02 2.590793669223785400e-01 -3.380911648273468018e-01 1.173158362507820129e-02 -7.136946916580200195e-02 7.887563109397888184e-02 1.595200896263122559e-01 -3.640808165073394775e-01 7.827955484390258789e-02 -2.271575666964054108e-02 1.063735559582710266e-01 -2.493057996034622192e-01 9.452062100172042847e-02 7.660043425858020782e-03 1.674315035343170166e-01
5.607308819890022278e-02 -4.224495291709899902e-01 -1.393331289291381836e-01 1.433040052652359009e-01 2.114872932434082031e-01 -9.903167933225631714e-02 -1.962803006172180176e-01 4.179219901561737061e-01 -1.080304458737373352e-01 1.974043697118759155e-01 -1.278612762689590454e-02 -7.944729924201965332e-02 9.552424401044845581e-02 -1.796114742755889893e-01 -2.145550251007080078e-01 -2.313699573278427124e-01 -9.421800076961517334e-02 7.729555363766849041e-04 -8.261943608522415161e-02 -3.466693162918090820e-01 -9.661099314689636230e-02 9.893718361854553223e-02 -2.137303948402404785e-01 3.911373205482959747e-03 -2.518355250358581543e-01 3.068663552403450012e-02 6.518816947937011719e-02 -6.979931145906448364e-02 8.392617106437683105e-02 1.021768618375062943e-02 -1.422428786754608154e-01 -1.053148135542869568e-01
-3.553505521267652512e-03 -2.726338505744934082e-01 3.253160715103149414e-01 -7.842783629894256592e-02 1.733746379613876343e-01 1.657405346632003784e-01 9.154038131237030029e-02 2.962466143071651459e-02 -7.279189676046371460e-02 2.224909663200378418e-01 4.062948375940322876e-02 1.906544864177703857e-01 -1.738774627447128296e-01 8.363527059555053711e-02 -5.347188189625740051e-02 -1.574726551771163940e-01 5.796382203698158264e-02 3.943462669849395752e-02 1.846566647291183472e-01 -2.801420986652374268e-01 -2.506056129932403564e-01 2.339833527803421021e-01 4.577001556754112244e-02 2.574563920497894287e-01 -1.680182069540023804e-01 -4.947265982627868652e-02 3.187775909900665283e-01 1.258496046066284180e-01 2.770535349845886230e-01 5.431567505002021790e-02 -1.066867038607597351e-01 2.157694697380065918e-01
-4.331081733107566833e-02 -2.212404161691665649e-01 -4.309585094451904297e-01 1.030053272843360901e-01 -2.130592614412307739e-01 1.702117919921875000e-01 -1.225458309054374695e-01 2.180744409561157227e-01 -1.876598596572875977e-01 5.968083441257476807e-02 -7.926104962825775146e-02 1.715940386056900024e-01 1.730818599462509155e-01 -2.813105657696723938e-02 -1.330503672361373901e-01 -3.428554236888885498e-01 6.168133392930030823e-02 -1.987259984016418457e-01 2.598240375518798828e-01 -1.237202584743499756e-01 -2.249506115913391113e-01 -1.229397878050804138e-01 3.771875426173210144e-02 2.084455490112304688e-01 -3.147659301757812500e-01 -8.986946195363998413e-02 2.510900609195232391e-02 -9.930784255266189575e-02 -6.527020782232284546e-02 -9.619922190904617310e-02 7.799623906612396240e-02 -3.807710483670234680e-02
-2.100957557559013367e-02 -1.597938835620880127e-01 2.607844471931457520e-01 -2.128057181835174561e-03 1.306031495332717896e-01 2.484824359416961670e-01 -5.827923770993947983e-03 9.034435451030731201e-02 -1.247155591845512390e-01 1.933051943778991699e-01 1.681286841630935669e-01 1.457431316375732422e-01 -7.699910551309585571e-02 1.680242121219635010e-01 -6.341844052076339722e-02 -1.658447533845901489e-01 7.444903254508972168e-02 1.790964975953102112e-02 2.056255042552947998e-01 -3.403285741806030273e-01 -1.413993537425994873e-01 2.622111439704895020e-01 2.367291040718555450e-02 2.164684236049652100e-01 -2.374611049890518188e-01 -6.995911896228790283e-02 2.666117250919342041e-01 1.906804740428924561e-01 3.671630620956420898e-01 7.813967019319534302e-02 -8.262637257575988770e-02 1.851949244737625122e-01
-2.103120535612106323e-01 -4.568422436714172363e-01 -2.612027823925018311e-01 -1.136418059468269348e-02 1.329068839550018311e-01 2.280575633049011230e-01 -1.339321285486221313e-01 -3.806944191455841064e-02 -7.321982830762863159e-02 2.315069437026977539e-01 4.718551039695739746e-02 1.678874343633651733e-02 -1.306110471487045288e-01 -2.905235812067985535e-02 4.450405016541481018e-02 -4.404234588146209717e-01 -4.437409713864326477e-02 1.176243871450424194e-01 8.255302906036376953e-02 1.350574642419815063e-01 -4.414087533950805664e-01 9.401708841323852539e-02 -4.383320733904838562e-02 5.346323549747467041e-02 1.082479059696197510e-01 1.278151869773864746e-01 4.851233586668968201e-02 -1.841107942163944244e-02 -5.119312554597854614e-02 -2.407625317573547363e-02 8.251570165157318115e-02 1.557181477546691895e-01
-1.557437586598098278e-03 -3.063121140003204346e-01 -2.153426706790924072e-01 -3.737512975931167603e-02 -5.412420630455017090e-02 2.084719538688659668e-01 -3.376953005790710449e-01 1.513135153800249100e-02 -3.350866958498954773e-02 1.304440498352050781e-01 2.028761953115463257e-01 -2.596715688705444336e-01 -3.113708496093750000e-01 -9.061781316995620728e-02 -2.749982662498950958e-02 -1.736072301864624023e-01 -9.620509296655654907e-02 -1.999884396791458130e-01 9.048316627740859985e-02 -1.531301885843276978e-01 -3.602423667907714844e-01 -9.520262479782104492e-02 1.195434182882308960e-01 2.040250152349472046e-01 -1.880965083837509155e-01 2.500195801258087158e-02 -5.379549413919448853e-02 -1.183475647121667862e-02 -2.798817455768585205e-01 8.698341250419616699e-02 -1.853825300931930542e-01 3.241806756705045700e-03
1.352731287479400635e-01 -1.111930012702941895e-01 -1.763142794370651245e-01 -1.739232242107391357e-01 -1.318129152059555054e-01 3.920035064220428467e-01 1.640530824661254883e-01 -6.859236955642700195e-02 -4.786371812224388123e-02 1.169633343815803528e-01 -3.946734592318534851e-02 3.188673257827758789e-01 -4.726631194353103638e-02 3.157095983624458313e-02 -5.898657813668251038e-02 -3.840073347091674805e-01 -3.853048384189605713e-02 -1.514567285776138306e-01 1.215299218893051147e-01 -2.234795540571212769e-01 -9.616658091545104980e-02 1.089356690645217896e-01 1.425549983978271484e-01 3.741238713264465332e-01 -8.195615559816360474e-02 -2.974877879023551941e-02 -1.711262166500091553e-01 -1.313370913267135620e-01 1.001294627785682678e-01 -1.684354990720748901e-01 1.990398392081260681e-02 2.617143392562866211e-01
1.171426996588706970e-01 -1.223877444863319397e-01 -1.350636929273605347e-01 -1.888116151094436646e-01 -9.687790274620056152e-02 9.730149060487747192e-02 -2.351878397166728973e-02 -6.781155616044998169e-02 -1.282651275396347046e-01 3.668749704957008362e-02 -3.414078429341316223e-02 3.044393062591552734e-01 -1.330686826258897781e-02 -2.684750854969024658e-01 -3.351104632019996643e-02 -1.026420593261718750e-01 -4.223372042179107666e-02 3.166407346725463867e-02 1.495025902986526489e-01 -2.526156306266784668e-01 -2.400078475475311279e-01 -3.007734119892120361e-01 -1.242226138710975647e-01 3.102666735649108887e-01 -2.314960658550262451e-01 -2.624074518680572510e-01 -1.468726992607116699e-02 1.022472903132438660e-01 4.516990780830383301e-01 -7.559619843959808350e-02 -1.897578127682209015e-02 7.680426537990570068e-02
1.009122580289840698e-01 -2.547766566276550293e-01 1.639629304409027100e-01 -3.543310984969139099e-02 -8.446579799056053162e-03 2.834664583206176758e-01 -5.222006887197494507e-02 2.976274192333221436e-01 -1.684222072362899780e-01 -4.649769514799118042e-02 -6.240532919764518738e-02 1.170166358351707458e-01 -6.638954579830169678e-02 2.176245748996734619e-01 -2.265094816684722900e-01 -9.379530698060989380e-02 1.857200264930725098e-01 1.918495744466781616e-01 1.676317751407623291e-01 -2.925889492034912109e-01 -3.329221606254577637e-01 3.237369954586029053e-01 -9.709517657756805420e-02 8.150495588779449463e-02 1.191716734319925308e-02 -2.751618921756744385e-01 8.295350708067417145e-03 -1.107602044939994812e-01 1.845014393329620361e-01 3.255175054073333740e-02 -1.037348285317420959e-01 1.194605082273483276e-01
-2.679036855697631836e-01 -2.220159322023391724e-01 -2.827216386795043945e-01 -1.034632548689842224e-01 -1.301156729459762573e-01 3.140157759189605713e-01 3.310252130031585693e-01 1.889528185129165649e-01 -1.762516647577285767e-01 1.410895138978958130e-01 4.178373888134956360e-02 -6.959238648414611816e-02 -9.177577495574951172e-02 -1.761907339096069336e-01 -1.127849444746971130e-01 -1.751609891653060913e-01 -3.258541971445083618e-02 -1.406652331352233887e-01 1.519953757524490356e-01 -2.283115684986114502e-02 -9.769900143146514893e-02 -8.346834033727645874e-02 -1.184328794479370117e-01 1.134241074323654175e-01 -9.304977208375930786e-02 -1.579724550247192383e-01 9.057386196218430996e-04 1.643786430358886719e-01 -1.757650077342987061e-01 1.764219850301742554e-01 -2.202070876955986023e-02 4.195741713047027588e-01
1.003785729408264160e-01 -2.267105579376220703e-01 2.299155853688716888e-02 -1.893847882747650146e-01 -1.691759377717971802e-02 7.468403875827789307e-02 2.874574251472949982e-02 5.883038789033889771e-02 -1.077210381627082825e-01 1.165868118405342102e-01 1.862579733133316040e-01 2.687610983848571777e-01 -1.486259251832962036e-01 -1.450672745704650879e-01 1.133330985903739929e-01 -2.181415259838104248e-01 -2.990638278424739838e-02 -9.531822055578231812e-02 1.447608172893524170e-01 -4.061777144670486450e-02 -2.631374299526214600e-01 -1.972137540578842163e-01 2.765046954154968262e-01 2.577578127384185791e-01 -4.314739704132080078e-01 -1.211219131946563721e-01 -2.578848302364349365e-01 -1.595036089420318604e-01 5.957391113042831421e-02 1.948119997978210449e-01 -5.769368261098861694e-02 1.872576326131820679e-01
3.061755299568176270e-01 -2.103190869092941284e-01 2.179847955703735352e-01 -6.380114704370498657e-02 1.191682368516921997e-01 2.788617014884948730e-01 -1.402662098407745361e-01 2.297691106796264648e-01 -1.864495575428009033e-01 2.116169333457946777e-01 -1.603907346725463867e-01 1.696270704269409180e-01 -9.499157965183258057e-02 1.567396521568298340e-01 -1.640660613775253296e-01 -3.036002814769744873e-01 9.159342944622039795e-02 -1.927919238805770874e-01 1.242918297648429871e-01 -1.760087311267852783e-01 -2.799211442470550537e-01 2.103430777788162231e-01 2.381244860589504242e-02 -1.134293824434280396e-01 -7.183863222599029541e-02 6.084531079977750778e-03 5.872095376253128052e-02 -1.024807840585708618e-01 1.351462900638580322e-01 7.090893387794494629e-02 4.823608323931694031e-02 2.940907776355743408e-01
3.761932253837585449e-02 -1.310408562421798706e-01 -1.814118176698684692e-01 1.175744831562042236e-01 1.205604150891304016e-02 7.771410793066024780e-02 -1.182298660278320312e-01 -6.770177930593490601e-02 -1.778510659933090210e-01 1.636650711297988892e-01 2.410744875669479370e-01 -4.780327528715133667e-02 -1.435931473970413208e-01 -7.835330069065093994e-02 -1.737539023160934448e-01 -3.590563237667083740e-01 1.470766514539718628e-01 -5.243176221847534180e-02 9.039601683616638184e-02 -9.043009579181671143e-02 -3.911249041557312012e-01 2.970772981643676758e-01 -1.349602639675140381e-01 1.441988646984100342e-01 5.224620923399925232e-02 -2.338702827692031860e-01 -1.411936730146408081e-01 1.220344603061676025e-01 -9.929268062114715576e-02 3.320602476596832275e-01 -1.807528138160705566e-01 1.980520635843276978e-01
2.921361103653907776e-02 -3.043408393859863281e-01 -2.748419642448425293e-01 -4.792473465204238892e-02 5.813845247030258179e-02 3.176193535327911377e-01 1.276372969150543213e-01 -1.570505201816558838e-01 -1.174745634198188782e-01 2.029486000537872314e-02 -1.966105848550796509e-01 1.043694317340850830e-01 1.014466211199760437e-01 -3.534959256649017334e-02 -1.335724145174026489e-01 -1.634687781333923340e-01 -1.370893046259880066e-02 -3.162877857685089111e-01 1.629603952169418335e-01 -3.807924091815948486e-01 -1.824257969856262207e-01 -9.493254870176315308e-02 4.304149001836776733e-02 3.450267016887664795e-01 -3.255002498626708984e-01 1.398928649723529816e-02 -1.163419783115386963e-01 -6.022814661264419556e-02 3.166230395436286926e-02 6.013453006744384766e-02 -2.229981496930122375e-02 -1.439912244677543640e-02
-1.147922873497009277e-02 -1.184010226279497147e-02 -1.465581506490707397e-01 -4.365371540188789368e-02 5.714644864201545715e-02 2.065085619688034058e-01 1.648106961511075497e-03 3.885102570056915283e-01 -4.077801704406738281e-01 8.123001456260681152e-02 -1.003232970833778381e-01 1.327578071504831314e-02 9.897194802761077881e-02 3.041784465312957764e-02 -3.502202332019805908e-01 -1.118006631731987000e-01 8.141538500785827637e-02 -1.000797301530838013e-01 1.179128214716911316e-01 -1.438234895467758179e-01 -2.571976780891418457e-01 1.135414764285087585e-01 2.073957175016403198e-01 1.776301711797714233e-01 -2.989575862884521484e-01 -2.043618112802505493e-01 -2.826214954257011414e-02 8.796794712543487549e-02 2.377728223800659180e-01 -1.837086826562881470e-01 1.252533495426177979e-01 5.554381277761422098e-05
-3.174042701721191406e-02 -2.979830801486968994e-01 2.928945124149322510e-01 6.812822073698043823e-02 5.736273899674415588e-02 2.462715804576873779e-01 1.157778408378362656e-02 1.663508266210556030e-01 -2.255262732505798340e-01 2.148742377758026123e-01 7.701173424720764160e-02 1.317503452301025391e-01 -1.132015511393547058e-02 2.877752855420112610e-02 -1.879826337099075317e-01 -8.438573777675628662e-02 -2.730679512023925781e-01 -5.734549835324287415e-03 9.079863876104354858e-02 -1.161231920123100281e-01 -4.114533364772796631e-01 2.642771601676940918e-01 -5.649637058377265930e-02 1.304540187120437622e-01 -1.273909360170364380e-01 -2.013170719146728516e-01 1.416422724723815918e-01 1.157398521900177002e-01 2.184761762619018555e-01 -1.083416584879159927e-02 -2.377602607011795044e-01 1.183962374925613403e-01
5.696659907698631287e-02 -1.183471381664276123e-01 -1.596220768988132477e-02 1.195884868502616882e-01 1.012434512376785278e-01 2.198357433080673218e-01 1.263523846864700317e-01 1.102879419922828674e-01 -2.248795181512832642e-01 -3.709405660629272461e-02 8.055197447538375854e-02 1.615012139081954956e-01 7.429438829421997070e-02 -3.194373250007629395e-01 -9.799747914075851440e-02 -1.457980573177337646e-01 -3.006608970463275909e-02 6.809477927163243294e-04 3.191874027252197266e-01 -5.290318280458450317e-02 -4.502674341201782227e-01 -1.380118578672409058e-01 1.337144225835800171e-01 3.195352852344512939e-01 -3.538605868816375732e-01 -1.613298058509826660e-01 -1.683579534292221069e-01 -1.777428947389125824e-02 3.002737835049629211e-02 7.849457324482500553e-05 -2.905012853443622589e-02 1.718810796737670898e-01
7.391326129436492920e-02 -3.239934742450714111e-01 -1.250906437635421753e-01 2.888332493603229523e-02 1.045649051666259766e-01 3.963960409164428711e-01 -2.351588755846023560e-01 3.345797657966613770e-01 4.921851679682731628e-02 2.280753552913665771e-01 -1.130072958767414093e-02 -1.571604311466217041e-01 -5.786985531449317932e-02 -8.946009725332260132e-02 1.172257736325263977e-01 -1.439487487077713013e-01 1.240848079323768616e-01 2.557955384254455566e-01 -1.222622673958539963e-02 6.827835738658905029e-02 -3.455738723278045654e-01 3.827936481684446335e-03 5.676907300949096680e-02 1.110112741589546204e-01 -3.394565880298614502e-01 -8.373384922742843628e-02 -6.679848767817020416e-03 1.173600554466247559e-02 -1.883123070001602173e-02 1.571319401264190674e-01 1.886412650346755981e-01 9.495230019092559814e-02
-1.435409300029277802e-02 -4.072199761867523193e-01 -6.989512592554092407e-02 -3.848806768655776978e-02 -2.640011012554168701e-01 2.323760688304901123e-01 -1.019732132554054260e-01 8.995309472084045410e-02 1.928754895925521851e-01 7.686100155115127563e-02 -1.674347221851348877e-01 -2.252635359764099121e-01 -1.733637899160385132e-01 -4.716455191373825073e-02 1.138273179531097412e-01 -2.760396003723144531e-01 4.565981030464172363e-02 -1.069532483816146851e-01 1.702765822410583496e-01 1.212050113826990128e-02 -2.953688204288482666e-01 -2.209383063018321991e-02 3.678402602672576904e-01 3.558631241321563721e-01 -1.172207593917846680e-01 -1.371429264545440674e-01 3.210045769810676575e-02 -5.653454456478357315e-03 -8.806099742650985718e-02 -5.514602735638618469e-02 -7.265412807464599609e-02 -8.168730884790420532e-03
2.400899864733219147e-02 -3.622552156448364258e-01 -1.125647500157356262e-01 1.535660624504089355e-01 -1.319682747125625610e-01 2.858096659183502197e-01 -2.874422967433929443e-01 -1.004848405718803406e-01 -2.675805613398551941e-02 1.853276342153549194e-01 -1.956334263086318970e-01 -2.933794073760509491e-02 1.309694349765777588e-02 -1.794845312833786011e-01 1.536061018705368042e-01 -2.954827155917882919e-03 1.508762985467910767e-01 -1.890928000211715698e-01 -1.014725565910339355e-01 -6.948745995759963989e-02 -1.261330097913742065e-01 1.315332949161529541e-01 -1.146439090371131897e-01 -2.746670246124267578e-01 -1.927970498800277710e-01 -4.653631448745727539e-01 1.251197457313537598e-01 9.698680788278579712e-02 1.485272049903869629e-01 -2.707207947969436646e-02 -1.035123914480209351e-01 4.679056257009506226e-02
5.196834448724985123e-03 -2.124437540769577026e-01 3.316433727741241455e-01 4.563039913773536682e-02 -1.622744351625442505e-01 7.211637683212757111e-03 -1.637019366025924683e-01 3.574339207261800766e-04 1.787202246487140656e-02 2.480839788913726807e-01 -8.477438241243362427e-02 1.559931486845016479e-01 9.354398399591445923e-02 1.685081571340560913e-01 -3.193474188446998596e-02 -2.544778287410736084e-01 -1.100661456584930420e-01 -1.022684127092361450e-01 7.917077839374542236e-02 -2.673687338829040527e-01 -5.084062218666076660e-01 2.083879858255386353e-01 -1.783049851655960083e-02 6.479915231466293335e-02 -2.666766941547393799e-01 -2.607033029198646545e-02 2.200933098793029785e-01 1.013734862208366394e-01 1.874557882547378540e-01 -1.227435916662216187e-01 -4.791379719972610474e-02 5.929633975028991699e-02
-3.237377852201461792e-02 -2.085611969232559204e-01 2.926613688468933105e-01 -7.657571136951446533e-02 1.583813577890396118e-01 2.894603013992309570e-01 4.218825697898864746e-02 4.381876438856124878e-02 -1.907643675804138184e-01 9.858884662389755249e-02 1.052231118083000183e-01 3.903835639357566833e-02 1.290306635200977325e-02 1.753606796264648438e-01 -3.751926496624946594e-02 -1.583482325077056885e-01 -2.647838741540908813e-02 -8.590653538703918457e-02 1.195557340979576111e-01 -2.985520660877227783e-01 -3.322959840297698975e-01 2.965462803840637207e-01 -1.591972261667251587e-01 2.501308321952819824e-01 -2.086176574230194092e-01 -8.991557359695434570e-02 1.885299384593963623e-01 1.238258369266986847e-02 2.909165620803833008e-01 -3.989411517977714539e-02 -6.074674054980278015e-02 2.454932183027267456e-01
6.606201082468032837e-02 -2.039413601160049438e-01 2.601791322231292725e-01 -1.055533438920974731e-01 1.310451030731201172e-01 1.823154538869857788e-01 -4.262472689151763916e-02 5.249156057834625244e-02 -7.811646908521652222e-02 3.668974936008453369e-01 -3.441550210118293762e-02 -1.320492476224899292e-02 1.362422574311494827e-02 1.490565538406372070e-01 4.383628442883491516e-02 -2.095599025487899780e-01 -6.359188258647918701e-02 1.163272261619567871e-01 1.695498079061508179e-01 -1.821308583021163940e-01 -2.412688583135604858e-01 3.109792768955230713e-01 -3.161423653364181519e-02 2.229216694831848145e-01 -2.364023178815841675e-01 -7.481706887483596802e-02 3.179798722267150879e-01 1.330527812242507935e-01 3.001047968864440918e-01 3.878130391240119934e-02 -7.769769430160522461e-02 2.165671288967132568e-01
6.304591894149780273e-02 -1.630670726299285889e-01 -1.019056513905525208e-01 -5.058979243040084839e-02 1.213951781392097473e-01 4.080093801021575928e-01 -2.935281954705715179e-02 1.805088818073272705e-01 -4.607883747667074203e-03 -1.133041828870773315e-01 3.180584013462066650e-01 -4.752518981695175171e-02 -1.154384762048721313e-01 -1.009578257799148560e-01 -5.971345677971839905e-02 -7.212784141302108765e-02 5.447592958807945251e-02 1.023475900292396545e-01 -4.031299427151679993e-02 -7.875923067331314087e-02 -4.145120680332183838e-01 -6.971952319145202637e-02 5.007986724376678467e-02 4.166154935956001282e-02 -3.648038506507873535e-01 7.383795082569122314e-02 7.028611376881599426e-03 -1.009503304958343506e-01 2.484564334154129028e-01 2.283691912889480591e-01 -2.329217791557312012e-01 2.723338305950164795e-01
7.232829928398132324e-02 -2.525727152824401855e-01 2.588057219982147217e-01 4.320890083909034729e-02 1.705808639526367188e-01 2.333281934261322021e-01 -4.626764729619026184e-02 -7.790539413690567017e-02 -1.003583520650863647e-01 2.222014367580413818e-01 1.214933246374130249e-01 9.995923191308975220e-02 6.284938007593154907e-02 2.787536084651947021e-01 -4.394716396927833557e-02 -2.100903689861297607e-01 6.565546244382858276e-02 5.803305655717849731e-03 2.841340005397796631e-01 -2.712927758693695068e-01 -1.900852769613265991e-01 2.277296781539916992e-01 -9.318985976278781891e-03 1.923455595970153809e-01 -2.250481545925140381e-01 -2.524862624704837799e-02 1.682553291320800781e-01 1.517558246850967407e-01 3.456818163394927979e-01 6.444860249757766724e-02 -8.332655578851699829e-02 2.036859691143035889e-01
-2.971642836928367615e-02 -1.292537152767181396e-01 -1.167119517922401428e-01 -1.549607608467340469e-02 2.133566439151763916e-01 2.707449197769165039e-01 1.848343163728713989e-01 1.070201396942138672e-01 -2.353461384773254395e-01 1.428851783275604248e-01 -1.416766345500946045e-01 8.531589061021804810e-02 -1.534474641084671021e-01 -1.434319838881492615e-02 -7.327196002006530762e-02 3.576751425862312317e-02 7.025242596864700317e-02 -1.377544999122619629e-01 1.912299692630767822e-01 -2.169119268655776978e-01 -4.691253602504730225e-01 -1.254182457923889160e-01 1.778243631124496460e-01 3.984600007534027100e-01 -3.140356540679931641e-01 -1.372392773628234863e-01 1.371108554303646088e-02 -4.606011509895324707e-02 -6.384609639644622803e-02 -3.127619251608848572e-02 1.014494672417640686e-01 4.137708619236946106e-02
-3.361561149358749390e-02 -2.772045731544494629e-01 -2.006958425045013428e-01 1.731980890035629272e-01 1.035068370401859283e-02 3.675628900527954102e-01 -2.880578339099884033e-01 -2.944193256553262472e-04 7.428873330354690552e-02 -1.815344244241714478e-01 2.001951485872268677e-01 -1.375466883182525635e-01 -1.632136255502700806e-01 -1.578299403190612793e-01 -1.750617325305938721e-01 -3.307370245456695557e-01 8.787797391414642334e-02 8.121921867132186890e-02 1.458433866500854492e-01 -1.335256695747375488e-01 -1.250972449779510498e-01 -1.011435985565185547e-01 2.651832699775695801e-01 2.429054379463195801e-01 -9.772473573684692383e-02 -2.247483432292938232e-01 -9.320359677076339722e-02 -1.179557144641876221e-01 -6.970445066690444946e-02 1.012871116399765015e-01 -6.386960297822952271e-02 -1.844675242900848389e-01
1.453938931226730347e-01 -2.233074158430099487e-01 2.808326780796051025e-01 -1.667067967355251312e-02 2.138734310865402222e-01 2.376424223184585571e-01 -2.627769485116004944e-02 2.712769433856010437e-03 3.339903801679611206e-02 2.986899316310882568e-01 1.041919589042663574e-01 6.940986961126327515e-02 1.247441992163658142e-01 1.343137323856353760e-01 1.302407495677471161e-02 -1.589438021183013916e-01 -1.583071947097778320e-01 -4.739524796605110168e-02 2.166729420423507690e-01 -2.518723309040069580e-01 -3.043319284915924072e-01 3.068641722202301025e-01 -1.048517301678657532e-01 7.525262981653213501e-02 -2.273978888988494873e-01 -1.566114276647567749e-01 2.731941938400268555e-01 6.035049632191658020e-02 1.258876323699951172e-01 -1.702488511800765991e-01 -9.860841929912567139e-02 1.780231297016143799e-01
-5.687811598181724548e-02 -1.759710758924484253e-01 3.021220564842224121e-01 -5.617830157279968262e-02 1.217578276991844177e-01 3.038323521614074707e-01 -5.679983273148536682e-02 3.339186310768127441e-01 -2.573206126689910889e-01 1.960224807262420654e-01 1.268880069255828857e-01 -4.472134262323379517e-02 2.876561321318149567e-02 1.373310685157775879e-01 -1.222979947924613953e-01 -2.423533499240875244e-01 1.170369610190391541e-01 -1.019860152155160904e-02 2.363620102405548096e-01 -1.885100901126861572e-01 -2.815324366092681885e-01 1.644831746816635132e-01 8.623173832893371582e-02 9.324993193149566650e-02 2.927969209849834442e-02 -1.746529787778854370e-01 3.409028053283691406e-02 -1.932004690170288086e-01 2.958290278911590576e-01 -5.975215137004852295e-02 -2.092760987579822540e-02 2.106086909770965576e-01
6.425627321004867554e-02 -1.669234484434127808e-01 1.916516423225402832e-01 -1.864780671894550323e-03 -3.263089060783386230e-02 2.541516423225402832e-01 6.609899550676345825e-02 1.928837299346923828e-01 -2.792867422103881836e-01 2.838908731937408447e-01 3.316425904631614685e-02 -1.032293029129505157e-02 3.827494382858276367e-02 1.830660402774810791e-01 -1.141954809427261353e-01 -1.995539516210556030e-01 -2.404400706291198730e-02 1.234674379229545593e-01 3.806734085083007812e-02 -3.108857870101928711e-01 -2.924847900867462158e-01 3.976429104804992676e-01 6.762814521789550781e-02 5.196459125727415085e-03 -8.113737404346466064e-02 -1.965709179639816284e-01 -2.488003671169281006e-02 8.982376754283905029e-02 1.848105788230895996e-01 -1.941676288843154907e-01 -8.647266030311584473e-02 2.845478355884552002e-01
1.554048359394073486e-01 -1.790073215961456299e-01 3.622775673866271973e-01 4.588297381997108459e-02 2.120777666568756104e-01 3.759392201900482178e-01 -4.490264877676963806e-02 2.082280069589614868e-01 -2.948866784572601318e-01 5.094803869724273682e-02 6.583031266927719116e-02 1.065941005945205688e-01 -2.129469765350222588e-03 1.432144790887832642e-01 -1.285580992698669434e-01 -2.764028608798980713e-01 1.855037063360214233e-01 -6.408565491437911987e-02 1.628995537757873535e-01 -2.550617456436157227e-01 -2.668017446994781494e-01 1.747552454471588135e-01 -1.402115225791931152e-01 1.510752737522125244e-01 -4.998940229415893555e-02 3.741370886564254761e-02 -7.512492686510086060e-02 -1.203771028667688370e-02 9.153715521097183228e-02 -9.828345477581024170e-02 -8.399133384227752686e-02 2.257983684539794922e-01
1.045160740613937378e-01 -1.819884330034255981e-01 2.643661107867956161e-03 4.570843279361724854e-02 1.153887957334518433e-01 1.057647392153739929e-01 -6.180893257260322571e-02 -1.607275009155273438e-02 -5.362549796700477600e-02 1.499456316232681274e-01 1.899480223655700684e-01 -5.976543948054313660e-02 -2.889585308730602264e-02 -8.524704724550247192e-02 -1.249617710709571838e-01 -3.626631200313568115e-01 1.080073937773704529e-01 2.774379588663578033e-02 1.150147020816802979e-01 -2.414422482252120972e-02 -5.650442838668823242e-01 2.578232884407043457e-01 -2.132655680179595947e-01 1.713910326361656189e-02 -1.698551774024963379e-01 -2.229570299386978149e-01 -8.306952565908432007e-02 5.635703727602958679e-02 -1.233450993895530701e-01 3.281272351741790771e-01 -1.866914182901382446e-01 2.974006347358226776e-02
-8.460416644811630249e-02 -1.839469373226165771e-01 2.052360586822032928e-02 -1.287856400012969971e-01 1.970161497592926025e-01 -1.416918262839317322e-02 -2.825326919555664062e-01 1.015783250331878662e-01 1.171487793326377869e-01 -1.448102891445159912e-01 8.643093705177307129e-02 4.578522220253944397e-02 8.496336638927459717e-02 -4.646066948771476746e-02 -8.124453574419021606e-02 -2.808277010917663574e-01 1.760744750499725342e-01 1.034750044345855713e-01 3.785015642642974854e-01 -4.507643878459930420e-01 -2.619536407291889191e-02 -2.726673483848571777e-01 -5.954132229089736938e-02 2.627028822898864746e-01 -2.375745922327041626e-01 1.702965945005416870e-01 1.791789382696151733e-01 -6.342806667089462280e-02 3.932044282555580139e-02 -4.987307637929916382e-02 2.489215694367885590e-03 1.112373024225234985e-01
4.952921718358993530e-02 -2.063561677932739258e-01 2.409047484397888184e-01 -6.083804741501808167e-02 1.316710114479064941e-01 2.159810066223144531e-01 6.963946670293807983e-02 6.949299573898315430e-02 -6.098918616771697998e-02 2.659975886344909668e-01 8.900908380746841431e-02 9.971102327108383179e-02 5.204930528998374939e-02 1.583645194768905640e-01 -1.032114773988723755e-01 -8.028928935527801514e-02 -1.481338869780302048e-02 8.618698269128799438e-02 1.914608329534530640e-01 -3.701306581497192383e-01 -3.038651943206787109e-01 2.322011590003967285e-01 1.755904778838157654e-02 1.190318688750267029e-01 -2.910225689411163330e-01 -4.255176708102226257e-02 3.046731650829315186e-01 1.524384170770645142e-01 2.129018306732177734e-01 1.828577183187007904e-02 -1.291268020868301392e-01 2.745969891548156738e-01
5.052891373634338379e-02 -1.431466788053512573e-01 -2.411880530416965485e-02 4.491532593965530396e-02 -4.346127808094024658e-02 1.956519335508346558e-01 2.442548237740993500e-02 4.862756133079528809e-01 -4.331462550908327103e-03 -6.185002252459526062e-02 2.586989104747772217e-01 1.370236277580261230e-01 4.503817483782768250e-02 -2.248012274503707886e-01 2.537967264652252197e-01 -1.579436361789703369e-01 1.281279623508453369e-01 1.178757753223180771e-03 -1.314271800220012665e-02 5.022218078374862671e-02 -3.594487905502319336e-01 -1.971341669559478760e-02 1.553631722927093506e-01 2.130546718835830688e-01 -2.502473592758178711e-01 -2.080551683902740479e-01 4.599171131849288940e-02 -3.138747811317443848e-02 1.424512863159179688e-01 1.528286039829254150e-01 -1.653127819299697876e-01 2.596849501132965088e-01
-3.724179696291685104e-03 -1.677576601505279541e-01 8.025217801332473755e-02 1.562808752059936523e-01 1.542586684226989746e-01 1.611684411764144897e-01 7.448305189609527588e-02 9.029610455036163330e-02 -1.428648978471755981e-01 -9.938364475965499878e-02 8.393869549036026001e-02 -1.068292632699012756e-01 -1.238639056682586670e-01 -1.632608356885612011e-03 -1.976559162139892578e-01 1.531052589416503906e-02 -1.761660277843475342e-01 -4.792314395308494568e-02 2.338636368513107300e-01 -2.776085734367370605e-01 -2.168611288070678711e-01 2.366547435522079468e-01 1.366620324552059174e-02 4.017436802387237549e-01 -1.352177113294601440e-01 -4.465128183364868164e-01 3.125129044055938721e-01 -5.108297243714332581e-02 7.367014884948730469e-02 1.099078059196472168e-01 9.169883280992507935e-02 -2.363821491599082947e-02
1.253488808870315552e-01 -7.772815972566604614e-02 -3.911229074001312256e-01 -1.484683305025100708e-01 1.275740116834640503e-01 2.440568804740905762e-01 -4.767585545778274536e-02 1.363452225923538208e-01 -2.423973232507705688e-01 2.207653373479843140e-01 -2.127761691808700562e-01 -9.439487755298614502e-02 -5.391631647944450378e-02 -1.812000572681427002e-01 1.116882711648941040e-01 -2.514210343360900879e-01 -8.215769380331039429e-02 -1.335847377777099609e-01 1.363012939691543579e-02 -1.592631638050079346e-01 -3.615162968635559082e-01 5.827276781201362610e-02 2.895430624485015869e-01 2.536856532096862793e-01 -2.245080918073654175e-01 -9.968473017215728760e-02 9.619439020752906799e-03 1.105795726180076599e-01 -7.107324153184890747e-02 8.149340003728866577e-02 -3.525565564632415771e-02 -1.240789070725440979e-01
-6.297951191663742065e-02 -2.500869631767272949e-01 3.134393692016601562e-01 -1.010505110025405884e-02 1.608416438102722168e-01 3.096133172512054443e-01 2.476705424487590790e-02 1.640776991844177246e-01 -1.058773100376129150e-01 2.369113117456436157e-01 5.188504979014396667e-02 8.649139106273651123e-02 -1.560683269053697586e-02 1.602849215269088745e-01 -1.423402223736047745e-02 -1.543346196413040161e-01 1.208519786596298218e-01 2.723909728229045868e-02 1.141785606741905212e-01 -2.672498226165771484e-01 -2.155141681432723999e-01 3.360964059829711914e-01 7.236170023679733276e-02 2.202520668506622314e-01 -2.280025035142898560e-01 2.229418791830539703e-02 3.091244399547576904e-01 -1.320646516978740692e-02 2.092480659484863281e-01 -1.572544686496257782e-02 -7.528913766145706177e-02 2.180279046297073364e-01
-3.836636245250701904e-01 -4.973932504653930664e-01 -2.496860921382904053e-01 -8.644771575927734375e-02 1.070391386747360229e-01 2.885736823081970215e-01 -2.293447256088256836e-01 1.007565185427665710e-01 -6.577400863170623779e-02 1.398220509290695190e-01 -1.130703687667846680e-01 -2.046148777008056641e-01 1.627472043037414551e-02 -5.261230841279029846e-02 -6.401797384023666382e-02 -2.587746977806091309e-01 -9.113864041864871979e-03 5.417089536786079407e-02 2.421144954860210419e-02 -1.411831006407737732e-02 -3.100315034389495850e-01 -7.805936038494110107e-03 -2.185876518487930298e-01 -1.228318884968757629e-01 1.099162027239799500e-01 -7.711426913738250732e-02 2.243591286242008209e-02 3.313506022095680237e-02 -1.970238052308559418e-02 -7.847317308187484741e-02 -1.809061616659164429e-01 6.102402508258819580e-02
2.886786758899688721e-01 -2.169304043054580688e-01 -2.974178791046142578e-01 -1.582398116588592529e-01 -6.432676222175359726e-03 2.808450460433959961e-01 -7.506622374057769775e-02 -1.297760941088199615e-02 -2.810147963464260101e-02 1.205396950244903564e-01 -1.335770189762115479e-01 2.821745872497558594e-01 -1.582861319184303284e-02 -1.833486557006835938e-01 -1.369270961731672287e-02 -3.789182901382446289e-01 -2.191689908504486084e-01 5.281394347548484802e-03 1.325457692146301270e-01 -2.346191704273223877e-01 -1.082452833652496338e-01 1.371950507164001465e-01 2.875875122845172882e-02 2.890796661376953125e-01 -2.040867656469345093e-01 -1.630828529596328735e-01 -1.398117560893297195e-02 -1.360477954149246216e-01 6.507463753223419189e-02 -1.940414309501647949e-01 6.933150440454483032e-02 1.082342118024826050e-01
1.543636023998260498e-01 -4.953329265117645264e-02 -7.896807044744491577e-02 -6.971320509910583496e-02 9.415874630212783813e-02 2.952099144458770752e-01 1.618253737688064575e-01 1.869541555643081665e-01 -3.182099387049674988e-02 4.611277580261230469e-01 1.808544546365737915e-01 9.572695707902312279e-04 -6.834226846694946289e-02 -2.065240591764450073e-01 2.649773657321929932e-01 -4.467467661015689373e-04 1.777421683073043823e-01 6.668748706579208374e-02 8.916796743869781494e-02 -2.711498439311981201e-01 -3.440630733966827393e-01 1.205039098858833313e-01 1.296332925558090210e-01 -1.563442288897931576e-03 -3.385780751705169678e-02 -8.582313358783721924e-02 -1.102841347455978394e-01 6.050105392932891846e-02 -5.858182534575462341e-02 1.861166208982467651e-01 -3.229864537715911865e-01 -8.732070773839950562e-02
2.483812421560287476e-01 -1.991688758134841919e-01 -1.822490394115447998e-01 -1.327794194221496582e-01 -3.554161638021469116e-02 4.869809150695800781e-01 -4.501787945628166199e-02 2.700083144009113312e-02 -4.525010287761688232e-02 3.478751285001635551e-03 -1.603377759456634521e-01 2.522803246974945068e-01 -7.467775791883468628e-02 -1.118143424391746521e-01 2.430368959903717041e-02 -3.534171283245086670e-01 -1.418357193470001221e-01 -1.945826858282089233e-01 1.284132599830627441e-01 -1.090802103281021118e-01 -1.954699307680130005e-01 -4.265766218304634094e-02 -8.523614704608917236e-02 2.249137759208679199e-01 -2.092394381761550903e-01 -1.081560850143432617e-01 5.059459805488586426e-02 -4.386387765407562256e-02 1.550969332456588745e-01 -3.149776756763458252e-01 -1.255889236927032471e-02 6.327152252197265625e-02
8.905942738056182861e-02 -1.201423257589340210e-01 2.470836341381072998e-01 -3.396717598661780357e-03 8.732983469963073730e-02 2.673964798450469971e-01 -2.859784364700317383e-01 -1.493654996156692505e-01 -1.227859929203987122e-01 4.048975110054016113e-01 2.197458744049072266e-01 1.703051477670669556e-01 1.360891386866569519e-02 1.333191990852355957e-02 -1.439042482525110245e-02 -1.709226667881011963e-01 -3.381562978029251099e-02 -6.690706126391887665e-03 1.081384047865867615e-01 -2.244464457035064697e-01 -4.546517133712768555e-01 5.846148729324340820e-02 -7.169383019208908081e-02 1.318479776382446289e-01 6.964171677827835083e-02 -1.114378217607736588e-02 3.060701191425323486e-01 2.498324774205684662e-02 8.247764781117439270e-03 -9.134765714406967163e-03 -2.260563075542449951e-01 -2.859638445079326630e-02
-9.800871834158897400e-03 -5.786543712019920349e-02 -2.830225229263305664e-01 -1.448006778955459595e-01 3.957599774003028870e-02 9.050403535366058350e-02 1.356524764560163021e-03 2.874695062637329102e-01 2.556882426142692566e-02 5.666974559426307678e-02 -6.688043475151062012e-02 -1.817696243524551392e-01 2.215095423161983490e-02 -1.051419451832771301e-01 -3.517184406518936157e-02 -4.402082264423370361e-01 5.414236336946487427e-02 3.097645565867424011e-02 4.567582160234451294e-02 -1.245418339967727661e-01 -3.491529524326324463e-01 2.433606237173080444e-01 4.500894621014595032e-02 -2.698684856295585632e-02 1.450202912092208862e-01 -8.491276949644088745e-02 3.065831363201141357e-01 -1.737278252840042114e-01 2.633787877857685089e-02 1.114084273576736450e-01 -1.570010930299758911e-01 3.994996249675750732e-01
9.500608593225479126e-02 -3.012199699878692627e-01 4.083469510078430176e-01 4.143901169300079346e-02 -1.407302636653184891e-02 1.097102984786033630e-01 -1.753609813749790192e-02 1.622394323348999023e-01 -2.348638474941253662e-01 9.127703309059143066e-02 2.542459405958652496e-02 -1.220955923199653625e-01 6.373883783817291260e-02 1.207911744713783264e-01 -1.576409190893173218e-01 -2.025215178728103638e-01 -1.930618733167648315e-01 -1.779613345861434937e-01 1.581301242113113403e-01 -4.015847444534301758e-01 -2.291775345802307129e-01 2.415243387222290039e-01 1.541793812066316605e-02 2.068169116973876953e-01 -2.830395475029945374e-03 -9.545905143022537231e-02 1.385200172662734985e-01 9.341473877429962158e-02 1.203956976532936096e-01 -7.766702771186828613e-02 -7.072804123163223267e-02 2.402026355266571045e-01
-1.338896453380584717e-01 -2.130215764045715332e-01 -1.228027567267417908e-01 -1.373624056577682495e-01 6.465166062116622925e-02 2.054971009492874146e-01 1.292937099933624268e-01 8.027696609497070312e-02 -2.866188287734985352e-01 1.923078671097755432e-02 -1.070104613900184631e-01 9.812092036008834839e-02 1.296704858541488647e-01 -7.003022730350494385e-02 -1.326598078012466431e-01 -2.630901038646697998e-01 -1.892745681107044220e-02 -1.654302328824996948e-01 4.685096740722656250e-01 -1.276100873947143555e-01 -3.136639893054962158e-01 -1.781579256057739258e-01 7.834661751985549927e-02 1.758633852005004883e-01 -3.681036531925201416e-01 -1.438423097133636475e-01 -4.155565798282623291e-02 1.220115181058645248e-02 5.351557210087776184e-02 -1.036411449313163757e-01 8.714711666107177734e-02 -1.052336767315864563e-01
-1.512186825275421143e-01 -6.968082487583160400e-02 -6.872741878032684326e-02 1.219205558300018311e-01 2.129185758531093597e-02 2.939347624778747559e-01 -2.527308166027069092e-01 2.956303060054779053e-01 -2.514801025390625000e-01 1.673177927732467651e-01 2.256123870611190796e-01 -6.286434829235076904e-02 -4.380162060260772705e-02 -3.175933286547660828e-02 1.687932759523391724e-01 -2.764559090137481689e-01 9.865017235279083252e-02 6.555837392807006836e-02 -1.436499208211898804e-01 -1.445674300193786621e-01 -2.305500060319900513e-01 -3.612162172794342041e-02 -7.385131716728210449e-02 3.187458962202072144e-02 -2.078563868999481201e-01 -6.240841746330261230e-02 2.235937491059303284e-02 -2.878121435642242432e-01 1.286637485027313232e-01 4.004915058612823486e-01 -1.520692408084869385e-01 1.167527884244918823e-01
4.259899258613586426e-02 -7.341442257165908813e-02 -5.604450777173042297e-02 -1.316535621881484985e-01 -4.381326027214527130e-03 2.112799435853958130e-01 -6.495131552219390869e-02 -1.130547747015953064e-01 -2.890759408473968506e-01 2.501899600028991699e-01 -1.377898305654525757e-01 -1.648518629372119904e-02 -6.887753307819366455e-02 -2.251384705305099487e-01 -3.459490835666656494e-01 -1.155640110373497009e-01 7.138284295797348022e-02 2.099802047014236450e-01 -2.979059703648090363e-02 -1.333440840244293213e-01 -2.134680300951004028e-01 1.423408538103103638e-01 7.424722611904144287e-02 3.721812963485717773e-01 6.512583792209625244e-02 -1.525636669248342514e-02 1.137767657637596130e-01 -6.680400669574737549e-02 1.664612889289855957e-01 4.174523055553436279e-01 -2.338893115520477295e-01 2.236646227538585663e-02
6.208298727869987488e-02 -5.213546566665172577e-03 -2.457629144191741943e-01 -8.905681967735290527e-02 1.959079504013061523e-01 2.811194397509098053e-02 2.969363331794738770e-02 1.347827166318893433e-01 -1.010895147919654846e-01 3.765442073345184326e-01 1.729767173528671265e-01 -4.893002659082412720e-02 -2.256140708923339844e-01 4.756922647356987000e-02 6.614125519990921021e-02 -8.816666901111602783e-02 2.306650578975677490e-02 -1.213375777006149292e-01 8.530759811401367188e-02 -2.755878865718841553e-01 -2.440671175718307495e-01 -2.055822163820266724e-01 -9.410350024700164795e-02 2.920289933681488037e-01 -3.985705077648162842e-01 -2.866308689117431641e-01 -4.674089723266661167e-04 -7.162667810916900635e-02 7.898121140897274017e-03 -9.896965324878692627e-02 2.504425644874572754e-01 8.223263174295425415e-02
-1.247664839029312134e-01 3.598131611943244934e-02 -1.078589037060737610e-01 -1.072782799601554871e-01 2.379135936498641968e-01 7.005545496940612793e-02 4.524706676602363586e-02 1.365050226449966431e-01 -3.051179051399230957e-01 1.926768869161605835e-01 -7.824364304542541504e-02 1.592578142881393433e-01 -1.833955645561218262e-01 -1.166590750217437744e-01 -8.553294837474822998e-02 -8.174182474613189697e-02 1.081005111336708069e-01 -8.582166582345962524e-02 1.252995133399963379e-01 -2.218823879957199097e-01 -4.160926342010498047e-01 -5.089562013745307922e-02 1.715946593321859837e-03 3.993384540081024170e-01 -3.171302676200866699e-01 -2.283251732587814331e-01 -1.187532842159271240e-01 -1.498391758650541306e-02 -6.758516281843185425e-02 -2.463512122631072998e-01 5.527695268392562866e-02 -1.827904582023620605e-02
-1.997093409299850464e-01 -4.702320694923400879e-01 -3.736087679862976074e-01 -5.718412995338439941e-02 -1.712651550769805908e-01 -8.274798281490802765e-03 1.839334815740585327e-01 1.901952624320983887e-01 -3.526660799980163574e-01 3.193182349205017090e-01 -4.740068316459655762e-02 4.350949823856353760e-02 4.155652597546577454e-02 -1.211473867297172546e-01 -1.459925808012485504e-02 1.527686603367328644e-02 9.609534591436386108e-02 -4.135169088840484619e-02 -5.820165947079658508e-02 -4.500374570488929749e-02 -1.826328784227371216e-01 2.117813937366008759e-02 -7.588277012109756470e-02 1.288734823465347290e-01 -1.040840893983840942e-01 -2.257016152143478394e-01 3.679428622126579285e-02 -7.572241872549057007e-02 -2.026452422142028809e-01 1.569459289312362671e-01 -1.425764560699462891e-01 1.483118832111358643e-01
1.376197636127471924e-01 -2.097989022731781006e-01 -9.062221646308898926e-02 -8.583467453718185425e-02 7.066925615072250366e-02 -2.460387051105499268e-01 4.366293922066688538e-02 -5.099966377019882202e-02 -2.141486555337905884e-01 8.903720229864120483e-02 -9.100912511348724365e-02 -1.936049312353134155e-01 -1.740947738289833069e-02 -2.596125304698944092e-01 2.191461436450481415e-02 -2.042722105979919434e-01 3.060331046581268311e-01 -2.894783914089202881e-01 1.297126263380050659e-01 -1.438747495412826538e-01 -2.046893835067749023e-01 -6.352020800113677979e-02 -1.222722753882408142e-01 2.485442459583282471e-01 -3.258574306964874268e-01 -6.360025703907012939e-02 3.846755484119057655e-03 -3.000412695109844208e-02 6.663608551025390625e-02 -2.763938605785369873e-01 9.020016342401504517e-02 3.228267431259155273e-01
-4.907834157347679138e-02 -1.443220973014831543e-01 -2.393651306629180908e-01 -4.347296059131622314e-02 1.360063850879669189e-01 7.343330234289169312e-02 -1.642643362283706665e-01 2.579915225505828857e-01 -2.060410380363464355e-01 8.142035454511642456e-02 1.124976128339767456e-01 -1.968794316053390503e-01 1.137745380401611328e-02 2.481835484504699707e-01 -2.559111416339874268e-01 -1.471000015735626221e-01 1.994875669479370117e-01 -1.740587353706359863e-01 -5.787624791264533997e-02 -2.462430298328399658e-01 -4.506825506687164307e-01 1.010288223624229431e-01 -2.037256360054016113e-01 9.752389788627624512e-02 -3.901660814881324768e-02 -9.830230474472045898e-02 -5.200317129492759705e-02 -1.795894205570220947e-01 1.657764017581939697e-01 -1.643893271684646606e-01 1.689062565565109253e-01 1.523170918226242065e-01
3.497961536049842834e-02 -1.891382932662963867e-01 1.477909684181213379e-01 1.629345118999481201e-01 1.240448430180549622e-01 2.919739782810211182e-01 -3.913611546158790588e-02 2.118616402149200439e-01 -4.114356040954589844e-01 6.685381382703781128e-02 5.158539488911628723e-02 2.930690944194793701e-01 -3.644227609038352966e-02 1.681922972202301025e-01 -6.656094640493392944e-02 -7.901563495397567749e-02 1.339270025491714478e-01 -7.620674371719360352e-02 5.671404302120208740e-02 -3.324339389801025391e-01 -3.166201412677764893e-01 1.249566599726676941e-01 -9.904412925243377686e-02 1.116577237844467163e-01 -1.690508984029293060e-02 -9.932798147201538086e-02 -2.227142266929149628e-02 -8.261208236217498779e-02 2.313925325870513916e-01 6.807694584131240845e-02 -1.311252862215042114e-01 3.106685578823089600e-01
1.441994588822126389e-02 -1.479427218437194824e-01 3.587809503078460693e-01 -8.881468325853347778e-02 8.137515932321548462e-02 3.339058160781860352e-01 -7.956000417470932007e-02 3.356346487998962402e-01 -2.111071497201919556e-01 1.178674250841140747e-01 2.023961767554283142e-02 7.713366299867630005e-02 8.356826752424240112e-02 1.999070942401885986e-01 -1.252762526273727417e-01 -1.855191439390182495e-01 1.001814231276512146e-01 -1.192955374717712402e-01 4.209826141595840454e-02 -3.235881626605987549e-01 -2.221370488405227661e-01 1.786896735429763794e-01 1.364115625619888306e-01 1.200122982263565063e-01 -9.593193978071212769e-02 -5.826392024755477905e-02 -5.887214839458465576e-02 -3.048167005181312561e-02 1.900141090154647827e-01 -1.423533707857131958e-01 -2.496917843818664551e-01 2.481485754251480103e-01
-6.049294024705886841e-02 -3.939026594161987305e-01 1.184157375246286392e-02 -1.931164995767176151e-03 2.494638040661811829e-02 2.032888680696487427e-01 7.729645818471908569e-02 7.573723047971725464e-02 -1.916383206844329834e-01 1.607815325260162354e-01 3.240731358528137207e-02 2.741396725177764893e-01 -1.355617195367813110e-01 -2.438587695360183716e-01 -1.822907477617263794e-01 -6.742997467517852783e-02 1.767216920852661133e-01 -5.377702787518501282e-02 -1.203601900488138199e-02 -7.295616716146469116e-02 -3.742277324199676514e-01 -1.054316479712724686e-02 5.587754026055335999e-02 1.334460973739624023e-01 -2.255379855632781982e-01 -2.715104520320892334e-01 -3.628308773040771484e-01 -1.226800456643104553e-01 -1.025725901126861572e-01 1.255444139242172241e-01 2.219749428331851959e-02 1.850494295358657837e-01
1.762689501047134399e-01 -1.697151511907577515e-01 -1.387403905391693115e-01 -2.278201133012771606e-01 3.121702186763286591e-02 1.643647402524948120e-01 -2.066468819975852966e-02 1.740059852600097656e-01 -2.102182954549789429e-01 2.091282159090042114e-01 -2.155895084142684937e-01 3.529205620288848877e-01 -2.850938588380813599e-02 -1.833632588386535645e-01 4.405216500163078308e-02 -1.322422772645950317e-01 1.346970200538635254e-01 4.745797812938690186e-02 2.338210046291351318e-01 -8.051593601703643799e-02 -2.230022549629211426e-01 -1.192360147833824158e-01 1.802673488855361938e-01 2.031712830066680908e-01 -1.636335253715515137e-01 -2.815439105033874512e-01 2.069316953420639038e-01 8.330140262842178345e-02 1.655472517013549805e-01 -2.000225931406021118e-01 5.529165267944335938e-02 2.278388291597366333e-01
-1.588365808129310608e-02 -8.722151815891265869e-02 -3.649453222751617432e-01 -2.031595557928085327e-01 4.001225531101226807e-02 2.306263744831085205e-01 4.146342352032661438e-02 -1.505365520715713501e-01 -1.744766384363174438e-01 3.221403658390045166e-01 -5.397370457649230957e-02 -6.318014860153198242e-02 2.824807725846767426e-02 -1.286877393722534180e-01 8.677396178245544434e-02 -2.703957259654998779e-01 -9.312129020690917969e-02 -2.238254696130752563e-01 1.854580454528331757e-02 -2.613742351531982422e-01 -1.438460797071456909e-01 1.560912579298019409e-01 3.407444655895233154e-01 2.259796410799026489e-01 -2.952497005462646484e-01 -1.583534479141235352e-01 -1.577011942863464355e-01 5.222204700112342834e-02 1.063478514552116394e-01 -1.517757214605808258e-02 9.060114622116088867e-02 -1.159438397735357285e-02
-8.384227007627487183e-02 -3.053688406944274902e-01 -1.578148156404495239e-01 -5.908477306365966797e-02 2.293852567672729492e-01 2.561971247196197510e-01 -1.027629822492599487e-01 2.124258279800415039e-01 1.325852274894714355e-01 7.644072920083999634e-02 2.349900454282760620e-01 1.421373635530471802e-01 1.704855635762214661e-02 1.624388545751571655e-01 3.851864859461784363e-02 -1.295376420021057129e-01 1.323247998952865601e-01 -1.191033646464347839e-01 1.402644664049148560e-01 -2.251304388046264648e-01 -1.617340892553329468e-01 3.208090960979461670e-01 -4.474195092916488647e-02 -9.158127754926681519e-02 -3.120347559452056885e-01 1.060114651918411255e-01 2.442492544651031494e-02 1.399252116680145264e-01 2.279080748558044434e-01 -1.328734122216701508e-02 -2.228721082210540771e-01 2.854983508586883545e-01
2.769370675086975098e-01 -1.702194213867187500e-01 -1.709720790386199951e-01 2.665086686611175537e-01 -2.606057189404964447e-02 1.885115951299667358e-01 -7.757684588432312012e-02 2.251019179821014404e-01 1.755796559154987335e-02 2.175528705120086670e-01 2.905504703521728516e-01 -4.221137985587120056e-02 7.484646141529083252e-02 -1.062137633562088013e-01 6.061908230185508728e-02 -2.193484604358673096e-01 -4.402332380414009094e-02 -5.988844111561775208e-02 -1.001936569809913635e-01 -9.100005030632019043e-02 -2.379187345504760742e-01 1.441820263862609863e-01 -4.261478036642074585e-02 8.517994731664657593e-02 -2.113151550292968750e-01 -3.381562232971191406e-01 1.577843129634857178e-01 1.925488412380218506e-01 -1.064390465617179871e-01 4.191123321652412415e-02 -3.595436513423919678e-01 1.581622213125228882e-01
5.294428393244743347e-02 -4.276756569743156433e-02 -2.367077767848968506e-01 2.085464596748352051e-01 -1.532673984766006470e-01 4.346534237265586853e-02 4.234532266855239868e-02 1.084921732544898987e-01 -2.449225783348083496e-01 7.033646851778030396e-02 7.070033345371484756e-03 -1.776149421930313110e-01 -1.914638727903366089e-01 -1.640207320451736450e-01 -1.865268349647521973e-01 -1.705465614795684814e-01 2.765806317329406738e-01 -2.327245287597179413e-02 3.697216510772705078e-01 -2.519569694995880127e-01 -2.927416563034057617e-01 9.030854701995849609e-02 -2.254503779113292694e-02 2.358898520469665527e-01 -6.140854582190513611e-02 -1.563920676708221436e-01 -4.229495301842689514e-02 -1.204988509416580200e-01 5.954076070338487625e-03 3.062338829040527344e-01 -2.032687366008758545e-01 -1.613664478063583374e-01
-2.006272375583648682e-01 -3.151119649410247803e-01 -2.659660875797271729e-01 1.198001727461814880e-01 2.986707724630832672e-02 2.449054569005966187e-01 1.175871267914772034e-01 5.155132338404655457e-02 -1.099555790424346924e-01 1.716400384902954102e-01 -8.766995370388031006e-02 2.280039638280868530e-01 -3.175500035285949707e-02 -2.057128399610519409e-01 4.653057828545570374e-02 -1.521802991628646851e-01 -1.955525949597358704e-02 -2.994230762124061584e-02 3.021683096885681152e-01 -2.916365861892700195e-01 1.074258461594581604e-01 -9.481866657733917236e-02 1.208989415317773819e-02 1.690261662006378174e-01 -3.346751034259796143e-01 -2.840945422649383545e-01 -6.691299378871917725e-02 5.909508839249610901e-02 -1.716131567955017090e-01 1.986511796712875366e-01 7.616502046585083008e-02 1.607823222875595093e-01
-8.782356977462768555e-02 -1.115766093134880066e-01 -1.821982264518737793e-01 1.396216750144958496e-01 1.885838806629180908e-01 1.416580528020858765e-01 -1.870667748153209686e-02 1.869399696588516235e-01 -1.708210259675979614e-01 5.441164970397949219e-02 2.633442878723144531e-01 -3.459405526518821716e-02 -1.694144308567047119e-01 4.995843023061752319e-02 2.780786454677581787e-01 -3.394199311733245850e-01 -3.806903213262557983e-02 1.237969920039176941e-01 -7.989873737096786499e-02 -1.544953435659408569e-01 -8.755298703908920288e-02 1.862305589020252228e-02 -1.461534574627876282e-02 1.573729515075683594e-01 -3.143661320209503174e-01 -1.550386250019073486e-01 -3.695741668343544006e-02 -1.853654831647872925e-01 4.685395210981369019e-02 4.617734849452972412e-01 -1.487247943878173828e-01 1.834222227334976196e-01
-3.361690044403076172e-02 -2.057829797267913818e-01 -3.123037517070770264e-02 -2.297972887754440308e-01 -2.963335514068603516e-01 1.154408901929855347e-01 -7.865171134471893311e-02 1.602259725332260132e-01 -6.714060902595520020e-02 4.024447128176689148e-02 4.666645452380180359e-02 -7.306452840566635132e-02 5.388702452182769775e-02 4.973877221345901489e-03 -1.100372001528739929e-01 -3.070476651191711426e-01 -2.611351013183593750e-01 -8.696005493402481079e-02 1.145560741424560547e-01 -1.240798085927963257e-01 -1.494502425193786621e-01 -4.763912409543991089e-02 -1.056686267256736755e-01 3.269029855728149414e-01 -2.063338011503219604e-01 -3.485224843025207520e-01 -3.074213862419128418e-01 -3.878358006477355957e-02 2.263555536046624184e-03 1.248378958553075790e-02 1.679946780204772949e-01 3.338237404823303223e-01
9.399295598268508911e-02 -1.652108579874038696e-01 3.519437089562416077e-02 7.375838607549667358e-02 4.163269102573394775e-01 2.600720524787902832e-01 -4.536060988903045654e-02 3.583995997905731201e-01 1.705198287963867188e-01 2.891836166381835938e-01 -6.849984824657440186e-02 1.982731372117996216e-01 -3.699959069490432739e-02 -3.687242045998573303e-02 -1.664286404848098755e-01 -4.163940250873565674e-01 2.544842958450317383e-01 -1.622739136219024658e-01 9.601733088493347168e-02 -1.762655675411224365e-01 6.668279320001602173e-02 7.674787938594818115e-02 -5.945814400911331177e-02 1.338515281677246094e-01 -8.068922907114028931e-02 -4.593508690595626831e-02 -4.550880938768386841e-02 4.859894886612892151e-02 -7.772607356309890747e-02 1.679482012987136841e-01 -8.212997019290924072e-02 -8.932741731405258179e-02
-2.206794172525405884e-01 -2.527346611022949219e-01 1.123553216457366943e-01 2.425496280193328857e-01 4.620217252522706985e-03 1.250236779451370239e-01 -9.083484113216400146e-02 5.306614562869071960e-02 -1.474699527025222778e-01 -8.611117303371429443e-02 -8.593450486660003662e-02 -2.310005575418472290e-01 2.179994247853755951e-02 1.550880670547485352e-01 4.600260406732559204e-02 -9.705833159387111664e-03 -1.198536157608032227e-01 -1.276137977838516235e-01 1.092797592282295227e-01 -2.717322111129760742e-01 -3.842093646526336670e-01 3.018713593482971191e-01 -2.799921110272407532e-02 7.941699028015136719e-02 -2.232612520456314087e-01 -4.654251337051391602e-01 -2.660904778167605400e-03 1.005110889673233032e-01 1.057277098298072815e-01 8.179792761802673340e-02 -1.429193560034036636e-02 1.252685785293579102e-01
-1.847284436225891113e-01 -2.186418622732162476e-01 -2.519937418401241302e-02 2.159373313188552856e-01 7.592266798019409180e-02 2.608827352523803711e-01 -1.313637346029281616e-01 -1.372487246990203857e-01 -2.076678872108459473e-01 2.257914990186691284e-01 -2.542556524276733398e-01 -2.351720351725816727e-03 3.460014611482620239e-02 -3.335049375891685486e-02 -9.218499064445495605e-02 -1.716542094945907593e-01 1.613491177558898926e-01 -5.715043470263481140e-02 -1.516939252614974976e-01 -2.699165232479572296e-02 -3.045283854007720947e-01 1.605284065008163452e-01 -1.449089646339416504e-01 4.076935052871704102e-01 6.903854757547378540e-02 -1.555414199829101562e-01 1.665658317506313324e-02 1.678671687841415405e-01 8.089413493871688843e-02 2.859404385089874268e-01 -2.218573242425918579e-01 9.031125158071517944e-02
-1.788704283535480499e-02 -2.771143019199371338e-01 3.099557161331176758e-01 4.437931999564170837e-02 8.768951147794723511e-02 1.689652651548385620e-01 -4.913513362407684326e-02 8.440823107957839966e-02 -7.161927968263626099e-02 2.608363628387451172e-01 6.575546413660049438e-02 5.326757580041885376e-02 -1.054420471191406250e-01 1.928046941757202148e-01 -1.660923007875680923e-03 -1.906888782978057861e-01 7.492773979902267456e-02 7.588576525449752808e-02 1.750164628028869629e-01 -1.973659545183181763e-01 -1.486664265394210815e-01 3.619966208934783936e-01 1.539714448153972626e-02 2.317161560058593750e-01 -2.536420226097106934e-01 -1.370341032743453979e-01 3.307576775550842285e-01 1.147590279579162598e-01 2.591676414012908936e-01 -5.994606390595436096e-02 -2.761786244809627533e-02 2.210174351930618286e-01
1.120722517371177673e-01 -4.054346978664398193e-01 -1.136978715658187866e-01 -1.896840482950210571e-01 -1.427524685859680176e-01 1.598048955202102661e-01 -1.579125672578811646e-01 8.712515980005264282e-02 -1.744833886623382568e-01 7.277613878250122070e-02 -6.189686805009841919e-02 3.105709850788116455e-01 1.241647824645042419e-01 -5.488438531756401062e-02 -1.959995180368423462e-01 -2.152337431907653809e-01 -7.334263622760772705e-02 -5.866666883230209351e-02 9.709551185369491577e-02 -3.890402615070343018e-01 -1.801771521568298340e-01 1.270031929016113281e-01 1.473556756973266602e-01 2.881536483764648438e-01 -1.893449723720550537e-01 2.616055682301521301e-02 1.033066306263208389e-02 6.237243860960006714e-02 -2.622733414173126221e-01 -8.227165043354034424e-02 5.935636535286903381e-02 1.181643158197402954e-01
-3.825509687885642052e-03 -2.292517423629760742e-01 2.126601040363311768e-01 -1.730482280254364014e-02 1.168768554925918579e-01 3.507335186004638672e-01 -2.351233735680580139e-02 2.505630552768707275e-01 -3.120409548282623291e-01 1.830076277256011963e-01 -1.862672716379165649e-02 4.076628014445304871e-02 -4.100210219621658325e-02 1.576747149229049683e-01 -3.685415908694267273e-02 -2.776398360729217529e-01 1.882039476186037064e-03 1.236846596002578735e-01 1.894295029342174530e-02 -2.171358615159988403e-01 -2.736291587352752686e-01 2.616518139839172363e-01 9.227836132049560547e-02 1.449785083532333374e-01 1.132612489163875580e-02 -2.236251980066299438e-01 1.332425475120544434e-01 -6.997497379779815674e-02 3.296916186809539795e-01 1.867933943867683411e-02 -5.151978507637977600e-02 2.094715088605880737e-01
-1.353483088314533234e-02 -1.173773929476737976e-01 -6.335527449846267700e-02 -7.861638069152832031e-02 -3.537015581969171762e-04 9.114778786897659302e-02 4.698628187179565430e-02 1.940272748470306396e-01 -5.436621233820915222e-02 2.172996550798416138e-01 9.638217091560363770e-02 4.910592362284660339e-02 -2.997074425220489502e-01 -1.144162118434906006e-01 -1.167558431625366211e-01 -2.021799236536026001e-02 -9.760117158293724060e-03 2.077518254518508911e-01 2.038932889699935913e-01 -1.458047926425933838e-01 -3.368708491325378418e-01 1.586669310927391052e-02 1.275448352098464966e-01 2.152946889400482178e-01 -3.806760907173156738e-01 -3.734785318374633789e-01 -1.881390661001205444e-01 3.165920078754425049e-02 -2.048837766051292419e-02 9.496959298849105835e-02 8.964381366968154907e-02 3.579603135585784912e-01
-2.797539532184600830e-01 -1.961140036582946777e-01 -1.213873997330665588e-01 5.162153393030166626e-02 2.471335381269454956e-01 9.775698184967041016e-02 -5.038728564977645874e-02 4.304066598415374756e-01 1.892251078970730305e-03 2.502941489219665527e-01 5.409933999180793762e-02 -2.958646602928638458e-02 -1.149891242384910583e-01 1.939316838979721069e-02 -3.098544180393218994e-01 -1.857397854328155518e-01 1.268940120935440063e-01 -1.532640010118484497e-01 -1.346917897462844849e-01 -1.721630990505218506e-01 -2.582163512706756592e-01 2.117712981998920441e-02 -9.963449090719223022e-02 7.605346292257308960e-02 -1.603168062865734100e-02 3.890638425946235657e-02 1.260905340313911438e-02 -1.812535375356674194e-01 2.660074830055236816e-01 2.447313666343688965e-01 -1.795959174633026123e-01 1.702841967344284058e-01
-1.242284923791885376e-01 -5.029653012752532959e-02 -2.509290277957916260e-01 5.768108367919921875e-02 -1.939701139926910400e-01 2.205710262060165405e-01 -6.601735949516296387e-02 1.683432161808013916e-01 -2.410621792078018188e-01 1.220454052090644836e-01 2.411767989397048950e-01 1.747243404388427734e-01 1.212039068341255188e-01 -1.917410828173160553e-02 -2.034116238355636597e-01 -1.952056139707565308e-01 -7.066427171230316162e-02 -4.734018817543983459e-02 8.059646189212799072e-02 -2.352265864610671997e-01 -1.212654635310173035e-01 -2.495671957731246948e-01 1.744001060724258423e-01 3.864703476428985596e-01 -2.286559194326400757e-01 -2.662859857082366943e-01 -5.144991353154182434e-02 6.731383036822080612e-03 2.010260671377182007e-01 -8.442981541156768799e-02 -3.158842399716377258e-02 -2.007075846195220947e-01
-1.087990961968898773e-02 -3.472613394260406494e-01 -1.795477420091629028e-01 1.922700554132461548e-01 -3.078525885939598083e-02 2.105671614408493042e-01 -7.266595214605331421e-02 -2.105236202478408813e-01 -9.128948301076889038e-02 5.291860178112983704e-02 1.983349025249481201e-01 -6.200297921895980835e-02 -1.444189995527267456e-01 -3.355375677347183228e-02 -1.205345988273620605e-01 -4.118659198284149170e-01 -3.749927133321762085e-02 -3.941212967038154602e-02 1.857376396656036377e-01 -2.799332886934280396e-02 -2.805828750133514404e-01 1.339615583419799805e-01 -2.422927916049957275e-01 -2.994503267109394073e-02 -5.325530469417572021e-02 -3.126228153705596924e-01 -5.684369429945945740e-02 2.619810402393341064e-01 -4.523865878582000732e-02 7.584872096776962280e-02 -2.196671068668365479e-01 -1.781426370143890381e-01
2.315990813076496124e-02 -2.670252881944179535e-02 -1.886912584304809570e-01 -1.662982702255249023e-01 -7.349570840597152710e-02 3.553220033645629883e-01 1.338348984718322754e-01 3.998199477791786194e-03 -3.374129235744476318e-01 3.316434025764465332e-01 1.104326732456684113e-02 -7.003833074122667313e-03 -1.306713521480560303e-01 -2.717798352241516113e-01 7.294347882270812988e-02 -1.953976154327392578e-01 -1.988052278757095337e-01 -2.422153651714324951e-01 -3.677925467491149902e-02 -8.651889115571975708e-02 -2.664251625537872314e-01 5.487767606973648071e-02 1.520970761775970459e-01 1.493477076292037964e-01 -2.356983572244644165e-01 -1.772628128528594971e-01 -1.347501575946807861e-01 7.198348641395568848e-02 9.460695087909698486e-03 1.571946293115615845e-01 -1.634788066148757935e-01 -1.978879570960998535e-01
-9.603448212146759033e-02 -2.883058488368988037e-01 -3.940032795071601868e-02 1.238037273287773132e-01 1.110567301511764526e-01 -1.163283884525299072e-01 -3.599591851234436035e-01 1.933474689722061157e-01 -7.327315956354141235e-02 1.471741050481796265e-01 -1.555820107460021973e-01 -7.285833358764648438e-02 2.193821519613265991e-01 1.276146322488784790e-01 4.603206366300582886e-02 -3.274612724781036377e-01 1.429946720600128174e-01 3.989232331514358521e-02 9.723118506371974945e-03 -2.651519775390625000e-01 -2.972818538546562195e-02 -8.328796178102493286e-02 -1.085534840822219849e-01 -6.907799839973449707e-02 -3.516699671745300293e-01 3.392527997493743896e-02 -3.595478460192680359e-02 -1.146923601627349854e-01 -4.294501245021820068e-02 -2.068504244089126587e-01 -1.649421453475952148e-01 3.738023042678833008e-01
-9.999303519725799561e-02 -1.091419681906700134e-01 6.083961576223373413e-02 -2.671863436698913574e-01 2.549898624420166016e-01 -4.971500486135482788e-02 -3.222556114196777344e-01 2.154508531093597412e-01 -2.305657975375652313e-02 1.524174660444259644e-01 2.222857028245925903e-01 -1.386131346225738525e-01 -3.092006966471672058e-02 -7.324898242950439453e-02 2.185677736997604370e-01 -3.894253671169281006e-01 1.857131160795688629e-02 2.190660685300827026e-02 5.609438195824623108e-02 -2.252003103494644165e-01 -8.850050717592239380e-02 1.610060334205627441e-01 -3.632511198520660400e-02 7.446121424436569214e-03 -2.494986355304718018e-01 -3.088392317295074463e-01 3.903916478157043457e-02 -1.888940334320068359e-01 -1.705093979835510254e-01 2.355321943759918213e-01 -6.995891779661178589e-02 -1.140679568052291870e-01
2.017504163086414337e-02 -2.081048488616943359e-01 2.950862944126129150e-01 -3.839156031608581543e-02 8.171307295560836792e-02 1.798936724662780762e-01 7.312034815549850464e-02 1.656528711318969727e-01 -9.432175755500793457e-02 2.618178129196166992e-01 1.750610172748565674e-01 -7.049651816487312317e-03 1.821482181549072266e-02 1.097534969449043274e-01 -2.435473911464214325e-02 -1.957511752843856812e-01 -4.440488293766975403e-02 1.273967176675796509e-01 1.685684919357299805e-01 -2.589487433433532715e-01 -1.841685175895690918e-01 2.432502061128616333e-01 -3.508698567748069763e-02 1.820721477270126343e-01 -2.632173895835876465e-01 -1.624491661787033081e-01 3.016428649425506592e-01 1.651535183191299438e-01 3.295056521892547607e-01 -3.387518972158432007e-02 -4.611552879214286804e-02 2.637266814708709717e-01
1.068533435463905334e-01 -3.084963262081146240e-01 -1.402446031570434570e-01 -2.560254335403442383e-01 -2.586982548236846924e-01 3.683131337165832520e-01 -1.866007149219512939e-01 -1.034189015626907349e-01 -1.431453526020050049e-01 5.020525306463241577e-02 -4.438768327236175537e-02 -3.199646249413490295e-02 -3.422060310840606689e-01 -6.721300631761550903e-02 1.617415547370910645e-01 -2.278338521718978882e-01 2.655390417203307152e-03 -2.980494871735572815e-02 -1.530660241842269897e-01 -1.418979018926620483e-01 -2.876124680042266846e-01 3.710255771875381470e-02 1.712495833635330200e-01 1.177444308996200562e-01 -2.472672462463378906e-01 -1.788451075553894043e-01 -8.563229441642761230e-02 -1.299511045217514038e-01 1.077958121895790100e-01 -1.666017770767211914e-01 -4.065532237291336060e-02 -6.542745232582092285e-02
-4.099096357822418213e-02 -2.735643386840820312e-01 -1.543029546737670898e-01 -1.001001447439193726e-01 -2.732164971530437469e-02 2.718589901924133301e-01 -4.290070012211799622e-02 1.011444777250289917e-01 9.225988388061523438e-02 2.711367011070251465e-01 1.362718790769577026e-01 2.014560624957084656e-02 -2.607044577598571777e-01 -2.598977088928222656e-01 -1.201713979244232178e-01 1.931182295083999634e-01 4.649854823946952820e-02 2.423203736543655396e-01 3.415491431951522827e-02 -2.578256130218505859e-01 -2.449954450130462646e-01 -3.999610990285873413e-02 -5.440750718116760254e-02 1.221494302153587341e-01 -3.780982196331024170e-01 -2.810062766075134277e-01 9.081862866878509521e-03 -1.598584949970245361e-01 -4.649079591035842896e-02 2.442663162946701050e-02 1.332618892192840576e-01 1.964038908481597900e-01
-3.307665511965751648e-02 -4.051206409931182861e-01 -1.278320401906967163e-01 -1.251774653792381287e-02 2.845481038093566895e-01 1.741923093795776367e-01 4.462217167019844055e-02 -1.430787891149520874e-01 7.975356280803680420e-02 2.874342203140258789e-01 -9.198030829429626465e-02 6.741512566804885864e-02 -6.780853122472763062e-02 -2.224720716476440430e-01 -1.862410828471183777e-02 4.589486494660377502e-02 1.363611072301864624e-01 1.179303526878356934e-01 1.627123802900314331e-01 8.237216621637344360e-02 -2.523954510688781738e-01 1.976259611546993256e-02 -1.169903203845024109e-02 2.838575243949890137e-01 -2.097965776920318604e-01 -1.381318569183349609e-01 -1.128649339079856873e-01 -3.576281368732452393e-01 -1.264038216322660446e-02 5.252862721681594849e-02 -4.544100165367126465e-02 3.266483545303344727e-01
5.388382822275161743e-02 -1.556025445461273193e-01 -1.399355530738830566e-01 -3.748201206326484680e-02 -1.052233204245567322e-01 1.519812047481536865e-01 2.476336210966110229e-01 1.121550649404525757e-01 -1.201945822685956955e-02 1.933819204568862915e-01 -1.797395050525665283e-01 8.695992827415466309e-02 1.714521348476409912e-01 -8.827602118253707886e-02 -3.829162195324897766e-02 -2.916576862335205078e-01 -1.600475460290908813e-01 -3.302702009677886963e-01 6.560801714658737183e-02 -1.841925382614135742e-01 -2.681127786636352539e-01 1.483317837119102478e-02 2.196072041988372803e-01 3.121027946472167969e-01 -3.213296830654144287e-01 -1.392608284950256348e-01 -6.882835179567337036e-02 5.795385316014289856e-02 3.219885528087615967e-01 -9.869925677776336670e-02 -8.417382836341857910e-02 -2.805845439434051514e-02
-2.810387909412384033e-01 -1.663108319044113159e-01 -4.138770997524261475e-01 -8.883593976497650146e-02 1.168074738234281540e-02 1.853910088539123535e-01 -2.014032751321792603e-01 -3.088600188493728638e-02 1.317431312054395676e-02 -6.737984716892242432e-02 1.171389743685722351e-01 -6.000151857733726501e-02 -2.424852848052978516e-01 -9.622018784284591675e-02 -4.867912456393241882e-02 -4.696541428565979004e-01 -8.010759949684143066e-02 1.099259480834007263e-01 -4.874044656753540039e-02 -7.851737737655639648e-02 -3.212843835353851318e-01 2.594237625598907471e-01 4.804585874080657959e-02 1.397787779569625854e-01 -4.194114357233047485e-02 -6.765705347061157227e-02 3.207864612340927124e-02 1.214405372738838196e-01 -9.527394175529479980e-02 -1.315792500972747803e-01 -1.936828345060348511e-01 1.402925699949264526e-01
1.814706176519393921e-01 -1.058307886123657227e-01 -2.367604970932006836e-01 1.542976945638656616e-01 -1.501704845577478409e-02 1.174132972955703735e-01 3.345630317926406860e-02 1.710353940725326538e-01 1.548058260232210159e-02 1.867365539073944092e-01 2.494610548019409180e-01 -2.559460103511810303e-01 3.136510401964187622e-02 -1.066054776310920715e-01 -4.845414310693740845e-02 -1.131817549467086792e-01 3.637190535664558411e-02 -5.260725319385528564e-02 -1.047547161579132080e-01 -8.712887018918991089e-02 -1.316876411437988281e-01 1.778260245919227600e-02 -2.326477020978927612e-01 2.601537704467773438e-01 -1.949463337659835815e-01 -4.074124693870544434e-01 1.084202080965042114e-01 -1.058519482612609863e-01 7.351477444171905518e-02 1.931934058666229248e-01 -4.265418052673339844e-01 1.659293472766876221e-01
2.612613737583160400e-01 -2.846175432205200195e-01 -9.308763593435287476e-02 -2.774780616164207458e-02 -1.664811074733734131e-01 1.377664804458618164e-01 -1.410313248634338379e-01 -5.708207190036773682e-02 -1.765344142913818359e-01 3.046875633299350739e-02 -3.149607451632618904e-03 2.354323565959930420e-01 1.385266035795211792e-01 -9.562375396490097046e-02 -1.988592892885208130e-01 -3.478293120861053467e-01 -9.920148551464080811e-02 -1.400346904993057251e-01 1.118737906217575073e-01 -3.755170106887817383e-01 -1.909607797861099243e-01 -2.568457275629043579e-02 -9.631780534982681274e-02 2.455726712942123413e-01 -2.225451618432998657e-01 -2.667445875704288483e-02 -1.959086805582046509e-01 -9.299309551715850830e-02 -1.495563089847564697e-01 -3.132779151201248169e-02 1.104516386985778809e-01 2.693687379360198975e-01
-1.719877272844314575e-01 -3.036958575248718262e-01 -1.706869900226593018e-01 -1.400310825556516647e-02 7.652077078819274902e-02 -2.868298999965190887e-02 -1.904204338788986206e-01 1.510934382677078247e-01 1.352188736200332642e-01 1.166115049272775650e-02 -4.860732704401016235e-02 -2.561599761247634888e-02 1.702954471111297607e-01 -3.982927650213241577e-02 -7.999097555875778198e-02 -2.306661307811737061e-01 8.609628677368164062e-02 9.629018604755401611e-02 3.780254721641540527e-01 -4.427098333835601807e-01 -8.002248406410217285e-02 -3.012168109416961670e-01 -1.016301289200782776e-01 2.309403419494628906e-01 -1.434248983860015869e-01 -3.554937615990638733e-02 7.643926888704299927e-02 1.919241249561309814e-01 -8.419766277074813843e-02 -1.643601357936859131e-01 -1.421942859888076782e-01 1.903897523880004883e-01
1.443862915039062500e-01 -1.937400698661804199e-01 -6.806799769401550293e-02 -1.010589674115180969e-01 -3.339127823710441589e-02 1.725406497716903687e-01 -1.350097060203552246e-01 3.920687437057495117e-01 -7.412103563547134399e-02 1.956531107425689697e-01 6.284932792186737061e-02 -2.645142674446105957e-01 1.712376251816749573e-02 -1.243332400918006897e-01 1.283924281597137451e-01 -2.251883298158645630e-01 1.001872420310974121e-01 2.303720414638519287e-01 7.001125067472457886e-02 -3.422476053237915039e-01 -1.510400474071502686e-01 1.358626596629619598e-02 3.667798638343811035e-02 1.529705226421356201e-01 -2.087917923927307129e-01 -1.779907345771789551e-01 -3.475432097911834717e-01 -5.716787651181221008e-02 -1.086317449808120728e-01 1.976756006479263306e-01 1.570751070976257324e-01 1.246478557586669922e-01
-1.063051298260688782e-01 -1.367436349391937256e-01 -1.239525452256202698e-01 1.090617850422859192e-01 -1.072398051619529724e-01 1.765009313821792603e-01 5.657713487744331360e-02 3.713771402835845947e-01 1.681942194700241089e-01 1.819399893283843994e-01 -9.006095118820667267e-03 -1.779580265283584595e-01 -1.349254399538040161e-01 -1.264705955982208252e-01 1.138310059905052185e-01 2.167184464633464813e-02 -2.475301362574100494e-02 1.454861015081405640e-01 1.640651673078536987e-01 -3.581620454788208008e-01 -3.597793579101562500e-01 -2.061092667281627655e-02 9.524556249380111694e-02 1.077187135815620422e-01 -2.796562016010284424e-01 -1.174127683043479919e-01 -2.475217133760452271e-01 -1.257173418998718262e-01 -1.683841049671173096e-01 -7.645063102245330811e-02 -5.047445744276046753e-02 2.913247048854827881e-01
3.124371170997619629e-01 -9.678544849157333374e-02 -1.229109764099121094e-01 1.627226322889328003e-01 -3.632448241114616394e-02 2.554013133049011230e-01 -2.678328156471252441e-01 3.122592568397521973e-01 1.257556974887847900e-01 -8.043676614761352539e-03 2.358248978853225708e-01 5.313657969236373901e-02 -5.366206169128417969e-02 -7.232233136892318726e-02 2.157642319798469543e-02 -1.095604449510574341e-01 1.544522345066070557e-01 1.836247295141220093e-01 1.629965007305145264e-01 -4.788721352815628052e-02 -3.163468241691589355e-01 -5.583173036575317383e-02 -3.470201417803764343e-02 3.568299114704132080e-01 -1.105933934450149536e-01 -1.129884570837020874e-01 -2.429416030645370483e-02 -2.627416849136352539e-01 -3.723943606019020081e-02 1.316861212253570557e-01 -2.770184911787509918e-02 2.974394857883453369e-01
7.763290405273437500e-02 -2.471106499433517456e-01 -2.251737266778945923e-01 -9.917498379945755005e-02 2.766177058219909668e-02 6.321778986603021622e-03 -1.701527535915374756e-01 5.400192737579345703e-02 -3.318474292755126953e-01 5.378080531954765320e-02 -6.928954273462295532e-02 3.445767983794212341e-02 1.378696262836456299e-01 -1.622113734483718872e-01 2.458140626549720764e-02 -3.578359484672546387e-01 1.986369192600250244e-01 -1.887815892696380615e-01 1.203616708517074585e-01 -1.859875023365020752e-01 -3.875723481178283691e-01 -2.105022072792053223e-01 1.031909231096506119e-02 6.670981645584106445e-02 -2.607747912406921387e-01 1.814578324556350708e-01 -3.377834707498550415e-02 6.953711621463298798e-03 9.106227010488510132e-02 2.975642383098602295e-01 5.221714824438095093e-02 1.476001739501953125e-01
1.944647878408432007e-01 -2.751578688621520996e-01 -2.549497485160827637e-01 -1.119501218199729919e-01 -6.103828921914100647e-02 3.397522568702697754e-01 -6.862290948629379272e-02 2.999881654977798462e-02 -9.566764533519744873e-02 -3.115881793200969696e-02 -1.670558303594589233e-01 1.917658001184463501e-01 -4.042641818523406982e-02 -1.568861752748489380e-01 -5.736764892935752869e-02 -3.170368671417236328e-01 -1.340398341417312622e-01 -1.626094579696655273e-01 1.149609908461570740e-01 -2.590751349925994873e-01 -2.385277748107910156e-01 2.674206718802452087e-02 1.597686707973480225e-01 2.618846595287322998e-01 -2.684847712516784668e-01 -1.726805865764617920e-01 -9.585785120725631714e-02 -7.199420779943466187e-02 1.634330302476882935e-02 -2.681438922882080078e-01 4.864038154482841492e-02 1.097442954778671265e-01
-1.095985397696495056e-01 -1.225752905011177063e-01 3.368646139279007912e-03 -1.814248859882354736e-01 -3.099770098924636841e-02 2.279350459575653076e-01 -1.266318559646606445e-01 1.231767982244491577e-01 -1.715225577354431152e-01 3.072267472743988037e-01 3.409867584705352783e-01 -8.753638714551925659e-02 -5.213668197393417358e-02 3.241382911801338196e-02 -1.143241450190544128e-01 -1.417019665241241455e-01 -7.399652153253555298e-02 -5.633095651865005493e-02 1.308501064777374268e-01 -1.600126326084136963e-01 -3.898064792156219482e-01 1.236922517418861389e-01 -2.037444710731506348e-01 -8.872032910585403442e-02 -1.442335397005081177e-01 -2.177062183618545532e-01 -9.702581167221069336e-02 2.937003076076507568e-01 2.801979333162307739e-02 1.474242359399795532e-01 -3.383953273296356201e-01 4.839924350380897522e-02
5.974106863141059875e-02 -2.070009559392929077e-01 5.814847536385059357e-03 2.017455101013183594e-01 9.208746999502182007e-02 1.872982084751129150e-02 -9.811676293611526489e-02 1.321785897016525269e-01 -1.218016743659973145e-01 3.739328980445861816e-01 3.721046447753906250e-01 -4.356816038489341736e-02 3.105743974447250366e-02 -2.889646403491497040e-02 -1.508111059665679932e-01 -2.118331640958786011e-01 3.143840134143829346e-01 -7.153306901454925537e-02 4.964030906558036804e-02 -1.382446661591529846e-02 -3.309577405452728271e-01 1.842187643051147461e-01 -2.935673892498016357e-01 2.733591385185718536e-02 -1.684916168451309204e-01 -2.250969707965850830e-01 2.203290760517120361e-01 -7.240377366542816162e-02 -5.124168470501899719e-02 1.980648934841156006e-01 -2.219734527170658112e-02 -1.666199602186679840e-02
-2.010146528482437134e-01 -2.529716193675994873e-01 -1.757161617279052734e-01 -9.850119054317474365e-02 2.081905156373977661e-01 2.163337916135787964e-01 9.126812964677810669e-02 -4.117767140269279480e-02 8.438114076852798462e-02 1.244541555643081665e-01 -1.616847217082977295e-01 1.115344837307929993e-01 -2.776688896119594574e-02 -3.326232731342315674e-01 8.544228225946426392e-02 -1.460583508014678955e-01 -1.081390082836151123e-01 1.071350798010826111e-01 1.596493571996688843e-01 -1.255398690700531006e-01 -3.029478490352630615e-01 -1.011405438184738159e-01 -8.120099455118179321e-02 2.534551918506622314e-01 -3.922758400440216064e-01 -7.702378928661346436e-02 -1.156660243868827820e-01 -2.096079587936401367e-01 -6.111182272434234619e-03 5.223228037357330322e-02 2.892333641648292542e-02 3.092374801635742188e-01
-3.845411539077758789e-02 -3.502279222011566162e-01 -2.380312085151672363e-01 1.753269135951995850e-01 -5.854018032550811768e-02 1.513918042182922363e-01 3.402600586414337158e-01 1.293467432260513306e-01 1.099389865994453430e-01 9.319217503070831299e-02 2.107006162405014038e-01 -3.694830089807510376e-02 -3.647688403725624084e-02 -2.483905991539359093e-03 3.319206088781356812e-02 -2.602272629737854004e-01 2.194912284612655640e-01 -4.812680557370185852e-02 1.815048754215240479e-01 -1.625158190727233887e-01 -2.285281755030155182e-02 -2.336016297340393066e-02 1.477642543613910675e-02 -5.521518737077713013e-02 3.204749152064323425e-02 -2.854879498481750488e-01 3.124315291643142700e-02 -4.390932619571685791e-01 -1.629804819822311401e-02 -1.114631667733192444e-01 -1.522456258535385132e-01 2.579936087131500244e-01
-3.583749383687973022e-02 -4.246105849742889404e-01 -2.270707674324512482e-02 -1.264933198690414429e-01 -1.680222451686859131e-01 2.263914346694946289e-01 -1.630653440952301025e-01 -1.555072963237762451e-01 -1.431554555892944336e-01 7.196682691574096680e-02 -2.142409384250640869e-01 1.103134304285049438e-01 1.451002955436706543e-01 -1.395273208618164062e-01 -4.233217611908912659e-02 -2.353391051292419434e-01 -7.767001632601022720e-03 -1.379896402359008789e-01 -7.090815156698226929e-02 -3.592194020748138428e-01 -1.586305052042007446e-01 -7.785956561565399170e-02 -3.950657323002815247e-02 1.698623895645141602e-01 -2.766863107681274414e-01 -1.433936208486557007e-01 4.456944391131401062e-02 8.174587786197662354e-02 -2.917605638504028320e-01 -1.270802468061447144e-01 1.554106175899505615e-01 2.102115154266357422e-01
-7.599377073347568512e-03 -1.653400063514709473e-01 1.118539422750473022e-01 5.869639571756124496e-03 8.533941581845283508e-03 1.122948005795478821e-01 -1.263839937746524811e-02 6.809166818857192993e-02 5.007985606789588928e-02 1.955815851688385010e-01 4.266141727566719055e-02 9.637576341629028320e-02 -1.259851306676864624e-01 -2.910381853580474854e-01 -1.328352987766265869e-01 -1.414225548505783081e-01 2.241522073745727539e-02 -2.473825030028820038e-02 1.414887756109237671e-01 3.497213497757911682e-02 -1.067004948854446411e-01 -1.766986101865768433e-01 2.550813183188438416e-02 3.311181962490081787e-01 -3.599315881729125977e-01 -3.443405330181121826e-01 -2.756347656250000000e-01 1.173864677548408508e-02 -1.290216743946075439e-01 1.449612826108932495e-01 -1.045599654316902161e-01 4.521173536777496338e-01
-7.936038821935653687e-02 -2.360101789236068726e-01 -4.295389950275421143e-01 -9.484105557203292847e-02 -1.203712671995162964e-01 1.725979447364807129e-01 -3.353873491287231445e-01 4.871443379670381546e-03 4.171074554324150085e-02 -1.951994933187961578e-02 7.525644451379776001e-02 1.680124402046203613e-01 1.363433301448822021e-01 -2.259219884872436523e-01 9.438725560903549194e-02 -3.814839720726013184e-01 1.897402107715606689e-01 1.929943561553955078e-01 7.649569958448410034e-02 -6.570534408092498779e-02 -3.399732112884521484e-01 7.807327061891555786e-02 9.619903564453125000e-02 1.732008904218673706e-01 2.174908481538295746e-02 -1.250078231096267700e-01 2.164805680513381958e-02 -7.566170394420623779e-02 1.618066057562828064e-02 -2.233710885047912598e-01 -7.077252864837646484e-02 7.634010165929794312e-02
-6.419843435287475586e-02 -3.965515792369842529e-01 -3.162094354629516602e-01 -2.206248231232166290e-02 -3.392306342720985413e-02 -8.370557427406311035e-02 -9.774712473154067993e-02 -1.772899553179740906e-02 -8.076062053442001343e-02 -1.168779432773590088e-01 -3.006134927272796631e-02 -1.984470039606094360e-01 8.013785630464553833e-02 -1.631063669919967651e-01 -8.569870889186859131e-02 -2.926412820816040039e-01 1.761699281632900238e-02 -5.320848897099494934e-02 3.115776777267456055e-01 -7.006496936082839966e-02 -1.392706781625747681e-01 -1.065507307648658752e-01 1.689831614494323730e-01 3.754326999187469482e-01 -8.456709980964660645e-02 -2.738722860813140869e-01 -8.665388077497482300e-02 2.485197596251964569e-02 1.764204651117324829e-01 -2.192160338163375854e-01 -1.227550767362117767e-02 2.421717792749404907e-01
-4.660994559526443481e-02 -2.108685821294784546e-01 9.200698882341384888e-02 1.528163254261016846e-01 6.649371236562728882e-02 3.727600574493408203e-01 -9.909433871507644653e-02 -1.791184395551681519e-01 9.636178612709045410e-02 4.449373483657836914e-01 2.030467092990875244e-01 2.039976865053176880e-01 6.090855225920677185e-02 1.300627738237380981e-01 3.018273040652275085e-02 -4.762335866689682007e-02 2.631866559386253357e-02 -1.446616947650909424e-01 9.401055425405502319e-02 -5.542945116758346558e-02 -3.678855001926422119e-01 1.045453250408172607e-01 -1.345386952161788940e-01 1.983831822872161865e-01 3.536136820912361145e-02 -4.645997658371925354e-02 1.833423972129821777e-01 1.518776416778564453e-01 -1.513813808560371399e-02 -1.762816607952117920e-01 -2.527059614658355713e-01 1.727866232395172119e-01
-2.104389015585184097e-03 -1.405310034751892090e-01 -1.829879581928253174e-01 1.294957250356674194e-01 8.847079239785671234e-03 -1.804365776479244232e-02 -1.595229953527450562e-01 -4.412902146577835083e-02 -1.730523705482482910e-01 2.167692929506301880e-01 -2.093708142638206482e-02 -1.669062376022338867e-01 -2.834562361240386963e-01 -2.248497307300567627e-01 9.639682620763778687e-02 -2.436072081327438354e-01 1.778587102890014648e-01 -1.283520311117172241e-01 -1.839743852615356445e-01 -2.794614136219024658e-01 -3.455923199653625488e-01 3.078169822692871094e-01 -2.673315405845642090e-01 6.312712281942367554e-02 -1.079948619008064270e-01 -2.724559605121612549e-01 1.201977357268333435e-01 3.430305793881416321e-02 -7.628498971462249756e-02 1.090325489640235901e-01 -1.658496856689453125e-01 3.158529475331306458e-02
-2.509702742099761963e-01 -8.038402348756790161e-02 1.150897517800331116e-01 2.528724074363708496e-01 -1.744070202112197876e-01 2.399192601442337036e-01 -1.184197813272476196e-01 8.737616240978240967e-02 -1.090814322233200073e-01 -4.858774691820144653e-02 5.271607637405395508e-02 4.918581619858741760e-02 -8.398873358964920044e-02 -1.083622351288795471e-01 -3.219210505485534668e-01 -1.638988405466079712e-01 -7.791949808597564697e-02 8.446959778666496277e-03 2.170321196317672729e-01 -3.058858513832092285e-01 -6.332572549581527710e-02 -1.137274056673049927e-01 -8.748112618923187256e-02 3.077104687690734863e-01 -1.224609538912773132e-01 -1.442150771617889404e-01 5.011817812919616699e-01 -4.986050352454185486e-02 1.654466241598129272e-02 6.859300192445516586e-03 1.197279840707778931e-01 6.899981945753097534e-02
-1.817970424890518188e-01 -1.005644053220748901e-01 -1.630836427211761475e-01 4.710056260228157043e-02 1.495408117771148682e-01 1.969566792249679565e-01 -1.441885828971862793e-01 3.095249235630035400e-01 -1.982330232858657837e-01 2.106321603059768677e-01 -5.373482778668403625e-02 6.645784527063369751e-02 -2.369133830070495605e-01 2.935840487480163574e-01 -6.122859194874763489e-02 -1.723029315471649170e-01 1.233488786965608597e-02 -9.841481596231460571e-02 -1.320048272609710693e-01 -4.308796525001525879e-01 -3.591267466545104980e-01 5.092417821288108826e-02 -2.370513230562210083e-01 1.388382464647293091e-01 -1.155489832162857056e-01 -8.043476194143295288e-02 -1.038726195693016052e-01 -6.824825704097747803e-02 1.367804408073425293e-01 -5.317674204707145691e-02 7.111497223377227783e-02 4.160595685243606567e-02
-1.639043353497982025e-02 -1.526883691549301147e-01 -2.309238463640213013e-01 -1.648008525371551514e-01 4.901238158345222473e-02 2.674692869186401367e-01 2.694856226444244385e-01 1.396450996398925781e-01 -1.502581089735031128e-01 1.671089231967926025e-01 -1.631155163049697876e-01 1.373842656612396240e-01 1.551570147275924683e-01 7.646012585610151291e-03 -2.546474337577819824e-01 -2.638485133647918701e-01 -1.224779933691024780e-01 -1.609230935573577881e-01 5.466256663203239441e-02 -1.350068598985671997e-01 -1.496806293725967407e-01 1.207176037132740021e-02 9.415272623300552368e-02 2.296500205993652344e-01 -2.204602658748626709e-01 -3.721486926078796387e-01 2.500584162771701813e-02 1.162791103124618530e-01 1.192829161882400513e-01 -2.216406315565109253e-01 -2.365515232086181641e-01 -9.203671663999557495e-02
7.041986286640167236e-02 -1.858351826667785645e-01 -2.812222242355346680e-01 9.712696820497512817e-02 -1.311009079217910767e-01 2.570006847381591797e-01 -1.377007067203521729e-01 1.842447742819786072e-02 -1.579081267118453979e-01 3.856802359223365784e-02 1.151195615530014038e-01 -3.069351017475128174e-01 -1.924716681241989136e-01 -8.559343218803405762e-02 6.355986744165420532e-02 -2.609906494617462158e-01 2.389649301767349243e-02 7.365535944700241089e-02 -7.037865370512008667e-02 -1.232013702392578125e-01 -1.649159640073776245e-01 4.835402593016624451e-03 -2.918812446296215057e-02 1.266063004732131958e-01 -1.289823949337005615e-01 -2.905330657958984375e-01 2.622127234935760498e-01 1.118155717849731445e-01 -8.494158834218978882e-02 2.715536355972290039e-01 -4.000517129898071289e-01 1.597057282924652100e-01
1.277102380990982056e-01 1.376381050795316696e-02 -1.428777724504470825e-01 -3.511690348386764526e-02 -2.016092091798782349e-01 4.871411994099617004e-02 2.330403216183185577e-02 1.958589106798171997e-01 3.169772773981094360e-02 1.868952959775924683e-01 2.219623774290084839e-01 -1.963213682174682617e-01 -4.272621870040893555e-02 -6.029651314020156860e-02 6.071837991476058960e-02 -1.135899052023887634e-01 7.885279506444931030e-02 -3.273014351725578308e-02 -1.650129109621047974e-01 -2.980241477489471436e-01 -3.508181869983673096e-01 -6.309761106967926025e-02 -1.412108540534973145e-01 1.852192729711532593e-01 -2.259161174297332764e-01 -3.305305540561676025e-01 1.321671307086944580e-01 -9.322199970483779907e-02 1.600664407014846802e-01 2.320929914712905884e-01 -3.836293816566467285e-01 1.280262321233749390e-01
-1.396171152591705322e-01 -4.211229085922241211e-01 -2.219709306955337524e-01 -1.627874374389648438e-01 1.946839690208435059e-01 -2.263022400438785553e-02 -3.574322909116744995e-02 1.141310483217239380e-01 3.389227017760276794e-02 1.305124759674072266e-01 1.724453568458557129e-01 3.696924820542335510e-02 6.084418669342994690e-02 -2.857928536832332611e-02 -4.777641221880912781e-02 -3.064446151256561279e-01 1.141674369573593140e-01 1.160552911460399628e-02 -1.111305318772792816e-02 -2.577617466449737549e-01 -8.354098349809646606e-02 1.099882274866104126e-01 -2.074450254440307617e-01 -3.466396033763885498e-02 -7.890588045120239258e-02 9.835820645093917847e-02 5.305598303675651550e-02 -4.912249371409416199e-02 2.517140805721282959e-01 2.371918410062789917e-01 -3.481869399547576904e-01 3.459058701992034912e-01
1.367467045783996582e-01 -1.744632869958877563e-01 4.491811990737915039e-02 -1.685681752860546112e-02 2.931227684020996094e-01 3.559319972991943359e-01 2.305103093385696411e-02 3.197827637195587158e-01 -1.148203685879707336e-01 1.647819578647613525e-01 -7.091427594423294067e-02 -1.884487643837928772e-02 -1.220594272017478943e-01 2.425104379653930664e-01 -2.490480244159698486e-01 -2.533442080020904541e-01 7.736925780773162842e-02 -1.472896151244640350e-02 -2.444956451654434204e-02 -3.751730024814605713e-01 -2.373560070991516113e-01 3.192563354969024658e-02 -1.440612673759460449e-01 1.298684030771255493e-01 6.649589538574218750e-02 -1.006917878985404968e-01 -2.455920577049255371e-01 -5.627662874758243561e-03 1.407176405191421509e-01 1.158751472830772400e-01 2.672978118062019348e-02 1.901018619537353516e-01
2.196109481155872345e-02 -9.091095626354217529e-02 -1.490923315286636353e-01 1.060539186000823975e-01 1.169985830783843994e-01 1.563456505537033081e-01 1.613939106464385986e-01 2.276275157928466797e-01 -3.305365517735481262e-02 2.812952734529972076e-02 -3.724379837512969971e-02 2.561080753803253174e-01 -1.053764745593070984e-01 -1.134069189429283142e-01 1.107104122638702393e-01 -5.739790201187133789e-02 1.546884030103683472e-01 3.503742441534996033e-02 7.402333617210388184e-02 -3.294204771518707275e-01 -4.870862960815429688e-01 -4.119129106402397156e-02 -1.164842024445533752e-01 3.174003958702087402e-01 -3.666319847106933594e-01 -2.349335849285125732e-01 -9.581073373556137085e-02 -1.411744207143783569e-01 -8.552629500627517700e-02 -9.547698497772216797e-02 3.090222924947738647e-02 -6.985814124345779419e-02
-1.640088260173797607e-01 -2.847243547439575195e-01 -9.040369838476181030e-02 2.064050585031509399e-01 -1.271317452192306519e-01 3.194209635257720947e-01 -1.614290326833724976e-01 -8.530391007661819458e-02 1.380577534437179565e-01 1.481936424970626831e-01 2.405570596456527710e-01 -1.122531816363334656e-01 -3.789291530847549438e-02 -1.992191076278686523e-01 1.133048385381698608e-01 -3.539859950542449951e-01 -7.542093098163604736e-02 -1.199441924691200256e-01 2.023359388113021851e-01 -4.273271858692169189e-01 6.148576736450195312e-02 -1.082470826804637909e-02 -6.255868077278137207e-02 -8.779329806566238403e-02 -6.174905598163604736e-02 3.370187431573867798e-02 -2.734443843364715576e-01 -1.991438418626785278e-01 4.675141349434852600e-02 -2.950737951323390007e-03 -7.749608159065246582e-02 -1.106796041131019592e-01
4.319604113698005676e-02 -3.193267881870269775e-01 1.877560019493103027e-01 -7.312471419572830200e-02 -6.317567080259323120e-02 2.763096392154693604e-01 3.245965540409088135e-01 6.738904118537902832e-02 -1.247913837432861328e-01 2.119342535734176636e-01 2.948051989078521729e-01 1.814962923526763916e-01 -2.485665492713451385e-02 1.007350981235504150e-01 1.265554875135421753e-01 -1.786138117313385010e-01 9.345716238021850586e-02 -6.758840382099151611e-02 9.580594301223754883e-02 -1.874614506959915161e-01 -2.108411639928817749e-01 2.369190454483032227e-01 6.113314628601074219e-02 2.579064071178436279e-01 -2.947376072406768799e-01 6.329586263746023178e-03 2.279452383518218994e-01 5.236314609646797180e-02 1.713222563266754150e-01 1.083180457353591919e-01 -8.006015419960021973e-02 9.344726055860519409e-02
-5.102162808179855347e-02 -1.697962880134582520e-01 -2.817519009113311768e-01 5.505868233740329742e-03 -1.976658217608928680e-02 3.501116037368774414e-01 -2.044085860252380371e-01 -4.656291007995605469e-02 -2.032472379505634308e-02 2.521358728408813477e-01 1.855435222387313843e-01 1.001916453242301941e-01 8.350313454866409302e-02 -3.287366926670074463e-01 -1.639717966318130493e-01 -2.397546172142028809e-01 -9.126020967960357666e-02 -1.218537986278533936e-02 8.299383521080017090e-02 -2.472104579210281372e-01 -2.274597994983196259e-02 -1.186519861221313477e-01 6.297597289085388184e-02 3.867953419685363770e-01 -1.560106575489044189e-01 -1.060717701911926270e-01 -1.635862737894058228e-01 8.611302822828292847e-02 -1.532238908112049103e-02 -2.909693121910095215e-01 1.165073439478874207e-01 3.851315379142761230e-02
3.505689278244972229e-02 -2.608392946422100067e-02 6.849601119756698608e-02 2.252061367034912109e-01 -5.399060249328613281e-02 2.234413921833038330e-01 -1.308991294354200363e-02 8.815925684757530689e-04 -2.686387300491333008e-01 2.095717936754226685e-01 -6.452877819538116455e-02 -1.465063542127609253e-01 -7.498070597648620605e-02 -3.509810566902160645e-02 6.852452456951141357e-02 -1.889007091522216797e-01 -1.252493262290954590e-01 8.419451117515563965e-02 -9.968058019876480103e-02 -2.270561158657073975e-01 -4.124720990657806396e-01 2.503872513771057129e-01 -2.754688858985900879e-01 2.628390491008758545e-01 -1.105309575796127319e-01 -2.461704164743423462e-01 2.223116010427474976e-01 2.729036211967468262e-01 -1.508316993713378906e-01 -6.283468753099441528e-02 -7.118717301636934280e-03 1.232623904943466187e-01
2.542117051780223846e-02 -2.554301917552947998e-01 -2.695333063602447510e-01 -3.271535411477088928e-02 4.917395999655127525e-04 -1.980610564351081848e-02 5.469527840614318848e-02 5.086730793118476868e-02 -8.076809346675872803e-02 2.629058957099914551e-01 1.547853648662567139e-01 -1.033354997634887695e-01 -1.026511117815971375e-01 1.587627828121185303e-01 2.373285219073295593e-02 -3.536162972450256348e-01 -1.918655931949615479e-01 6.095509510487318039e-03 2.821246981620788574e-01 -1.541864275932312012e-01 -1.039207652211189270e-01 -1.371979862451553345e-01 7.944886386394500732e-02 -8.985573798418045044e-02 -1.474151909351348877e-01 -2.773623168468475342e-01 2.320094853639602661e-01 -3.637487888336181641e-01 2.405372262001037598e-01 1.324303597211837769e-01 -1.958586722612380981e-01 1.800523954443633556e-03
2.675107419490814209e-01 -2.346600741147994995e-01 3.350690305233001709e-01 9.720050543546676636e-02 1.488582938909530640e-01 1.376238912343978882e-01 -4.426079243421554565e-02 3.080116510391235352e-01 -1.273076385259628296e-01 9.866979718208312988e-02 1.174619328230619431e-02 2.934465706348419189e-01 7.260623574256896973e-02 1.719868034124374390e-01 -1.105748042464256287e-01 -3.322295546531677246e-01 1.229444444179534912e-01 -7.348197698593139648e-02 1.233262643218040466e-01 -3.231182694435119629e-01 -1.933972388505935669e-01 2.447865605354309082e-01 -5.611820891499519348e-02 4.264202341437339783e-02 -8.981370925903320312e-02 -1.431948095560073853e-01 -6.085735186934471130e-02 -1.155489236116409302e-01 1.434041559696197510e-01 8.458618819713592529e-02 -6.690153852105140686e-03 1.681275814771652222e-01
7.180151995271444321e-03 -1.917254030704498291e-01 3.011447489261627197e-01 4.351277370005846024e-03 1.554446965456008911e-01 2.305316030979156494e-01 2.730962820351123810e-02 3.499737381935119629e-02 -1.047506257891654968e-01 1.067204922437667847e-01 1.580206900835037231e-01 1.035658344626426697e-01 -3.878165036439895630e-02 2.316018044948577881e-01 8.451453596353530884e-02 -2.779139280319213867e-01 -4.980587214231491089e-02 4.722721129655838013e-02 1.663874536752700806e-01 -3.142941892147064209e-01 -2.623073458671569824e-01 2.388205379247665405e-01 2.946534892544150352e-03 1.808650046586990356e-01 -1.781105399131774902e-01 -1.376116275787353516e-01 2.535971105098724365e-01 1.419280916452407837e-01 3.344742655754089355e-01 7.715016603469848633e-02 -6.577735394239425659e-02 2.204957455396652222e-01
1.235078796744346619e-01 -1.686291843652725220e-01 -2.352200262248516083e-02 1.443767845630645752e-01 1.081590056419372559e-01 1.137068048119544983e-01 2.531973645091056824e-02 3.638380020856857300e-02 -2.901263162493705750e-02 2.519497573375701904e-01 1.732454001903533936e-01 -7.067380100488662720e-02 -6.871010363101959229e-02 5.317664518952369690e-02 -3.418680429458618164e-01 -3.031521439552307129e-01 5.682971701025962830e-02 -2.080930210649967194e-02 2.460494637489318848e-01 -1.256028413772583008e-01 -4.585888683795928955e-01 2.152201384305953979e-01 -1.993135660886764526e-01 4.179121926426887512e-02 -3.665634989738464355e-02 -1.974613070487976074e-01 -8.576146513223648071e-02 9.387814998626708984e-02 -1.703781932592391968e-01 1.759685128927230835e-01 -3.057762682437896729e-01 6.779508292675018311e-02
1.478213816881179810e-01 -1.078214943408966064e-01 -6.650954484939575195e-02 -1.139935106039047241e-02 2.474319189786911011e-01 3.335336148738861084e-01 2.417545914649963379e-01 1.802859306335449219e-01 5.992255732417106628e-02 1.535526365041732788e-01 2.569938898086547852e-01 7.196523994207382202e-02 -6.177188456058502197e-02 -2.307874262332916260e-01 9.271917492151260376e-02 -1.082205027341842651e-01 -1.948446482419967651e-01 -4.806808009743690491e-02 6.551495939493179321e-02 -2.606250643730163574e-01 -3.374498486518859863e-01 3.505850955843925476e-02 3.938024491071701050e-02 4.135030135512351990e-02 -5.509737133979797363e-02 -9.410291165113449097e-02 5.388456955552101135e-02 9.954384714365005493e-02 -1.712505966424942017e-01 4.348985105752944946e-02 -4.702572524547576904e-01 1.218803599476814270e-01
1.011199429631233215e-01 -2.669468224048614502e-01 -1.566192656755447388e-01 7.291556149721145630e-02 9.979797154664993286e-02 1.171874254941940308e-01 7.677550613880157471e-02 -5.964286997914314270e-02 2.066031284630298615e-02 9.632343798875808716e-02 1.232410445809364319e-01 -2.002511471509933472e-01 -2.436291724443435669e-01 -3.263821601867675781e-01 -3.279605209827423096e-01 -2.456301450729370117e-01 8.244350552558898926e-02 2.307724766433238983e-02 2.489252090454101562e-01 -2.902382016181945801e-01 4.146343469619750977e-02 -1.600181460380554199e-01 8.224191144108772278e-03 -1.345756798982620239e-01 -2.707828581333160400e-01 -3.000818490982055664e-01 2.621712386608123779e-01 -3.603059798479080200e-02 -1.363407075405120850e-01 -6.786982715129852295e-02 3.298222273588180542e-02 5.902518052607774734e-03
-1.105564832687377930e-01 -1.632861495018005371e-01 -3.348763287067413330e-02 8.812826126813888550e-02 3.973657786846160889e-01 2.551621757447719574e-03 -2.084532976150512695e-01 1.807501167058944702e-01 -1.894220151007175446e-02 9.190972894430160522e-02 1.389191299676895142e-01 -3.395156934857368469e-02 -1.224111318588256836e-01 1.272645592689514160e-02 -1.331367343664169312e-01 -4.759880900382995605e-01 1.232826262712478638e-01 -1.571303755044937134e-01 -4.590054973959922791e-02 -2.130927741527557373e-01 -2.048416584730148315e-01 2.413629740476608276e-01 -3.811646103858947754e-01 -1.198983378708362579e-02 3.167293220758438110e-02 -1.552164852619171143e-01 1.676556020975112915e-01 3.410966601222753525e-03 1.642922908067703247e-01 1.839968189597129822e-02 -3.042015433311462402e-02 1.224001348018646240e-01
-1.886306256055831909e-01 -1.471679508686065674e-01 -7.366672158241271973e-02 1.657366603612899780e-01 6.199630349874496460e-02 1.732935160398483276e-01 -7.789073046296834946e-03 -9.412848157808184624e-04 -1.984474807977676392e-01 1.351018548011779785e-01 3.358981758356094360e-02 -5.462499335408210754e-02 -8.092116564512252808e-02 -1.240130141377449036e-01 -1.564214080572128296e-01 6.701745837926864624e-02 -7.380647957324981689e-02 1.197286769747734070e-01 9.120450913906097412e-02 -2.094455659389495850e-01 -3.417606353759765625e-01 2.698802947998046875e-01 -9.260902553796768188e-02 3.952684998512268066e-01 -6.573717296123504639e-02 -4.688946902751922607e-01 -1.435603797435760498e-01 -1.040766015648841858e-01 2.637237310409545898e-01 2.666718140244483948e-02 1.048384383320808411e-01 1.188779016956686974e-03
1.549538969993591309e-01 -1.209754198789596558e-01 -4.860294237732887268e-02 1.184773631393909454e-02 -4.178899340331554413e-03 1.294410675764083862e-01 -3.693631887435913086e-01 -7.784690707921981812e-02 1.276281327009201050e-01 1.874240636825561523e-01 1.138645261526107788e-01 7.351230829954147339e-03 -2.476231008768081665e-01 -1.299060583114624023e-01 9.644385427236557007e-02 -3.072758913040161133e-01 1.159131601452827454e-01 -1.907223165035247803e-01 2.164834886789321899e-01 -1.024918351322412491e-02 -2.912628948688507080e-01 -5.966041237115859985e-02 -4.128266498446464539e-02 2.598137557506561279e-01 -8.589530736207962036e-02 -2.215343862771987915e-01 -1.826234757900238037e-01 8.736089617013931274e-02 3.126269876956939697e-01 2.395821362733840942e-02 1.085155904293060303e-01 3.022173941135406494e-01
-8.244185149669647217e-02 -2.392655909061431885e-01 -5.816516280174255371e-02 -8.417547494173049927e-02 -4.232494160532951355e-03 5.385656654834747314e-02 9.729043394327163696e-02 4.821040853857994080e-02 -4.840005561709403992e-02 2.944711148738861084e-01 2.756851613521575928e-01 -7.320000976324081421e-02 -6.677233427762985229e-02 -4.527367651462554932e-01 -1.312552541494369507e-01 -3.187915682792663574e-01 2.120944708585739136e-01 5.425124987959861755e-02 2.511746883392333984e-01 -3.407997786998748779e-01 -4.326666146516799927e-02 7.926990836858749390e-02 2.409210503101348877e-01 2.870470471680164337e-02 -2.537123858928680420e-02 -1.187158972024917603e-01 1.926042698323726654e-02 -2.590053975582122803e-01 -3.784571960568428040e-02 -1.357877403497695923e-01 1.216695755720138550e-01 3.206091001629829407e-02
2.713014744222164154e-02 -2.187931910157203674e-02 1.178163290023803711e-01 -9.505576640367507935e-02 -6.619835644960403442e-02 2.069982290267944336e-01 -2.071875333786010742e-01 1.849240660667419434e-01 1.909642596729099751e-03 4.407968521118164062e-01 2.304968684911727905e-01 4.350354522466659546e-02 2.581953108310699463e-01 -8.132388442754745483e-02 6.260494142770767212e-02 6.092409603297710419e-03 4.289691150188446045e-02 -2.679182887077331543e-01 2.537393867969512939e-01 -1.775752604007720947e-01 -2.734488844871520996e-01 1.568973809480667114e-01 -1.929547041654586792e-01 2.279422730207443237e-01 1.347896456718444824e-01 -1.011529341340065002e-01 1.575661003589630127e-01 -9.323164075613021851e-02 7.512187212705612183e-02 1.596594005823135376e-01 -1.666367352008819580e-01 2.145091891288757324e-01
-1.442808005958795547e-02 -2.377345263957977295e-01 3.169176578521728516e-01 -1.118237432092428207e-02 6.092650070786476135e-02 2.877828478813171387e-01 4.647901281714439392e-02 1.909272968769073486e-01 2.574638696387410164e-03 9.939279407262802124e-02 7.247608900070190430e-02 7.339291274547576904e-02 -3.192695975303649902e-02 1.578053385019302368e-01 -8.796532452106475830e-02 -1.339677274227142334e-01 -2.371462993323802948e-03 2.510809153318405151e-02 1.587396711111068726e-01 -2.942312955856323242e-01 -2.270715683698654175e-01 2.547666728496551514e-01 2.288676053285598755e-02 2.386725544929504395e-01 -3.361775577068328857e-01 -7.525818794965744019e-02 3.257853388786315918e-01 1.693550497293472290e-01 2.503207623958587646e-01 -1.725448481738567352e-02 -8.745825290679931641e-02 1.870020329952239990e-01
-2.980179851874709129e-04 -3.476943373680114746e-01 -4.028535783290863037e-01 1.348411142826080322e-01 -7.464355230331420898e-02 3.061373531818389893e-01 -1.806845515966415405e-01 -1.292117536067962646e-01 1.007139533758163452e-01 -5.072981491684913635e-02 -2.375265350565314293e-03 -1.975799053907394409e-01 -7.271328568458557129e-02 -2.341077625751495361e-01 -1.083591729402542114e-01 -1.223694086074829102e-01 6.200728565454483032e-02 1.249195411801338196e-01 1.103320345282554626e-01 -1.425172984600067139e-01 -1.916150748729705811e-01 2.470916602760553360e-03 2.641069889068603516e-01 2.509319484233856201e-01 -2.170268595218658447e-01 -1.637486219406127930e-01 -1.655077338218688965e-01 -2.156441062688827515e-01 -5.460863932967185974e-03 1.000427268445491791e-02 -1.831263303756713867e-01 9.263361245393753052e-02
1.065722331404685974e-01 -2.904704511165618896e-01 -1.715097948908805847e-02 2.242655307054519653e-02 -1.919879391789436340e-02 1.233597472310066223e-01 8.515559881925582886e-02 2.824998199939727783e-01 4.517988115549087524e-02 7.592725753784179688e-02 2.676169574260711670e-01 7.101044803857803345e-02 -3.416779637336730957e-01 -1.468276418745517731e-02 -2.233265340328216553e-02 -3.020996153354644775e-01 8.927381783723831177e-02 -2.452998012304306030e-01 -2.050968259572982788e-01 -7.789300754666328430e-03 -2.119162082672119141e-01 -2.181533128023147583e-01 3.062532842159271240e-02 1.077498123049736023e-01 -3.074233829975128174e-01 -2.134420722723007202e-01 -1.262557953596115112e-01 -2.428083270788192749e-01 -6.098086014389991760e-02 -6.396961398422718048e-03 -2.126437276601791382e-01 1.684757620096206665e-01
8.360001444816589355e-02 -3.141727149486541748e-01 -7.098641991615295410e-02 2.081521600484848022e-02 -4.394578281790018082e-03 1.778857409954071045e-01 6.714644376188516617e-03 2.059292644262313843e-01 4.240055009722709656e-02 9.269848465919494629e-02 1.584991812705993652e-01 -9.952714294195175171e-02 -4.331349730491638184e-01 -1.586432754993438721e-01 6.557777523994445801e-02 -1.615626923739910126e-02 -2.606702968478202820e-02 5.425665155053138733e-02 1.290206015110015869e-01 -1.298188865184783936e-01 -3.862394392490386963e-01 3.109269402921199799e-02 -1.892993003129959106e-01 -1.435769814997911453e-02 -1.989574879407882690e-01 -2.754832208156585693e-01 -1.181568726897239685e-01 8.914130181074142456e-02 6.783363223075866699e-02 2.826323211193084717e-01 -1.612077057361602783e-01 2.842588126659393311e-01
-2.402731925249099731e-01 -3.584421798586845398e-02 1.025186181068420410e-01 -1.326561421155929565e-01 -2.024580910801887512e-02 -3.889890015125274658e-02 -2.041644975543022156e-02 -8.516471832990646362e-02 -2.036360800266265869e-01 -4.801096394658088684e-02 -1.056720763444900513e-01 -8.848496526479721069e-02 -1.735574007034301758e-01 -3.145703077316284180e-01 1.142948418855667114e-01 -7.806529104709625244e-02 3.220905363559722900e-01 -2.301538735628128052e-01 3.505857288837432861e-01 -3.191420137882232666e-01 -1.326686739921569824e-01 1.706356704235076904e-01 1.384483128786087036e-01 1.845636367797851562e-01 -2.597759962081909180e-01 -4.124097060412168503e-03 1.104503646492958069e-01 7.360999286174774170e-02 2.120037823915481567e-01 -1.508816182613372803e-01 -1.263962090015411377e-01 2.050630897283554077e-01
1.792694926261901855e-01 -2.597278654575347900e-01 1.210161298513412476e-01 1.438353210687637329e-01 -9.665420651435852051e-02 1.856477931141853333e-02 -2.980768382549285889e-01 1.277815103530883789e-01 -1.654813624918460846e-02 2.666817009449005127e-01 1.869266033172607422e-01 8.775651454925537109e-02 -1.863429546356201172e-01 -1.246696859598159790e-01 1.892106793820858002e-02 -1.571646481752395630e-01 1.865986287593841553e-01 -1.065445877611637115e-02 5.920090526342391968e-02 -3.600796312093734741e-02 -2.141906023025512695e-01 6.385535746812820435e-02 1.200947239995002747e-01 2.910889089107513428e-01 -2.173405438661575317e-01 -2.865135073661804199e-01 -3.915638327598571777e-01 5.740052834153175354e-02 1.752134561538696289e-01 1.155407447367906570e-02 1.442155800759792328e-02 2.345536053180694580e-01
2.886854857206344604e-02 -1.312374770641326904e-01 -1.332953274250030518e-01 -3.472987189888954163e-02 -8.470590412616729736e-02 1.509805768728256226e-01 -3.610985726118087769e-02 3.886250779032707214e-02 -8.316006511449813843e-02 1.050108000636100769e-01 1.574573069810867310e-01 -1.639608889818191528e-01 -3.182861208915710449e-01 -3.332459032535552979e-01 -6.181634031236171722e-03 -1.321610212326049805e-01 -4.599418118596076965e-02 2.263128757476806641e-02 -1.877659261226654053e-01 -8.110910654067993164e-02 -2.413321286439895630e-01 2.673634290695190430e-01 -4.630772396922111511e-02 2.620849311351776123e-01 -2.999335825443267822e-01 -3.125126361846923828e-01 1.034020557999610901e-01 8.565056324005126953e-02 -2.139170095324516296e-02 2.829015254974365234e-01 -2.815990746021270752e-01 1.422736197710037231e-01
-8.808480575680732727e-03 -2.111089676618576050e-01 -4.561949893832206726e-02 3.268468677997589111e-01 9.863900393247604370e-02 1.188569590449333191e-01 -3.021689653396606445e-01 -1.466317847371101379e-02 1.663873493671417236e-01 2.417037636041641235e-01 1.116944327950477600e-01 -1.776495017111301422e-03 2.687787711620330811e-01 -6.468444317579269409e-02 -4.265434667468070984e-02 -2.838085889816284180e-01 -2.197775244712829590e-02 -1.483915597200393677e-01 -2.967958450317382812e-01 -2.152215093374252319e-01 -2.533557713031768799e-01 2.103433459997177124e-01 -2.826535403728485107e-01 7.208438962697982788e-02 -8.749302476644515991e-02 -1.322109997272491455e-01 -1.116101145744323730e-01 2.632159925997257233e-02 1.914085298776626587e-01 1.516372617334127426e-02 -5.425459146499633789e-02 2.125130146741867065e-01
1.848002970218658447e-01 -3.306364417076110840e-01 -1.821710616350173950e-01 9.417251497507095337e-02 -2.090732306241989136e-01 6.577914953231811523e-02 -1.560785174369812012e-01 -1.455422043800354004e-01 1.454763710498809814e-01 2.550414800643920898e-01 5.667725577950477600e-02 -1.748634278774261475e-01 -2.306153923273086548e-01 -8.282572031021118164e-02 -1.426910012960433960e-01 -2.657279074192047119e-01 -2.838748274371027946e-03 7.801826298236846924e-02 2.011111676692962646e-01 1.009570136666297913e-01 -1.029176563024520874e-01 8.624889701604843140e-02 2.194679081439971924e-01 4.045653641223907471e-01 -1.655267179012298584e-01 -2.535032033920288086e-01 8.067766577005386353e-02 -2.233565002679824829e-01 6.053861975669860840e-02 -4.214772954583168030e-02 -3.916024044156074524e-02 -9.077059477567672729e-02
1.632964983582496643e-02 -1.801870763301849365e-01 -1.036041602492332458e-01 7.317581027746200562e-02 -1.434077024459838867e-01 -1.175236105918884277e-01 3.871564194560050964e-02 5.279234424233436584e-02 4.685049876570701599e-02 1.411047577857971191e-01 3.306220173835754395e-01 -5.446825549006462097e-02 7.285438477993011475e-02 -6.336734443902969360e-02 -1.685289442539215088e-01 -6.908234208822250366e-02 2.314683943986892700e-01 -7.592932134866714478e-02 1.608317345380783081e-01 -1.691105663776397705e-01 -3.957355916500091553e-01 2.877550721168518066e-01 -2.671061456203460693e-01 9.313363581895828247e-02 -3.413919210433959961e-01 -1.681224703788757324e-01 1.902783215045928955e-01 1.704071462154388428e-01 -1.126711890101432800e-01 1.092557683587074280e-01 -2.440722435712814331e-01 9.019422531127929688e-02
-1.186743676662445068e-01 -3.003084063529968262e-01 -4.152901843190193176e-02 -4.435206204652786255e-02 -1.308435499668121338e-01 2.261347770690917969e-01 1.739081740379333496e-01 1.017739996314048767e-01 -1.165579929947853088e-01 -2.141474396921694279e-04 9.886335581541061401e-02 -1.458501443266868591e-02 1.467804908752441406e-01 -6.133703887462615967e-02 -8.182392269372940063e-02 -2.903514206409454346e-01 4.417024254798889160e-01 2.811814844608306885e-01 1.795785576105117798e-01 -9.533140808343887329e-02 -2.453179210424423218e-01 -1.722023934125900269e-01 -1.627568006515502930e-01 1.718217283487319946e-01 -2.476784437894821167e-01 8.750323206186294556e-03 3.527936711907386780e-02 1.749037951231002808e-02 1.278082281351089478e-01 -2.926617562770843506e-01 -1.092495247721672058e-01 -7.114545255899429321e-02
-2.193291038274765015e-01 -1.151039004325866699e-01 -2.395413219928741455e-01 -2.076790109276771545e-02 -6.756514310836791992e-03 1.239512562751770020e-01 -7.004148513078689575e-02 5.288889408111572266e-01 -5.799932032823562622e-02 1.096321269869804382e-02 1.469004005193710327e-01 1.057024896144866943e-01 -2.015705257654190063e-01 -1.464953832328319550e-02 -1.048939749598503113e-01 -1.519819796085357666e-01 1.430624872446060181e-01 -5.707950890064239502e-02 -6.131325289607048035e-02 -2.554605901241302490e-01 -2.113492488861083984e-01 -2.127173840999603271e-01 -1.273172944784164429e-01 1.491421163082122803e-01 -2.380590885877609253e-01 -2.549623250961303711e-01 1.024151369929313660e-01 -2.347048521041870117e-01 9.627948701381683350e-02 1.326918154954910278e-01 -9.115174412727355957e-02 -1.614279299974441528e-01
-5.095759034156799316e-02 -1.936373561620712280e-01 1.402737107127904892e-02 2.018960118293762207e-01 3.872685730457305908e-01 2.920334041118621826e-01 2.561854198575019836e-02 7.131019979715347290e-02 -1.853407919406890869e-01 -1.443221047520637512e-02 2.527456283569335938e-01 1.370042562484741211e-01 2.563190832734107971e-02 -1.818942129611968994e-01 1.788197457790374756e-02 -8.411548286676406860e-02 1.508933603763580322e-01 -7.745496183633804321e-02 3.877111524343490601e-02 -2.562945187091827393e-01 -3.329926133155822754e-01 5.445305630564689636e-02 -3.544956818222999573e-02 2.298595160245895386e-01 -1.031183674931526184e-01 -3.635525107383728027e-01 -1.096076145768165588e-01 -7.839673757553100586e-02 -1.473310869187116623e-02 5.120116472244262695e-02 2.709079086780548096e-01 -1.360389292240142822e-01
2.797466516494750977e-02 -1.358247250318527222e-01 -2.620048262178897858e-02 -7.200889289379119873e-02 1.387709081172943115e-01 2.768856883049011230e-01 -3.918161988258361816e-01 1.628898233175277710e-01 -1.080950722098350525e-01 2.723893895745277405e-02 9.770778566598892212e-02 -3.058450520038604736e-01 6.212523952126502991e-02 -2.325510531663894653e-01 1.049180701375007629e-01 -2.813202142715454102e-01 1.846006065607070923e-01 4.166843369603157043e-02 7.495098561048507690e-02 -8.468028157949447632e-02 -2.216547578573226929e-01 -1.927156150341033936e-01 1.796107143163681030e-01 3.698689937591552734e-01 -2.403256744146347046e-01 -1.752322167158126831e-01 -4.815452173352241516e-02 -1.599312014877796173e-02 -7.655259221792221069e-02 1.838770955801010132e-01 2.565462328493595123e-02 4.061889834702014923e-03
-1.018338277935981750e-01 -3.545198142528533936e-01 -1.211734190583229065e-01 1.126686017960309982e-02 1.069671362638473511e-01 -1.746144890785217285e-01 -2.352273911237716675e-01 2.405621111392974854e-01 -3.173374384641647339e-02 1.507012993097305298e-01 2.284450083971023560e-01 4.586509987711906433e-02 2.771927043795585632e-02 -1.775487214326858521e-01 6.672557909041643143e-03 -2.637102007865905762e-01 2.842247672379016876e-02 -8.006101846694946289e-02 -1.216780841350555420e-01 -2.218816280364990234e-01 -2.653019130229949951e-02 7.652679830789566040e-02 -3.167251348495483398e-01 -9.393265843391418457e-02 -2.322692573070526123e-01 -2.128150910139083862e-01 9.374844282865524292e-02 1.149213965982198715e-02 2.370555102825164795e-01 1.350849121809005737e-01 -2.449408322572708130e-01 2.907936871051788330e-01
1.187074091285467148e-02 -2.219530940055847168e-01 -7.929668575525283813e-02 1.902683675289154053e-01 -1.306625157594680786e-01 2.161001227796077728e-02 -2.294315770268440247e-02 -1.351684927940368652e-01 -2.397303096950054169e-02 8.654352277517318726e-02 1.792827844619750977e-01 7.047375291585922241e-02 -3.883017972111701965e-02 -8.759886771440505981e-02 -1.700404584407806396e-01 -3.080697953701019287e-01 4.075852781534194946e-02 -1.023027449846267700e-01 1.507914662361145020e-01 -2.069863826036453247e-01 -4.486371576786041260e-01 1.974624842405319214e-01 -3.114869259297847748e-02 5.593417584896087646e-02 -9.044560045003890991e-02 -1.692792326211929321e-01 -6.762839108705520630e-02 2.390939444303512573e-01 -1.579463481903076172e-01 3.339548408985137939e-01 -3.692803382873535156e-01 1.018102467060089111e-02
1.007278785109519958e-01 -1.504522413015365601e-01 2.730925977230072021e-01 3.297289460897445679e-02 6.580964475870132446e-02 2.429065406322479248e-01 8.136164397001266479e-02 1.078454107046127319e-01 -5.404648929834365845e-02 2.180868834257125854e-01 5.278056114912033081e-02 3.202057257294654846e-02 -5.703774839639663696e-02 7.443647086620330811e-02 -3.057556971907615662e-02 -1.435588151216506958e-01 -7.600455731153488159e-02 -1.167463418096303940e-02 1.938341856002807617e-01 -3.466654121875762939e-01 -4.172117412090301514e-01 2.609464228153228760e-01 6.434290111064910889e-02 1.200354024767875671e-01 -2.195612788200378418e-01 -3.491703048348426819e-02 2.819786667823791504e-01 1.898833066225051880e-01 3.353065252304077148e-01 1.078733727335929871e-01 1.182202831842005253e-03 1.091001778841018677e-01
3.744745627045631409e-02 -3.132042288780212402e-01 2.743324637413024902e-01 -4.016566649079322815e-02 2.147018462419509888e-01 1.976203769445419312e-01 2.368877083063125610e-02 -1.031505409628152847e-02 -7.285480201244354248e-02 2.387373298406600952e-01 1.106417253613471985e-01 1.011001542210578918e-01 -8.726441115140914917e-02 1.206495463848114014e-01 -6.401181221008300781e-02 -1.710561215877532959e-01 -6.994713842868804932e-02 1.509853899478912354e-01 1.364067345857620239e-01 -2.249038964509963989e-01 -2.379360496997833252e-01 3.045151233673095703e-01 1.301526091992855072e-02 2.316599041223526001e-01 -2.671362459659576416e-01 -1.545530855655670166e-01 2.291879951953887939e-01 1.501539945602416992e-01 2.904802560806274414e-01 -8.554609119892120361e-02 1.338178757578134537e-02 1.877804994583129883e-01
-6.391185522079467773e-02 -4.289920441806316376e-03 8.835727721452713013e-02 -9.869051724672317505e-02 -1.510796993970870972e-01 4.827574267983436584e-02 -1.438722908496856689e-01 2.227979749441146851e-01 -4.634691867977380753e-04 4.596195816993713379e-01 1.828130185604095459e-01 -9.207672625780105591e-02 4.420923069119453430e-02 -8.349616080522537231e-02 -2.591686844825744629e-01 -1.495053619146347046e-01 -9.728547185659408569e-02 -3.037131130695343018e-01 7.384853810071945190e-02 -2.439014017581939697e-01 -1.836563050746917725e-01 -1.447021365165710449e-01 -2.006694823503494263e-01 2.796945869922637939e-01 -1.146955564618110657e-01 -1.458871811628341675e-01 1.471728384494781494e-01 -1.535170525312423706e-01 1.851764768362045288e-01 2.709312140941619873e-01 4.059352353215217590e-02 -4.939824342727661133e-02
-1.387880742549896240e-01 -2.813472747802734375e-01 6.387098133563995361e-02 1.026244461536407471e-01 1.821015626192092896e-01 1.155638173222541809e-01 4.432433098554611206e-02 2.940753288567066193e-02 -7.611928135156631470e-02 1.714358329772949219e-01 -3.800939023494720459e-02 -1.122580170631408691e-01 -6.943587213754653931e-03 -1.137808933854103088e-01 -1.004406483843922615e-03 -8.658371865749359131e-02 -1.370057016611099243e-01 1.065561249852180481e-01 3.529953211545944214e-02 -1.860861629247665405e-01 -1.733418703079223633e-01 1.525772362947463989e-01 -1.245313882827758789e-01 5.042312145233154297e-01 -1.525357514619827271e-01 -4.563198685646057129e-01 -1.588722616434097290e-01 -2.210334502160549164e-02 1.004167366772890091e-02 3.837621584534645081e-02 2.977128028869628906e-01 1.771669983863830566e-01
-1.918985098600387573e-01 8.205752819776535034e-02 -1.702538318932056427e-02 -5.750706791877746582e-02 9.045071899890899658e-03 3.120528757572174072e-01 -5.477070808410644531e-03 3.549849614500999451e-02 -2.083383500576019287e-01 2.002412825822830200e-01 2.439052611589431763e-01 -2.716697156429290771e-01 -2.225195914506912231e-01 7.394389808177947998e-02 3.016991168260574341e-02 -1.370545476675033569e-01 -5.921462923288345337e-02 2.004899680614471436e-01 1.001463681459426880e-01 -2.509014606475830078e-01 -5.134872347116470337e-02 -2.185553908348083496e-01 8.822851628065109253e-02 2.361744940280914307e-01 -2.113785743713378906e-01 -4.129971563816070557e-01 -6.730043888092041016e-02 -8.296615630388259888e-02 -1.213541626930236816e-02 2.286310940980911255e-01 -1.506350785493850708e-01 1.737917363643646240e-01
-1.035743951797485352e-02 -5.317651480436325073e-02 -1.274714022874832153e-01 1.728449463844299316e-01 6.423278898000717163e-02 2.161630988121032715e-01 -2.977025136351585388e-02 -2.013047486543655396e-01 1.839960217475891113e-01 2.098799645900726318e-01 -2.241364717483520508e-01 -1.985089853405952454e-02 1.505508571863174438e-01 -2.932930551469326019e-02 1.630004122853279114e-02 -1.719685941934585571e-01 -8.351327478885650635e-02 4.409068822860717773e-02 -4.717676341533660889e-02 -2.940722703933715820e-01 -4.094732105731964111e-01 4.350563883781433105e-02 -2.323599904775619507e-01 3.629882335662841797e-01 -7.184366881847381592e-02 -9.545653313398361206e-02 1.539165228605270386e-01 -9.236844629049301147e-02 2.254869937896728516e-01 2.205676138401031494e-01 -2.370068728923797607e-01 -1.472446024417877197e-01
-2.803674340248107910e-02 -1.414919495582580566e-01 3.194887563586235046e-02 4.238213878124952316e-03 3.705452680587768555e-01 1.378089487552642822e-01 4.489077255129814148e-02 1.312731951475143433e-02 -7.933793962001800537e-02 3.071705251932144165e-02 1.254613604396581650e-02 2.033467292785644531e-01 3.371287286281585693e-01 -2.862077057361602783e-01 -9.215130656957626343e-02 -1.604072004556655884e-01 -4.678554460406303406e-02 -6.831094622611999512e-02 2.699899077415466309e-01 -2.198830842971801758e-01 -3.966568410396575928e-02 5.728949909098446369e-04 2.487701177597045898e-01 2.796344459056854248e-01 -2.816455066204071045e-01 -3.210277855396270752e-01 -1.839700490236282349e-01 -2.547190897166728973e-02 1.707624793052673340e-01 -3.239699453115463257e-02 2.476315386593341827e-02 1.538854390382766724e-01
1.853885799646377563e-01 -1.937661692500114441e-02 -1.491478979587554932e-01 -3.416999801993370056e-02 4.316157102584838867e-02 2.778916656970977783e-01 -2.828076854348182678e-02 1.516959965229034424e-01 -1.266836673021316528e-01 5.375602468848228455e-02 -2.546454071998596191e-01 1.661000847816467285e-01 -3.101581521332263947e-02 -2.040453702211380005e-01 3.230642154812812805e-02 -1.131190955638885498e-01 9.919264167547225952e-02 5.644626170396804810e-02 3.098553717136383057e-01 -1.203012913465499878e-01 -2.414972931146621704e-01 -4.893915727734565735e-02 -3.597239404916763306e-02 2.346549183130264282e-01 -1.377568095922470093e-01 -4.976881742477416992e-01 -5.028873682022094727e-03 1.716433763504028320e-01 2.183292061090469360e-01 -2.178652137517929077e-01 -8.908777683973312378e-02 1.769998073577880859e-01
-2.682406604290008545e-01 -6.233238428831100464e-02 -2.501394748687744141e-01 4.130692780017852783e-02 2.845578193664550781e-01 2.509886324405670166e-01 -1.710999608039855957e-01 1.025889217853546143e-01 -3.349315226078033447e-01 6.251069903373718262e-02 6.173279508948326111e-02 1.952327601611614227e-02 1.092620417475700378e-01 -3.704981878399848938e-02 2.774130105972290039e-01 -4.653044417500495911e-02 1.382119655609130859e-01 -5.045360326766967773e-02 6.481487303972244263e-02 -1.959596723318099976e-01 -3.096975684165954590e-01 8.398839831352233887e-02 1.564819924533367157e-02 2.048422992229461670e-01 -1.596497297286987305e-01 -1.400278061628341675e-01 2.991265654563903809e-01 8.093588799238204956e-02 -5.897106975317001343e-02 5.082462355494499207e-02 2.672613561153411865e-01 1.880717128515243530e-01
-2.054856419563293457e-01 4.256743565201759338e-02 -6.273975223302841187e-02 4.198610037565231323e-02 1.684556752443313599e-01 1.109401658177375793e-01 -1.783107668161392212e-01 3.581522777676582336e-02 2.305757850408554077e-01 2.129915058612823486e-01 1.351919174194335938e-01 -4.327121973037719727e-01 -5.685342475771903992e-02 -1.460422873497009277e-01 -1.016572266817092896e-01 -4.310769140720367432e-01 9.590176492929458618e-02 -1.014178618788719177e-01 -6.046259775757789612e-02 -3.258720412850379944e-02 -3.311394751071929932e-01 7.818162441253662109e-02 1.811801083385944366e-02 1.913047730922698975e-01 -3.156620264053344727e-01 -3.416451811790466309e-02 -4.795748740434646606e-02 -1.575528681278228760e-01 9.194092452526092529e-02 -1.571129262447357178e-02 7.029444444924592972e-03 -1.953428089618682861e-01
-1.164775639772415161e-01 -1.307289749383926392e-01 -1.797208003699779510e-02 -2.534059435129165649e-02 -6.348120421171188354e-02 2.010588347911834717e-02 -2.529013715684413910e-02 6.609895825386047363e-02 -2.078744322061538696e-01 2.851175516843795776e-02 1.556551903486251831e-01 -5.079302564263343811e-02 -1.414413303136825562e-01 -2.454703599214553833e-01 -5.719698593020439148e-02 -9.115204215049743652e-02 -9.885123372077941895e-02 -6.552273780107498169e-02 4.526687413454055786e-02 -4.403349757194519043e-01 -1.855147480964660645e-01 4.877773523330688477e-01 -8.865834027528762817e-02 2.825243175029754639e-01 -8.029030635952949524e-03 -2.792492508888244629e-01 4.520572721958160400e-02 2.688089013099670410e-01 1.626395247876644135e-02 -1.428930759429931641e-01 -1.367959529161453247e-01 -1.857051998376846313e-01
-1.848562210798263550e-01 -2.758849859237670898e-01 -1.085362285375595093e-01 6.594048440456390381e-02 -9.844235330820083618e-02 -2.064368873834609985e-01 2.840090729296207428e-02 -1.201793700456619263e-01 -1.258434262126684189e-02 -6.178536266088485718e-02 -1.535707712173461914e-01 -2.542034983634948730e-01 -2.397380322217941284e-01 -1.936740577220916748e-01 1.059546368196606636e-03 -3.362174630165100098e-01 -4.097044467926025391e-03 -1.153059899806976318e-01 2.152322083711624146e-01 -1.946136504411697388e-01 -2.641641497611999512e-01 -6.553882360458374023e-02 -4.431343823671340942e-02 -1.705121807754039764e-02 -2.498698234558105469e-01 -1.744998842477798462e-01 1.026236787438392639e-01 1.818033779272809625e-04 4.424518644809722900e-01 -9.282389655709266663e-03 -1.684433966875076294e-01 6.588061898946762085e-02
3.322643935680389404e-01 -2.541521191596984863e-01 1.957561522722244263e-01 5.706400796771049500e-02 6.014917418360710144e-02 4.080154299736022949e-01 1.449889838695526123e-01 1.864611506462097168e-01 -8.948999643325805664e-02 1.066464707255363464e-01 2.241457551717758179e-01 2.344066202640533447e-01 1.086762696504592896e-01 -1.060019731521606445e-01 5.023362860083580017e-02 -1.638905555009841919e-01 4.375718533992767334e-03 -8.977182954549789429e-02 2.055425941944122314e-02 -2.434315979480743408e-01 -1.152743846178054810e-01 3.653338849544525146e-01 -1.768767237663269043e-01 8.800491690635681152e-02 -1.710256487131118774e-01 -5.800602957606315613e-02 1.438757926225662231e-01 3.656923770904541016e-02 1.364790648221969604e-01 1.749648302793502808e-01 -6.506270170211791992e-02 1.373851150274276733e-01
2.859295308589935303e-01 -2.144476622343063354e-01 -2.036495059728622437e-01 -2.694781422615051270e-01 -8.406222611665725708e-02 3.311688601970672607e-01 -1.363919377326965332e-01 -9.031896479427814484e-03 1.089422684162855148e-02 2.239823341369628906e-02 -1.812764108180999756e-01 2.133391350507736206e-01 1.024157479405403137e-01 -2.186097353696823120e-01 -1.186548098921775818e-01 -3.139784038066864014e-01 -6.628333032131195068e-02 -2.544434070587158203e-01 1.502734571695327759e-01 -2.137869745492935181e-01 -2.213734537363052368e-01 9.901760518550872803e-02 3.160410001873970032e-02 2.321878224611282349e-01 -1.882262974977493286e-01 -4.890372976660728455e-02 3.816349897533655167e-03 -7.608824968338012695e-02 1.251545846462249756e-01 -2.179130017757415771e-01 1.652437448501586914e-02 1.208945661783218384e-01
-8.406041562557220459e-02 -7.657419145107269287e-02 -2.271025329828262329e-01 -2.056772261857986450e-01 3.939316421747207642e-02 3.685597479343414307e-01 1.232120469212532043e-01 -1.824297569692134857e-02 -1.929705440998077393e-01 2.446344047784805298e-01 -3.292752057313919067e-02 -7.786387950181961060e-02 -1.806916594505310059e-01 -1.365244388580322266e-01 8.321250975131988525e-02 -2.408370077610015869e-01 -1.631121784448623657e-01 -2.097365558147430420e-01 -1.748101040720939636e-02 -1.860036104917526245e-01 -2.675718665122985840e-01 -3.197303041815757751e-02 2.668993771076202393e-01 2.385662347078323364e-01 -2.621898055076599121e-01 -2.681733369827270508e-01 -2.193615883588790894e-01 1.864131912589073181e-02 5.055957287549972534e-02 3.474088385701179504e-02 1.016286388039588928e-01 -1.017873138189315796e-01
-4.923816025257110596e-02 -2.848477661609649658e-01 7.854431122541427612e-02 1.127930358052253723e-01 -3.043271414935588837e-02 2.022866308689117432e-01 -4.905743151903152466e-02 4.521572589874267578e-01 9.993783384561538696e-02 2.314484417438507080e-01 1.769208759069442749e-01 -1.697958707809448242e-01 -1.304819881916046143e-01 2.548221684992313385e-02 -1.657946854829788208e-01 -7.328703999519348145e-02 -3.915719687938690186e-02 2.249733544886112213e-02 1.969613879919052124e-01 -2.353879511356353760e-01 -1.880023777484893799e-01 1.946553215384483337e-02 1.545822471380233765e-01 1.576067954301834106e-01 -2.076314836740493774e-01 -1.347089558839797974e-01 -1.395166814327239990e-01 7.402973622083663940e-02 -1.710018664598464966e-01 1.853763908147811890e-01 1.575355082750320435e-01 3.453975021839141846e-01
-1.670702546834945679e-01 -2.931339442729949951e-01 -3.966886550188064575e-02 -4.135826230049133301e-02 1.707537174224853516e-01 6.594885885715484619e-02 -1.303407996892929077e-01 6.422711070626974106e-03 -7.349013537168502808e-02 4.465449228882789612e-02 1.330501288175582886e-01 -9.961660206317901611e-02 1.899236887693405151e-01 -1.525867581367492676e-01 -5.737921968102455139e-02 -3.364123702049255371e-01 2.104962319135665894e-01 2.232834100723266602e-01 3.542736768722534180e-01 -1.225315332412719727e-01 -2.233806401491165161e-01 -2.082591950893402100e-01 -9.555260092020034790e-02 1.864762753248214722e-01 -1.991427987813949585e-01 -7.787919044494628906e-02 1.396492719650268555e-01 2.113870382308959961e-01 1.694036275148391724e-01 -3.056623637676239014e-01 -5.529539287090301514e-02 1.205953732132911682e-01
1.426564604043960571e-01 -6.040968000888824463e-02 9.501517564058303833e-02 -4.705698229372501373e-04 3.453271687030792236e-01 1.470550000667572021e-01 -6.128473207354545593e-02 3.071789145469665527e-01 1.033544316887855530e-01 2.856188714504241943e-01 -4.861712455749511719e-02 9.172342717647552490e-02 -1.312497630715370178e-02 -8.860868960618972778e-02 -2.285836488008499146e-01 -4.867826998233795166e-01 4.122383520007133484e-02 -2.206537127494812012e-01 1.820731908082962036e-01 -3.966801166534423828e-01 3.496292605996131897e-02 7.086057681590318680e-03 -1.991370022296905518e-01 5.824456363916397095e-02 -6.642903201282024384e-03 -2.585694752633571625e-02 -6.732385605573654175e-02 -2.151536988094449043e-03 1.521454565227031708e-02 1.911479681730270386e-01 1.058431249111890793e-02 -1.917068846523761749e-02
2.096121013164520264e-01 -1.465461999177932739e-01 8.556216955184936523e-03 -1.349268388003110886e-02 3.005340695381164551e-01 2.437589019536972046e-01 1.299483478069305420e-01 1.631900221109390259e-01 -4.157700110226869583e-03 1.820722222328186035e-02 3.725559115409851074e-01 1.022460907697677612e-01 -1.962208300828933716e-01 -5.775310099124908447e-02 1.908602267503738403e-01 -3.699336349964141846e-01 -4.558517411351203918e-02 -1.861363202333450317e-01 1.338430345058441162e-01 1.183822900056838989e-01 -2.682417631149291992e-01 1.825980842113494873e-02 -7.334674894809722900e-02 8.877027034759521484e-02 -2.269049137830734253e-01 -8.985499292612075806e-02 -8.883523195981979370e-02 -2.278024554252624512e-01 2.186311334371566772e-01 2.178065180778503418e-01 2.623173035681247711e-02 8.297406882047653198e-02
-2.046782150864601135e-02 -8.426836878061294556e-02 -8.370194584131240845e-02 2.008204013109207153e-01 -9.072625637054443359e-02 7.406980730593204498e-03 -1.836163178086280823e-02 4.426685627549886703e-03 -1.047403644770383835e-02 2.156292051076889038e-01 -7.217616587877273560e-02 -1.846592575311660767e-01 -2.844719290733337402e-01 2.787139825522899628e-02 -2.641665041446685791e-01 -3.164368569850921631e-01 1.241819858551025391e-01 -1.581403762102127075e-01 1.830045878887176514e-01 -1.564081162214279175e-01 -3.361226320266723633e-01 2.588227987289428711e-01 -1.463924199342727661e-01 1.642536073923110962e-01 -2.230516225099563599e-01 -1.800463646650314331e-01 -1.239395067095756531e-01 9.423939138650894165e-02 -1.200353205204010010e-01 2.153690904378890991e-01 -3.232321739196777344e-01 2.296736836433410645e-02
1.468617618083953857e-01 6.203899532556533813e-02 -2.222426980733871460e-01 3.414317220449447632e-02 1.480631381273269653e-01 2.786040008068084717e-01 2.208999097347259521e-01 -1.047421544790267944e-01 -6.312021613121032715e-02 1.693895310163497925e-01 -8.183905482292175293e-02 1.599016189575195312e-01 1.436311155557632446e-01 -2.442012280225753784e-01 -3.330863639712333679e-02 -2.084963470697402954e-01 1.390858739614486694e-01 -4.124669730663299561e-02 1.387128829956054688e-01 -3.130234479904174805e-01 -3.323085904121398926e-01 -1.085994765162467957e-01 1.854777038097381592e-01 9.684520214796066284e-02 -3.861187994480133057e-01 -1.894053071737289429e-01 1.427462510764598846e-02 -1.992400437593460083e-01 -1.656706035137176514e-01 6.366659421473741531e-03 -1.207872852683067322e-01 6.093518435955047607e-02
-6.393669545650482178e-02 -3.607876896858215332e-01 -2.628143317997455597e-02 -2.924980223178863525e-02 -1.828870773315429688e-01 -2.868113480508327484e-02 -9.426229447126388550e-02 4.798266291618347168e-02 -1.940213590860366821e-01 4.133860766887664795e-01 1.132862940430641174e-01 8.023035526275634766e-02 -9.852308779954910278e-03 -3.231359422206878662e-01 4.487404227256774902e-02 -2.419482767581939697e-01 1.499910801649093628e-01 2.383601479232311249e-02 1.539658606052398682e-01 -2.624897360801696777e-01 -2.396586835384368896e-01 -1.137849241495132446e-01 2.018905431032180786e-01 -8.548820018768310547e-02 1.770451962947845459e-01 -2.783810794353485107e-01 7.532881200313568115e-02 -2.684502899646759033e-01 -2.371442690491676331e-02 -4.469403252005577087e-02 -4.395170509815216064e-02 -2.597314491868019104e-02
-5.652350932359695435e-02 -9.282116591930389404e-02 -9.901979565620422363e-02 1.029147654771804810e-01 1.491873711347579956e-01 1.616403609514236450e-01 2.058165967464447021e-01 1.251229941844940186e-01 -2.902659401297569275e-02 1.176289618015289307e-01 -9.914272278547286987e-02 2.734818160533905029e-01 -8.454627543687820435e-02 -1.725249588489532471e-01 5.992983654141426086e-02 -2.368739992380142212e-02 1.660688072443008423e-01 4.671388491988182068e-02 2.036286443471908569e-01 -2.078036516904830933e-01 -4.200031459331512451e-01 -5.480900406837463379e-02 -3.723958879709243774e-02 2.775936126708984375e-01 -4.398809671401977539e-01 -3.023636341094970703e-01 -1.232674270868301392e-01 -1.858714967966079712e-01 1.095387525856494904e-02 -1.094560250639915466e-01 3.346541523933410645e-02 -2.972841076552867889e-02
-2.823124825954437256e-01 -3.497723639011383057e-01 -1.233870722353458405e-02 -5.258977040648460388e-02 -8.065912127494812012e-02 1.538530588150024414e-01 -3.721038103103637695e-01 5.661122873425483704e-02 7.619269937276840210e-02 1.926948875188827515e-01 3.657919168472290039e-02 4.072373732924461365e-02 1.714643090963363647e-01 -1.657059788703918457e-01 -1.272009760141372681e-01 -1.313196867704391479e-01 1.654666513204574585e-01 2.816351875662803650e-02 -9.393933415412902832e-02 -7.439543306827545166e-02 -4.130037128925323486e-01 -1.218972429633140564e-01 3.893129825592041016e-01 1.662848591804504395e-01 -1.559966802597045898e-02 -2.215431630611419678e-01 1.168500632047653198e-01 -1.423335447907447815e-02 3.004301898181438446e-02 2.949629165232181549e-02 -2.375779673457145691e-02 1.195218339562416077e-01
-1.414863914251327515e-01 -1.991594731807708740e-01 -2.626093029975891113e-01 5.676252767443656921e-03 -1.032289490103721619e-01 2.080655544996261597e-01 -2.269085794687271118e-01 2.326637655496597290e-01 -2.406576126813888550e-01 4.271303489804267883e-02 -1.672682613134384155e-01 7.579148560762405396e-02 1.549631655216217041e-01 -1.525678336620330811e-01 -9.684920310974121094e-02 -2.281021475791931152e-01 3.739451989531517029e-02 -1.312609314918518066e-01 1.805367022752761841e-01 -1.941739171743392944e-01 -3.993422389030456543e-01 -1.091113612055778503e-01 3.512978926301002502e-02 1.724561303853988647e-02 -3.822876214981079102e-01 1.584600061178207397e-01 -6.124978139996528625e-02 -1.084470003843307495e-01 9.729489684104919434e-03 1.905471682548522949e-01 -1.922219619154930115e-02 1.556132882833480835e-01
2.451115660369396210e-02 -3.400414884090423584e-01 4.989920556545257568e-02 4.071322269737720490e-03 -1.725538969039916992e-01 2.363633811473846436e-01 -1.786554753780364990e-01 1.969518326222896576e-02 -3.199967145919799805e-01 5.904926732182502747e-02 -1.416285037994384766e-01 1.846923083066940308e-01 4.573774337768554688e-02 -7.066544890403747559e-02 -1.212815716862678528e-01 -3.497276604175567627e-01 1.777674071490764618e-02 -7.258648425340652466e-02 -1.335371099412441254e-02 -2.492582798004150391e-01 -3.435035049915313721e-01 -1.344064623117446899e-01 2.137261629104614258e-01 1.387991011142730713e-01 -1.480830311775207520e-01 -1.031697094440460205e-01 -5.963938310742378235e-03 1.043692454695701599e-01 -3.049443662166595459e-01 -2.649463340640068054e-02 1.677012443542480469e-01 1.579330265522003174e-01
2.582094371318817139e-01 -2.021145522594451904e-01 1.084960922598838806e-01 1.032899878919124603e-02 -1.526720076799392700e-01 3.270629048347473145e-01 -7.463171333074569702e-02 8.556255698204040527e-02 3.270217776298522949e-02 1.511241942644119263e-01 1.580411940813064575e-01 1.211660578846931458e-01 1.917878836393356323e-01 -1.286526024341583252e-01 8.956857770681381226e-02 -2.863317131996154785e-01 -1.089527904987335205e-01 1.063873711973428726e-02 -1.012855768203735352e-01 -2.560930550098419189e-01 -2.496236413717269897e-01 2.755151689052581787e-01 -3.591070175170898438e-01 6.821764260530471802e-02 1.618696562945842743e-02 -2.086883932352066040e-01 1.669234484434127808e-01 1.230748221278190613e-01 1.434791088104248047e-01 1.637354493141174316e-01 -7.291147112846374512e-02 1.769958585500717163e-01
-1.730441302061080933e-02 -1.305860877037048340e-01 -1.459206268191337585e-02 3.143039941787719727e-01 -1.876041144132614136e-01 1.185362488031387329e-01 -3.254436850547790527e-01 3.202807903289794922e-01 7.633417844772338867e-02 1.293318271636962891e-01 -5.947894975543022156e-02 -2.662728726863861084e-01 7.331327348947525024e-02 -2.531062960624694824e-01 -2.381589077413082123e-02 -2.375216782093048096e-01 7.962854951620101929e-02 -1.358078569173812866e-01 -2.162078581750392914e-02 -2.580575048923492432e-01 7.619585841894149780e-02 1.146371290087699890e-01 -4.739692062139511108e-02 9.896913170814514160e-02 -1.744845658540725708e-01 -2.907647788524627686e-01 -1.252643670886754990e-02 -1.992314606904983521e-01 2.024038881063461304e-01 -1.810467094182968140e-01 -1.340434104204177856e-01 1.819556802511215210e-01
-2.476071268320083618e-01 -1.763810813426971436e-01 -7.716539502143859863e-02 3.512542545795440674e-01 -5.556136369705200195e-02 5.198468640446662903e-02 -1.618710160255432129e-01 1.726650148630142212e-01 6.682530976831912994e-03 -5.440798401832580566e-02 9.787182509899139404e-02 5.498367175459861755e-02 -1.489205360412597656e-01 -3.694640994071960449e-01 -3.205929100513458252e-01 -3.905253410339355469e-01 1.485079824924468994e-01 -3.594508767127990723e-02 1.990616172552108765e-01 1.347074378281831741e-02 -2.207945473492145538e-02 3.530793590471148491e-03 -1.377443782985210419e-02 2.842649221420288086e-01 -8.670578151941299438e-02 -6.440722942352294922e-02 1.330850087106227875e-02 -3.542443737387657166e-02 1.258696466684341431e-01 -3.097465634346008301e-01 -1.091396585106849670e-01 7.360605150461196899e-02
-7.349592447280883789e-02 -2.326675802469253540e-01 4.823977593332529068e-03 -1.046052947640419006e-01 -2.169031202793121338e-01 1.521629393100738525e-01 -2.313176393508911133e-01 4.011728987097740173e-02 -1.194959729909896851e-01 -7.168018072843551636e-02 5.066332966089248657e-02 6.709767505526542664e-03 2.205757051706314087e-01 -1.645069271326065063e-01 -1.025046035647392273e-01 -1.273847669363021851e-01 1.221262440085411072e-01 1.077075451612472534e-01 5.120493099093437195e-02 -1.955097019672393799e-01 -4.339416027069091797e-01 -2.209781110286712646e-01 2.282950878143310547e-01 3.489739596843719482e-01 -2.885938584804534912e-01 -1.253187358379364014e-01 -5.174800008535385132e-02 -1.460632681846618652e-01 1.317827552556991577e-01 1.408023536205291748e-01 8.889538049697875977e-02 1.822192370891571045e-01
4.768119752407073975e-02 -9.223154187202453613e-02 -1.553650498390197754e-01 1.514281779527664185e-01 2.506751753389835358e-02 1.517475843429565430e-01 9.461703151464462280e-02 2.434732019901275635e-01 -7.346741389483213425e-03 2.863885760307312012e-01 2.416919767856597900e-01 -2.663494646549224854e-01 -5.373174324631690979e-03 -3.857612237334251404e-02 2.842171303927898407e-02 -1.085144579410552979e-01 3.389725834131240845e-02 1.328290905803442001e-02 -1.532096117734909058e-01 -1.765877753496170044e-01 -2.497210055589675903e-01 -9.896174073219299316e-02 -2.749662995338439941e-01 2.316648364067077637e-01 -1.710415929555892944e-01 -3.510594666004180908e-01 1.134234741330146790e-01 -3.466711496002972126e-04 8.185873180627822876e-02 2.060869634151458740e-01 -3.607019484043121338e-01 1.506046354770660400e-01
-9.633319079875946045e-02 -3.367796540260314941e-01 -4.398073256015777588e-02 -6.037726998329162598e-02 2.238299101591110229e-01 6.194457784295082092e-02 -1.288084983825683594e-01 1.041949540376663208e-01 8.175326138734817505e-02 7.800299674272537231e-02 -1.088056936860084534e-01 4.182529449462890625e-02 2.339015249162912369e-03 -1.906006038188934326e-01 -1.522938162088394165e-01 -1.855834126472473145e-01 2.502736151218414307e-01 3.251103758811950684e-01 3.958762288093566895e-01 -2.330902963876724243e-01 -2.188236117362976074e-01 -2.470544427633285522e-01 -2.796289045363664627e-03 5.645652115345001221e-02 -1.270147860050201416e-01 -4.230822622776031494e-02 1.733010709285736084e-01 -1.152012380771338940e-03 1.820407509803771973e-01 -2.937390208244323730e-01 -6.748307496309280396e-02 8.111403882503509521e-02
1.334634870290756226e-01 -3.045323491096496582e-01 -1.372824888676404953e-02 6.160741299390792847e-02 4.749153181910514832e-02 2.605746090412139893e-01 -4.799452051520347595e-02 -5.263467505574226379e-02 -6.379716843366622925e-02 1.078045647591352463e-02 -9.824546426534652710e-02 -1.911987215280532837e-01 -6.311468780040740967e-02 -1.889063864946365356e-01 -2.105177193880081177e-01 -6.438806653022766113e-02 1.615932732820510864e-01 -2.799467444419860840e-01 1.567942649126052856e-01 -2.542178332805633545e-01 -1.273925006389617920e-01 -8.324930071830749512e-02 3.499837815761566162e-01 2.190266251564025879e-01 6.532339006662368774e-02 2.791973017156124115e-02 -2.656478807330131531e-02 1.903823018074035645e-01 2.593192756175994873e-01 -1.779258847236633301e-01 -3.724456429481506348e-01 6.910201162099838257e-02
-7.550479471683502197e-02 -3.232090175151824951e-01 1.301465630531311035e-01 -1.123556401580572128e-02 1.286104470491409302e-01 1.518273651599884033e-01 -1.648016571998596191e-01 2.243330627679824829e-01 7.628139853477478027e-02 1.469767838716506958e-01 4.777394980192184448e-02 7.026207447052001953e-02 1.288845232920721173e-04 -1.052270233631134033e-01 -2.595396041870117188e-01 -7.146850228309631348e-02 -6.899046152830123901e-02 -2.804637849330902100e-01 -1.830024272203445435e-01 -1.351276636123657227e-01 -2.945171594619750977e-01 2.536925077438354492e-01 -3.172411620616912842e-01 3.908033072948455811e-01 1.186620444059371948e-03 -1.871207952499389648e-01 4.989260062575340271e-02 -9.424658119678497314e-02 1.660275161266326904e-01 1.255937665700912476e-01 8.412114530801773071e-02 -3.272895142436027527e-02
8.074905723333358765e-02 -7.496146857738494873e-02 7.522299885749816895e-02 2.875852957367897034e-02 8.943577855825424194e-02 2.672556638717651367e-01 -8.815648406744003296e-02 1.769614666700363159e-01 -1.864053159952163696e-01 2.875515520572662354e-01 -1.168822050094604492e-01 2.064719498157501221e-01 -2.872380428016185760e-02 -2.991156466305255890e-02 -5.664523690938949585e-02 -4.171853363513946533e-01 6.413193047046661377e-02 -2.844488322734832764e-01 4.270520061254501343e-02 -2.792401909828186035e-01 3.343085944652557373e-02 1.703384220600128174e-01 -3.200905919075012207e-01 -6.941970437765121460e-02 1.342187076807022095e-01 -1.679915785789489746e-01 -1.897484958171844482e-01 -3.182274103164672852e-01 3.715213388204574585e-02 1.006670296192169189e-02 -1.426919400691986084e-01 -5.081481486558914185e-02
3.169121965765953064e-02 -2.054674476385116577e-01 -4.492806643247604370e-02 -2.519674226641654968e-02 -4.335924610495567322e-02 2.954460382461547852e-01 -8.368107676506042480e-02 -1.457377374172210693e-01 -2.658531069755554199e-01 2.635100185871124268e-01 -4.923733696341514587e-02 4.651447385549545288e-02 -1.701456010341644287e-01 -1.287469118833541870e-01 -7.050155848264694214e-02 -2.285709381103515625e-01 1.293043792247772217e-01 5.351550877094268799e-02 -6.977618485689163208e-02 -3.745286539196968079e-02 -2.781048119068145752e-01 3.093717098236083984e-01 -1.316936165094375610e-01 2.361674010753631592e-01 -2.430799417197704315e-02 -1.638868302106857300e-01 -1.153664663434028625e-03 1.087186858057975769e-01 -2.740761823952198029e-02 3.833089470863342285e-01 -3.576496243476867676e-01 -4.882530868053436279e-02
3.685047477483749390e-02 -2.535966336727142334e-01 7.219868898391723633e-02 8.402999490499496460e-02 1.318864673376083374e-01 1.955929249525070190e-01 -1.320469826459884644e-01 1.681466847658157349e-01 1.396798938512802124e-01 7.039749622344970703e-02 -4.180133715271949768e-02 -1.475802510976791382e-01 1.047470197081565857e-01 -1.178353056311607361e-01 1.302481442689895630e-01 9.283308684825897217e-02 1.556708216667175293e-01 1.233721598982810974e-01 9.000559896230697632e-02 -3.478075861930847168e-01 -2.588607072830200195e-01 -2.295851260423660278e-01 9.264807403087615967e-02 1.041246876120567322e-01 -1.381000429391860962e-01 -1.326088458299636841e-01 2.838856875896453857e-01 -3.590352833271026611e-01 -2.546457350254058838e-01 1.558223515748977661e-01 2.381145022809505463e-02 2.806215584278106689e-01
-7.752954028546810150e-03 -2.066932320594787598e-01 -9.811438620090484619e-03 2.765241451561450958e-02 9.716351330280303955e-02 3.786697983741760254e-01 -3.861825913190841675e-02 -1.864081621170043945e-01 -1.645715385675430298e-01 2.033047378063201904e-01 -2.315998375415802002e-01 5.725686997175216675e-02 -7.276424765586853027e-02 -1.440226584672927856e-01 -1.681190282106399536e-01 -1.482677161693572998e-01 1.147409602999687195e-01 1.237898468971252441e-01 -6.133584678173065186e-02 -7.919836044311523438e-02 -2.764855325222015381e-01 9.508827328681945801e-02 -2.023696005344390869e-01 4.018245339393615723e-01 -4.648556560277938843e-02 -7.394532114267349243e-02 2.028552442789077759e-01 7.405178993940353394e-02 4.380875080823898315e-02 3.681235611438751221e-01 -2.153202593326568604e-01 -3.438023477792739868e-02
-2.631970308721065521e-02 -2.565165460109710693e-01 6.363170593976974487e-02 1.628870069980621338e-01 -2.305502630770206451e-02 1.898131966590881348e-01 5.464864522218704224e-02 7.116106897592544556e-02 -3.314428627490997314e-01 1.246720999479293823e-01 -2.090017348527908325e-01 3.535467088222503662e-01 -1.062499806284904480e-01 1.037012878805398941e-02 1.080970168113708496e-01 -9.724243730306625366e-02 1.080041676759719849e-01 -1.992126256227493286e-01 2.091538906097412109e-01 -2.794647812843322754e-01 -2.399224340915679932e-01 4.754898324608802795e-02 5.826629325747489929e-02 2.373549193143844604e-01 -2.637479007244110107e-01 -1.789111457765102386e-02 -1.899692267179489136e-01 -6.253097206354141235e-02 -2.871511578559875488e-01 1.070143282413482666e-01 1.295427978038787842e-01 1.355699151754379272e-01
1.353825330734252930e-01 -8.101683855056762695e-02 -4.778081178665161133e-02 -1.508474946022033691e-01 -1.134092062711715698e-01 1.763146519660949707e-01 5.735771730542182922e-02 8.648727089166641235e-02 -1.477304697036743164e-01 2.235794812440872192e-01 2.046740651130676270e-01 -1.694365739822387695e-01 -2.107700854539871216e-01 -2.968432903289794922e-01 -1.510520875453948975e-01 -2.031750828027725220e-01 2.092871367931365967e-01 3.706534206867218018e-02 -1.446439176797866821e-01 -4.069649428129196167e-02 -4.173669219017028809e-01 1.439078748226165771e-01 1.435267776250839233e-01 2.230068296194076538e-01 -1.675244979560375214e-02 -2.368972897529602051e-01 2.610332369804382324e-01 2.064607143402099609e-01 -2.576096728444099426e-02 2.038531750440597534e-01 -1.083460152149200439e-01 -4.678284749388694763e-02
8.049648255109786987e-02 -3.868521451950073242e-01 -8.002875745296478271e-02 2.606632411479949951e-01 -1.363666057586669922e-01 1.580245345830917358e-01 1.571136265993118286e-01 6.576396524906158447e-02 1.279074847698211670e-01 -4.160612821578979492e-02 2.433362454175949097e-01 -1.561451405286788940e-01 -2.051407098770141602e-01 -6.097938492894172668e-02 -2.098768800497055054e-01 -2.724587023258209229e-01 2.634015977382659912e-01 1.085229292511940002e-01 8.773787878453731537e-03 -3.466240465641021729e-01 8.867190033197402954e-02 5.822973698377609253e-02 -6.989302486181259155e-02 1.945456862449645996e-01 -1.297310646623373032e-02 -2.477699816226959229e-01 1.164151951670646667e-01 -2.431612163782119751e-01 -5.963046848773956299e-02 6.730099767446517944e-02 -1.670802533626556396e-01 -7.457763701677322388e-02
-2.602551504969596863e-02 -2.017500996589660645e-01 -1.502105891704559326e-01 1.323190778493881226e-01 -7.758916169404983521e-02 2.103349864482879639e-01 -7.534785568714141846e-02 -1.669506132602691650e-01 -1.977822035551071167e-01 -1.779017038643360138e-02 -8.526659756898880005e-02 4.048298671841621399e-02 -1.734135150909423828e-01 7.937689125537872314e-02 -1.593460589647293091e-01 -2.013334929943084717e-01 4.980146139860153198e-02 -2.116619348526000977e-01 -8.249140530824661255e-02 -2.261458188295364380e-01 -3.247400820255279541e-01 1.496488004922866821e-01 -1.058994382619857788e-01 2.528093755245208740e-01 2.620318904519081116e-02 -1.969641149044036865e-01 -2.421996369957923889e-02 6.015957146883010864e-02 1.131576225161552429e-01 3.713240623474121094e-01 -4.133439064025878906e-01 -1.032567769289016724e-01
4.386407136917114258e-02 -3.311678469181060791e-01 -5.312068760395050049e-02 3.185282275080680847e-02 -2.311019748449325562e-01 2.149824053049087524e-01 -1.891156286001205444e-01 6.413314491510391235e-02 -8.310529589653015137e-02 -5.094411224126815796e-02 -1.285444647073745728e-01 2.887381017208099365e-01 1.051414459943771362e-01 -2.003991454839706421e-01 -5.823944881558418274e-02 -2.895236313343048096e-01 -1.084055975079536438e-01 1.069375895895063877e-03 1.383868455886840820e-01 -3.696233332157135010e-01 -4.126632511615753174e-01 -6.676289439201354980e-02 -6.023159623146057129e-02 1.089578270912170410e-01 -2.235483080148696899e-01 -4.802168905735015869e-02 -1.845087856054306030e-01 1.983992010354995728e-02 -2.046653032302856445e-01 3.173621371388435364e-02 6.689621508121490479e-02 7.333515584468841553e-02
-6.375833600759506226e-02 -1.028650328516960144e-01 -1.301652342081069946e-01 6.171431764960289001e-02 8.602947741746902466e-02 4.370008409023284912e-01 8.541125804185867310e-02 1.084293276071548462e-01 -3.122334480285644531e-01 -4.528185352683067322e-02 -8.310252428054809570e-02 2.772105634212493896e-01 -2.279361360706388950e-04 -1.486697345972061157e-01 9.701769053936004639e-02 -1.348424851894378662e-01 -6.432798504829406738e-02 -1.298018097877502441e-01 3.400976955890655518e-01 -1.224957257509231567e-01 -3.608527034521102905e-02 -4.686747863888740540e-02 3.944442421197891235e-02 3.598896563053131104e-01 -1.798659712076187134e-01 -2.165201753377914429e-01 -1.023084763437509537e-02 -1.465264111757278442e-01 -7.223545759916305542e-02 -2.840319871902465820e-01 -1.586516797542572021e-01 1.268327534198760986e-01
-2.181212455034255981e-01 -3.776268661022186279e-01 -2.973493337631225586e-01 2.937532663345336914e-01 8.373566716909408569e-02 3.776775300502777100e-01 -4.026462882757186890e-02 -2.189392447471618652e-01 -7.956429570913314819e-02 1.900323778390884399e-01 5.028076469898223877e-02 5.294284224510192871e-02 -1.056609209626913071e-02 -3.495106101036071777e-01 1.579267978668212891e-01 -8.347631990909576416e-02 6.350331753492355347e-02 -9.755753725767135620e-02 1.568320989608764648e-01 -1.140481904149055481e-01 -2.928467281162738800e-02 -1.326286047697067261e-02 1.938348263502120972e-01 7.882926613092422485e-02 -8.124621585011482239e-03 -1.254522800445556641e-01 -3.073366358876228333e-02 1.137682870030403137e-01 -4.475754499435424805e-02 2.523416280746459961e-01 -2.098962478339672089e-02 2.053488641977310181e-01
1.670497506856918335e-01 -1.804460138082504272e-01 -1.065080761909484863e-01 -2.396972291171550751e-02 -4.279522225260734558e-02 4.068439900875091553e-01 -9.249715507030487061e-02 -1.828913576900959015e-02 -1.407798826694488525e-01 1.877124160528182983e-01 -3.596518561244010925e-02 1.676395535469055176e-01 -8.808463811874389648e-02 -2.186827659606933594e-01 -1.940864920616149902e-01 -7.290297001600265503e-02 1.822943091392517090e-01 -5.037390813231468201e-02 2.407913416391238570e-05 -1.738138943910598755e-01 -2.870606780052185059e-01 -8.406170457601547241e-02 9.164761751890182495e-02 5.082000494003295898e-01 1.022558584809303284e-01 -4.389473795890808105e-02 5.014192312955856323e-02 1.455628722906112671e-01 8.572804927825927734e-02 -3.106151223182678223e-01 7.822735607624053955e-02 1.419348828494548798e-02
-8.370386064052581787e-02 1.378228217363357544e-01 -1.268562227487564087e-01 -1.017133053392171860e-02 4.824089258909225464e-02 2.909281253814697266e-01 2.603428438305854797e-02 1.635545641183853149e-01 1.607323884963989258e-01 3.792007267475128174e-01 1.210609972476959229e-01 9.248391538858413696e-02 -3.425909206271171570e-02 -2.619104385375976562e-01 -1.568085551261901855e-01 -1.971693336963653564e-02 2.454058378934860229e-01 -2.779612690210342407e-02 -7.300299406051635742e-02 -1.825494468212127686e-01 -3.106145858764648438e-01 -7.560537755489349365e-02 9.232428856194019318e-04 1.588975787162780762e-01 -4.356487691402435303e-01 -3.022454380989074707e-01 -7.505926489830017090e-02 -1.435081660747528076e-01 -1.425295174121856689e-01 -8.097975514829158783e-03 2.604201436042785645e-02 1.722140237689018250e-02
-2.039431594312191010e-02 -1.625521630048751831e-01 5.284890159964561462e-02 3.833115473389625549e-02 -2.327794730663299561e-01 2.319563329219818115e-01 -1.423795372247695923e-01 5.022021755576133728e-02 8.027569204568862915e-02 2.167800217866897583e-01 -7.275033742189407349e-02 4.181943461298942566e-02 -3.888171911239624023e-01 -1.990927308797836304e-01 -2.322521805763244629e-01 -2.158948630094528198e-01 -6.259219348430633545e-02 -1.773908883333206177e-01 1.589015871286392212e-01 -1.746944710612297058e-02 4.088745918124914169e-03 1.974025666713714600e-01 -1.972957402467727661e-01 1.336677223443984985e-01 -2.464319020509719849e-01 -2.638422884047031403e-02 1.553669720888137817e-01 -3.938512504100799561e-01 2.445714026689529419e-01 1.332859992980957031e-01 9.703777730464935303e-02 -4.324734956026077271e-02
2.148922830820083618e-01 -1.933099776506423950e-01 -5.473928526043891907e-02 -8.419771492481231689e-02 2.030288428068161011e-01 -3.976026549935340881e-02 -2.275048941373825073e-01 7.184366881847381592e-02 2.276086509227752686e-01 2.339292168617248535e-01 -6.967588514089584351e-02 1.374184638261795044e-01 -2.729365043342113495e-02 -6.891158968210220337e-02 -9.072123467922210693e-02 -1.839653253555297852e-01 1.144423857331275940e-01 -1.951284408569335938e-01 7.891567051410675049e-02 -3.052386939525604248e-01 -2.314093858003616333e-01 1.571381092071533203e-01 1.643931120634078979e-02 -1.522880494594573975e-01 -8.344390243291854858e-02 -4.926207363605499268e-01 5.367293953895568848e-02 -6.108407862484455109e-03 8.624168485403060913e-02 2.820900082588195801e-01 -1.881088912487030029e-01 -3.977644443511962891e-02
-2.431219220161437988e-01 -2.972210347652435303e-01 -2.266650795936584473e-01 -4.574067890644073486e-02 1.268215179443359375e-01 4.261507838964462280e-02 2.845306694507598877e-02 4.148553311824798584e-01 -1.250665634870529175e-01 5.229649692773818970e-02 -5.761960893869400024e-02 -1.198734641075134277e-01 2.493858784437179565e-01 2.595155313611030579e-02 -2.379105985164642334e-01 -4.805833995342254639e-01 -5.414859205484390259e-02 2.759138308465480804e-02 -3.075678832828998566e-02 -1.561222970485687256e-01 -4.463059827685356140e-02 1.631020754575729370e-01 -1.700022257864475250e-02 6.767513602972030640e-02 -2.643351629376411438e-02 -2.501729689538478851e-02 4.701260477304458618e-02 1.556773111224174500e-02 -1.673778891563415527e-02 2.415464445948600769e-02 -2.647438347339630127e-01 2.908029556274414062e-01
2.895191777497529984e-03 -1.636417508125305176e-01 -2.045536935329437256e-01 1.876306533813476562e-01 -6.930051743984222412e-02 1.550655961036682129e-01 -3.783896565437316895e-02 1.665534973144531250e-01 2.211890183389186859e-02 1.590197086334228516e-01 2.269937545061111450e-01 -7.191379368305206299e-02 -1.671743392944335938e-01 -9.633000940084457397e-02 -7.213968038558959961e-02 -1.903283447027206421e-01 3.072852455079555511e-02 2.958577498793601990e-02 5.246448516845703125e-02 -1.799136698246002197e-01 -3.720531463623046875e-01 2.876230180263519287e-01 -2.691537439823150635e-01 1.483809798955917358e-01 -1.003601700067520142e-01 -2.342512011528015137e-01 -1.455911695957183838e-01 -6.014731712639331818e-03 1.801958680152893066e-02 3.401247560977935791e-01 -3.410386741161346436e-01 7.725109159946441650e-02
-1.226240769028663635e-01 -2.843887507915496826e-01 -2.425953000783920288e-01 -1.573275923728942871e-01 1.238822266459465027e-01 2.238504290580749512e-01 2.616598606109619141e-01 -2.120641991496086121e-02 7.037831470370292664e-03 1.853345334529876709e-01 -1.614688038825988770e-01 3.334062639623880386e-03 1.313926130533218384e-01 -1.578798592090606689e-01 3.835426643490791321e-02 -3.086240291595458984e-01 -2.970125377178192139e-01 -2.458585798740386963e-01 1.284483820199966431e-01 -2.255051136016845703e-01 -1.333643049001693726e-01 -3.664254397153854370e-02 1.863262355327606201e-01 2.974507808685302734e-01 -1.852836906909942627e-01 -1.709501445293426514e-01 -1.335649788379669189e-01 4.839777946472167969e-02 1.802909225225448608e-01 2.832803688943386078e-02 -8.945725858211517334e-02 -5.775286257266998291e-02
2.615679241716861725e-02 -4.077009260654449463e-01 2.683971524238586426e-01 8.943772315979003906e-02 8.354215882718563080e-03 1.510594636201858521e-01 3.128518536686897278e-02 1.445110589265823364e-01 -1.826295256614685059e-02 3.643811643123626709e-01 3.625227883458137512e-02 -3.195572271943092346e-02 8.904661238193511963e-02 4.371426999568939209e-02 -2.068965882062911987e-01 -1.682952642440795898e-01 -1.054871976375579834e-01 3.317765891551971436e-02 4.672322794795036316e-02 -2.415291965007781982e-01 -3.160047829151153564e-01 2.810752093791961670e-01 -9.537251293659210205e-02 1.205122619867324829e-01 -6.179538741707801819e-02 -2.170942872762680054e-01 3.553828001022338867e-01 9.559789299964904785e-02 1.722245812416076660e-01 -1.925445348024368286e-02 -2.730815613176673651e-04 -1.584013365209102631e-02
-2.148432731628417969e-01 -1.989840529859066010e-02 -2.219527959823608398e-01 6.039208173751831055e-02 -1.727784723043441772e-01 1.707730591297149658e-01 -1.087796688079833984e-02 2.564779482781887054e-02 -2.200416475534439087e-01 1.736431419849395752e-01 -8.739031851291656494e-03 -2.886418104171752930e-01 -2.642327845096588135e-01 -4.365137219429016113e-02 -2.988036274909973145e-01 -3.053803741931915283e-02 2.637526392936706543e-01 6.122016906738281250e-02 -4.733027890324592590e-02 -1.860144585371017456e-01 -1.737747639417648315e-01 3.189738094806671143e-01 -8.680267259478569031e-03 2.719181478023529053e-01 -2.332087606191635132e-01 -2.624853849411010742e-01 8.606742322444915771e-02 1.614824309945106506e-02 -4.895590245723724365e-02 6.573995202779769897e-02 -1.921784728765487671e-01 1.616382747888565063e-01
-3.496708348393440247e-02 -4.739736914634704590e-01 -8.278022706508636475e-02 4.943074285984039307e-02 -9.483463317155838013e-02 1.074296534061431885e-01 6.893382966518402100e-02 7.554247230291366577e-02 -1.198876276612281799e-01 3.243167698383331299e-01 2.353664785623550415e-01 -2.023295909166336060e-01 -4.759439826011657715e-02 -3.097431361675262451e-01 -1.609649881720542908e-02 -2.954145967960357666e-01 2.552973330020904541e-01 -4.822703823447227478e-02 2.090220749378204346e-01 -2.548913359642028809e-01 -6.104217097163200378e-02 6.658944487571716309e-02 2.283405512571334839e-01 9.073241800069808960e-02 9.907379001379013062e-02 -1.651702821254730225e-02 4.072971642017364502e-02 -2.199235707521438599e-01 -1.040306538343429565e-01 -8.873045444488525391e-02 8.964740484952926636e-02 2.593543753027915955e-02
-9.730391204357147217e-02 -2.745123803615570068e-01 3.415469080209732056e-02 -1.271637380123138428e-01 -5.018704012036323547e-02 2.743439972400665283e-01 -2.340445071458816528e-01 1.230770349502563477e-01 -1.136650964617729187e-01 -1.552905738353729248e-01 -8.264070749282836914e-02 1.680462509393692017e-01 -8.346628397703170776e-02 -1.954761892557144165e-01 1.284001488238573074e-02 -2.305397987365722656e-01 2.283404171466827393e-01 1.471447497606277466e-01 -5.321952328085899353e-02 -3.489806652069091797e-01 -2.508972585201263428e-01 -1.888471096754074097e-01 1.440652012825012207e-01 2.983799278736114502e-01 -5.908260121941566467e-02 -6.739358603954315186e-02 6.450382620096206665e-02 -4.556189849972724915e-02 -1.420232206583023071e-01 2.239592075347900391e-01 1.266254335641860962e-01 2.685037255287170410e-01
1.251165419816970825e-01 -8.866714686155319214e-02 -1.927031278610229492e-01 6.785737723112106323e-02 2.928693778812885284e-02 3.465279042720794678e-01 3.433312103152275085e-02 -1.645281612873077393e-01 -1.030891984701156616e-01 1.063719764351844788e-01 -1.207791641354560852e-01 -8.125900477170944214e-02 -8.012516051530838013e-02 -1.566805988550186157e-01 -3.361234068870544434e-02 -1.870904713869094849e-01 -1.035088323988020420e-03 -3.247614577412605286e-02 -3.116057440638542175e-02 -2.443899065256118774e-01 -1.598374694585800171e-01 8.567743748426437378e-02 -9.604772552847862244e-03 5.003628134727478027e-01 -3.979452699422836304e-02 -1.168640330433845520e-01 8.791045099496841431e-02 -5.503708031028509140e-03 2.004946768283843994e-01 4.244578480720520020e-01 -2.938740551471710205e-01 -2.240546792745590210e-02
-1.354610621929168701e-01 4.514343291521072388e-02 -1.256495416164398193e-01 6.661721505224704742e-03 -1.652765646576881409e-02 1.411315351724624634e-01 1.689187884330749512e-01 3.207384794950485229e-02 3.010532259941101074e-01 2.475112676620483398e-01 -2.943739853799343109e-02 1.173340622335672379e-02 1.308689415454864502e-01 -1.004406064748764038e-01 1.119935959577560425e-01 -1.635949313640594482e-01 2.699182927608489990e-01 -1.939429044723510742e-01 4.634992033243179321e-02 -3.554207980632781982e-01 -3.152013719081878662e-01 -3.235167264938354492e-02 1.134310886263847351e-01 2.615350186824798584e-01 -3.343049287796020508e-01 -2.057316750288009644e-01 1.465841196477413177e-02 7.236611098051071167e-03 -2.707978785037994385e-01 -9.152444452047348022e-02 -1.929158717393875122e-01 -2.686438895761966705e-02
-3.302070125937461853e-02 1.256203055381774902e-01 -3.234762251377105713e-01 2.229251116514205933e-01 -1.180899217724800110e-01 7.084872573614120483e-03 -2.486946992576122284e-02 1.423572152853012085e-01 -2.396866083145141602e-01 -1.640182733535766602e-02 7.252381742000579834e-02 -9.231766313314437866e-02 -2.153593897819519043e-01 4.178647696971893311e-02 -2.155915945768356323e-01 -2.058300971984863281e-01 2.199712991714477539e-01 -2.383317500352859497e-01 3.007950484752655029e-01 -2.931526601314544678e-01 -6.380534917116165161e-02 -2.544382587075233459e-02 -8.069788664579391479e-02 9.383053332567214966e-02 -1.269146949052810669e-01 -3.589458763599395752e-01 -1.164064705371856689e-01 -8.664037287235260010e-02 -2.691230550408363342e-02 1.680404990911483765e-01 -2.517968714237213135e-01 1.594813317060470581e-01
-3.201676905155181885e-01 -2.502290308475494385e-01 -5.100953206419944763e-02 -2.350597530603408813e-01 9.295375086367130280e-03 6.372597813606262207e-02 -2.854087054729461670e-01 -6.418325752019882202e-02 -4.178177192807197571e-02 -1.876509189605712891e-02 1.845390945672988892e-01 4.144124977756291628e-04 2.032362073659896851e-01 -1.677586585283279419e-01 -9.629605710506439209e-02 -1.304384917020797729e-01 1.309738755226135254e-01 1.397318243980407715e-01 -3.448386862874031067e-02 -1.650455594062805176e-01 -5.040488243103027344e-01 2.240288769826292992e-03 2.050059288740158081e-01 2.198950797319412231e-01 -2.717914581298828125e-01 -1.186755448579788208e-01 -1.172170341014862061e-01 -1.649730205535888672e-01 1.139737665653228760e-01 1.166894752532243729e-02 -5.613596737384796143e-02 2.574462629854679108e-02
2.110855132341384888e-01 -7.381156831979751587e-02 2.508863806724548340e-02 5.735835060477256775e-03 7.463819533586502075e-02 8.704350888729095459e-02 -2.405345588922500610e-01 -5.537831038236618042e-02 1.005228888243436813e-02 3.932367861270904541e-01 -3.325486555695533752e-02 -1.732306927442550659e-01 -2.106908112764358521e-01 -1.470195949077606201e-01 7.876323908567428589e-02 -1.318259984254837036e-01 3.166749775409698486e-01 -1.745946258306503296e-01 -2.042365968227386475e-01 -7.969294488430023193e-02 -7.332796603441238403e-02 1.622346490621566772e-01 2.404540032148361206e-02 3.754246607422828674e-02 -2.497266978025436401e-01 -3.955177366733551025e-01 1.370390504598617554e-01 -2.057765237987041473e-02 1.421461254358291626e-01 6.851708143949508667e-02 -2.962131500244140625e-01 1.914824545383453369e-01
-1.765555143356323242e-01 5.292952805757522583e-02 2.724470198154449463e-02 2.154841274023056030e-01 -1.008611693978309631e-01 1.569028794765472412e-01 -1.313549429178237915e-01 -2.399551682174205780e-02 -1.835575103759765625e-01 3.565770760178565979e-02 -1.716092377901077271e-01 -1.223620697855949402e-01 -5.197013169527053833e-02 -2.797192335128784180e-01 2.364166527986526489e-01 -4.269175603985786438e-02 1.316518932580947876e-01 -2.506074905395507812e-01 2.892752587795257568e-01 -1.457528918981552124e-01 -2.207757234573364258e-01 2.171905636787414551e-01 -1.936670020222663879e-02 1.013489142060279846e-01 -3.644740879535675049e-01 9.164150059223175049e-02 1.949312984943389893e-01 6.751197855919599533e-03 1.155948936939239502e-01 -2.221735715866088867e-01 -2.197957932949066162e-01 2.573825418949127197e-01
1.915868520736694336e-01 -1.583513617515563965e-01 -1.535228686407208443e-03 2.080791592597961426e-01 1.982173323631286621e-01 1.342578679323196411e-01 -3.432325720787048340e-01 -5.013737455010414124e-02 2.819997817277908325e-02 1.767306625843048096e-01 -2.218317687511444092e-01 -7.306497078388929367e-03 -1.703336387872695923e-01 -3.048428595066070557e-01 -7.470337301492691040e-02 -4.200310260057449341e-02 2.457040995359420776e-01 -3.684763237833976746e-02 1.437820345163345337e-01 -8.760432898998260498e-02 -1.072576120495796204e-01 1.528086960315704346e-01 6.967204064130783081e-02 -4.482166469097137451e-02 -3.567046523094177246e-01 -3.670191168785095215e-01 1.656350642442703247e-01 -1.951036155223846436e-01 1.772942990064620972e-01 5.245299264788627625e-02 -1.085710898041725159e-01 3.867022320628166199e-02
2.826642692089080811e-01 -1.306760013103485107e-01 -3.267994895577430725e-02 5.605739727616310120e-02 3.446536138653755188e-02 3.474653661251068115e-01 -6.070525944232940674e-02 3.043277747929096222e-02 7.897141575813293457e-02 -1.727370359003543854e-02 3.604200610425323248e-04 1.383497714996337891e-01 2.631700132042169571e-03 1.590133458375930786e-01 -8.744158595800399780e-02 -4.506335556507110596e-01 -1.391296535730361938e-01 -5.146672204136848450e-02 2.425352483987808228e-01 -2.376306354999542236e-01 -2.476313561201095581e-01 7.756505161523818970e-02 1.298294514417648315e-01 3.596633672714233398e-01 -9.202674031257629395e-02 -1.259366422891616821e-01 -2.067201584577560425e-01 1.924258098006248474e-02 -1.488741189241409302e-01 -2.085357606410980225e-01 3.996894136071205139e-02 1.583330035209655762e-01
-9.520598500967025757e-02 -2.692568004131317139e-01 -2.058101147413253784e-01 -6.086614727973937988e-02 -1.033046096563339233e-01 -5.758629366755485535e-02 1.617227494716644287e-02 -1.052984036505222321e-02 -1.791572719812393188e-01 -8.423187769949436188e-03 4.040732085704803467e-01 -6.653598695993423462e-02 8.655412495136260986e-02 -4.999907687306404114e-02 -7.650029659271240234e-02 3.517312929034233093e-02 1.674265265464782715e-01 -6.053917855024337769e-02 2.014177292585372925e-01 -4.752714931964874268e-01 -2.388895153999328613e-01 -1.414081007242202759e-01 -9.675039909780025482e-03 2.471507638692855835e-01 -8.757358044385910034e-02 -2.580245137214660645e-01 -4.609718173742294312e-02 -5.409472808241844177e-02 1.607876457273960114e-02 -7.102350145578384399e-02 1.499818414449691772e-01 3.123739361763000488e-01
-7.427319884300231934e-02 -2.340113976970314980e-03 -2.321192473173141479e-01 2.447449713945388794e-01 -6.988645344972610474e-02 5.481141060590744019e-02 -4.001936689019203186e-02 -1.056010797619819641e-01 -1.078434512019157410e-01 7.326326519250869751e-02 -2.508425526320934296e-02 -2.303832620382308960e-01 -2.545828521251678467e-01 -6.786523759365081787e-02 -2.489316612482070923e-01 -2.166444063186645508e-01 2.939531803131103516e-01 -2.058858871459960938e-01 2.827168107032775879e-01 -3.126977980136871338e-01 -1.750191599130630493e-01 1.974815130233764648e-01 -1.070913150906562805e-01 1.251892149448394775e-01 -1.756414771080017090e-01 -1.126211881637573242e-01 -4.169041663408279419e-02 1.153530851006507874e-01 -1.264156997203826904e-01 1.714156568050384521e-01 -2.757130265235900879e-01 1.667224913835525513e-01
-2.035289071500301361e-02 -1.190267354249954224e-01 3.145872149616479874e-03 -1.459506452083587646e-01 8.726363629102706909e-02 3.944297134876251221e-01 -1.110484600067138672e-01 -3.525710999965667725e-01 -1.227858141064643860e-01 9.006649255752563477e-03 -5.086490511894226074e-02 1.066657900810241699e-01 -2.114978581666946411e-01 -8.146656304597854614e-02 -1.562781780958175659e-01 -1.299721747636795044e-01 1.638799719512462616e-02 -6.096784025430679321e-03 -1.426131129264831543e-01 -2.734622955322265625e-01 -1.120712831616401672e-01 1.270026564598083496e-01 -2.752337418496608734e-02 3.812811374664306641e-01 -1.414106786251068115e-01 -1.673478782176971436e-01 1.135939210653305054e-01 1.116328537464141846e-01 -3.258046228438615799e-03 3.551928997039794922e-01 -2.684578597545623779e-01 -2.479492500424385071e-02
2.246149629354476929e-01 -4.057624936103820801e-01 2.994351089000701904e-01 1.191320829093456268e-02 -1.230925787240266800e-02 -4.377771541476249695e-02 4.341893270611763000e-02 5.749873816967010498e-02 -2.507754862308502197e-01 7.878623157739639282e-02 -1.958322376012802124e-01 1.534726768732070923e-01 9.766182303428649902e-02 4.080595821142196655e-02 -1.645863205194473267e-01 -3.383104205131530762e-01 9.885656088590621948e-02 -1.217213124036788940e-01 1.873150840401649475e-02 -1.194682642817497253e-01 -1.183100268244743347e-01 8.432904630899429321e-02 9.427342563867568970e-03 2.836571633815765381e-01 1.566042900085449219e-01 -1.439085453748703003e-01 8.634035289287567139e-02 -1.281523853540420532e-01 5.667038261890411377e-02 1.834649145603179932e-01 -2.397247105836868286e-01 3.158714771270751953e-01
9.211144596338272095e-02 -7.712744921445846558e-02 -3.761289715766906738e-01 1.090216711163520813e-01 -2.578969299793243408e-02 1.121421828866004944e-01 -2.201255783438682556e-02 1.586300432682037354e-01 7.172150164842605591e-02 9.753154963254928589e-02 2.984615564346313477e-01 -9.752555191516876221e-02 -7.959508895874023438e-02 -2.071066349744796753e-01 9.568067640066146851e-02 -2.279865592718124390e-01 -1.086220890283584595e-01 -1.088187657296657562e-02 -1.944818347692489624e-01 -1.690658628940582275e-01 -2.073159813880920410e-01 6.887999363243579865e-03 -2.671443521976470947e-01 1.983440220355987549e-01 -2.203410416841506958e-01 -2.345223277807235718e-01 5.952933058142662048e-02 -6.400500982999801636e-02 3.767871111631393433e-02 1.651109755039215088e-01 -4.295243620872497559e-01 1.152819767594337463e-01
-4.184532910585403442e-02 9.621632844209671021e-02 -1.214664801955223083e-01 5.670270882546901703e-03 6.802755594253540039e-02 2.848686873912811279e-01 1.359731853008270264e-01 2.095064222812652588e-01 -2.106299698352813721e-01 3.758175671100616455e-02 -1.318085938692092896e-01 2.616017758846282959e-01 -8.244907483458518982e-03 -8.368521183729171753e-02 1.195875704288482666e-01 -1.578267514705657959e-01 1.760667413473129272e-01 4.905718937516212463e-02 1.713687330484390259e-01 -1.863064765930175781e-01 -3.203690350055694580e-01 -7.905445992946624756e-02 -3.080613911151885986e-02 1.778228133916854858e-01 -5.215656757354736328e-01 -3.102267384529113770e-01 -3.401659056544303894e-02 -1.047613546252250671e-01 8.454442024230957031e-02 -1.088766977190971375e-01 6.776357442140579224e-02 7.239399850368499756e-02
-1.870691776275634766e-01 -3.696577548980712891e-01 -2.570487260818481445e-01 4.242595285177230835e-02 -8.856981247663497925e-02 1.809821724891662598e-01 1.457950621843338013e-01 -3.181671351194381714e-02 -3.420674800872802734e-01 3.368111550807952881e-01 9.770236164331436157e-02 7.635775953531265259e-02 5.936980620026588440e-02 -2.624260187149047852e-01 2.722585387527942657e-02 -1.988384872674942017e-01 -7.303806394338607788e-02 1.626255512237548828e-01 2.133045196533203125e-01 -2.112672775983810425e-01 1.743447594344615936e-02 1.083584409207105637e-02 1.538992971181869507e-01 -5.860788375139236450e-02 -1.911501586437225342e-01 -2.455676943063735962e-01 -1.565935909748077393e-01 -3.276683390140533447e-02 -1.006269361823797226e-02 8.368763327598571777e-02 1.726545393466949463e-01 1.741011887788772583e-01
1.219654753804206848e-01 -3.468593060970306396e-01 -1.435367763042449951e-01 -6.737655401229858398e-02 -1.798958033323287964e-01 1.161230653524398804e-01 -1.827831715345382690e-01 -4.720599949359893799e-02 -6.455805152654647827e-03 1.307791769504547119e-01 1.988937407732009888e-01 -2.850715517997741699e-01 -2.253998517990112305e-01 6.798966228961944580e-02 -4.791963472962379456e-02 -2.586260735988616943e-01 3.895285725593566895e-02 -1.200004965066909790e-01 1.214901953935623169e-01 -7.060485333204269409e-02 -1.986944079399108887e-01 1.240217089653015137e-01 3.861915469169616699e-01 4.471232295036315918e-01 -1.383638828992843628e-01 -6.227421760559082031e-02 3.801592439413070679e-02 -1.382029205560684204e-01 -3.521128743886947632e-02 -2.039296366274356842e-02 -6.629969179630279541e-02 7.999411225318908691e-02
4.670730978250503540e-02 -1.737416982650756836e-01 -2.028741985559463501e-01 -9.908475726842880249e-02 -2.623050473630428314e-02 1.040043011307716370e-01 -3.308943286538124084e-02 2.034731805324554443e-01 9.267755597829818726e-02 6.603886932134628296e-02 3.710009455680847168e-01 -2.096787095069885254e-01 -4.083285108208656311e-02 -3.866451978683471680e-02 -2.701361477375030518e-02 -5.122109651565551758e-01 -9.322290308773517609e-03 -5.259055271744728088e-02 9.639140218496322632e-02 -7.844714447855949402e-03 -3.559003174304962158e-01 2.540180683135986328e-01 1.820303499698638916e-02 1.184325963258743286e-01 -1.075138151645660400e-01 -9.466726332902908325e-02 6.922512501478195190e-02 -5.896672606468200684e-02 -2.104243040084838867e-01 1.827728897333145142e-01 -2.332669943571090698e-01 1.523310542106628418e-01
-1.816837340593338013e-01 -2.692712545394897461e-01 -2.343029528856277466e-01 -1.206305176019668579e-01 3.622854128479957581e-02 -5.160288512706756592e-02 -1.112275123596191406e-01 9.424372017383575439e-02 -1.630530804395675659e-01 1.533146351575851440e-01 1.245765835046768188e-01 -8.682738244533538818e-02 1.472537964582443237e-01 -2.432784289121627808e-01 -1.558097600936889648e-01 -5.232244133949279785e-01 2.437587454915046692e-02 2.448486834764480591e-01 1.223520115017890930e-01 -8.407068997621536255e-02 -2.696237862110137939e-01 -4.617305472493171692e-02 7.015955448150634766e-02 1.496321707963943481e-01 -8.647712320089340210e-02 4.044418781995773315e-02 1.243047937750816345e-01 -1.841011643409729004e-02 2.688820064067840576e-01 -2.447711974382400513e-01 -6.754959374666213989e-02 3.667406365275382996e-02
2.753688991069793701e-01 -2.758785486221313477e-01 -2.212484180927276611e-01 -1.275272816419601440e-01 3.573836758732795715e-02 3.086708784103393555e-01 -1.302044242620468140e-01 -2.649535983800888062e-02 3.321928530931472778e-02 4.437836259603500366e-02 -2.059198319911956787e-01 2.162345647811889648e-01 6.420457363128662109e-02 -7.816061377525329590e-02 -8.941177278757095337e-02 -3.315904140472412109e-01 -1.508960574865341187e-01 -1.974121779203414917e-01 2.762765288352966309e-01 -2.300743609666824341e-01 -1.400546282529830933e-01 1.336374878883361816e-01 8.143017441034317017e-02 3.305406570434570312e-01 -7.582446187734603882e-02 -6.378926336765289307e-02 -4.937617480754852295e-02 -1.276165843009948730e-01 1.242537721991539001e-01 -1.579391509294509888e-01 -3.394550457596778870e-02 1.838001906871795654e-01
2.069564349949359894e-02 -1.173740923404693604e-01 -1.154633518308401108e-02 1.020907089114189148e-01 -2.161983996629714966e-01 1.365111470222473145e-01 -1.430423110723495483e-01 2.381934821605682373e-01 2.187900841236114502e-01 9.338001161813735962e-02 7.716913521289825439e-02 -4.181310907006263733e-02 -2.031695991754531860e-01 -1.277839541435241699e-01 -4.494178667664527893e-02 -1.436241567134857178e-01 -3.976960480213165283e-02 -2.017509192228317261e-02 1.277920603752136230e-01 -4.458013921976089478e-02 -2.298229038715362549e-01 6.912980228662490845e-02 7.364737242460250854e-02 3.581313192844390869e-01 -2.952856123447418213e-01 -3.331892788410186768e-01 -2.633890211582183838e-01 1.705447286367416382e-01 2.385649383068084717e-01 1.358150392770767212e-01 -8.731941133737564087e-02 3.112559616565704346e-01
-4.772872105240821838e-02 -3.495978713035583496e-01 3.998064994812011719e-02 3.091748058795928955e-01 9.337747842073440552e-02 1.157911196351051331e-01 -5.976945906877517700e-02 1.964848339557647705e-01 -1.285143494606018066e-01 1.496721506118774414e-01 -7.338708639144897461e-02 -8.491768687963485718e-02 -6.227773055434226990e-02 1.176570132374763489e-01 -7.549968361854553223e-02 -2.000056058168411255e-01 -2.076971828937530518e-01 -4.129064083099365234e-02 5.979407206177711487e-02 -4.039424359798431396e-01 -2.779590487480163574e-01 3.813547790050506592e-01 -1.199765428900718689e-01 2.438208758831024170e-01 7.741381973028182983e-02 -1.305928826332092285e-01 -7.117569912225008011e-03 -6.329912692308425903e-02 -2.729192376136779785e-02 -5.203158408403396606e-02 1.762876361608505249e-01 -1.712126731872558594e-01
6.028617545962333679e-02 -6.788709759712219238e-02 -1.986713558435440063e-01 -9.508582949638366699e-02 -1.358587890863418579e-01 4.004349708557128906e-01 2.379083484411239624e-01 -1.184323728084564209e-01 -1.998750120401382446e-01 1.770841479301452637e-01 -4.882439225912094116e-02 -1.007711961865425110e-01 -1.848564445972442627e-01 -2.298717498779296875e-01 -1.622831099666655064e-03 -1.062773540616035461e-01 -3.901221603155136108e-02 -9.172809869050979614e-02 -9.695114195346832275e-02 -2.729817293584346771e-02 -2.970927059650421143e-01 1.768362373113632202e-01 1.387246847152709961e-01 2.781438827514648438e-01 -1.985112577676773071e-01 -2.884341180324554443e-01 -5.903999879956245422e-02 2.331185936927795410e-01 1.292799264192581177e-01 1.644147485494613647e-01 -2.263926714658737183e-01 -7.675218512304127216e-04
9.773256257176399231e-03 -1.434577107429504395e-01 1.728644818067550659e-01 2.160901427268981934e-01 1.304378062486648560e-01 8.788405358791351318e-02 6.207855883985757828e-03 2.256810069084167480e-01 -1.235490366816520691e-01 1.091135814785957336e-01 1.573758572340011597e-02 -2.382736951112747192e-01 -8.441224694252014160e-02 1.917017251253128052e-01 1.493299007415771484e-01 -2.154051810503005981e-01 -1.382017880678176880e-01 -4.998471587896347046e-03 1.911735832691192627e-01 -2.983913421630859375e-01 -2.830455601215362549e-01 2.501158714294433594e-01 1.854810677468776703e-02 -1.992978900671005249e-02 2.530269697308540344e-02 -4.735301434993743896e-01 1.497835516929626465e-01 8.715597540140151978e-02 1.200760304927825928e-01 2.209402024745941162e-01 -1.060415580868721008e-01 1.130038276314735413e-01
-1.602072268724441528e-01 -4.358692169189453125e-01 -2.151178866624832153e-01 -9.073343127965927124e-02 1.343832910060882568e-01 -2.187684737145900726e-02 -6.392150372266769409e-02 2.392998933792114258e-01 1.326501071453094482e-01 9.205666929483413696e-02 2.063864469528198242e-01 -1.089120507240295410e-01 1.102029606699943542e-01 -4.069302976131439209e-02 5.115837603807449341e-02 -2.651325762271881104e-01 7.294630259275436401e-02 -6.905387341976165771e-02 -6.658856570720672607e-02 -2.099145054817199707e-01 -1.326745003461837769e-01 1.715430468320846558e-01 -2.194821238517761230e-01 -1.149820312857627869e-01 -1.869324594736099243e-01 -1.161347553133964539e-01 -1.236597727984189987e-02 6.298832129687070847e-03 3.208340406417846680e-01 1.013235449790954590e-01 -2.853303253650665283e-01 2.691959440708160400e-01
2.827795222401618958e-02 -2.696076929569244385e-01 1.003034189343452454e-01 2.529318034648895264e-01 9.109891951084136963e-02 1.193184554576873779e-01 -1.139727830886840820e-01 4.398854821920394897e-02 -8.999889716506004333e-03 2.571560442447662354e-01 2.464351058006286621e-01 -5.062745511531829834e-02 3.478214144706726074e-02 4.082163330167531967e-03 -1.703373938798904419e-01 -4.491522908210754395e-02 1.966767944395542145e-02 -7.339076697826385498e-02 2.111423611640930176e-01 -8.536445349454879761e-02 -5.666734576225280762e-01 1.315430104732513428e-01 -8.468856662511825562e-02 1.481546089053153992e-02 -1.381939649581909180e-01 -9.041991829872131348e-02 1.776412576436996460e-01 -9.841390699148178101e-02 -1.951125115156173706e-01 1.035680770874023438e-01 -3.415809571743011475e-01 -1.257405132055282593e-01
-5.449114367365837097e-02 6.957821547985076904e-02 -9.303779155015945435e-02 2.634635567665100098e-01 -5.610533431172370911e-02 2.173412144184112549e-01 -1.121552810072898865e-01 2.341756075620651245e-01 -1.293882261961698532e-03 3.047829866409301758e-01 2.332559973001480103e-01 1.491900533437728882e-01 -2.877277694642543793e-02 -1.204762421548366547e-02 7.295781373977661133e-02 -3.616830110549926758e-01 3.270452022552490234e-01 -2.059167250990867615e-02 1.271744966506958008e-01 -1.705896668136119843e-02 -2.038652300834655762e-01 -7.465215772390365601e-02 -1.740246564149856567e-01 1.202888488769531250e-01 -1.975453943014144897e-01 -8.135176450014114380e-02 3.488824963569641113e-01 -7.609818875789642334e-02 -2.574603259563446045e-01 6.794299930334091187e-02 7.540726661682128906e-02 1.554736196994781494e-01
2.029088512063026428e-02 1.209652647376060486e-01 -3.203585445880889893e-01 4.856240376830101013e-02 7.617653906345367432e-02 1.621349006891250610e-01 1.225411295890808105e-01 3.008338436484336853e-02 3.493797183036804199e-01 3.047071397304534912e-01 2.221509069204330444e-01 1.662030071020126343e-01 -2.604463882744312286e-02 1.633161902427673340e-01 -1.025302615016698837e-02 -3.109694719314575195e-01 7.589831482619047165e-03 3.299487382173538208e-02 1.438939273357391357e-01 -2.024915367364883423e-01 -3.826985657215118408e-01 2.500557005405426025e-01 -1.162049397826194763e-01 -3.809377923607826233e-02 -1.767302602529525757e-01 -2.169015556573867798e-01 2.890088781714439392e-02 -1.197719052433967590e-01 2.370793744921684265e-02 1.540029048919677734e-01 -1.064316183328628540e-01 6.990678608417510986e-03
-2.163257151842117310e-01 -2.171646803617477417e-01 -7.599385827779769897e-02 1.804618835449218750e-01 1.871472597122192383e-02 2.895413339138031006e-01 -3.004897534847259521e-01 2.560236454010009766e-01 1.259321570396423340e-01 1.235796511173248291e-01 -2.698486423469148576e-05 1.430405229330062866e-01 1.575764566659927368e-01 -3.505908250808715820e-01 -2.032351344823837280e-01 -1.958918273448944092e-01 7.557561993598937988e-02 -2.544211782515048981e-02 -7.753917574882507324e-02 -1.496766954660415649e-01 -1.398321688175201416e-01 -1.281259953975677490e-01 -1.189746242016553879e-02 2.293384969234466553e-01 -6.328172236680984497e-02 -1.734139770269393921e-01 -6.950791180133819580e-02 -2.556816041469573975e-01 2.681535184383392334e-01 -2.100340723991394043e-01 5.940847098827362061e-02 -3.671369329094886780e-02
2.230045795440673828e-01 -2.416722327470779419e-01 1.309764236211776733e-01 9.649325907230377197e-02 2.028765529394149780e-02 1.620732098817825317e-01 -2.787234783172607422e-01 6.410372257232666016e-02 -1.048397868871688843e-01 7.661614567041397095e-02 -7.007054239511489868e-02 -2.901080846786499023e-01 -2.255244702100753784e-01 -3.223844766616821289e-01 -5.610966309905052185e-02 -9.919348359107971191e-02 2.448770105838775635e-01 -2.346074432134628296e-01 -1.488521695137023926e-01 -3.198511004447937012e-01 -1.451676189899444580e-01 9.260916709899902344e-02 1.423721015453338623e-01 5.580732971429824829e-02 -2.622619867324829102e-01 -1.367820948362350464e-01 -2.589121088385581970e-02 -9.478543885052204132e-03 1.827252805233001709e-01 5.773856118321418762e-02 -2.258321940898895264e-01 -1.213793233036994934e-01
-1.921583265066146851e-01 -1.975988894701004028e-01 -1.976922154426574707e-01 -1.077246665954589844e-01 1.475023925304412842e-01 1.863297373056411743e-01 1.912464940687641501e-04 -1.658950746059417725e-02 5.171520262956619263e-02 1.392124444246292114e-01 -8.144473284482955933e-02 2.200839519500732422e-01 1.917793601751327515e-01 -3.061703145503997803e-01 -1.361140906810760498e-01 -1.166251078248023987e-01 -1.372819095849990845e-01 -7.614222913980484009e-02 2.620670199394226074e-01 -2.422599494457244873e-02 -7.210642844438552856e-02 8.546227961778640747e-02 7.430953532457351685e-02 3.295946419239044189e-01 -4.587580561637878418e-01 -1.508295387029647827e-01 -9.140247851610183716e-02 1.704549975693225861e-02 1.879218220710754395e-01 -1.214689835906028748e-01 -2.011438459157943726e-01 -1.544990539550781250e-01
1.484345942735671997e-01 -2.685474455356597900e-01 -1.945714503526687622e-01 -1.514967679977416992e-01 6.206333264708518982e-02 2.895112335681915283e-01 -4.887918382883071899e-02 -6.743075698614120483e-02 -1.923792064189910889e-01 2.671098709106445312e-01 -5.902736634016036987e-02 -1.149253398180007935e-01 -1.487948298454284668e-01 -3.705638349056243896e-01 -4.309862479567527771e-02 -4.050401598215103149e-02 5.980539694428443909e-02 -1.649013459682464600e-01 -7.344278693199157715e-02 -1.653216928243637085e-01 -2.348798364400863647e-01 -7.401984184980392456e-02 -9.407315403223037720e-03 4.792125821113586426e-01 -6.100470945239067078e-02 -7.264054566621780396e-02 -1.995876133441925049e-01 -1.089231343939900398e-03 1.302094608545303345e-01 -1.824992597103118896e-01 -1.640285551548004150e-02 -9.587177634239196777e-02
-1.690285503864288330e-01 -1.534195095300674438e-01 -1.598814725875854492e-01 -9.292271733283996582e-02 -4.426242411136627197e-02 2.465240210294723511e-01 -1.741901040077209473e-01 -1.137742921710014343e-01 2.444844990968704224e-01 1.809827387332916260e-01 1.207235082983970642e-01 -2.480588108301162720e-01 1.431405246257781982e-01 1.398108750581741333e-01 -6.142714992165565491e-02 -4.973837733268737793e-01 8.526212722063064575e-02 -1.481574475765228271e-01 -1.092793345451354980e-01 4.849329125136137009e-03 -2.072774022817611694e-01 -8.950661867856979370e-02 -1.147326827049255371e-01 2.717159688472747803e-02 -2.874859273433685303e-01 -2.007868289947509766e-01 -1.721515506505966187e-01 -9.365302324295043945e-02 1.325327157974243164e-01 2.183841727674007416e-02 -1.371643990278244019e-01 -2.086884379386901855e-01
1.298934817314147949e-01 -3.505391180515289307e-01 -3.262618556618690491e-02 -3.041674792766571045e-01 1.244854256510734558e-01 9.165327996015548706e-02 1.329103577882051468e-02 1.071983277797698975e-01 3.510577976703643799e-02 2.607354223728179932e-01 1.985451728105545044e-01 1.266394555568695068e-01 -7.146037369966506958e-02 1.370738297700881958e-01 2.468851394951343536e-02 -1.675160974264144897e-01 1.945313960313796997e-01 -2.704051323235034943e-02 2.070114165544509888e-01 -1.285067796707153320e-01 -4.171690642833709717e-01 1.044450029730796814e-01 -1.955376118421554565e-01 -2.104201354086399078e-03 -1.703124642372131348e-01 1.174181252717971802e-01 -2.125822240486741066e-03 1.853375136852264404e-01 1.419281065464019775e-01 -3.075474686920642853e-02 -3.377617597579956055e-01 1.429079920053482056e-01
4.135743081569671631e-01 -2.489108741283416748e-01 -1.302413046360015869e-01 1.408425867557525635e-01 2.581404335796833038e-02 1.358620822429656982e-01 5.748376250267028809e-02 2.435767054557800293e-01 -2.669053338468074799e-02 3.969547152519226074e-01 1.423718631267547607e-01 -5.653985589742660522e-02 5.718166008591651917e-02 -1.431483924388885498e-01 -9.554791264235973358e-03 -1.736617833375930786e-01 -1.600900292396545410e-02 -1.451922655105590820e-01 -1.113395541906356812e-01 -2.309015952050685883e-02 -3.068093955516815186e-01 1.158171594142913818e-01 -7.366457581520080566e-02 5.057342723011970520e-02 -2.087873667478561401e-01 -2.500720024108886719e-01 7.716934382915496826e-02 1.097378209233283997e-01 -8.261594176292419434e-02 7.320962846279144287e-02 -3.448338806629180908e-01 8.752626925706863403e-02
-1.511627137660980225e-01 -4.172959625720977783e-01 1.369611918926239014e-01 -1.052834019064903259e-01 -1.219561919569969177e-01 1.169128194451332092e-01 3.424993157386779785e-01 -8.468528091907501221e-02 -2.451441809535026550e-02 2.041546106338500977e-01 1.269917786121368408e-01 -8.161817491054534912e-02 7.388579845428466797e-02 -1.442353427410125732e-01 -1.059529110789299011e-01 -6.350114196538925171e-02 3.590116500854492188e-01 -1.329770684242248535e-01 1.009170338511466980e-01 -1.988804638385772705e-01 -7.179951667785644531e-02 -2.301460951566696167e-01 1.441344618797302246e-01 2.551886141300201416e-01 -6.668072193861007690e-02 -6.906569004058837891e-02 1.705622971057891846e-01 -1.188338622450828552e-01 1.216224282979965210e-01 -1.012445539236068726e-01 -3.954772371798753738e-03 3.094285726547241211e-01
8.093992620706558228e-02 -2.980785667896270752e-01 3.708407655358314514e-02 -7.225865963846445084e-03 -1.100580170750617981e-01 2.700313627719879150e-01 -1.343026906251907349e-01 -1.245771255344152451e-02 -2.067507356405258179e-01 2.459869831800460815e-01 -2.213344275951385498e-01 3.407820463180541992e-01 -9.005784988403320312e-02 -2.485561221837997437e-01 -2.877758443355560303e-01 -1.488738358020782471e-01 -8.104752749204635620e-02 -1.238877419382333755e-02 1.050243526697158813e-01 -1.921911239624023438e-01 -2.874466031789779663e-02 -2.737532742321491241e-02 3.094253316521644592e-02 3.020764589309692383e-01 -4.007475674152374268e-01 -9.968362748622894287e-02 -1.297851055860519409e-01 6.804036349058151245e-02 -1.565854065120220184e-02 -6.759937852621078491e-02 5.929968878626823425e-02 8.882159739732742310e-02
6.115286145359277725e-03 -1.728244423866271973e-01 5.044807121157646179e-02 -3.879987597465515137e-01 1.337494403123855591e-01 1.612384617328643799e-01 -2.066549509763717651e-01 6.317383795976638794e-02 -2.898845262825489044e-02 -3.900619968771934509e-02 -1.718553453683853149e-01 -2.818900533020496368e-02 -1.808286905288696289e-01 -2.024034857749938965e-01 1.978261917829513550e-01 -2.562583051621913910e-02 5.208845064043998718e-02 -1.518143117427825928e-01 4.204412922263145447e-02 -3.490293920040130615e-01 -3.645021915435791016e-01 -1.041347458958625793e-01 -5.009602010250091553e-02 6.882952898740768433e-02 -1.783824861049652100e-01 -3.118003904819488525e-01 -1.710270647890865803e-03 -1.673229038715362549e-01 -2.763144671916961670e-02 -2.959409952163696289e-01 7.975358515977859497e-02 1.680054217576980591e-01
-1.611976325511932373e-01 5.975489690899848938e-02 -1.215127483010292053e-01 -1.509946435689926147e-01 6.815686356276273727e-03 3.333663940429687500e-01 -9.995861351490020752e-02 3.630750775337219238e-01 -1.242338046431541443e-01 2.635494172573089600e-01 7.433281093835830688e-02 3.384862095117568970e-02 -2.219278365373611450e-01 -4.190327227115631104e-02 -3.427390009164810181e-02 -7.385554909706115723e-02 1.563565582036972046e-01 -1.535983532667160034e-01 1.342401504516601562e-01 -9.195812046527862549e-02 -4.396697282791137695e-01 -2.645312845706939697e-01 -4.799561575055122375e-02 8.705089986324310303e-02 -2.777901589870452881e-01 -2.675565481185913086e-01 1.120663359761238098e-01 4.063363000750541687e-02 -5.255775060504674911e-03 1.256091445684432983e-01 -8.849782869219779968e-03 -6.444267183542251587e-02
3.559901611879467964e-03 -2.622056305408477783e-01 1.165482178330421448e-01 -1.432724744081497192e-01 7.985864579677581787e-02 2.619426846504211426e-01 1.781561672687530518e-01 7.152748852968215942e-02 -1.700301021337509155e-01 2.179637253284454346e-01 1.813686937093734741e-01 2.220834642648696899e-01 3.665392100811004639e-02 8.026766031980514526e-02 1.599020063877105713e-01 -2.202792763710021973e-01 1.934072971343994141e-01 1.073709353804588318e-01 1.039912402629852295e-01 -2.410487383604049683e-01 -2.473888248205184937e-01 2.229377925395965576e-01 -6.127255037426948547e-02 1.780230551958084106e-01 -3.658004105091094971e-01 7.501395791769027710e-02 2.518351674079895020e-01 1.672945767641067505e-01 1.263692378997802734e-01 8.940326422452926636e-02 6.247014924883842468e-02 1.478276848793029785e-01
2.515864092856645584e-03 -3.514285981655120850e-01 -8.104017376899719238e-02 -1.284536123275756836e-01 -1.960128843784332275e-01 1.108914092183113098e-01 -6.073101237416267395e-02 -1.713218837976455688e-01 -1.385266631841659546e-01 1.653012633323669434e-01 2.697183564305305481e-02 -3.412090241909027100e-01 7.791202515363693237e-04 6.697724456898868084e-04 5.765236541628837585e-02 -3.592801392078399658e-01 5.609107762575149536e-02 -2.076570410281419754e-03 9.406961500644683838e-02 -8.641931414604187012e-02 -1.885261088609695435e-01 -4.316258803009986877e-02 2.966752648353576660e-01 4.759182929992675781e-01 -1.589340418577194214e-01 -1.080703809857368469e-01 -1.168741136789321899e-01 -1.110295578837394714e-02 -1.345541924238204956e-01 -4.660552367568016052e-03 -1.676664650440216064e-01 7.242898643016815186e-02
-1.521663814783096313e-01 -3.767256438732147217e-01 1.815771013498306274e-01 3.953266143798828125e-01 -9.682900272309780121e-03 9.873167425394058228e-02 -2.756401002407073975e-01 7.559203356504440308e-02 1.221873760223388672e-01 2.008795589208602905e-01 1.169229075312614441e-01 8.428415656089782715e-02 1.503905653953552246e-02 -2.283221781253814697e-01 -1.529342234134674072e-01 -2.918092012405395508e-01 -1.957870833575725555e-02 4.854874685406684875e-02 -1.867357343435287476e-01 -1.336051225662231445e-01 -1.789443194866180420e-02 1.272959262132644653e-01 -4.090185463428497314e-02 1.187574714422225952e-01 -1.763525307178497314e-01 -2.853192687034606934e-01 -9.209476411342620850e-02 -2.224798500537872314e-01 7.435299456119537354e-02 -1.693363189697265625e-01 2.134492434561252594e-02 1.558018773794174194e-01
-1.836220771074295044e-01 -2.388586103916168213e-01 4.142355639487504959e-03 3.801001906394958496e-01 5.136559158563613892e-02 1.935623735189437866e-01 1.684545539319515228e-02 -4.589357879012823105e-03 -2.039349079132080078e-01 5.951485782861709595e-02 -2.303042449057102203e-03 -1.355453580617904663e-01 5.285247415304183960e-02 1.441046595573425293e-01 -2.942656576633453369e-01 -5.806731805205345154e-02 -1.153151392936706543e-01 -1.583303809165954590e-01 -2.756405808031558990e-02 -3.175070881843566895e-01 -2.773329913616180420e-01 1.862766146659851074e-01 -8.793337643146514893e-02 4.359074831008911133e-01 -3.689549164846539497e-03 -2.084688246250152588e-01 1.670377552509307861e-01 6.202698498964309692e-02 1.272119134664535522e-01 -4.209234565496444702e-02 6.682070344686508179e-02 1.885634846985340118e-02
-1.139359325170516968e-01 -3.750639259815216064e-01 -5.370033532381057739e-02 2.972255945205688477e-01 4.313651844859123230e-02 1.482012122869491577e-01 1.391953378915786743e-01 2.162317931652069092e-01 -7.108713686466217041e-02 -1.312689185142517090e-01 -3.466222062706947327e-02 -7.373785227537155151e-02 -2.906018309295177460e-02 8.954919129610061646e-02 -3.550517931580543518e-02 4.688898101449012756e-02 -6.885401904582977295e-02 7.699463516473770142e-02 5.056325346231460571e-02 -2.979082465171813965e-01 -2.633985877037048340e-01 3.108993768692016602e-01 -3.784643858671188354e-02 3.517973423004150391e-01 -4.038262739777565002e-02 -4.384986162185668945e-01 1.025488376617431641e-01 -8.309687674045562744e-02 -1.225516293197870255e-02 -3.656126931309700012e-02 -9.324428439140319824e-02 -9.589708596467971802e-02
-1.147386580705642700e-01 -6.132997944951057434e-02 -9.458496421575546265e-02 -5.364142730832099915e-02 -3.580295294523239136e-02 2.946698069572448730e-01 -6.394769251346588135e-02 1.599917262792587280e-01 -1.864164769649505615e-01 2.135162651538848877e-01 3.319783806800842285e-01 1.140081230551004410e-02 -7.933180779218673706e-02 -9.490384906530380249e-02 1.071034595370292664e-01 -2.444288283586502075e-01 -2.927482873201370239e-02 -4.990557953715324402e-02 4.159932732582092285e-01 -8.478612289763987064e-04 -1.517849713563919067e-01 1.817678511142730713e-01 -2.175226658582687378e-01 -1.331931948661804199e-01 -7.362580299377441406e-02 -9.971719980239868164e-02 -1.361307501792907715e-01 1.740850806236267090e-01 2.482404857873916626e-01 8.552570641040802002e-02 -3.746471703052520752e-01 7.225599884986877441e-02
1.918283849954605103e-01 -1.696732044219970703e-01 8.737197518348693848e-02 8.544575423002243042e-02 -4.854646325111389160e-02 -2.759712189435958862e-02 -8.296747505664825439e-02 -5.712613463401794434e-02 8.550870418548583984e-02 1.104074120521545410e-01 2.547141350805759430e-02 -4.672037065029144287e-02 -2.144664078950881958e-01 -2.288700044155120850e-01 1.818228513002395630e-01 -1.882923841476440430e-01 3.132107853889465332e-01 -6.941100209951400757e-02 1.871376186609268188e-01 -2.034511417150497437e-01 -3.181861639022827148e-01 -2.534326910972595215e-01 1.024934872984886169e-01 3.527507483959197998e-01 -1.188679784536361694e-01 -1.253655552864074707e-01 -1.768861562013626099e-01 1.473968178033828735e-01 1.806637346744537354e-01 -1.908094882965087891e-01 2.361442893743515015e-02 2.911742329597473145e-01
-1.798269450664520264e-01 -2.397943586111068726e-01 -1.257298290729522705e-01 2.396542578935623169e-01 5.706269759684801102e-03 -8.632121235132217407e-02 -1.618595123291015625e-01 1.018814966082572937e-01 1.468245685100555420e-01 3.894504308700561523e-01 -3.902333229780197144e-02 -1.214216724038124084e-01 1.849064230918884277e-02 -1.032725200057029724e-01 -2.777805626392364502e-01 -2.254264503717422485e-01 9.047625213861465454e-02 7.893217355012893677e-02 -2.142463624477386475e-01 -4.848910272121429443e-01 -4.572415351867675781e-02 7.770777493715286255e-02 -1.358450651168823242e-01 4.374914243817329407e-02 -2.690739035606384277e-01 3.549188375473022461e-02 4.547905176877975464e-02 -7.712228596210479736e-02 2.695459406822919846e-03 4.427194129675626755e-03 2.382277138531208038e-02 2.411845028400421143e-01
8.512879163026809692e-02 -2.407988011837005615e-01 -3.223807737231254578e-02 1.344555765390396118e-01 1.667559891939163208e-01 1.969433575868606567e-01 -1.297420859336853027e-01 1.831938773393630981e-01 -6.619650870561599731e-02 6.098328530788421631e-02 4.045970141887664795e-01 -1.818263232707977295e-01 3.996517974883317947e-03 -8.283010870218276978e-02 -1.237511560320854187e-01 -1.380316168069839478e-01 2.173347473144531250e-01 -1.356336176395416260e-01 2.508634626865386963e-01 1.036121509969234467e-02 -2.987575531005859375e-01 8.795315027236938477e-02 -4.450852982699871063e-03 1.681322008371353149e-01 -2.617746293544769287e-01 -1.208688411861658096e-02 1.131635159254074097e-01 2.210646867752075195e-01 -2.468238919973373413e-01 1.456893682479858398e-01 -2.900491356849670410e-01 4.455656558275222778e-02
7.369279861450195312e-02 -3.127093911170959473e-01 -2.057715505361557007e-02 -1.145758852362632751e-01 8.709535002708435059e-02 3.847708702087402344e-01 -1.160134524106979370e-01 -1.328577380627393723e-02 -2.520033717155456543e-01 -2.186508923768997192e-01 7.876744866371154785e-02 3.447629138827323914e-02 -2.190948128700256348e-01 -2.815256416797637939e-01 6.994719803333282471e-02 -5.357103422284126282e-02 1.280327588319778442e-01 -4.822189360857009888e-02 1.814294159412384033e-01 -2.300933599472045898e-01 2.259161137044429779e-02 2.140680104494094849e-01 1.769917309284210205e-01 3.429906964302062988e-01 -2.248907983303070068e-01 -1.296024918556213379e-01 4.661637917160987854e-02 -2.187750935554504395e-01 -3.484315704554319382e-03 -1.836910611018538475e-03 8.145960420370101929e-02 1.905037611722946167e-01
-8.495185524225234985e-02 -2.087320238351821899e-01 1.087083891034126282e-01 -9.846347570419311523e-02 1.136853694915771484e-01 1.472906321287155151e-01 1.381910592317581177e-01 -8.890671283006668091e-02 -2.676032669842243195e-02 -2.565722540020942688e-02 1.462248414754867554e-01 -1.968930065631866455e-01 1.734870672225952148e-01 -1.673002094030380249e-01 -8.566389232873916626e-02 -5.298649072647094727e-01 3.557359278202056885e-01 9.305590391159057617e-02 2.608285546302795410e-01 -1.541126668453216553e-01 -2.158043831586837769e-01 -1.608377993106842041e-01 -2.079994790256023407e-02 -9.241310507059097290e-02 -2.181650400161743164e-01 -1.082632765173912048e-01 1.011980026960372925e-01 -4.302056506276130676e-02 1.830071359872817993e-01 -2.038254141807556152e-01 -7.961548864841461182e-03 5.886170640587806702e-02
3.525738716125488281e-01 -2.414281666278839111e-01 -2.361951172351837158e-01 -1.562515855766832829e-03 -9.499921463429927826e-03 2.134961485862731934e-01 -6.414037942886352539e-02 1.468361318111419678e-01 6.852914113551378250e-03 3.583639860153198242e-01 3.277721107006072998e-01 -1.080589964985847473e-01 1.075560823082923889e-01 -1.907196044921875000e-01 -5.705493502318859100e-03 -1.710915267467498779e-01 -1.328560560941696167e-01 -3.558754175901412964e-02 -6.054878234863281250e-02 -1.088142618536949158e-01 -2.575859725475311279e-01 1.270208805799484253e-01 -2.087350636720657349e-01 7.072317530401051044e-04 -1.685724407434463501e-01 -2.142917662858963013e-01 1.433553993701934814e-01 6.169932335615158081e-02 -5.263309180736541748e-02 4.065958037972450256e-02 -2.921425700187683105e-01 1.284213513135910034e-01
-1.375904977321624756e-01 -2.461932599544525146e-01 3.334945812821388245e-02 1.384412497282028198e-01 1.307068020105361938e-01 1.517994552850723267e-01 -1.751630604267120361e-01 2.154847532510757446e-01 -2.199242562055587769e-01 -5.047836340963840485e-03 -2.455580234527587891e-02 -2.088059633970260620e-01 6.830568611621856689e-02 -6.114075705409049988e-02 -3.086881944909691811e-03 -9.889780730009078979e-02 -1.807393431663513184e-01 -7.820668071508407593e-02 9.087882936000823975e-02 -1.559975743293762207e-01 -4.735051095485687256e-01 4.290274381637573242e-01 1.441402584314346313e-01 3.235672414302825928e-01 -3.633149340748786926e-02 -1.442974656820297241e-01 1.200760379433631897e-01 -4.820428043603897095e-02 -9.765355847775936127e-03 -9.407598525285720825e-02 9.984588623046875000e-02 9.606219083070755005e-02
-2.233693748712539673e-01 -3.071906268596649170e-01 -2.922695688903331757e-02 3.001279942691326141e-02 7.138503342866897583e-02 1.340656280517578125e-01 -2.570003867149353027e-01 1.274620592594146729e-01 1.018403545022010803e-01 1.035876199603080750e-01 -1.143183708190917969e-01 -8.884430676698684692e-02 -1.423882097005844116e-01 7.104326784610748291e-02 -3.302212059497833252e-01 -2.554426193237304688e-01 2.937359549105167389e-02 1.868859976530075073e-01 1.993045359849929810e-01 -3.040828108787536621e-01 -1.797458529472351074e-02 -1.570303142070770264e-01 -1.080040931701660156e-01 1.636005789041519165e-01 -1.457622349262237549e-01 1.507911458611488342e-02 1.909520328044891357e-01 -1.571985334157943726e-01 -8.205814659595489502e-02 -2.258782237768173218e-01 -3.132452964782714844e-01 1.924133002758026123e-01
1.309343520551919937e-02 -1.200425922870635986e-01 -2.349457740783691406e-01 1.669374108314514160e-01 9.515701234340667725e-02 9.187892824411392212e-02 -1.748628914356231689e-01 6.066525727510452271e-02 -3.985068202018737793e-02 1.333430707454681396e-01 1.565225794911384583e-02 -2.235601991415023804e-01 -3.339631110429763794e-02 -6.830960512161254883e-02 -9.289871901273727417e-02 -2.368087172508239746e-01 2.564041614532470703e-01 -1.372664123773574829e-01 2.713495194911956787e-01 -8.053448051214218140e-02 -3.917309641838073730e-01 4.220656454563140869e-01 -2.938081920146942139e-01 8.914053440093994141e-02 4.260246455669403076e-02 -1.456013470888137817e-01 6.123131513595581055e-02 1.009794324636459351e-01 -5.149703472852706909e-02 1.208867654204368591e-01 -2.032891809940338135e-01 1.561985909938812256e-01
-1.825068742036819458e-01 3.918809816241264343e-02 2.005231007933616638e-02 -9.113365411758422852e-02 1.627372056245803833e-01 3.473171889781951904e-01 -2.633861601352691650e-01 1.610063314437866211e-01 -6.196557357907295227e-02 2.571328580379486084e-01 7.440185546875000000e-02 1.126817837357521057e-01 -9.811208397150039673e-02 -3.484636545181274414e-01 -3.860042691230773926e-01 -2.789218425750732422e-01 8.039203286170959473e-02 -8.531860262155532837e-02 -1.594458939507603645e-03 2.322831377387046814e-02 5.672003701329231262e-02 6.740429252386093140e-02 1.319746114313602448e-02 2.881417274475097656e-01 6.969004124402999878e-02 6.995625048875808716e-02 1.262865662574768066e-01 -2.595181465148925781e-01 1.636614650487899780e-01 -1.539870947599411011e-01 -1.006547808647155762e-01 9.528383612632751465e-02
1.067244410514831543e-01 -1.690065860748291016e-01 -1.263401955366134644e-01 1.246064230799674988e-01 -8.100660890340805054e-02 1.649836599826812744e-01 -1.927753910422325134e-02 2.875201702117919922e-01 -2.224703878164291382e-02 2.452199310064315796e-01 5.379344150424003601e-02 -6.033641286194324493e-03 -2.953484058380126953e-01 -1.635600775480270386e-01 -1.303921937942504883e-01 5.839085951447486877e-02 2.009678483009338379e-01 2.362329326570034027e-02 1.504010409116744995e-01 -2.149700373411178589e-01 -2.523521482944488525e-01 -8.554442320019006729e-04 -2.430808544158935547e-02 8.666747063398361206e-02 -2.789289951324462891e-01 -3.481797873973846436e-01 -2.477219253778457642e-01 -7.973014563322067261e-02 -8.642986416816711426e-02 2.376273870468139648e-01 -1.544066704809665680e-02 3.182654082775115967e-01
-1.318873316049575806e-01 -7.028920948505401611e-02 -7.098817080259323120e-02 -7.267415523529052734e-02 -1.776837557554244995e-01 1.851973235607147217e-01 -1.297524869441986084e-01 1.822791993618011475e-01 -1.837991327047348022e-01 -4.822421818971633911e-02 -1.343951001763343811e-02 1.040007621049880981e-01 9.595648944377899170e-02 -6.810048967599868774e-02 4.187311604619026184e-02 -3.815566301345825195e-01 2.947551570832729340e-02 -1.920162886381149292e-01 8.227575570344924927e-02 -3.180271685123443604e-01 -3.842992782592773438e-01 -3.355888724327087402e-01 2.504951655864715576e-01 1.351477205753326416e-01 -2.643570899963378906e-01 3.118672408163547516e-02 -8.811983466148376465e-02 -6.894632428884506226e-02 3.667855635285377502e-02 1.564972996711730957e-01 4.406068846583366394e-02 2.121379077434539795e-01
-7.737829536199569702e-02 -3.833155333995819092e-01 8.402042835950851440e-02 -1.634223908185958862e-01 8.987288177013397217e-02 2.325432002544403076e-01 2.042215615510940552e-01 1.625372320413589478e-01 3.242943808436393738e-02 9.766168147325515747e-02 3.274485170841217041e-01 1.885193139314651489e-01 1.220481097698211670e-01 6.926196068525314331e-02 2.195306271314620972e-01 -1.904695183038711548e-01 4.716938734054565430e-02 2.373656257987022400e-02 1.234255656599998474e-01 -2.312081903219223022e-01 -2.983704805374145508e-01 1.912404000759124756e-01 -4.270353540778160095e-02 -1.620418392121791840e-02 -2.746471762657165527e-01 -1.260172426700592041e-01 2.064946442842483521e-01 1.304131746292114258e-01 1.760481894016265869e-01 8.710739016532897949e-02 -1.342479437589645386e-01 1.370937377214431763e-01
2.724861353635787964e-02 -4.376717805862426758e-01 2.033922076225280762e-01 -2.594381384551525116e-02 -2.523346059024333954e-02 2.423763573169708252e-01 -2.424655109643936157e-01 1.894441992044448853e-02 -1.387090422213077545e-02 2.878569662570953369e-01 -4.787664487957954407e-02 -1.258761808276176453e-02 2.729309797286987305e-01 1.150912120938301086e-01 -1.922942996025085449e-01 -2.288214266300201416e-01 7.778663933277130127e-02 -7.174660265445709229e-02 -1.368830949068069458e-01 -3.805458918213844299e-02 -1.778220236301422119e-01 1.672861129045486450e-01 -1.646832823753356934e-01 3.639399409294128418e-01 7.801716029644012451e-02 -1.792129427194595337e-01 -3.631696850061416626e-02 2.222085604444146156e-03 1.796630322933197021e-01 1.754148751497268677e-01 -1.758847087621688843e-01 2.181052416563034058e-02
-1.968128234148025513e-01 -2.626729309558868408e-01 -5.627207458019256592e-02 -8.211688697338104248e-02 1.290404349565505981e-01 1.962424367666244507e-01 -8.604731410741806030e-02 3.209282876923680305e-03 1.242599636316299438e-01 3.361519873142242432e-01 -5.395195633172988892e-02 2.672335207462310791e-01 -2.224774211645126343e-01 -3.190387785434722900e-01 -1.708708144724369049e-02 2.061632275581359863e-02 6.546615809202194214e-02 1.226991489529609680e-01 4.120112210512161255e-02 -2.441229484975337982e-02 -2.906289100646972656e-01 -8.979965001344680786e-02 2.118767471984028816e-03 4.402148127555847168e-01 -2.234526872634887695e-01 -2.510325610637664795e-01 -3.531027957797050476e-02 -1.263981312513351440e-01 -1.602864079177379608e-02 -1.074176579713821411e-01 9.304462000727653503e-03 1.225066706538200378e-01
1.106852144002914429e-01 -2.762291729450225830e-01 1.827995181083679199e-01 7.179372757673263550e-02 1.899340897798538208e-01 3.713118731975555420e-01 -1.048922762274742126e-01 -6.441912800073623657e-02 1.068228781223297119e-01 4.561828672885894775e-01 1.700883954763412476e-01 -4.815810173749923706e-02 1.322185099124908447e-01 -4.625212028622627258e-02 1.185404583811759949e-01 -1.418342441320419312e-01 -3.772571310400962830e-02 -1.181447505950927734e-01 1.912105828523635864e-01 -1.068163439631462097e-01 -4.033517837524414062e-01 1.402714699506759644e-01 -1.098934188485145569e-01 6.000411882996559143e-02 5.232582241296768188e-02 -9.537670016288757324e-02 1.502418220043182373e-01 8.870286494493484497e-02 -3.049153834581375122e-02 -8.247038722038269043e-02 -2.598985731601715088e-01 -1.646630838513374329e-02
2.556705847382545471e-02 -2.178247421979904175e-01 -2.933401763439178467e-01 -1.669543683528900146e-01 6.045653298497200012e-02 9.470179677009582520e-02 -1.179294884204864502e-01 5.014277994632720947e-02 -2.607747316360473633e-01 4.500005394220352173e-02 -2.170368731021881104e-01 -1.117740944027900696e-01 1.141175329685211182e-01 2.184339985251426697e-02 -7.472329586744308472e-02 -3.175372481346130371e-01 5.096273869276046753e-02 -5.340835079550743103e-02 1.180122941732406616e-01 -1.513315588235855103e-01 -4.362696707248687744e-01 -1.633747816085815430e-01 8.513343334197998047e-02 2.023462019860744476e-02 -3.460254967212677002e-01 1.106381341814994812e-01 -1.251971907913684845e-02 -1.506632119417190552e-01 1.188663244247436523e-01 2.997422218322753906e-01 -7.369252853095531464e-03 1.832320988178253174e-01
6.212051212787628174e-02 -2.083837687969207764e-01 9.896910749375820160e-03 2.405218482017517090e-01 2.610046416521072388e-02 8.142934739589691162e-02 -4.283410012722015381e-01 1.220488324761390686e-01 7.569077610969543457e-02 2.939955294132232666e-01 1.068885922431945801e-01 -5.627407506108283997e-02 9.248790144920349121e-02 -2.027212083339691162e-01 -1.946357190608978271e-01 -2.900043427944183350e-01 1.287352740764617920e-01 -6.099647283554077148e-02 -2.984350025653839111e-01 -2.411232888698577881e-01 -2.932830527424812317e-02 9.123431891202926636e-02 -1.034193858504295349e-02 9.127527475357055664e-02 -2.369522303342819214e-01 -1.378134638071060181e-01 -3.122409246861934662e-02 -2.691094875335693359e-01 2.324640452861785889e-01 -9.595124423503875732e-02 9.860372543334960938e-02 6.381983309984207153e-02
4.621765762567520142e-02 -2.556822001934051514e-01 1.678074300289154053e-01 -1.532627642154693604e-01 8.752150088548660278e-02 2.446050792932510376e-01 2.931566238403320312e-01 1.464965641498565674e-01 -8.481660485267639160e-02 1.784158945083618164e-01 1.766574680805206299e-01 2.095860540866851807e-01 4.026386886835098267e-02 3.148001804947853088e-02 1.995711624622344971e-01 -8.552532643079757690e-02 7.758166640996932983e-02 8.881684392690658569e-02 4.823045060038566589e-02 -2.139579951763153076e-01 -1.734387576580047607e-01 1.868415623903274536e-01 -7.540185004472732544e-02 2.950017452239990234e-01 -3.710457980632781982e-01 1.544346846640110016e-02 3.311959803104400635e-01 -3.134875372052192688e-02 2.318996638059616089e-01 2.005386538803577423e-02 -1.189730539917945862e-01 7.346725463867187500e-02
-1.212433800101280212e-01 -1.838307231664657593e-01 1.439140271395444870e-02 -2.312698066234588623e-01 1.817722171545028687e-01 5.724713578820228577e-02 -1.502161175012588501e-01 3.121907114982604980e-01 8.656608313322067261e-02 -1.298581436276435852e-02 -3.674908727407455444e-02 -1.261803358793258667e-01 2.665847167372703552e-02 3.580968827009201050e-02 7.173252105712890625e-02 -5.776465535163879395e-01 -7.407044619321823120e-02 -1.782974041998386383e-02 -1.113247945904731750e-01 -1.337866783142089844e-01 -3.661807775497436523e-01 6.225899606943130493e-02 -2.136856466531753540e-01 -2.884477935731410980e-02 -2.277947515249252319e-01 -9.346196055412292480e-02 -6.438054610043764114e-03 -5.518846213817596436e-02 -2.954004146158695221e-02 1.734992265701293945e-01 -2.247086167335510254e-01 9.991442412137985229e-02
1.000393033027648926e-01 -2.501659691333770752e-01 1.063831523060798645e-02 -1.448120772838592529e-01 -1.346623748540878296e-01 1.338652968406677246e-01 -4.847734421491622925e-02 1.011387035250663757e-01 -1.482270956039428711e-01 1.363888084888458252e-01 -2.051555365324020386e-01 1.822153851389884949e-02 -1.077830940485000610e-01 -4.948444664478302002e-02 2.885695993900299072e-01 -4.787361249327659607e-02 1.019689813256263733e-01 -5.941361933946609497e-02 -8.655501902103424072e-02 -3.288804888725280762e-01 -3.544287383556365967e-01 -1.866582632064819336e-01 -7.683648169040679932e-02 3.083581328392028809e-01 -2.879202067852020264e-01 -2.479046285152435303e-01 8.207064121961593628e-02 7.916019111871719360e-02 1.225719973444938660e-01 -3.181201219558715820e-01 9.777661412954330444e-02 -2.992585673928260803e-02
-1.494988217018544674e-03 -2.221965603530406952e-02 5.301592499017715454e-02 2.202501744031906128e-01 6.751842796802520752e-02 2.170111984014511108e-01 -2.177115529775619507e-01 6.454245746135711670e-02 7.017775624990463257e-02 3.563539683818817139e-01 -5.677725002169609070e-02 -7.381999492645263672e-02 -2.757239043712615967e-01 -3.003196418285369873e-01 6.191344186663627625e-02 -1.534961163997650146e-01 3.070497810840606689e-01 -1.711772680282592773e-01 -6.287439167499542236e-02 7.065645605325698853e-02 -6.483466178178787231e-02 1.979512423276901245e-01 -1.183021590113639832e-01 6.348481029272079468e-02 -3.285770416259765625e-01 -2.355962246656417847e-01 2.636111974716186523e-01 1.220882162451744080e-01 -3.351398929953575134e-02 -1.685943454504013062e-02 -1.932386457920074463e-01 1.738292276859283447e-01
1.475412845611572266e-01 -2.188153862953186035e-01 -2.747615799307823181e-02 -1.631374657154083252e-01 -3.829450607299804688e-01 1.910420954227447510e-01 8.137350529432296753e-02 1.184944882988929749e-01 8.005344122648239136e-02 -1.697838678956031799e-02 4.696130752563476562e-02 -9.257162362337112427e-02 -1.325774192810058594e-01 4.270077124238014221e-02 -2.348305284976959229e-01 -2.989959716796875000e-01 -7.503117620944976807e-02 9.620320983231067657e-03 6.269311159849166870e-02 -2.622503340244293213e-01 -2.422162145376205444e-01 -2.827762812376022339e-02 -1.434792280197143555e-01 3.083227276802062988e-01 -2.027964144945144653e-01 -1.812202781438827515e-01 -1.678043156862258911e-01 7.122991234064102173e-02 1.759971026331186295e-03 7.689230889081954956e-02 2.535168826580047607e-01 2.946681380271911621e-01
-7.827296108007431030e-02 -4.331076741218566895e-01 2.761541865766048431e-03 2.511336840689182281e-02 4.037266969680786133e-02 -7.952033728361129761e-02 6.050275638699531555e-02 1.188571155071258545e-01 -1.683411151170730591e-01 -3.455108730122447014e-03 3.491910174489021301e-02 1.005742624402046204e-01 -1.354468148201704025e-02 5.073897540569305420e-02 8.386236429214477539e-02 -3.294294178485870361e-01 2.293098270893096924e-01 2.655474655330181122e-02 1.084558963775634766e-01 -9.596631675958633423e-02 -1.365794241428375244e-01 -2.612807452678680420e-01 -6.139131635427474976e-02 3.832295835018157959e-01 -9.246903471648693085e-03 -3.525724709033966064e-01 2.069185674190521240e-01 -8.033738285303115845e-02 5.042125657200813293e-02 -3.605632781982421875e-01 1.936965994536876678e-02 5.925051495432853699e-02
8.248472213745117188e-02 -3.708335459232330322e-01 2.145966440439224243e-01 -3.869666159152984619e-02 8.499152213335037231e-02 2.859131991863250732e-01 2.991208732128143311e-01 1.819973289966583252e-01 -1.886990107595920563e-02 1.566678136587142944e-01 2.402438968420028687e-01 1.610065102577209473e-01 5.686379596590995789e-02 -1.791882514953613281e-02 2.190419584512710571e-01 -1.353516280651092529e-01 1.180289089679718018e-01 -3.473136946558952332e-02 9.511772543191909790e-02 -2.493220716714859009e-01 -2.182147651910781860e-01 1.124765053391456604e-01 5.875092372298240662e-02 2.110135555267333984e-01 -2.359786629676818848e-01 -1.324441842734813690e-02 2.608162462711334229e-01 3.153410181403160095e-02 2.665618956089019775e-01 1.647307276725769043e-01 -9.963742922991514206e-04 2.240338735282421112e-02
2.559578977525234222e-02 -2.679820656776428223e-01 -9.865590184926986694e-02 1.301252692937850952e-01 -3.033234477043151855e-01 -8.020860143005847931e-03 7.816930860280990601e-02 -9.836810827255249023e-02 -1.507540196180343628e-01 3.352139145135879517e-02 -6.240161880850791931e-02 -2.064743191003799438e-01 -3.486230671405792236e-01 -3.351493179798126221e-01 -9.601940400898456573e-03 -1.676554679870605469e-01 1.445694416761398315e-01 -1.330033242702484131e-01 1.430345922708511353e-01 -5.365515872836112976e-02 -1.040017232298851013e-01 6.948570162057876587e-02 -4.709252715110778809e-02 2.060508877038955688e-01 -1.129077598452568054e-01 -3.156030774116516113e-01 1.539300195872783661e-02 1.437197476625442505e-01 2.062984555959701538e-01 -6.774860620498657227e-02 -3.223767280578613281e-01 2.323798537254333496e-01
-4.336548969149589539e-02 -1.310970485210418701e-01 -2.190979868173599243e-01 1.815336197614669800e-02 7.828304171562194824e-02 1.065736450254917145e-02 -1.099624782800674438e-01 4.796191677451133728e-02 -1.355642080307006836e-01 1.732061952352523804e-01 2.257189899682998657e-02 -2.403060793876647949e-01 -3.460903763771057129e-01 -3.755361437797546387e-01 4.535067826509475708e-02 -1.519293785095214844e-01 6.543304026126861572e-02 7.077835500240325928e-02 -1.416327804327011108e-01 -3.389451503753662109e-01 -1.572420746088027954e-01 2.593994140625000000e-01 -9.904580563306808472e-02 1.370577961206436157e-01 -2.002865225076675415e-01 -2.235900014638900757e-01 1.704244166612625122e-01 9.710766375064849854e-02 -5.668701231479644775e-02 2.195798307657241821e-01 -2.725179791450500488e-01 1.633827015757560730e-02
1.967608928680419922e-01 -9.835463762283325195e-02 -1.090810168534517288e-02 6.628500670194625854e-02 -9.594826027750968933e-03 1.478310227394104004e-01 -1.567032635211944580e-01 1.236480996012687683e-01 2.884875051677227020e-02 2.080285698175430298e-01 2.747209370136260986e-01 5.117532983422279358e-02 -1.683971732854843140e-01 -1.513686329126358032e-01 -1.632854640483856201e-01 -2.076850533485412598e-01 7.569887489080429077e-02 -4.579435661435127258e-02 1.876656115055084229e-01 -1.038979366421699524e-01 -4.884077012538909912e-01 1.784587949514389038e-01 -2.459301799535751343e-01 5.363077297806739807e-02 -1.678126514889299870e-03 -3.350602388381958008e-01 2.707178145647048950e-02 1.870755106210708618e-01 -1.137766018509864807e-01 1.848864108324050903e-01 -2.434038072824478149e-01 -9.162473492324352264e-03
-8.693885803222656250e-02 -1.880893111228942871e-01 -1.282766554504632950e-02 -3.201316669583320618e-02 1.861330419778823853e-01 5.211247801780700684e-01 -2.903438173234462738e-02 2.830606997013092041e-01 -2.125034332275390625e-01 -1.429893076419830322e-01 3.206430077552795410e-01 1.669712662696838379e-01 1.888918317854404449e-02 -1.350504308938980103e-01 -8.777572959661483765e-02 -3.588152304291725159e-02 8.015415817499160767e-02 8.330634981393814087e-02 -1.158528849482536316e-01 -1.297290176153182983e-01 -2.754032909870147705e-01 3.425485268235206604e-02 -2.486866116523742676e-01 1.860098391771316528e-01 -2.228053212165832520e-01 -1.083069592714309692e-01 -1.604900509119033813e-02 -2.067175656557083130e-01 -5.353577807545661926e-02 3.359292075037956238e-02 1.181324720382690430e-01 -7.359229773283004761e-02
-2.155071794986724854e-01 -3.003645241260528564e-01 -2.341723591089248657e-01 -1.692785620689392090e-01 -1.278503537178039551e-01 -1.191149204969406128e-01 -1.377356946468353271e-01 -2.797565190121531487e-03 -2.247131764888763428e-01 1.982440948486328125e-01 1.204811781644821167e-01 -1.203502118587493896e-01 5.582557991147041321e-02 -4.790099710226058960e-02 9.589273482561111450e-02 -2.597337365150451660e-01 -1.948875747621059418e-02 -3.096980154514312744e-01 1.853628903627395630e-01 -3.152966871857643127e-02 -2.274890840053558350e-01 -2.273265272378921509e-02 -1.144219562411308289e-02 -5.368861183524131775e-02 -2.968007922172546387e-01 -3.056385815143585205e-01 2.910480499267578125e-01 -1.039541512727737427e-01 -9.991557896137237549e-02 2.018321305513381958e-01 9.169521927833557129e-02 7.995052635669708252e-02
-6.846179813146591187e-02 -3.854407966136932373e-01 -5.771139264106750488e-02 -8.702065050601959229e-02 -7.524351030588150024e-02 9.279078245162963867e-02 -1.174136623740196228e-01 -2.080155722796916962e-02 -1.076447591185569763e-01 7.312277704477310181e-02 8.390020579099655151e-02 -7.527002692222595215e-02 8.514430373907089233e-02 -2.901694178581237793e-01 -1.435996145009994507e-01 -4.300204515457153320e-01 1.024820059537887573e-01 3.508161902427673340e-01 1.419135481119155884e-01 -1.114059239625930786e-01 -3.392480909824371338e-01 -1.626703441143035889e-01 -2.541211433708667755e-02 -5.728209391236305237e-02 -1.091768816113471985e-01 -2.975587546825408936e-02 1.739424169063568115e-01 -1.773243024945259094e-02 2.519685626029968262e-01 -2.167386859655380249e-01 -9.731807559728622437e-02 7.626423239707946777e-02
1.724895536899566650e-01 -4.585904181003570557e-01 3.244192302227020264e-01 3.553267195820808411e-02 9.275344014167785645e-02 1.650709807872772217e-01 -9.910377115011215210e-02 -1.348278820514678955e-01 -9.128168225288391113e-02 1.985469609498977661e-01 -1.253236234188079834e-01 4.310639947652816772e-02 6.508260220289230347e-02 3.492392301559448242e-01 -1.543634235858917236e-01 -2.194384783506393433e-01 -1.444723457098007202e-01 -2.320098429918289185e-01 7.399103045463562012e-02 -2.118995338678359985e-01 -1.856428980827331543e-01 1.066498309373855591e-01 -1.665829718112945557e-01 1.953420192003250122e-01 -2.027282863855361938e-01 2.778578363358974457e-02 6.929662078619003296e-02 -8.559162914752960205e-02 9.556759893894195557e-02 8.074160665273666382e-02 -1.399409174919128418e-01 -4.485399462282657623e-03
3.276118263602256775e-02 -2.176802158355712891e-01 -3.329290151596069336e-01 1.033124700188636780e-02 -1.161692291498184204e-01 1.390447020530700684e-01 -3.217621147632598877e-01 2.262711077928543091e-01 -3.063387572765350342e-01 2.989720366895198822e-02 2.021164074540138245e-02 1.268553733825683594e-01 7.180552184581756592e-02 1.084951981902122498e-01 -1.718396544456481934e-01 -2.795118987560272217e-01 2.449511587619781494e-01 -2.604281604290008545e-01 8.773195743560791016e-02 -1.499135345220565796e-01 -3.130147159099578857e-01 3.284268826246261597e-02 1.434847265481948853e-01 -3.794632479548454285e-02 -2.195034325122833252e-01 1.971979811787605286e-02 -6.826014816761016846e-02 5.607003718614578247e-02 -5.607016384601593018e-02 1.888641715049743652e-01 5.360040068626403809e-02 2.001855373382568359e-01
1.919062137603759766e-01 -3.001860976219177246e-01 -3.863352537155151367e-01 2.079573646187782288e-02 -2.629841864109039307e-02 8.106037229299545288e-02 -3.182450234889984131e-01 9.382929652929306030e-03 -1.337250620126724243e-01 4.019545018672943115e-02 1.437885016202926636e-01 -1.502083092927932739e-01 -2.108665555715560913e-01 -2.298571765422821045e-01 -2.966040000319480896e-02 -2.575759887695312500e-01 -3.169175237417221069e-02 -1.178426295518875122e-01 -1.192498281598091125e-01 -6.819695979356765747e-02 -1.737635582685470581e-01 1.142302975058555603e-01 1.542719155550003052e-01 8.651607483625411987e-02 -2.856305837631225586e-01 -3.711923658847808838e-01 -1.794317364692687988e-02 -1.261729151010513306e-01 -1.784373521804809570e-01 -2.018342725932598114e-03 -1.036963686347007751e-01 -3.139818832278251648e-02
1.093358099460601807e-01 -9.581325948238372803e-02 4.219003021717071533e-02 -1.276400536298751831e-01 2.714470326900482178e-01 5.154167860746383667e-02 -2.479040622711181641e-01 3.025651574134826660e-01 -1.251557022333145142e-01 1.534867584705352783e-01 5.751306563615798950e-02 -1.345307528972625732e-01 -1.549243647605180740e-02 7.027628272771835327e-02 1.422471404075622559e-01 -2.189624756574630737e-01 1.223273873329162598e-01 6.517901271581649780e-02 1.180250644683837891e-01 2.574706263840198517e-02 -2.221456319093704224e-01 1.130967065691947937e-01 -9.338758885860443115e-02 1.905785650014877319e-01 -2.587231099605560303e-01 -1.692577600479125977e-01 7.670659571886062622e-02 -3.848117887973785400e-01 8.119849115610122681e-02 3.150125443935394287e-01 5.100584402680397034e-02 3.138498961925506592e-01
-1.044609546661376953e-01 1.128938347101211548e-01 1.143749058246612549e-02 -4.344797134399414062e-02 8.941996097564697266e-02 4.071255773305892944e-02 -1.556906476616859436e-02 1.010239124298095703e-01 8.280155807733535767e-02 2.236901223659515381e-01 -1.187845021486282349e-01 -5.379034951329231262e-02 -9.390101581811904907e-02 2.102178335189819336e-01 -5.200292542576789856e-02 -1.963793933391571045e-01 1.357334405183792114e-01 -1.853847056627273560e-01 -1.770690679550170898e-01 -3.625586032867431641e-01 -1.882926821708679199e-01 -5.198128148913383484e-02 1.973260641098022461e-01 4.721331298351287842e-01 -3.934973478317260742e-01 -3.459982201457023621e-02 1.762315332889556885e-01 1.480169147253036499e-01 -3.020451171323657036e-03 -5.191421881318092346e-02 -1.393602639436721802e-01 -1.982976347208023071e-01
2.363322824239730835e-01 -1.296247839927673340e-01 1.617813259363174438e-01 -1.357886642217636108e-01 2.603062391281127930e-01 2.091575115919113159e-01 -6.989158689975738525e-03 1.766472160816192627e-01 -9.397386759519577026e-02 6.113377213478088379e-02 1.325951665639877319e-01 1.655024737119674683e-01 -1.000935435295104980e-01 1.523714214563369751e-01 -2.240048795938491821e-01 -3.687256872653961182e-01 1.580387353897094727e-01 -1.079432070255279541e-01 1.694923490285873413e-01 -2.468147277832031250e-01 -2.239984571933746338e-01 1.170092076063156128e-01 -1.900504529476165771e-02 1.805130243301391602e-01 2.153919339179992676e-01 -1.858199983835220337e-01 -2.751442417502403259e-02 3.625006228685379028e-02 3.634529411792755127e-01 -5.406903848052024841e-02 -4.262523353099822998e-02 1.419220715761184692e-01
-1.026913523674011230e-01 -1.800150126218795776e-01 -1.819707602262496948e-01 6.531679537147283554e-03 7.988931983709335327e-02 3.934511244297027588e-01 3.132300823926925659e-02 3.415102064609527588e-01 -2.450321018695831299e-01 1.152185648679733276e-01 -1.256640851497650146e-01 -9.430884569883346558e-02 -1.526880711317062378e-01 2.254549264907836914e-01 -2.181043475866317749e-01 -5.868624523282051086e-02 1.178045198321342468e-01 -2.383960187435150146e-01 -1.743373572826385498e-01 -3.199833333492279053e-01 -2.250351160764694214e-01 8.293757587671279907e-02 -1.732288748025894165e-01 2.247608155012130737e-01 -6.899056583642959595e-02 -3.673486039042472839e-02 -1.732831746339797974e-01 -3.381337970495223999e-02 9.072174131870269775e-02 -1.025065332651138306e-01 -1.519076824188232422e-01 3.613311424851417542e-02
-1.054441928863525391e-01 -1.311545968055725098e-01 -1.868274509906768799e-01 3.636686131358146667e-02 2.838306687772274017e-02 3.858869373798370361e-01 1.136722117662429810e-01 4.113775193691253662e-01 -1.945728361606597900e-01 1.416011899709701538e-01 -1.695267409086227417e-01 -1.098280549049377441e-01 -2.499100267887115479e-01 1.348322927951812744e-01 2.429814921924844384e-04 -1.140881031751632690e-01 5.535440891981124878e-02 -7.002988457679748535e-02 -6.494614481925964355e-02 -3.088574409484863281e-01 -1.868773251771926880e-01 1.229587644338607788e-01 -2.359446138143539429e-01 3.151310086250305176e-01 9.346304088830947876e-02 3.306801989674568176e-02 -1.512856334447860718e-01 3.681636601686477661e-02 1.945652067661285400e-01 2.842894382774829865e-02 -1.199849843978881836e-01 1.072074174880981445e-01
1.815349608659744263e-01 -3.612900376319885254e-01 -1.813270449638366699e-01 5.882524326443672180e-02 3.023777680937200785e-04 1.217528805136680603e-01 -1.317594200372695923e-02 -2.196530103683471680e-01 -1.864651143550872803e-01 1.192866936326026917e-01 -4.405194148421287537e-02 7.419142872095108032e-02 -5.577242933213710785e-03 -2.470049709081649780e-01 -3.973653540015220642e-03 -1.915569156408309937e-01 1.478142142295837402e-01 -1.406607031822204590e-01 1.806406974792480469e-01 -2.577419579029083252e-01 -3.436767160892486572e-01 -1.838253140449523926e-01 9.686134755611419678e-02 2.556977570056915283e-01 -1.832134425640106201e-01 7.478465884923934937e-02 -3.074860665947198868e-03 1.218872424215078354e-02 2.054651379585266113e-01 -3.637707829475402832e-01 -3.443045169115066528e-02 -1.788820885121822357e-02
6.763894110918045044e-02 -2.745077311992645264e-01 -2.887035310268402100e-01 3.035072982311248779e-02 3.591885417699813843e-02 6.459782272577285767e-02 -9.448774158954620361e-02 -1.263936012983322144e-01 -1.825095862150192261e-01 -5.074910074472427368e-02 -1.647996902465820312e-01 -2.134557068347930908e-02 -3.868430852890014648e-01 -4.151502549648284912e-01 -6.619411054998636246e-03 -1.411582827568054199e-01 1.518421471118927002e-01 -4.927620291709899902e-02 2.081329077482223511e-01 -2.321855276823043823e-01 -1.721203178167343140e-01 -3.742250055074691772e-02 8.861367404460906982e-02 3.123605847358703613e-01 -2.184813320636749268e-01 -1.643744297325611115e-02 -8.572461456060409546e-02 -8.242060430347919464e-03 8.346188068389892578e-02 -1.423472613096237183e-01 -1.491100993007421494e-02 2.406945824623107910e-01
4.636754468083381653e-02 -3.483882844448089600e-01 1.542562395334243774e-01 -7.237310707569122314e-02 5.636614188551902771e-02 1.897187232971191406e-01 3.609263300895690918e-01 1.332245469093322754e-01 -1.722336709499359131e-01 1.727472096681594849e-01 2.048685550689697266e-01 2.237273305654525757e-01 -2.781847491860389709e-03 3.431557118892669678e-02 1.798721402883529663e-01 -1.171187758445739746e-01 7.552530616521835327e-02 5.844032764434814453e-02 8.142866939306259155e-02 -2.965420186519622803e-01 -3.164530396461486816e-01 1.872373670339584351e-01 -1.705325208604335785e-02 9.625925123691558838e-02 -3.228433728218078613e-01 -5.949258338660001755e-03 2.116943001747131348e-01 1.052242070436477661e-01 7.732114195823669434e-02 2.008028328418731689e-01 -1.103135570883750916e-02 8.032885193824768066e-02
1.547550559043884277e-01 -1.859332025051116943e-01 3.673370182514190674e-02 7.722567766904830933e-02 1.184985861182212830e-01 2.774630784988403320e-01 -1.730561554431915283e-01 4.278421029448509216e-02 -1.119522005319595337e-01 5.275425687432289124e-02 4.013928771018981934e-01 -1.963661760091781616e-01 -3.445652313530445099e-03 -1.062427237629890442e-01 -1.547256708145141602e-01 -3.035462498664855957e-01 2.376733422279357910e-01 -8.766065537929534912e-02 2.183207571506500244e-01 -1.142032444477081299e-01 -2.588614225387573242e-01 3.190492466092109680e-02 1.012505125254392624e-02 1.749209500849246979e-02 -1.516878902912139893e-01 -8.630031347274780273e-02 -5.784640461206436157e-02 1.343049556016921997e-01 -2.877665758132934570e-01 1.881971359252929688e-01 -3.238185942173004150e-01 -2.731036953628063202e-02
6.624054163694381714e-02 -1.957497894763946533e-01 -1.151027623564004898e-02 2.047656476497650146e-01 6.632191687822341919e-02 1.388612538576126099e-01 -3.382906913757324219e-01 4.455831646919250488e-02 -1.154879108071327209e-01 2.185827046632766724e-01 -1.189480721950531006e-01 -8.589232712984085083e-02 -1.738746464252471924e-01 -2.015413194894790649e-01 -5.597346276044845581e-02 -1.438875347375869751e-01 3.361889123916625977e-01 -2.333848476409912109e-01 -1.467118263244628906e-01 -6.335126608610153198e-02 -6.886188872158527374e-03 1.866141408681869507e-01 -9.480183012783527374e-03 -1.520888507366180420e-02 -2.844012975692749023e-01 -3.606421053409576416e-01 2.119370996952056885e-01 1.622925698757171631e-01 3.331794217228889465e-02 1.193107962608337402e-01 -1.850915253162384033e-01 1.943351030349731445e-01
2.548965066671371460e-02 -1.594091355800628662e-01 -2.715780138969421387e-01 -1.499002426862716675e-01 6.397359073162078857e-02 5.382524430751800537e-02 8.936987817287445068e-02 -9.445851296186447144e-02 -1.322588771581649780e-01 1.970785483717918396e-02 3.053207397460937500e-01 -7.946678996086120605e-02 2.652123942971229553e-02 1.390005201101303101e-01 -9.365619719028472900e-02 -3.691745996475219727e-01 -4.954919219017028809e-02 -2.320406883955001831e-01 5.776289850473403931e-02 -1.362130492925643921e-01 1.118009909987449646e-01 -5.424410849809646606e-02 5.617493763566017151e-02 4.843530803918838501e-02 -3.527190685272216797e-01 -2.361959069967269897e-01 2.409693151712417603e-01 -2.822639942169189453e-01 2.101223319768905640e-01 6.565649528056383133e-03 -3.267771601676940918e-01 -5.713708326220512390e-02
-1.834898293018341064e-01 -2.677241563796997070e-01 1.712146401405334473e-01 1.796065866947174072e-01 -1.733380705118179321e-01 2.717045843601226807e-01 -1.097288578748703003e-01 3.773512542247772217e-01 5.973862856626510620e-02 1.990503072738647461e-01 3.332060202956199646e-02 -8.918450027704238892e-02 1.848304420709609985e-01 -3.636928796768188477e-01 -9.774520993232727051e-02 -2.944000363349914551e-01 6.341494619846343994e-02 -1.910246675834059715e-03 1.172889769077301025e-01 -6.711611151695251465e-02 5.393590033054351807e-02 5.754226446151733398e-02 4.592294991016387939e-02 2.664111256599426270e-01 1.093221083283424377e-02 -2.076826691627502441e-01 4.075891152024269104e-02 6.227375194430351257e-02 -6.630890071392059326e-02 -2.507860362529754639e-01 -1.847832798957824707e-01 8.970872312784194946e-02
-4.365075007081031799e-02 1.852373476140201092e-03 2.181130349636077881e-01 7.447909563779830933e-02 5.309811234474182129e-02 1.870677918195724487e-01 -8.783721178770065308e-02 2.751703858375549316e-01 -6.086626276373863220e-02 3.990539535880088806e-02 1.867532581090927124e-01 -8.621158450841903687e-02 -1.603301614522933960e-01 -1.338149905204772949e-01 8.412908762693405151e-02 -5.457606539130210876e-02 5.670964345335960388e-02 -3.876418992877006531e-02 4.171892255544662476e-02 -1.553865373134613037e-01 -4.870399832725524902e-01 2.654019594192504883e-01 3.574232757091522217e-02 4.153132140636444092e-01 -1.115711107850074768e-01 -2.910768091678619385e-01 4.506240040063858032e-02 -1.115711256861686707e-01 2.418513596057891846e-01 7.649807259440422058e-03 1.289717406034469604e-01 -1.536170244216918945e-01
-2.171327173709869385e-01 -3.949480056762695312e-01 4.751603305339813232e-02 -9.824993461370468140e-02 7.695406675338745117e-02 2.874284386634826660e-01 -3.478375375270843506e-01 2.143278717994689941e-01 -2.392602413892745972e-01 -5.300032719969749451e-02 -7.195413857698440552e-02 1.183761060237884521e-01 -3.236677125096321106e-02 -1.334557682275772095e-01 7.504728436470031738e-02 -1.913935840129852295e-01 -7.284189760684967041e-02 2.987933903932571411e-02 -6.673306226730346680e-02 -3.581179678440093994e-01 -2.521633207798004150e-01 -1.041442900896072388e-01 2.525210380554199219e-01 1.010076701641082764e-01 -2.208916693925857544e-01 3.529488295316696167e-02 9.500489104539155960e-04 -2.376037836074829102e-02 -3.174701705574989319e-02 5.162221565842628479e-02 7.539500296115875244e-02 2.046066820621490479e-01
-3.724170103669166565e-02 -9.862834960222244263e-02 -4.088395833969116211e-02 -1.465026587247848511e-01 1.327000558376312256e-01 1.632083803415298462e-01 1.421064045280218124e-02 1.355202496051788330e-01 -2.923678047955036163e-02 1.679308526217937469e-02 -9.767725318670272827e-02 6.542829424142837524e-02 1.842042207717895508e-01 -2.795719504356384277e-01 -1.378796901553869247e-02 -1.520877182483673096e-01 8.398608863353729248e-02 -2.659633159637451172e-01 1.708119511604309082e-01 -1.409303490072488785e-02 -1.258695274591445923e-01 1.908057034015655518e-01 3.626687526702880859e-01 2.230070531368255615e-01 -3.862422406673431396e-01 -3.697122335433959961e-01 -1.609951108694076538e-01 -1.416952311992645264e-01 1.270985156297683716e-01 -3.692852705717086792e-02 -2.048184722661972046e-01 -1.433677524328231812e-01
1.227503642439842224e-01 -1.518031656742095947e-01 -1.149189099669456482e-01 -2.206628471612930298e-01 -1.639946401119232178e-01 2.912293076515197754e-01 -9.196861088275909424e-02 1.873914524912834167e-02 -4.498099535703659058e-02 7.517620921134948730e-02 -3.318528532981872559e-01 1.933366805315017700e-01 2.883801609277725220e-02 -1.588532924652099609e-01 2.009396702051162720e-01 -2.038525640964508057e-01 3.765638917684555054e-02 9.941993653774261475e-02 1.941677778959274292e-01 -3.087365627288818359e-01 -2.211907356977462769e-01 -6.285383552312850952e-02 -3.927038982510566711e-02 1.709967851638793945e-01 -2.179110795259475708e-01 -2.941758334636688232e-01 5.358210764825344086e-03 3.201905172318220139e-03 1.610476821660995483e-01 -2.994529008865356445e-01 1.228037402033805847e-01 1.534938663244247437e-01
2.263982035219669342e-02 -2.890247702598571777e-01 2.890890836715698242e-02 -4.223004728555679321e-02 -2.158601395785808563e-02 2.774108350276947021e-01 -7.759305834770202637e-02 -4.974471032619476318e-02 -1.065059304237365723e-01 2.899629175662994385e-01 -2.120531052350997925e-01 3.062353730201721191e-01 -5.918323621153831482e-02 -2.992804050445556641e-01 -1.062292046844959259e-02 -2.776953279972076416e-01 -8.043022453784942627e-02 -1.877397596836090088e-01 8.391650766134262085e-02 -1.844751387834548950e-01 2.686667628586292267e-02 -2.510197833180427551e-02 1.291510416194796562e-03 1.871254146099090576e-01 -4.131308197975158691e-01 -9.954462200403213501e-02 -2.852362096309661865e-01 8.184025436639785767e-02 -2.573523856699466705e-02 -4.621922597289085388e-02 1.142755672335624695e-01 1.388831585645675659e-01
-1.560958921909332275e-01 -9.484676271677017212e-02 2.467926293611526489e-01 7.893188297748565674e-02 2.108103930950164795e-01 2.137715518474578857e-01 -2.260276973247528076e-01 2.852308154106140137e-01 -1.419265866279602051e-01 2.024964243173599243e-01 8.743093907833099365e-02 1.577185392379760742e-01 1.465449016541242599e-02 1.834539920091629028e-01 -4.431225359439849854e-02 -1.324587613344192505e-01 9.816816449165344238e-02 -1.774973794817924500e-02 1.613198220729827881e-01 -2.754662036895751953e-01 -4.155110120773315430e-01 1.117012351751327515e-01 3.467538952827453613e-02 -2.388100884854793549e-02 5.472219735383987427e-02 -2.071159929037094116e-01 1.753658242523670197e-02 -5.518611147999763489e-02 2.823718786239624023e-01 -6.577441841363906860e-02 -1.869726777076721191e-01 2.506990134716033936e-01
1.355674676597118378e-02 -4.076462388038635254e-01 -1.328094154596328735e-01 1.505669206380844116e-02 5.433278903365135193e-02 1.218131929636001587e-01 3.100662231445312500e-01 4.361000657081604004e-02 -2.193435579538345337e-01 1.057063564658164978e-01 3.300361633300781250e-01 -3.911415114998817444e-02 -3.537562116980552673e-02 4.292582347989082336e-02 5.234164744615554810e-02 -2.382348924875259399e-01 1.412426829338073730e-01 2.966497279703617096e-02 1.010096520185470581e-01 -2.915143370628356934e-01 -4.289984330534934998e-02 1.180063411593437195e-01 1.633893847465515137e-01 -8.874813094735145569e-03 -1.066391244530677795e-01 -3.158808350563049316e-01 1.081814095377922058e-01 -3.564653396606445312e-01 -1.968166604638099670e-02 -2.370647341012954712e-01 -3.983483090996742249e-02 -3.102530352771282196e-02
-1.859230548143386841e-01 -3.151582181453704834e-01 -3.006367385387420654e-01 -3.203397616744041443e-02 -1.199368089437484741e-01 2.366778552532196045e-01 2.316289208829402924e-02 1.221888512372970581e-01 -2.778371572494506836e-01 1.595099717378616333e-01 2.644897103309631348e-01 7.811536639928817749e-02 -2.654808759689331055e-02 -2.990464568138122559e-01 9.277724474668502808e-02 -1.221327707171440125e-01 -1.346762198954820633e-02 -1.383866369724273682e-01 2.954595685005187988e-01 -2.562878727912902832e-01 7.750848680734634399e-02 8.771263062953948975e-02 1.500326097011566162e-01 1.465960033237934113e-02 -1.498331427574157715e-01 -2.099941223859786987e-01 6.319585442543029785e-02 4.750178381800651550e-02 -1.236290112137794495e-01 2.322856038808822632e-01 2.122629061341285706e-02 2.127282768487930298e-01
1.082426086068153381e-01 -2.622881829738616943e-01 -6.468225270509719849e-02 -6.623326241970062256e-02 -2.223768979310989380e-01 1.485815793275833130e-01 -4.547356069087982178e-02 1.413238197565078735e-01 1.128421947360038757e-01 -6.821554154157638550e-02 -2.464603818953037262e-02 7.811355590820312500e-02 -3.734921291470527649e-02 9.026238322257995605e-02 -2.760521471500396729e-01 -4.343514144420623779e-01 -2.016007453203201294e-01 -1.285427957773208618e-01 1.690869331359863281e-01 -2.098816335201263428e-01 -2.102975398302078247e-01 -1.320868544280529022e-02 2.384777553379535675e-02 3.607363998889923096e-01 -1.289754658937454224e-01 -2.865591049194335938e-01 -1.803429424762725830e-01 -3.314901515841484070e-02 -9.944139420986175537e-02 -6.980863213539123535e-02 1.699021309614181519e-01 1.947766244411468506e-01
-1.997320912778377533e-02 -1.226149275898933411e-01 2.131177671253681183e-02 7.082156836986541748e-02 -1.104946359992027283e-01 3.716170787811279297e-02 2.997044287621974945e-02 2.479539252817630768e-02 9.576419740915298462e-02 9.892985690385103226e-04 -1.793449968099594116e-01 -1.765198707580566406e-01 -1.744682714343070984e-02 -5.265776813030242920e-02 -1.559282392263412476e-01 -4.021906852722167969e-01 3.582761883735656738e-01 -1.885995417833328247e-01 3.921398818492889404e-01 -2.171354889869689941e-01 -7.259752601385116577e-02 -1.203586682677268982e-01 -9.510498493909835815e-03 2.515227496623992920e-01 -2.049443870782852173e-01 5.748156085610389709e-02 1.219526305794715881e-01 -1.465170085430145264e-01 2.166198045015335083e-01 -3.509630560874938965e-01 -3.515062481164932251e-02 3.748711571097373962e-02
-3.103395551443099976e-02 -1.319902539253234863e-01 1.519704908132553101e-01 -6.314219534397125244e-02 5.047313496470451355e-02 5.304179713129997253e-02 -9.064552932977676392e-02 1.588233113288879395e-01 2.391519257798790932e-03 3.847047686576843262e-01 1.741268038749694824e-01 2.461121529340744019e-01 2.409694939851760864e-01 -1.366666108369827271e-01 -1.533957272768020630e-01 2.079701237380504608e-02 1.678586006164550781e-01 -3.470163345336914062e-01 9.369719028472900391e-02 2.974527189508080482e-03 -3.071989119052886963e-01 7.045050710439682007e-02 -1.677180677652359009e-01 1.707209199666976929e-01 -1.006611213088035583e-01 -1.175877526402473450e-01 3.395667970180511475e-01 -1.445978134870529175e-01 -5.653962865471839905e-02 2.511058002710342407e-02 -2.365895956754684448e-01 2.053280770778656006e-01
-1.796030402183532715e-01 -3.431235998868942261e-02 -3.648602589964866638e-02 -5.795710906386375427e-02 2.690673470497131348e-01 3.618241250514984131e-01 4.964850097894668579e-02 2.836274802684783936e-01 -2.863065302371978760e-01 -3.267863765358924866e-02 1.005777269601821899e-01 2.972533181309700012e-02 -2.065765857696533203e-01 7.077278941869735718e-02 -1.592174731194972992e-02 -2.562470734119415283e-01 2.184079736471176147e-01 -2.178004570305347443e-02 -6.372264772653579712e-02 -3.307369947433471680e-01 -2.945438325405120850e-01 -2.019163072109222412e-01 -9.840008616447448730e-02 2.589178681373596191e-01 -1.263510584831237793e-01 -1.832852959632873535e-01 -3.370657330378890038e-03 -2.663177996873855591e-02 8.381656371057033539e-03 4.259313642978668213e-02 2.042884826660156250e-01 -9.080781042575836182e-02
-6.097264215350151062e-02 -2.646507024765014648e-01 -1.820401251316070557e-01 1.062270626425743103e-01 -3.193401172757148743e-02 2.598709166049957275e-01 1.253922581672668457e-01 1.197552531957626343e-01 -3.335224688053131104e-01 -1.556622982025146484e-02 -2.221996933221817017e-01 3.647507429122924805e-01 -9.976136684417724609e-02 -1.782950162887573242e-01 -2.958253212273120880e-02 -2.700534760951995850e-01 -1.133119836449623108e-01 -8.948625624179840088e-02 2.053463459014892578e-01 -2.443969547748565674e-01 -1.762600801885128021e-02 -7.303258031606674194e-02 -2.632458321750164032e-02 2.117074131965637207e-01 -1.682561188936233521e-01 -2.154209613800048828e-01 -1.271012574434280396e-01 -3.092524036765098572e-02 -1.771566420793533325e-01 -9.186886996030807495e-02 -1.444671154022216797e-01 2.175707668066024780e-01
-6.669485569000244141e-02 -2.656646668910980225e-01 -4.758964851498603821e-02 1.831402480602264404e-01 6.993270665407180786e-02 -2.619345486164093018e-01 -6.219190731644630432e-02 1.256678849458694458e-01 3.448329120874404907e-02 2.009819746017456055e-01 -4.604699462652206421e-02 -2.063219547271728516e-01 -6.420848658308386803e-04 -1.606005132198333740e-01 -3.546175360679626465e-02 -3.494765758514404297e-01 1.920911110937595367e-02 -1.272440105676651001e-01 -5.227153748273849487e-02 -4.981882870197296143e-01 -6.179784238338470459e-02 2.635106742382049561e-01 -3.022402524948120117e-01 7.462069392204284668e-02 -1.472358107566833496e-01 -8.572236448526382446e-02 4.946152120828628540e-02 -1.570998132228851318e-01 -8.218571543693542480e-02 1.485835760831832886e-01 -4.926909133791923523e-02 1.883652806282043457e-01
2.193707972764968872e-02 -1.322941333055496216e-01 -2.914330363273620605e-01 -7.758721709251403809e-03 5.794090777635574341e-02 3.325618207454681396e-01 -1.239429712295532227e-01 4.296026378870010376e-02 -1.192219182848930359e-01 1.590543799102306366e-02 -7.540702074766159058e-02 4.372956976294517517e-02 -1.096354275941848755e-01 -1.401384174823760986e-01 -1.782707497477531433e-02 -1.437899321317672729e-01 9.635426849126815796e-02 -6.774153560400009155e-02 -1.628153771162033081e-02 -2.479149103164672852e-01 -3.822931051254272461e-01 6.529374513775110245e-03 -1.140527129173278809e-01 4.660392105579376221e-01 5.445577204227447510e-02 -9.378450363874435425e-02 1.037362590432167053e-02 6.899577379226684570e-02 2.488614469766616821e-01 -3.736205697059631348e-01 1.284553110599517822e-01 -6.707467138767242432e-02
-3.767614662647247314e-01 -2.291229814291000366e-01 -2.453707531094551086e-02 -1.328559499233961105e-02 1.380210509523749352e-03 8.440908789634704590e-02 -1.578243672847747803e-01 3.719801008701324463e-01 -3.420927003026008606e-02 1.629439890384674072e-01 3.350174054503440857e-02 2.400205284357070923e-02 -1.418743282556533813e-01 1.331930756568908691e-01 1.052502393722534180e-01 -2.930071949958801270e-01 1.808563619852066040e-01 1.474907398223876953e-01 -2.890222370624542236e-01 -2.651492655277252197e-01 -2.021082937717437744e-01 -3.272813931107521057e-02 -7.102627307176589966e-02 1.562366336584091187e-01 -2.694214582443237305e-01 -7.985871285200119019e-02 5.346249788999557495e-02 -7.020134478807449341e-02 1.015284657478332520e-01 2.991628646850585938e-01 -4.784210398793220520e-02 4.037914425134658813e-02
-9.436359629034996033e-03 -1.651267707347869873e-01 -9.929857403039932251e-02 8.004450798034667969e-02 1.098382920026779175e-01 3.241665661334991455e-01 7.682778686285018921e-02 4.498164355754852295e-01 -3.409565985202789307e-01 2.230439633131027222e-01 2.193604595959186554e-02 -6.540840119123458862e-02 -1.175741478800773621e-01 2.330347746610641479e-01 -3.629507869482040405e-02 -1.527355611324310303e-01 9.002055972814559937e-02 -3.149567171931266785e-02 -7.061071693897247314e-02 -2.952441275119781494e-01 -2.912881672382354736e-01 3.339376300573348999e-02 -1.262928247451782227e-01 2.293493598699569702e-01 3.426479920744895935e-02 -1.141823269426822662e-02 -2.057262659072875977e-01 -3.297878429293632507e-02 1.525258421897888184e-01 -4.693368077278137207e-02 -9.719125926494598389e-02 1.790625303983688354e-01
-1.182098835706710815e-01 -8.308146893978118896e-02 -2.436284720897674561e-02 -4.798719659447669983e-02 1.128373667597770691e-01 4.857890009880065918e-01 -6.119731348007917404e-03 -2.434129714965820312e-01 -2.175105512142181396e-01 1.620694845914840698e-01 -3.244189321994781494e-01 -5.639553442597389221e-02 -8.087082952260971069e-02 -5.281963571906089783e-02 -1.688907854259014130e-02 -3.614805340766906738e-01 -7.258740812540054321e-02 3.594272583723068237e-02 -8.634176105260848999e-02 -2.261208295822143555e-01 -9.607548266649246216e-02 3.736601471900939941e-01 -9.272104501724243164e-02 1.083793714642524719e-01 -5.276539176702499390e-02 -9.630071371793746948e-02 1.001505330204963684e-01 1.304743885993957520e-01 -7.894233614206314087e-02 1.786340475082397461e-01 -1.773027181625366211e-01 5.381724610924720764e-02
4.177962988615036011e-02 -3.437380194664001465e-01 3.023215942084789276e-02 1.281340122222900391e-01 1.598310656845569611e-02 -9.176983684301376343e-02 5.667220056056976318e-02 -1.862467974424362183e-01 -9.952141344547271729e-02 2.567884745076298714e-03 -3.493233397603034973e-02 -2.111824452877044678e-01 -2.988940179347991943e-01 -3.239648044109344482e-01 -1.698720008134841919e-01 -1.765812039375305176e-01 1.327687203884124756e-01 -1.741192191839218140e-01 1.493320316076278687e-01 -2.746540904045104980e-01 -2.999819517135620117e-01 -9.524035453796386719e-02 2.896411418914794922e-01 2.130264341831207275e-01 -1.932449042797088623e-01 -2.140682190656661987e-02 3.870771452784538269e-02 -4.885641112923622131e-02 2.606459558010101318e-01 -7.809940725564956665e-02 -1.067050173878669739e-01 -7.078798860311508179e-02
-2.211577445268630981e-01 -3.276552259922027588e-01 4.313445091247558594e-02 -1.984961330890655518e-01 1.486328244209289551e-02 -2.795000001788139343e-02 -3.529129028320312500e-01 -2.033460438251495361e-01 -2.359792888164520264e-01 1.886398345232009888e-01 1.824434101581573486e-01 -5.806513875722885132e-02 6.138435751199722290e-02 1.026379503309726715e-02 7.600188255310058594e-02 -1.771547943353652954e-01 3.077404946088790894e-02 -2.217937856912612915e-01 1.909514218568801880e-01 -1.875012554228305817e-02 -3.609884083271026611e-01 3.900484368205070496e-02 1.798028796911239624e-01 1.089406833052635193e-01 -1.861030459403991699e-01 -2.424804419279098511e-01 8.222302794456481934e-02 -2.538476288318634033e-01 -1.266599744558334351e-01 1.303591281175613403e-01 -6.584717333316802979e-02 4.026938602328300476e-02
-7.015841454267501831e-02 -2.779889702796936035e-01 -5.664110928773880005e-02 3.680808842182159424e-02 -1.859927028417587280e-01 2.645424306392669678e-01 -5.873730033636093140e-02 -4.624480754137039185e-02 -2.043879032135009766e-01 -2.151774242520332336e-02 -2.108911126852035522e-01 1.546228826045989990e-01 1.136480420827865601e-01 -1.535857468843460083e-02 8.946844190359115601e-02 -4.069447517395019531e-01 1.654589474201202393e-01 1.800723075866699219e-01 -5.383196100592613220e-02 -1.894292831420898438e-01 -4.286520779132843018e-01 -5.107844248414039612e-02 8.026738464832305908e-02 -7.868105918169021606e-02 -2.594146728515625000e-01 -1.666925996541976929e-01 -1.005568578839302063e-01 -4.155112802982330322e-02 -1.678108423948287964e-01 1.143151372671127319e-01 1.763230264186859131e-01 1.699499040842056274e-01
-9.295486845076084137e-03 -8.945270627737045288e-02 1.590704768896102905e-01 3.470196202397346497e-02 8.172933012247085571e-02 -1.546216160058975220e-01 -2.937629818916320801e-01 -1.604513525962829590e-01 -1.744362711906433105e-01 1.509626060724258423e-01 5.120795220136642456e-02 -1.002288684248924255e-01 -2.236571013927459717e-01 -2.383703291416168213e-01 9.551123529672622681e-02 -3.169108927249908447e-01 2.339664101600646973e-02 -4.756570979952812195e-02 -5.898857116699218750e-02 -3.117435276508331299e-01 -3.600380420684814453e-01 2.288401424884796143e-01 -2.905249297618865967e-01 1.429280340671539307e-01 -9.113320708274841309e-02 -1.746320724487304688e-01 2.165752649307250977e-01 -6.015880033373832703e-02 -1.117770820856094360e-01 7.820102572441101074e-02 -1.796391159296035767e-01 9.992317110300064087e-02
2.713452838361263275e-02 -2.960280179977416992e-01 1.269138902425765991e-01 -1.381165981292724609e-01 -5.683684721589088440e-04 3.502168953418731689e-01 3.770227134227752686e-01 2.565961778163909912e-01 -1.097415536642074585e-01 2.215073704719543457e-01 2.649272680282592773e-01 2.114354819059371948e-02 -7.634295523166656494e-02 6.845916062593460083e-02 1.066109687089920044e-01 -9.505493938922882080e-02 9.092946350574493408e-02 -3.837580606341362000e-02 1.013648286461830139e-01 -1.719402372837066650e-01 -2.519542574882507324e-01 1.856537461280822754e-01 6.564581394195556641e-02 1.195380762219429016e-01 -2.591279447078704834e-01 6.973346322774887085e-02 2.821850180625915527e-01 3.177462145686149597e-02 1.887930929660797119e-01 1.343648582696914673e-01 -8.659736812114715576e-02 5.638551712036132812e-02
1.749180555343627930e-01 -3.426945507526397705e-01 -1.617590785026550293e-01 -1.420088112354278564e-01 -1.478371620178222656e-01 3.004503548145294189e-01 -2.494977712631225586e-01 3.896900638937950134e-02 -1.131964772939682007e-01 -2.223861031234264374e-02 -5.026423931121826172e-02 9.806566685438156128e-02 -1.038917992264032364e-02 -2.863497287034988403e-02 -9.099388122558593750e-02 -2.342091500759124756e-01 -1.140387952327728271e-01 -4.963804781436920166e-02 -6.640717387199401855e-02 -4.028084576129913330e-01 -2.417024672031402588e-01 -8.791534602642059326e-02 3.220469877123832703e-02 2.983179390430450439e-01 -1.548429578542709351e-01 -1.345929354429244995e-01 -2.552305720746517181e-02 5.994673445820808411e-02 -1.114320680499076843e-01 -1.883598715066909790e-01 1.237816661596298218e-01 3.039017319679260254e-01
-2.166185341775417328e-02 -7.795463502407073975e-02 -1.322884410619735718e-01 -8.033938705921173096e-02 -1.459468435496091843e-02 9.945093840360641479e-02 -8.562747389078140259e-02 2.447139471769332886e-01 -1.775591373443603516e-01 1.984108537435531616e-01 3.753276765346527100e-01 9.682558476924896240e-02 -9.745471924543380737e-02 4.657098092138767242e-03 -2.439445853233337402e-01 -2.839090824127197266e-01 -5.541783198714256287e-02 -1.004397571086883545e-01 2.689996659755706787e-01 -2.016419358551502228e-02 -3.259394764900207520e-01 3.145203888416290283e-01 -2.223708778619766235e-01 -9.634437970817089081e-03 -1.748106032609939575e-01 -1.902146786451339722e-01 -1.495918817818164825e-02 1.784341484308242798e-01 -5.693491548299789429e-02 2.710417471826076508e-02 -2.761074900627136230e-01 4.199665412306785583e-02
-3.967301174998283386e-02 -3.567293286323547363e-02 -2.834390997886657715e-01 4.932952299714088440e-02 -4.791667312383651733e-02 2.886114418506622314e-01 -1.973709762096405029e-01 8.566473424434661865e-02 -2.668359875679016113e-01 9.699232876300811768e-02 1.808472275733947754e-01 1.197139099240303040e-01 2.305312603712081909e-01 -2.992000803351402283e-02 -4.176955819129943848e-01 -2.054124474525451660e-01 9.304220974445343018e-02 -8.413942903280258179e-02 7.920186221599578857e-02 -1.714012324810028076e-01 -7.790977507829666138e-02 -2.054226547479629517e-01 7.933481037616729736e-02 2.911154031753540039e-01 -1.921560764312744141e-01 -1.720849722623825073e-01 -4.086722806096076965e-02 9.253691881895065308e-03 2.143866270780563354e-01 -2.505060732364654541e-01 5.786060914397239685e-02 1.144204139709472656e-01
-1.578231342136859894e-02 -5.257162824273109436e-02 -5.037839990109205246e-03 -8.441776968538761139e-03 -1.679344326257705688e-01 1.774420589208602905e-01 -1.519837379455566406e-01 2.336947470903396606e-01 2.231291383504867554e-01 -5.469115078449249268e-02 8.387228846549987793e-02 2.264246940612792969e-01 -1.776516288518905640e-01 1.138377189636230469e-01 -1.680538207292556763e-01 -3.065592646598815918e-01 2.074592709541320801e-01 -3.075805604457855225e-01 1.435690373182296753e-01 -4.972870945930480957e-01 -1.035150438547134399e-01 2.446952275931835175e-02 -7.058832794427871704e-02 -1.862729936838150024e-01 -1.249282956123352051e-01 -1.598851233720779419e-01 1.094126030802726746e-01 -3.848231956362724304e-02 -5.477111786603927612e-02 -1.738487929105758667e-01 -7.021007686853408813e-02 -1.798585206270217896e-01
1.136250123381614685e-01 -1.063199341297149658e-01 -1.083307266235351562e-01 -1.240485161542892456e-01 -4.690806381404399872e-03 2.813425064086914062e-01 2.010272443294525146e-01 4.138199239969253540e-02 -1.068643704056739807e-01 1.589853614568710327e-01 -2.848746776580810547e-01 2.935056388378143311e-02 2.239871919155120850e-01 -1.715804487466812134e-01 -1.450907140970230103e-01 -1.848225742578506470e-01 -1.188847646117210388e-01 -7.432433217763900757e-02 -6.557613611221313477e-02 -2.402208447456359863e-01 -2.770748436450958252e-01 -2.227398194372653961e-02 2.072006314992904663e-01 1.931553930044174194e-01 -2.756976783275604248e-01 -3.361084759235382080e-01 -7.095792889595031738e-02 1.346731483936309814e-01 2.012486606836318970e-01 -3.872107714414596558e-02 -2.801850736141204834e-01 -4.476287215948104858e-02
-4.205610975623130798e-02 -1.659408360719680786e-01 9.911496192216873169e-02 7.977906614542007446e-02 -4.175820574164390564e-02 2.320111393928527832e-01 -1.388029754161834717e-01 5.494742840528488159e-02 -1.491279806941747665e-02 2.618901431560516357e-01 4.036702588200569153e-02 1.419808417558670044e-01 1.812225282192230225e-01 -1.028717011213302612e-01 -7.997567206621170044e-02 2.466225437819957733e-02 -9.656909108161926270e-02 -3.384105265140533447e-01 7.871731370687484741e-02 -1.665472388267517090e-01 -3.107382357120513916e-01 1.564475521445274353e-02 -2.889834046363830566e-01 2.754811048507690430e-01 -4.280215874314308167e-02 -1.613646000623703003e-01 4.056107997894287109e-01 -2.451003529131412506e-02 -2.088609635829925537e-01 1.925506591796875000e-01 -1.944462507963180542e-01 1.006837189197540283e-01
2.401465550065040588e-03 -3.470681607723236084e-01 9.437512606382369995e-02 1.335206776857376099e-01 8.212033659219741821e-02 2.924202084541320801e-01 -2.480172067880630493e-01 6.131343171000480652e-02 -1.099049672484397888e-01 1.657932251691818237e-01 -2.628055810928344727e-01 -2.314315438270568848e-01 5.434357747435569763e-02 -3.390263915061950684e-01 -2.146313190460205078e-01 -1.886965185403823853e-01 1.249585114419460297e-02 -7.755080610513687134e-02 -2.213791944086551666e-03 5.058466922491788864e-03 1.815669983625411987e-02 -6.407149136066436768e-02 -4.893468320369720459e-02 2.767405807971954346e-01 -7.552700489759445190e-02 -3.114059567451477051e-01 -1.088139936327934265e-01 -4.326097294688224792e-02 2.288684546947479248e-01 -3.180472925305366516e-02 -2.661706805229187012e-01 -5.722654610872268677e-02
-3.724052384495735168e-02 1.577691137790679932e-01 -1.305363625288009644e-01 -9.649611264467239380e-02 -2.334333509206771851e-01 3.370011150836944580e-01 2.261340469121932983e-01 -3.347361460328102112e-03 9.079806506633758545e-02 1.856622248888015747e-01 -4.027071408927440643e-03 1.068903580307960510e-01 2.021913975477218628e-01 -2.436328977346420288e-01 8.423989266157150269e-02 -2.156361788511276245e-01 1.574642509222030640e-01 -9.436056017875671387e-02 6.907153129577636719e-02 -3.864388465881347656e-01 -3.226983249187469482e-01 -8.857591450214385986e-02 2.829176187515258789e-02 1.632112264633178711e-01 -1.386586129665374756e-01 -1.371312886476516724e-01 -4.635472968220710754e-02 -4.665884003043174744e-02 -2.100490927696228027e-01 -6.407833844423294067e-02 -2.970560491085052490e-01 1.188409328460693359e-01
-1.214412376284599304e-01 -1.120139807462692261e-01 -3.156657516956329346e-01 9.363032877445220947e-03 1.748279784806072712e-03 5.091561004519462585e-02 4.364294186234474182e-02 1.750835925340652466e-01 -2.428539246320724487e-01 2.216879092156887054e-02 2.876745164394378662e-01 -4.407224804162979126e-02 2.087028697133064270e-03 -7.642573118209838867e-02 8.026764541864395142e-02 -4.119921103119850159e-02 1.508679240942001343e-01 -2.011032775044441223e-02 7.699364423751831055e-02 -5.089379549026489258e-01 -2.728630602359771729e-01 -1.375093609094619751e-01 4.708862677216529846e-02 2.138694524765014648e-01 -1.846081316471099854e-01 -2.027802616357803345e-01 2.754785418510437012e-01 -6.170583143830299377e-02 4.479706753045320511e-03 -1.370606571435928345e-01 1.805481761693954468e-01 2.096007764339447021e-01
-7.921847701072692871e-02 -2.275565415620803833e-01 -2.285361737012863159e-01 8.467489480972290039e-02 -1.566703021526336670e-01 3.741897344589233398e-01 -1.742378324270248413e-01 3.627722561359405518e-01 -7.108733803033828735e-02 3.655398637056350708e-02 1.846583001315593719e-02 -9.281191229820251465e-02 -7.358695380389690399e-03 1.281119138002395630e-01 -2.451881393790245056e-02 -1.103089749813079834e-01 -2.004810050129890442e-02 -1.188072143122553825e-03 9.698477387428283691e-02 -3.354991078376770020e-01 -6.108763813972473145e-02 6.849176436662673950e-02 -2.344896197319030762e-01 8.500079065561294556e-02 -3.459474146366119385e-01 -1.097421944141387939e-01 1.738342046737670898e-01 -1.181149557232856750e-01 9.595571458339691162e-02 -2.430503368377685547e-01 2.569262981414794922e-01 9.083052724599838257e-02
-3.063146024942398071e-02 2.369539290666580200e-01 1.669605076313018799e-01 1.963532269001007080e-01 -1.314932703971862793e-01 1.643671989440917969e-01 -7.103868573904037476e-02 1.285105794668197632e-01 1.370403915643692017e-01 1.939136534929275513e-01 4.615673795342445374e-02 -1.945167481899261475e-01 -5.948802828788757324e-02 -5.351276695728302002e-02 -1.220874339342117310e-01 -1.979875862598419189e-01 -1.383106708526611328e-01 -7.495347410440444946e-02 3.074275143444538116e-02 -4.138168692588806152e-01 -1.674781292676925659e-01 -1.267715096473693848e-01 -2.614780068397521973e-01 2.554216384887695312e-01 -2.634493708610534668e-01 -1.352747529745101929e-01 1.867798864841461182e-01 -2.475734949111938477e-01 2.184824943542480469e-01 1.245537400245666504e-01 -1.537517905235290527e-01 9.120706468820571899e-02
-3.249287838116288185e-04 -2.430614084005355835e-01 4.884772375226020813e-02 -1.011939533054828644e-02 1.023843362927436829e-01 2.610534131526947021e-01 1.209074445068836212e-02 -5.876138340681791306e-03 -2.247427403926849365e-01 -1.080787479877471924e-01 -6.741560995578765869e-03 -9.810525923967361450e-02 8.050718158483505249e-02 -4.752593114972114563e-02 -1.268660724163055420e-01 1.094755753874778748e-01 2.078231722116470337e-01 -3.570587188005447388e-02 -2.236357977380976081e-04 -2.542761862277984619e-01 -2.813983559608459473e-01 1.781460940837860107e-01 -7.818267494440078735e-02 2.144800275564193726e-01 -2.665271461009979248e-01 -4.844783842563629150e-01 1.611362770199775696e-02 -2.940419912338256836e-01 2.261700294911861420e-02 -1.074139177799224854e-01 2.669053375720977783e-01 -5.494330078363418579e-02
2.886149585247039795e-01 3.754361346364021301e-02 2.432349771261215210e-01 8.939167857170104980e-02 -5.006150156259536743e-02 4.996589124202728271e-01 -1.245491355657577515e-01 1.845637559890747070e-01 -1.917284429073333740e-01 1.593712568283081055e-01 2.427170798182487488e-02 3.898233920335769653e-02 4.000336676836013794e-02 1.618739813566207886e-01 -7.595303654670715332e-02 -1.715051531791687012e-01 3.831667825579643250e-02 -3.492707386612892151e-02 1.342616379261016846e-01 -3.379864096641540527e-01 -2.433650046586990356e-01 1.897524595260620117e-01 -5.910462513566017151e-02 9.320978075265884399e-02 -9.930434077978134155e-02 -6.966746598482131958e-02 7.962521165609359741e-03 -7.170077413320541382e-02 3.535715937614440918e-01 -7.895736023783683777e-03 5.921553447842597961e-02 1.681618392467498779e-01
2.957609891891479492e-01 -2.145225554704666138e-01 -8.535985648632049561e-02 -5.126881599426269531e-02 -1.092068105936050415e-01 2.716127336025238037e-01 -2.393445372581481934e-01 -2.355753816664218903e-02 -1.204219982028007507e-01 2.339006960391998291e-02 -1.446848958730697632e-01 2.343866080045700073e-01 1.422557383775711060e-01 -8.260780572891235352e-02 -1.417342871427536011e-01 -4.020777046680450439e-01 -1.082794219255447388e-01 -2.870513200759887695e-01 8.710224181413650513e-02 -2.738776504993438721e-01 -7.526344060897827148e-02 4.195334017276763916e-02 -5.491022393107414246e-02 2.387431710958480835e-01 -2.210766822099685669e-01 -1.056702956557273865e-01 9.827396273612976074e-02 -1.237201690673828125e-01 8.666867390275001526e-03 -1.846878230571746826e-01 1.201996877789497375e-01 1.884683370590209961e-01
-4.553138464689254761e-02 -3.101392090320587158e-01 -3.268055617809295654e-01 -9.204544872045516968e-02 -1.765222474932670593e-02 6.322401762008666992e-02 -6.817606091499328613e-02 -1.059684380888938904e-01 -8.730357140302658081e-02 2.269047349691390991e-01 1.644821166992187500e-01 -1.668819226324558258e-03 3.981998190283775330e-02 3.128338232636451721e-02 1.721174418926239014e-01 -2.453547865152359009e-01 -5.833516269922256470e-02 -2.510795891284942627e-01 2.169455289840698242e-01 -1.203032769262790680e-02 -2.769523561000823975e-01 8.220320451073348522e-04 -1.363998930901288986e-02 -2.111576050519943237e-01 -1.857254058122634888e-01 -3.284442424774169922e-01 2.605317831039428711e-01 -3.120830357074737549e-01 -3.399898484349250793e-02 1.367372870445251465e-01 -5.704519338905811310e-03 1.583319306373596191e-01
2.594898045063018799e-01 -5.213639885187149048e-02 4.625441879034042358e-02 5.212115123867988586e-02 -1.553890556097030640e-01 3.852018415927886963e-01 -1.576654464006423950e-01 -9.605980664491653442e-02 -1.973204910755157471e-01 2.564489543437957764e-01 -1.740700751543045044e-01 -2.049369215965270996e-01 1.569222062826156616e-01 -1.714867055416107178e-01 -9.629009664058685303e-02 -2.327454239130020142e-01 2.099635154008865356e-01 4.536174610257148743e-02 6.003197655081748962e-02 -9.305313229560852051e-02 -1.381409764289855957e-01 2.020213156938552856e-01 -2.254924625158309937e-01 -1.885896027088165283e-01 -2.497055679559707642e-01 -1.607079058885574341e-01 -8.576234430074691772e-02 -8.245557546615600586e-02 2.196301519870758057e-01 2.066922038793563843e-01 -1.448300331830978394e-01 7.085794210433959961e-02
1.533086691051721573e-02 -3.456612825393676758e-01 1.616230159997940063e-01 4.580672830343246460e-02 3.059140034019947052e-02 2.628502845764160156e-01 1.548646241426467896e-01 2.635190486907958984e-01 -3.006501682102680206e-02 1.151473671197891235e-01 2.872764468193054199e-01 1.655817180871963501e-01 1.748081855475902557e-02 1.346326153725385666e-02 1.579439789056777954e-01 -2.139024138450622559e-01 9.634684026241302490e-02 2.901308797299861908e-02 1.807411462068557739e-01 -1.480771303176879883e-01 -1.949449628591537476e-01 2.348738312721252441e-01 4.578683525323867798e-02 1.577963829040527344e-01 -3.138698637485504150e-01 2.805026806890964508e-02 3.320540487766265869e-01 1.870186626911163330e-02 2.837930321693420410e-01 1.132130920886993408e-01 1.935595273971557617e-02 -6.921734660863876343e-02
6.128600332885980606e-03 -2.978596389293670654e-01 9.929057955741882324e-02 -8.082614094018936157e-02 1.637693494558334351e-02 3.541778028011322021e-01 3.111562132835388184e-01 1.374310851097106934e-01 -1.848696917295455933e-01 2.841959297657012939e-01 3.024167418479919434e-01 1.515529304742813110e-01 -2.048128517344594002e-03 8.720040321350097656e-02 1.627100557088851929e-01 -8.676588535308837891e-02 -5.816622450947761536e-02 1.152457222342491150e-01 -7.976504974067211151e-03 -1.545757055282592773e-01 -3.844814896583557129e-01 8.316136896610260010e-02 -3.927852027118206024e-03 3.771052882075309753e-02 -2.417648434638977051e-01 -9.424185752868652344e-02 1.589150130748748779e-01 -3.057688660919666290e-02 2.565094828605651855e-01 8.208189904689788818e-02 -8.860816061496734619e-02 1.083861887454986572e-01
-6.312133278697729111e-03 -1.113648861646652222e-01 4.763723909854888916e-02 1.292945891618728638e-01 -2.363526448607444763e-02 -5.977481603622436523e-02 -9.722851961851119995e-02 -1.321588903665542603e-01 -1.166594028472900391e-01 8.171828836202621460e-02 2.590897381305694580e-01 1.395391672849655151e-01 -9.704844653606414795e-02 -1.747138053178787231e-01 1.571185290813446045e-01 -2.461122721433639526e-01 3.643246367573738098e-02 -2.357342541217803955e-01 -1.893851906061172485e-02 -1.676702797412872314e-01 -4.508670866489410400e-01 1.435745507478713989e-01 -3.368994593620300293e-01 1.364139467477798462e-01 6.188830360770225525e-02 -3.090207576751708984e-01 1.594475060701370239e-01 -1.860390766523778439e-03 -6.916946172714233398e-02 -9.560032188892364502e-02 -3.072704672813415527e-01 1.759808063507080078e-01
-1.729241311550140381e-01 -3.591724634170532227e-01 -6.618365645408630371e-02 8.785288780927658081e-02 -1.971083730459213257e-01 1.321513801813125610e-01 -1.739526391029357910e-01 -4.064170178025960922e-03 -1.095415353775024414e-01 -5.241763964295387268e-02 -9.564902633428573608e-02 1.197128742933273315e-01 7.534058392047882080e-02 -7.273430377244949341e-02 9.809410572052001953e-02 -2.384671419858932495e-01 9.111864119768142700e-02 -6.057975348085165024e-03 8.061124384403228760e-02 -4.030642807483673096e-01 -4.710504412651062012e-01 -2.050705403089523315e-01 1.472889780998229980e-01 5.359347537159919739e-02 -2.812496125698089600e-01 5.536040291190147400e-02 -1.077285334467887878e-01 -2.440658956766128540e-02 -9.075110405683517456e-02 1.491058021783828735e-01 1.223893761634826660e-01 1.452529430389404297e-01
1.820512413978576660e-01 -2.804804742336273193e-01 -3.077893555164337158e-01 -1.302999109029769897e-01 -9.124170057475566864e-03 -7.494368404150009155e-02 2.635261788964271545e-02 2.680523395538330078e-01 1.434724032878875732e-01 2.661248296499252319e-02 2.094122916460037231e-01 -1.296957731246948242e-01 -2.411971986293792725e-01 4.862195998430252075e-02 4.243058711290359497e-02 -4.089447557926177979e-01 9.164162725210189819e-02 -1.549848616123199463e-01 8.698249608278274536e-02 -7.491199672222137451e-02 -2.500896751880645752e-01 2.477807700634002686e-01 1.300863325595855713e-01 2.877530455589294434e-01 -3.701713681221008301e-02 -2.361185997724533081e-01 6.930729746818542480e-02 -2.078227885067462921e-02 -9.394688159227371216e-02 1.882487237453460693e-01 -1.038607060909271240e-01 4.103971179574728012e-03
-9.148687124252319336e-02 -1.856465637683868408e-01 -1.754013895988464355e-01 -8.341207355260848999e-02 2.467012405395507812e-01 4.318024814128875732e-01 -7.418021559715270996e-02 1.548122521489858627e-02 -2.754689157009124756e-01 8.908861875534057617e-02 -2.523900270462036133e-01 2.341527193784713745e-01 3.028850257396697998e-02 -2.833184897899627686e-01 -1.385183185338973999e-01 -1.538019180297851562e-01 3.108668327331542969e-02 -1.326828002929687500e-01 1.405746787786483765e-01 -2.496894598007202148e-01 5.005364865064620972e-02 7.611274719238281250e-02 1.848235577344894409e-01 1.369709372520446777e-01 -1.607932597398757935e-01 -1.408678293228149414e-01 -2.363276481628417969e-01 -9.511320292949676514e-02 1.026836484670639038e-01 -1.991293206810951233e-02 1.584282703697681427e-02 2.373279184103012085e-01
7.465300709009170532e-02 -1.406615823507308960e-01 1.573492735624313354e-01 4.832836240530014038e-02 4.130792990326881409e-02 1.601140797138214111e-01 -2.713979780673980713e-01 1.248986497521400452e-01 2.019212245941162109e-01 1.741503775119781494e-01 1.094355955719947815e-01 6.397352553904056549e-03 -3.139201998710632324e-01 -1.421866267919540405e-01 3.949509933590888977e-02 -2.382427603006362915e-01 1.234410405158996582e-01 4.225040902383625507e-04 1.031273454427719116e-01 -4.353954270482063293e-02 -2.904827892780303955e-01 -6.482438743114471436e-02 4.169187322258949280e-02 2.863574028015136719e-01 -3.077171444892883301e-01 -1.926642060279846191e-01 -3.333818912506103516e-01 1.054345518350601196e-01 2.066917270421981812e-01 4.494331032037734985e-02 1.484120730310678482e-02 2.676314413547515869e-01
-2.754895389080047607e-02 -8.232387714087963104e-03 -1.034181043505668640e-01 -1.524267718195915222e-03 1.064562350511550903e-01 2.293272018432617188e-01 -1.595851480960845947e-01 7.694165408611297607e-02 8.693984709680080414e-03 2.514418661594390869e-01 -2.838464081287384033e-01 -3.626320138573646545e-02 -2.856645174324512482e-02 8.598957955837249756e-02 -5.925015360116958618e-02 -1.663714498281478882e-01 1.215467527508735657e-01 9.150640666484832764e-02 -2.189252078533172607e-01 -1.286327242851257324e-01 -1.828281730413436890e-01 -1.544904112815856934e-01 3.412569165229797363e-01 3.230179548263549805e-01 -3.747400045394897461e-01 -1.979262679815292358e-01 1.379940956830978394e-01 2.895749732851982117e-02 3.445315361022949219e-01 6.075174547731876373e-03 -7.849533110857009888e-02 -1.359539479017257690e-01
-8.565784990787506104e-02 -2.799370884895324707e-01 -1.570717245340347290e-01 -2.173802442848682404e-02 -5.657984316349029541e-02 6.885326653718948364e-02 -2.220129966735839844e-02 3.876290516927838326e-03 -5.435822531580924988e-02 2.812652885913848877e-01 1.659125834703445435e-01 -3.085339069366455078e-01 -1.933780312538146973e-01 1.724633872509002686e-01 2.926321700215339661e-02 -3.224114775657653809e-01 1.389877796173095703e-01 -1.885628104209899902e-01 9.898463636636734009e-02 -4.859819635748863220e-02 -1.114747822284698486e-01 9.847974032163619995e-02 3.952174782752990723e-01 4.539223015308380127e-01 -7.439957559108734131e-02 -8.325506001710891724e-02 -5.686089396476745605e-02 -1.070566624402999878e-01 -1.247141659259796143e-01 2.445177361369132996e-02 -8.084008842706680298e-02 5.221726000308990479e-02
-9.216536581516265869e-02 -2.582973539829254150e-01 -2.587127387523651123e-01 -4.826653376221656799e-02 -1.009258106350898743e-01 1.735107749700546265e-01 -1.441379636526107788e-01 -9.734471142292022705e-02 -3.095617890357971191e-01 1.466384232044219971e-01 -2.039349526166915894e-01 1.866669356822967529e-01 3.383293747901916504e-02 4.934791475534439087e-02 -7.080559432506561279e-02 -1.840471774339675903e-01 -1.109630893915891647e-02 -7.457066327333450317e-02 1.715834289789199829e-01 -4.770416915416717529e-01 -1.711477041244506836e-01 -4.271580278873443604e-02 -5.344285443425178528e-02 1.665865033864974976e-01 -7.807434350252151489e-02 4.511763900518417358e-02 6.618161220103502274e-03 2.089290916919708252e-01 -3.141403794288635254e-01 4.746421799063682556e-02 7.640179246664047241e-02 2.563836574554443359e-01
6.475405395030975342e-02 -2.578256428241729736e-01 -3.250938653945922852e-02 -2.100201249122619629e-01 -2.184391766786575317e-01 2.096772640943527222e-01 -2.130264788866043091e-01 7.828759960830211639e-03 -1.944431960582733154e-01 -4.859840869903564453e-02 -1.298880130052566528e-01 1.516977101564407349e-01 2.626971155405044556e-02 -1.563247740268707275e-01 -1.236309036612510681e-01 -2.611552476882934570e-01 -2.099741846323013306e-01 -1.273129284381866455e-01 1.141350790858268738e-01 -4.491690695285797119e-01 -2.141326516866683960e-01 1.163138225674629211e-01 9.120319038629531860e-02 1.117487549781799316e-01 -2.356778234243392944e-01 -7.623314112424850464e-02 1.153072416782379150e-01 -2.746501564979553223e-02 -3.744048625230789185e-02 -1.457947641611099243e-01 1.513201445341110229e-01 2.866223752498626709e-01
7.026343792676925659e-02 -2.576905190944671631e-01 -1.641151458024978638e-01 7.877077162265777588e-02 8.962964266538619995e-02 1.495805084705352783e-01 -8.234924823045730591e-02 1.887079179286956787e-01 -1.153040230274200439e-01 9.912842512130737305e-02 1.532258242368698120e-01 -1.392495483160018921e-01 -2.258869707584381104e-01 -1.525318771600723267e-01 1.727296262979507446e-01 -1.767553389072418213e-01 -2.184883505105972290e-02 8.267945796251296997e-02 -2.443873733282089233e-01 -5.822975188493728638e-02 -2.114861458539962769e-01 2.320099920034408569e-01 -9.793063998222351074e-02 1.419036388397216797e-01 -3.206064403057098389e-01 -2.177906334400177002e-01 5.917862430214881897e-02 -1.882660016417503357e-02 1.728390529751777649e-02 4.126792550086975098e-01 -2.366649210453033447e-01 2.048385441303253174e-01
-1.272477060556411743e-01 5.934373661875724792e-02 -1.477325707674026489e-01 3.020507395267486572e-01 -8.238146454095840454e-02 3.587368130683898926e-02 -1.041076108813285828e-01 -1.647742837667465210e-01 -1.015717610716819763e-01 3.545463830232620239e-02 6.569527834653854370e-02 -2.409320473670959473e-01 -2.321609258651733398e-01 -6.560194492340087891e-02 -1.940371841192245483e-01 -2.352240979671478271e-01 4.050833582878112793e-01 -8.768486976623535156e-02 2.128594219684600830e-01 -3.799044489860534668e-01 -2.812927663326263428e-01 1.201790347695350647e-01 -7.737780362367630005e-02 1.618769317865371704e-01 -9.643127769231796265e-02 -1.585819572210311890e-01 -1.295272558927536011e-01 -2.859897166490554810e-02 -6.266404408961534500e-03 1.367190629243850708e-01 -1.832128763198852539e-01 6.726472824811935425e-02
-6.760860979557037354e-02 -5.616444721817970276e-02 -2.684380412101745605e-01 2.520325966179370880e-02 -3.898549452424049377e-02 9.961176663637161255e-02 1.970281451940536499e-01 -2.169363647699356079e-01 1.938601434230804443e-01 2.786661386489868164e-01 2.279650121927261353e-01 -2.825485467910766602e-01 8.287447690963745117e-02 7.030076812952756882e-03 -1.146112680435180664e-01 -2.225549519062042236e-01 2.958483994007110596e-01 -1.780334860086441040e-01 1.097485274076461792e-01 -3.632376790046691895e-01 -3.144485354423522949e-01 8.552262932062149048e-02 2.100552618503570557e-02 -5.203762650489807129e-02 -6.859961152076721191e-02 -2.266890257596969604e-01 7.834243029356002808e-02 -1.818829327821731567e-01 -5.383753217756748199e-03 5.512945726513862610e-02 -1.861906349658966064e-01 -6.055786274373531342e-03
-1.028914228081703186e-01 -2.368048429489135742e-01 -1.236144006252288818e-01 -1.070207357406616211e-01 -1.140810847282409668e-01 3.170014023780822754e-01 -2.292407453060150146e-01 1.237019374966621399e-01 1.415076665580272675e-02 -5.604808405041694641e-02 2.578857243061065674e-01 3.615721687674522400e-02 9.435184299945831299e-02 -4.241994768381118774e-02 3.695267078001052141e-04 -3.622813820838928223e-01 4.260792583227157593e-02 6.138674542307853699e-02 8.802082389593124390e-02 -4.806473553180694580e-01 2.541127502918243408e-01 -1.252427697181701660e-02 8.378260582685470581e-02 2.188588865101337433e-02 -5.701568722724914551e-02 -1.497039347887039185e-01 1.170943900942802429e-01 -2.790928781032562256e-01 1.239474117755889893e-01 1.531651169061660767e-01 -1.793102473020553589e-01 8.554907888174057007e-02
8.482590317726135254e-02 -1.558542251586914062e-01 -1.677677780389785767e-01 -9.828817099332809448e-02 2.109838090837001801e-02 -2.711000107228755951e-02 -3.270826041698455811e-01 1.152258589863777161e-01 -2.129648625850677490e-01 2.521654367446899414e-01 1.116489842534065247e-01 -2.058091461658477783e-01 1.686478964984416962e-02 1.378625482320785522e-01 -5.425265058875083923e-02 -2.658447623252868652e-01 2.052338868379592896e-01 -2.486214637756347656e-01 -7.053441554307937622e-02 -1.652091294527053833e-01 -3.170497417449951172e-01 -2.317740395665168762e-02 2.279608249664306641e-01 4.038434028625488281e-01 -9.293974936008453369e-02 1.139291077852249146e-01 -7.961375266313552856e-02 3.258771449327468872e-02 -1.043071076273918152e-01 -6.823080033063888550e-02 3.889104723930358887e-02 2.328384220600128174e-01
-1.795029342174530029e-01 -1.397624015808105469e-01 -8.538231998682022095e-02 2.671220898628234863e-01 -1.105979271233081818e-02 2.459366768598556519e-01 -8.230002596974372864e-03 -3.002315759658813477e-01 -1.906447559595108032e-01 7.215494662523269653e-02 -1.530754864215850830e-01 1.234178841114044189e-01 1.646099239587783813e-01 -2.987061627209186554e-02 -2.037832699716091156e-02 -1.268020421266555786e-01 5.717363953590393066e-02 -5.532878637313842773e-02 1.518882252275943756e-02 -2.365941107273101807e-01 -2.094283103942871094e-01 9.012466669082641602e-02 -2.672102451324462891e-01 2.675427198410034180e-01 -1.459034383296966553e-01 -8.873253315687179565e-02 8.094204217195510864e-02 -2.296858131885528564e-01 2.892331779003143311e-01 3.025582134723663330e-01 -2.563400864601135254e-01 -8.492104709148406982e-02
-1.986657269299030304e-02 -4.857254028320312500e-01 -8.980885148048400879e-02 -1.767670512199401855e-01 -2.643474936485290527e-01 2.408962994813919067e-01 -1.699670106172561646e-01 -7.555970549583435059e-02 -8.325599879026412964e-02 -2.458763308823108673e-02 5.513562262058258057e-02 2.629036009311676025e-01 2.058101072907447815e-02 -1.072828397154808044e-01 1.507293782196938992e-03 -2.476732730865478516e-01 4.475509375333786011e-02 -1.595241576433181763e-01 6.772526353597640991e-02 -1.925115287303924561e-01 -2.049126178026199341e-01 3.380253911018371582e-02 7.117738574743270874e-02 3.828503489494323730e-01 -1.364651322364807129e-01 -9.327241778373718262e-02 -2.256792038679122925e-01 -5.657587945461273193e-02 -1.381701827049255371e-01 -1.607131063938140869e-01 5.854722857475280762e-02 1.233313977718353271e-01
-1.727086007595062256e-01 -1.217052191495895386e-01 2.997888922691345215e-01 2.903328463435173035e-02 -2.491189911961555481e-02 3.244486153125762939e-01 1.232414618134498596e-01 6.346143037080764771e-02 -1.111506894230842590e-01 2.012410908937454224e-01 1.018857061862945557e-01 1.983232349157333374e-01 5.639569461345672607e-02 2.226623594760894775e-01 6.515008956193923950e-02 -1.971842646598815918e-01 -1.436263881623744965e-02 1.610303111374378204e-02 1.907153278589248657e-01 -2.939683794975280762e-01 -2.426832169294357300e-01 2.121007442474365234e-01 -3.083212673664093018e-02 1.728096157312393188e-01 -2.021641135215759277e-01 -6.475201249122619629e-02 2.846397161483764648e-01 1.184594258666038513e-01 2.793606519699096680e-01 3.052191250026226044e-02 -1.463042348623275757e-01 2.065050750970840454e-01
-8.063436299562454224e-02 -1.309824436902999878e-01 1.693007200956344604e-01 2.392958402633666992e-01 3.330813348293304443e-02 2.809151113033294678e-01 -6.612151861190795898e-02 2.411877214908599854e-01 4.884327203035354614e-02 3.355642259120941162e-01 -1.702557951211929321e-01 6.527055054903030396e-03 -8.048298954963684082e-02 6.532613770104944706e-04 -2.232954949140548706e-01 -1.742957979440689087e-01 -1.160756424069404602e-01 -3.225424587726593018e-01 4.366366192698478699e-02 -2.875586748123168945e-01 -3.001186847686767578e-01 -8.458460867404937744e-02 -2.254838645458221436e-01 -6.576015800237655640e-02 2.585646696388721466e-02 1.855806447565555573e-02 6.438100244849920273e-04 3.514258563518524170e-02 8.990756422281265259e-02 2.161041647195816040e-01 -2.873073518276214600e-01 1.517841219902038574e-01
-2.392685711383819580e-01 -2.549191415309906006e-01 -1.435991525650024414e-01 -2.798478305339813232e-01 -9.957371652126312256e-02 2.176096439361572266e-01 -3.103880584239959717e-01 -1.031764224171638489e-02 1.374227702617645264e-01 -1.789679867215454578e-03 1.358074098825454712e-01 1.331068575382232666e-01 1.643817126750946045e-01 -1.671700179576873779e-01 -1.010610386729240417e-01 -2.160086482763290405e-01 1.681496500968933105e-01 1.362830102443695068e-01 6.446080282330513000e-03 -1.776484400033950806e-01 -4.270776808261871338e-01 -1.583244949579238892e-01 2.578116655349731445e-01 1.625004857778549194e-01 -1.885738223791122437e-01 -9.299193322658538818e-02 -1.126452907919883728e-02 -1.787515543401241302e-02 1.335058063268661499e-01 1.207369863986968994e-01 3.254899755120277405e-02 3.643854334950447083e-02
-2.100409567356109619e-02 -2.909494042396545410e-01 -3.378053605556488037e-01 -7.043597754091024399e-03 4.750037193298339844e-02 8.899445831775665283e-02 7.004501670598983765e-02 -1.186297312378883362e-01 -1.522513777017593384e-01 1.220475360751152039e-01 -2.659602165222167969e-01 1.618460863828659058e-01 8.888270705938339233e-03 -8.906135708093643188e-02 -1.436408758163452148e-01 -2.240120172500610352e-01 -1.045676693320274353e-01 -1.972603201866149902e-01 2.476592212915420532e-01 -3.147709965705871582e-01 -2.822686135768890381e-01 1.759719476103782654e-02 1.134981587529182434e-01 3.220126926898956299e-01 -2.673533856868743896e-01 -2.047886550426483154e-01 -7.831475883722305298e-02 3.939709067344665527e-02 5.771705135703086853e-02 9.770318120718002319e-02 -3.322954475879669189e-02 -1.259188205003738403e-01
1.944724917411804199e-01 -3.054250776767730713e-01 1.385168135166168213e-01 -3.139334917068481445e-02 1.064721494913101196e-01 4.780615493655204773e-02 1.766940653324127197e-01 1.865949928760528564e-01 -8.690802752971649170e-02 -1.990107744932174683e-01 1.216049715876579285e-01 4.009079933166503906e-02 -3.028156161308288574e-01 2.902922220528125763e-02 -1.623512655496597290e-01 -3.033589720726013184e-01 9.363519959151744843e-03 4.937551449984312057e-03 -1.350864619016647339e-01 1.078878249973058701e-02 -1.343500465154647827e-01 -1.518781036138534546e-01 7.250663638114929199e-02 1.364456117153167725e-01 -3.914355337619781494e-01 -3.029092550277709961e-01 2.498706057667732239e-02 -2.717567086219787598e-01 -1.651711165904998779e-01 8.941645175218582153e-02 -2.007133215665817261e-01 1.268956512212753296e-01
-1.232513934373855591e-01 -3.613071441650390625e-01 -1.047275289893150330e-01 2.653809078037738800e-02 -1.292226314544677734e-01 1.734282672405242920e-01 2.073973417282104492e-02 9.585493057966232300e-02 -1.887487769126892090e-01 4.554628133773803711e-01 1.871305108070373535e-01 -3.846282884478569031e-02 6.248997151851654053e-02 -3.731919825077056885e-01 -8.401466906070709229e-02 -2.225516289472579956e-01 1.398429870605468750e-01 -5.868050735443830490e-03 3.130553364753723145e-01 -2.048283666372299194e-01 -6.675600260496139526e-02 7.624821364879608154e-02 1.834041029214859009e-01 -8.854298293590545654e-02 9.888536483049392700e-02 -1.405830830335617065e-01 1.372652947902679443e-01 -9.708699584007263184e-02 -1.177668869495391846e-01 -1.326706260442733765e-01 5.843415111303329468e-02 5.361768603324890137e-02
3.038482926785945892e-02 2.725960873067378998e-02 -2.807919979095458984e-01 1.698453873395919800e-01 -2.528491616249084473e-01 1.574143767356872559e-01 3.789997100830078125e-02 -7.067396491765975952e-02 -1.640327721834182739e-01 -7.199812680482864380e-02 1.965383440256118774e-01 5.025224015116691589e-02 -1.152072548866271973e-01 -2.014500051736831665e-01 -7.405261695384979248e-02 -1.425436288118362427e-01 -7.200497388839721680e-02 2.211790345609188080e-02 1.382605135440826416e-01 -6.253949552774429321e-02 -3.371002078056335449e-01 6.234963983297348022e-02 3.022479414939880371e-01 3.064482212066650391e-01 -2.117087543010711670e-01 -1.020519137382507324e-01 3.839847072958946228e-02 -2.531003057956695557e-01 2.165079563856124878e-01 -9.189920127391815186e-02 -1.909996569156646729e-01 3.139070868492126465e-01
-2.132337093353271484e-01 -2.789399325847625732e-01 1.447926759719848633e-01 1.696478724479675293e-01 1.100188940763473511e-01 2.470119893550872803e-01 -1.770768314599990845e-02 1.731813848018646240e-01 1.701376773416996002e-02 3.759524598717689514e-02 4.714873805642127991e-02 -2.348226755857467651e-01 -5.255075171589851379e-02 -9.420581161975860596e-02 2.531280368566513062e-02 -2.564257197082042694e-02 -2.351985275745391846e-01 -1.346980929374694824e-01 7.842714339494705200e-02 -1.631237715482711792e-01 -3.583266735076904297e-01 3.077932000160217285e-01 1.050789803266525269e-01 1.639151275157928467e-01 -1.802213191986083984e-01 -4.337490797042846680e-01 -1.249020919203758240e-02 -5.423001572489738464e-02 9.025303274393081665e-02 -2.408416755497455597e-02 2.238065004348754883e-01 4.190203547477722168e-02
-7.553523033857345581e-02 -2.616623230278491974e-02 -1.816086173057556152e-01 9.785315021872520447e-03 8.827675879001617432e-02 1.402019560337066650e-01 -2.845317423343658447e-01 -6.849122792482376099e-02 1.600413918495178223e-01 1.820380985736846924e-01 -1.794460117816925049e-01 1.374119073152542114e-01 -2.067953646183013916e-01 -1.912465840578079224e-01 1.006745453923940659e-02 -2.641877233982086182e-01 1.546090990304946899e-01 -1.143362000584602356e-01 1.339919865131378174e-01 -9.982042014598846436e-02 5.376708880066871643e-02 8.828908205032348633e-02 -6.634081155061721802e-02 -9.273103624582290649e-02 -3.303721845149993896e-01 -3.816338181495666504e-01 3.570793271064758301e-01 -1.653626859188079834e-01 2.744487524032592773e-01 5.795226991176605225e-02 -1.060778647661209106e-01 1.446233224123716354e-02
2.137711085379123688e-02 1.174227520823478699e-01 -5.770685151219367981e-02 -2.191833779215812683e-02 -3.327729180455207825e-02 1.221487969160079956e-01 1.823305636644363403e-01 2.382546812295913696e-01 2.595930173993110657e-02 1.851287335157394409e-01 2.511817812919616699e-01 -1.781468689441680908e-01 3.017862560227513313e-03 -6.384079903364181519e-02 -5.526990815997123718e-02 -1.575849950313568115e-01 -2.586038969457149506e-02 3.521677851676940918e-02 -1.319531798362731934e-01 -3.087964355945587158e-01 -1.559852063655853271e-01 -1.405297368764877319e-01 -2.759832739830017090e-01 4.275613427162170410e-01 -2.056943774223327637e-01 -3.370750844478607178e-01 1.422830671072006226e-01 -2.056797891855239868e-01 9.470400959253311157e-02 1.667758375406265259e-01 -2.027237713336944580e-01 8.339993655681610107e-03
1.913583278656005859e-02 -2.113125771284103394e-01 4.522069543600082397e-02 3.126284480094909668e-02 7.172601670026779175e-02 7.700127549469470978e-03 5.631680786609649658e-02 -1.069369241595268250e-01 -6.843041628599166870e-02 1.104965284466743469e-01 3.169034123420715332e-01 -6.847394257783889771e-02 -5.388382822275161743e-02 1.847345083951950073e-01 -1.335708200931549072e-01 -3.081043064594268799e-01 6.206813082098960876e-02 7.693088799715042114e-02 8.355621993541717529e-02 -2.336740046739578247e-01 -3.036076724529266357e-01 2.511029839515686035e-01 -1.610762923955917358e-01 2.446487732231616974e-02 -2.309980541467666626e-01 -1.269046813249588013e-01 -1.894288659095764160e-01 2.305303066968917847e-01 -4.807535558938980103e-02 3.020718097686767578e-01 -3.119372129440307617e-01 2.405263334512710571e-01
-1.837165057659149170e-01 -3.742006719112396240e-01 -8.365031331777572632e-02 -6.738932430744171143e-02 -1.295556277036666870e-01 -4.368625581264495850e-02 -1.576258614659309387e-02 9.732000529766082764e-02 -2.812111973762512207e-01 4.165156483650207520e-01 8.322472125291824341e-02 -3.953978046774864197e-02 -4.562808573246002197e-02 -2.549534738063812256e-01 5.441954731941223145e-02 -1.291608512401580811e-01 3.018571138381958008e-01 -1.639560908079147339e-01 2.093519419431686401e-01 -1.153412535786628723e-01 -1.544370502233505249e-01 4.750382155179977417e-02 2.908940911293029785e-01 -2.111776359379291534e-02 1.648185570957139134e-04 -1.166668757796287537e-01 1.601946204900741577e-01 -2.972956895828247070e-01 3.863660246133804321e-02 8.157704025506973267e-02 -9.570927172899246216e-02 -8.496189862489700317e-02
5.550969764590263367e-02 -1.815074682235717773e-01 -1.502647995948791504e-01 8.643225580453872681e-02 -2.586698234081268311e-01 9.805753827095031738e-02 -3.868125006556510925e-02 -1.343430578708648682e-01 -3.522393852472305298e-02 -2.012033388018608093e-02 2.085223197937011719e-01 1.341626327484846115e-02 6.354016810655593872e-02 -1.658280640840530396e-01 3.705253079533576965e-02 -2.521514892578125000e-01 -5.256695300340652466e-02 2.722880989313125610e-02 2.040863633155822754e-01 -6.460847705602645874e-02 -2.367862313985824585e-01 3.380442783236503601e-02 4.438949525356292725e-01 2.916783690452575684e-01 -3.274353742599487305e-01 -1.141919046640396118e-01 8.844789862632751465e-02 3.636239841580390930e-02 1.474240273237228394e-01 -5.009891837835311890e-02 -8.761485666036605835e-02 3.822021186351776123e-01
4.321210086345672607e-02 8.306176960468292236e-02 1.187159344553947449e-01 -1.749849915504455566e-01 4.148028325289487839e-03 9.283103793859481812e-02 -1.422931253910064697e-01 2.003496885299682617e-01 -4.399766772985458374e-02 3.124929964542388916e-01 4.183712005615234375e-01 2.491020411252975464e-02 -1.777743697166442871e-01 -2.905667945742607117e-02 -1.685476750135421753e-01 -2.404503524303436279e-01 -1.621869206428527832e-02 -7.603395730257034302e-02 5.937723070383071899e-02 -1.130095794796943665e-01 -3.961455821990966797e-01 1.116160601377487183e-01 -2.000841647386550903e-01 -4.865277558565139771e-02 -1.860864758491516113e-01 -3.176473975181579590e-01 5.883118510246276855e-02 2.306014597415924072e-01 1.835788972675800323e-02 8.822046965360641479e-02 -2.213713973760604858e-01 -1.264973450452089310e-02
1.197365447878837585e-01 -3.474414348602294922e-01 -1.295589935034513474e-02 -6.185860559344291687e-02 -1.272829025983810425e-01 1.267847567796707153e-01 8.998161181807518005e-03 4.390955343842506409e-02 5.753757804632186890e-02 2.316990345716476440e-01 -5.256970226764678955e-02 -1.921980679035186768e-01 -2.398325204849243164e-01 1.560770869255065918e-01 1.026227027177810669e-01 -3.309506773948669434e-01 1.038515493273735046e-01 7.894930243492126465e-02 2.392725795507431030e-01 2.476271428167819977e-02 8.216102421283721924e-02 1.152338460087776184e-01 2.358022332191467285e-01 3.665310442447662354e-01 -2.584057152271270752e-01 -3.833105564117431641e-01 -1.120088472962379456e-01 -1.672483235597610474e-02 3.402691800147294998e-04 3.400381247047334909e-04 5.630347505211830139e-02 -1.160803511738777161e-01
-2.273922860622406006e-01 -3.285854756832122803e-01 9.606894105672836304e-02 -9.860611706972122192e-02 -1.240786910057067871e-01 -7.644024491310119629e-02 1.976221613585948944e-02 -2.830213308334350586e-02 -8.698118478059768677e-02 -8.945214003324508667e-02 -7.390798069536685944e-03 -1.325662713497877121e-02 9.437290579080581665e-02 -1.302430331707000732e-01 -1.360526233911514282e-01 -2.132363468408584595e-01 1.123623698949813843e-01 2.035809159278869629e-01 3.261536359786987305e-01 -4.204441905021667480e-01 2.909163013100624084e-02 1.430914853699505329e-03 -9.754223376512527466e-02 2.406056411564350128e-02 -4.260647296905517578e-01 -6.680708378553390503e-02 5.150095000863075256e-02 -5.682674050331115723e-02 -1.254593115299940109e-02 -4.334794729948043823e-02 -3.759223222732543945e-01 9.951281547546386719e-02
-6.092459708452224731e-02 -4.066526293754577637e-01 5.524378269910812378e-03 4.789132997393608093e-02 7.161786407232284546e-02 6.314001232385635376e-02 -1.868035644292831421e-02 6.190655753016471863e-02 -3.134003281593322754e-02 1.523245573043823242e-01 3.302885964512825012e-02 -5.639310553669929504e-02 -3.395939171314239502e-01 -1.607589572668075562e-01 -2.225059270858764648e-01 9.254968911409378052e-02 -8.431931585073471069e-02 2.667234651744365692e-02 1.907111853361129761e-01 -2.055905014276504517e-01 -2.576692104339599609e-01 1.055818647146224976e-01 -2.330591678619384766e-01 2.878946363925933838e-01 -2.569704353809356689e-01 -3.437796533107757568e-01 -1.831943392753601074e-01 -1.106212437152862549e-01 -7.751248031854629517e-02 -8.837870508432388306e-02 1.719446778297424316e-01 1.140304133296012878e-01
2.866547554731369019e-02 -1.269070357084274292e-01 9.365172684192657471e-02 6.562560051679611206e-02 1.137307807803153992e-01 9.536966681480407715e-03 -3.258349895477294922e-01 4.246398806571960449e-02 8.731757104396820068e-02 1.705320626497268677e-01 -5.241505801677703857e-02 -2.031714282929897308e-02 -1.818331778049468994e-01 -1.657940000295639038e-01 2.249145209789276123e-01 -4.217245280742645264e-01 2.585789375007152557e-02 -3.397647663950920105e-02 6.865609437227249146e-02 -1.254140585660934448e-01 -1.158130913972854614e-01 1.870841681957244873e-01 3.552926778793334961e-01 3.476521074771881104e-01 -9.732975065708160400e-02 -1.860384047031402588e-01 -2.289900630712509155e-01 3.536506369709968567e-02 2.329961210489273071e-01 2.375347912311553955e-02 4.162163287401199341e-02 2.191252112388610840e-01
-1.030977964401245117e-01 7.832162082195281982e-02 -3.215973675251007080e-01 -1.559365689754486084e-01 1.075694784522056580e-01 2.195029146969318390e-02 1.315034627914428711e-01 1.085462495684623718e-01 -1.125721931457519531e-01 1.388680338859558105e-01 2.439824938774108887e-01 5.405487958341836929e-03 -1.684326082468032837e-01 2.019111625850200653e-02 -1.417786478996276855e-01 -5.510161072015762329e-02 3.967899829149246216e-02 -1.419509798288345337e-01 1.823991537094116211e-01 -4.345297515392303467e-01 -1.648584902286529541e-01 -3.098212778568267822e-01 -1.304215658456087112e-02 2.686851918697357178e-01 -1.499969363212585449e-01 -3.318892419338226318e-01 2.293085753917694092e-01 -1.025949344038963318e-01 8.037623763084411621e-02 -3.922302275896072388e-02 8.213591575622558594e-02 1.452469080686569214e-01
1.550581008195877075e-01 -1.223800852894783020e-01 -1.423266977071762085e-01 -1.090981736779212952e-01 -7.618056982755661011e-02 3.404756486415863037e-01 -1.045787706971168518e-01 -1.548838466405868530e-01 -2.407626211643218994e-01 8.050694316625595093e-02 -4.986240994185209274e-03 5.965854041278362274e-03 -3.487323820590972900e-01 -1.858571618795394897e-01 1.106025353074073792e-01 -3.146688044071197510e-01 -5.485758930444717407e-02 4.327893257141113281e-02 -2.266723215579986572e-01 -4.131041765213012695e-01 -1.977166086435317993e-01 -1.683926880359649658e-01 8.022224158048629761e-02 4.891322180628776550e-02 -2.460359334945678711e-01 6.736669689416885376e-02 4.879465699195861816e-02 -2.198356837034225464e-01 8.438350260257720947e-02 -1.026765033602714539e-01 -3.169538453221321106e-03 6.004625931382179260e-02
2.736237831413745880e-02 -1.823232173919677734e-01 -7.304273545742034912e-02 6.661480665206909180e-02 7.591763883829116821e-02 1.369175910949707031e-01 6.082256883382797241e-02 1.229709312319755554e-01 5.260208249092102051e-02 4.052566587924957275e-01 1.232349276542663574e-01 -1.187942177057266235e-02 -3.005939722061157227e-01 -2.280234396457672119e-01 -1.633113026618957520e-01 -7.335186470299959183e-03 5.650914087891578674e-02 1.507429331541061401e-01 7.638148218393325806e-02 -3.333467841148376465e-01 -2.072281241416931152e-01 -4.436720535159111023e-02 -1.301777362823486328e-01 -2.215082943439483643e-02 -4.051229953765869141e-01 -2.041771709918975830e-01 -2.265653312206268311e-01 -2.258877903223037720e-01 -1.063003242015838623e-01 1.302720308303833008e-01 7.976618409156799316e-02 1.160982996225357056e-01
-1.312499195337295532e-01 -2.079863995313644409e-01 1.407496631145477295e-02 5.672998726367950439e-02 5.138476938009262085e-02 -6.650891620665788651e-03 -2.528681792318820953e-02 -1.358952671289443970e-01 6.775738205760717392e-03 4.750354290008544922e-01 -1.330868750810623169e-01 -1.234154924750328064e-01 -1.094861477613449097e-01 8.995777368545532227e-02 -8.373755216598510742e-02 -3.925128877162933350e-01 5.645539611577987671e-02 -2.084867209196090698e-01 1.081226021051406860e-01 -4.532390832901000977e-01 6.770277023315429688e-02 -8.455450646579265594e-03 -2.390453219413757324e-01 1.292437613010406494e-01 4.909925535321235657e-02 4.779244482051581144e-04 -1.346306651830673218e-01 -2.253074645996093750e-01 1.464181207120418549e-02 1.384151577949523926e-01 4.019875824451446533e-02 1.998510956764221191e-01
2.833604998886585236e-02 6.333030015230178833e-02 1.262773573398590088e-01 5.350989475846290588e-02 4.794228449463844299e-02 1.065244376659393311e-01 1.559999585151672363e-01 1.014184281229972839e-01 -4.670090600848197937e-02 1.487123519182205200e-01 1.543448716402053833e-01 -2.489709556102752686e-01 1.024600714445114136e-01 -9.659327566623687744e-02 1.099236160516738892e-01 -1.146854013204574585e-01 3.096491284668445587e-02 6.783299893140792847e-02 -1.872978657484054565e-01 -3.462707400321960449e-01 -1.987093687057495117e-01 -2.115371525287628174e-01 -2.427046447992324829e-01 3.440575301647186279e-01 -3.364232778549194336e-01 -2.313551604747772217e-01 6.202371791005134583e-03 -8.551723510026931763e-02 5.947723612189292908e-02 2.817853987216949463e-01 -2.674916088581085205e-01 1.494377553462982178e-01
-8.008047938346862793e-02 -1.718374490737915039e-01 -9.981711953878402710e-02 -6.595815066248178482e-03 2.016081660985946655e-01 4.824350029230117798e-02 -1.147704347968101501e-01 1.947758942842483521e-01 -1.159455478191375732e-01 2.412028312683105469e-01 1.885667629539966583e-02 9.015664458274841309e-02 -9.930824488401412964e-02 1.302902996540069580e-01 -1.554287970066070557e-01 -3.627695739269256592e-01 -1.605976223945617676e-01 -1.125850006937980652e-01 1.396218538284301758e-01 -3.883252143859863281e-01 -6.077811494469642639e-02 1.691918522119522095e-01 -3.831009268760681152e-01 1.566624045372009277e-01 2.457732856273651123e-01 -9.914053231477737427e-02 9.882257133722305298e-02 -1.442765593528747559e-01 4.586049914360046387e-02 1.205201596021652222e-01 -1.280433386564254761e-01 2.259205579757690430e-01
1.377914398908615112e-01 -2.386312931776046753e-01 -6.151183322072029114e-02 1.126902028918266296e-01 -2.357053756713867188e-01 4.206514451652765274e-03 -3.404683992266654968e-02 9.614309296011924744e-03 -1.427187621593475342e-01 1.349883619695901871e-02 7.946679741144180298e-02 -1.104907095432281494e-01 2.454685047268867493e-02 -3.128371536731719971e-01 -2.467865049839019775e-01 -4.712212458252906799e-02 3.243486881256103516e-01 -1.743012964725494385e-01 -6.319879740476608276e-02 -3.308116197586059570e-01 -3.144019842147827148e-01 -3.511085733771324158e-02 2.652015388011932373e-01 7.270827889442443848e-02 -1.180564910173416138e-01 -3.283642232418060303e-02 -1.981252245604991913e-02 -2.322228401899337769e-01 3.669798970222473145e-01 -1.455870717763900757e-01 -3.451876109465956688e-03 -1.269801054149866104e-02
-1.388403326272964478e-01 -3.084567189216613770e-01 -2.846059501171112061e-01 -1.624811738729476929e-01 1.123913750052452087e-01 2.335405647754669189e-01 -1.629279553890228271e-01 4.724574089050292969e-02 1.469197869300842285e-01 1.751470938324928284e-02 1.298909783363342285e-01 -3.375377506017684937e-02 1.285060588270425797e-02 -1.001180708408355713e-01 1.104668304324150085e-01 -3.966670334339141846e-01 -2.309278100728988647e-01 7.447522878646850586e-02 2.371088266372680664e-01 -1.158882025629281998e-02 -4.206318855285644531e-01 1.188064143061637878e-01 -1.088305637240409851e-01 1.894377768039703369e-01 1.646878272294998169e-01 -1.275107413530349731e-01 1.972594112157821655e-01 -5.440542846918106079e-02 -1.296501792967319489e-02 8.655167371034622192e-02 -7.680433243513107300e-02 9.884579479694366455e-02
9.413767606019973755e-02 -2.470460683107376099e-01 2.443672418594360352e-01 1.253100931644439697e-01 1.091169491410255432e-01 3.349571824073791504e-01 -8.008273690938949585e-02 7.067057769745588303e-03 7.319157570600509644e-02 4.419512152671813965e-01 2.048760652542114258e-01 1.995022408664226532e-02 1.312162876129150391e-01 -5.919682234525680542e-02 -4.794470593333244324e-02 -1.774524748325347900e-01 -8.368366956710815430e-02 -1.264625787734985352e-01 1.292610317468643188e-01 -1.803490519523620605e-01 -3.842870295047760010e-01 2.378948628902435303e-01 -1.282445043325424194e-01 -4.070102050900459290e-02 -1.404754258692264557e-02 4.823363199830055237e-02 1.888195276260375977e-01 3.490205481648445129e-02 6.432854384183883667e-02 -7.019586116075515747e-02 -2.857717275619506836e-01 4.281067848205566406e-02
-6.832971423864364624e-02 -3.489817678928375244e-01 1.245583686977624893e-02 -1.821281611919403076e-01 2.846112251281738281e-01 2.345323711633682251e-01 -1.337541043758392334e-01 1.775224953889846802e-01 -2.456479519605636597e-02 2.028456926345825195e-01 5.330627784132957458e-02 1.578420102596282959e-01 8.917383849620819092e-02 -8.801118284463882446e-02 -2.963212132453918457e-01 -3.698030114173889160e-01 1.025693863630294800e-01 -3.096363544464111328e-01 -1.729383617639541626e-01 -2.245177775621414185e-01 1.602182388305664062e-01 -1.300653964281082153e-01 2.851180918514728546e-02 1.536767743527889252e-02 -2.858916819095611572e-01 -3.759606182575225830e-02 -4.015752673149108887e-02 4.133686795830726624e-02 -2.375835739076137543e-02 5.560428649187088013e-02 -1.554992944002151489e-01 -1.968351565301418304e-02
-3.273388743400573730e-01 -4.138664901256561279e-01 1.005914509296417236e-01 1.917495429515838623e-01 -1.320075839757919312e-01 1.446602642536163330e-01 7.788187265396118164e-02 2.620286643505096436e-01 2.625182084739208221e-02 4.061900451779365540e-02 9.053436666727066040e-02 -5.974775925278663635e-02 -3.458717837929725647e-02 -1.600435823202133179e-01 -4.320122674107551575e-02 -2.555049657821655273e-01 1.086576208472251892e-01 -1.671586781740188599e-01 3.277043104171752930e-01 -3.252088129520416260e-01 5.137330293655395508e-02 -3.819474577903747559e-02 1.245041750371456146e-02 1.951365964487195015e-03 6.311590969562530518e-02 -2.110953629016876221e-01 1.236423552036285400e-01 -1.291926484555006027e-02 -4.480281472206115723e-02 -1.095214858651161194e-01 -2.686480581760406494e-01 -2.149554640054702759e-01
-1.565706729888916016e-01 2.068277895450592041e-01 -1.266276687383651733e-01 3.774327039718627930e-02 9.660914540290832520e-02 2.485699057579040527e-01 1.038189604878425598e-01 -4.866457730531692505e-02 3.785195946693420410e-01 7.967462390661239624e-02 2.020514942705631256e-02 6.885883957147598267e-02 1.147066429257392883e-01 -5.254456028342247009e-02 -1.470649540424346924e-01 -9.691735357046127319e-02 7.825199514627456665e-02 -1.104929000139236450e-01 1.118439882993698120e-01 -4.367925822734832764e-01 -2.653939127922058105e-01 3.837970271706581116e-02 1.082680225372314453e-01 2.289397567510604858e-01 -3.068449497222900391e-01 -3.005133569240570068e-01 1.670960634946823120e-01 4.783798381686210632e-02 -1.356200724840164185e-01 -5.061667785048484802e-02 -1.853171288967132568e-01 4.033942893147468567e-02
-6.131170317530632019e-02 4.377002641558647156e-02 -1.467748731374740601e-01 2.757792472839355469e-01 8.750060223974287510e-04 -5.905621871352195740e-02 -6.212065927684307098e-03 9.070403128862380981e-02 -1.331554949283599854e-01 1.447555329650640488e-02 1.709505170583724976e-02 -1.393500864505767822e-01 -3.043201267719268799e-01 -9.018233418464660645e-02 -2.288955301046371460e-01 -3.075233697891235352e-01 3.172636926174163818e-01 -1.325970888137817383e-01 1.821088194847106934e-01 -2.601191103458404541e-01 -2.790222167968750000e-01 1.667437106370925903e-01 -7.044540345668792725e-02 9.065449982881546021e-02 -1.638860106468200684e-01 -2.532382309436798096e-01 5.077735055238008499e-03 -5.114582553505897522e-02 -1.350634843111038208e-01 2.873423993587493896e-01 -2.480827718973159790e-01 7.570634782314300537e-02
3.088286817073822021e-01 -2.017131000757217407e-01 -1.621397137641906738e-01 -2.037968039512634277e-01 -4.111550003290176392e-02 3.171653747558593750e-01 -1.108342111110687256e-01 5.334781855344772339e-02 -3.058745060116052628e-03 7.406663149595260620e-02 -2.014680355787277222e-01 1.824758499860763550e-01 3.985414747148752213e-03 -1.713938713073730469e-01 -4.312639310956001282e-02 -3.863008916378021240e-01 -1.888187974691390991e-01 -2.841935455799102783e-01 1.720912158489227295e-01 -1.774287521839141846e-01 -1.452639847993850708e-01 7.189147919416427612e-02 6.295298784971237183e-02 3.212806284427642822e-01 -1.404575109481811523e-01 -9.306280314922332764e-02 5.505633354187011719e-02 -1.262369751930236816e-01 3.815232962369918823e-02 -1.119551882147789001e-01 3.508071973919868469e-02 2.128198444843292236e-01
-1.052703112363815308e-01 -2.102369070053100586e-01 -2.659200727939605713e-01 1.645546257495880127e-01 9.845246374607086182e-02 -9.862203896045684814e-02 -7.684620469808578491e-02 1.346553117036819458e-01 -1.771461516618728638e-01 1.382477730512619019e-01 -1.054642908275127411e-02 -2.005864866077899933e-02 8.563464879989624023e-02 7.715890556573867798e-02 7.033493369817733765e-02 -3.761725723743438721e-01 -2.619888819754123688e-02 -6.640443950891494751e-02 2.883080840110778809e-01 -1.445452421903610229e-01 -1.279623657464981079e-01 8.114698529243469238e-02 7.338776439428329468e-02 -7.562840729951858521e-02 -1.923024058341979980e-01 -2.857211232185363770e-01 1.810347586870193481e-01 -3.722291588783264160e-01 -7.667341828346252441e-02 3.097794055938720703e-01 -2.213634401559829712e-01 9.359338134527206421e-02
-3.068188019096851349e-02 -3.177121281623840332e-01 -1.889453269541263580e-03 -1.791805475950241089e-01 -9.266511537134647369e-03 1.258871108293533325e-01 -3.473029136657714844e-01 3.198243677616119385e-02 9.555967897176742554e-02 1.282954365015029907e-01 1.077774912118911743e-01 -2.369048446416854858e-01 1.131827011704444885e-01 -6.872539967298507690e-02 1.386650055646896362e-01 -2.395466715097427368e-01 -4.439380764961242676e-02 -8.470332622528076172e-02 -7.788282632827758789e-02 -1.468357741832733154e-01 -4.022421538829803467e-01 6.514858454465866089e-02 1.394702494144439697e-01 4.491364955902099609e-02 -2.332375347614288330e-01 -1.508155763149261475e-01 2.110573947429656982e-01 -1.344804465770721436e-01 -2.535006403923034668e-01 3.275687992572784424e-01 -6.057518720626831055e-02 -4.080059379339218140e-02
-6.760616600513458252e-02 -3.139863014221191406e-01 9.900683164596557617e-02 -2.730475068092346191e-01 -1.478943377733230591e-01 3.211755156517028809e-01 -1.448372751474380493e-01 -2.110730111598968506e-01 -1.063532829284667969e-01 1.096964552998542786e-01 -3.500518575310707092e-02 -1.866655498743057251e-01 1.436373591423034668e-01 -5.861142650246620178e-02 -3.021534383296966553e-01 -3.440702855587005615e-01 1.889563798904418945e-01 -3.258309960365295410e-01 -9.380225837230682373e-02 4.017746448516845703e-02 3.007771633565425873e-02 1.359342336654663086e-01 -1.648311503231525421e-02 2.947752773761749268e-01 1.462648343294858932e-02 -5.987335927784442902e-03 2.975073829293251038e-02 -5.910586565732955933e-02 6.592269241809844971e-02 1.700585335493087769e-01 -7.765649259090423584e-02 1.612818837165832520e-01
1.605968624353408813e-01 -2.350189536809921265e-01 -1.377118229866027832e-01 1.904572546482086182e-01 4.542180895805358887e-02 3.613255545496940613e-02 -8.375264704227447510e-02 -5.465565994381904602e-02 5.707719549536705017e-02 1.753674149513244629e-01 1.823236942291259766e-01 -3.250933811068534851e-02 -1.347798854112625122e-01 -1.841224133968353271e-01 -7.666350901126861572e-02 -4.180702567100524902e-01 2.179618775844573975e-01 1.476502977311611176e-02 3.156588971614837646e-01 -9.601393342018127441e-02 -3.297225832939147949e-01 1.169595792889595032e-01 -1.022274568676948547e-01 7.698940485715866089e-02 4.158158600330352783e-02 -1.319596320390701294e-01 -6.613525096327066422e-03 -5.563519522547721863e-02 -2.679304182529449463e-01 2.351611107587814331e-01 -3.233628273010253906e-01 -6.125447340309619904e-03
2.464502155780792236e-01 4.569123685359954834e-02 -1.266120076179504395e-01 -6.014805287122726440e-02 -2.956058830022811890e-02 1.996897906064987183e-01 -9.181599318981170654e-02 1.628899872303009033e-01 -8.141587674617767334e-02 2.693341374397277832e-01 -1.916616559028625488e-01 1.525351554155349731e-01 -6.923927366733551025e-02 -3.408873081207275391e-01 -1.915038526058197021e-01 -1.454151123762130737e-01 -3.700999170541763306e-02 -3.474574908614158630e-02 1.169181079603731632e-03 1.662449166178703308e-02 -2.733808457851409912e-01 -7.633329834789037704e-03 1.994461268186569214e-01 1.881783753633499146e-01 -3.149905800819396973e-01 -3.070017695426940918e-01 -1.824593096971511841e-01 1.334750503301620483e-01 2.856895029544830322e-01 7.151484489440917969e-02 -1.494027078151702881e-01 1.317376941442489624e-01
-1.398467123508453369e-01 -6.198577210307121277e-02 -3.447312116622924805e-02 -1.231035143136978149e-01 3.679825365543365479e-01 2.095879018306732178e-01 -2.090213447809219360e-02 -5.015916004776954651e-02 -5.891199037432670593e-02 1.472985595464706421e-01 4.613802582025527954e-02 1.799117922782897949e-01 2.819503545761108398e-01 -1.661704033613204956e-01 -8.547122031450271606e-02 -8.779527246952056885e-02 -7.203897833824157715e-02 -1.789848357439041138e-01 2.874784767627716064e-01 -1.230374053120613098e-01 8.203314244747161865e-02 2.293573915958404541e-01 2.519983947277069092e-01 2.026864886283874512e-01 -3.573970794677734375e-01 -2.958778142929077148e-01 -1.425001472234725952e-01 -8.915632963180541992e-02 2.022471278905868530e-01 -1.220238674432039261e-02 -4.053109884262084961e-02 1.050087586045265198e-01
-6.677189469337463379e-02 -3.259429633617401123e-01 -1.028021890670061111e-02 1.506016403436660767e-01 -1.740191280841827393e-01 1.039485037326812744e-01 4.184120800346136093e-03 1.603655517101287842e-01 1.654312610626220703e-01 9.282179176807403564e-02 -1.425537019968032837e-01 -1.708118915557861328e-01 -1.047934666275978088e-01 3.074447996914386749e-02 -4.346407353878021240e-01 -1.569148898124694824e-01 5.032073706388473511e-02 -6.792084872722625732e-02 2.942655682563781738e-01 -4.518917202949523926e-01 -8.649919182062149048e-02 -4.477692395448684692e-02 1.300134509801864624e-02 1.906817853450775146e-01 4.130004672333598137e-04 2.067994773387908936e-01 6.809364259243011475e-02 -1.894457340240478516e-01 -5.032267421483993530e-02 -6.520224362611770630e-02 -2.138709127902984619e-01 9.473005682229995728e-02
-1.460431367158889771e-01 -1.163617745041847229e-01 4.097324237227439880e-02 2.864988707005977631e-02 -5.225407704710960388e-02 -5.913872644305229187e-02 -1.011408045887947083e-01 2.422848902642726898e-02 -8.171870559453964233e-02 3.395833373069763184e-01 -2.666139788925647736e-02 -3.477869927883148193e-02 -1.658855080604553223e-01 -1.275279559195041656e-02 -3.333970904350280762e-01 -3.244433701038360596e-01 9.241937845945358276e-02 -8.984290063381195068e-02 1.186767667531967163e-01 -4.912666678428649902e-01 1.592155918478965759e-02 7.353042811155319214e-02 -3.232435882091522217e-01 2.367151975631713867e-01 4.314459115266799927e-02 2.771301195025444031e-02 4.427067469805479050e-03 -2.958955466747283936e-01 1.258961204439401627e-02 1.270532906055450439e-01 3.255071863532066345e-02 1.782970279455184937e-01
9.312766790390014648e-02 -1.194798946380615234e-01 -1.544759124517440796e-01 -2.476903498172760010e-01 -1.064461916685104370e-01 2.295949608087539673e-01 -1.536066085100173950e-01 -6.362826097756624222e-03 -1.084865033626556396e-01 1.288186311721801758e-01 -2.027506232261657715e-01 2.226389348506927490e-01 6.959569454193115234e-02 -8.407057821750640869e-02 2.064832299947738647e-01 -4.812853038311004639e-02 -6.151713803410530090e-02 4.835103079676628113e-02 1.112430468201637268e-01 -3.629146516323089600e-01 -2.329405099153518677e-01 -1.122252419590950012e-01 -1.246243193745613098e-01 3.809908926486968994e-01 -2.199949920177459717e-01 -2.663972675800323486e-01 7.679352909326553345e-02 -1.882880739867687225e-02 8.538564294576644897e-02 -3.156944513320922852e-01 -1.945448666810989380e-02 1.325189173221588135e-01
-6.786936428397893906e-03 -7.507138419896364212e-03 -6.859853118658065796e-02 -1.644026674330234528e-02 1.402234286069869995e-01 2.696952819824218750e-01 2.507390677928924561e-01 1.401497572660446167e-01 -1.013664752244949341e-01 3.219276964664459229e-01 1.256795525550842285e-01 1.183827295899391174e-01 -1.944807916879653931e-01 -1.291676908731460571e-01 -1.830341517925262451e-01 6.343907117843627930e-02 1.523913890123367310e-01 7.004394382238388062e-02 1.936744153499603271e-01 -9.431169927120208740e-02 -3.730145096778869629e-01 -2.784553356468677521e-02 -3.003193140029907227e-01 5.572948604822158813e-03 -2.740096449851989746e-01 -6.344819068908691406e-02 1.187750101089477539e-01 -5.287850648164749146e-02 5.918803066015243530e-02 2.926913499832153320e-01 -3.071798980236053467e-01 6.532397121191024780e-03
2.826990485191345215e-01 -4.796415939927101135e-02 -1.820666044950485229e-01 -8.896084502339363098e-03 -5.348469316959381104e-02 1.508672684431076050e-01 -6.329067051410675049e-03 1.237207949161529541e-01 6.360968202352523804e-02 1.339287757873535156e-01 2.005278468132019043e-01 -6.350902467966079712e-02 -1.448299884796142578e-01 -3.504043817520141602e-01 5.257388204336166382e-02 -1.767300069332122803e-01 4.019029438495635986e-02 3.984362632036209106e-02 5.342511832714080811e-02 3.273579478263854980e-02 -2.421925514936447144e-01 5.963446944952011108e-02 2.025097012519836426e-01 2.952013611793518066e-01 -3.278694748878479004e-01 -2.594805955886840820e-01 -2.136540859937667847e-01 1.049029678106307983e-01 3.017067015171051025e-01 -4.355444014072418213e-02 -1.943504363298416138e-01 1.998173147439956665e-01
1.765003055334091187e-01 -2.179030478000640869e-01 -2.375098131597042084e-02 4.695273935794830322e-02 1.468453109264373779e-01 1.080508083105087280e-01 -5.273349583148956299e-02 4.674537852406501770e-02 7.133722305297851562e-02 2.435104399919509888e-01 1.536859422922134399e-01 -1.395607292652130127e-01 1.972700003534555435e-03 -1.692645698785781860e-01 -9.842319786548614502e-02 -4.091377258300781250e-01 2.337544225156307220e-02 -1.390415132045745850e-01 2.960370779037475586e-01 -8.755391463637351990e-03 -3.436504602432250977e-01 1.636630743741989136e-01 -2.254824712872505188e-02 3.672675043344497681e-02 -2.625524625182151794e-02 -1.412536054849624634e-01 5.955455079674720764e-02 5.592090263962745667e-02 -2.925902009010314941e-01 1.911623626947402954e-01 -3.930347263813018799e-01 9.433250874280929565e-02
-1.182786598801612854e-01 -2.163903564214706421e-01 -2.230284363031387329e-01 -1.525547951459884644e-01 -1.721606701612472534e-01 1.866141557693481445e-01 -1.034326031804084778e-01 -4.547385126352310181e-02 -4.269362986087799072e-02 1.122721433639526367e-01 2.976126670837402344e-01 1.361019611358642578e-01 1.798310130834579468e-01 5.510513857007026672e-02 -1.727242171764373779e-01 -4.092030525207519531e-01 4.597451910376548767e-02 -1.170176938176155090e-01 8.002775162458419800e-02 -5.353250727057456970e-02 -4.276218116283416748e-01 -7.519833743572235107e-02 3.234479427337646484e-01 2.268657982349395752e-01 -1.559113115072250366e-01 5.130836367607116699e-02 2.760613337159156799e-02 -1.931262202560901642e-02 1.079594530165195465e-02 -7.619275711476802826e-03 1.217761859297752380e-01 1.483240872621536255e-01
-2.409252524375915527e-01 -2.307277321815490723e-01 1.300542354583740234e-01 -1.211846172809600830e-01 -1.129665896296501160e-01 1.110711321234703064e-01 1.503891050815582275e-01 1.182333305478096008e-01 -1.792055666446685791e-01 1.009522899985313416e-01 -3.082536347210407257e-02 -8.701134473085403442e-02 1.896502375602722168e-01 -3.522619307041168213e-01 -5.370471253991127014e-02 -3.899772167205810547e-01 1.332825981080532074e-02 -1.129970997571945190e-01 3.399582505226135254e-01 -2.620171904563903809e-01 -4.519835114479064941e-02 3.420909121632575989e-02 -5.887505784630775452e-02 3.602378815412521362e-02 7.835703343152999878e-02 -1.036676093935966492e-01 5.404708534479141235e-02 -2.318621575832366943e-01 -1.626306474208831787e-01 -2.055608294904232025e-02 -3.326078653335571289e-01 -1.155921891331672668e-01
4.816303774714469910e-02 -2.934472262859344482e-01 -2.797230482101440430e-01 2.634972929954528809e-01 1.301881205290555954e-02 9.079650044441223145e-02 -2.520751953125000000e-01 -3.347129225730895996e-01 -3.113348968327045441e-03 2.132317572832107544e-01 8.696042001247406006e-03 -1.737005412578582764e-01 -3.800352215766906738e-01 -7.501077651977539062e-02 -3.411486744880676270e-02 -1.152269020676612854e-01 1.572113782167434692e-01 -5.751147400587797165e-03 1.305210143327713013e-01 -2.470352798700332642e-01 -6.906682997941970825e-02 7.317445427179336548e-02 1.802834123373031616e-01 7.656793296337127686e-02 -2.161249816417694092e-01 -1.469655632972717285e-01 9.345709532499313354e-02 -1.529446393251419067e-01 2.769987285137176514e-01 6.673084106296300888e-03 -8.085858821868896484e-02 6.811287254095077515e-02
-7.574798911809921265e-02 -3.027032613754272461e-01 -6.373938918113708496e-02 -2.307957969605922699e-02 -1.187065914273262024e-01 -2.071082778275012970e-02 -5.970764905214309692e-02 1.156544834375381470e-01 -4.389558732509613037e-02 3.992798924446105957e-01 2.600790858268737793e-01 -7.963383197784423828e-02 -8.489721268415451050e-02 -3.506371080875396729e-01 7.661958783864974976e-02 -3.565029799938201904e-01 1.186307296156883240e-01 -1.548679471015930176e-01 3.219888806343078613e-01 -1.637301445007324219e-01 -1.552276313304901123e-01 -4.996967688202857971e-02 1.888309717178344727e-01 7.116619497537612915e-02 1.299548745155334473e-01 -1.885879188776016235e-01 1.158823594450950623e-01 -6.352095305919647217e-02 -2.876556664705276489e-02 -2.883524820208549500e-02 1.657643765211105347e-01 -1.822459697723388672e-01
-3.817604854702949524e-02 -1.841063797473907471e-01 1.318814754486083984e-01 -7.631022948771715164e-03 -3.501586616039276123e-02 -6.144169345498085022e-02 7.766765356063842773e-02 5.418179556727409363e-02 -7.248330861330032349e-02 -4.539930820465087891e-02 5.677504930645227432e-03 6.216945499181747437e-02 -7.074038684368133545e-02 -4.090639948844909668e-02 1.486978959292173386e-02 -3.631804585456848145e-01 1.608434021472930908e-01 1.560027450323104858e-01 4.658094793558120728e-02 -2.409303635358810425e-01 -1.946637481451034546e-01 -2.119428068399429321e-01 1.106335595250129700e-01 1.572838276624679565e-01 -3.284011185169219971e-01 -3.400155305862426758e-01 1.037624925374984741e-01 2.001604288816452026e-01 2.591440677642822266e-01 -4.222893416881561279e-01 -3.327963128685951233e-02 1.792196333408355713e-01
-2.341816946864128113e-02 -2.590982913970947266e-01 1.186372563242912292e-01 -1.537122577428817749e-01 1.745250523090362549e-01 2.407919317483901978e-01 1.457775086164474487e-01 1.902541965246200562e-01 1.074534375220537186e-02 3.796485811471939087e-02 3.399991393089294434e-01 2.369129806756973267e-01 -1.346024274826049805e-01 1.439666301012039185e-01 2.086799591779708862e-01 -1.875011622905731201e-01 1.128296852111816406e-01 -3.787291701883077621e-03 6.506473571062088013e-02 -1.734997630119323730e-01 -3.700903952121734619e-01 1.384440213441848755e-01 -2.174144610762596130e-02 1.817027777433395386e-01 -2.836835086345672607e-01 -1.135146766901016235e-01 2.567642927169799805e-01 1.910246759653091431e-01 1.014902964234352112e-01 7.188338041305541992e-02 -8.214873075485229492e-02 5.655805394053459167e-02
1.534357219934463501e-01 -2.329679876565933228e-01 -2.737224288284778595e-02 -2.086689136922359467e-02 8.460412919521331787e-02 2.043805643916130066e-02 -2.750196456909179688e-01 2.451692074537277222e-01 1.881385408341884613e-02 3.089854717254638672e-01 1.140181124210357666e-01 -1.480437964200973511e-01 3.424870083108544350e-03 -7.170749455690383911e-02 1.750669628381729126e-01 -2.229471355676651001e-01 1.663645505905151367e-01 -1.805055141448974609e-02 -1.113169938325881958e-01 -2.207914441823959351e-01 -5.284798890352249146e-02 4.870484117418527603e-03 -2.511850371956825256e-02 7.643190026283264160e-02 -1.885701715946197510e-01 -3.386206328868865967e-01 2.691283226013183594e-01 -2.194489724934101105e-02 -1.361614167690277100e-01 3.704032301902770996e-01 -2.473307996988296509e-01 1.514945775270462036e-01
2.664530277252197266e-01 -2.795051336288452148e-01 -2.645595814101397991e-04 -1.595924496650695801e-01 2.352193929255008698e-02 1.117088645696640015e-01 -1.428210139274597168e-01 -2.382864058017730713e-01 -4.251207038760185242e-02 2.533376812934875488e-01 -2.310158759355545044e-01 -2.682957611978054047e-02 5.524247884750366211e-03 -7.456933706998825073e-02 -1.985540390014648438e-01 -1.587414294481277466e-01 3.437989354133605957e-01 -2.787598967552185059e-01 1.441473364830017090e-01 -1.412257552146911621e-01 -1.431102491915225983e-02 1.624499559402465820e-01 -7.914977520704269409e-02 5.337145924568176270e-02 -4.688706248998641968e-02 -4.409167766571044922e-01 -1.839314773678779602e-02 -2.201067358255386353e-01 1.229337230324745178e-01 3.291034325957298279e-02 7.338414341211318970e-02 -7.484793663024902344e-02
-2.483155131340026855e-01 -4.964958727359771729e-01 -2.933729439973831177e-02 2.026383727788925171e-01 7.356388866901397705e-02 -9.976052492856979370e-02 -9.024067968130111694e-02 1.158254370093345642e-01 -5.709126219153404236e-02 1.266410946846008301e-01 -2.125392556190490723e-01 -1.169973611831665039e-01 6.079421937465667725e-02 -4.949351772665977478e-02 -4.031630232930183411e-02 -1.255055367946624756e-01 3.389287590980529785e-01 1.996671259403228760e-01 4.956667125225067139e-02 -2.974687814712524414e-01 1.197424009442329407e-01 1.026248484849929810e-01 -6.352373957633972168e-02 7.749596983194351196e-02 -3.146638870239257812e-01 -7.794694602489471436e-02 9.413917362689971924e-02 -8.541152626276016235e-02 -6.364752352237701416e-02 6.407720595598220825e-02 -1.456152051687240601e-01 2.830227613449096680e-01
1.566865593194961548e-01 -2.207771390676498413e-01 7.157106697559356689e-02 1.027512103319168091e-01 -4.986669495701789856e-02 1.142219081521034241e-01 -1.821626126766204834e-01 -4.808178171515464783e-02 -1.464855670928955078e-01 1.527652740478515625e-01 9.509025514125823975e-02 -1.270496845245361328e-01 -7.424314320087432861e-02 -3.721648454666137695e-01 -7.683702558279037476e-02 -1.042908877134323120e-01 1.737503260374069214e-01 -9.721323847770690918e-02 -3.250296115875244141e-01 -2.555606365203857422e-01 -2.714032232761383057e-01 -4.827089607715606689e-03 2.224918603897094727e-01 -2.931233681738376617e-02 -2.696343362331390381e-01 -2.203060537576675415e-01 -1.235585883259773254e-01 -4.474480077624320984e-02 3.663521707057952881e-01 -8.619865775108337402e-02 -6.448785215616226196e-02 -1.013453006744384766e-01
-1.431860327720642090e-01 -1.915359199047088623e-01 5.830072611570358276e-02 -1.779873371124267578e-01 3.466981649398803711e-02 1.698741167783737183e-01 1.009147092700004578e-01 -1.474422961473464966e-01 4.736979957669973373e-03 1.060465425252914429e-01 2.383757233619689941e-01 1.113083511590957642e-01 -1.229878608137369156e-02 -1.634273976087570190e-01 -5.756383016705513000e-02 -1.859270781278610229e-01 1.115903258323669434e-01 -1.066369414329528809e-01 1.512645930051803589e-01 -1.752252727746963501e-01 -9.373366832733154297e-02 -3.249867856502532959e-01 6.210436299443244934e-02 3.154040873050689697e-01 -9.732665121555328369e-02 -3.245930969715118408e-01 2.264241576194763184e-01 2.981808967888355255e-02 2.982727587223052979e-01 -2.811467647552490234e-01 5.992536898702383041e-03 2.652244865894317627e-01
3.416729392483830452e-03 -1.706108264625072479e-02 -2.782354950904846191e-01 7.326279580593109131e-02 1.830318272113800049e-01 1.116689145565032959e-01 2.823421657085418701e-01 5.745494738221168518e-02 2.712777853012084961e-01 2.526030540466308594e-01 1.616839915513992310e-01 -8.228079229593276978e-02 1.865701824426651001e-01 2.000515013933181763e-01 -3.680932149291038513e-02 -2.280202209949493408e-01 2.467063367366790771e-01 9.428942576050758362e-04 8.717950433492660522e-02 -1.420118957757949829e-01 -3.066833615303039551e-01 7.829600572586059570e-02 -6.251955032348632812e-02 2.812636792659759521e-01 -2.865280807018280029e-01 1.930168457329273224e-02 5.644499137997627258e-02 -3.642380610108375549e-02 -1.738461665809154510e-02 2.594965994358062744e-01 -1.265836060047149658e-01 2.166884690523147583e-01
1.824806034564971924e-01 -2.919290363788604736e-01 3.355567455291748047e-01 -2.529583871364593506e-01 2.745630741119384766e-01 2.528833746910095215e-01 -4.936670666211284697e-05 2.621693536639213562e-02 -7.895458489656448364e-02 1.634608656167984009e-01 -1.662895977497100830e-01 6.011848524212837219e-02 1.083296313881874084e-01 6.682882457971572876e-02 -1.693911403417587280e-01 -2.627840042114257812e-01 -7.889454811811447144e-02 1.370348874479532242e-02 2.388733476400375366e-01 -1.899646818637847900e-01 -1.574603766202926636e-01 5.288433656096458435e-02 -2.365446537733078003e-01 5.935073643922805786e-02 -4.958990961313247681e-02 -1.591337919235229492e-01 1.249210759997367859e-01 8.920149505138397217e-02 2.736506164073944092e-01 1.275741457939147949e-01 -2.265588641166687012e-01 7.899740338325500488e-02
5.218978226184844971e-02 -1.471846699714660645e-01 7.547026872634887695e-02 -9.004975855350494385e-02 -3.916973248124122620e-03 2.533929646015167236e-01 -2.628643214702606201e-01 5.082200746983289719e-03 7.861220091581344604e-02 9.411797672510147095e-02 2.555289566516876221e-01 1.179572045803070068e-01 -2.393965609371662140e-02 -1.266015172004699707e-01 -1.893135905265808105e-02 -1.859381645917892456e-01 2.120649367570877075e-01 -1.713381893932819366e-02 -7.287127524614334106e-02 -2.838976308703422546e-02 -3.434489369392395020e-01 -7.393226027488708496e-02 2.421406060457229614e-01 3.097648024559020996e-01 -2.297982126474380493e-01 2.541232109069824219e-02 -3.486621379852294922e-01 -5.157682299613952637e-02 3.325524032115936279e-01 -1.373534947633743286e-01 4.554770514369010925e-02 2.099547982215881348e-01
1.803542226552963257e-01 -2.317744940519332886e-01 6.684245169162750244e-02 -5.648836493492126465e-02 4.281578212976455688e-02 1.126768663525581360e-01 2.754097059369087219e-02 -7.584504038095474243e-02 -5.503895133733749390e-02 2.186656463891267776e-03 2.477634251117706299e-01 -1.351925134658813477e-01 7.649843394756317139e-02 -2.649763412773609161e-02 -8.463054895401000977e-02 -4.159104526042938232e-01 1.304619759321212769e-01 2.482785582542419434e-01 2.530376017093658447e-01 -1.991596668958663940e-01 -2.324180155992507935e-01 -2.613886892795562744e-01 -1.193090230226516724e-01 1.877796649932861328e-01 -3.056958913803100586e-01 -1.234390214085578918e-01 -2.247215621173381805e-02 -8.349337731488049030e-04 1.129760071635246277e-01 -3.672975599765777588e-01 4.721020814031362534e-03 -6.766561418771743774e-02
-4.843776673078536987e-02 -2.998661696910858154e-01 -1.762113571166992188e-01 -6.362248212099075317e-02 3.204448819160461426e-01 1.871407032012939453e-01 -5.155275762081146240e-02 3.728757798671722412e-02 3.028255514800548553e-02 5.269484966993331909e-02 3.498419821262359619e-01 -1.601974107325077057e-02 6.054094061255455017e-02 1.233643963932991028e-01 5.120541527867317200e-02 -2.704262733459472656e-01 -9.797255508601665497e-03 -7.944740355014801025e-02 1.900147646665573120e-01 -1.777545362710952759e-01 -1.884101629257202148e-01 1.492525488138198853e-01 -1.630246490240097046e-01 -9.975656867027282715e-02 -1.498890966176986694e-01 -1.532508805394172668e-02 -2.862802892923355103e-02 1.482963413000106812e-01 2.706472277641296387e-01 8.257036656141281128e-02 -3.838016986846923828e-01 2.619304358959197998e-01
-6.831705570220947266e-02 -3.411883115768432617e-01 -6.090602837502956390e-03 -1.369811743497848511e-01 -1.945342421531677246e-01 2.010155320167541504e-01 -2.765948772430419922e-01 -8.886665850877761841e-02 1.049159467220306396e-01 5.373914912343025208e-02 5.370556376874446869e-03 -7.987120747566223145e-02 9.837686270475387573e-02 -1.116932779550552368e-01 -1.275015175342559814e-01 -3.176470696926116943e-01 1.904586255550384521e-01 -4.047631025314331055e-01 -3.279292881488800049e-01 -9.976565837860107422e-02 -5.672126542776823044e-03 5.724669247865676880e-02 -5.726754665374755859e-02 1.364523172378540039e-01 -1.351673901081085205e-01 -9.107133001089096069e-02 -1.515472233295440674e-01 -1.487522274255752563e-01 1.710273921489715576e-01 -1.691430509090423584e-01 -2.516968846321105957e-01 4.669878631830215454e-02
-2.011037021875381470e-01 -1.468652486801147461e-01 -8.188875764608383179e-02 2.730257622897624969e-02 1.373258233070373535e-01 1.442945301532745361e-01 -1.583670824766159058e-02 3.296785950660705566e-01 -2.593438513576984406e-02 1.586187332868576050e-01 8.623917400836944580e-02 1.564155817031860352e-01 -3.625641390681266785e-02 2.974521517753601074e-01 -4.498725011944770813e-02 -3.081082999706268311e-01 -2.585888653993606567e-02 -1.112516596913337708e-01 -1.303786784410476685e-01 -4.363613724708557129e-01 -4.535461962223052979e-01 5.462217330932617188e-02 -1.420053988695144653e-01 1.526308059692382812e-01 1.733934879302978516e-01 -1.108605638146400452e-01 -8.020319789648056030e-02 3.030619770288467407e-02 2.839367277920246124e-02 -1.013032719492912292e-01 -5.600551515817642212e-02 3.032831288874149323e-02
3.726372718811035156e-01 -3.939951211214065552e-02 1.188390478491783142e-01 7.757533341646194458e-03 1.147546712309122086e-02 2.870444655418395996e-01 -7.177922129631042480e-02 1.457211095839738846e-02 -1.440195888280868530e-01 2.727182507514953613e-01 -1.894095391035079956e-01 -1.178519725799560547e-01 1.557007431983947754e-01 8.469942957162857056e-02 -4.585257172584533691e-02 -2.765395045280456543e-01 3.605375587940216064e-01 6.993936747312545776e-02 4.793342575430870056e-02 -2.188291102647781372e-01 4.051601979881525040e-03 2.462861388921737671e-01 -2.780583798885345459e-01 5.692582111805677414e-03 -3.526221215724945068e-01 -1.623475998640060425e-01 1.252203481271862984e-03 8.163805119693279266e-03 5.651554092764854431e-02 1.009007170796394348e-01 -4.070435836911201477e-02 1.172867342829704285e-01
-7.185702770948410034e-02 -1.388271749019622803e-01 7.737028598785400391e-02 2.663570046424865723e-01 4.983413219451904297e-02 6.201688200235366821e-02 -3.736700117588043213e-01 1.429803222417831421e-01 8.495847880840301514e-02 2.476003021001815796e-01 8.963472396135330200e-02 1.347814500331878662e-01 1.928680092096328735e-01 -3.326948881149291992e-01 -1.821695715188980103e-01 -3.352119028568267822e-01 6.499735265970230103e-02 1.701073953881859779e-03 -2.371421009302139282e-01 -2.276935428380966187e-01 -3.024690225720405579e-02 1.729525625705718994e-02 -1.850225627422332764e-01 1.179056242108345032e-01 -1.311393678188323975e-01 -1.990687251091003418e-01 -1.352787911891937256e-01 -1.958462595939636230e-01 1.761556416749954224e-01 -1.269312351942062378e-01 -4.733836278319358826e-02 1.398048102855682373e-01
5.651829019188880920e-02 -2.310434430837631226e-01 -1.113654747605323792e-01 2.905017696321010590e-02 1.418489664793014526e-01 1.407063007354736328e-01 7.929769158363342285e-02 9.520228952169418335e-03 -2.887530028820037842e-01 1.434796899557113647e-01 -6.553084403276443481e-02 -1.412797812372446060e-02 -5.194975808262825012e-02 -2.209587395191192627e-01 -2.040188759565353394e-02 -1.898237615823745728e-01 -1.062813997268676758e-01 -3.250460028648376465e-01 7.891534268856048584e-02 -3.163568973541259766e-01 -2.508690655231475830e-01 -9.588343650102615356e-02 2.234291881322860718e-01 3.330041170120239258e-01 -2.087092548608779907e-01 -2.023205906152725220e-02 -1.013445407152175903e-01 7.314663380384445190e-02 1.009013578295707703e-01 -3.280599713325500488e-01 -8.993475884199142456e-02 -2.139316797256469727e-01
-8.364908397197723389e-02 -1.268559843301773071e-01 -8.103167265653610229e-02 4.849172756075859070e-02 2.767013013362884521e-01 5.331519246101379395e-02 7.010311633348464966e-02 7.433693856000900269e-02 -1.923741400241851807e-01 1.053501218557357788e-01 -1.080535352230072021e-01 2.335650771856307983e-01 -3.694121912121772766e-02 -9.038200229406356812e-02 -5.291273817420005798e-02 -1.339028030633926392e-01 2.222755402326583862e-01 5.567053332924842834e-02 3.120121359825134277e-01 -1.754453778266906738e-01 -2.768553495407104492e-01 3.348323330283164978e-02 1.382026523351669312e-01 6.730388104915618896e-02 -4.146803617477416992e-01 -4.086712598800659180e-01 -1.655115634202957153e-01 -1.604867726564407349e-01 1.368115842342376709e-01 -4.991515353322029114e-02 1.900041103363037109e-01 -4.558139666914939880e-02
-1.155402734875679016e-01 -2.748951911926269531e-01 1.595764607191085815e-02 -1.827619820833206177e-01 8.869625627994537354e-02 1.446451842784881592e-01 -4.154425859451293945e-02 -3.989347815513610840e-02 -9.773202985525131226e-02 3.426054120063781738e-01 2.792146429419517517e-02 4.131902009248733521e-02 -2.729835212230682373e-01 -2.910286188125610352e-01 7.178848236799240112e-02 3.432990610599517822e-02 -9.658046066761016846e-02 1.029326692223548889e-01 1.282343715429306030e-01 -2.824630960822105408e-02 -1.998301148414611816e-01 8.477015793323516846e-02 -1.597619652748107910e-01 2.744162678718566895e-01 -3.562767505645751953e-01 -2.646035552024841309e-01 -7.811375707387924194e-02 -2.908235788345336914e-01 -7.887545973062515259e-02 -8.175747096538543701e-02 5.595442373305559158e-03 2.543162405490875244e-01
3.743916749954223633e-02 -4.365735054016113281e-01 -1.805380582809448242e-01 1.721697859466075897e-02 -9.384193271398544312e-02 7.211641222238540649e-02 -7.029733061790466309e-02 -1.845140010118484497e-02 2.419686764478683472e-01 1.195686236023902893e-01 2.615488767623901367e-01 -7.314094901084899902e-02 -2.641643285751342773e-01 -1.619567349553108215e-02 1.166219562292098999e-01 -3.544778823852539062e-01 1.303521730005741119e-02 -1.413548886775970459e-01 2.882195115089416504e-01 3.717268630862236023e-02 -1.906375288963317871e-01 1.873493641614913940e-01 1.959888786077499390e-01 1.382949352264404297e-01 -1.441466510295867920e-01 -2.536012232303619385e-01 1.466992218047380447e-02 1.214075759053230286e-01 -1.395476460456848145e-01 5.764011666178703308e-02 7.896122522652149200e-03 -2.084009051322937012e-01
2.109409570693969727e-01 -3.195164203643798828e-01 -6.702055037021636963e-02 -2.063640058040618896e-01 -1.022216156125068665e-01 3.186309635639190674e-01 -2.321039736270904541e-01 5.650444701313972473e-02 -9.393396973609924316e-02 8.116695098578929901e-03 -1.876800954341888428e-01 2.325332164764404297e-01 -7.199496962130069733e-03 -2.477569319307804108e-02 1.059379335492849350e-02 -4.084230959415435791e-01 -2.742257416248321533e-01 -2.141678780317306519e-01 1.045706942677497864e-01 -1.937989294528961182e-01 -1.246724277734756470e-01 1.545657217502593994e-01 -3.398106619715690613e-02 3.226131796836853027e-01 -9.975374490022659302e-02 -6.910276412963867188e-02 7.184045761823654175e-02 6.636498123407363892e-02 4.745839536190032959e-02 -8.225352317094802856e-02 1.811013370752334595e-02 1.538091599941253662e-01
7.009957730770111084e-02 6.146623939275741577e-02 -1.452985107898712158e-01 1.127629205584526062e-01 2.013096213340759277e-01 1.991089433431625366e-01 4.784517735242843628e-02 7.120432704687118530e-02 -2.474383264780044556e-01 3.129493892192840576e-01 7.761752605438232422e-02 -1.396308541297912598e-01 -2.284598946571350098e-01 -2.343071103096008301e-01 1.251000016927719116e-01 4.403352271765470505e-03 1.060742363333702087e-01 -2.450914829969406128e-01 -1.182809099555015564e-01 -1.539003998041152954e-01 -2.323656976222991943e-01 2.698844112455844879e-02 1.299498677253723145e-01 1.569495499134063721e-01 -3.997473418712615967e-01 -1.731067299842834473e-01 7.821524143218994141e-02 -4.788058251142501831e-02 -5.531180184334516525e-03 2.533558905124664307e-01 -2.823412418365478516e-01 1.231026723980903625e-01
-4.970355704426765442e-02 -1.761306971311569214e-01 -3.585113957524299622e-02 9.826563298702239990e-02 7.682553678750991821e-02 1.035534292459487915e-01 2.726846933364868164e-01 -5.903251096606254578e-02 -1.401366591453552246e-01 3.023542761802673340e-01 2.316796332597732544e-01 -2.597671449184417725e-01 1.985087692737579346e-01 -1.692363917827606201e-01 -1.301170289516448975e-01 -4.428281486034393311e-01 2.713752388954162598e-01 1.531827002763748169e-01 7.569764554500579834e-02 -2.459350824356079102e-01 1.066981442272663116e-02 6.584904156625270844e-03 4.630013834685087204e-03 1.033865809440612793e-01 -1.424803733825683594e-01 -1.511487830430269241e-02 1.957365274429321289e-01 -2.217691987752914429e-01 2.474721707403659821e-02 -1.905137300491333008e-01 -2.804088406264781952e-03 1.693627983331680298e-01
-3.126454725861549377e-02 -2.454786151647567749e-01 -2.585723698139190674e-01 7.100231945514678955e-02 -2.619254216551780701e-02 2.032558023929595947e-01 -3.288332745432853699e-02 -2.963031530380249023e-01 -1.420672833919525146e-01 7.993988692760467529e-02 -1.217329576611518860e-01 9.520520269870758057e-02 2.598809078335762024e-02 5.500149726867675781e-02 -2.027825564146041870e-01 -2.052845507860183716e-01 1.449579838663339615e-02 4.021793603897094727e-02 -3.868250921368598938e-02 -1.749245226383209229e-01 -2.096036076545715332e-01 5.337411165237426758e-02 -2.583830952644348145e-01 4.336317181587219238e-01 5.836441740393638611e-02 -1.723263710737228394e-01 6.731135398149490356e-02 -1.466476768255233765e-01 2.390938550233840942e-01 2.080630809068679810e-01 -3.105961978435516357e-01 -8.365382999181747437e-02
7.597692310810089111e-02 1.281205415725708008e-01 -1.769292205572128296e-01 6.432319432497024536e-02 1.429080367088317871e-01 3.144838809967041016e-01 2.151355594396591187e-01 -2.346259728074073792e-02 2.213722094893455505e-02 2.468015998601913452e-01 -1.020579189062118530e-01 6.737111508846282959e-02 1.482288837432861328e-01 -2.323632240295410156e-01 -3.889472410082817078e-02 -1.414608955383300781e-01 1.797296106815338135e-01 1.521407999098300934e-02 2.665464878082275391e-01 -2.199654132127761841e-01 -3.622283041477203369e-01 1.248545106500387192e-02 2.067053914070129395e-01 1.957386881113052368e-01 -2.815609872341156006e-01 -2.996608018875122070e-01 9.947840124368667603e-02 9.041562676429748535e-03 -2.000093013048171997e-01 3.876480041071772575e-04 -6.220095977187156677e-02 1.227789446711540222e-01
4.500126466155052185e-02 -2.300746440887451172e-01 1.599790751934051514e-01 1.922137290239334106e-01 -2.856637351214885712e-02 4.127421081066131592e-01 -2.463265210390090942e-01 7.892320305109024048e-02 -8.990279585123062134e-02 7.122988253831863403e-02 -2.419230341911315918e-01 -2.412691153585910797e-02 1.067392826080322266e-01 -3.241103291511535645e-01 -2.053867727518081665e-01 -3.248860239982604980e-01 -9.874808788299560547e-02 -1.622334122657775879e-02 1.408499330282211304e-01 5.428252276033163071e-03 -2.259377390146255493e-03 -1.473727077245712280e-01 3.080498985946178436e-02 2.633543312549591064e-01 3.738545998930931091e-02 -3.090785741806030273e-01 6.330314278602600098e-02 1.243767887353897095e-02 2.384807765483856201e-01 1.864991709589958191e-02 -1.638195365667343140e-01 -3.041540458798408508e-02
1.961174048483371735e-02 -2.718990147113800049e-01 1.028714925050735474e-01 -9.048850834369659424e-02 1.388898491859436035e-01 1.352561712265014648e-01 7.415723055601119995e-02 1.728152036666870117e-01 -8.965569548308849335e-03 1.828377544879913330e-01 2.152500599622726440e-01 1.691578328609466553e-01 3.159776702523231506e-02 1.242049485445022583e-01 1.468863990157842636e-02 -1.970189958810806274e-01 1.462239027023315430e-01 -1.039205715060234070e-01 1.432269960641860962e-01 -1.831425577402114868e-01 -4.669317305088043213e-01 9.126764535903930664e-02 -1.420598626136779785e-01 9.593329578638076782e-02 -2.458099871873855591e-01 1.240240335464477539e-01 2.579260468482971191e-01 1.868189573287963867e-01 2.796141803264617920e-01 1.472512483596801758e-01 -1.670382320880889893e-01 1.519087404012680054e-01
-1.385831385850906372e-01 1.474477946758270264e-01 1.142421960830688477e-01 1.057809740304946899e-01 -6.113184615969657898e-02 1.770909875631332397e-01 -2.688157558441162109e-01 1.332508325576782227e-01 7.427897769957780838e-03 1.535257250070571899e-01 -1.589629948139190674e-01 -5.870380625128746033e-02 -2.487681359052658081e-01 -2.877635359764099121e-01 -4.575252160429954529e-02 -2.883196175098419189e-01 -1.821982711553573608e-01 -4.388278722763061523e-01 1.224338337779045105e-01 -1.973636597394943237e-01 -9.661686420440673828e-02 2.978175580501556396e-01 -1.492494344711303711e-01 9.073230624198913574e-02 -2.470581084489822388e-01 -1.530145388096570969e-02 6.400524079799652100e-02 -1.964249610900878906e-01 1.202197819948196411e-01 -1.862693391740322113e-02 -1.864922232925891876e-02 -9.801089763641357422e-03
-2.132970392704010010e-01 -3.254900574684143066e-01 1.785433739423751831e-01 1.810838729143142700e-01 5.927327275276184082e-02 5.606918781995773315e-02 7.125729322433471680e-02 1.459897905588150024e-01 -1.179791986942291260e-01 1.192022562026977539e-01 -1.153419762849807739e-01 1.311849951744079590e-01 3.944199159741401672e-02 -3.275358974933624268e-01 1.473440825939178467e-01 -3.698186576366424561e-01 6.316184997558593750e-02 -2.404642663896083832e-02 3.294323384761810303e-01 -2.173604369163513184e-01 -3.837839141488075256e-02 6.663507968187332153e-02 5.561308562755584717e-02 -1.879337057471275330e-02 -4.135389998555183411e-02 -1.814908683300018311e-01 1.435740292072296143e-01 -3.101170361042022705e-01 -1.745515912771224976e-01 -1.129479557275772095e-01 -2.146673500537872314e-01 -1.202076151967048645e-01
2.329946160316467285e-01 -3.253364861011505127e-01 -6.414754688739776611e-02 -2.060977816581726074e-01 -1.884370893239974976e-01 2.220019549131393433e-01 -1.223843172192573547e-01 6.093481928110122681e-02 -5.537174642086029053e-03 2.725063357502222061e-03 -2.384570389986038208e-01 1.316138654947280884e-01 1.892264350317418575e-03 -1.137802898883819580e-01 -2.178283482789993286e-01 -4.248265027999877930e-01 -2.262931913137435913e-01 -9.927673637866973877e-02 8.742662519216537476e-02 -2.375708967447280884e-01 -1.375615596771240234e-01 7.965279370546340942e-02 1.668504625558853149e-02 3.130494952201843262e-01 -1.421473622322082520e-01 -1.281353086233139038e-01 2.170472443103790283e-01 -3.083645366132259369e-02 -1.647374033927917480e-02 -1.205376237630844116e-01 1.049014776945114136e-01 1.245468929409980774e-01
1.734073758125305176e-01 -3.566507995128631592e-01 -7.109613716602325439e-02 1.117214635014533997e-01 -9.046781063079833984e-02 3.756912350654602051e-01 1.092106923460960388e-01 -4.616289213299751282e-02 -2.567429840564727783e-02 -1.493925303220748901e-01 -4.014268890023231506e-02 1.193028464913368225e-01 3.679970279335975647e-02 1.621764302253723145e-01 -2.587175667285919189e-01 -2.810694277286529541e-01 -1.123987138271331787e-01 -2.073513269424438477e-01 1.557369083166122437e-01 -1.127735674381256104e-01 -2.001540809869766235e-01 8.090880513191223145e-02 -2.669034153223037720e-02 3.934472203254699707e-01 -1.094086766242980957e-01 -1.395114064216613770e-01 -1.486331969499588013e-01 -1.269402205944061279e-01 -3.588870633393526077e-03 -1.918210685253143311e-01 -6.867942959070205688e-02 2.085908502340316772e-01
1.403712481260299683e-01 -1.502299457788467407e-01 -1.073538362979888916e-01 -2.385994046926498413e-01 -2.330428659915924072e-01 3.075527846813201904e-01 -1.956276893615722656e-01 -1.834079921245574951e-01 -2.757186293601989746e-01 6.458567082881927490e-02 -5.276374518871307373e-02 4.026983678340911865e-02 -2.819004654884338379e-01 -6.396203488111495972e-02 1.721835136413574219e-01 -2.384467720985412598e-01 -4.672797769308090210e-02 4.411161690950393677e-02 -8.201932162046432495e-02 -3.924076855182647705e-01 -3.061011433601379395e-01 -1.013950482010841370e-01 5.706205964088439941e-02 1.931186467409133911e-01 -1.185285970568656921e-01 -2.782833762466907501e-02 8.469688147306442261e-02 -1.958619654178619385e-01 6.302904337644577026e-02 -1.601124852895736694e-01 -9.347859770059585571e-02 7.569275051355361938e-02
1.121617779135704041e-01 -3.198279142379760742e-01 1.041472107172012329e-01 -9.905932098627090454e-02 -2.204621732234954834e-01 2.445473521947860718e-01 -1.404443979263305664e-01 -1.418625116348266602e-01 -2.391122132539749146e-01 9.544466435909271240e-02 -1.234518215060234070e-01 3.066964745521545410e-01 -5.356740579009056091e-02 -6.360165774822235107e-03 -1.306305229663848877e-01 -2.636105716228485107e-01 -5.154693964868783951e-03 -1.868393123149871826e-01 -1.009492501616477966e-01 -3.579456806182861328e-01 -2.107092291116714478e-01 -6.983914878219366074e-03 5.773651972413063049e-02 1.682004630565643311e-01 -2.987397313117980957e-01 9.514610283076763153e-03 -3.957411274313926697e-02 7.018331438302993774e-02 -1.777449101209640503e-01 -1.546971201896667480e-01 1.123091876506805420e-01 1.946095079183578491e-01
-1.880132108926773071e-01 -2.716883420944213867e-01 -3.450860083103179932e-01 -1.339356298558413982e-03 1.086547598242759705e-01 3.058151006698608398e-01 1.647655367851257324e-01 -1.648320406675338745e-01 -2.432526089251041412e-02 2.555111348628997803e-01 4.420335963368415833e-02 6.593793630599975586e-02 -3.571042791008949280e-02 -3.155598938465118408e-01 9.932541847229003906e-02 -1.623091995716094971e-01 1.559305340051651001e-01 -1.629961282014846802e-01 2.699006535112857819e-02 -2.380873560905456543e-01 2.691247314214706421e-02 3.835100308060646057e-02 1.074819937348365784e-01 2.116844952106475830e-01 -1.443940550088882446e-01 -5.570235475897789001e-02 -8.550351858139038086e-02 7.246185839176177979e-02 -1.205075010657310486e-01 4.242250621318817139e-01 4.481091350317001343e-02 5.474418029189109802e-02
-2.409045696258544922e-01 -3.542450070381164551e-01 3.873077034950256348e-02 1.282510906457901001e-01 -9.812168776988983154e-03 -2.316376194357872009e-02 1.006183773279190063e-01 -3.974588215351104736e-02 -1.708541363477706909e-01 -3.737220540642738342e-02 6.954057514667510986e-02 1.237524077296257019e-01 4.869925789535045624e-03 7.138378918170928955e-02 -1.722776591777801514e-01 -1.079214811325073242e-01 1.907354891300201416e-01 2.688833475112915039e-01 3.012873232364654541e-01 -3.651045262813568115e-01 -2.479167431592941284e-01 -1.113930717110633850e-01 1.060084328055381775e-01 1.739549487829208374e-01 -2.254026085138320923e-01 -2.356302179396152496e-02 2.020003795623779297e-01 -1.593690067529678345e-01 -1.373524814844131470e-01 1.478275656700134277e-02 -2.834124565124511719e-01 1.546359062194824219e-01
-7.556240260601043701e-02 -3.544504940509796143e-02 -9.916053712368011475e-02 -1.690562814474105835e-02 2.017178684473037720e-01 1.606671363115310669e-01 -4.739064257591962814e-03 2.079916745424270630e-01 8.324993401765823364e-02 2.770413160324096680e-01 6.631965190172195435e-02 -4.633746296167373657e-02 -1.088475957512855530e-01 1.451437771320343018e-01 2.055360376834869385e-02 -1.280698925256729126e-01 -2.918654493987560272e-02 -1.916032880544662476e-01 -3.490082547068595886e-02 -2.840825021266937256e-01 -4.539546072483062744e-01 -1.449343934655189514e-02 -9.542710334062576294e-02 2.147958278656005859e-01 -2.316642701625823975e-01 -2.714425325393676758e-01 -2.820295095443725586e-01 6.381213665008544922e-02 2.642629109323024750e-02 -5.570800229907035828e-02 2.491348534822463989e-01 2.744387984275817871e-01
7.050546258687973022e-02 -2.359408140182495117e-01 3.459356427192687988e-01 -6.731021404266357422e-02 -3.059572167694568634e-02 3.524419367313385010e-01 1.831903606653213501e-01 9.586205333471298218e-02 -1.267361044883728027e-01 8.431024849414825439e-02 1.020679101347923279e-01 7.711777091026306152e-02 -1.139376834034919739e-01 1.882465332746505737e-01 1.254086382687091827e-02 -8.292531967163085938e-02 1.843126676976680756e-02 1.389122903347015381e-01 1.799315065145492554e-01 -2.134753167629241943e-01 -2.330796122550964355e-01 1.370472460985183716e-01 -2.703767456114292145e-02 2.576734721660614014e-01 -2.600046098232269287e-01 -9.723372757434844971e-02 2.139405012130737305e-01 7.694744318723678589e-02 3.125784397125244141e-01 -7.156913727521896362e-02 -1.606559455394744873e-01 2.388876378536224365e-01
2.011672258377075195e-01 1.021472085267305374e-02 2.063357234001159668e-01 1.557921916246414185e-01 4.577007889747619629e-02 1.480046473443508148e-02 -5.595982074737548828e-02 5.134393274784088135e-02 -1.786582171916961670e-01 4.537149518728256226e-02 -7.566067576408386230e-02 -1.749489307403564453e-01 6.509809941053390503e-02 -3.095225393772125244e-01 1.117781400680541992e-01 -2.591292262077331543e-01 8.895236253738403320e-02 8.436696231365203857e-02 -1.358662992715835571e-01 -2.149091064929962158e-01 -3.414304256439208984e-01 3.254782557487487793e-01 -2.105042524635791779e-02 3.387883603572845459e-01 -1.145765483379364014e-01 -2.364991158246994019e-01 8.554856758564710617e-04 -3.400934860110282898e-02 -7.705439627170562744e-02 -2.898547053337097168e-01 -1.111235395073890686e-01 2.111418098211288452e-01
2.252040356397628784e-01 -8.641193062067031860e-02 -1.567177325487136841e-01 1.139879003167152405e-01 -1.891120672225952148e-01 1.766494065523147583e-01 -1.021828651428222656e-01 1.370926201343536377e-01 1.642397977411746979e-02 1.780111491680145264e-01 2.471465319395065308e-01 -1.743977814912796021e-01 1.660488247871398926e-01 -1.600752472877502441e-01 8.896142989397048950e-02 -3.244080021977424622e-02 5.866556987166404724e-02 -1.894793510437011719e-01 1.039969325065612793e-01 -1.822047680616378784e-01 -2.505496442317962646e-01 1.875491440296173096e-01 -2.550202012062072754e-01 -2.638918580487370491e-03 -2.931359112262725830e-01 -2.003836184740066528e-01 1.409808099269866943e-01 2.959251701831817627e-01 -5.827286839485168457e-02 4.105086624622344971e-02 -3.373438715934753418e-01 1.538840234279632568e-01
4.989119991660118103e-02 -2.640814483165740967e-01 -1.099104955792427063e-01 2.196018397808074951e-01 2.043235599994659424e-01 3.130828738212585449e-01 2.314911633729934692e-01 -3.462881967425346375e-02 -8.648771792650222778e-02 1.460237205028533936e-01 -1.440224498510360718e-01 -1.278844624757766724e-01 -1.012911200523376465e-01 9.391556680202484131e-02 -1.723082214593887329e-01 -1.568231731653213501e-01 -1.238526031374931335e-01 6.743389368057250977e-02 -1.571376621723175049e-01 -2.110235095024108887e-01 -2.633061707019805908e-01 3.722113668918609619e-01 -1.780694276094436646e-01 3.552019000053405762e-01 -1.390626877546310425e-01 -1.445289701223373413e-01 8.772922679781913757e-03 -2.450654469430446625e-02 7.159225642681121826e-02 1.179848909378051758e-01 -5.663510411977767944e-02 -1.250210553407669067e-01
8.003993332386016846e-02 -3.509508669376373291e-01 7.498340308666229248e-02 5.904290825128555298e-02 2.576675415039062500e-01 9.129976481199264526e-02 4.425051063299179077e-02 1.761501133441925049e-01 1.465772390365600586e-01 -2.018362283706665039e-02 8.557681739330291748e-02 -5.447482690215110779e-03 -2.909958064556121826e-01 -6.713112443685531616e-02 -1.741275936365127563e-01 -1.531654745340347290e-01 2.085212804377079010e-02 -7.690002024173736572e-02 -1.630467474460601807e-01 8.065333962440490723e-02 -2.338652163743972778e-01 -2.622045576572418213e-01 3.267841786146163940e-02 1.931986510753631592e-01 -3.193253874778747559e-01 -3.093441128730773926e-01 1.511164847761392593e-02 -7.641243189573287964e-02 -7.595588266849517822e-02 1.267684996128082275e-02 -3.941211700439453125e-01 1.229888498783111572e-01
1.722040586173534393e-02 -3.542214035987854004e-01 -5.518522858619689941e-02 -1.362561881542205811e-01 1.054150238633155823e-01 5.178678780794143677e-02 -9.156907349824905396e-02 1.859160959720611572e-01 -8.818847127258777618e-03 3.044399060308933258e-02 1.121506094932556152e-01 2.797678709030151367e-01 -1.371443271636962891e-01 -1.338838599622249603e-03 -1.178116574883460999e-01 -1.635252386331558228e-01 1.102367863059043884e-01 -1.420992165803909302e-01 2.210276126861572266e-01 -1.199465841054916382e-01 -3.880379199981689453e-01 7.499483972787857056e-02 -1.807211041450500488e-01 -4.564285278320312500e-02 -2.477549165487289429e-01 9.782321006059646606e-02 1.046619489789009094e-01 1.989297121763229370e-01 1.727965176105499268e-01 -2.319324575364589691e-02 -4.064210355281829834e-01 2.025177180767059326e-01
[truncated: 3,278,168 more chars]
