# Supplementary material for: The Language of Innovation
Source: PLoS One. 2020 Apr 30;15(4):e0230107. doi: 10.1371/journal.pone.0230107 (PMC7194493; doi:10.1371/journal.pone.0230107)
Supplement: S22 File — (GZ) [file pone.0230107.s022.tar.gz › 2000-2004/V2Run_0_VS_4500_embeddings2000-2004ED32.txt]

-2.538475096225738525e-01 2.178855836391448975e-01 3.689610958099365234e-01 -8.265960961580276489e-02 3.469661772251129150e-01 6.630824506282806396e-02 -1.544779688119888306e-01 -2.236433923244476318e-01 -2.801729142665863037e-01 1.486524939537048340e-01 -3.038184344768524170e-01 -1.437951028347015381e-01 -1.902558654546737671e-01 9.039815515279769897e-02 2.177000939846038818e-01 -4.094658419489860535e-02 -9.853836894035339355e-02 2.519179321825504303e-02 1.737508922815322876e-01 -3.114517033100128174e-02 -1.608521305024623871e-02 5.840901657938957214e-02 1.140484437346458435e-01 2.322321534156799316e-01 -5.823885090649127960e-03 1.001395732164382935e-01 -1.687178611755371094e-01 2.783754765987396240e-01 -7.290866971015930176e-02 7.090981304645538330e-02 -2.289749495685100555e-02 -2.103204093873500824e-02
-1.393469274044036865e-01 -3.402270376682281494e-01 1.429125368595123291e-01 1.199588626623153687e-01 3.195978701114654541e-02 3.071131184697151184e-02 -8.607449010014533997e-03 4.834745824337005615e-02 -8.025744557380676270e-02 -8.801972121000289917e-02 -2.581743299961090088e-01 -9.290655143558979034e-03 7.657718658447265625e-02 -9.373141825199127197e-02 7.828333228826522827e-02 -3.112636804580688477e-01 1.605923026800155640e-01 1.382282823324203491e-01 2.677726149559020996e-01 4.532074555754661560e-02 1.882364898920059204e-01 7.904655486345291138e-02 -9.497143328189849854e-02 2.497165501117706299e-01 1.127633303403854370e-01 3.521721363067626953e-01 -3.153437077999114990e-01 2.621250450611114502e-01 -6.834673136472702026e-02 2.292158752679824829e-01 -1.523987296968698502e-02 -1.816530674695968628e-01
-1.702156849205493927e-02 4.921659454703330994e-02 3.383781611919403076e-01 -1.309481542557477951e-02 4.139993339776992798e-02 2.085383981466293335e-03 3.463474214076995850e-01 -1.973884999752044678e-01 1.543017327785491943e-01 4.298865050077438354e-02 -6.421128660440444946e-02 -1.384565830230712891e-01 -1.466568410396575928e-01 -7.217741012573242188e-02 8.194817230105400085e-03 -1.315531730651855469e-01 1.496285945177078247e-01 2.127605974674224854e-01 6.795526295900344849e-02 2.667141854763031006e-01 1.379281133413314819e-01 -1.011023521423339844e-01 -2.788645327091217041e-01 -2.697895048186182976e-03 -1.196758970618247986e-01 2.617023289203643799e-01 -2.614905834197998047e-01 2.591266632080078125e-01 -2.390006482601165771e-01 2.057964205741882324e-01 1.149620413780212402e-01 -2.179110497236251831e-01
-2.952995300292968750e-01 1.380931288003921509e-01 1.049944162368774414e-01 -2.689898200333118439e-02 -9.574323892593383789e-02 1.841598132159560919e-04 -6.501889973878860474e-02 -1.400675922632217407e-01 1.123070791363716125e-01 2.620884180068969727e-01 5.534484609961509705e-02 -1.357961893081665039e-01 -4.972574114799499512e-02 1.541941761970520020e-01 1.948076784610748291e-01 -1.818021237850189209e-01 3.178829252719879150e-01 -4.411478340625762939e-02 4.251799881458282471e-01 -7.869017124176025391e-02 7.222498953342437744e-02 6.153400987386703491e-02 -1.309788227081298828e-01 1.625405848026275635e-01 3.117968700826168060e-02 -9.409524500370025635e-02 -9.968719631433486938e-02 3.041085898876190186e-01 1.734254360198974609e-01 3.325577676296234131e-01 -5.929715931415557861e-02 -2.234589010477066040e-01
-7.874785363674163818e-02 1.614313870668411255e-01 1.917820721864700317e-01 -2.016061097383499146e-01 2.365695983171463013e-01 2.663106098771095276e-02 1.279155611991882324e-01 -3.897009789943695068e-01 3.847524523735046387e-02 -1.748501509428024292e-01 -8.306562900543212891e-02 -1.337854564189910889e-01 2.916606143116950989e-02 1.045876517891883850e-01 7.353858649730682373e-02 -1.454733014106750488e-01 -5.057239904999732971e-02 1.075255498290061951e-01 1.557495892047882080e-01 -8.199349045753479004e-02 -1.860189437866210938e-01 9.335833042860031128e-02 -2.801699638366699219e-01 2.425644099712371826e-01 -1.186787709593772888e-01 3.572763204574584961e-01 -3.951311227865517139e-04 2.782562673091888428e-01 -2.258364409208297729e-01 1.822851747274398804e-01 -2.026263475418090820e-01 -1.319983974099159241e-03
-1.476904153823852539e-01 1.718888878822326660e-01 2.863299846649169922e-01 4.499332606792449951e-02 1.769063621759414673e-01 4.918333888053894043e-02 -8.052433282136917114e-02 -3.637577593326568604e-01 1.616504639387130737e-01 -1.324494332075119019e-01 3.477604687213897705e-02 2.130396962165832520e-01 1.436552852392196655e-01 -4.037431254982948303e-02 2.810621261596679688e-01 1.768948435783386230e-01 -7.955785095691680908e-02 -8.554706722497940063e-02 2.637555599212646484e-01 -1.727676391601562500e-02 1.169688999652862549e-01 1.248235329985618591e-01 -2.847965061664581299e-01 4.231299459934234619e-02 -9.008553624153137207e-02 2.051968127489089966e-01 -1.540798246860504150e-01 2.188361138105392456e-01 -2.425123006105422974e-01 1.988364309072494507e-01 -1.890339553356170654e-01 -1.329726129770278931e-01
-9.230203181505203247e-02 1.063069403171539307e-01 2.826660871505737305e-01 2.742862403392791748e-01 1.693858504295349121e-01 1.235503107309341431e-01 2.531665563583374023e-01 -2.588481307029724121e-01 3.409158438444137573e-03 -2.329219728708267212e-01 8.165887743234634399e-02 -6.882776319980621338e-02 -3.388475626707077026e-02 2.348362654447555542e-01 1.450797468423843384e-01 -9.219348430633544922e-02 1.158493757247924805e-01 -5.719945207238197327e-02 2.781926095485687256e-02 3.993132710456848145e-02 1.011520773172378540e-01 1.016857177019119263e-01 -1.302644014358520508e-01 3.456540107727050781e-01 -1.099586412310600281e-01 1.783916950225830078e-01 1.222035847604274750e-02 2.679364681243896484e-01 -3.023417890071868896e-01 1.209154650568962097e-01 2.615167992189526558e-03 -3.170336484909057617e-01
5.498993024230003357e-02 -8.204721659421920776e-02 2.263549417257308960e-01 2.826430797576904297e-01 1.936576366424560547e-01 1.308495253324508667e-01 1.936475634574890137e-01 -3.683485686779022217e-01 2.477678284049034119e-02 5.765549466013908386e-02 -1.448442935943603516e-01 2.650421299040317535e-02 -1.506411880254745483e-01 1.081878989934921265e-01 1.107182279229164124e-01 -1.480297185480594635e-02 -5.260523781180381775e-02 -7.994712889194488525e-02 3.163788616657257080e-01 -1.709343343973159790e-01 -4.469020664691925049e-02 1.662054285407066345e-02 -2.363774031400680542e-01 7.370954751968383789e-02 -9.234284609556198120e-02 1.864700317382812500e-01 -4.930211696773767471e-03 3.670776486396789551e-01 1.952344202436506748e-03 4.028234481811523438e-01 -4.258842393755912781e-02 -1.208866313099861145e-01
-2.419718652963638306e-01 9.019114077091217041e-02 1.261267364025115967e-01 1.486876755952835083e-01 7.087443768978118896e-02 9.841679036617279053e-02 1.587235778570175171e-01 -2.380356043577194214e-01 -1.157708242535591125e-01 -1.170103549957275391e-01 1.988431066274642944e-02 -1.144457161426544189e-01 1.920003294944763184e-01 4.344921931624412537e-02 -2.736125327646732330e-02 -6.842453032732009888e-02 -7.826811820268630981e-02 9.811881929636001587e-02 2.153136134147644043e-01 3.002931773662567139e-01 -2.518007159233093262e-02 1.860016584396362305e-01 -3.594796657562255859e-01 1.782881766557693481e-01 -1.482202559709548950e-01 1.164209842681884766e-01 -9.393931925296783447e-02 1.052780449390411377e-01 -2.292115837335586548e-01 3.430108129978179932e-01 2.149128317832946777e-01 -3.059754967689514160e-01
-2.695375084877014160e-01 -1.679995805025100708e-01 2.211915999650955200e-01 1.967117190361022949e-01 -2.988369576632976532e-02 2.588226497173309326e-01 -9.768614917993545532e-02 -2.494941800832748413e-01 6.212374940514564514e-02 5.104085896164178848e-03 -3.049181103706359863e-01 -6.713043898344039917e-02 -6.432515382766723633e-02 2.121065706014633179e-01 1.603022217750549316e-01 3.056399151682853699e-02 5.037968978285789490e-02 3.610981106758117676e-01 1.959615498781204224e-01 5.141211301088333130e-02 -8.965208381414413452e-02 1.332923024892807007e-01 -1.104418858885765076e-01 -3.433121368288993835e-03 -1.714996099472045898e-01 2.350468933582305908e-01 -1.294109318405389786e-02 3.560989499092102051e-01 -1.744727045297622681e-01 -6.359620392322540283e-02 8.789022266864776611e-02 -1.699316799640655518e-01
-6.328561343252658844e-03 9.485018998384475708e-02 2.411482930183410645e-01 -2.351531572639942169e-02 -7.636785507202148438e-02 -1.872689090669155121e-02 -3.025025427341461182e-01 -7.205761969089508057e-02 2.504785358905792236e-02 1.958232522010803223e-01 8.494664914906024933e-03 -1.913820803165435791e-01 5.393313989043235779e-02 1.018550693988800049e-01 1.538149714469909668e-01 -2.570730447769165039e-01 -5.517657473683357239e-02 1.356367170810699463e-01 2.777483761310577393e-01 -1.162247657775878906e-01 -1.778154820203781128e-01 7.429093122482299805e-03 1.193942055106163025e-01 1.344970762729644775e-01 -1.038664206862449646e-01 1.140121370553970337e-01 -3.161374628543853760e-01 3.329240977764129639e-01 3.212596848607063293e-02 4.774670600891113281e-01 9.970258176326751709e-02 -3.232556954026222229e-02
-1.821281462907791138e-01 -1.145476996898651123e-01 3.060680627822875977e-01 -3.235018625855445862e-02 -3.938104212284088135e-02 -2.292442619800567627e-01 8.925289660692214966e-02 -7.647260278463363647e-02 2.710342220962047577e-02 1.943247616291046143e-01 -2.075067758560180664e-01 2.152914181351661682e-02 3.505662828683853149e-02 2.304781600832939148e-02 4.000404104590415955e-02 -2.154276221990585327e-01 4.253153130412101746e-02 7.537411898374557495e-02 -6.353990733623504639e-02 1.220576241612434387e-01 -1.058062985539436340e-01 2.688817121088504791e-02 -4.431490972638130188e-02 2.551794946193695068e-01 -6.728836148977279663e-02 2.855852544307708740e-01 3.401466831564903259e-02 6.257781386375427246e-01 -1.943186521530151367e-01 1.112704649567604065e-01 1.203304752707481384e-01 -1.019367352128028870e-01
-4.212141409516334534e-02 1.371200233697891235e-01 9.504643082618713379e-02 1.096020936965942383e-01 1.512511521577835083e-01 1.198277175426483154e-01 2.211771756410598755e-01 -2.746497988700866699e-01 5.927728489041328430e-02 9.867535531520843506e-02 1.010971441864967346e-01 -9.594477713108062744e-02 1.144742220640182495e-01 -1.730214920826256275e-03 2.381927371025085449e-01 8.835276216268539429e-02 -7.041949778795242310e-02 5.113305151462554932e-02 7.923749089241027832e-02 6.679795682430267334e-03 -1.744115501642227173e-01 8.270634710788726807e-02 -3.710860013961791992e-02 1.690597534179687500e-01 -2.072358280420303345e-01 3.278718888759613037e-01 -1.671259403228759766e-01 4.808467030525207520e-01 -3.053189516067504883e-01 2.307509332895278931e-01 3.006437234580516815e-02 -2.199739068746566772e-01
-2.547460496425628662e-01 1.456649601459503174e-01 2.020490914583206177e-01 2.373069152235984802e-02 1.291199028491973877e-01 -3.536529839038848877e-02 2.316143810749053955e-01 -3.221824765205383301e-01 1.738853156566619873e-01 -8.514122664928436279e-02 1.426080316305160522e-01 -9.903603047132492065e-02 -2.662915289402008057e-01 3.347821906208992004e-02 1.352621018886566162e-01 -3.303661569952964783e-02 -1.153225824236869812e-01 1.152053326368331909e-01 -8.418235182762145996e-02 -2.215360850095748901e-02 8.274839073419570923e-02 2.569222636520862579e-02 -3.435444831848144531e-01 2.457746416330337524e-01 -1.443369239568710327e-01 1.987004578113555908e-01 -1.744648814201354980e-01 3.310489058494567871e-01 -3.181386366486549377e-02 2.501242458820343018e-01 2.162216901779174805e-01 -8.557793498039245605e-02
9.965585172176361084e-02 4.462606459856033325e-02 3.889081180095672607e-01 -1.753754466772079468e-01 4.280303046107292175e-02 -2.765902578830718994e-01 -1.689768284559249878e-01 -3.253895044326782227e-01 -1.481289602816104889e-02 -1.482893433421850204e-02 -2.192921042442321777e-01 -2.742138206958770752e-01 2.009669095277786255e-01 1.782847335562109947e-03 1.288201659917831421e-01 -1.945474147796630859e-01 -2.498154342174530029e-02 -2.749117463827133179e-02 3.087926506996154785e-01 -3.655430674552917480e-02 -2.863790281116962433e-02 5.836426466703414917e-02 -6.033183634281158447e-02 2.225775867700576782e-01 1.566249877214431763e-02 -2.714197896420955658e-02 -6.490895897150039673e-02 1.799950897693634033e-01 1.847307682037353516e-01 3.841195702552795410e-01 2.162035321816802025e-03 -1.418024534359574318e-03
4.872384667396545410e-02 -2.378400182351469994e-03 1.657976359128952026e-01 1.454918831586837769e-02 5.370384082198143005e-02 2.011824101209640503e-01 2.760134637355804443e-01 -4.443497657775878906e-01 5.967389419674873352e-02 -1.031311303377151489e-01 4.229922965168952942e-02 -3.535751625895500183e-02 7.629395276308059692e-02 -5.363028496503829956e-02 1.221724674105644226e-01 -8.536145836114883423e-02 5.645692348480224609e-02 -9.552580118179321289e-02 1.969371438026428223e-01 4.828821122646331787e-02 -1.437916606664657593e-01 4.170493781566619873e-02 -2.777543962001800537e-01 3.504185974597930908e-01 -4.536361992359161377e-02 8.285978436470031738e-02 -2.527051270008087158e-01 2.783668339252471924e-01 -2.609956860542297363e-01 2.842773795127868652e-01 -3.882132098078727722e-02 -1.681950837373733521e-01
-8.442563703283667564e-04 3.366494923830032349e-02 2.964275777339935303e-01 -2.380364015698432922e-02 2.176509350538253784e-01 1.537193655967712402e-01 1.248316839337348938e-01 -3.606417775154113770e-01 2.761634290218353271e-01 -1.028252542018890381e-01 -6.478645652532577515e-02 -7.859352976083755493e-02 1.716096252202987671e-01 1.180313080549240112e-01 2.108265012502670288e-01 8.369813114404678345e-02 -1.788312494754791260e-01 -2.738160192966461182e-01 8.147144317626953125e-02 1.444168835878372192e-01 6.680794060230255127e-02 3.935666382312774658e-02 -8.306067436933517456e-02 -1.104966388083994389e-03 2.132166363298892975e-02 1.426873505115509033e-01 -7.919554412364959717e-02 3.779100477695465088e-01 -2.137204855680465698e-01 3.269797563552856445e-01 2.122605592012405396e-02 -1.772791296243667603e-01
-2.182878553867340088e-01 -3.955445885658264160e-01 2.866541445255279541e-01 -1.032835096120834351e-01 2.700366377830505371e-01 -1.719955503940582275e-01 1.205699741840362549e-01 5.293989181518554688e-02 -1.374089270830154419e-01 -2.172514609992504120e-02 -1.616987287998199463e-01 -5.563923344016075134e-02 -4.774208739399909973e-02 1.819677501916885376e-01 2.724657654762268066e-01 -1.262622773647308350e-01 -6.232903897762298584e-02 -2.871889434754848480e-02 2.811991274356842041e-01 2.839424312114715576e-01 -1.365094184875488281e-01 1.208032369613647461e-01 8.392272889614105225e-02 3.964423015713691711e-02 -2.697077393531799316e-02 4.278590157628059387e-02 -5.822813138365745544e-02 3.553434610366821289e-01 -1.961285769939422607e-01 1.595265418291091919e-02 -1.675580814480781555e-02 -1.777076721191406250e-01
-3.275569528341293335e-02 1.061688363552093506e-01 1.382884085178375244e-01 -2.055126801133155823e-02 1.444641798734664917e-01 3.643572097644209862e-03 1.741634011268615723e-01 -3.324029445648193359e-01 -1.700292155146598816e-02 2.440244890749454498e-02 1.068798676133155823e-01 8.885657042264938354e-02 -9.067666530609130859e-02 1.558194011449813843e-01 2.254861295223236084e-01 1.224770918488502502e-01 9.728398919105529785e-02 -8.349536918103694916e-03 2.967823743820190430e-01 -2.241752669215202332e-02 -1.486459076404571533e-01 -3.562822565436363220e-02 -3.398992419242858887e-01 1.335675120353698730e-01 -1.456867065280675888e-02 2.642445079982280731e-02 -3.353245183825492859e-02 4.648660421371459961e-01 -2.361374944448471069e-01 3.462294042110443115e-01 -2.059574611485004425e-02 -1.969853639602661133e-01
-5.906881764531135559e-02 1.140438839793205261e-01 2.299227565526962280e-01 5.138341803103685379e-03 3.330248594284057617e-01 1.405061930418014526e-01 1.033938676118850708e-01 -2.194912731647491455e-01 6.540290266275405884e-02 -2.602682113647460938e-01 2.700841799378395081e-02 2.365486137568950653e-02 1.786709576845169067e-01 1.715434938669204712e-01 4.388622343540191650e-01 -2.669223211705684662e-02 -1.539676934480667114e-01 -2.486584149301052094e-02 1.161668151617050171e-01 -2.230068668723106384e-02 -5.927821993827819824e-02 2.262233942747116089e-02 -7.192950695753097534e-02 1.075816005468368530e-01 -1.101250723004341125e-01 1.064731404185295105e-01 -2.979987859725952148e-01 2.635270655155181885e-01 -9.567902237176895142e-02 3.706669807434082031e-01 -7.961300015449523926e-02 -1.394283324480056763e-01
2.638893015682697296e-02 -5.317339301109313965e-02 -3.250282257795333862e-03 4.131349921226501465e-01 3.216793537139892578e-01 1.386656910181045532e-01 1.887475401163101196e-01 -3.883289173245429993e-02 -5.146783590316772461e-02 -5.117692798376083374e-02 -1.397557556629180908e-01 -1.351203024387359619e-01 2.687383890151977539e-01 4.550645500421524048e-02 -4.236915707588195801e-02 -1.880277544260025024e-01 -1.656481474637985229e-01 -1.019969433546066284e-01 9.340338408946990967e-02 2.582471370697021484e-01 -3.274566307663917542e-02 3.820260986685752869e-02 -2.459922432899475098e-01 3.412672281265258789e-01 -4.403321072459220886e-02 3.908472135663032532e-02 -2.918194830417633057e-01 2.425670921802520752e-01 1.651033014059066772e-01 4.372585564851760864e-02 2.336983941495418549e-02 -2.037178874015808105e-01
-1.056957170367240906e-01 -2.900078594684600830e-01 4.479553401470184326e-01 -5.455450341105461121e-02 -2.770554646849632263e-02 -1.299952417612075806e-01 1.775498092174530029e-01 -1.920197457075119019e-01 1.491817682981491089e-01 9.101886302232742310e-02 3.559432178735733032e-02 9.113477915525436401e-02 4.822833091020584106e-02 1.980325877666473389e-01 -1.249095425009727478e-01 -2.735664844512939453e-01 8.128857612609863281e-02 6.539961695671081543e-02 1.965947300195693970e-01 7.265053689479827881e-02 1.124153956770896912e-01 -1.124290078878402710e-01 2.415089495480060577e-02 2.201570719480514526e-01 -4.624570906162261963e-02 2.245659083127975464e-01 -8.595227450132369995e-02 4.399802684783935547e-01 -1.260332316160202026e-01 -6.001939624547958374e-02 -9.559332579374313354e-02 -1.778183579444885254e-01
-7.465136796236038208e-02 2.369912154972553253e-02 1.623034477233886719e-01 1.522915512323379517e-01 5.431010946631431580e-02 1.581440865993499756e-01 4.409437179565429688e-01 -2.294447273015975952e-01 1.480769086629152298e-02 1.318759322166442871e-01 1.126641705632209778e-01 1.619788259267807007e-02 -1.319218873977661133e-01 1.438599228858947754e-01 1.103868409991264343e-01 -2.952333390712738037e-01 -1.693361401557922363e-01 -1.176395118236541748e-01 1.712218821048736572e-01 3.179748058319091797e-01 -7.399767637252807617e-02 7.488793134689331055e-02 -2.763201594352722168e-01 -4.800992086529731750e-02 4.733985662460327148e-02 2.210781723260879517e-01 -1.626583188772201538e-01 3.437013924121856689e-01 -8.990713953971862793e-02 1.113197058439254761e-01 -1.028644293546676636e-01 -1.088115796446800232e-01
-2.022549062967300415e-01 2.695048749446868896e-01 2.628108859062194824e-01 -1.512823253870010376e-01 -6.275738030672073364e-02 2.259759604930877686e-02 -5.761891603469848633e-02 -4.737279564142227173e-02 2.784796357154846191e-01 2.226299643516540527e-01 3.980148583650588989e-02 -2.072147279977798462e-01 1.379045695066452026e-01 6.762876361608505249e-02 9.576614201068878174e-02 -9.552429616451263428e-02 5.989100411534309387e-02 -7.441389560699462891e-02 2.323738932609558105e-01 7.455835491418838501e-02 -1.316232383251190186e-01 -1.759607717394828796e-02 -8.811820298433303833e-02 1.646301895380020142e-01 -5.986429750919342041e-02 1.138542518019676208e-01 -3.043967187404632568e-01 3.832414746284484863e-01 1.956074535846710205e-01 3.643263876438140869e-01 -1.462908089160919189e-01 -3.616985306143760681e-02
-1.546523720026016235e-01 1.319872885942459106e-01 1.920565515756607056e-01 2.590717375278472900e-01 1.074484661221504211e-01 5.827283486723899841e-02 2.103058248758316040e-01 -1.730769425630569458e-01 1.043474972248077393e-01 9.908523410558700562e-02 6.553164124488830566e-02 1.395912021398544312e-01 -1.881547570228576660e-01 -8.570966869592666626e-02 3.223174214363098145e-01 -3.231342434883117676e-01 3.273589536547660828e-02 1.215477585792541504e-01 1.733388900756835938e-01 7.511182129383087158e-02 -1.974373161792755127e-01 2.229172289371490479e-01 -5.217090621590614319e-02 3.350052237510681152e-02 -1.873679608106613159e-01 6.377351284027099609e-02 -1.116906628012657166e-01 2.894894778728485107e-01 -9.022677689790725708e-02 3.575474917888641357e-01 9.623399376869201660e-02 -2.127157300710678101e-01
-9.540385752916336060e-02 1.953950822353363037e-01 2.067606747150421143e-01 -1.094835102558135986e-01 -7.393835484981536865e-02 -1.647743880748748779e-01 -3.011564016342163086e-01 -1.177234649658203125e-01 1.709703356027603149e-01 -6.764578074216842651e-02 -1.714304238557815552e-01 -1.404733657836914062e-01 2.243706285953521729e-01 9.165577590465545654e-02 1.105481088161468506e-01 -2.442605644464492798e-01 -2.748502232134342194e-02 9.135905653238296509e-02 2.482741773128509521e-01 -1.302535831928253174e-01 -1.387778073549270630e-01 4.989788308739662170e-02 -1.296275705099105835e-01 1.818315982818603516e-01 -2.021520584821701050e-02 5.374987423419952393e-02 -3.552209138870239258e-01 1.954669505357742310e-01 -1.189797744154930115e-02 3.620786964893341064e-01 -1.304742693901062012e-01 -2.682902216911315918e-01
3.172647953033447266e-02 1.248210668563842773e-01 2.730337083339691162e-01 -4.526879638433456421e-02 8.459772169589996338e-02 8.414150029420852661e-02 2.055504918098449707e-01 -3.816252350807189941e-01 -2.132538519799709320e-02 2.575153410434722900e-01 -2.808690257370471954e-02 2.697514556348323822e-02 -2.489152401685714722e-01 -4.431172460317611694e-02 3.031552433967590332e-01 -8.873852342367172241e-02 -4.507860168814659119e-02 -1.293614059686660767e-01 1.864997595548629761e-01 -2.172794751822948456e-02 -2.028693109750747681e-01 2.259706854820251465e-01 -2.243393212556838989e-01 1.011886894702911377e-01 -1.029086038470268250e-01 1.226405352354049683e-01 -1.688295453786849976e-01 2.111914753913879395e-01 -1.310551762580871582e-01 2.721243500709533691e-01 2.517517805099487305e-01 -1.120565459132194519e-01
-1.992348730564117432e-01 5.727593600749969482e-02 2.678703665733337402e-01 -1.263783872127532959e-01 6.417931616306304932e-02 -1.534878015518188477e-01 -1.001957952976226807e-01 -1.509596109390258789e-01 1.772046387195587158e-01 1.082456856966018677e-01 3.145620226860046387e-02 -1.112357676029205322e-01 2.431882023811340332e-01 2.154164761304855347e-01 2.948780059814453125e-01 1.378879789263010025e-02 -2.119310013949871063e-02 1.218910887837409973e-02 3.806774318218231201e-01 2.102825641632080078e-01 8.939064294099807739e-02 1.735079735517501831e-01 4.059465136379003525e-03 1.059956848621368408e-01 9.156796336174011230e-02 -3.217541277408599854e-01 -8.189699798822402954e-02 3.408782482147216797e-01 1.312854792922735214e-02 2.789986729621887207e-01 -3.853162378072738647e-02 7.894506305456161499e-02
1.373554841848090291e-04 -2.544089220464229584e-02 1.244887262582778931e-01 -9.388446807861328125e-02 2.167757153511047363e-01 6.604406237602233887e-02 1.979052573442459106e-01 -3.360964953899383545e-01 -1.041201874613761902e-01 -1.130108907818794250e-01 3.715064749121665955e-02 2.644555643200874329e-02 7.538212835788726807e-02 -5.168087035417556763e-02 5.219125747680664062e-02 -4.806391894817352295e-03 -3.367553651332855225e-02 1.457638852298259735e-02 2.305412590503692627e-01 9.156408905982971191e-02 6.008167192339897156e-02 1.013356521725654602e-01 -3.288673236966133118e-02 2.706084847450256348e-01 7.008775323629379272e-02 2.017190307378768921e-01 -1.537619382143020630e-01 4.814256131649017334e-01 -3.056335747241973877e-01 3.945307433605194092e-01 1.833072155714035034e-01 3.812117967754602432e-03
-2.776088565587997437e-02 2.339264899492263794e-01 3.753457069396972656e-01 -7.478383183479309082e-02 -1.052520126104354858e-01 2.746582776308059692e-02 -1.643767207860946655e-01 -1.155527308583259583e-01 1.231947317719459534e-01 2.275323420763015747e-01 -2.724577486515045166e-02 5.813740566372871399e-02 1.690684556961059570e-01 1.993494182825088501e-01 2.553132474422454834e-01 -2.940687537193298340e-01 1.791524738073348999e-01 -4.657026007771492004e-02 2.590396106243133545e-01 -3.331732004880905151e-02 -2.717562764883041382e-02 -3.091847337782382965e-02 -8.736629039049148560e-02 3.117774128913879395e-01 -1.224744990468025208e-01 5.089323222637176514e-02 -3.220141828060150146e-01 1.284432113170623779e-01 8.770912885665893555e-02 2.748113870620727539e-01 -1.452052295207977295e-01 6.068162620067596436e-02
1.910183131694793701e-01 -2.769734151661396027e-02 2.590234577655792236e-01 2.456286251544952393e-01 -2.372712828218936920e-02 2.104724943637847900e-02 1.392225176095962524e-01 -1.295399069786071777e-01 -8.892370760440826416e-02 6.244027242064476013e-02 -2.115543931722640991e-01 -3.301485180854797363e-01 8.392643928527832031e-02 1.560274660587310791e-01 -7.293862104415893555e-02 5.063538998365402222e-02 -1.169137060642242432e-01 -4.131015017628669739e-02 3.447123169898986816e-01 2.799946963787078857e-01 7.945468276739120483e-02 -9.299341589212417603e-03 -1.348006427288055420e-01 2.412729859352111816e-01 2.821016591042280197e-03 2.289424389600753784e-01 1.087111309170722961e-01 3.077272176742553711e-01 -4.156395792961120605e-02 1.132337972521781921e-01 2.290341556072235107e-01 -2.683133482933044434e-01
2.402822822332382202e-01 1.084295734763145447e-01 2.761181443929672241e-02 5.479796975851058960e-02 9.470894187688827515e-02 2.401594631373882294e-02 2.268164455890655518e-01 -1.886878013610839844e-01 -2.235937677323818207e-02 2.589039504528045654e-03 4.855114594101905823e-02 8.515459299087524414e-02 -1.243355870246887207e-01 2.807424776256084442e-02 1.417041849344968796e-02 -3.229142129421234131e-01 -1.986039131879806519e-01 2.888876497745513916e-01 1.626056283712387085e-01 1.177432984113693237e-01 4.899239540100097656e-02 -5.964528396725654602e-02 -9.698680788278579712e-02 2.582245767116546631e-01 -7.408039271831512451e-02 1.297274529933929443e-01 -2.874823212623596191e-01 4.477683305740356445e-01 -2.858851850032806396e-01 2.044227421283721924e-01 -1.093839332461357117e-01 -1.145350411534309387e-01
1.215239870361983776e-03 -8.957760781049728394e-02 2.459633052349090576e-01 8.894659578800201416e-02 6.637684255838394165e-02 2.005962133407592773e-01 1.457162946462631226e-01 -3.590035736560821533e-01 5.856437142938375473e-03 -1.065508201718330383e-01 2.129294425249099731e-01 -1.223467141389846802e-01 1.109970286488533020e-01 1.240422949194908142e-01 8.033923059701919556e-02 -5.328216031193733215e-02 -6.611520890146493912e-03 1.085875481367111206e-01 1.996447145938873291e-01 -7.324656844139099121e-02 -3.570799902081489563e-02 -3.518854081630706787e-02 -2.184285223484039307e-01 1.890125572681427002e-01 6.851328164339065552e-02 1.447709351778030396e-01 4.568505566567182541e-03 4.252546429634094238e-01 -3.646355867385864258e-01 3.285608589649200439e-01 -1.007713377475738525e-01 -1.397095024585723877e-01
-2.690026164054870605e-01 5.876317247748374939e-02 9.771847724914550781e-02 -4.697928205132484436e-02 1.134594157338142395e-01 3.976390883326530457e-02 2.588980086147785187e-02 1.391864418983459473e-01 1.632430702447891235e-01 1.937449425458908081e-01 -2.157197594642639160e-01 -1.896418333053588867e-01 1.872579157352447510e-01 1.007951870560646057e-01 1.219080984592437744e-01 5.438242107629776001e-02 2.927822060883045197e-02 -1.775472909212112427e-01 3.901580870151519775e-01 -5.603673681616783142e-02 6.445425748825073242e-02 1.963651329278945923e-01 4.372018203139305115e-02 2.684637308120727539e-01 -7.792071253061294556e-02 -9.801819920539855957e-02 -9.824814274907112122e-03 1.714783012866973877e-01 -1.882952451705932617e-01 4.769562780857086182e-01 2.067031115293502808e-01 -1.136298403143882751e-01
-2.476502954959869385e-01 -1.425857394933700562e-01 2.527819573879241943e-02 8.163420855998992920e-02 -2.612141147255897522e-02 -3.930892795324325562e-03 9.614730253815650940e-03 -1.300245821475982666e-01 3.759048134088516235e-02 5.425777658820152283e-02 7.304680068045854568e-03 -6.429534405469894409e-02 2.361283153295516968e-01 3.961983919143676758e-01 1.085200160741806030e-02 -6.489630788564682007e-02 1.399575620889663696e-01 1.581252664327621460e-01 3.653938472270965576e-01 2.804199457168579102e-01 -2.171428799629211426e-01 -7.588103413581848145e-02 -1.269568055868148804e-01 1.692088097333908081e-01 8.406572043895721436e-02 3.703769445419311523e-01 -2.477478981018066406e-01 1.984661072492599487e-01 -2.344977110624313354e-01 7.536621391773223877e-02 4.506823047995567322e-02 -7.498664408922195435e-02
-3.127263486385345459e-01 2.563191056251525879e-01 2.108652740716934204e-01 -2.967610023915767670e-02 7.918477803468704224e-02 2.826596610248088837e-02 -6.382825970649719238e-02 -3.377721011638641357e-01 4.725387692451477051e-02 -1.994757801294326782e-01 -1.192845255136489868e-01 -1.240614876151084900e-01 2.512765675783157349e-02 2.763810008764266968e-02 1.830274313688278198e-01 -6.321811676025390625e-02 -4.221411794424057007e-02 9.199141710996627808e-02 -3.993018344044685364e-02 3.261159956455230713e-01 -9.103400632739067078e-03 -1.735220700502395630e-01 -2.646036446094512939e-01 2.356107383966445923e-01 -1.138558834791183472e-01 1.879944652318954468e-01 3.424689348321408033e-04 2.970676124095916748e-01 -1.369075104594230652e-02 1.883991062641143799e-01 -1.272184960544109344e-02 -3.302750587463378906e-01
5.941731855273246765e-02 -2.950779199600219727e-01 2.070291042327880859e-01 2.860173769295215607e-02 5.920994654297828674e-02 -6.155470386147499084e-02 -8.027636259794235229e-02 7.850698381662368774e-02 6.647190451622009277e-02 5.722500756382942200e-02 -2.751017212867736816e-01 1.907125860452651978e-01 -6.093565002083778381e-02 7.361264526844024658e-02 1.442049443721771240e-01 -2.088511437177658081e-01 -1.661210954189300537e-01 2.230976670980453491e-01 2.919488549232482910e-01 3.364864289760589600e-01 -1.663490831851959229e-01 -3.804637119174003601e-02 -3.272335231304168701e-02 2.958774864673614502e-01 4.662672057747840881e-02 1.564077883958816528e-01 -1.747973114252090454e-01 2.277982532978057861e-01 -2.092835754156112671e-01 1.112608686089515686e-01 -1.438773274421691895e-01 -2.701908648014068604e-01
-2.254038900136947632e-01 1.559060215950012207e-01 1.487098634243011475e-01 -7.864814996719360352e-02 -1.024315282702445984e-01 5.694564897567033768e-03 -6.563241034746170044e-02 -2.392942905426025391e-01 3.245311975479125977e-01 2.487653940916061401e-01 -1.004474163055419922e-01 -1.660832613706588745e-01 1.466531157493591309e-01 2.349679321050643921e-01 1.837748587131500244e-01 -1.235315948724746704e-01 1.055467501282691956e-01 -1.108610704541206360e-01 2.239534556865692139e-01 8.392303250730037689e-03 2.665696665644645691e-02 1.228686142712831497e-02 -1.877398975193500519e-02 1.850634664297103882e-01 -6.368613988161087036e-02 -9.500306844711303711e-02 -6.021525710821151733e-02 4.501139223575592041e-01 8.900222182273864746e-02 3.579559326171875000e-01 -1.241491511464118958e-01 -1.181896403431892395e-01
-2.208562195301055908e-01 6.437291949987411499e-02 -3.290196880698204041e-02 -7.288821041584014893e-02 8.952683955430984497e-02 6.797809153795242310e-02 4.379103332757949829e-02 8.396919071674346924e-02 1.772786229848861694e-01 -5.942151322960853577e-02 -1.543577611446380615e-01 -3.406812250614166260e-01 6.280153244733810425e-02 2.146583348512649536e-01 3.508013188838958740e-01 2.257723547518253326e-02 -3.982577100396156311e-02 9.208606183528900146e-02 2.715497910976409912e-01 -5.400497466325759888e-02 9.843985550105571747e-03 -3.233915567398071289e-02 4.133913666009902954e-02 2.658295631408691406e-01 -1.195774897933006287e-01 -2.871351838111877441e-01 -3.992741107940673828e-01 7.599091529846191406e-02 8.416685275733470917e-03 2.454537153244018555e-01 -1.565639972686767578e-01 -2.522446513175964355e-01
-9.225314855575561523e-02 -2.656458131968975067e-02 5.135262608528137207e-01 6.294766813516616821e-02 -8.209723979234695435e-02 9.585127234458923340e-02 9.305709600448608398e-02 -2.305471003055572510e-01 3.895147889852523804e-02 -9.889533370733261108e-02 -3.213463723659515381e-01 -1.516485810279846191e-01 7.160837948322296143e-02 1.585956662893295288e-01 1.793309748172760010e-01 -1.747519671916961670e-01 2.633519098162651062e-02 2.461912482976913452e-01 1.872319430112838745e-01 2.981428802013397217e-01 -2.733338773250579834e-01 2.057278752326965332e-01 -5.133730545639991760e-02 8.452674001455307007e-02 6.545466929674148560e-02 9.971569478511810303e-02 -1.176538914442062378e-01 1.041750311851501465e-01 -9.139739722013473511e-02 6.851659156382083893e-03 2.352698743343353271e-01 -9.876282885670661926e-03
-1.683773547410964966e-01 -4.223124310374259949e-02 2.839586138725280762e-01 6.753219664096832275e-02 1.373091191053390503e-01 -1.675604097545146942e-02 1.807448863983154297e-01 -1.036239191889762878e-01 2.276136279106140137e-01 -2.064142525196075439e-01 -3.840146660804748535e-01 -7.382994890213012695e-02 -1.919177323579788208e-01 2.122559100389480591e-01 -4.420139640569686890e-02 -1.922614127397537231e-01 2.295530587434768677e-02 2.439692765474319458e-01 2.131216228008270264e-01 -4.163617640733718872e-02 -3.524422049522399902e-01 -3.001123853027820587e-02 -1.157338544726371765e-01 1.603815853595733643e-01 1.037750020623207092e-02 1.715992987155914307e-01 -1.547252088785171509e-01 1.061592176556587219e-01 6.837245076894760132e-02 4.269863665103912354e-02 8.720748871564865112e-02 -3.220144808292388916e-01
-2.408807873725891113e-01 -1.550247073173522949e-01 3.590457737445831299e-01 -5.638945475220680237e-02 1.085563674569129944e-01 -4.880760237574577332e-02 -3.346833586692810059e-02 7.872492820024490356e-02 2.247065305709838867e-02 2.706787288188934326e-01 1.048503667116165161e-01 6.176982447504997253e-02 3.355611562728881836e-01 3.220699429512023926e-01 -8.735195547342300415e-02 -3.928646817803382874e-02 -1.469178646802902222e-01 -7.420448958873748779e-02 1.765032410621643066e-01 -1.292427331209182739e-01 1.903077363967895508e-01 -9.808045811951160431e-03 -4.730140417814254761e-02 1.589740216732025146e-01 -2.534343898296356201e-01 8.815304189920425415e-02 -3.853927552700042725e-01 2.145816683769226074e-01 9.306100010871887207e-02 9.124258905649185181e-02 1.404687464237213135e-01 -9.065932035446166992e-02
-1.946820765733718872e-01 2.658131718635559082e-01 1.193016618490219116e-01 -2.234894782304763794e-01 -2.058549970388412476e-01 2.566540054976940155e-02 -7.894757390022277832e-02 -2.672370374202728271e-01 1.957923173904418945e-01 2.902085781097412109e-01 -8.489235490560531616e-02 -1.696321070194244385e-01 -5.299631971865892410e-03 2.253809571266174316e-01 1.463126689195632935e-01 -1.329237073659896851e-01 6.690197438001632690e-02 -6.246544420719146729e-02 2.931571900844573975e-01 -3.881273046135902405e-02 -8.332441747188568115e-02 -3.476439416408538818e-02 -9.846125543117523193e-02 2.855029106140136719e-01 6.452825386077165604e-03 -1.309215724468231201e-01 -1.367909461259841919e-01 3.597988188266754150e-01 -1.488399505615234375e-02 2.996913194656372070e-01 -8.356202393770217896e-02 -2.426316030323505402e-02
1.491781417280435562e-02 -7.641908526420593262e-02 5.386334285140037537e-02 2.748040258884429932e-01 1.241906210780143738e-01 2.652988731861114502e-01 1.285967081785202026e-01 -3.294745683670043945e-01 -5.347311869263648987e-02 1.796650141477584839e-01 1.275620311498641968e-01 -1.472015678882598877e-01 8.980785310268402100e-02 -1.357586234807968140e-01 -4.113822802901268005e-02 7.082294672727584839e-02 -2.585823535919189453e-01 -3.037117049098014832e-02 1.213169842958450317e-01 2.400525510311126709e-01 -1.156125776469707489e-02 -3.026195615530014038e-02 -2.627527713775634766e-01 4.630440175533294678e-01 -8.244809508323669434e-02 1.226338818669319153e-01 -1.378137320280075073e-01 2.772691845893859863e-01 -2.872523618862032890e-03 -5.679031088948249817e-02 4.423899576067924500e-02 -2.254147231578826904e-01
-2.575800716876983643e-01 1.396202743053436279e-01 3.266568481922149658e-01 -2.264679670333862305e-01 -1.720188856124877930e-01 -1.359740197658538818e-01 -9.406959265470504761e-02 -2.979734539985656738e-01 -7.658486068248748779e-02 -1.082937717437744141e-01 2.802840061485767365e-02 -1.126277893781661987e-01 1.307187676429748535e-01 2.213533967733383179e-01 1.836311817169189453e-02 -6.104386225342750549e-02 -2.632075222209095955e-03 3.301199078559875488e-01 2.847614884376525879e-01 -6.741470843553543091e-02 -3.943119198083877563e-02 -1.703895777463912964e-01 -2.451447844505310059e-01 3.572078347206115723e-01 -1.765535213053226471e-02 2.097231149673461914e-01 -6.258296966552734375e-02 3.596410155296325684e-02 -2.847656421363353729e-02 1.422924995422363281e-01 7.820961996912956238e-03 -1.603505313396453857e-01
-1.651211231946945190e-01 5.127647146582603455e-02 1.353149265050888062e-01 3.523946553468704224e-02 1.842460185289382935e-01 5.078259110450744629e-02 2.864155471324920654e-01 -2.816875576972961426e-01 7.751958817243576050e-02 -1.054340526461601257e-01 2.528645657002925873e-02 -1.621362715959548950e-01 -7.778033614158630371e-02 -6.739244610071182251e-02 1.369922906160354614e-01 1.001402959227561951e-01 -2.069873660802841187e-01 5.236291885375976562e-02 2.227345854043960571e-01 -4.137146845459938049e-02 -2.170690707862377167e-02 -1.362801529467105865e-03 4.981933534145355225e-02 2.970186471939086914e-01 -9.277337044477462769e-02 1.755083948373794556e-01 7.454708218574523926e-02 3.335427641868591309e-01 -2.473722845315933228e-01 4.456602931022644043e-01 -3.451914712786674500e-02 -2.528004050254821777e-01
-2.359946817159652710e-01 -1.363658607006072998e-01 3.303686976432800293e-01 -6.180337443947792053e-02 9.252073615789413452e-02 3.360037803649902344e-01 -3.534961491823196411e-02 -2.015436068177223206e-02 2.688033878803253174e-01 1.630632877349853516e-01 -2.405971884727478027e-01 -3.534804284572601318e-02 -3.787692263722419739e-02 1.248182281851768494e-01 1.192884072661399841e-01 -1.288117915391921997e-01 -2.091129571199417114e-01 2.209924608469009399e-01 2.200222015380859375e-01 1.838714331388473511e-01 1.221102923154830933e-01 3.333141207695007324e-01 -9.707509726285934448e-02 3.326166570186614990e-01 5.356736481189727783e-02 9.947497397661209106e-02 -4.697105288505554199e-02 8.617974072694778442e-02 5.338786914944648743e-02 -1.113985627889633179e-01 1.033446341753005981e-01 -1.209407597780227661e-01
9.676150232553482056e-02 1.457168161869049072e-01 4.341040849685668945e-01 4.762640595436096191e-02 2.152624279260635376e-01 4.825769737362861633e-02 2.220180779695510864e-01 -4.275611639022827148e-01 6.838169693946838379e-02 1.081897616386413574e-01 -1.871508732438087463e-02 1.055015698075294495e-01 -3.385126218199729919e-02 6.912611424922943115e-02 1.214300096035003662e-01 -1.985803991556167603e-02 -2.794082509353756905e-03 -9.239676594734191895e-02 -7.701688259840011597e-02 9.514342248439788818e-02 -4.572295770049095154e-02 1.237459480762481689e-01 -2.147515267133712769e-01 7.086304575204849243e-02 -2.614380121231079102e-01 -5.398658569902181625e-03 -5.217117816209793091e-02 4.149944782257080078e-01 3.238628059625625610e-02 2.938297390937805176e-01 -6.203971803188323975e-02 -1.495618820190429688e-01
-1.806704849004745483e-01 4.575229436159133911e-02 2.437902390956878662e-01 -5.089301243424415588e-02 6.434702873229980469e-02 -1.910603642463684082e-01 -8.705798536539077759e-02 -2.040752619504928589e-01 1.849968582391738892e-01 1.058566719293594360e-01 2.517758309841156006e-01 -2.283921390771865845e-01 1.151954904198646545e-01 -2.586694434285163879e-02 2.446994334459304810e-01 -3.846077620983123779e-01 -3.670119941234588623e-01 -1.065418943762779236e-01 8.963721990585327148e-02 9.721223264932632446e-02 -6.777726858854293823e-02 -7.457509636878967285e-02 -2.072955220937728882e-01 9.783425927162170410e-02 -2.077790796756744385e-01 5.293150991201400757e-02 -1.058086231350898743e-01 2.545402348041534424e-01 -1.181772425770759583e-01 1.602267771959304810e-01 1.682848185300827026e-01 -1.204016506671905518e-01
7.240050286054611206e-02 1.893053054809570312e-01 1.196376383304595947e-01 3.845188394188880920e-02 3.031661510467529297e-01 2.320414781570434570e-01 1.821956187486648560e-01 -4.067473411560058594e-01 -2.467656433582305908e-01 -1.609444767236709595e-01 -8.975474536418914795e-02 -1.626389622688293457e-01 1.524517834186553955e-01 8.627884089946746826e-03 4.750692285597324371e-03 1.906642690300941467e-02 -1.751912832260131836e-01 1.101134568452835083e-01 2.392753660678863525e-01 2.801621556282043457e-01 -8.652780205011367798e-02 1.457544863224029541e-01 -1.848594099283218384e-01 2.192220687866210938e-01 1.091021299362182617e-02 9.496034681797027588e-02 -1.626016944646835327e-01 3.302941620349884033e-01 -5.745628848671913147e-02 4.917033389210700989e-02 4.896186757832765579e-03 -1.174579486250877380e-01
-3.238807916641235352e-01 -2.085343748331069946e-02 5.061066150665283203e-02 -1.047081127762794495e-02 5.441727861762046814e-02 1.018160283565521240e-01 5.187993124127388000e-02 -6.287145428359508514e-03 2.771520614624023438e-01 1.310124844312667847e-01 -1.826848387718200684e-01 1.668500527739524841e-02 6.144832074642181396e-02 2.768494188785552979e-01 1.444041430950164795e-01 -1.482260525226593018e-01 -1.010456904768943787e-01 4.949450865387916565e-02 2.378567010164260864e-01 7.004469633102416992e-02 -1.157130897045135498e-01 2.856873571872711182e-01 7.912117987871170044e-02 6.278934478759765625e-01 4.504121840000152588e-02 1.318985372781753540e-01 -1.216997876763343811e-01 1.384065598249435425e-01 -1.109236851334571838e-02 1.886331476271152496e-03 3.921569883823394775e-02 1.858298294246196747e-02
-2.319430746138095856e-02 2.010025978088378906e-01 9.968115389347076416e-02 -1.692711412906646729e-01 -9.303953498601913452e-02 6.792144477367401123e-02 -1.123615577816963196e-01 -2.396871000528335571e-01 3.227984905242919922e-01 2.655693590641021729e-01 -9.718032181262969971e-02 -2.922937572002410889e-01 7.583144120872020721e-03 2.522045373916625977e-01 1.106933653354644775e-01 -1.387535780668258667e-01 5.316955968737602234e-02 -1.476448923349380493e-01 3.182220160961151123e-01 -5.158280208706855774e-02 6.211604177951812744e-02 3.530064225196838379e-02 -1.348936110734939575e-01 2.115330696105957031e-01 -7.175908423960208893e-03 -1.460038721561431885e-01 -2.017426341772079468e-01 2.921473383903503418e-01 -9.388890117406845093e-03 3.442241251468658447e-01 4.768550768494606018e-02 -8.648785203695297241e-02
-2.664076685905456543e-01 -3.441381826996803284e-02 -4.841832444071769714e-03 7.734730839729309082e-02 9.150440245866775513e-02 1.368162631988525391e-01 8.580359816551208496e-02 -1.586000062525272369e-02 2.696021795272827148e-01 1.981800347566604614e-01 -3.721856698393821716e-02 8.197066932916641235e-02 7.013130187988281250e-02 3.594241440296173096e-01 1.687986105680465698e-01 -6.265600770711898804e-02 -1.567872017621994019e-01 1.178589165210723877e-01 1.781882643699645996e-01 1.751436144113540649e-01 -8.594775944948196411e-02 3.192525207996368408e-01 7.348836958408355713e-02 4.352083802223205566e-01 2.729950845241546631e-01 1.464986801147460938e-01 -2.361344844102859497e-01 3.506609797477722168e-02 -8.755133301019668579e-02 2.948429808020591736e-02 2.252710750326514244e-03 -1.844208389520645142e-01
-1.491713374853134155e-01 -1.625423878431320190e-01 2.817012369632720947e-01 8.147031813859939575e-02 -6.923162937164306641e-02 1.158260330557823181e-01 1.469483524560928345e-01 -1.016965433955192566e-01 2.667920589447021484e-01 -2.848695218563079834e-02 -1.843742728233337402e-01 -2.526316344738006592e-01 -1.259831190109252930e-01 5.054406821727752686e-02 8.336571604013442993e-02 -2.446971237659454346e-01 -2.219651490449905396e-01 1.746627241373062134e-01 1.101358979940414429e-01 1.962328106164932251e-01 -4.958893731236457825e-02 2.586849927902221680e-01 -1.719793826341629028e-01 1.294700801372528076e-01 -3.467514514923095703e-01 1.638567447662353516e-01 -1.166568920016288757e-01 2.938045561313629150e-01 -2.478586584329605103e-01 -6.205068901181221008e-03 -7.344367355108261108e-02 -1.095160469412803650e-02
-4.242538288235664368e-02 -2.041092813014984131e-01 2.119059115648269653e-01 -3.804422169923782349e-02 -5.141829699277877808e-02 -2.698754668235778809e-01 8.753358572721481323e-02 -3.552242517471313477e-01 1.961330883204936981e-02 3.730900213122367859e-02 1.729539632797241211e-01 6.908143311738967896e-02 -1.164068356156349182e-01 4.688400402665138245e-02 6.060295179486274719e-02 -2.102843970060348511e-01 -3.233316540718078613e-02 3.276786953210830688e-02 9.069815278053283691e-02 -8.939092047512531281e-03 -2.376863062381744385e-01 1.008119657635688782e-01 -2.633531391620635986e-01 3.053111732006072998e-01 8.068712800741195679e-02 1.494369357824325562e-01 -1.985339969396591187e-01 2.515726983547210693e-01 -3.707116842269897461e-01 9.233538061380386353e-02 -2.376098632812500000e-01 -1.647774130105972290e-01
-1.043828874826431274e-01 1.521676182746887207e-01 4.121984168887138367e-02 1.885085552930831909e-01 1.453440338373184204e-01 -1.381596922874450684e-01 2.728449702262878418e-01 -3.028137087821960449e-01 2.504650950431823730e-01 2.626741863787174225e-02 -1.709631033008918166e-04 -2.525730133056640625e-01 -5.558238551020622253e-02 -1.417464762926101685e-01 1.950751990079879761e-01 -2.505115270614624023e-01 -3.655805066227912903e-02 3.159699728712439537e-03 1.670092940330505371e-01 1.513837277889251709e-01 -7.461296021938323975e-02 1.308958083391189575e-01 -1.406007409095764160e-01 1.886715292930603027e-01 1.993978172540664673e-01 -2.085855929180979729e-03 -1.405863277614116669e-02 2.886084318161010742e-01 -3.383532464504241943e-01 2.616271078586578369e-01 1.272959411144256592e-01 1.361592411994934082e-01
-1.693368256092071533e-01 -8.514524996280670166e-02 1.381213068962097168e-01 -1.900542378425598145e-01 1.287049502134323120e-01 1.406372040510177612e-01 -2.733833193778991699e-01 -1.680305451154708862e-01 -1.460469663143157959e-01 2.003383636474609375e-01 1.017254665493965149e-01 -1.980687677860260010e-01 1.227503716945648193e-01 1.389641314744949341e-01 5.361692234873771667e-02 -1.459681987762451172e-02 -9.039046615362167358e-02 7.199877500534057617e-02 -1.409307569265365601e-01 -2.164645045995712280e-01 5.088397860527038574e-02 2.454328685998916626e-01 1.423388253897428513e-02 2.478556334972381592e-01 2.051041275262832642e-02 3.321169316768646240e-02 -4.590529799461364746e-01 2.954321503639221191e-01 -3.082840442657470703e-01 6.712849717587232590e-03 1.467566341161727905e-01 -1.898928359150886536e-02
-2.244424670934677124e-01 1.093754172325134277e-01 1.994508504867553711e-01 -1.903571337461471558e-01 -1.556857079267501831e-01 1.156277507543563843e-01 -8.502890355885028839e-03 -2.217269241809844971e-01 2.886845469474792480e-01 3.045902550220489502e-01 -1.410561352968215942e-01 -2.506263256072998047e-01 1.456853840500116348e-02 8.404985070228576660e-02 2.599066197872161865e-01 -5.447952076792716980e-02 1.536416262388229370e-01 1.828764448873698711e-03 2.762613892555236816e-01 -1.279463469982147217e-01 1.022509112954139709e-02 1.814000867307186127e-02 -3.072825632989406586e-02 1.007887497544288635e-01 -2.647897414863109589e-02 -1.302256435155868530e-01 -1.580521017313003540e-01 3.942181169986724854e-01 -1.089682057499885559e-02 2.894898355007171631e-01 -1.675957888364791870e-01 -1.694569736719131470e-02
-6.065756082534790039e-02 -2.173485606908798218e-01 -2.595214545726776123e-02 -9.245119057595729828e-03 3.546261787414550781e-01 7.739332318305969238e-02 1.073778122663497925e-01 -2.783198654651641846e-01 5.460807681083679199e-02 -5.380049813538789749e-03 -7.478146255016326904e-02 1.104964874684810638e-02 -5.310886535880854353e-06 -2.512178197503089905e-02 1.965668350458145142e-01 1.334272674284875393e-03 2.116640284657478333e-02 5.624087154865264893e-02 8.291961252689361572e-02 -7.069204747676849365e-02 -1.089958697557449341e-01 -1.171224843710660934e-02 -3.321545124053955078e-01 3.196797668933868408e-01 -5.882988870143890381e-02 1.668982505798339844e-01 -8.003005385398864746e-02 3.462492227554321289e-01 -3.565908968448638916e-01 3.580724000930786133e-01 8.395231328904628754e-03 -1.628108620643615723e-01
-1.533946096897125244e-01 2.374893128871917725e-01 1.722089797258377075e-01 -1.840931773185729980e-01 -1.842154711484909058e-01 1.173924561589956284e-02 -1.212725788354873657e-01 -2.527464926242828369e-01 3.083881735801696777e-01 2.681720256805419922e-01 -9.428266435861587524e-02 -2.695822119712829590e-01 -7.053571939468383789e-02 1.751678138971328735e-01 1.339308768510818481e-01 5.018893256783485413e-02 9.777613729238510132e-02 -8.512382395565509796e-03 2.780136466026306152e-01 -9.245772659778594971e-02 -3.159191086888313293e-02 -1.599988341331481934e-02 -4.407712817192077637e-02 2.705126702785491943e-01 -5.470341071486473083e-02 -1.392424702644348145e-01 -2.831267775036394596e-04 3.834942281246185303e-01 -5.295989289879798889e-02 2.711449265480041504e-01 -9.739471226930618286e-02 -1.098073422908782959e-01
-5.848298221826553345e-02 -2.751158177852630615e-01 2.736776471138000488e-01 -9.725374728441238403e-02 4.000831395387649536e-02 1.724468171596527100e-01 -1.818187087774276733e-01 -4.689040184020996094e-01 -1.077346131205558777e-01 7.243679463863372803e-02 -2.119138538837432861e-01 6.597295403480529785e-02 -2.517806291580200195e-01 1.121793985366821289e-01 3.444214165210723877e-02 -1.222165003418922424e-01 -2.403666824102401733e-01 -7.778225094079971313e-02 9.686728566884994507e-02 2.093800902366638184e-01 -3.249553963541984558e-02 3.055924475193023682e-01 -4.898710176348686218e-02 1.630066484212875366e-01 -2.266202680766582489e-02 -8.324873447418212891e-02 -8.472171425819396973e-02 2.807726860046386719e-01 3.953780606389045715e-02 -5.775496736168861389e-02 -2.212445288896560669e-01 7.927814126014709473e-02
-3.611429035663604736e-02 -9.394595772027969360e-02 2.987202703952789307e-01 -7.102762162685394287e-02 1.162896677851676941e-01 -9.532264620065689087e-02 7.446496188640594482e-02 -5.490257218480110168e-02 -2.379601150751113892e-01 -6.313307583332061768e-02 -1.303464323282241821e-01 9.366300702095031738e-02 -2.451017946004867554e-01 2.186924666166305542e-01 2.888293564319610596e-01 -2.698942124843597412e-01 -1.020849868655204773e-01 1.621481925249099731e-01 2.978845238685607910e-01 9.141391515731811523e-02 -2.019775565713644028e-03 1.528859585523605347e-01 5.011010915040969849e-02 4.348007440567016602e-01 1.179601475596427917e-01 8.844780176877975464e-02 8.449920453131198883e-03 3.126971423625946045e-01 -1.255381256341934204e-01 -7.065769284963607788e-02 3.189549967646598816e-02 -1.541996151208877563e-01
5.424354970455169678e-02 1.903047785162925720e-02 2.302595078945159912e-01 -4.028679803013801575e-02 1.337990257889032364e-02 6.037133559584617615e-02 2.886893153190612793e-01 -2.954629659652709961e-01 4.523213207721710205e-02 1.564525961875915527e-01 9.777903556823730469e-03 5.580983683466911316e-02 -2.199649363756179810e-01 2.926245629787445068e-01 1.431966423988342285e-01 -7.630627602338790894e-02 -1.532395544927567244e-04 -1.145460084080696106e-01 1.648548692464828491e-01 1.076422780752182007e-01 4.947889596223831177e-03 5.752927437424659729e-02 -1.544658243656158447e-01 1.347920149564743042e-01 -2.774703204631805420e-01 2.298773080110549927e-01 -1.401426345109939575e-01 1.996134519577026367e-01 -1.675509661436080933e-01 4.206952452659606934e-01 -2.103913724422454834e-01 -2.040235251188278198e-01
-2.966255247592926025e-01 4.773214086890220642e-02 3.996058702468872070e-01 -2.162882685661315918e-02 3.144713342189788818e-01 1.061541512608528137e-01 7.662971317768096924e-02 -1.579694002866744995e-01 8.667650073766708374e-02 -3.119556047022342682e-02 4.230019822716712952e-02 1.396871954202651978e-01 -1.980491727590560913e-01 1.035491079092025757e-01 -2.634473890066146851e-02 -1.201179921627044678e-01 -2.867157161235809326e-01 -1.883394420146942139e-01 -5.920827761292457581e-02 7.711254805326461792e-02 -1.046272516250610352e-01 -9.676495194435119629e-02 -1.273473054170608521e-01 7.763557881116867065e-02 -1.589820683002471924e-01 3.350105881690979004e-01 -2.391091287136077881e-01 7.715612649917602539e-02 -2.691902816295623779e-01 2.334026098251342773e-01 5.801556631922721863e-02 -1.145189702510833740e-01
-6.292915344238281250e-02 9.214071184396743774e-02 2.895438671112060547e-01 -1.536170542240142822e-01 3.971673175692558289e-02 5.845377594232559204e-02 -2.561345100402832031e-01 -3.819047659635543823e-02 1.721794754266738892e-01 3.070567036047577858e-03 -3.518993034958839417e-02 -1.141964793205261230e-01 -6.360082328319549561e-02 7.809069007635116577e-02 1.478995978832244873e-01 -2.359565496444702148e-01 4.707024618983268738e-02 5.585954338312149048e-02 3.484806716442108154e-01 -2.096744813024997711e-02 -1.089610531926155090e-01 -1.931140273809432983e-01 -5.343171767890453339e-03 1.568699628114700317e-01 -1.078654453158378601e-01 -4.759215191006660461e-02 -4.830057621002197266e-01 3.493239283561706543e-01 2.277796417474746704e-01 2.164636105298995972e-01 -7.363591343164443970e-02 -4.506251588463783264e-02
-9.560075402259826660e-02 1.313357204198837280e-01 1.348728090524673462e-01 1.837991029024124146e-01 8.887308835983276367e-02 -1.991495639085769653e-01 1.084344536066055298e-01 -2.211328297853469849e-01 2.297252416610717773e-01 -2.794844843447208405e-02 -2.318949103355407715e-01 -2.473331056535243988e-02 -3.638369217514991760e-02 -4.619999602437019348e-02 -8.340073376893997192e-02 -7.231957465410232544e-02 1.226456686854362488e-01 3.626635968685150146e-01 3.103204667568206787e-01 6.793326139450073242e-02 1.229600459337234497e-01 2.880647182464599609e-01 -1.575186997652053833e-01 9.540304541587829590e-02 1.866040676832199097e-01 3.879508078098297119e-01 6.659168004989624023e-02 1.473189294338226318e-01 -8.974759280681610107e-02 2.933204174041748047e-01 4.634588956832885742e-02 -5.135672912001609802e-02
-9.245540946722030640e-02 -1.536406576633453369e-01 3.506921529769897461e-01 4.513616114854812622e-02 -1.332725435495376587e-01 2.009916305541992188e-01 1.698215305805206299e-01 -2.411921471357345581e-01 1.012627407908439636e-01 -3.468260914087295532e-02 -1.234177872538566589e-01 -1.335417777299880981e-01 1.174182165414094925e-02 3.137054294347763062e-02 1.987550407648086548e-02 -3.051973581314086914e-01 -6.286071985960006714e-02 1.453378498554229736e-01 -1.115012317895889282e-01 1.935321986675262451e-01 -1.125848963856697083e-01 8.200984448194503784e-02 -2.766471356153488159e-03 2.503526508808135986e-01 -2.368381321430206299e-01 1.006275564432144165e-01 -2.109614014625549316e-01 4.217692911624908447e-01 -2.584229707717895508e-01 1.523521840572357178e-01 1.356419324874877930e-01 6.645166873931884766e-02
-1.512362957000732422e-01 2.225396186113357544e-01 2.598815560340881348e-01 -7.914049178361892700e-02 1.770901978015899658e-01 1.172758415341377258e-01 -1.822416633367538452e-01 -1.700448542833328247e-01 -7.416173350065946579e-03 8.658744394779205322e-02 7.688172627240419388e-03 1.630066707730293274e-02 1.770549416542053223e-01 2.002954781055450439e-01 2.135989628732204437e-02 1.062070950865745544e-01 5.046796053647994995e-02 7.903737574815750122e-02 3.866934478282928467e-01 -1.408775057643651962e-02 -9.358211606740951538e-02 -1.368696838617324829e-01 7.960271090269088745e-02 1.964850127696990967e-01 -2.631723880767822266e-01 -6.138848140835762024e-02 -3.710456490516662598e-01 1.158386394381523132e-01 1.282515525817871094e-01 4.217161238193511963e-01 -6.049960851669311523e-02 -4.946861788630485535e-02
-3.990641832351684570e-01 -8.773314952850341797e-02 2.435487061738967896e-01 -6.554351747035980225e-02 1.545061916112899780e-01 1.484611332416534424e-01 -3.792874887585639954e-02 -5.799464136362075806e-02 1.815726757049560547e-01 -1.900154724717140198e-02 -7.138971239328384399e-02 -3.501161932945251465e-02 -4.275864735245704651e-02 4.313053488731384277e-01 1.257656067609786987e-01 -1.269170939922332764e-01 -1.324961632490158081e-01 7.958353310823440552e-02 1.826296895742416382e-01 1.675432175397872925e-01 -8.122470974922180176e-02 2.815089523792266846e-01 4.960497841238975525e-02 3.866865336894989014e-01 1.467334926128387451e-01 2.649764716625213623e-01 -1.913175284862518311e-01 -3.656109422445297241e-02 4.862032085657119751e-02 3.894980996847152710e-02 3.474113717675209045e-02 -3.713433817028999329e-02
-1.318001002073287964e-01 1.433540582656860352e-01 1.751275360584259033e-01 2.975620329380035400e-02 1.083002761006355286e-01 1.566312611103057861e-01 3.896632492542266846e-01 -2.057267576456069946e-01 1.798889338970184326e-01 -7.888913154602050781e-02 2.251683175563812256e-01 2.790010347962379456e-02 2.875513210892677307e-02 1.031579971313476562e-01 -1.071081031113862991e-02 -6.563699990510940552e-02 -1.087361872196197510e-01 9.232908487319946289e-02 2.303434312343597412e-01 3.443615278229117393e-03 -9.207325428724288940e-02 -7.336828391999006271e-03 -3.495806083083152771e-02 2.852766811847686768e-01 4.972889646887779236e-02 2.590964138507843018e-01 -3.524369746446609497e-02 3.640840947628021240e-01 -1.134978234767913818e-01 4.163626432418823242e-01 -1.857960596680641174e-03 -1.998629719018936157e-01
-1.338846981525421143e-01 4.821692407131195068e-02 2.337062060832977295e-01 -2.671757638454437256e-01 4.884885624051094055e-02 9.569032490253448486e-02 -5.457760021090507507e-02 -4.807586967945098877e-01 -2.588859573006629944e-02 -7.792783528566360474e-02 1.124782115221023560e-01 -1.525742560625076294e-01 1.382856518030166626e-01 -4.280145466327667236e-02 2.535079717636108398e-01 -1.814190670847892761e-02 -8.533678948879241943e-02 -8.950240910053253174e-02 2.318289130926132202e-01 -7.083465158939361572e-02 -1.385628432035446167e-01 -2.551414370536804199e-01 -4.890694841742515564e-02 1.121694594621658325e-01 -1.444479171186685562e-02 2.458164095878601074e-01 -1.605349630117416382e-01 2.973330616950988770e-01 -2.029923796653747559e-01 1.473041772842407227e-01 -1.944136172533035278e-01 -1.761668324470520020e-01
-2.406918853521347046e-01 1.216882616281509399e-01 8.222629129886627197e-02 -7.130774855613708496e-02 1.003645136952400208e-01 6.015256792306900024e-02 -1.694787591695785522e-01 -2.387992143630981445e-01 3.246231675148010254e-01 2.854694128036499023e-01 -2.347296476364135742e-02 -2.440530657768249512e-01 2.145624160766601562e-01 -3.521121665835380554e-02 3.293580412864685059e-01 -1.082942113280296326e-01 1.340247839689254761e-01 -9.338508546352386475e-02 3.577820658683776855e-01 1.280664056539535522e-01 -6.368815898895263672e-02 9.117727726697921753e-02 3.444017842411994934e-02 1.830094605684280396e-01 -2.894327044486999512e-03 -4.060762003064155579e-02 -2.537163794040679932e-01 2.471583038568496704e-01 -1.731505244970321655e-02 2.303461134433746338e-01 -5.261867120862007141e-02 1.104972511529922485e-02
-5.263994634151458740e-02 4.023312777280807495e-02 4.476970136165618896e-01 9.378477931022644043e-02 -8.039081096649169922e-02 5.756955593824386597e-02 1.333501189947128296e-01 -1.774491071701049805e-01 -7.040518522262573242e-02 -1.173293814063072205e-01 -7.793103158473968506e-02 -1.986182630062103271e-01 -9.305087476968765259e-02 -6.314516067504882812e-02 6.270008534193038940e-02 -1.442871894687414169e-02 -6.153076887130737305e-02 -8.790098130702972412e-02 1.710620820522308350e-01 1.455462872982025146e-01 -1.049431860446929932e-01 8.406995236873626709e-02 -2.552514076232910156e-01 2.162759602069854736e-01 -2.455277144908905029e-01 2.649330198764801025e-01 -7.317180931568145752e-02 4.018293023109436035e-01 -3.392616510391235352e-01 1.949971318244934082e-01 -2.718797512352466583e-02 5.639252811670303345e-02
-2.329763323068618774e-01 1.589584164321422577e-02 1.599042117595672607e-01 6.618773192167282104e-02 6.421872228384017944e-02 -1.092714071273803711e-01 2.075902223587036133e-01 -2.770269513130187988e-01 8.747691661119461060e-02 1.976947486400604248e-01 -2.121114432811737061e-01 4.426960647106170654e-02 5.145149305462837219e-02 2.459165081381797791e-02 -7.737411558628082275e-02 -3.353356420993804932e-01 2.826299704611301422e-02 9.677063673734664917e-02 2.138729393482208252e-01 -1.367671638727188110e-01 9.831761568784713745e-02 1.563565433025360107e-01 -3.658682405948638916e-01 1.637999713420867920e-01 -1.312567889690399170e-01 1.916008144617080688e-01 -1.442736089229583740e-01 3.448557257652282715e-01 -3.835766389966011047e-02 -2.265698611736297607e-01 1.404835134744644165e-01 -1.691385060548782349e-01
-1.472083926200866699e-01 1.073335558176040649e-01 1.419800519943237305e-01 -1.507332473993301392e-01 1.758484542369842529e-02 -7.416287809610366821e-02 1.551040410995483398e-01 -4.145729541778564453e-02 -2.008219063282012939e-01 -1.014108420349657536e-03 -8.951301872730255127e-02 1.259115934371948242e-01 -4.819678515195846558e-02 1.198885291814804077e-01 2.441975623369216919e-01 -2.556263804435729980e-01 -2.865085601806640625e-01 2.490680813789367676e-01 3.476463854312896729e-01 -4.596257209777832031e-02 -8.497559279203414917e-02 2.045575380325317383e-01 -1.595045030117034912e-01 1.802957803010940552e-01 1.528811305761337280e-01 -1.536651700735092163e-01 8.806201070547103882e-02 2.375128865242004395e-01 -2.809284627437591553e-01 1.546254009008407593e-01 -1.727633923292160034e-02 -3.131899237632751465e-01
1.794921457767486572e-01 6.552194058895111084e-02 2.699176669120788574e-01 1.641714870929718018e-01 2.003309428691864014e-01 2.895526885986328125e-01 1.001651436090469360e-01 2.213631942868232727e-02 1.623876839876174927e-01 1.463812887668609619e-01 8.060439489781856537e-03 1.871402263641357422e-01 1.591654121875762939e-02 2.167840003967285156e-01 5.908992141485214233e-03 -2.682425379753112793e-01 1.062117516994476318e-01 1.483417022973299026e-02 2.293135523796081543e-01 -2.545056939125061035e-01 2.361707836389541626e-01 1.983230561017990112e-01 -1.055087074637413025e-01 2.643652558326721191e-01 2.013246119022369385e-01 7.619596272706985474e-02 -3.284324109554290771e-01 7.532673329114913940e-02 -1.991858035326004028e-01 1.055522449314594269e-02 -8.085680007934570312e-02 -1.259840428829193115e-01
-3.499796092510223389e-01 1.428573280572891235e-01 5.342643707990646362e-02 8.544023334980010986e-02 -3.539031022228300571e-04 5.484414286911487579e-03 -3.955748677253723145e-02 -2.477569878101348877e-02 1.425464600324630737e-01 3.111679852008819580e-01 1.176307201385498047e-01 -2.438169121742248535e-01 -6.638647615909576416e-02 7.652562111616134644e-02 3.035536110401153564e-01 5.866187810897827148e-02 4.086888208985328674e-02 -1.551861017942428589e-01 2.888833582401275635e-01 8.712952584028244019e-02 1.289806663990020752e-01 1.177186518907546997e-02 1.311338096857070923e-01 1.420931816101074219e-01 -1.258421838283538818e-01 -8.836954832077026367e-02 -3.348848819732666016e-01 3.368487954139709473e-01 -3.342505544424057007e-03 3.440203070640563965e-01 -6.447777617722749710e-03 9.920858591794967651e-02
-1.855250298976898193e-01 2.347613126039505005e-01 2.911332547664642334e-01 -9.668789058923721313e-02 -1.779360324144363403e-01 1.060457229614257812e-01 -1.607374250888824463e-01 -2.164683341979980469e-01 2.370488643646240234e-01 2.097737640142440796e-01 4.514103755354881287e-02 -2.716977894306182861e-01 1.438761055469512939e-01 1.670628339052200317e-01 1.422164142131805420e-01 -7.871666550636291504e-02 9.895778447389602661e-02 -4.097753390669822693e-02 4.107483923435211182e-01 -3.843853995203971863e-02 5.070021376013755798e-02 3.005696088075637817e-02 -4.172067344188690186e-02 1.718342751264572144e-01 -7.968487590551376343e-02 -6.632199883460998535e-02 -1.765124052762985229e-01 3.503094315528869629e-01 -4.344121366739273071e-02 2.395930141210556030e-01 -9.668160229921340942e-02 -2.362712286412715912e-03
-3.008350729942321777e-01 9.396688640117645264e-02 3.084098175168037415e-02 -1.351804435253143311e-01 -1.907426118850708008e-01 3.881109505891799927e-02 -1.075941249728202820e-01 -1.841256767511367798e-01 2.621700763702392578e-01 3.066947460174560547e-01 -9.054257720708847046e-02 -1.187949031591415405e-01 6.371815502643585205e-02 6.402271240949630737e-02 2.179307192564010620e-01 -2.011363394558429718e-02 6.407089531421661377e-02 -4.895647615194320679e-02 2.737646996974945068e-01 -5.018518865108489990e-02 1.196337416768074036e-01 -1.099682133644819260e-02 -1.610036641359329224e-01 2.626810371875762939e-01 5.135394749231636524e-04 -1.440618187189102173e-01 -2.193639129400253296e-01 4.789885878562927246e-01 -4.906424786895513535e-03 2.169995158910751343e-01 -1.312612146139144897e-01 3.069524094462394714e-02
-1.755804121494293213e-01 -1.752671785652637482e-02 2.372471690177917480e-01 -1.143317073583602905e-01 -1.102286800742149353e-01 1.763449907302856445e-01 -5.380354076623916626e-02 -1.733924150466918945e-01 6.602746993303298950e-02 -5.128525570034980774e-02 -1.284924298524856567e-01 -1.449857801198959351e-01 -1.314845215529203415e-02 3.304345905780792236e-01 -1.461913883686065674e-01 -2.087973058223724365e-01 2.078607827425003052e-01 1.387757062911987305e-01 1.491890847682952881e-01 8.040647208690643311e-02 5.640114471316337585e-02 3.248533904552459717e-01 -1.803676635026931763e-01 9.759477525949478149e-02 -1.292333602905273438e-01 2.880366742610931396e-01 -7.155781239271163940e-02 4.447382986545562744e-01 -9.381204098463058472e-02 -3.093593195080757141e-02 -6.683532893657684326e-02 -2.137530148029327393e-01
-1.761469990015029907e-01 2.126459330320358276e-01 8.722027391195297241e-02 1.422798074781894684e-02 -1.333868354558944702e-01 6.757578998804092407e-02 -7.621929049491882324e-02 -2.392307817935943604e-01 2.580066323280334473e-01 2.201128900051116943e-01 -3.258656710386276245e-02 -2.816748023033142090e-01 6.128009781241416931e-02 3.148143589496612549e-01 1.954319775104522705e-01 -1.198926940560340881e-03 6.680541485548019409e-02 -3.420096635818481445e-02 3.268510401248931885e-01 -1.111583113670349121e-01 7.914610207080841064e-02 -5.544857680797576904e-02 2.181131578981876373e-02 2.639729380607604980e-01 -4.268926382064819336e-02 -1.076023727655410767e-01 -8.676957339048385620e-02 4.172711670398712158e-01 2.147761173546314240e-02 2.714295089244842529e-01 -1.093807294964790344e-01 -9.276887029409408569e-02
-1.936770677566528320e-01 1.051228567957878113e-01 3.370992839336395264e-01 -6.963072717189788818e-02 -6.848384439945220947e-02 5.550743639469146729e-02 7.103728502988815308e-02 -3.203236758708953857e-01 5.542776733636856079e-02 -1.252946108579635620e-01 3.386979224160313606e-03 2.403348917141556740e-03 9.311911463737487793e-02 -7.147293537855148315e-02 1.389264315366744995e-01 -1.390909999608993530e-01 -7.067827880382537842e-02 7.228292524814605713e-02 7.860826700925827026e-02 2.816315591335296631e-01 4.245768359396606684e-04 -2.263138890266418457e-01 -1.560974717140197754e-01 3.142686784267425537e-01 -1.308522969484329224e-01 2.270809561014175415e-01 5.587570369243621826e-02 3.690642714500427246e-01 -6.961411982774734497e-02 3.738958239555358887e-01 3.626916930079460144e-02 -1.492354422807693481e-01
-9.958893060684204102e-02 -1.013296693563461304e-01 4.157125949859619141e-02 4.464460536837577820e-02 -4.874581471085548401e-02 1.203689873218536377e-01 3.776262402534484863e-01 -1.742912642657756805e-02 -2.092064470052719116e-01 1.009473353624343872e-01 -1.769687980413436890e-01 4.267413541674613953e-02 -2.357256561517715454e-01 -1.400018227286636829e-03 1.477472931146621704e-01 7.700130343437194824e-02 -9.029708802700042725e-02 2.365685403347015381e-01 2.432887703180313110e-01 7.668492197990417480e-02 9.666047990322113037e-02 2.158034890890121460e-01 -1.245606392621994019e-01 1.491178423166275024e-01 1.370160579681396484e-01 9.622903913259506226e-02 -1.364914625883102417e-01 3.366302549839019775e-01 -3.823166191577911377e-01 6.783563643693923950e-02 -1.582123786211013794e-01 -2.954027354717254639e-01
-2.015598118305206299e-01 1.552865356206893921e-01 1.892886608839035034e-01 -4.201854579150676727e-03 -1.234962604939937592e-02 1.234358474612236023e-01 -1.135563477873802185e-01 -8.121927827596664429e-02 2.404502928256988525e-01 2.389605194330215454e-01 -9.043136984109878540e-02 -1.565365791320800781e-01 1.131548210978507996e-01 1.430101990699768066e-01 6.002911180257797241e-02 -2.426146296784281731e-03 1.762219369411468506e-01 -2.716860175132751465e-01 4.143028557300567627e-01 6.371549516916275024e-02 1.095574572682380676e-01 -2.475745230913162231e-02 5.180466175079345703e-02 2.382135540246963501e-01 -2.201564982533454895e-02 -1.609849482774734497e-01 -9.744381159543991089e-02 4.639579951763153076e-01 4.824038594961166382e-02 2.368430644273757935e-01 -1.330908536911010742e-01 -1.260447129607200623e-02
-2.396178618073463440e-02 2.716924846172332764e-01 2.948164045810699463e-01 -1.749504357576370239e-01 -6.723894178867340088e-02 -7.363128662109375000e-02 -9.037608653306961060e-02 -1.606079041957855225e-01 9.429195523262023926e-02 2.898795902729034424e-01 1.223924756050109863e-02 -3.875556960701942444e-02 1.905413120985031128e-01 1.482377350330352783e-01 1.021954491734504700e-01 -2.132462561130523682e-01 5.561914294958114624e-02 8.862312138080596924e-02 1.874176710844039917e-01 6.245164573192596436e-02 -1.610911190509796143e-01 -9.218363463878631592e-02 -1.264208406209945679e-01 1.779632866382598877e-01 -1.684467345476150513e-01 -1.384013146162033081e-01 -3.135637640953063965e-01 3.489111363887786865e-01 1.691077500581741333e-01 3.193471133708953857e-01 5.799499154090881348e-02 -1.476473063230514526e-01
-9.104742854833602905e-02 2.562917172908782959e-01 2.649219334125518799e-01 -1.741622537374496460e-01 2.758508734405040741e-02 -2.487948350608348846e-02 -1.244568675756454468e-01 -5.281100794672966003e-02 1.468950808048248291e-01 2.796163856983184814e-01 -7.987723499536514282e-02 5.950346123427152634e-03 1.356302052736282349e-01 -1.770997606217861176e-02 1.068671047687530518e-01 -2.459979653358459473e-01 -2.337167412042617798e-02 -1.675527691841125488e-01 3.771126270294189453e-01 -1.178464740514755249e-01 -3.916450589895248413e-02 -1.271755341440439224e-02 3.581520542502403259e-02 1.569731533527374268e-01 4.465272650122642517e-03 1.088159065693616867e-02 -3.627283275127410889e-01 3.356949985027313232e-01 1.329547762870788574e-01 3.492922186851501465e-01 -6.651736795902252197e-02 -9.043020009994506836e-02
2.517271041870117188e-02 2.793500423431396484e-01 2.736424803733825684e-01 -1.224540844559669495e-01 6.186606362462043762e-02 1.194183826446533203e-01 -1.594920009374618530e-01 -1.231091767549514771e-01 -1.497611552476882935e-01 1.231639683246612549e-01 -1.896622478961944580e-01 -1.632602363824844360e-01 1.019988432526588440e-01 1.859735101461410522e-01 1.271984279155731201e-01 -1.892608106136322021e-01 1.631935983896255493e-01 -5.411178572103381157e-04 3.809513449668884277e-01 -1.256646364927291870e-01 -1.065900027751922607e-01 -1.352758426219224930e-02 5.780820548534393311e-02 3.611498475074768066e-01 -1.649436652660369873e-01 -1.012798026204109192e-02 -2.021334916353225708e-01 2.065485417842864990e-01 1.304834336042404175e-01 2.846157550811767578e-01 -7.907212525606155396e-02 -1.660821139812469482e-01
-3.475453853607177734e-01 1.331128552556037903e-02 1.970723271369934082e-01 -1.106929332017898560e-01 1.262706369161605835e-01 5.297548323869705200e-02 -9.115973860025405884e-02 -9.004389494657516479e-02 1.314162611961364746e-01 1.835270375013351440e-01 -1.978356540203094482e-01 -3.860177844762802124e-02 9.662011265754699707e-02 3.638689517974853516e-01 2.021124064922332764e-01 -2.176138907670974731e-01 -5.729327350854873657e-02 1.162815913558006287e-01 1.834571212530136108e-01 1.323057413101196289e-01 -3.381048142910003662e-02 3.432131409645080566e-01 4.240807145833969116e-02 5.020011067390441895e-01 6.131309643387794495e-02 1.357974205166101456e-02 -4.150253161787986755e-02 2.220438793301582336e-03 6.218750402331352234e-02 8.669266849756240845e-02 1.029821410775184631e-01 -5.372858792543411255e-02
-2.290791869163513184e-01 -1.678696870803833008e-01 3.936758935451507568e-01 7.022629678249359131e-02 -3.919591754674911499e-02 2.666153758764266968e-02 -1.523283272981643677e-01 -1.090747267007827759e-01 3.832483896985650063e-03 1.028100610710680485e-03 -1.325219422578811646e-01 -1.251228600740432739e-01 1.604155600070953369e-01 1.763355284929275513e-01 -1.794774085283279419e-02 7.181091606616973877e-02 -1.668102741241455078e-01 -1.768248714506626129e-02 -2.268441021442413330e-01 2.017515338957309723e-02 -1.016343086957931519e-01 2.437603287398815155e-02 -1.411987990140914917e-01 -1.432218998670578003e-01 2.868223786354064941e-01 -1.554008424282073975e-01 -9.392069280147552490e-02 2.775100469589233398e-01 -2.760094702243804932e-01 3.765469789505004883e-01 -5.582088138908147812e-03 -2.914023101329803467e-01
-2.084504067897796631e-01 2.186237871646881104e-01 2.121336311101913452e-01 5.096614360809326172e-02 -1.459430605173110962e-01 3.001374937593936920e-02 -1.026755105704069138e-02 -2.334728389978408813e-01 2.341094017028808594e-01 2.967404723167419434e-01 -1.279862970113754272e-01 -2.501313388347625732e-01 1.489039883017539978e-02 1.494507342576980591e-01 1.396845579147338867e-01 2.399300690740346909e-03 1.247495412826538086e-01 -7.937707006931304932e-02 4.016478657722473145e-01 -1.202299594879150391e-01 5.352556332945823669e-02 -1.123783364892005920e-02 -1.444700807332992554e-01 1.470586657524108887e-01 1.296981703490018845e-02 -1.698912978172302246e-01 -1.434935182332992554e-01 3.485243618488311768e-01 1.171299144625663757e-01 2.979126274585723877e-01 -3.576929494738578796e-02 4.985272884368896484e-02
-6.837508827447891235e-02 -5.871420353651046753e-02 2.402721494436264038e-01 1.704517602920532227e-01 -4.689095914363861084e-02 2.197842597961425781e-01 1.779129495844244957e-03 -1.525662690401077271e-01 1.045430153608322144e-01 1.499147992581129074e-02 -3.279236555099487305e-01 -1.473435759544372559e-01 2.306384406983852386e-02 1.326830238103866577e-01 3.661193884909152985e-03 -2.941163182258605957e-01 2.074715644121170044e-01 -3.120196051895618439e-03 2.190069556236267090e-01 9.013366699218750000e-02 6.989151239395141602e-02 5.497332662343978882e-02 -2.259096875786781311e-02 1.074848622083663940e-01 -2.001391649246215820e-01 6.755057722330093384e-02 -2.499503493309020996e-01 4.721589386463165283e-01 -1.336812078952789307e-01 -3.059349060058593750e-01 -4.725053533911705017e-02 -1.530262529850006104e-01
-4.349394738674163818e-01 1.174622476100921631e-01 3.198463618755340576e-01 -7.873595505952835083e-02 2.399340420961380005e-01 -5.898667871952056885e-02 -2.332173101603984833e-02 -2.214484065771102905e-01 7.786530256271362305e-02 1.221692189574241638e-01 7.788951694965362549e-02 -3.500883579254150391e-01 -3.954899311065673828e-02 -2.268673926591873169e-01 1.682797670364379883e-01 -1.982343643903732300e-01 -1.040667295455932617e-01 1.995133161544799805e-01 2.722646594047546387e-01 -3.651694953441619873e-02 -7.675707340240478516e-02 7.672671228647232056e-03 -1.107056587934494019e-01 1.254084110260009766e-01 -1.203107461333274841e-01 -1.823467612266540527e-01 -7.274718582630157471e-02 2.211560755968093872e-01 9.976810216903686523e-02 -7.718647271394729614e-02 -1.656226441264152527e-02 1.717261075973510742e-01
1.115554273128509521e-01 2.648386545479297638e-02 2.270617783069610596e-01 -1.488852947950363159e-01 9.769742935895919800e-02 2.963352715596556664e-03 2.612718045711517334e-01 -2.362233251333236694e-01 1.778284758329391479e-01 -7.054514135234057903e-04 -1.403545960783958435e-02 -4.388704523444175720e-02 -4.770298674702644348e-02 -1.243997812271118164e-01 3.516320884227752686e-01 -1.290012598037719727e-01 -1.873671114444732666e-01 8.717411756515502930e-02 3.266295194625854492e-01 1.019166335463523865e-01 6.712386384606361389e-03 1.306083202362060547e-01 -1.335904598236083984e-01 3.598800897598266602e-01 3.718430176377296448e-02 3.028861880302429199e-01 -6.891027092933654785e-03 2.150128632783889771e-01 -1.200126782059669495e-01 1.192964017391204834e-01 2.556487172842025757e-02 -3.078896701335906982e-01
-6.169741973280906677e-02 2.104182690382003784e-01 8.610755205154418945e-02 -1.592693030834197998e-01 -8.646254241466522217e-02 4.150933399796485901e-02 -9.695658832788467407e-02 -1.277047395706176758e-01 2.350705564022064209e-01 2.150169312953948975e-01 3.942740615457296371e-03 -1.796238273382186890e-01 6.713285297155380249e-02 1.229347735643386841e-01 1.387261003255844116e-01 -8.450379222631454468e-02 1.394199728965759277e-01 -3.875913843512535095e-02 3.966489136219024658e-01 -1.149036455899477005e-02 1.172230392694473267e-01 6.702685356140136719e-02 -1.265397667884826660e-01 2.913608849048614502e-01 -8.988367766141891479e-02 -9.477451443672180176e-02 -1.820275783538818359e-01 3.815861940383911133e-01 -9.729349054396152496e-03 4.352582395076751709e-01 -1.394699662923812866e-01 -4.596631228923797607e-02
1.433310285210609436e-02 -1.628791689872741699e-01 3.373082578182220459e-01 -1.386978104710578918e-02 1.277546882629394531e-01 -1.212668940424919128e-01 -2.639627642929553986e-02 -2.577886581420898438e-01 -1.309094429016113281e-01 6.081622838973999023e-02 -2.452232092618942261e-01 -2.938558347523212433e-02 1.179997548460960388e-01 9.904184192419052124e-02 -5.292984098196029663e-02 -3.382109850645065308e-02 -2.039661556482315063e-01 -7.599223405122756958e-02 1.579402983188629150e-01 1.829477101564407349e-01 -1.394990831613540649e-01 5.054990053176879883e-01 -1.551046371459960938e-01 -8.928091824054718018e-02 1.782192140817642212e-01 -4.562540352344512939e-02 -3.248202502727508545e-01 2.422124743461608887e-01 3.874871134757995605e-02 2.407647669315338135e-02 -1.894854456186294556e-01 5.282076448202133179e-02
-4.536189511418342590e-02 1.565433591604232788e-01 3.365667760372161865e-01 -5.322329699993133545e-03 1.474968492984771729e-01 2.509564459323883057e-01 2.619893550872802734e-01 -3.848183751106262207e-01 2.127861790359020233e-02 1.462620496749877930e-01 2.070786654949188232e-01 1.416159570217132568e-01 -1.666239947080612183e-01 2.034667581319808960e-01 6.986717879772186279e-02 -9.340702742338180542e-02 -8.617065846920013428e-02 -6.707789003849029541e-02 1.795177161693572998e-01 3.634291142225265503e-02 -6.575560197234153748e-03 2.198946624994277954e-01 -2.500225603580474854e-01 1.280210465192794800e-01 -1.628266721963882446e-01 1.241606622934341431e-01 -5.109183862805366516e-02 2.589055895805358887e-01 -3.532377257943153381e-02 2.706128358840942383e-01 1.114633679389953613e-01 -1.409909129142761230e-01
-1.802747487090528011e-03 -2.006560191512107849e-02 2.979170083999633789e-01 1.983027905225753784e-01 -1.033753156661987305e-02 2.913142740726470947e-01 -2.373784780502319336e-02 -1.978817880153656006e-01 2.856529951095581055e-01 1.852961815893650055e-02 6.062808260321617126e-02 -1.398575603961944580e-01 2.212523818016052246e-01 1.256706714630126953e-01 1.390857845544815063e-01 -1.895425319671630859e-01 2.108641862869262695e-01 2.381373941898345947e-01 1.108037680387496948e-01 4.065382480621337891e-01 -3.900123015046119690e-02 1.428016871213912964e-01 6.405415385961532593e-02 3.052025437355041504e-01 9.729816764593124390e-02 -2.275354601442813873e-02 -1.211181841790676117e-02 1.068686544895172119e-01 3.812161833047866821e-02 8.518765866756439209e-02 4.132967442274093628e-02 -3.029366433620452881e-01
-9.579101204872131348e-02 9.481922537088394165e-02 2.656482160091400146e-01 2.181535400450229645e-02 6.767287105321884155e-02 2.047041207551956177e-01 3.455381840467453003e-02 -4.567444920539855957e-01 1.194120123982429504e-01 8.604867756366729736e-02 5.677129700779914856e-02 1.462257504463195801e-01 -2.017041593790054321e-01 2.515070438385009766e-01 1.987931579351425171e-01 -1.769645512104034424e-02 -1.566394269466400146e-01 -7.151586562395095825e-02 -1.010759826749563217e-02 4.160970076918601990e-02 -1.361302938312292099e-02 2.203173041343688965e-01 -1.207212805747985840e-01 4.437151551246643066e-02 -9.970276057720184326e-02 1.501203626394271851e-01 -1.434587389230728149e-01 3.377196192741394043e-01 -2.193436399102210999e-02 4.165189266204833984e-01 2.530073933303356171e-02 -1.611912399530410767e-01
-2.745279371738433838e-01 6.703592836856842041e-02 5.931584537029266357e-02 -1.789218932390213013e-02 1.621657311916351318e-01 1.246316730976104736e-01 -1.959164626896381378e-02 1.630640774965286255e-01 5.320119485259056091e-02 9.994655102491378784e-02 -9.305028617382049561e-02 -3.002892434597015381e-01 2.836102247238159180e-01 2.464468628168106079e-01 1.509256660938262939e-01 -1.133048236370086670e-01 2.429097741842269897e-01 -1.049564406275749207e-01 1.939963251352310181e-01 6.671678274869918823e-02 5.073262006044387817e-02 2.924522571265697479e-02 1.905372552573680878e-02 3.324378728866577148e-01 1.835595369338989258e-01 -1.273486018180847168e-01 -2.060829997062683105e-01 3.078044056892395020e-01 -1.762467026710510254e-01 3.065634667873382568e-01 2.049676328897476196e-02 1.416158825159072876e-01
-2.836886942386627197e-01 -2.059247791767120361e-01 1.452829390764236450e-01 -7.018180564045906067e-03 -2.159302495419979095e-02 1.143356114625930786e-01 -1.047610267996788025e-01 -2.386885583400726318e-01 7.805075496435165405e-02 8.883786201477050781e-02 1.021796390414237976e-01 1.609262079000473022e-01 -1.595792472362518311e-01 1.919371932744979858e-01 -1.472060978412628174e-01 -1.776041388511657715e-01 6.413950771093368530e-02 9.010881185531616211e-03 1.494359523057937622e-01 3.091803193092346191e-01 -4.669493995606899261e-03 2.356765270233154297e-01 -2.922519445419311523e-01 2.251121103763580322e-01 1.690777987241744995e-01 -9.554316848516464233e-02 -4.548348188400268555e-01 6.741844117641448975e-02 1.358555257320404053e-01 7.004578411579132080e-02 -1.336687058210372925e-01 -6.705356389284133911e-02
-1.762649267911911011e-01 3.015756905078887939e-01 1.803233921527862549e-01 -2.024376951158046722e-02 1.619475334882736206e-01 3.067005425691604614e-02 -1.611276417970657349e-01 -7.557180523872375488e-02 1.212553903460502625e-01 2.684898376464843750e-01 9.804132394492626190e-03 -2.141779661178588867e-01 1.507335901260375977e-01 1.117243692278862000e-01 2.360195666551589966e-01 -5.944182723760604858e-02 6.537042558193206787e-02 -5.374006927013397217e-02 3.614863157272338867e-01 -8.756619691848754883e-02 -1.845278218388557434e-02 1.533109396696090698e-01 -1.400693058967590332e-01 5.713544320315122604e-03 -2.219370603561401367e-01 -1.786379069089889526e-01 -2.132796645164489746e-01 4.302314221858978271e-01 7.522044330835342407e-02 2.105434834957122803e-01 -9.081514179706573486e-02 5.376055836677551270e-03
-1.305420696735382080e-01 -1.356719341129064560e-02 1.489224731922149658e-01 -8.761508390307426453e-03 8.721502125263214111e-02 7.924740761518478394e-02 9.794428944587707520e-02 -2.221848815679550171e-01 5.853477120399475098e-02 -1.459825485944747925e-01 8.639387786388397217e-02 -8.102438598871231079e-02 -1.406610608100891113e-01 -1.657843887805938721e-01 1.933730542659759521e-01 -1.237826980650424957e-02 -4.328566417098045349e-02 -7.157739251852035522e-02 1.218077018857002258e-01 -7.074201107025146484e-02 -9.886661916971206665e-02 -1.442837268114089966e-01 -1.358111202716827393e-01 3.117464184761047363e-01 1.092593520879745483e-01 3.492195904254913330e-01 -1.875733435153961182e-01 3.854184746742248535e-01 -2.842519879341125488e-01 3.790652155876159668e-01 -3.489366173744201660e-02 -2.184035778045654297e-01
-1.184640005230903625e-01 -3.703887462615966797e-01 2.614970505237579346e-01 -2.745019271969795227e-02 3.731178864836692810e-02 -1.093983501195907593e-01 5.022829771041870117e-02 -8.810502290725708008e-02 2.717319428920745850e-01 3.432954251766204834e-01 -2.528071217238903046e-02 -1.351461410522460938e-01 7.973727583885192871e-02 1.209824159741401672e-01 -9.912136942148208618e-02 -1.001512184739112854e-01 7.070152461528778076e-02 -1.224772185087203979e-01 1.254502385854721069e-01 1.998781561851501465e-01 9.313075244426727295e-02 4.883549362421035767e-02 -2.621850967407226562e-01 6.792582571506500244e-02 1.338743269443511963e-01 3.089073002338409424e-01 -3.182621598243713379e-01 2.089947313070297241e-01 -1.596602648496627808e-01 -1.783079206943511963e-01 -1.330906804651021957e-02 -1.693383455276489258e-01
-1.384845525026321411e-01 3.216908127069473267e-02 5.858325958251953125e-02 -3.436689376831054688e-01 1.340425014495849609e-01 1.735675483942031860e-01 1.678467392921447754e-01 -1.041046753525733948e-01 2.789725363254547119e-01 1.469095051288604736e-01 -1.948169618844985962e-01 -2.014170587062835693e-01 6.459875404834747314e-02 1.617478132247924805e-01 2.984406054019927979e-01 -8.825331181287765503e-02 -1.610226333141326904e-01 2.698870003223419189e-01 5.364866927266120911e-02 2.943082749843597412e-01 3.122189640998840332e-01 4.273451492190361023e-02 -1.631865501403808594e-01 1.156535744667053223e-01 1.179951950907707214e-01 1.330480575561523438e-01 -3.789536654949188232e-02 1.553028076887130737e-01 -1.641716063022613525e-01 1.682138890027999878e-01 -1.567380279302597046e-01 3.810608014464378357e-02
-2.728308737277984619e-01 -6.473392248153686523e-02 4.401293098926544189e-01 8.426082879304885864e-02 1.179686263203620911e-01 -1.497329920530319214e-01 -4.379794746637344360e-02 -2.688825726509094238e-01 7.809547334909439087e-02 -3.110110759735107422e-02 -2.397398948669433594e-01 8.009717799723148346e-03 1.677046418190002441e-01 6.527698785066604614e-02 2.236875444650650024e-01 -1.028580665588378906e-01 -8.260255306959152222e-02 1.232294365763664246e-01 8.712314814329147339e-02 1.540627032518386841e-01 -9.997058659791946411e-02 -2.964318394660949707e-01 -3.265410363674163818e-01 3.338602781295776367e-01 -6.008120626211166382e-02 1.982051283121109009e-01 4.364538565278053284e-02 2.190095558762550354e-02 -1.369905173778533936e-01 4.703902453184127808e-02 8.893404155969619751e-02 -9.454578906297683716e-02
-1.808613836765289307e-01 3.107428848743438721e-01 3.755167126655578613e-01 -4.984343051910400391e-02 1.356416288763284683e-02 -1.182601377367973328e-01 4.168509319424629211e-02 -3.182893097400665283e-01 -2.279209531843662262e-02 -8.765796571969985962e-02 -5.911008641123771667e-02 -1.630149595439434052e-02 7.998853176832199097e-02 -7.112461142241954803e-03 2.179648578166961670e-01 -1.294962763786315918e-01 -8.276847004890441895e-02 -5.369095504283905029e-02 1.122088059782981873e-01 1.918226182460784912e-01 -6.053516268730163574e-02 -2.141019105911254883e-01 -2.750287055969238281e-01 3.774147331714630127e-01 -8.914934843778610229e-02 2.394620329141616821e-01 -4.481827467679977417e-02 1.362656801939010620e-01 -1.904724687337875366e-01 1.873109191656112671e-01 1.775093376636505127e-01 -1.089840233325958252e-01
5.395782366394996643e-02 -1.401770561933517456e-01 2.710374295711517334e-01 1.364214867353439331e-01 1.143689900636672974e-01 -1.578568965196609497e-01 -1.448411196470260620e-01 -2.896327376365661621e-01 1.827076524496078491e-01 -5.449349060654640198e-02 1.417092047631740570e-02 -7.852530479431152344e-02 2.514140866696834564e-02 3.167524188756942749e-02 4.315184801816940308e-02 -8.047018945217132568e-02 7.678268849849700928e-02 3.921061754226684570e-01 -5.587457120418548584e-02 1.837463825941085815e-01 1.508548855781555176e-01 2.495660334825515747e-01 2.699388191103935242e-03 1.855206489562988281e-01 2.982738316059112549e-01 1.131865903735160828e-01 5.316072329878807068e-02 3.143380880355834961e-01 -1.914592087268829346e-01 2.958547472953796387e-01 2.116782367229461670e-01 -3.754531964659690857e-02
-3.932216465473175049e-01 1.605900377035140991e-01 3.964269161224365234e-01 1.066287234425544739e-01 9.784919768571853638e-02 3.617116510868072510e-01 1.333270519971847534e-01 8.582204580307006836e-02 -1.470979899168014526e-01 6.114805117249488831e-02 -1.847269237041473389e-01 9.029414504766464233e-02 -9.387192316353321075e-03 -9.799198061227798462e-02 -3.122436627745628357e-02 -1.345403194427490234e-01 -2.809256613254547119e-01 -3.260731324553489685e-02 1.445553451776504517e-01 -1.411987245082855225e-01 -1.135003194212913513e-02 -3.740863129496574402e-02 -1.369659602642059326e-01 2.712754309177398682e-01 -8.881957083940505981e-02 2.740195989608764648e-01 1.011679247021675110e-01 7.389414310455322266e-02 -6.460481788963079453e-03 2.075808644294738770e-01 1.320137083530426025e-01 -1.231569945812225342e-01
-9.199050068855285645e-02 -8.413928002119064331e-02 2.320789843797683716e-01 -2.718178927898406982e-01 -1.616574078798294067e-01 3.458065167069435120e-02 -2.578609883785247803e-01 -3.747058510780334473e-01 -1.090666875243186951e-01 1.051456108689308167e-01 9.601924568414688110e-02 -4.487416893243789673e-02 1.547863334417343140e-01 -4.985770210623741150e-02 3.130994446109980345e-04 -2.605487704277038574e-01 -2.817730605602264404e-01 8.619691431522369385e-02 1.744504421949386597e-01 2.133128046989440918e-02 -1.595212817192077637e-01 3.537134081125259399e-02 -1.988043636083602905e-01 3.151947855949401855e-01 8.790732920169830322e-02 1.267804056406021118e-01 -2.176222205162048340e-01 2.300697118043899536e-01 1.176192685961723328e-01 7.496111840009689331e-02 -6.191447377204895020e-02 -2.516141235828399658e-01
2.929741702973842621e-02 1.111609414219856262e-01 1.115187332034111023e-01 -9.031881392002105713e-02 -6.698053330183029175e-02 1.235383301973342896e-01 -1.941531896591186523e-01 -3.074596226215362549e-01 1.107948739081621170e-02 1.795855313539505005e-01 -2.257465422153472900e-01 -1.065498217940330505e-01 1.627136617898941040e-01 5.211481824517250061e-02 8.717262744903564453e-02 -1.958468407392501831e-01 2.100456040352582932e-03 -3.450253605842590332e-02 3.532849550247192383e-01 -6.516641378402709961e-02 -2.568315863609313965e-01 -3.331479430198669434e-02 1.808362640440464020e-02 2.595266699790954590e-01 -8.362971246242523193e-03 1.520040184259414673e-01 -3.584540784358978271e-01 2.862434685230255127e-01 9.893576800823211670e-02 3.237181603908538818e-01 -1.758905351161956787e-01 -1.603311672806739807e-02
2.251793444156646729e-02 2.811515629291534424e-01 2.557581961154937744e-01 -9.997717291116714478e-02 -1.180266495794057846e-03 2.195891737937927246e-02 -6.162199005484580994e-02 -5.946709215641021729e-02 1.071688458323478699e-01 2.355248481035232544e-01 5.915936082601547241e-02 -1.795080453157424927e-01 1.439714133739471436e-01 -6.326233036816120148e-03 1.484919041395187378e-01 -2.526275217533111572e-01 8.482691645622253418e-02 5.051415786147117615e-02 3.185510635375976562e-01 -7.468809187412261963e-02 -6.614533811807632446e-02 3.232511505484580994e-02 -1.372398994863033295e-02 3.106410205364227295e-01 -1.495169103145599365e-01 7.219528406858444214e-02 -3.174499571323394775e-01 1.476593017578125000e-01 8.543012291193008423e-02 4.317778944969177246e-01 -1.986166238784790039e-01 -1.602259129285812378e-01
-1.916335672140121460e-01 1.134741157293319702e-01 3.833763599395751953e-01 1.475104838609695435e-01 7.469364255666732788e-02 -1.175896972417831421e-01 1.921485960483551025e-01 -1.959388852119445801e-01 1.534239649772644043e-01 -1.893019229173660278e-01 -2.128548361361026764e-02 -4.384028539061546326e-02 -1.489684730768203735e-01 1.040745712816715240e-02 2.834261953830718994e-02 -1.212508380413055420e-01 2.256216555833816528e-01 2.609117329120635986e-01 1.441683471202850342e-01 1.890062689781188965e-01 3.912646323442459106e-02 -8.251886814832687378e-02 -2.410965710878372192e-01 2.913223505020141602e-01 -2.478089779615402222e-01 1.443943567574024200e-02 -1.625685095787048340e-01 2.191353738307952881e-01 -2.072917819023132324e-01 2.078866660594940186e-01 1.912061721086502075e-01 -4.185873270034790039e-02
-2.595894634723663330e-01 1.680680178105831146e-02 2.458748668432235718e-01 -3.654533252120018005e-02 2.264526635408401489e-01 4.421825110912322998e-01 1.773925125598907471e-02 -2.470639795064926147e-01 4.537682607769966125e-02 2.991394512355327606e-02 -8.849814534187316895e-02 1.214363053441047668e-01 1.060654222965240479e-02 3.053340502083301544e-02 1.979683488607406616e-01 -2.068836241960525513e-01 -3.542603552341461182e-02 -3.125130236148834229e-01 -1.434667557477951050e-01 9.271817654371261597e-02 -4.519613459706306458e-02 -7.091155648231506348e-02 -3.400706052780151367e-01 1.457443684339523315e-01 -8.391682803630828857e-02 2.063512504100799561e-01 -1.334795802831649780e-01 1.584090739488601685e-01 -1.421297490596771240e-01 1.963032633066177368e-01 -5.602138116955757141e-02 -1.653576493263244629e-01
-3.513835743069648743e-02 1.055353730916976929e-01 2.190824747085571289e-01 -1.848017722368240356e-01 3.691937029361724854e-01 6.958787888288497925e-02 9.173869341611862183e-02 -2.140418589115142822e-01 2.234252244234085083e-01 -9.864228218793869019e-02 -2.465622685849666595e-02 6.087633967399597168e-02 -1.063354983925819397e-01 -1.010175496339797974e-01 2.894811034202575684e-01 -1.801268896088004112e-03 -2.839327454566955566e-01 8.812204003334045410e-02 2.305536717176437378e-02 1.731133013963699341e-01 8.933479338884353638e-02 1.078393161296844482e-01 -1.546054333448410034e-01 2.218480110168457031e-01 3.510907059535384178e-03 2.217000871896743774e-01 4.373446106910705566e-02 2.982347309589385986e-01 -9.477823227643966675e-02 1.953823417425155640e-01 2.067861519753932953e-02 -3.763082921504974365e-01
-1.752064824104309082e-01 -8.311703056097030640e-02 1.874070614576339722e-01 7.709635049104690552e-02 -3.032578229904174805e-01 -1.185914687812328339e-02 2.152227796614170074e-02 -2.646299302577972412e-01 1.074096858501434326e-01 1.817962527275085449e-01 -3.127398341894149780e-02 -1.708200424909591675e-01 1.615334674715995789e-02 3.565814495086669922e-01 6.054834276437759399e-02 -8.834972232580184937e-02 2.065447568893432617e-01 -3.054618835449218750e-01 4.733709990978240967e-02 -3.301111608743667603e-02 1.316222641617059708e-02 2.284351885318756104e-01 4.268163815140724182e-02 3.395385146141052246e-01 3.451361134648323059e-02 1.137732621282339096e-02 -3.027833104133605957e-01 1.369986385107040405e-01 -2.668336965143680573e-02 3.033688962459564209e-01 9.234103374183177948e-03 -1.781688332557678223e-01
-9.004917927086353302e-03 -4.709136113524436951e-02 3.097517192363739014e-01 -1.341708451509475708e-01 1.028564423322677612e-01 1.347395330667495728e-01 -5.218552052974700928e-02 9.445764590054750443e-04 6.058140844106674194e-02 3.471183180809020996e-01 -7.898868620395660400e-02 5.556575208902359009e-02 8.806499838829040527e-02 2.938214838504791260e-01 -1.339571326971054077e-01 -2.033587843179702759e-01 7.537766546010971069e-02 -3.493113443255424500e-02 3.206716477870941162e-01 1.807289868593215942e-01 -2.075690776109695435e-01 1.792248338460922241e-01 -7.514649629592895508e-02 4.256396591663360596e-01 1.050073355436325073e-01 4.625054541975259781e-03 9.277474018745124340e-04 1.743580698966979980e-01 -1.418713480234146118e-01 -1.171253807842731476e-02 2.968792021274566650e-01 -1.056025326251983643e-01
-3.837459087371826172e-01 -5.365790426731109619e-02 1.626610010862350464e-01 1.503165662288665771e-01 2.241388261318206787e-01 -5.535600334405899048e-02 5.800878629088401794e-02 2.915898524224758148e-02 7.917171716690063477e-02 2.999730706214904785e-01 -1.008088607341051102e-02 -2.113718688488006592e-01 -3.895758837461471558e-02 1.115084588527679443e-01 4.019839763641357422e-01 -7.505198568105697632e-02 -2.949052453041076660e-01 1.556231975555419922e-01 1.425027661025524139e-02 1.240336745977401733e-01 -7.516738027334213257e-02 1.693720370531082153e-01 -2.414062619209289551e-01 1.637033820152282715e-01 1.938437968492507935e-01 2.183741182088851929e-01 -1.135924011468887329e-01 4.326320067048072815e-02 -2.179792076349258423e-01 -6.828460842370986938e-02 1.496718972921371460e-01 -1.661965623497962952e-02
-2.983023524284362793e-01 6.005193665623664856e-02 1.764723658561706543e-01 2.412811368703842163e-01 1.296053826808929443e-01 4.022270068526268005e-02 2.202969789505004883e-01 -3.688151538372039795e-01 2.389885485172271729e-01 7.458128035068511963e-02 8.159373700618743896e-02 -2.018558792769908905e-02 6.590519100427627563e-02 -2.145133465528488159e-01 2.138888835906982422e-01 -1.949643157422542572e-02 1.117424145340919495e-01 8.747494220733642578e-02 -8.328797295689582825e-03 1.596098542213439941e-01 9.054229408502578735e-02 5.023786798119544983e-02 -1.138998791575431824e-01 2.282632738351821899e-01 7.197616249322891235e-02 2.050521522760391235e-01 -4.361578822135925293e-02 2.758572101593017578e-01 -2.939993739128112793e-01 3.104566037654876709e-01 5.744578316807746887e-02 1.265748739242553711e-01
-9.730626642704010010e-02 -2.014328986406326294e-01 2.799828350543975830e-01 -4.064713045954704285e-02 5.785547569394111633e-02 -9.513764828443527222e-02 -7.314500212669372559e-02 -2.414104789495468140e-01 2.015880048274993896e-01 1.984004378318786621e-01 -1.690325736999511719e-01 -2.223612219095230103e-01 -7.217592746019363403e-02 4.492117092013359070e-02 -1.458456814289093018e-01 -1.881091594696044922e-01 -1.514132618904113770e-01 -6.584224849939346313e-02 9.998620301485061646e-02 2.578442692756652832e-01 7.290332764387130737e-02 8.611079305410385132e-02 -1.207547113299369812e-01 1.726790666580200195e-01 1.719004511833190918e-01 2.513768076896667480e-01 -2.406316548585891724e-01 2.262111455202102661e-01 -3.141784369945526123e-01 -1.718975752592086792e-01 2.782018184661865234e-01 -6.038007885217666626e-02
-1.603680849075317383e-01 -2.062777578830718994e-01 3.644490838050842285e-01 1.452721804380416870e-01 2.222153590992093086e-03 -1.281709074974060059e-01 3.884662389755249023e-01 -2.076800763607025146e-01 1.291064023971557617e-01 1.114906817674636841e-01 -5.210754647850990295e-02 -2.406469136476516724e-01 -9.590653330087661743e-02 9.845514595508575439e-02 1.614145189523696899e-01 -1.582115739583969116e-01 8.021556586027145386e-02 1.621993333101272583e-01 8.494552969932556152e-02 2.087872102856636047e-02 -4.076873362064361572e-01 1.120402514934539795e-01 -1.433147639036178589e-01 2.319697663187980652e-02 -5.784339085221290588e-02 5.987419933080673218e-02 -2.948787435889244080e-02 9.715856611728668213e-02 3.025462292134761810e-02 2.482533901929855347e-01 -3.944133967161178589e-02 -2.933563888072967529e-01
-8.893564343452453613e-02 -1.290453523397445679e-01 2.675505876541137695e-01 -1.552356630563735962e-01 3.748821318149566650e-01 6.246523931622505188e-02 -1.646967977285385132e-01 -1.522676944732666016e-01 6.496116518974304199e-02 7.650715857744216919e-02 -1.550786644220352173e-01 -4.029811173677444458e-02 3.067818842828273773e-02 -8.898200094699859619e-02 1.076960843056440353e-02 -1.661846973001956940e-02 4.930336028337478638e-02 -1.243376433849334717e-01 3.594854474067687988e-02 -6.667320430278778076e-02 9.722240269184112549e-02 2.704753577709197998e-01 -2.083645164966583252e-01 3.564080595970153809e-01 -2.274679392576217651e-01 -3.415057435631752014e-02 -4.140451848506927490e-01 -1.547982990741729736e-01 3.992465510964393616e-02 3.082545697689056396e-01 8.278478682041168213e-02 -1.075064465403556824e-01
-3.644230663776397705e-01 9.395834058523178101e-02 3.334307968616485596e-01 8.245022594928741455e-02 3.204189240932464600e-01 -6.529903411865234375e-02 -2.726256549358367920e-01 -8.451203256845474243e-02 2.489319443702697754e-01 4.002932086586952209e-02 7.812709361314773560e-02 -1.287216246128082275e-01 7.233159989118576050e-02 1.053518652915954590e-01 1.432869732379913330e-01 -2.759673297405242920e-01 -4.960439726710319519e-02 1.495361775159835815e-01 4.649538993835449219e-01 3.181884065270423889e-02 -2.499561756849288940e-01 6.802020221948623657e-02 -6.689576432108879089e-03 -4.956910014152526855e-02 1.943446462973952293e-03 -9.033013880252838135e-02 -7.613935321569442749e-02 1.222504973411560059e-01 -5.446174740791320801e-02 8.012740314006805420e-02 5.237450823187828064e-02 8.565989322960376740e-03
-2.272741049528121948e-01 -8.953110873699188232e-02 3.170862495899200439e-01 -3.292722702026367188e-01 1.268581598997116089e-01 2.642780244350433350e-01 2.018979042768478394e-01 4.894986003637313843e-02 3.641472896561026573e-03 6.163469329476356506e-02 2.788749895989894867e-02 -2.610604763031005859e-01 1.023805439472198486e-01 2.882045209407806396e-01 3.735704720020294189e-01 -6.429913919419050217e-03 -7.943509519100189209e-02 1.416746973991394043e-01 2.860419750213623047e-01 3.200054913759231567e-02 2.198071181774139404e-01 7.761633023619651794e-04 -2.022901922464370728e-01 1.758949607610702515e-01 1.364490836858749390e-01 2.567819505929946899e-02 -1.817520856857299805e-01 2.583027072250843048e-02 -3.217118605971336365e-02 6.432250887155532837e-02 9.340910613536834717e-02 -1.055667083710432053e-02
-9.148522466421127319e-02 1.323824226856231689e-01 1.562414020299911499e-01 -1.858630180358886719e-01 -1.467653363943099976e-01 -3.529431670904159546e-02 -2.860326319932937622e-02 -9.378915280103683472e-02 2.972758114337921143e-01 3.586362600326538086e-01 -3.337869420647621155e-02 -1.631436645984649658e-01 -5.404594168066978455e-02 2.169374227523803711e-01 2.672306299209594727e-01 -6.345118582248687744e-02 9.203695505857467651e-02 -1.131316646933555603e-01 3.494128286838531494e-01 -2.278299070894718170e-02 -2.749818190932273865e-02 -7.632610201835632324e-02 -3.722864668816328049e-03 2.726211547851562500e-01 -7.379177957773208618e-02 -1.262101531028747559e-01 -1.557713747024536133e-01 3.893124163150787354e-01 -6.180391088128089905e-02 2.282812148332595825e-01 -1.439166367053985596e-01 -1.181584596633911133e-01
-9.497784078121185303e-03 4.056918621063232422e-02 1.036245375871658325e-01 7.043610513210296631e-02 2.237378060817718506e-01 -4.951842594891786575e-03 1.313141286373138428e-01 -4.444368183612823486e-01 -2.396870218217372894e-02 2.223034054040908813e-01 -7.829443365335464478e-02 6.485843658447265625e-02 -1.764050424098968506e-01 7.697729766368865967e-02 -4.207680467516183853e-03 -1.465767621994018555e-01 1.169898137450218201e-01 1.097159013152122498e-01 1.647119522094726562e-01 -4.927093535661697388e-02 -3.602044582366943359e-01 1.286615878343582153e-01 -1.345248073339462280e-01 2.335554808378219604e-01 5.824399366974830627e-02 1.053732931613922119e-01 3.318523988127708435e-02 2.251351475715637207e-01 -1.920825392007827759e-01 4.648460447788238525e-01 6.139568518847227097e-03 -7.287739217281341553e-02
-4.197812080383300781e-02 2.796737849712371826e-01 2.353600710630416870e-01 -7.598999887704849243e-02 4.029494524002075195e-02 3.917126730084419250e-02 -1.922833323478698730e-01 -2.380440086126327515e-01 2.837805151939392090e-01 2.618177831172943115e-01 -7.270530611276626587e-02 -5.192764103412628174e-02 1.064245849847793579e-01 3.660080209374427795e-02 7.369786500930786133e-02 -2.027103155851364136e-01 1.356041990220546722e-02 1.122474893927574158e-01 4.132499694824218750e-01 3.481562435626983643e-02 1.270300801843404770e-02 -8.285901695489883423e-02 4.760312661528587341e-02 2.537503838539123535e-01 -7.911071181297302246e-02 -8.541586995124816895e-02 -2.709764838218688965e-01 2.112732082605361938e-01 1.796658635139465332e-01 3.417777419090270996e-01 -3.279538080096244812e-02 -7.459817081689834595e-02
-3.352412283420562744e-01 8.172507584095001221e-02 3.663355112075805664e-01 2.443665862083435059e-01 -1.945120394229888916e-01 1.067943647503852844e-01 1.652503013610839844e-01 -2.956602871417999268e-01 1.085259020328521729e-01 -8.062571287155151367e-03 -1.609246730804443359e-01 -2.448237836360931396e-01 -4.757651686668395996e-02 1.696373452432453632e-03 1.677668988704681396e-01 -3.485808894038200378e-02 -1.088101342320442200e-01 3.138207197189331055e-01 2.092081010341644287e-01 4.954544082283973694e-02 -1.400704532861709595e-01 -7.134211808443069458e-02 -3.845784068107604980e-02 1.279397308826446533e-01 -1.679627299308776855e-01 2.175182253122329712e-01 -1.574723273515701294e-01 2.305876910686492920e-01 -1.135768890380859375e-01 -6.277632713317871094e-02 6.453507393598556519e-02 -1.419410407543182373e-01
-1.480428725481033325e-01 -1.764793843030929565e-01 2.238527983427047729e-01 -3.245648741722106934e-01 -8.757431805133819580e-02 -2.051119506359100342e-02 -1.568687558174133301e-01 -1.495221704244613647e-01 1.118683442473411560e-01 2.006831914186477661e-01 4.976728558540344238e-02 -2.565939426422119141e-01 2.034004777669906616e-01 1.103963032364845276e-01 -1.402092128992080688e-01 1.102831438183784485e-01 -9.490839391946792603e-02 1.434130668640136719e-01 1.923268735408782959e-01 1.071734726428985596e-01 -1.426139622926712036e-01 6.326634436845779419e-02 -1.197961941361427307e-01 1.433657407760620117e-01 -2.137365750968456268e-02 2.255325168371200562e-01 -4.617997407913208008e-01 2.142635881900787354e-01 -2.488844655454158783e-02 -1.061509549617767334e-02 4.879371076822280884e-02 -2.811518609523773193e-01
3.118292242288589478e-02 -7.831119745969772339e-02 2.210582047700881958e-01 9.481360763311386108e-02 2.481246888637542725e-01 -1.322542876005172729e-01 1.956333220005035400e-01 -3.000676333904266357e-01 -8.097089827060699463e-03 -4.857797548174858093e-02 -1.394500583410263062e-01 -1.724619120359420776e-01 2.571700327098369598e-02 1.508060842752456665e-01 3.408063948154449463e-01 -1.157777849584817886e-02 -1.854573190212249756e-01 5.269692745059728622e-03 -6.616733968257904053e-02 -1.793863326311111450e-01 -8.473068475723266602e-02 -2.365766316652297974e-01 -1.124999821186065674e-01 2.360040694475173950e-01 1.074507310986518860e-01 1.875971704721450806e-01 -2.168776988983154297e-01 1.745232343673706055e-01 -4.280583858489990234e-01 6.248667091131210327e-02 2.425488457083702087e-02 -1.480738371610641479e-01
-1.732723563909530640e-01 1.473387796431779861e-02 1.973488330841064453e-01 -8.810859173536300659e-02 1.282903552055358887e-01 7.166008651256561279e-02 1.078383550047874451e-01 -5.644272640347480774e-02 8.957443386316299438e-02 1.905355900526046753e-01 -1.485045552253723145e-01 7.397851347923278809e-02 4.937867820262908936e-02 4.007013142108917236e-01 2.456534951925277710e-01 -7.888765633106231689e-02 -1.631183773279190063e-01 -5.184669513255357742e-03 9.587325155735015869e-02 1.157253831624984741e-01 4.371767863631248474e-03 4.587299823760986328e-01 -1.545093208551406860e-01 3.052450120449066162e-01 3.131169974803924561e-01 1.352454125881195068e-01 -2.279456891119480133e-02 9.781043976545333862e-02 1.788552254438400269e-01 2.210564762353897095e-01 1.583739370107650757e-02 3.121580928564071655e-02
4.347479715943336487e-02 9.963607043027877808e-02 3.562820255756378174e-01 -1.110832393169403076e-01 3.616157174110412598e-01 9.001223742961883545e-02 1.882471889257431030e-01 -6.221407279372215271e-02 2.466937899589538574e-01 -1.029708907008171082e-01 1.513164937496185303e-01 -1.667694188654422760e-02 1.600370742380619049e-02 4.883637651801109314e-02 1.835282519459724426e-02 -5.352313071489334106e-02 -2.023129165172576904e-01 1.421814113855361938e-01 3.736964464187622070e-01 2.875575721263885498e-01 1.840548403561115265e-02 1.358282268047332764e-01 1.064396575093269348e-01 1.522890776395797729e-01 9.794592857360839844e-03 3.494384586811065674e-01 7.045062724500894547e-03 1.742583960294723511e-01 -1.250004023313522339e-01 3.151606768369674683e-02 9.021233767271041870e-02 -2.368180900812149048e-01
-2.072047255933284760e-02 -1.366953551769256592e-01 3.921588957309722900e-01 -1.160955056548118591e-03 -7.897584140300750732e-02 6.972444057464599609e-02 -5.941880494356155396e-02 -8.571233600378036499e-03 -2.297555953264236450e-01 8.487773686647415161e-02 -5.072689428925514221e-02 -8.990810066461563110e-02 2.924724295735359192e-02 5.216262862086296082e-02 1.103722900152206421e-01 -9.725633263587951660e-02 -1.162979379296302795e-01 1.342130452394485474e-02 -2.303919792175292969e-01 -1.996654644608497620e-02 -4.418180510401725769e-02 1.455657333135604858e-01 -2.016486078500747681e-01 2.482284754514694214e-01 3.085511028766632080e-01 -2.236081063747406006e-01 -5.120295882225036621e-01 1.763362735509872437e-01 1.416545640677213669e-02 2.363400906324386597e-01 1.457130759954452515e-01 -9.032422304153442383e-02
-1.859791427850723267e-01 -3.346066176891326904e-01 2.821991741657257080e-01 1.581674627959728241e-02 1.776045858860015869e-01 -2.786652743816375732e-01 -6.352841109037399292e-02 -2.969280816614627838e-02 1.258512586355209351e-01 1.690880954265594482e-01 9.129553288221359253e-02 -1.359063535928726196e-01 -2.035010606050491333e-01 2.056096494197845459e-01 1.365797221660614014e-02 -8.345688879489898682e-02 3.293347358703613281e-02 -9.941440820693969727e-02 -1.153080374933779240e-03 -1.020033936947584152e-02 1.949854940176010132e-01 2.787285149097442627e-01 -1.448716372251510620e-01 4.054317176342010498e-01 2.003338783979415894e-01 1.375898253172636032e-02 -1.142093092203140259e-01 2.109184116125106812e-01 -2.187276491895318031e-03 -6.942426413297653198e-02 -1.120017375797033310e-02 -2.870995700359344482e-01
-1.528952568769454956e-01 1.576855778694152832e-01 5.369329452514648438e-02 -1.647551953792572021e-01 -7.291525602340698242e-02 -7.510294765233993530e-02 -7.058472931385040283e-02 -2.657619118690490723e-01 2.931438088417053223e-01 4.227883517742156982e-01 2.625106088817119598e-02 -1.408839374780654907e-01 -1.051457226276397705e-02 1.892059743404388428e-01 1.502242982387542725e-01 -1.018773466348648071e-01 1.772957444190979004e-01 -4.475446417927742004e-02 3.120284378528594971e-01 -1.125664915889501572e-02 1.007934194058179855e-02 -1.250143162906169891e-02 -1.008900851011276245e-01 1.327847391366958618e-01 1.776246540248394012e-02 -1.161292865872383118e-01 -2.183685451745986938e-01 3.960385322570800781e-01 -9.168760478496551514e-02 2.741883099079132080e-01 -1.400285661220550537e-01 2.378312870860099792e-02
9.254517406225204468e-02 6.524738669395446777e-02 4.785502552986145020e-01 -4.390968009829521179e-02 4.260385408997535706e-02 1.446239650249481201e-01 1.171463541686534882e-02 -6.100210547447204590e-02 -7.458236813545227051e-02 2.374379485845565796e-01 3.482714993879199028e-03 2.701656520366668701e-01 -2.777186930179595947e-01 -1.231687813997268677e-01 1.334723234176635742e-01 -1.672126352787017822e-01 -5.815481022000312805e-02 3.403119742870330811e-01 1.429957151412963867e-01 1.020202785730361938e-01 -8.409301936626434326e-02 1.824443191289901733e-01 -1.570984572172164917e-01 1.277192980051040649e-01 9.367476403713226318e-02 2.003495991230010986e-01 3.841670975089073181e-02 2.042067497968673706e-01 -1.203833147883415222e-01 2.817871570587158203e-01 2.784937620162963867e-02 -1.961458474397659302e-01
-4.367009401321411133e-01 9.985246695578098297e-03 3.815657198429107666e-01 2.145252525806427002e-01 -5.656847730278968811e-03 -3.191898390650749207e-02 1.890660822391510010e-01 -3.657921552658081055e-01 2.964580804109573364e-02 6.303025782108306885e-02 -2.136282026767730713e-01 4.740472417324781418e-03 -8.495492488145828247e-02 2.493662945926189423e-02 2.403416186571121216e-01 -9.621562808752059937e-02 -1.687897928059101105e-02 2.913934588432312012e-01 1.302831321954727173e-01 2.818366885185241699e-01 1.572543382644653320e-01 -1.091417223215103149e-01 -2.135557979345321655e-01 6.881899386644363403e-02 -5.034109205007553101e-02 -2.548098005354404449e-02 -9.836668521165847778e-02 9.767507016658782959e-02 2.905184961855411530e-02 -1.082031428813934326e-01 1.137941703200340271e-01 -7.156673818826675415e-02
-2.252706587314605713e-01 1.285170465707778931e-01 3.339891731739044189e-01 2.115251868963241577e-01 6.695248931646347046e-02 -1.179045531898736954e-02 3.507757484912872314e-01 -7.184681016951799393e-03 -8.983989059925079346e-02 -1.411258876323699951e-01 -1.307359635829925537e-01 9.608849138021469116e-02 1.897821575403213501e-02 -6.808833032846450806e-02 2.646795511245727539e-01 -5.930564180016517639e-02 -3.178082173690199852e-03 2.650914490222930908e-01 7.301162928342819214e-02 3.163012564182281494e-01 -1.526934187859296799e-02 1.512611843645572662e-02 -3.681107461452484131e-01 1.396478116512298584e-01 -4.848600924015045166e-02 -6.764941662549972534e-02 -3.213306963443756104e-01 2.391937077045440674e-01 1.470248587429523468e-02 1.270821094512939453e-01 2.334082312881946564e-02 -2.028767392039299011e-02
1.895935088396072388e-02 1.862278431653976440e-01 2.867050468921661377e-01 -8.830699324607849121e-02 1.457514613866806030e-01 1.667336970567703247e-01 1.835606545209884644e-01 -2.674580812454223633e-01 1.450588405132293701e-01 -1.550562232732772827e-01 -2.301651798188686371e-02 -2.162364125251770020e-02 -1.156672090291976929e-02 1.064010709524154663e-01 9.335651993751525879e-02 1.736248284578323364e-01 -3.294126987457275391e-01 -1.054249517619609833e-02 2.615089714527130127e-01 7.194022089242935181e-02 -3.470797836780548096e-02 5.196750536561012268e-02 -9.962617605924606323e-02 1.321361809968948364e-01 8.825297467410564423e-03 2.004387825727462769e-01 -1.283299028873443604e-01 1.124893575906753540e-01 -5.015699192881584167e-02 4.446655809879302979e-01 -1.630071550607681274e-01 -3.385625481605529785e-01
-3.045175373554229736e-01 -8.945836126804351807e-02 2.387661784887313843e-01 -1.491836756467819214e-01 1.476025283336639404e-01 8.792649023234844208e-03 9.869962930679321289e-02 -2.763431966304779053e-01 -1.674452424049377441e-01 -1.022664234042167664e-01 2.647224580869078636e-03 1.053521856665611267e-01 -2.416086792945861816e-01 4.900421202182769775e-02 2.878416702151298523e-02 -1.802781224250793457e-01 -2.611646950244903564e-01 2.219708263874053955e-01 2.075148969888687134e-01 9.201674908399581909e-02 7.650884985923767090e-02 4.706990718841552734e-01 -4.539606720209121704e-02 2.279238402843475342e-01 3.525701165199279785e-02 -3.851311653852462769e-02 -2.452229261398315430e-01 1.206198856234550476e-01 -3.625418618321418762e-02 5.246637761592864990e-02 -1.819155514240264893e-01 5.765369161963462830e-02
1.886181086301803589e-01 -7.263575494289398193e-02 2.387070059776306152e-01 2.934355102479457855e-02 1.129432320594787598e-01 1.666448712348937988e-01 -1.561098247766494751e-01 -3.962814807891845703e-02 1.466134041547775269e-01 2.861835956573486328e-01 -6.912202388048171997e-02 -2.275689691305160522e-01 5.668777599930763245e-02 2.230640351772308350e-01 -1.781747937202453613e-01 -1.322562247514724731e-01 -3.838993608951568604e-02 2.177683711051940918e-01 3.444054126739501953e-01 1.408572494983673096e-01 -8.297847956418991089e-02 2.837115526199340820e-01 -1.812665164470672607e-01 3.354994058609008789e-01 1.178591251373291016e-01 1.046812832355499268e-01 -1.031426116824150085e-01 1.375591456890106201e-01 -2.500568330287933350e-01 -3.105412423610687256e-02 1.759921908378601074e-01 -6.035779416561126709e-02
-1.653373390436172485e-01 -4.396067187190055847e-02 1.091244220733642578e-01 5.765569210052490234e-02 2.079808861017227173e-01 7.696992158889770508e-02 2.135336995124816895e-01 -2.928873896598815918e-01 -2.653985284268856049e-02 1.354794800281524658e-01 -4.903946816921234131e-02 -1.737198233604431152e-02 -1.345387250185012817e-01 2.531474828720092773e-01 4.429772123694419861e-02 -1.197533831000328064e-01 5.755348503589630127e-02 1.471827626228332520e-01 1.839682757854461670e-01 -7.299363613128662109e-02 -3.742811679840087891e-01 7.366863638162612915e-02 -1.627671718597412109e-01 -3.632368519902229309e-02 -6.611002236604690552e-02 4.491161927580833435e-02 -3.024784103035926819e-02 3.721882998943328857e-01 -1.931038200855255127e-01 4.827128052711486816e-01 1.351002138108015060e-02 -3.003220260143280029e-02
-5.599628761410713196e-02 -2.769419550895690918e-01 4.857611954212188721e-01 6.111396104097366333e-02 1.086005121469497681e-01 1.973544657230377197e-01 7.085238397121429443e-02 -2.243009209632873535e-01 -9.442856907844543457e-02 1.305369008332490921e-02 -2.098930329084396362e-01 -1.606350392103195190e-01 9.458167105913162231e-02 -2.226239442825317383e-02 -8.409153670072555542e-02 6.912374496459960938e-02 -2.086491733789443970e-01 -4.847652465105056763e-02 -1.071141213178634644e-01 -1.709240823984146118e-01 -1.818188130855560303e-01 1.532086431980133057e-01 -9.145848453044891357e-02 6.688779592514038086e-02 2.408369630575180054e-01 -9.354434907436370850e-03 -9.995901584625244141e-02 1.847652047872543335e-01 -1.168634518980979919e-01 3.448756933212280273e-01 4.473232477903366089e-02 -2.853045463562011719e-01
-2.296299636363983154e-01 -2.249762862920761108e-01 2.993859648704528809e-01 -3.070614859461784363e-02 -8.176046609878540039e-02 7.316888123750686646e-02 2.644523084163665771e-01 -2.476668357849121094e-01 1.013865172863006592e-01 1.485274583101272583e-01 -2.017058581113815308e-01 -1.525129228830337524e-01 -6.690998375415802002e-02 1.223758757114410400e-01 5.745160393416881561e-03 -2.511692345142364502e-01 2.179311066865921021e-01 1.350325942039489746e-01 2.314791642129421234e-02 2.083173245191574097e-01 -1.793457269668579102e-01 -1.682495772838592529e-01 -1.603128761053085327e-01 1.670680195093154907e-01 1.288625895977020264e-01 7.096301764249801636e-02 -7.428780943155288696e-02 2.125926017761230469e-01 8.303264528512954712e-02 -6.987980753183364868e-02 4.728222638368606567e-02 -4.168915152549743652e-01
-2.724904417991638184e-01 1.380895376205444336e-01 4.783723056316375732e-01 3.001738488674163818e-01 -2.046887576580047607e-01 8.740022778511047363e-03 1.295934468507766724e-01 -2.565223574638366699e-01 -2.311293035745620728e-02 -4.576456919312477112e-02 2.085472922772169113e-03 -1.268780976533889771e-01 -1.341835223138332367e-02 1.113419011235237122e-01 4.285295493900775909e-03 -3.693393990397453308e-02 1.326404809951782227e-01 1.773378700017929077e-01 1.573037058115005493e-01 2.930361032485961914e-01 -2.151340097188949585e-01 -5.718387663364410400e-02 -5.164345726370811462e-02 1.572621464729309082e-01 6.295300275087356567e-02 1.250179260969161987e-01 2.527846954762935638e-02 2.608565390110015869e-01 4.390788078308105469e-02 -1.118682548403739929e-01 -1.076557412743568420e-01 -2.820554077625274658e-01
-2.544966340065002441e-01 5.433342233300209045e-02 2.951666712760925293e-01 5.176341906189918518e-02 1.520033329725265503e-01 -1.571775674819946289e-01 3.812331706285476685e-02 -1.240591183304786682e-01 -4.254052415490150452e-02 2.238154970109462738e-02 -3.356545269489288330e-01 -1.103327199816703796e-01 -8.503653854131698608e-02 2.619450092315673828e-01 7.753755897283554077e-02 -1.909748464822769165e-01 1.642647236585617065e-01 6.586917489767074585e-02 1.424532234668731689e-01 7.159858942031860352e-02 -1.471839696168899536e-01 7.942870259284973145e-02 1.763366721570491791e-02 1.325580328702926636e-01 -1.561399698257446289e-01 2.111530154943466187e-01 -2.128981649875640869e-01 1.974568814039230347e-01 -2.982211410999298096e-01 -1.992482095956802368e-01 6.959651410579681396e-02 -3.781402111053466797e-01
-7.785066217184066772e-02 -2.791785299777984619e-01 2.148265242576599121e-01 1.183503959327936172e-02 3.588086664676666260e-01 -5.552237480878829956e-02 1.892320811748504639e-01 -1.330954432487487793e-01 2.981766760349273682e-01 8.123651891946792603e-02 7.700354605913162231e-02 -1.338812708854675293e-01 1.362898945808410645e-01 -1.401423364877700806e-01 -8.298236131668090820e-02 -2.869395911693572998e-01 1.434228271245956421e-01 1.369009166955947876e-02 1.453999429941177368e-01 3.013822715729475021e-03 -1.155638620257377625e-01 1.186162754893302917e-01 -1.234783604741096497e-01 1.473853886127471924e-01 3.507533669471740723e-02 6.752398610115051270e-02 4.983882233500480652e-02 5.253548026084899902e-01 -1.302751451730728149e-01 9.189537167549133301e-02 -1.035800799727439880e-01 -1.041261106729507446e-01
1.902527175843715668e-02 3.500127792358398438e-02 3.120671212673187256e-01 2.608665265142917633e-02 2.180690467357635498e-01 1.037444844841957092e-01 2.230345159769058228e-01 -2.606020271778106689e-01 1.014493219554424286e-02 1.284449249505996704e-01 9.581907838582992554e-02 7.199227064847946167e-02 -2.468834668397903442e-01 5.289497599005699158e-02 2.687845230102539062e-01 -1.371549516916275024e-01 -9.301665425300598145e-02 -4.583869129419326782e-03 7.397472113370895386e-02 -5.960403941571712494e-03 -1.269386112689971924e-01 1.302148550748825073e-01 -2.506597340106964111e-01 1.513082981109619141e-01 -1.833390146493911743e-01 1.611457020044326782e-01 -1.162914633750915527e-01 3.531673550605773926e-01 -5.408176034688949585e-02 3.844043612480163574e-01 5.799044296145439148e-02 -2.318177670240402222e-01
-2.329987734556198120e-01 -2.122544795274734497e-01 1.965838670730590820e-01 -3.309426084160804749e-02 -5.841321870684623718e-02 2.162483036518096924e-01 2.713964506983757019e-02 -1.715169101953506470e-01 7.546263933181762695e-02 1.660676896572113037e-01 -2.077136337757110596e-01 -4.490657895803451538e-02 1.413576751947402954e-01 2.898749522864818573e-02 -6.715442519634962082e-03 8.691737055778503418e-02 1.219649612903594971e-01 -6.731598079204559326e-02 4.363099336624145508e-01 1.299718171358108521e-01 -1.624313890933990479e-01 1.977926939725875854e-01 -7.599395513534545898e-02 4.981563687324523926e-01 8.745518326759338379e-02 1.387491226196289062e-01 -1.634822636842727661e-01 1.631958037614822388e-01 1.981594413518905640e-01 2.174050360918045044e-02 5.205940827727317810e-02 -7.011922448873519897e-02
-3.475296497344970703e-01 -2.433332242071628571e-02 2.018689811229705811e-01 -1.111936047673225403e-01 1.651484519243240356e-01 6.570232659578323364e-02 -8.962760120630264282e-02 1.026944890618324280e-01 3.295309245586395264e-01 3.856846392154693604e-01 -2.040914893150329590e-01 -4.399921745061874390e-03 2.955333292484283447e-01 2.075477987527847290e-01 1.938248611986637115e-02 -8.697596192359924316e-02 4.032395780086517334e-02 1.350196003913879395e-01 3.109678626060485840e-02 1.937527060508728027e-01 -5.205717310309410095e-02 7.900393009185791016e-02 9.000234305858612061e-02 3.787149488925933838e-01 1.335733532905578613e-01 1.106177791953086853e-01 -1.113188192248344421e-01 2.217783629894256592e-01 3.343724086880683899e-02 -5.718094483017921448e-02 6.173397600650787354e-02 -1.388467550277709961e-01
-2.260082811117172241e-01 1.849942654371261597e-01 4.156214594841003418e-01 1.432618200778961182e-01 -2.159797027707099915e-02 -1.223692446947097778e-01 2.736941874027252197e-01 -1.862324476242065430e-01 -3.912314772605895996e-02 2.880837209522724152e-02 1.171877980232238770e-01 3.929575160145759583e-02 -1.758786267600953579e-03 -9.085385501384735107e-02 1.372036486864089966e-01 4.069453477859497070e-02 -3.959576785564422607e-02 2.044064402580261230e-01 2.088158763945102692e-02 2.627763152122497559e-01 7.087615132331848145e-02 1.407007724046707153e-01 -3.006774187088012695e-01 7.321783155202865601e-02 -9.053894132375717163e-02 1.422101706266403198e-01 -2.906598448753356934e-01 3.701677024364471436e-01 -1.243977919220924377e-01 1.320479512214660645e-01 1.557060331106185913e-01 -9.754513949155807495e-02
-3.861628770828247070e-01 -1.470649242401123047e-02 9.001393616199493408e-02 2.747868597507476807e-01 2.150157839059829712e-01 3.556503355503082275e-02 -1.638206839561462402e-01 -1.942165344953536987e-01 1.324640773236751556e-02 2.431936413049697876e-01 -1.439481675624847412e-01 2.034219950437545776e-01 -8.303178846836090088e-02 5.232799332588911057e-03 -1.483931839466094971e-01 1.498430520296096802e-01 -3.021006584167480469e-01 1.285144537687301636e-01 1.424463093280792236e-01 2.188841700553894043e-01 1.778839826583862305e-01 -1.115463599562644958e-01 1.160765513777732849e-01 2.407066822052001953e-01 1.895336806774139404e-01 1.799845546483993530e-01 -1.051623821258544922e-01 2.535507082939147949e-01 -1.671761423349380493e-01 8.086401969194412231e-02 6.791590154170989990e-02 8.909291028976440430e-02
-1.574280560016632080e-01 1.134387217462062836e-02 5.042835325002670288e-02 8.854231983423233032e-02 1.085681617259979248e-01 -3.453109785914421082e-02 2.837681472301483154e-01 -1.909682601690292358e-01 -4.597298428416252136e-02 3.207941055297851562e-01 9.441721439361572266e-02 2.391065470874309540e-02 -2.246354520320892334e-01 -5.814675241708755493e-02 2.456384450197219849e-01 -2.624096870422363281e-01 3.634416311979293823e-02 2.042685747146606445e-01 2.139783650636672974e-01 1.147378701716661453e-02 -2.730693221092224121e-01 -6.496476382017135620e-02 -9.323960542678833008e-02 1.322453320026397705e-01 4.494642838835716248e-02 2.013423442840576172e-01 -2.300632894039154053e-01 3.068630397319793701e-01 1.271434593945741653e-02 3.847606480121612549e-01 4.037407413125038147e-02 6.135474145412445068e-02
-2.889551520347595215e-01 -4.702684655785560608e-02 3.835684359073638916e-01 4.070794284343719482e-01 -1.201750263571739197e-01 1.457655280828475952e-01 2.007358223199844360e-01 -1.444231718778610229e-01 1.095689684152603149e-01 2.482088468968868256e-02 -5.788585543632507324e-02 -1.701347678899765015e-01 -8.825729787349700928e-02 -4.095230251550674438e-02 -6.707829236984252930e-02 -9.224863350391387939e-02 -7.156635820865631104e-02 1.691783219575881958e-01 1.585802584886550903e-01 4.054328799247741699e-02 -7.623753696680068970e-02 1.566284596920013428e-01 -2.090286314487457275e-01 1.114977672696113586e-01 -1.764255315065383911e-01 1.237124130129814148e-01 -3.144220411777496338e-01 1.786600798368453979e-01 -2.360520958900451660e-01 -6.334379315376281738e-03 2.154081612825393677e-01 1.041242629289627075e-01
-3.343037962913513184e-01 -1.647430360317230225e-01 1.952764987945556641e-01 -1.760277301073074341e-01 2.126476466655731201e-01 1.178850382566452026e-01 2.144433408975601196e-01 -2.865282297134399414e-01 -1.526824086904525757e-01 3.904419392347335815e-02 -1.245310828089714050e-01 1.743201315402984619e-01 -1.499381512403488159e-01 -1.490174680948257446e-01 -3.610933572053909302e-02 -1.419263184070587158e-01 -1.061861887574195862e-01 9.882181882858276367e-02 1.191674452275037766e-02 1.525761336088180542e-01 -1.009718179702758789e-01 2.535312473773956299e-01 -2.292295098304748535e-01 2.593430280685424805e-01 -1.927306652069091797e-01 -2.118588835000991821e-01 -1.418082267045974731e-01 1.264462023973464966e-01 -7.477682083845138550e-02 1.640061438083648682e-01 -2.701912224292755127e-01 -7.452391833066940308e-02
-2.100776284933090210e-01 4.435043409466743469e-02 2.112319320440292358e-01 3.510573878884315491e-02 1.724609285593032837e-01 5.458882078528404236e-02 3.635303974151611328e-01 -3.523543477058410645e-02 -1.588557362556457520e-01 -7.378963381052017212e-02 -1.647261381149291992e-01 9.501931071281433105e-02 -8.367403596639633179e-02 4.754966124892234802e-02 1.382718533277511597e-01 -3.303032219409942627e-01 -2.748503386974334717e-01 4.479211196303367615e-02 -1.216711550951004028e-01 -1.258426308631896973e-01 -2.385699748992919922e-01 1.412938833236694336e-01 -2.584776878356933594e-01 2.006571441888809204e-01 9.372853487730026245e-02 9.095473587512969971e-02 -2.779167294502258301e-01 9.883793443441390991e-02 -2.258936613798141479e-01 1.935843527317047119e-01 -1.797435134649276733e-01 -1.434837877750396729e-01
-3.553621768951416016e-01 1.541418135166168213e-01 6.138915196061134338e-02 -9.350449591875076294e-02 1.095867082476615906e-01 2.906955182552337646e-01 9.951286483556032181e-04 1.505069285631179810e-01 2.935786545276641846e-02 3.715187311172485352e-02 -1.362024247646331787e-01 -3.344973325729370117e-01 2.450337857007980347e-01 1.647768914699554443e-01 1.005560755729675293e-01 -5.637613311409950256e-02 2.221373617649078369e-01 -1.970078051090240479e-01 2.185023277997970581e-01 1.009131968021392822e-01 -1.333817839622497559e-01 1.647918969392776489e-01 7.618257403373718262e-02 2.508578300476074219e-01 9.876243770122528076e-02 -7.259172201156616211e-02 -3.566361591219902039e-02 3.124842941761016846e-01 -1.796260774135589600e-01 2.332588732242584229e-01 -8.430606871843338013e-02 -1.327648311853408813e-01
-4.646947979927062988e-02 1.805076748132705688e-01 4.282843768596649170e-01 -3.023369470611214638e-03 1.145109161734580994e-01 1.057443693280220032e-01 -1.512304693460464478e-01 4.997861385345458984e-02 1.284377574920654297e-01 2.400953471660614014e-01 -1.853211410343647003e-02 -1.042303815484046936e-01 -4.662199318408966064e-02 2.353976964950561523e-01 1.386062949895858765e-01 -1.944806724786758423e-01 -2.370992451906204224e-01 1.935495734214782715e-01 1.516087502241134644e-01 6.751268357038497925e-02 2.610457539558410645e-01 3.556492924690246582e-01 -1.051157638430595398e-01 3.514882922172546387e-01 9.048163890838623047e-02 1.316806077957153320e-01 -4.281605035066604614e-02 1.402374953031539917e-01 2.678083814680576324e-02 -1.521770954132080078e-01 1.021024063229560852e-01 2.040522918105125427e-02
-3.459182679653167725e-01 -1.754880510270595551e-02 3.140423297882080078e-01 2.042500674724578857e-02 3.956754207611083984e-01 -2.234891615808010101e-02 1.555706262588500977e-01 -3.296108916401863098e-02 -5.035110190510749817e-02 2.036656439304351807e-01 5.508105084300041199e-02 -1.236905977129936218e-01 5.072607472538948059e-02 -2.099670022726058960e-01 -6.064478307962417603e-02 -1.015194356441497803e-01 -1.481467671692371368e-02 1.888868361711502075e-01 9.925353527069091797e-02 -6.753155589103698730e-02 1.535794883966445923e-02 -7.056868821382522583e-02 2.187828533351421356e-02 -1.838894337415695190e-01 2.071062475442886353e-01 -1.272042398341000080e-03 -2.939505875110626221e-01 -1.073675137013196945e-02 -1.227933317422866821e-01 2.045546174049377441e-01 -9.482899308204650879e-02 -4.364684522151947021e-01
-1.368162631988525391e-01 -1.488098129630088806e-02 4.105874896049499512e-01 -1.242644116282463074e-01 2.522683329880237579e-02 -1.120321303606033325e-01 -3.602907955646514893e-01 -2.739355862140655518e-01 3.017794899642467499e-02 6.470834463834762573e-02 1.043465733528137207e-02 -1.672386229038238525e-01 3.542641401290893555e-01 -4.879625141620635986e-02 9.056059271097183228e-02 2.374707488343119621e-03 -6.566627323627471924e-02 1.291465312242507935e-01 2.639114558696746826e-01 -8.231095969676971436e-02 -2.001806162297725677e-02 -7.401251047849655151e-02 -3.393483459949493408e-01 1.765200495719909668e-01 1.086111664772033691e-01 1.827404946088790894e-01 -2.240459918975830078e-01 2.163253277540206909e-01 5.093659460544586182e-02 7.075131684541702271e-02 2.359466813504695892e-02 -9.889687597751617432e-02
-7.182836532592773438e-02 1.228955164551734924e-01 2.238687276840209961e-01 -8.472605608403682709e-03 4.465902596712112427e-02 1.236148625612258911e-01 1.347240209579467773e-01 -4.195871055126190186e-01 2.307947576045989990e-01 -2.065203189849853516e-01 1.663528531789779663e-01 -1.523788645863533020e-02 5.908060446381568909e-02 1.650995314121246338e-01 2.634786665439605713e-01 7.727347314357757568e-02 -3.028628528118133545e-01 1.986271515488624573e-02 1.338615864515304565e-01 -2.339981868863105774e-02 1.105825081467628479e-01 -6.205333769321441650e-02 3.964850679039955139e-02 2.327792346477508545e-01 5.680007487535476685e-02 1.419306248426437378e-01 -1.820332258939743042e-01 3.384715914726257324e-01 1.926625031046569347e-03 2.291179150342941284e-01 -2.348981201648712158e-01 -1.641237437725067139e-01
-1.892219483852386475e-01 -1.481959968805313110e-01 2.551001608371734619e-01 -1.704149763099849224e-03 1.730922609567642212e-01 1.971986293792724609e-01 -6.939672678709030151e-02 1.115795820951461792e-01 1.105890497565269470e-01 1.229733526706695557e-01 3.041828982532024384e-02 -6.579059362411499023e-02 -1.976292729377746582e-01 3.676002323627471924e-01 3.951521962881088257e-02 -1.402707397937774658e-01 -1.207506805658340454e-01 3.536972999572753906e-01 2.105490118265151978e-01 2.402402758598327637e-01 8.822744339704513550e-02 2.587251067161560059e-01 -1.203096061944961548e-01 2.513440251350402832e-01 2.408692091703414917e-01 3.765779361128807068e-02 -1.306253671646118164e-01 2.220034301280975342e-01 -1.643312722444534302e-01 -1.031085029244422913e-01 6.616772711277008057e-02 -3.332297131419181824e-02
1.039240360260009766e-01 -1.197491288185119629e-01 2.755661606788635254e-01 2.113817259669303894e-02 3.608665987849235535e-02 1.037356853485107422e-01 -1.642204970121383667e-01 -1.658709347248077393e-01 2.579577267169952393e-02 3.584841787815093994e-01 2.289999276399612427e-02 -3.347994983196258545e-01 7.373639941215515137e-02 1.262867748737335205e-01 -1.005822196602821350e-01 -1.774876564741134644e-01 1.091997101902961731e-01 2.611689269542694092e-01 3.149276077747344971e-01 1.950600594282150269e-01 1.112614758312702179e-02 1.848581731319427490e-01 -2.612273693084716797e-01 3.705267310142517090e-01 -3.574823960661888123e-02 1.030795723199844360e-01 -8.137241750955581665e-02 3.420455381274223328e-02 -1.561567336320877075e-01 -8.028960227966308594e-02 1.246206611394882202e-01 -6.238436698913574219e-02
-1.853711903095245361e-01 -8.919821679592132568e-02 2.500061392784118652e-01 -1.392630338668823242e-01 -3.145520016551017761e-02 2.673432417213916779e-02 3.365296870470046997e-02 -2.669656574726104736e-01 1.163728768005967140e-03 1.823614239692687988e-01 1.971078515052795410e-01 -2.067317366600036621e-01 -6.810721009969711304e-02 1.873081773519515991e-01 -2.645408809185028076e-01 2.271294221282005310e-02 7.447116076946258545e-02 -1.054458841681480408e-01 8.592440932989120483e-02 -8.327169716358184814e-02 5.099399015307426453e-02 3.792378604412078857e-01 2.392343804240226746e-02 1.522110700607299805e-01 2.264658510684967041e-01 1.175953168421983719e-02 -3.143640160560607910e-01 1.743413507938385010e-01 -6.440655887126922607e-02 1.162525266408920288e-01 1.200566068291664124e-01 -4.034152925014495850e-01
2.139322896255180240e-04 -4.287008196115493774e-03 4.666199982166290283e-01 -1.596221178770065308e-01 -3.033903427422046661e-02 4.137102980166673660e-03 -3.135828971862792969e-01 -1.613320261240005493e-01 3.327994048595428467e-02 8.648021519184112549e-02 -1.317785978317260742e-01 -7.298682630062103271e-02 2.051550745964050293e-01 7.430083304643630981e-02 1.438457220792770386e-01 3.614460304379463196e-02 -9.750649333000183105e-02 1.320032775402069092e-01 3.798130452632904053e-01 -1.313464343547821045e-01 -6.884250789880752563e-02 -2.099137008190155029e-02 -1.711983382701873779e-01 1.872989386320114136e-01 -2.219870835542678833e-01 1.667741835117340088e-01 -2.988956868648529053e-01 1.100400686264038086e-01 1.574756354093551636e-01 1.050116121768951416e-01 4.619995877146720886e-02 -2.367917001247406006e-01
-3.072708249092102051e-01 1.881698220968246460e-01 4.166131019592285156e-01 4.106111824512481689e-02 7.732740789651870728e-02 -3.866982087492942810e-02 3.004610352218151093e-02 -2.870934307575225830e-01 -7.478319853544235229e-02 -1.062383353710174561e-01 1.431220769882202148e-01 -1.898510307073593140e-01 4.963755980134010315e-02 -3.235129639506340027e-02 -5.131620564498007298e-04 -5.571121349930763245e-02 1.158055812120437622e-01 7.451957464218139648e-02 -4.130210727453231812e-02 3.212781846523284912e-01 -1.196399405598640442e-01 -8.480223268270492554e-02 -3.315280973911285400e-01 2.985717058181762695e-01 -1.054700240492820740e-01 1.774990856647491455e-01 -3.488875553011894226e-02 2.706429362297058105e-01 -5.047958716750144958e-02 1.775301694869995117e-01 1.525771711021661758e-02 -1.681060045957565308e-01
-2.568389475345611572e-01 -1.963975727558135986e-01 2.806177139282226562e-01 1.188914626836776733e-01 2.984074056148529053e-01 1.495663914829492569e-02 1.810291409492492676e-01 -1.512448340654373169e-01 -1.921714544296264648e-01 7.668089866638183594e-02 5.891780555248260498e-02 -1.741301417350769043e-01 -1.199891418218612671e-01 2.420566827058792114e-01 4.139000549912452698e-02 5.295776948332786560e-02 -2.434495985507965088e-01 -7.460971828550100327e-03 1.232220083475112915e-01 -2.064673453569412231e-01 2.401646822690963745e-01 5.096217989921569824e-02 1.393586695194244385e-01 1.374760568141937256e-01 7.564231008291244507e-02 -1.850160509347915649e-01 -2.322235703468322754e-01 2.183953374624252319e-01 -3.297670483589172363e-01 -7.677757740020751953e-02 -7.082784175872802734e-02 1.630552709102630615e-01
-1.902089640498161316e-02 1.448865383863449097e-01 2.238028943538665771e-01 5.711455829441547394e-03 -1.917771846055984497e-01 -9.334627538919448853e-02 -2.695409581065177917e-02 -1.516525745391845703e-01 2.707666754722595215e-01 2.296290248632431030e-01 -3.397694826126098633e-01 -2.609747350215911865e-01 -7.433580607175827026e-02 1.035544574260711670e-01 1.976725086569786072e-02 -8.255682140588760376e-02 1.978045254945755005e-01 8.466403186321258545e-02 2.463120967149734497e-01 1.434714794158935547e-01 2.291328012943267822e-01 1.155304089188575745e-01 1.077364534139633179e-01 1.377669423818588257e-01 -4.714204370975494385e-02 -1.206790953874588013e-01 -5.007377639412879944e-02 3.360142111778259277e-01 -9.944132715463638306e-02 3.335469663143157959e-01 -6.705083698034286499e-02 -2.107998281717300415e-01
-7.050915807485580444e-02 5.401392281055450439e-02 3.469333350658416748e-01 9.481780230998992920e-02 2.499032169580459595e-01 -1.505274772644042969e-01 2.860663831233978271e-01 -4.217680096626281738e-01 -4.903332889080047607e-02 1.498833894729614258e-01 -1.014852747321128845e-01 1.795528084039688110e-01 8.988894522190093994e-02 2.061893790960311890e-01 1.985417902469635010e-01 -4.567414149641990662e-02 -1.426376104354858398e-01 6.155383586883544922e-02 -8.338588476181030273e-02 -4.411611706018447876e-02 3.158650174736976624e-02 1.361706852912902832e-01 -2.261732965707778931e-01 -6.873733550310134888e-02 -1.001222506165504456e-01 1.051013097167015076e-01 -1.207192018628120422e-01 3.100569546222686768e-01 -3.195496499538421631e-01 1.216800883412361145e-01 1.623632945120334625e-02 -3.169708326458930969e-02
-2.150182276964187622e-01 3.658370375633239746e-01 1.605181694030761719e-01 -4.547610878944396973e-02 2.740496397018432617e-01 1.234859153628349304e-01 -1.700620353221893311e-01 -1.569782197475433350e-02 1.724704951047897339e-01 2.344575524330139160e-01 -3.223206102848052979e-02 -6.764450669288635254e-02 1.529699563980102539e-01 -5.597894545644521713e-03 2.592080235481262207e-01 -1.015788391232490540e-01 -8.859154582023620605e-02 3.678456321358680725e-02 5.358147025108337402e-01 1.283403038978576660e-01 2.167167663574218750e-01 9.221157431602478027e-02 -2.319679223001003265e-02 1.074941381812095642e-01 2.416872978210449219e-01 9.318212047219276428e-03 -1.302746832370758057e-01 7.777284085750579834e-02 -2.437011338770389557e-02 -6.688810139894485474e-02 1.106523498892784119e-01 -4.629866033792495728e-02
-3.597239255905151367e-01 -1.674794852733612061e-01 3.180620074272155762e-01 3.073093891143798828e-01 2.260683476924896240e-01 -1.220091953873634338e-01 -8.118128776550292969e-02 8.458213508129119873e-02 1.565582603216171265e-01 2.005644142627716064e-01 6.590412557125091553e-02 -6.078627333045005798e-02 -2.441821396350860596e-01 -1.220589410513639450e-02 -2.640713155269622803e-01 -1.431717276573181152e-01 7.192763686180114746e-02 2.076409384608268738e-02 7.925544865429401398e-03 9.241300076246261597e-02 -8.942487835884094238e-02 -2.439418621361255646e-02 -1.241540387272834778e-01 3.246134817600250244e-01 6.373488903045654297e-02 -2.283680140972137451e-01 -2.679893374443054199e-01 2.384194582700729370e-01 -4.046956077218055725e-02 8.669024705886840820e-02 7.050311565399169922e-02 -4.290612787008285522e-02
-2.079335898160934448e-01 2.418337315320968628e-01 1.793187707662582397e-01 -8.687106519937515259e-02 -1.685248129069805145e-02 1.781447678804397583e-01 -2.160504609346389771e-01 -2.100402414798736572e-01 -8.902801573276519775e-02 2.068692594766616821e-01 -1.525423228740692139e-01 -4.848297685384750366e-02 2.615913935005664825e-02 1.301450729370117188e-01 1.560274511575698853e-02 -1.528704632073640823e-02 -4.153039678931236267e-02 7.875855267047882080e-02 2.797767221927642822e-01 -1.508384197950363159e-01 -4.341626539826393127e-02 -4.433977976441383362e-02 -6.120907515287399292e-02 3.230521380901336670e-01 -2.244403958320617676e-01 -3.657823801040649414e-02 -3.605165481567382812e-01 1.854060441255569458e-01 3.121699094772338867e-01 3.164843618869781494e-01 3.171262145042419434e-02 -7.570885866880416870e-02
-1.992636471986770630e-01 1.386214494705200195e-01 1.661814004182815552e-01 -7.536327838897705078e-02 -1.346802264451980591e-01 -1.846276968717575073e-02 -1.557290852069854736e-01 -1.913957595825195312e-01 3.578979372978210449e-01 2.481794506311416626e-01 -3.426320478320121765e-02 -2.477116584777832031e-01 2.460265159606933594e-02 1.784851998090744019e-01 1.761785745620727539e-01 -1.042867898941040039e-01 9.273059666156768799e-02 -5.614034831523895264e-02 3.334799706935882568e-01 -5.195342376828193665e-02 1.378474384546279907e-02 7.603471726179122925e-02 -9.434533864259719849e-02 2.573451995849609375e-01 -1.020104661583900452e-01 -1.933854371309280396e-01 -9.043756127357482910e-02 3.649483025074005127e-01 -1.889972202479839325e-02 2.861139476299285889e-01 -1.216657310724258423e-01 -9.420310705900192261e-02
-3.093876838684082031e-01 -5.829563364386558533e-02 7.904090732336044312e-02 4.047819599509239197e-02 1.911683827638626099e-01 1.382200270891189575e-01 -9.630756080150604248e-02 -1.206605359911918640e-01 1.916611343622207642e-01 1.995290964841842651e-01 -1.238223537802696228e-01 -1.153818368911743164e-01 2.153602540493011475e-01 2.324513942003250122e-01 2.046812921762466431e-01 -2.047175168991088867e-02 -7.968423515558242798e-02 -1.435422338545322418e-03 2.988729178905487061e-01 1.255463957786560059e-01 -2.261178642511367798e-01 3.073606491088867188e-01 -2.502537099644541740e-03 4.606592655181884766e-01 1.143421232700347900e-01 1.873356662690639496e-02 -1.953433603048324585e-01 5.272553861141204834e-02 1.258022338151931763e-01 7.302343845367431641e-02 1.115327551960945129e-01 -9.153656661510467529e-02
-9.571570158004760742e-02 1.895384639501571655e-01 3.366693481802940369e-02 -1.038535907864570618e-01 1.634569317102432251e-01 1.924981623888015747e-01 -2.470442838966846466e-02 -5.108330398797988892e-02 4.348734766244888306e-02 6.710650026798248291e-02 -2.311382889747619629e-01 -1.479351818561553955e-01 -1.442133542150259018e-02 3.742180019617080688e-02 9.867104887962341309e-02 -1.071288585662841797e-01 2.169422954320907593e-01 8.229293674230575562e-02 3.511281907558441162e-01 3.442626595497131348e-01 -2.124315947294235229e-01 2.877179384231567383e-01 -4.722574353218078613e-02 3.534071445465087891e-01 -7.297654449939727783e-02 7.735642790794372559e-02 -8.354841172695159912e-02 1.592877507209777832e-02 -4.677988588809967041e-02 1.791412383317947388e-01 8.907113224267959595e-02 -4.000490605831146240e-01
-2.620090246200561523e-01 2.155188769102096558e-01 1.596319526433944702e-01 3.194370865821838379e-01 1.309735327959060669e-01 1.101025938987731934e-01 8.964579552412033081e-02 -2.492898851633071899e-01 -1.471245288848876953e-01 2.177726030349731445e-01 -2.871428430080413818e-01 1.998175382614135742e-01 -3.138962015509605408e-02 2.103076875209808350e-01 -8.845289796590805054e-02 5.652205273509025574e-02 -1.184838786721229553e-01 1.970485001802444458e-01 1.298692822456359863e-01 -6.711255759000778198e-02 6.177026778459548950e-02 2.098144143819808960e-01 -7.457222789525985718e-02 1.443079113960266113e-01 2.500795722007751465e-01 1.766831278800964355e-01 -3.953356295824050903e-02 1.459152698516845703e-01 -2.587713301181793213e-01 -1.595887541770935059e-02 -2.256471514701843262e-01 1.644232720136642456e-01
-1.369097679853439331e-01 3.212098777294158936e-02 3.852682113647460938e-01 -2.712295055389404297e-01 -2.424218133091926575e-02 6.623471621423959732e-03 -3.308746814727783203e-01 -1.298173367977142334e-01 -3.426197543740272522e-02 1.378909498453140259e-01 1.371737420558929443e-01 -1.335370838642120361e-01 1.304085850715637207e-01 2.945410013198852539e-01 2.742394246160984039e-02 1.357123702764511108e-01 -1.327631808817386627e-02 -6.435249000787734985e-02 8.563977479934692383e-02 1.452511548995971680e-01 1.756465882062911987e-01 3.753925859928131104e-01 -1.227909922599792480e-01 2.401065379381179810e-01 1.250059008598327637e-01 2.798072062432765961e-02 -2.623133361339569092e-01 2.588223814964294434e-01 1.183722168207168579e-01 4.550569877028465271e-02 -1.841783896088600159e-02 -7.495964318513870239e-02
-3.383029997348785400e-01 1.266143918037414551e-01 3.634103238582611084e-01 8.074142038822174072e-03 1.340015977621078491e-01 6.402247585356235504e-03 -1.608506143093109131e-01 -1.977576613426208496e-01 2.528825998306274414e-01 -5.849074572324752808e-02 9.419836848974227905e-02 -2.304065972566604614e-01 6.187894567847251892e-02 5.380082130432128906e-02 1.123010516166687012e-01 -3.953378200531005859e-01 -2.263018041849136353e-01 9.297606348991394043e-02 2.102195173501968384e-01 9.786812588572502136e-03 2.722342312335968018e-01 -1.342231333255767822e-01 -2.391560226678848267e-01 -3.602774068713188171e-02 -5.694399029016494751e-02 3.734160587191581726e-02 -1.033580005168914795e-01 1.987877041101455688e-01 -1.569315195083618164e-01 4.523379355669021606e-02 9.044507145881652832e-02 7.067142426967620850e-02
-3.062069714069366455e-01 -3.259022161364555359e-02 3.280485272407531738e-01 9.028416872024536133e-02 -8.932634443044662476e-02 1.779994964599609375e-01 7.610590010881423950e-02 8.693860471248626709e-02 1.171235144138336182e-01 2.110953927040100098e-01 -1.716890335083007812e-01 -1.355553120374679565e-01 -2.627794146537780762e-01 6.499686092138290405e-02 3.869943693280220032e-02 -2.730649411678314209e-01 -5.161673575639724731e-02 -4.431938752532005310e-02 1.448867470026016235e-01 -1.525073498487472534e-01 -1.917113661766052246e-01 4.466786235570907593e-02 -2.396998554468154907e-01 1.261005401611328125e-01 -2.192154973745346069e-01 -3.639139980077743530e-02 -2.617539167404174805e-01 6.537120789289474487e-02 -3.504239618778228760e-01 1.260324120521545410e-01 1.118394508957862854e-01 -2.158263921737670898e-01
-2.533401846885681152e-01 -2.954971510916948318e-03 3.498265445232391357e-01 2.987628877162933350e-01 9.887657314538955688e-02 -1.789995580911636353e-01 2.887199521064758301e-01 -2.834060192108154297e-01 -1.754371672868728638e-01 2.149478048086166382e-01 -1.396747678518295288e-01 1.259389668703079224e-01 4.591820016503334045e-02 5.941827967762947083e-02 -1.743008494377136230e-01 2.066695131361484528e-03 -2.193110138177871704e-01 -8.906472474336624146e-02 1.699653118848800659e-01 9.022805094718933105e-02 1.086703315377235413e-01 -5.673452839255332947e-02 6.006901711225509644e-02 2.273565232753753662e-01 1.382631659507751465e-01 -1.774943470954895020e-01 3.175671026110649109e-02 2.367208153009414673e-01 -2.381333410739898682e-01 1.739396303892135620e-01 -1.056254729628562927e-01 3.362058848142623901e-02
-4.425683021545410156e-01 -1.241086646914482117e-01 2.089612483978271484e-01 7.079239189624786377e-02 -2.123940922319889069e-02 2.468599379062652588e-01 -1.434923857450485229e-01 4.949856176972389221e-02 2.315022796392440796e-01 1.645761579275131226e-01 -1.063524112105369568e-01 -1.852805018424987793e-01 3.759700357913970947e-01 1.635963320732116699e-01 -1.479695886373519897e-01 -6.170692667365074158e-02 1.349721550941467285e-01 -5.161537788808345795e-03 2.310384809970855713e-02 9.902055561542510986e-02 -4.583180323243141174e-02 7.844483107328414917e-02 -1.195195596665143967e-02 3.359471559524536133e-01 -1.701186150312423706e-01 5.334133654832839966e-02 -6.410538405179977417e-02 2.090162783861160278e-01 5.513720959424972534e-02 3.029140830039978027e-01 -1.053817272186279297e-01 1.260436791926622391e-02
-5.586962401866912842e-02 1.606025993824005127e-01 2.309349924325942993e-01 -8.701954782009124756e-02 -8.720005303621292114e-02 -8.861572295427322388e-02 -6.865256000310182571e-03 -2.499202936887741089e-01 2.985650300979614258e-01 3.262353539466857910e-01 3.623499348759651184e-02 -2.676727473735809326e-01 -5.525333434343338013e-02 2.274700999259948730e-01 1.160430610179901123e-01 6.886630319058895111e-03 1.585427820682525635e-01 -2.501843124628067017e-02 3.475504219532012939e-01 4.294356703758239746e-02 6.311024725437164307e-02 6.788990460336208344e-03 -3.522302955389022827e-02 1.711793392896652222e-01 -8.536026626825332642e-02 -1.832206249237060547e-01 -6.739228218793869019e-02 3.863083720207214355e-01 5.846120417118072510e-03 2.886453568935394287e-01 -1.720148772001266479e-01 -6.954316794872283936e-02
1.092558279633522034e-01 -2.817069739103317261e-02 2.633131146430969238e-01 1.180433332920074463e-01 4.745581746101379395e-02 9.271671622991561890e-02 4.029554724693298340e-01 -1.110503822565078735e-01 -7.033368945121765137e-02 8.768465369939804077e-02 -5.885467305779457092e-02 4.127508029341697693e-02 -2.161127775907516479e-01 1.979257613420486450e-01 1.954255402088165283e-01 -3.753078728914260864e-02 -2.271702140569686890e-01 2.409205138683319092e-01 1.331042498350143433e-01 1.690816283226013184e-01 4.581572115421295166e-02 1.519844979047775269e-01 -2.802534699440002441e-01 2.636108994483947754e-01 7.612353563308715820e-02 -5.787627026438713074e-02 4.484080150723457336e-02 3.320499956607818604e-01 -3.163582682609558105e-01 -5.241419374942779541e-02 -4.079610109329223633e-02 -1.416830271482467651e-01
-4.101892560720443726e-02 -2.762861549854278564e-01 2.044107317924499512e-01 1.845513433218002319e-01 -1.180531382560729980e-01 -5.495702498592436314e-04 -2.654086649417877197e-01 -9.070941805839538574e-02 1.679008156061172485e-01 4.745105281472206116e-02 -2.456198334693908691e-01 1.288452744483947754e-02 -1.020484864711761475e-01 1.785148084163665771e-01 4.155249893665313721e-02 -4.918002709746360779e-02 1.368893831968307495e-01 1.005319803953170776e-01 5.784834548830986023e-02 2.416609972715377808e-01 3.494455292820930481e-02 6.807230412960052490e-02 -3.855727612972259521e-01 3.127592206001281738e-01 -1.338358521461486816e-01 2.764097787439823151e-02 -2.628203630447387695e-01 2.519015967845916748e-01 -3.333512842655181885e-01 8.293294161558151245e-02 5.593799054622650146e-02 3.004959039390087128e-02
-2.577318251132965088e-01 -8.780006319284439087e-02 3.598810434341430664e-01 1.624770909547805786e-01 -4.964713752269744873e-02 1.129735708236694336e-01 8.364471048116683960e-02 -9.859208017587661743e-02 1.625294536352157593e-01 2.134577371180057526e-02 -2.841760516166687012e-01 -1.222727820277214050e-01 6.526597309857606888e-03 2.573958635330200195e-01 7.870618999004364014e-02 -1.190871149301528931e-01 1.636890321969985962e-01 1.964748799800872803e-01 3.016737699508666992e-01 1.235932260751724243e-01 -7.136826217174530029e-02 1.586483269929885864e-01 -1.713391691446304321e-01 1.370736360549926758e-01 1.295365095138549805e-01 1.057702302932739258e-01 -1.912777274847030640e-01 2.924177348613739014e-01 3.876807913184165955e-02 -1.366600394248962402e-01 3.286367356777191162e-01 2.066138945519924164e-02
6.112329289317131042e-02 1.030161082744598389e-01 4.507656991481781006e-01 2.024493962526321411e-01 -1.527290344238281250e-01 2.160115092992782593e-01 -1.178478356450796127e-02 1.484698653221130371e-01 -9.505844861268997192e-02 2.327777594327926636e-01 -1.791964173316955566e-01 -1.926245167851448059e-02 -1.313546150922775269e-01 -7.906375825405120850e-02 8.302660286426544189e-02 -2.313143014907836914e-01 -1.709250360727310181e-01 -8.660111576318740845e-02 -7.070563733577728271e-02 1.550393551588058472e-01 1.963635981082916260e-01 -1.849695146083831787e-01 -2.483170181512832642e-01 3.811637163162231445e-01 6.404936313629150391e-02 1.026957645080983639e-03 -6.375004351139068604e-02 9.050776809453964233e-02 8.112812042236328125e-02 2.213388383388519287e-01 -1.690445542335510254e-01 -1.540100574493408203e-01
-1.701927185058593750e-01 -3.380084410309791565e-02 4.878583848476409912e-01 -3.446743264794349670e-02 -1.690436601638793945e-01 2.008472234010696411e-01 1.133186221122741699e-01 -3.547153249382972717e-02 -3.610142739489674568e-03 6.571991741657257080e-02 -1.765710562467575073e-01 -8.860199898481369019e-02 -2.312978357076644897e-01 2.009635046124458313e-02 1.786092668771743774e-01 -2.022596597671508789e-01 -4.878010600805282593e-03 1.168928295373916626e-01 2.273281961679458618e-01 -5.881666019558906555e-02 -2.381125092506408691e-01 -1.412364840507507324e-01 -1.045928224921226501e-01 2.503099739551544189e-01 -2.111970782279968262e-01 -1.154218390583992004e-01 -2.821588218212127686e-01 9.515489637851715088e-02 -2.362557649612426758e-01 -3.636309131979942322e-02 1.510054022073745728e-01 -1.789116561412811279e-01
-1.268895417451858521e-01 5.977746471762657166e-02 4.355598390102386475e-01 -4.244230315089225769e-02 6.603623926639556885e-02 2.317862659692764282e-01 6.851467490196228027e-02 7.233777642250061035e-02 2.877070605754852295e-01 5.870326235890388489e-02 -1.386662274599075317e-01 -5.099625140428543091e-02 -1.244731545448303223e-01 2.006837129592895508e-01 3.463465347886085510e-02 -1.194661185145378113e-01 -1.255074441432952881e-01 2.467194348573684692e-01 2.086394131183624268e-01 1.984294056892395020e-01 1.536462754011154175e-01 2.797260582447052002e-01 -1.028825789690017700e-01 3.364540338516235352e-01 1.062099337577819824e-01 2.151944041252136230e-01 -3.178405389189720154e-02 2.322380095720291138e-01 -1.932867220602929592e-03 -1.818417161703109741e-01 9.482721239328384399e-02 -4.178920760750770569e-02
-2.307390421628952026e-01 -1.043124124407768250e-01 3.043341636657714844e-01 -1.424393653869628906e-01 -1.065722480416297913e-02 2.575097382068634033e-01 -1.476437300443649292e-01 7.482206076383590698e-02 8.489472791552543640e-03 3.074383139610290527e-01 -7.556767761707305908e-02 -1.077834740281105042e-01 1.593584865331649780e-01 1.615848205983638763e-02 2.222633957862854004e-01 -7.587257027626037598e-02 2.805336378514766693e-02 -1.593531370162963867e-01 2.468351274728775024e-01 3.243568912148475647e-02 2.602134644985198975e-01 2.022339552640914917e-01 -4.408806189894676208e-02 -3.915029764175415039e-02 -3.911929577589035034e-02 -1.903118640184402466e-01 -3.678077161312103271e-01 -5.148014798760414124e-02 -3.029053807258605957e-01 8.458790183067321777e-02 1.577053368091583252e-01 -1.916004121303558350e-01
-6.760828942060470581e-02 9.740562736988067627e-02 1.317318081855773926e-01 5.702486727386713028e-03 9.131737798452377319e-02 1.580934822559356689e-01 1.836246252059936523e-01 -1.025066077709197998e-01 2.973229251801967621e-02 8.053267747163772583e-02 -2.214121967554092407e-01 5.810702964663505554e-02 -1.012084633111953735e-01 2.418885827064514160e-01 2.451218068599700928e-01 -2.328016310930252075e-01 -2.884330451488494873e-01 3.058196008205413818e-01 8.070348761975765228e-03 -1.107989400625228882e-01 -1.048565953969955444e-01 1.370960623025894165e-01 -1.971216648817062378e-01 2.541002333164215088e-01 1.277045756578445435e-01 -2.746165096759796143e-01 -7.758007943630218506e-02 2.654856145381927490e-01 -9.424510598182678223e-02 -1.511145234107971191e-01 -1.500444561243057251e-01 -3.216576874256134033e-01
-2.079088240861892700e-01 9.201858937740325928e-02 2.305913567543029785e-01 1.626486927270889282e-01 -3.889941051602363586e-02 2.264685183763504028e-01 -1.205867752432823181e-01 1.055526882410049438e-01 -8.656062185764312744e-03 3.093318343162536621e-01 6.354764848947525024e-02 -2.035519666969776154e-02 1.187866032123565674e-01 1.983646154403686523e-01 1.651338338851928711e-01 -7.259164750576019287e-02 1.600312143564224243e-01 -3.157865023240447044e-03 3.016492426395416260e-01 6.699224561452865601e-02 -2.357533723115921021e-01 3.903872668743133545e-01 -8.176410198211669922e-02 4.594368338584899902e-01 6.887868046760559082e-02 8.668822050094604492e-02 -4.003774002194404602e-02 1.143541261553764343e-01 -6.679148972034454346e-02 -4.115350171923637390e-02 -3.675222024321556091e-02 -1.506338417530059814e-01
-4.416327476501464844e-01 1.831124722957611084e-02 2.195775657892227173e-01 1.594356894493103027e-01 1.007867380976676941e-01 7.037032395601272583e-02 2.858771681785583496e-01 -7.238692045211791992e-02 6.833144277334213257e-02 2.693686634302139282e-02 -1.041543185710906982e-01 -2.430445104837417603e-01 8.783683925867080688e-02 -2.166548967361450195e-01 -7.113187015056610107e-02 -8.781177550554275513e-02 -1.931016892194747925e-01 -6.905088573694229126e-02 -7.906261831521987915e-02 -1.316878348588943481e-01 -3.516284003853797913e-02 3.469717130064964294e-02 -7.855416089296340942e-02 8.374360948801040649e-02 2.840081751346588135e-01 1.128867343068122864e-01 -2.162213474512100220e-01 1.178260967135429382e-01 -3.451071679592132568e-02 3.996066153049468994e-01 -2.911140918731689453e-01 -7.239580154418945312e-02
-9.235666692256927490e-02 -1.985606700181961060e-01 1.946990638971328735e-01 -3.499471023678779602e-02 -1.073144972324371338e-01 -1.607678979635238647e-01 -3.031572885811328888e-02 -1.713550537824630737e-01 4.776524379849433899e-02 2.101107239723205566e-01 -1.954563558101654053e-01 -4.032475501298904419e-02 3.043947219848632812e-01 -8.565927296876907349e-02 4.554245620965957642e-02 -2.701403796672821045e-01 2.588399313390254974e-02 1.325289607048034668e-01 1.202452834695577621e-02 1.631835550069808960e-01 7.303474843502044678e-02 -1.101241409778594971e-01 -3.701965212821960449e-01 2.757497429847717285e-01 2.352761775255203247e-01 8.153241127729415894e-02 -3.548097908496856689e-01 2.833852171897888184e-01 -1.558804363012313843e-01 -4.586222767829895020e-02 -5.500943586230278015e-02 1.038586869835853577e-01
-2.862588465213775635e-01 2.047866880893707275e-01 3.450007736682891846e-01 -1.377925723791122437e-01 2.374997437000274658e-01 -1.441750079393386841e-01 2.246164157986640930e-02 -1.452978551387786865e-01 2.695861738175153732e-03 -1.646141856908798218e-01 -8.344386518001556396e-02 -1.343554705381393433e-01 2.746374905109405518e-01 -1.379453688859939575e-01 7.086572796106338501e-02 -3.923451900482177734e-01 2.225201949477195740e-02 -9.818131476640701294e-02 -1.170534174889326096e-02 1.937526464462280273e-01 1.564753353595733643e-01 -1.152971088886260986e-01 -1.199230998754501343e-01 2.589159309864044189e-01 -1.830549538135528564e-01 7.802219130098819733e-03 -1.822572052478790283e-01 2.723763883113861084e-01 -8.087641745805740356e-02 1.047393605113029480e-01 7.712153345346450806e-02 4.818997159600257874e-02
-2.716781497001647949e-01 -1.085900813341140747e-01 2.537459731101989746e-01 -1.881987005472183228e-01 5.589125677943229675e-02 -4.945657402276992798e-02 1.454462110996246338e-01 3.491684421896934509e-02 9.102187119424343109e-03 1.294723153114318848e-01 -3.330864384770393372e-02 -4.203647747635841370e-02 -2.706534862518310547e-01 -5.201535671949386597e-02 8.023116737604141235e-02 -2.365058362483978271e-01 -4.873738810420036316e-02 2.108444273471832275e-01 1.182995960116386414e-01 1.448543667793273926e-01 -1.289589107036590576e-01 -7.372524589300155640e-02 4.422249644994735718e-02 1.977135390043258667e-01 -5.320979282259941101e-02 2.488664537668228149e-01 -1.859062910079956055e-01 3.602561354637145996e-01 -2.509555220603942871e-01 -8.257886022329330444e-02 -3.248098492622375488e-02 -4.286160469055175781e-01
-1.886103004217147827e-01 -6.050068512558937073e-02 4.332484006881713867e-01 -1.412570625543594360e-01 -1.314286055276170373e-04 1.137577071785926819e-01 -3.166875988245010376e-02 -1.063905134797096252e-01 6.115442141890525818e-02 1.336709111928939819e-01 2.084776386618614197e-02 -2.374761849641799927e-01 1.079225689172744751e-01 2.248253673315048218e-01 -2.267827540636062622e-01 6.866749376058578491e-02 4.483705759048461914e-02 4.631737992167472839e-02 -3.292805328965187073e-02 -2.143458276987075806e-02 1.440075039863586426e-01 3.786638379096984863e-01 6.207291409373283386e-02 2.293651849031448364e-01 1.189734265208244324e-01 -1.274894028902053833e-01 -3.017027378082275391e-01 2.597069740295410156e-01 -1.792749166488647461e-01 -9.748008102178573608e-02 1.691893935203552246e-01 -2.136261165142059326e-01
-2.695267796516418457e-01 -1.003375425934791565e-01 1.453077644109725952e-01 5.045947432518005371e-02 8.341380394995212555e-03 1.483059525489807129e-01 -1.612723767757415771e-01 -8.188667893409729004e-02 1.974447667598724365e-01 1.403978317975997925e-01 -1.262376606464385986e-01 -5.699865892529487610e-02 -2.973971888422966003e-02 2.532518804073333740e-01 2.945113778114318848e-01 -1.625819206237792969e-01 -1.924377977848052979e-01 1.389055848121643066e-01 1.863950043916702271e-01 1.676567196846008301e-01 -1.059718877077102661e-01 4.114666581153869629e-01 5.552030354738235474e-02 4.437597692012786865e-01 1.209312975406646729e-01 -1.524003036320209503e-02 -1.181266605854034424e-01 -2.568324282765388489e-02 -9.651227295398712158e-02 1.832493841648101807e-01 9.724351018667221069e-02 3.516811504960060120e-02
-2.323273271322250366e-01 2.261956334114074707e-01 2.783346176147460938e-01 -7.784884423017501831e-02 -1.801245361566543579e-01 -6.110373884439468384e-02 -1.825027354061603546e-02 -1.474673002958297729e-01 2.255059927701950073e-01 4.163106977939605713e-01 -8.505760133266448975e-02 -2.835167944431304932e-01 1.243234053254127502e-02 1.616368591785430908e-01 2.442716360092163086e-01 -6.733620166778564453e-02 8.032030612230300903e-02 -3.557602688670158386e-02 2.398038804531097412e-01 5.102635174989700317e-02 -2.963920868933200836e-02 5.923902988433837891e-02 -1.989207044243812561e-02 1.675551980733871460e-01 2.632879652082920074e-02 -2.094589173793792725e-01 -5.567502230405807495e-02 3.869430422782897949e-01 5.508508905768394470e-02 2.074208259582519531e-01 -7.914017885923385620e-02 2.015356160700321198e-02
-1.757998764514923096e-01 1.992079466581344604e-01 1.746574342250823975e-01 -1.413970738649368286e-01 -1.032874137163162231e-01 -5.715853720903396606e-02 -3.980812802910804749e-02 -2.138626724481582642e-01 3.702536225318908691e-01 3.443430066108703613e-01 2.455946523696184158e-03 -2.067099511623382568e-01 2.171351807191967964e-03 1.249277740716934204e-01 1.127015575766563416e-01 -3.460769355297088623e-02 1.264899075031280518e-01 2.288221940398216248e-02 2.331890314817428589e-01 -1.199743300676345825e-01 1.731974631547927856e-01 -6.327895820140838623e-02 -8.272687345743179321e-02 2.303148508071899414e-01 5.638168193399906158e-03 -1.423197090625762939e-01 -1.038076281547546387e-01 3.959556519985198975e-01 -1.405216287821531296e-02 3.160810470581054688e-01 -1.501764953136444092e-01 -7.967327721416950226e-03
-1.868887543678283691e-01 -2.367183864116668701e-01 2.356749624013900757e-01 -1.275459378957748413e-01 1.000966429710388184e-01 -9.534016251564025879e-02 8.057191967964172363e-02 -4.975441098213195801e-02 -5.195625708438456059e-04 2.740543782711029053e-01 4.097186774015426636e-02 -3.692001402378082275e-01 2.333465069532394409e-01 1.625209599733352661e-01 -1.511343568563461304e-01 -2.096540853381156921e-02 -9.049141407012939453e-02 2.566865682601928711e-01 9.987786412239074707e-02 -6.144707277417182922e-02 8.507686853408813477e-02 -4.109654575586318970e-02 -6.898005492985248566e-03 4.322736859321594238e-01 -1.805416792631149292e-01 1.783095449209213257e-01 -5.640689283609390259e-02 -1.793182222172617912e-03 -3.027500808238983154e-01 1.692136824131011963e-01 -5.658982694149017334e-02 1.310752034187316895e-01
-5.021725296974182129e-01 5.382085591554641724e-02 1.448112130165100098e-01 1.348673105239868164e-01 1.526146680116653442e-01 1.113904193043708801e-01 1.018528491258621216e-01 -2.047230303287506104e-01 5.756742507219314575e-02 -5.548127740621566772e-02 8.469858206808567047e-03 -1.772810220718383789e-01 2.448375374078750610e-01 5.495332553982734680e-02 5.033187568187713623e-02 -3.921442329883575439e-01 -1.574338823556900024e-01 7.264076918363571167e-02 3.128849864006042480e-01 -6.514314562082290649e-02 -6.864966452121734619e-02 -1.321214139461517334e-01 -1.551749557256698608e-01 -1.412355750799179077e-01 -9.955442696809768677e-02 -8.070535957813262939e-02 -1.996268481016159058e-01 2.264211177825927734e-01 -4.189733415842056274e-02 9.428130835294723511e-02 2.061575502157211304e-01 -3.909604996442794800e-02
-2.634885013103485107e-01 -1.188051654025912285e-03 1.798022538423538208e-01 1.344861537218093872e-01 1.648413687944412231e-01 -1.460486054420471191e-01 2.898231334984302521e-02 -1.022414788603782654e-01 2.836894243955612183e-02 -1.262831985950469971e-01 -3.173878490924835205e-01 -4.091893732547760010e-01 -1.751017719507217407e-01 1.500801742076873779e-01 -1.521784905344247818e-02 -1.159840077161788940e-01 -2.077929861843585968e-02 4.127127826213836670e-01 2.394541203975677490e-01 1.833978593349456787e-01 -3.866905719041824341e-02 -1.496154367923736572e-01 -1.681657731533050537e-01 2.576625347137451172e-01 1.049409657716751099e-01 4.282774403691291809e-02 -5.917359143495559692e-02 1.122944653034210205e-01 -9.597003459930419922e-02 -5.084615945816040039e-02 -1.466775983572006226e-01 -1.612900793552398682e-01
-1.874992698431015015e-01 -6.889599561691284180e-02 1.910619586706161499e-01 -1.118807122111320496e-01 9.627179056406021118e-02 2.917772531509399414e-01 1.300029158592224121e-01 -1.555837094783782959e-01 -6.436470896005630493e-02 3.111317157745361328e-01 1.728062704205513000e-02 -3.233017921447753906e-01 1.089616268873214722e-01 1.265839040279388428e-01 9.109579026699066162e-02 2.185247838497161865e-01 -1.456832587718963623e-01 8.563679642975330353e-03 4.370205402374267578e-01 2.417488396167755127e-01 1.847019791603088379e-01 2.708730474114418030e-02 -2.897652387619018555e-01 5.806988850235939026e-02 9.539269655942916870e-02 -1.367500573396682739e-01 1.334810554981231689e-01 -4.232073668390512466e-03 -1.183085218071937561e-01 1.709770858287811279e-01 6.008066982030868530e-02 -2.154024131596088409e-02
-1.081607071682810783e-03 -3.271542862057685852e-02 4.526782333850860596e-01 8.964131027460098267e-02 2.599068358540534973e-02 3.688276186585426331e-02 4.307778924703598022e-02 -2.675137817859649658e-01 1.005814373493194580e-01 -1.414202600717544556e-01 1.593589782714843750e-01 -1.754609495401382446e-01 -7.552759349346160889e-02 1.101976484060287476e-01 2.433512955904006958e-01 -2.841608785092830658e-02 -2.043110579252243042e-01 -4.136746749281883240e-02 -1.505651418119668961e-02 2.366939336061477661e-01 -1.250262260437011719e-01 -8.160117082297801971e-03 -1.891665011644363403e-01 1.663018912076950073e-01 -7.430262863636016846e-02 -1.209316495805978775e-02 -5.773773789405822754e-02 1.111303791403770447e-01 -4.281592369079589844e-01 3.575291037559509277e-01 -1.361767649650573730e-01 1.283011585474014282e-01
-1.599810272455215454e-01 1.420731693506240845e-01 5.018714666366577148e-01 -1.477010846138000488e-01 1.148884445428848267e-01 3.308989107608795166e-01 -5.275414511561393738e-02 -2.480330616235733032e-01 -5.844297632575035095e-02 -7.556299865245819092e-02 -3.001655917614698410e-03 1.749856024980545044e-01 1.993399672210216522e-02 2.166955024003982544e-01 2.045675367116928101e-01 -3.996403887867927551e-02 -8.333388715982437134e-03 -2.099619656801223755e-01 -8.068795502185821533e-02 1.333595365285873413e-01 1.790740340948104858e-02 1.923176273703575134e-02 -1.052764728665351868e-01 2.164225280284881592e-01 -2.370817586779594421e-02 2.097599655389785767e-01 -3.372246399521827698e-02 1.331320106983184814e-01 -3.018553853034973145e-01 2.423065304756164551e-01 1.465306878089904785e-01 3.458673879504203796e-02
-1.967277079820632935e-01 -4.081168770790100098e-02 3.733618855476379395e-01 -1.029572263360023499e-01 1.182646378874778748e-01 -4.258195310831069946e-02 -4.114166647195816040e-02 -3.695600926876068115e-01 -6.064072716981172562e-03 2.163752214983105659e-03 2.573773078620433807e-02 1.604087464511394501e-02 2.481449693441390991e-01 -1.513971239328384399e-01 -6.587616354227066040e-02 -3.915613889694213867e-01 6.210706010460853577e-02 -1.359151601791381836e-01 2.830670773983001709e-01 2.179481834173202515e-02 7.845819741487503052e-02 -4.912826791405677795e-02 -7.510152459144592285e-02 1.281431317329406738e-01 2.323215156793594360e-01 -8.867658674716949463e-02 6.638029962778091431e-02 1.931442171335220337e-01 -2.327877283096313477e-01 8.111196011304855347e-02 2.185502499341964722e-01 -2.584655582904815674e-01
-1.840528249740600586e-01 6.105240434408187866e-02 3.222466707229614258e-01 -1.035145223140716553e-01 1.108469218015670776e-01 -1.708431988954544067e-01 -1.347260624170303345e-01 1.107227504253387451e-01 -1.184013932943344116e-01 1.731073409318923950e-01 -8.470676094293594360e-02 -1.800047755241394043e-01 4.425553604960441589e-02 2.082802802324295044e-01 3.042487427592277527e-02 2.710836008191108704e-03 -2.275877743959426880e-01 1.618234217166900635e-01 -9.900844842195510864e-02 2.827564477920532227e-01 1.546286195516586304e-01 1.789835691452026367e-01 -3.141583800315856934e-01 2.819766700267791748e-01 -1.640432924032211304e-01 -7.146259397268295288e-02 5.854168534278869629e-02 2.677577435970306396e-01 -1.464997529983520508e-01 -1.571379303932189941e-01 -6.990475952625274658e-02 -2.933458089828491211e-01
-1.877276301383972168e-01 1.800578832626342773e-01 3.479650616645812988e-01 2.334668487310409546e-01 1.758370846509933472e-01 1.322664618492126465e-01 -2.742360830307006836e-01 6.559100002050399780e-02 5.085480958223342896e-02 9.943255782127380371e-02 -3.460602462291717529e-02 -1.888833194971084595e-01 5.444402620196342468e-02 -1.675332635641098022e-01 1.683371663093566895e-01 -2.953826189041137695e-01 -1.665852665901184082e-01 -6.026399880647659302e-02 4.143718183040618896e-01 8.723518997430801392e-02 1.646118462085723877e-01 2.737096846103668213e-01 -1.339828222990036011e-01 -3.024150617420673370e-03 5.982001125812530518e-02 -1.344901770353317261e-01 -1.931275427341461182e-02 1.062888354063034058e-01 1.198649522848427296e-03 2.321382462978363037e-01 1.018585786223411560e-01 6.775609403848648071e-02
-2.371788918972015381e-01 1.815387308597564697e-01 3.928259313106536865e-01 1.405326277017593384e-01 -4.119932651519775391e-02 1.659575551748275757e-01 1.693638116121292114e-01 2.267553955316543579e-01 3.495302051305770874e-02 3.182791769504547119e-01 -3.002371191978454590e-01 -3.604726493358612061e-02 -7.870463281869888306e-02 3.306522369384765625e-01 8.016601949930191040e-02 -1.425617337226867676e-01 -4.025870561599731445e-01 -9.095496684312820435e-02 -8.135119825601577759e-02 1.164800748229026794e-01 1.164283230900764465e-02 4.348719492554664612e-02 -3.402905166149139404e-02 6.888107210397720337e-02 1.097011640667915344e-01 5.170289054512977600e-02 -3.615041077136993408e-02 1.342548578977584839e-01 -1.208088919520378113e-01 5.789114162325859070e-02 -1.779473572969436646e-01 -9.503582119941711426e-02
-2.234176993370056152e-01 1.488889753818511963e-01 7.167521864175796509e-02 -1.285707503557205200e-01 -1.741950809955596924e-01 2.245536893606185913e-01 -2.122512608766555786e-01 -1.473282277584075928e-01 2.307373136281967163e-01 3.323439657688140869e-01 -1.991400867700576782e-01 -3.270601853728294373e-02 8.771775662899017334e-02 3.514546751976013184e-01 -9.172886610031127930e-02 -5.727126821875572205e-02 7.942882925271987915e-02 5.159202963113784790e-03 3.413753509521484375e-01 1.645537614822387695e-01 7.023961097002029419e-02 7.829609513282775879e-02 -3.729249350726604462e-03 4.396848380565643311e-02 3.681315481662750244e-02 -4.097843542695045471e-03 -1.277747154235839844e-01 1.065698713064193726e-01 -1.160619556903839111e-01 3.827890455722808838e-01 -1.183550059795379639e-01 -2.130110561847686768e-01
-3.280414268374443054e-02 2.021103352308273315e-02 3.314231634140014648e-01 2.473829500377178192e-02 1.136494502425193787e-01 2.927915751934051514e-01 1.949764639139175415e-01 -4.328526854515075684e-01 1.922557204961776733e-01 1.915339827537536621e-01 1.389022022485733032e-01 1.223626360297203064e-01 -1.734864562749862671e-01 1.412556618452072144e-01 1.940376907587051392e-01 5.184972193092107773e-03 -8.677539229393005371e-02 -8.574798703193664551e-02 1.457744389772415161e-01 4.656144604086875916e-02 -1.263948380947113037e-01 1.151396036148071289e-01 -1.700160056352615356e-01 4.477655515074729919e-02 -1.050432696938514709e-01 -6.165843084454536438e-02 -1.170963197946548462e-01 2.657398581504821777e-01 -4.926857352256774902e-02 3.696481883525848389e-01 8.662227541208267212e-02 -1.556273996829986572e-01
-3.796080872416496277e-02 3.183929622173309326e-02 3.433914482593536377e-01 -3.418704122304916382e-02 2.705922424793243408e-01 -2.262849360704421997e-02 1.333614140748977661e-01 -2.950713336467742920e-01 1.354736834764480591e-01 -1.741821169853210449e-01 1.084540132433176041e-02 5.166572518646717072e-04 -1.283825486898422241e-01 -8.458457142114639282e-02 1.360527127981185913e-01 -7.267611799761652946e-04 -3.301195502281188965e-01 1.647927910089492798e-01 2.185900360345840454e-01 1.540609002113342285e-01 -5.400270596146583557e-02 8.256129175424575806e-02 -6.265560537576675415e-02 1.731140762567520142e-01 1.874059624969959259e-02 2.724078893661499023e-01 -6.739557534456253052e-02 1.552014201879501343e-01 -1.520635187625885010e-01 1.838124543428421021e-01 2.119141817092895508e-01 -3.906824588775634766e-01
-1.667287945747375488e-01 -7.032381836324930191e-04 3.537084460258483887e-01 1.525727808475494385e-01 -9.917756915092468262e-02 -1.532595902681350708e-01 1.234510838985443115e-01 -3.852079808712005615e-01 6.372289359569549561e-02 -5.117193795740604401e-03 -3.405717313289642334e-01 -2.238261401653289795e-01 -2.137337327003479004e-01 1.159025803208351135e-01 -6.067010760307312012e-02 -2.704237401485443115e-01 6.339450925588607788e-02 1.617287099361419678e-01 3.185410797595977783e-01 -6.526264548301696777e-02 -1.739889979362487793e-01 -1.643740832805633545e-01 -4.609202593564987183e-02 1.896733194589614868e-01 7.551125437021255493e-02 8.243697881698608398e-02 -9.533335268497467041e-02 2.159190773963928223e-01 2.960100583732128143e-02 -1.182107776403427124e-01 -4.059062525629997253e-02 -6.902632117271423340e-02
-3.561916649341583252e-01 7.628498971462249756e-02 3.583658933639526367e-01 -9.004095196723937988e-02 3.219426423311233521e-02 9.081066399812698364e-02 2.008177340030670166e-01 -1.002032533288002014e-01 -1.304403096437454224e-01 -5.012101307511329651e-02 -2.860606014728546143e-01 -1.082481592893600464e-01 -1.493911445140838623e-02 -8.918144553899765015e-02 -1.872398704290390015e-01 -7.606934010982513428e-02 -2.188400328159332275e-01 -2.077833414077758789e-01 -9.016640484333038330e-02 -7.217619568109512329e-02 -3.009651787579059601e-02 7.396861910820007324e-02 -1.660668551921844482e-01 5.294705927371978760e-02 2.293782830238342285e-01 -2.812878601253032684e-02 -2.146160751581192017e-01 3.265534639358520508e-01 -1.850530803203582764e-01 3.250755071640014648e-01 -1.425064802169799805e-01 -3.916091099381446838e-02
-1.400648206472396851e-01 -1.087231710553169250e-01 4.072039425373077393e-01 -1.817584633827209473e-01 3.852237462997436523e-01 1.014791503548622131e-01 -2.064396440982818604e-01 -2.044627666473388672e-01 -6.124457716941833496e-02 4.333668947219848633e-02 1.375675201416015625e-03 4.300093278288841248e-02 1.440847963094711304e-01 7.586780935525894165e-02 -4.906436800956726074e-02 1.569612026214599609e-01 2.757928706705570221e-02 7.853299379348754883e-02 5.619610194116830826e-03 -6.235719844698905945e-02 1.909198909997940063e-01 8.986301720142364502e-02 5.927865207195281982e-02 3.505708277225494385e-01 -1.175664514303207397e-01 -1.128312107175588608e-02 -4.101751148700714111e-01 5.393728613853454590e-02 1.671673655509948730e-01 2.279974073171615601e-01 -1.358883082866668701e-01 1.639373414218425751e-02
-1.185370534658432007e-01 -6.677204370498657227e-02 1.601442694664001465e-01 -5.123070627450942993e-02 -2.170361429452896118e-01 1.601494103670120239e-01 -6.977955251932144165e-02 -1.323096901178359985e-01 1.302988678216934204e-01 1.268203109502792358e-01 -3.479017019271850586e-01 4.051038995385169983e-02 1.391139775514602661e-01 2.103934735059738159e-01 -3.680806234478950500e-02 -3.396344184875488281e-01 1.197446659207344055e-01 -8.954133838415145874e-02 1.044629365205764771e-01 2.309552431106567383e-01 1.282624453306198120e-01 1.667836457490921021e-01 -2.030222862958908081e-01 1.850846856832504272e-01 -2.611978352069854736e-01 2.725161612033843994e-02 -2.050888091325759888e-01 3.417179286479949951e-01 -3.274244442582130432e-02 4.834106191992759705e-02 2.018109411001205444e-01 -2.091455012559890747e-01
-1.808342188596725464e-01 -6.539326161146163940e-02 3.010366857051849365e-01 1.525045931339263916e-01 2.117672264575958252e-01 8.386971056461334229e-02 2.259708009660243988e-02 -5.579907074570655823e-02 1.348907500505447388e-01 1.230177953839302063e-01 -3.714410588145256042e-02 -3.026795983314514160e-01 5.337706580758094788e-02 2.911611497402191162e-01 3.183756172657012939e-01 2.908003516495227814e-02 -1.970813870429992676e-01 1.762023121118545532e-01 1.315131038427352905e-01 -1.365597695112228394e-01 -1.133604645729064941e-01 3.327731490135192871e-01 -2.334425747394561768e-01 2.919884622097015381e-01 2.187114655971527100e-01 1.207557991147041321e-01 -1.870143711566925049e-01 -3.691150620579719543e-02 5.610488355159759521e-02 -7.677622884511947632e-02 2.246207743883132935e-02 2.786627737805247307e-03
6.287235021591186523e-02 9.635441005229949951e-02 2.070764303207397461e-01 2.060217708349227905e-01 2.133510559797286987e-01 2.553426027297973633e-01 1.091715842485427856e-01 -2.389311492443084717e-01 -4.326088353991508484e-02 -5.817678943276405334e-02 6.459601968526840210e-02 -1.067833900451660156e-01 1.932466030120849609e-01 -4.368755221366882324e-02 7.403280586004257202e-02 -1.552196685224771500e-02 -8.285322040319442749e-02 1.152138188481330872e-01 1.913026422262191772e-01 3.381413221359252930e-01 4.823333397507667542e-02 -2.811917662620544434e-02 -3.576563000679016113e-01 3.343375623226165771e-01 -1.159349903464317322e-01 6.801098585128784180e-03 -9.733638167381286621e-02 3.493104279041290283e-01 -1.665602624416351318e-01 1.788735240697860718e-01 1.024530157446861267e-01 -1.637083739042282104e-01
-2.620568275451660156e-01 -4.105984792113304138e-02 2.322569489479064941e-01 3.582868576049804688e-01 2.624175846576690674e-01 -2.194436788558959961e-01 8.243438601493835449e-02 -2.587424218654632568e-01 -1.269169002771377563e-01 2.385290861129760742e-01 -8.452913165092468262e-02 2.097033113241195679e-01 -1.021041348576545715e-01 -5.826279148459434509e-02 4.998144879937171936e-02 -3.574271872639656067e-02 1.602704450488090515e-02 -1.306895446032285690e-02 3.460693657398223877e-01 3.432824835181236267e-02 -5.002172663807868958e-03 -5.199179425835609436e-02 2.494740188121795654e-01 2.509324252605438232e-01 5.710380524396896362e-02 -2.163037061691284180e-01 -1.017118543386459351e-01 8.243171125650405884e-02 -1.426017880439758301e-01 1.324319690465927124e-01 -1.973752826452255249e-01 -1.467111110687255859e-01
-2.472775280475616455e-01 2.823466062545776367e-01 4.550290703773498535e-01 5.463059619069099426e-02 1.381554603576660156e-01 1.090251356363296509e-01 6.557465530931949615e-03 -2.763206064701080322e-01 -2.597711235284805298e-02 -1.821373403072357178e-01 3.291760757565498352e-02 -9.698011726140975952e-02 5.007306113839149475e-02 5.073945969343185425e-02 -1.252867560833692551e-02 -2.740894816815853119e-02 1.699849590659141541e-02 6.702179461717605591e-02 -2.142987959086894989e-02 2.538554966449737549e-01 7.879561599111184478e-05 -1.071684733033180237e-01 -3.287680149078369141e-01 2.543803155422210693e-01 -2.153369039297103882e-01 1.585651338100433350e-01 -4.620256647467613220e-02 3.001854419708251953e-01 -1.094638034701347351e-01 1.931266039609909058e-01 1.322184652090072632e-01 -8.315602689981460571e-02
-2.376787662506103516e-01 -1.041682213544845581e-01 1.345433592796325684e-01 1.318966411054134369e-02 5.836175382137298584e-02 3.578028455376625061e-02 1.340196281671524048e-01 -2.890833914279937744e-01 -2.297710627317428589e-01 6.531994789838790894e-02 -2.614005804061889648e-01 -1.406760662794113159e-01 -1.636617779731750488e-01 -1.867633014917373657e-01 2.257105149328708649e-02 -8.883059024810791016e-02 -1.362622082233428955e-01 8.845071308314800262e-03 9.775715321302413940e-02 4.533493518829345703e-02 -4.820854961872100830e-02 -4.481218289583921432e-03 -1.749743893742561340e-02 3.405199348926544189e-01 -1.755992323160171509e-01 -1.397742182016372681e-01 -2.221586555242538452e-01 4.172773063182830811e-01 -1.071110814809799194e-01 -1.456460505723953247e-01 -2.537387907505035400e-01 -2.704446613788604736e-01
-1.076036468148231506e-01 -1.489739567041397095e-01 5.319482460618019104e-02 -4.275243356823921204e-02 3.019792735576629639e-01 -1.078400239348411560e-01 1.412743330001831055e-01 -1.141190305352210999e-01 1.593223214149475098e-01 3.880176693201065063e-02 2.898215875029563904e-02 -1.604080945253372192e-01 -1.655925065279006958e-02 -6.360929459333419800e-03 8.920326828956604004e-02 -3.359437286853790283e-01 6.261891126632690430e-02 8.430469781160354614e-02 2.494200617074966431e-01 -1.092491224408149719e-01 4.515955224633216858e-02 1.700727194547653198e-01 -1.621474139392375946e-02 1.589578986167907715e-01 -1.220784410834312439e-01 1.246008276939392090e-01 -9.237143211066722870e-03 4.886273741722106934e-01 -3.742769658565521240e-01 2.470803856849670410e-01 -1.633528433740139008e-02 -1.970788240432739258e-01
-2.029091268777847290e-01 -7.169512659311294556e-02 1.673304475843906403e-02 1.108814999461174011e-01 2.915450334548950195e-01 1.591929420828819275e-02 2.510964572429656982e-01 -2.773921787738800049e-01 4.784781485795974731e-02 1.669661551713943481e-01 4.914805665612220764e-02 -3.159845247864723206e-02 -2.874916791915893555e-01 -2.928950451314449310e-02 1.626443117856979370e-01 -2.492748498916625977e-01 2.335162609815597534e-01 1.503432393074035645e-01 2.123797833919525146e-01 -1.526236087083816528e-01 -1.827716976404190063e-01 4.521718248724937439e-02 -2.538994252681732178e-01 8.061628788709640503e-02 4.048160463571548462e-02 1.329185515642166138e-01 -1.203470826148986816e-01 3.576664924621582031e-01 -1.020693778991699219e-01 2.451278120279312134e-01 -8.233901113271713257e-02 -1.386984139680862427e-01
-1.923203617334365845e-01 -2.136769890785217285e-02 9.419548511505126953e-02 -1.025746017694473267e-01 1.828326433897018433e-01 3.411586880683898926e-01 -2.717594504356384277e-01 -7.487066090106964111e-02 1.778879165649414062e-01 3.494138419628143311e-01 -1.319185495376586914e-01 -1.609335988759994507e-01 -3.314338251948356628e-02 2.453447729349136353e-01 -4.433124884963035583e-02 -2.778064608573913574e-01 1.002524122595787048e-01 -8.805424906313419342e-03 2.972032427787780762e-01 9.943632036447525024e-02 1.233138293027877808e-01 2.131671309471130371e-01 8.675480633974075317e-02 8.486160635948181152e-02 -4.862643033266067505e-02 -9.023724123835563660e-03 -2.523282766342163086e-01 -4.185180738568305969e-02 -3.237155452370643616e-02 3.393906652927398682e-01 -6.173595786094665527e-02 -6.916214525699615479e-02
-8.390201628208160400e-02 9.734465181827545166e-02 4.109460711479187012e-01 -1.322919130325317383e-01 1.157975420355796814e-01 1.803395152091979980e-01 8.172754943370819092e-02 -6.910764425992965698e-02 -1.901371926069259644e-01 4.322103261947631836e-01 -2.432889491319656372e-02 1.264844238758087158e-01 1.061770878732204437e-02 2.185140252113342285e-01 1.839391887187957764e-01 6.721486151218414307e-02 -1.337817460298538208e-01 2.396744787693023682e-01 8.376866579055786133e-02 -2.670601010322570801e-02 1.120479479432106018e-01 8.070790767669677734e-02 8.110799640417098999e-02 -5.388996750116348267e-02 5.632489174604415894e-02 -1.386680603027343750e-01 -2.736877799034118652e-01 2.055492252111434937e-01 -3.038391768932342529e-01 -1.852657198905944824e-01 -3.296905383467674255e-02 -1.872193366289138794e-01
-1.696494519710540771e-01 -2.936320006847381592e-02 3.554749488830566406e-01 8.348833769559860229e-02 1.485920883715152740e-02 1.024085432291030884e-01 9.889038652181625366e-02 1.170259639620780945e-01 -3.882329761981964111e-01 3.283297419548034668e-01 -1.496137026697397232e-02 -1.243589892983436584e-01 2.490430511534214020e-02 -1.523558348417282104e-01 1.325476765632629395e-01 -6.706398725509643555e-02 -1.876354962587356567e-01 1.611617952585220337e-01 -1.267464309930801392e-01 2.624096907675266266e-02 -7.455908507108688354e-02 1.824968308210372925e-01 -9.957943856716156006e-02 1.862844228744506836e-01 -6.228036805987358093e-02 4.817198961973190308e-03 -3.301008045673370361e-01 7.042983919382095337e-02 -2.501793801784515381e-01 8.938355743885040283e-02 -3.268322050571441650e-01 -1.615094095468521118e-01
-1.441797912120819092e-01 -1.360524147748947144e-01 3.385536372661590576e-01 1.781329140067100525e-02 1.099708303809165955e-01 -3.742523491382598877e-02 1.751500070095062256e-01 -2.727234065532684326e-01 -1.328698825091123581e-02 1.657298058271408081e-01 -1.793845742940902710e-02 -1.269155591726303101e-01 -1.646409034729003906e-01 -2.122263014316558838e-01 1.396721601486206055e-01 -1.894005686044692993e-01 4.929850250482559204e-02 5.072079971432685852e-02 -3.808394446969032288e-02 -5.211290717124938965e-02 1.110389363020658493e-03 -1.438505947589874268e-02 -9.352776408195495605e-02 9.856500476598739624e-02 -5.392665788531303406e-02 1.963734179735183716e-01 -6.820707023143768311e-02 5.282542705535888672e-01 -2.905637323856353760e-01 -7.123096287250518799e-02 -1.282579898834228516e-01 -3.108857572078704834e-01
2.044877223670482635e-02 -1.700512766838073730e-01 2.763350605964660645e-01 -9.475624188780784607e-03 8.890844136476516724e-02 1.379717588424682617e-01 -2.352827936410903931e-01 -5.829465389251708984e-02 7.952705025672912598e-02 3.291842937469482422e-01 -2.691003307700157166e-02 -1.933928132057189941e-01 4.101550951600074768e-02 1.746075153350830078e-01 -1.042263507843017578e-01 -2.119494527578353882e-01 1.121722459793090820e-01 2.821770906448364258e-01 3.626011610031127930e-01 1.105190813541412354e-01 -1.382705173455178738e-03 2.011575847864151001e-01 -2.157441675662994385e-01 3.631075322628021240e-01 -1.716993935406208038e-02 1.755152642726898193e-01 -1.311085522174835205e-01 2.445556595921516418e-02 -1.526329219341278076e-01 -8.176215738058090210e-02 1.789880841970443726e-01 -4.563999176025390625e-02
-2.624974250793457031e-01 9.243890643119812012e-02 4.354426264762878418e-01 -1.124453917145729065e-01 1.455036830157041550e-02 1.033172011375427246e-01 8.020555227994918823e-02 -1.669041812419891357e-01 -1.370694637298583984e-01 -6.213226169347763062e-02 -3.179315328598022461e-01 -8.007079362869262695e-02 -8.441651612520217896e-02 2.667671814560890198e-02 6.268113106489181519e-02 -7.947363704442977905e-02 -2.481195032596588135e-01 -9.345465153455734253e-02 -2.321163415908813477e-01 -1.109067872166633606e-01 -1.878549903631210327e-01 -7.171571254730224609e-02 -8.081723749637603760e-02 6.984063237905502319e-02 2.247560471296310425e-01 7.165494374930858612e-03 -3.166447281837463379e-01 1.851704865694046021e-01 -9.170743077993392944e-02 3.540640473365783691e-01 -1.018890142440795898e-01 -9.647872298955917358e-02
8.144963532686233521e-02 1.314106732606887817e-01 3.919017910957336426e-01 1.488139033317565918e-01 -1.389799565076828003e-01 9.656532853841781616e-02 3.459370434284210205e-01 -3.507301583886146545e-02 2.237962782382965088e-01 1.770553141832351685e-01 -2.981187216937541962e-02 3.114797547459602356e-02 9.850285202264785767e-02 1.218966841697692871e-01 2.610410451889038086e-01 -4.219328612089157104e-02 -1.798959523439407349e-01 1.340285688638687134e-01 -2.396840155124664307e-01 -6.903267651796340942e-02 1.711438894271850586e-01 1.185076683759689331e-01 -6.969214975833892822e-02 3.330125808715820312e-01 1.384002864360809326e-01 -5.449146265164017677e-04 -7.682616263628005981e-02 1.144296824932098389e-01 -1.084409952163696289e-01 3.641408979892730713e-01 -8.181283622980117798e-02 -1.105156242847442627e-01
-4.506651759147644043e-01 -1.594950817525386810e-02 2.459437400102615356e-01 -4.020912051200866699e-01 3.491209447383880615e-02 7.009693980216979980e-02 -1.044957563281059265e-01 -5.612775683403015137e-02 -8.121701329946517944e-02 2.427971512079238892e-01 -1.242355704307556152e-01 -3.014495074748992920e-01 2.061703652143478394e-01 -7.921714335680007935e-02 6.396702677011489868e-02 -1.123239248991012573e-01 -7.178045809268951416e-02 1.960071325302124023e-01 1.010322198271751404e-01 6.429940694943070412e-04 2.221753299236297607e-01 1.489013582468032837e-01 -1.568191051483154297e-01 1.379480808973312378e-01 -2.384861111640930176e-01 1.305008679628372192e-02 -1.997808665037155151e-01 1.422026008367538452e-02 -1.008577868342399597e-01 1.829430311918258667e-01 6.162153184413909912e-02 5.833575129508972168e-02
-1.884661465883255005e-01 -1.647989079356193542e-02 4.328618049621582031e-01 -9.491413086652755737e-02 1.985235810279846191e-01 -8.465565741062164307e-02 -2.112724632024765015e-01 1.072527095675468445e-01 8.839999325573444366e-03 1.940165907144546509e-01 -1.889809817075729370e-01 -1.322653144598007202e-01 1.110885366797447205e-01 1.131225153803825378e-01 -7.917278259992599487e-02 1.271961182355880737e-01 -1.875202953815460205e-01 7.061619777232408524e-03 -4.797585308551788330e-03 -1.592988371849060059e-01 9.724604338407516479e-02 2.574663795530796051e-02 -7.761416956782341003e-03 3.200936615467071533e-01 -1.847123801708221436e-01 -9.942442923784255981e-02 -4.323072731494903564e-01 1.121727153658866882e-01 1.550871878862380981e-01 2.006492465734481812e-01 -2.056504338979721069e-01 5.716029182076454163e-02
-8.774033933877944946e-02 -6.976573914289474487e-02 1.973850131034851074e-01 -1.508500277996063232e-01 1.537582725286483765e-01 3.146164119243621826e-01 1.030490398406982422e-01 -5.501216277480125427e-02 1.620522886514663696e-01 8.581200242042541504e-02 -8.492271602153778076e-02 -2.101379632949829102e-01 -4.219055641442537308e-03 2.896635830402374268e-01 3.253758251667022705e-01 -4.169965907931327820e-02 -1.977477669715881348e-01 2.743278145790100098e-01 1.719222217798233032e-01 1.321820765733718872e-01 1.824536025524139404e-01 1.397011429071426392e-01 -6.766303628683090210e-02 2.583635449409484863e-01 2.183287888765335083e-01 8.183423429727554321e-02 -1.914307475090026855e-01 1.917541325092315674e-01 1.600730121135711670e-01 1.206362545490264893e-01 2.318695336580276489e-01 7.534605264663696289e-02
-2.105085849761962891e-01 -1.578959077596664429e-01 2.063186168670654297e-01 1.092820987105369568e-01 1.330489069223403931e-01 9.194352477788925171e-02 -2.239207737147808075e-02 -2.432791888713836670e-01 -2.877439558506011963e-01 1.336140781641006470e-01 -1.164790317416191101e-01 1.415147911757230759e-03 4.057878162711858749e-03 6.439139693975448608e-02 -1.712850779294967651e-01 -3.886459469795227051e-01 5.262771621346473694e-02 1.698852181434631348e-01 9.830578416585922241e-02 3.467986583709716797e-01 2.126705199480056763e-01 5.998053401708602905e-02 -1.682299822568893433e-01 1.078981086611747742e-01 1.952338516712188721e-01 1.424811966717243195e-02 4.768768325448036194e-02 2.113090008497238159e-01 1.441633552312850952e-01 1.133445724844932556e-01 6.040752679109573364e-02 -3.446445763111114502e-01
-1.856417655944824219e-01 -4.040808603167533875e-02 2.175708711147308350e-01 -3.052640855312347412e-01 1.557804048061370850e-01 2.779388427734375000e-01 1.797943264245986938e-01 7.438857108354568481e-02 2.174169570207595825e-01 6.086547300219535828e-02 1.409090161323547363e-01 -2.824179828166961670e-01 -2.597002126276493073e-02 1.694692820310592651e-01 2.425037026405334473e-01 5.048898980021476746e-03 -6.061982735991477966e-02 2.566234767436981201e-01 1.583761423826217651e-01 2.052215337753295898e-01 2.519909143447875977e-01 -3.060424514114856720e-02 -2.378030568361282349e-01 1.960140913724899292e-01 1.096694245934486389e-01 2.296215668320655823e-02 -2.168493419885635376e-01 4.265259951353073120e-02 5.927422642707824707e-02 2.700729966163635254e-01 8.994647115468978882e-02 -5.575063079595565796e-02
-2.015377879142761230e-01 1.231599152088165283e-01 2.497523128986358643e-01 1.649238616228103638e-01 3.320972919464111328e-01 -7.040642201900482178e-02 2.701325714588165283e-01 -2.459448873996734619e-01 -6.717056501656770706e-03 1.270455960184335709e-02 2.911926247179508209e-02 -1.946355700492858887e-01 -4.507724195718765259e-02 -6.689291447401046753e-02 4.829745739698410034e-02 -8.550687879323959351e-02 3.057133257389068604e-01 -9.934178739786148071e-02 7.099123299121856689e-02 8.326958119869232178e-02 -2.571325600147247314e-01 -7.669349759817123413e-02 -5.988298915326595306e-03 2.317362278699874878e-01 -7.109522819519042969e-02 2.058874517679214478e-01 -9.508972056210041046e-03 2.777911126613616943e-01 -1.180662587285041809e-01 3.888849318027496338e-01 8.707561343908309937e-02 1.111239194869995117e-01
-8.918906748294830322e-02 -1.393017824739217758e-02 3.669112920761108398e-01 -1.914203912019729614e-01 1.800759881734848022e-01 2.245670408010482788e-01 4.808456823229789734e-02 3.818748518824577332e-02 1.922672241926193237e-01 9.802989661693572998e-02 -8.882316946983337402e-02 -1.041784957051277161e-01 6.587282568216323853e-02 1.646203696727752686e-01 8.000123500823974609e-02 2.184546180069446564e-02 -9.192531928420066833e-03 2.258056551218032837e-01 4.155556559562683105e-01 1.488271057605743408e-01 -6.527066975831985474e-02 2.432613521814346313e-01 2.725106850266456604e-02 1.678483635187149048e-01 1.740633249282836914e-01 1.687967628240585327e-01 2.022949159145355225e-01 4.069105684757232666e-01 -3.187216445803642273e-02 -8.627604693174362183e-02 -1.340669244527816772e-01 -1.838037557899951935e-02
-1.308523267507553101e-01 2.917217463254928589e-02 -1.368697918951511383e-02 9.153948724269866943e-02 2.051490843296051025e-01 -6.275832653045654297e-02 1.249492317438125610e-01 2.369865775108337402e-02 -1.207211166620254517e-01 3.756886720657348633e-01 -2.382770925760269165e-01 -9.640556760132312775e-03 4.667889326810836792e-02 1.764879077672958374e-01 -1.717915683984756470e-01 3.102387115359306335e-02 -3.972588479518890381e-01 1.075310930609703064e-01 2.089985907077789307e-01 -1.201601028442382812e-01 4.527921555563807487e-04 5.375083535909652710e-02 -1.918591558933258057e-01 2.657015025615692139e-01 4.337851107120513916e-01 1.103797852993011475e-01 -1.327145099639892578e-01 1.545653641223907471e-01 -1.744859218597412109e-01 7.999247312545776367e-02 -3.613086882978677750e-03 -1.355288028717041016e-01
-1.440123468637466431e-01 -2.338458299636840820e-01 1.544203609228134155e-01 -8.893539011478424072e-02 1.289696618914604187e-02 2.870202362537384033e-01 1.434976309537887573e-01 8.969683200120925903e-02 1.375331431627273560e-01 1.277753412723541260e-01 2.019988931715488434e-02 -2.396402359008789062e-01 -4.423661157488822937e-03 1.292809993028640747e-01 2.739668488502502441e-01 4.219652339816093445e-02 -2.368803024291992188e-01 4.687833413481712341e-02 2.963235974311828613e-01 3.280570358037948608e-02 1.451992243528366089e-01 1.463140249252319336e-01 -3.001877367496490479e-01 3.023459613323211670e-01 2.322004139423370361e-01 1.086750850081443787e-01 -2.326752990484237671e-01 1.237061098217964172e-01 6.423211097717285156e-02 1.899423897266387939e-01 1.111848205327987671e-01 1.898530721664428711e-01
-1.056395471096038818e-01 -7.394911348819732666e-02 8.484394103288650513e-02 1.602762490510940552e-01 2.865926325321197510e-01 9.402030706405639648e-02 2.561526596546173096e-01 -4.382455945014953613e-01 2.113991975784301758e-02 1.611863523721694946e-01 6.871684640645980835e-02 -4.501157999038696289e-02 -2.466632425785064697e-01 7.251811027526855469e-02 1.400091685354709625e-02 -1.818574517965316772e-01 1.534782201051712036e-01 9.206392616033554077e-02 3.077038824558258057e-01 -1.017789449542760849e-02 -2.409430444240570068e-01 -2.460130304098129272e-02 2.138334326446056366e-02 4.509876295924186707e-02 -2.872841060161590576e-02 5.207489430904388428e-02 -1.054679378867149353e-01 3.403982222080230713e-01 -3.002565801143646240e-01 2.246601134538650513e-01 7.609963417053222656e-02 -6.614538282155990601e-02
-5.040753632783889771e-02 1.619994193315505981e-01 3.259086012840270996e-01 1.987507566809654236e-02 5.704940482974052429e-02 1.115473732352256775e-01 1.982701420783996582e-01 -1.945125311613082886e-01 -1.934280991554260254e-01 5.924522504210472107e-02 1.567852944135665894e-01 -1.077653020620346069e-01 -2.654048241674900055e-02 1.036875844001770020e-01 3.883939981460571289e-01 -1.952442675828933716e-01 4.180049523711204529e-02 -1.839492768049240112e-01 -1.281561851501464844e-01 9.762285649776458740e-02 1.665185242891311646e-01 4.942488670349121094e-02 -2.950828373432159424e-01 1.655843406915664673e-01 -1.390077080577611923e-02 2.503393888473510742e-01 -8.102931827306747437e-02 2.991274297237396240e-01 -1.087430566549301147e-01 3.111463785171508789e-01 -9.590233117341995239e-02 1.061722487211227417e-01
-2.412789463996887207e-01 -5.972982943058013916e-02 7.443486154079437256e-02 2.124286144971847534e-01 1.953315287828445435e-01 1.683629602193832397e-01 3.299984335899353027e-01 -6.865158677101135254e-02 9.589652717113494873e-02 -3.455381095409393311e-02 9.922315180301666260e-02 7.278061658143997192e-02 2.986475452780723572e-02 2.750508114695549011e-02 1.966034471988677979e-01 -2.729692757129669189e-01 2.283781208097934723e-02 2.128095775842666626e-01 2.033416777849197388e-01 2.271116971969604492e-01 2.315423190593719482e-01 1.066649258136749268e-01 -1.278178989887237549e-01 1.122310087084770203e-01 3.031340837478637695e-01 -2.014123275876045227e-02 -9.607280045747756958e-02 6.305960565805435181e-02 -4.359186589717864990e-01 1.916442364454269409e-01 -4.138619080185890198e-02 2.155640162527561188e-02
-1.301405578851699829e-01 3.058278746902942657e-02 4.065175652503967285e-01 -3.112798370420932770e-02 8.007009327411651611e-02 5.086597427725791931e-02 2.980157434940338135e-01 -3.787546753883361816e-01 3.647418692708015442e-02 1.684716790914535522e-01 -7.985688745975494385e-02 3.085626363754272461e-01 1.751364916563034058e-01 1.536103785037994385e-01 1.442134529352188110e-01 -2.267759293317794800e-01 -1.730395555496215820e-01 -6.658563856035470963e-03 -8.803765289485454559e-03 3.069300204515457153e-02 1.322481781244277954e-01 1.047915033996105194e-02 -1.904429644346237183e-01 -6.157913804054260254e-02 -1.364315599203109741e-01 8.269833773374557495e-02 -1.295847892761230469e-01 8.664108067750930786e-02 -1.146003678441047668e-01 3.704429566860198975e-01 9.167698025703430176e-02 -1.402022391557693481e-01
-1.157431514002382755e-03 2.232827246189117432e-02 3.693482875823974609e-01 9.638655185699462891e-02 -1.357576437294483185e-02 -5.234033614397048950e-02 2.078470140695571899e-01 -3.965356349945068359e-01 -6.986833363771438599e-02 1.093002501875162125e-02 -1.159808933734893799e-01 2.894760482013225555e-02 2.439708858728408813e-01 1.068433225154876709e-01 -1.951480470597743988e-02 7.158589363098144531e-02 -1.078269854187965393e-01 6.711585819721221924e-02 3.128561973571777344e-01 4.224919676780700684e-01 -1.609083265066146851e-02 -1.393067389726638794e-01 -1.828206628561019897e-01 3.365487158298492432e-01 -9.086109697818756104e-02 1.215063557028770447e-01 -1.654378026723861694e-01 1.313523799180984497e-01 -1.131233647465705872e-01 -1.175821721553802490e-01 3.437980636954307556e-02 1.957590505480766296e-02
6.327774375677108765e-02 1.008480489253997803e-01 3.083245456218719482e-01 -2.323698103427886963e-01 3.304982483386993408e-01 4.215155169367790222e-02 1.661515980958938599e-01 -6.071759760379791260e-02 7.081971317529678345e-02 4.204633533954620361e-01 -2.587336003780364990e-01 -2.407442033290863037e-02 1.989976465702056885e-01 -7.357606291770935059e-02 -2.410221248865127563e-01 -6.508146971464157104e-02 -1.908990144729614258e-01 2.820107340812683105e-01 1.588827073574066162e-01 3.935253247618675232e-03 1.954138278961181641e-01 9.033155441284179688e-02 -2.140429168939590454e-01 1.033366844058036804e-01 -2.183244563639163971e-02 -8.787367492914199829e-02 -8.519091457128524780e-02 5.499673262238502502e-02 3.695807978510856628e-02 7.077039033174514771e-02 -7.402163743972778320e-02 -2.517809569835662842e-01
-2.076659351587295532e-02 4.216527193784713745e-02 2.777655124664306641e-01 -3.337221965193748474e-02 3.694900572299957275e-01 -2.818392403423786163e-02 -2.230039238929748535e-01 -5.044919252395629883e-02 3.148566186428070068e-01 2.014521509408950806e-01 8.066976815462112427e-02 1.996055841445922852e-01 9.578060358762741089e-02 1.086970418691635132e-01 1.491451263427734375e-01 8.732132613658905029e-02 2.449176162481307983e-01 -1.845645010471343994e-01 1.620847731828689575e-01 -9.144175797700881958e-02 -4.067272320389747620e-02 1.492423415184020996e-01 -1.506388932466506958e-01 3.775990307331085205e-01 1.843224018812179565e-01 -1.065817289054393768e-02 -2.565258741378784180e-01 1.060868650674819946e-01 -1.562138646841049194e-01 -3.703243657946586609e-02 -2.118006348609924316e-02 -1.942962110042572021e-01
-3.350566029548645020e-01 -1.700588613748550415e-01 2.659968137741088867e-01 1.066586896777153015e-01 -1.693997718393802643e-02 -7.667525857686996460e-02 -1.184164434671401978e-01 -1.412335038185119629e-01 -5.430910736322402954e-02 1.518943160772323608e-01 1.634125709533691406e-01 -4.123121500015258789e-02 -2.443501912057399750e-02 2.724547386169433594e-01 -2.118345908820629120e-02 2.409262210130691528e-02 -5.848930776119232178e-02 -1.664037629961967468e-02 1.862990204244852066e-03 4.768124967813491821e-02 -1.296177506446838379e-01 2.415003627538681030e-01 4.326248075813055038e-03 -1.921278052031993866e-02 3.883730247616767883e-02 7.602953165769577026e-02 -6.690409183502197266e-01 1.170518025755882263e-01 1.600703597068786621e-02 1.059029772877693176e-01 -2.337510138750076294e-02 -2.101401239633560181e-01
-2.231064438819885254e-01 -3.265940025448799133e-02 2.357564568519592285e-01 -3.156624734401702881e-02 8.939521014690399170e-02 1.685599535703659058e-01 -9.830820560455322266e-02 -1.429397426545619965e-02 2.353327572345733643e-01 1.823123991489410400e-01 -5.400440096855163574e-02 -1.496008485555648804e-01 1.228246167302131653e-01 2.897556424140930176e-01 5.210287496447563171e-02 -2.161605060100555420e-01 -9.226164221763610840e-02 1.848698705434799194e-01 2.202843874692916870e-01 1.571051180362701416e-01 -6.722144782543182373e-02 2.916364669799804688e-01 -1.322477757930755615e-01 3.601230382919311523e-01 1.403057873249053955e-01 2.603122889995574951e-01 -2.104886919260025024e-01 1.356379538774490356e-01 5.078914109617471695e-03 -4.657156392931938171e-02 2.783133685588836670e-01 3.816612437367439270e-02
-1.317725330591201782e-02 4.239992797374725342e-02 2.653978168964385986e-01 -7.398543506860733032e-02 2.010880857706069946e-01 8.919271081686019897e-02 2.963717579841613770e-01 -1.779343187808990479e-01 2.010818123817443848e-01 -5.198377743363380432e-02 1.999742835760116577e-01 4.592273756861686707e-02 1.497210115194320679e-01 -1.250436007976531982e-01 2.631098926067352295e-01 6.372197717428207397e-02 -3.143966495990753174e-01 4.049413371831178665e-03 1.997992396354675293e-01 1.401672065258026123e-01 -4.937305673956871033e-02 8.485022187232971191e-02 -9.451561421155929565e-02 3.211294412612915039e-01 1.539864204823970795e-02 9.368550777435302734e-02 -3.728879988193511963e-02 2.128797769546508789e-01 3.384216502308845520e-02 3.478543460369110107e-01 -2.094723880290985107e-01 -2.361861318349838257e-01
-3.641831278800964355e-01 1.078011021018028259e-01 1.094219684600830078e-01 -1.607501804828643799e-01 1.637331545352935791e-01 -5.940276756882667542e-02 -1.747271567583084106e-01 -1.539645344018936157e-01 2.018608599901199341e-01 2.241673618555068970e-01 -1.028595492243766785e-01 -1.925683021545410156e-01 9.696222841739654541e-02 -2.439675107598304749e-02 2.131952643394470215e-01 -8.182345330715179443e-02 4.223701730370521545e-02 -2.083953842520713806e-02 3.593155443668365479e-01 6.747046113014221191e-02 1.557200998067855835e-01 6.817013025283813477e-02 7.773053646087646484e-02 1.550111323595046997e-01 2.721353247761726379e-02 -2.209996730089187622e-01 -1.683267205953598022e-01 3.926805257797241211e-01 -3.713937476277351379e-03 3.193283081054687500e-01 5.066758394241333008e-02 3.238700330257415771e-02
-1.843221187591552734e-01 -6.797263026237487793e-02 4.228156805038452148e-01 7.170516997575759888e-02 2.872649133205413818e-01 1.855541765689849854e-01 7.803824543952941895e-02 7.518593966960906982e-02 1.653425991535186768e-01 3.689551725983619690e-02 -1.457990407943725586e-01 -4.119896590709686279e-01 2.747462596744298935e-03 5.821084976196289062e-02 1.360930651426315308e-01 -3.272082656621932983e-02 -1.927482187747955322e-01 2.035887241363525391e-01 -1.338256895542144775e-02 1.930891871452331543e-01 1.360000856220722198e-02 1.775284409523010254e-01 -2.724348008632659912e-01 2.257786095142364502e-01 2.178248018026351929e-01 1.496077924966812134e-01 2.775809913873672485e-02 2.195794507861137390e-02 -2.864993363618850708e-02 -9.509410709142684937e-02 -1.395797580480575562e-01 -1.809032410383224487e-01
-2.509696483612060547e-01 -1.097040399909019470e-01 2.464774847030639648e-01 2.252305597066879272e-01 2.134956568479537964e-01 -3.665916621685028076e-02 2.289950102567672729e-01 -2.877349555492401123e-01 -2.106763422489166260e-01 1.219819560647010803e-01 1.975620910525321960e-02 1.439122259616851807e-01 -1.452866792678833008e-01 2.134790122509002686e-01 -1.302745938301086426e-01 -5.604643002152442932e-02 -1.118835955858230591e-01 1.405704021453857422e-01 1.042243093252182007e-01 9.716074168682098389e-02 2.650654911994934082e-01 -1.057746782898902893e-01 1.740866601467132568e-01 2.998819053173065186e-01 1.732177734375000000e-01 -2.021159976720809937e-01 -1.649508997797966003e-02 1.999906301498413086e-01 -1.923420131206512451e-01 1.438671499490737915e-01 -1.443557143211364746e-01 -1.423577219247817993e-01
-2.502987384796142578e-01 -4.239401966333389282e-02 1.565556377172470093e-01 -2.011585980653762817e-01 8.140095509588718414e-03 2.301298081874847412e-02 2.293748259544372559e-01 -3.365635275840759277e-01 -1.048270612955093384e-01 2.125760912895202637e-01 -1.261673718690872192e-01 -5.437496677041053772e-02 -1.836180686950683594e-01 -2.002931088209152222e-01 1.241494044661521912e-01 -3.505527079105377197e-01 2.318750470876693726e-01 2.226931303739547729e-01 5.067506805062294006e-02 1.382583379745483398e-01 -5.922115221619606018e-02 -1.778988662408664823e-04 -3.514520823955535889e-03 1.197780668735504150e-01 5.274801328778266907e-02 1.564440876245498657e-01 -1.124099642038345337e-01 3.899019062519073486e-01 -2.620910108089447021e-02 2.278719544410705566e-01 3.435952123254537582e-03 -1.716419309377670288e-01
-6.038391217589378357e-02 -1.514728665351867676e-01 2.331427484750747681e-01 -3.118143379688262939e-01 1.831228882074356079e-01 2.641648650169372559e-01 1.205701977014541626e-01 3.431692346930503845e-02 2.026662826538085938e-01 1.344956755638122559e-01 1.499967649579048157e-02 -1.637817621231079102e-01 2.977856621146202087e-02 1.449233666062355042e-02 2.700297534465789795e-01 -1.177498921751976013e-01 -3.111090064048767090e-01 2.362169325351715088e-01 2.800193130970001221e-01 2.234562188386917114e-01 2.050890326499938965e-01 3.042659349739551544e-02 -2.476607561111450195e-01 1.701273024082183838e-01 9.066243469715118408e-02 1.022144109010696411e-01 -2.191084027290344238e-01 4.263833910226821899e-02 -1.423393487930297852e-01 1.564790010452270508e-01 3.527980670332908630e-02 -4.692803602665662766e-03
-8.638786524534225464e-02 2.417455464601516724e-01 5.809378251433372498e-02 3.528725802898406982e-01 1.501251161098480225e-01 -4.476657509803771973e-02 -1.640307717025279999e-02 -2.802133560180664062e-01 3.322062082588672638e-03 -6.639506667852401733e-02 2.533229999244213104e-02 -2.305636852979660034e-01 1.069972366094589233e-01 1.958174705505371094e-01 1.236456166952848434e-02 2.069103866815567017e-01 -1.841166466474533081e-01 1.069785654544830322e-01 1.877653747797012329e-01 4.216267466545104980e-01 -8.279149979352951050e-02 4.186972230672836304e-02 -8.605959266424179077e-02 3.552625179290771484e-01 -2.283974178135395050e-02 1.524935066699981689e-01 -1.927821338176727295e-01 1.325372606515884399e-01 -8.413809537887573242e-02 1.194669008255004883e-01 -2.057080268859863281e-01 -9.552903473377227783e-02
-2.279141396284103394e-01 -1.358732730150222778e-01 3.089669346809387207e-01 2.652528584003448486e-01 1.035614237189292908e-01 -1.351015120744705200e-01 -1.655114255845546722e-02 1.504922658205032349e-02 9.338994324207305908e-02 2.160919159650802612e-01 -1.178868114948272705e-01 -2.626508474349975586e-01 -1.201799213886260986e-01 -2.079844847321510315e-02 2.221262603998184204e-01 3.817593306303024292e-02 -8.353581279516220093e-02 -1.442929655313491821e-01 3.173017501831054688e-01 4.887712001800537109e-02 -7.543878257274627686e-02 1.761797964572906494e-01 -2.932944297790527344e-01 2.806108593940734863e-01 2.854147255420684814e-01 2.550117075443267822e-01 -5.393145978450775146e-02 -7.652115076780319214e-02 -2.037311494350433350e-01 -1.446564216166734695e-02 -3.065934404730796814e-02 -6.932232063263654709e-03
-1.595244109630584717e-01 -7.360431551933288574e-02 2.038084566593170166e-01 -1.093928962945938110e-01 3.556768223643302917e-02 -1.483616679906845093e-01 2.852725982666015625e-01 -2.597475349903106689e-01 -1.533544063568115234e-01 2.975946292281150818e-02 -1.692618429660797119e-01 -1.975233852863311768e-01 -2.351374924182891846e-01 -2.288256734609603882e-01 -3.989438526332378387e-03 -1.410977542400360107e-01 3.190644085407257080e-02 -6.558870524168014526e-02 5.233428627252578735e-02 1.416148431599140167e-02 1.183514446020126343e-01 1.104998588562011719e-01 -1.885462254285812378e-01 3.110069036483764648e-01 -3.713066224008798599e-03 -2.588555403053760529e-02 -1.408199667930603027e-01 5.056674480438232422e-01 -1.820645034313201904e-01 -3.408045694231987000e-02 -1.499831527471542358e-01 -1.552138328552246094e-01
1.787151098251342773e-01 2.971085906028747559e-02 4.824227988719940186e-01 1.304820459336042404e-02 3.998666107654571533e-01 2.944623529911041260e-01 -4.854062572121620178e-03 1.479056570678949356e-02 3.067669272422790527e-01 1.553779244422912598e-01 -5.961432307958602905e-02 5.740835331380367279e-03 -7.468575239181518555e-02 8.337859064340591431e-02 -6.635647267103195190e-02 -8.170601725578308105e-02 1.322299540042877197e-01 1.497581601142883301e-01 8.787939697504043579e-02 -7.398770190775394440e-03 -1.399254798889160156e-02 1.302401870489120483e-01 3.130762651562690735e-02 3.696789145469665527e-01 -1.093608215451240540e-01 -9.041741490364074707e-02 -1.824041754007339478e-01 1.873646825551986694e-01 -6.105763092637062073e-02 -1.992019414901733398e-01 -6.430661678314208984e-02 -5.866124853491783142e-02
-1.753589808940887451e-01 8.151347935199737549e-02 4.495931267738342285e-01 3.251578509807586670e-01 3.928167000412940979e-02 1.275250762701034546e-01 4.463903140276670456e-03 1.922550946474075317e-01 7.084757089614868164e-02 3.346106708049774170e-01 1.343072056770324707e-01 3.501714766025543213e-02 -1.268436610698699951e-01 -9.302035719156265259e-02 -4.325126111507415771e-02 -2.559405565261840820e-01 -4.536403343081474304e-02 -7.106966525316238403e-02 5.493813753128051758e-02 2.132620960474014282e-01 2.271217852830886841e-01 1.898632198572158813e-02 -2.037667483091354370e-01 2.682902216911315918e-01 -2.112394273281097412e-01 -3.458024561405181885e-02 -5.266009271144866943e-02 7.925348728895187378e-02 2.750231511890888214e-02 1.870978176593780518e-01 -2.434328496456146240e-01 2.534556202590465546e-02
6.034629046916961670e-02 1.146802753210067749e-01 3.322318792343139648e-01 1.797920912504196167e-01 2.205857187509536743e-01 9.300842136144638062e-02 6.878683809190988541e-03 2.417612634599208832e-02 3.969928324222564697e-01 1.929456293582916260e-01 -6.050850823521614075e-02 2.058126032352447510e-01 -1.340093314647674561e-01 1.408519595861434937e-01 -2.557918243110179901e-02 -5.424543097615242004e-02 1.268241256475448608e-01 2.184875309467315674e-01 -3.070317395031452179e-02 -9.988508373498916626e-02 2.529729008674621582e-01 2.261376976966857910e-01 -2.231205403804779053e-01 2.687839865684509277e-01 -6.570467352867126465e-02 -3.970097377896308899e-02 -1.605229526758193970e-01 2.497554570436477661e-01 -1.837778091430664062e-01 9.060032665729522705e-02 -2.286370098590850830e-01 1.089632697403430939e-02
1.060231626033782959e-01 5.893260985612869263e-02 1.181385740637779236e-01 2.180990017950534821e-02 -4.154801834374666214e-03 -3.683441504836082458e-02 2.641507983207702637e-01 -3.790775835514068604e-01 1.649539917707443237e-02 2.317683994770050049e-01 -2.000843882560729980e-01 -1.379240602254867554e-01 -1.596364825963973999e-01 2.549049258232116699e-01 5.403489922173321247e-04 -5.121110007166862488e-02 -8.166127651929855347e-02 -5.496584251523017883e-02 9.401933848857879639e-02 -4.148070141673088074e-02 -2.216174453496932983e-01 2.790230512619018555e-01 -3.058644533157348633e-01 6.380138546228408813e-02 -8.789380639791488647e-02 1.194480508565902710e-01 4.468274116516113281e-02 3.615798652172088623e-01 -5.643232725560665131e-03 2.986515462398529053e-01 -2.667826414108276367e-02 -2.456979006528854370e-01
-3.445406556129455566e-01 -8.358082920312881470e-02 2.324893921613693237e-01 2.951485812664031982e-01 4.106702655553817749e-02 5.482312664389610291e-02 -4.991352558135986328e-02 -2.186313122510910034e-01 -3.135226666927337646e-02 2.066688686609268188e-01 1.061535477638244629e-01 7.175473868846893311e-02 1.164679601788520813e-01 1.661114953458309174e-02 7.092379778623580933e-02 -2.790405750274658203e-01 -6.814710795879364014e-02 2.299942076206207275e-01 -2.255652695894241333e-01 8.107187598943710327e-02 -2.478056102991104126e-01 -2.469322532415390015e-01 -4.633735120296478271e-02 2.742088437080383301e-01 1.062624901533126831e-01 6.192674860358238220e-02 -9.385762363672256470e-02 2.166724801063537598e-01 -1.524666845798492432e-01 9.163310378789901733e-02 1.072281450033187866e-01 -3.042600154876708984e-01
-1.817317157983779907e-01 -1.194415763020515442e-01 4.033340215682983398e-01 2.054406404495239258e-01 2.033834010362625122e-01 -9.248565882444381714e-03 1.216226965188980103e-01 -1.558150909841060638e-02 1.098579466342926025e-01 1.695653796195983887e-01 -6.725948303937911987e-02 -1.947399377822875977e-01 -1.105684414505958557e-01 1.317810714244842529e-01 1.846145391464233398e-01 5.015427246689796448e-02 -2.866678833961486816e-01 -6.842032074928283691e-02 1.283146291971206665e-01 5.188914760947227478e-02 8.137298747897148132e-03 3.405512273311614990e-01 -2.130570262670516968e-01 4.291615486145019531e-01 1.116911619901657104e-01 1.979808658361434937e-01 -7.619812339544296265e-02 -8.680922538042068481e-02 1.456669420003890991e-01 -2.101539820432662964e-02 -5.963178351521492004e-02 4.329463001340627670e-03
6.431795656681060791e-02 -4.995475709438323975e-02 8.306533843278884888e-02 -1.278404444456100464e-01 1.883430331945419312e-01 4.595416188240051270e-01 7.644774019718170166e-02 5.382461100816726685e-02 2.975966334342956543e-01 -2.268113940954208374e-02 -4.615485295653343201e-02 -3.065164089202880859e-01 -7.130486518144607544e-02 7.870970666408538818e-02 1.898979395627975464e-01 -9.288680553436279297e-02 -6.852850317955017090e-02 6.748681515455245972e-02 2.007257342338562012e-01 1.647611856460571289e-01 3.374003469944000244e-01 -5.131100490689277649e-02 -2.223136872053146362e-01 2.026817947626113892e-01 2.032340466976165771e-01 3.793375194072723389e-02 -1.957367509603500366e-01 1.637315601110458374e-01 -1.284744590520858765e-01 2.499315738677978516e-01 -5.347227305173873901e-02 -1.563957892358303070e-02
-3.223362267017364502e-01 5.216122791171073914e-02 7.398475706577301025e-02 6.045222654938697815e-02 6.777045875787734985e-02 3.550615906715393066e-01 -1.816572099924087524e-01 -2.366063594818115234e-01 -1.678516864776611328e-01 1.891205310821533203e-01 -1.191553547978401184e-01 -1.547217667102813721e-01 1.242049783468246460e-01 2.251369059085845947e-01 2.095714658498764038e-01 -1.115611661225557327e-02 -1.256418973207473755e-01 1.532290279865264893e-01 1.266399770975112915e-01 4.102379083633422852e-02 1.111607998609542847e-02 -8.657965064048767090e-02 1.534330248832702637e-01 1.771638244390487671e-01 -3.365156352519989014e-01 -1.226800382137298584e-01 -1.917427331209182739e-01 2.846443355083465576e-01 2.064694315195083618e-01 1.249824017286300659e-01 -1.668369024991989136e-01 -2.591552026569843292e-02
1.924856379628181458e-02 -9.780234098434448242e-02 2.591885924339294434e-01 2.762020379304885864e-02 2.667466402053833008e-01 1.499093770980834961e-01 -1.098012477159500122e-01 -1.026942282915115356e-01 1.255387812852859497e-01 2.470965087413787842e-01 9.610007982701063156e-04 -2.226811498403549194e-01 3.250169008970260620e-02 1.908158212900161743e-01 -1.776450276374816895e-01 -3.091311454772949219e-01 2.373116463422775269e-02 2.257701158523559570e-01 3.066119551658630371e-01 1.948530226945877075e-01 -1.216450054198503494e-02 3.107657134532928467e-01 -1.094057261943817139e-01 2.292463034391403198e-01 5.993881821632385254e-02 8.797118067741394043e-02 -1.896553486585617065e-01 1.027659606188535690e-02 -2.142372578382492065e-01 -1.254027932882308960e-01 2.249351143836975098e-01 -1.025479882955551147e-01
-1.529716700315475464e-01 1.971933692693710327e-01 2.884201407432556152e-01 -1.734413392841815948e-02 1.127017140388488770e-01 2.064859718084335327e-01 -1.542972624301910400e-01 -3.239067494869232178e-01 5.979372933506965637e-02 -1.901492178440093994e-01 7.820329815149307251e-02 -1.412486582994461060e-01 1.767461560666561127e-02 -8.613082580268383026e-03 7.164227962493896484e-02 -1.337563693523406982e-01 4.760628193616867065e-02 -1.098321676254272461e-01 -1.980617642402648926e-02 2.308574914932250977e-01 -5.549646168947219849e-02 -5.953315645456314087e-02 -2.982284724712371826e-01 3.045187592506408691e-01 -1.905250549316406250e-01 2.994115650653839111e-01 -2.011911422014236450e-01 3.050646185874938965e-01 -1.903069317340850830e-01 1.479981243610382080e-01 5.998478084802627563e-02 -5.862242355942726135e-02
-2.146860957145690918e-01 1.283495277166366577e-01 8.577542006969451904e-02 2.070910185575485229e-01 1.898602992296218872e-01 1.104498356580734253e-01 1.622076034545898438e-01 -4.631662070751190186e-01 -5.651615932583808899e-02 -2.440080232918262482e-02 1.038974076509475708e-01 -4.537987709045410156e-02 -3.750654309988021851e-02 -6.806744635105133057e-02 1.456151008605957031e-01 -9.853123873472213745e-02 3.180289268493652344e-02 1.536129117012023926e-01 -7.331184577196836472e-03 1.007957682013511658e-01 7.012760639190673828e-02 -3.106493130326271057e-02 -1.752502657473087311e-02 2.960972785949707031e-01 3.437210917472839355e-01 -9.124860912561416626e-02 -4.301261529326438904e-02 1.817492991685867310e-01 -4.250255227088928223e-01 2.153783142566680908e-01 1.508960127830505371e-01 6.836292147636413574e-02
-8.601562678813934326e-02 6.620125472545623779e-02 1.382288187742233276e-01 -3.533968701958656311e-02 1.132687032222747803e-01 9.800459258258342743e-03 4.269352182745933533e-02 5.081752687692642212e-02 1.958200894296169281e-02 -4.917768016457557678e-02 -2.431711414828896523e-03 -2.513979002833366394e-02 -2.297091782093048096e-01 1.647544652223587036e-01 1.767202913761138916e-01 -3.496285080909729004e-01 -9.611580520868301392e-02 1.981131732463836670e-01 1.296596974134445190e-02 2.658834680914878845e-02 -1.468359678983688354e-01 1.482575237751007080e-01 -2.056176513433456421e-01 2.407027333974838257e-01 3.244890868663787842e-01 -1.562497466802597046e-01 -4.301900789141654968e-02 3.587672412395477295e-01 -3.031067848205566406e-01 3.060516901314258575e-02 -2.390754073858261108e-01 -3.321935236454010010e-01
-3.176723718643188477e-01 -9.134785830974578857e-02 5.666080862283706665e-03 3.436957299709320068e-02 1.213115602731704712e-01 4.090912267565727234e-02 -1.628938317298889160e-01 -1.058988198637962341e-01 3.692786023020744324e-02 -1.609073486179113388e-03 -1.250392496585845947e-01 3.472388535737991333e-02 -6.357067823410034180e-02 2.634493708610534668e-01 -6.984079256653785706e-03 -2.670409679412841797e-01 -9.015697240829467773e-02 8.289416134357452393e-02 2.674385607242584229e-01 2.398978471755981445e-01 -6.785489618778228760e-02 4.703726470470428467e-01 -5.189213901758193970e-02 3.257527351379394531e-01 8.002281934022903442e-02 7.286414504051208496e-02 -2.058022618293762207e-01 2.527754008769989014e-01 -8.923836797475814819e-02 -4.288523644208908081e-02 -2.189358510076999664e-02 -2.557205557823181152e-01
-2.585454583168029785e-01 -4.927478358149528503e-02 2.845271825790405273e-01 6.420271098613739014e-02 -1.693676598370075226e-02 1.316901147365570068e-01 5.537353083491325378e-02 -3.571923077106475830e-01 4.747023433446884155e-02 4.101435467600822449e-02 -1.092812120914459229e-01 9.641496464610099792e-03 -9.538433700799942017e-02 -1.329053789377212524e-01 -2.425576150417327881e-01 -1.595901101827621460e-01 -2.616389691829681396e-01 2.308328822255134583e-02 -8.707676827907562256e-02 6.908498704433441162e-02 -9.343702346086502075e-02 1.871417611837387085e-01 -7.511671632528305054e-02 1.371574997901916504e-01 1.684994399547576904e-01 -5.798549950122833252e-02 -3.449800908565521240e-01 7.716157287359237671e-02 -2.290747314691543579e-01 1.056921184062957764e-01 -4.000552892684936523e-01 -2.009251415729522705e-01
7.942175865173339844e-02 7.582442462444305420e-02 2.784752845764160156e-01 1.280078757554292679e-02 1.457159221172332764e-01 2.224514633417129517e-01 1.567612588405609131e-01 -2.532657086849212646e-01 2.564098685979843140e-02 1.930809170007705688e-01 1.199326589703559875e-01 1.583242714405059814e-01 -1.383304744958877563e-01 1.061942577362060547e-01 1.447279602289199829e-01 5.058895796537399292e-02 -1.130620092153549194e-01 -1.937414854764938354e-01 7.087256014347076416e-02 3.014961257576942444e-02 -1.311032921075820923e-01 1.721373051404953003e-01 -2.077962756156921387e-01 1.848054975271224976e-01 -2.049635797739028931e-01 2.302259020507335663e-02 -2.082846015691757202e-01 3.252559304237365723e-01 -3.028321079909801483e-02 4.926184713840484619e-01 3.461112454533576965e-02 -5.083866044878959656e-02
-2.230071276426315308e-01 -1.792581006884574890e-02 4.482187330722808838e-01 1.311667710542678833e-01 -3.106045424938201904e-01 1.756514310836791992e-01 1.461351811885833740e-01 -1.125739794224500656e-02 1.333204358816146851e-01 8.777517080307006836e-02 -2.185078803449869156e-03 -1.156089305877685547e-01 -8.061210066080093384e-02 1.329729259014129639e-01 -1.458511035889387131e-02 -1.403017044067382812e-01 -1.320106536149978638e-01 2.437435090541839600e-01 3.098744750022888184e-01 -1.922599822282791138e-01 -2.369743138551712036e-01 1.317659318447113037e-01 -1.294600367546081543e-01 1.192943379282951355e-01 -1.335130184888839722e-01 3.173667192459106445e-02 -1.536041647195816040e-01 1.164251863956451416e-01 -3.273296952247619629e-01 -3.676573559641838074e-02 5.699665099382400513e-02 -1.343262493610382080e-01
-3.860715031623840332e-01 -1.280668824911117554e-01 3.873977661132812500e-01 -6.684539467096328735e-02 1.645525693893432617e-01 -1.039622072130441666e-02 -2.296784073114395142e-01 -1.037054732441902161e-01 4.289865866303443909e-02 9.327881783246994019e-02 9.297449141740798950e-02 -1.990047097206115723e-01 2.338631451129913330e-01 -1.482663303613662720e-02 1.678814589977264404e-01 -2.073204070329666138e-01 -3.165594339370727539e-01 -1.138309836387634277e-01 3.401059210300445557e-01 -3.500195965170860291e-02 1.562236398458480835e-01 -4.797895625233650208e-02 6.848666071891784668e-02 -6.677087396383285522e-02 9.044334292411804199e-02 -8.229585736989974976e-02 -1.717925518751144409e-01 2.735717296600341797e-01 8.629074692726135254e-02 6.513402611017227173e-02 -5.300251021981239319e-02 6.868712604045867920e-02
-1.904023252427577972e-02 8.599588274955749512e-02 3.939966559410095215e-01 -1.930506676435470581e-01 1.732629984617233276e-01 2.876297533512115479e-01 6.012976169586181641e-02 5.617767199873924255e-02 2.548430860042572021e-01 -1.129605993628501892e-01 -1.805513352155685425e-01 -3.532001748681068420e-02 1.782184094190597534e-01 8.675646968185901642e-03 2.274618893861770630e-01 -6.690178532153367996e-03 -2.643217742443084717e-01 1.450854539871215820e-01 2.917381227016448975e-01 2.784865498542785645e-01 1.287327706813812256e-01 1.081427410244941711e-01 -1.130894795060157776e-01 9.388516843318939209e-02 2.777340635657310486e-02 2.449183464050292969e-01 9.415546432137489319e-03 2.330401241779327393e-01 -2.618679590523242950e-02 2.018156647682189941e-02 1.309058666229248047e-01 -2.195704877376556396e-01
-3.356795907020568848e-01 1.769514381885528564e-02 2.210412621498107910e-01 7.686648517847061157e-02 1.223024427890777588e-01 -1.390137076377868652e-01 -2.560551762580871582e-01 -7.755050063133239746e-02 3.307653665542602539e-01 1.666502505540847778e-01 -1.731956750154495239e-01 2.051680348813533783e-02 6.891327351331710815e-02 5.426475778222084045e-02 7.192352414131164551e-02 -2.592860460281372070e-01 -6.660111993551254272e-02 -3.755790740251541138e-02 4.487176537513732910e-01 -1.452869269996881485e-02 -4.932181909680366516e-02 1.223942339420318604e-01 -2.280045151710510254e-01 2.110133916139602661e-01 -9.451821446418762207e-02 -8.994776010513305664e-02 -1.964956521987915039e-01 1.258688420057296753e-01 1.022212505340576172e-01 9.172824025154113770e-02 1.228210777044296265e-01 2.278790920972824097e-01
-1.254957467317581177e-01 -9.135929495096206665e-02 2.506866455078125000e-01 -1.757808774709701538e-01 -2.595146372914314270e-02 1.292878240346908569e-01 1.689381338655948639e-02 -2.737946510314941406e-01 1.317649930715560913e-01 9.690121561288833618e-02 1.381911188364028931e-01 -2.705271840095520020e-01 2.300610393285751343e-02 2.938489317893981934e-01 -1.465276479721069336e-01 1.377186644822359085e-02 1.637623645365238190e-02 -5.565657466650009155e-02 -1.138419657945632935e-02 3.940638899803161621e-02 7.276234775781631470e-02 2.573942840099334717e-01 6.148305535316467285e-02 2.421204596757888794e-01 2.315227091312408447e-01 -7.249386981129646301e-03 -4.549705684185028076e-01 2.461419105529785156e-01 -5.715692788362503052e-02 -6.373242288827896118e-02 1.658783555030822754e-01 -2.585979998111724854e-01
-4.679563939571380615e-01 -1.290961727499961853e-02 4.336400330066680908e-02 6.891385465860366821e-02 1.357885152101516724e-01 -1.326188258826732635e-02 1.726715266704559326e-01 1.898887604475021362e-01 5.241893604397773743e-02 1.570471227169036865e-01 -1.271696090698242188e-01 -9.996096044778823853e-02 9.662363678216934204e-02 2.845325171947479248e-01 -8.841888979077339172e-03 -2.196378707885742188e-01 1.415896117687225342e-01 -3.772823512554168701e-02 2.154302746057510376e-01 1.544470340013504028e-01 -5.895816162228584290e-02 2.973062098026275635e-01 -7.339174300432205200e-02 4.587396979331970215e-01 1.757746934890747070e-01 -1.308980677276849747e-02 -7.884744554758071899e-03 2.175779640674591064e-01 7.568021863698959351e-02 9.439622610807418823e-02 6.494582444429397583e-02 -2.803876250982284546e-02
-1.190985664725303650e-01 -3.042104840278625488e-01 2.287560105323791504e-01 -1.205623969435691833e-01 3.350749909877777100e-01 -2.455955445766448975e-01 9.351927042007446289e-02 1.420351862907409668e-01 1.858855932950973511e-01 3.075750470161437988e-01 -1.304303854703903198e-01 -3.923221956938505173e-03 7.915112376213073730e-02 9.504454582929611206e-02 9.539564698934555054e-02 -5.395467579364776611e-02 2.321584522724151611e-02 6.749321520328521729e-02 2.922331094741821289e-01 6.230155751109123230e-02 -3.403113782405853271e-02 -2.332551628351211548e-01 5.489519983530044556e-02 3.570218384265899658e-01 7.853649556636810303e-02 2.144762575626373291e-01 7.191701233386993408e-02 1.657871454954147339e-01 -9.342384524643421173e-03 2.484453171491622925e-01 1.313181072473526001e-01 -8.425524085760116577e-02
-6.423660367727279663e-02 1.378188747912645340e-02 8.665990829467773438e-02 1.541229784488677979e-01 -1.319202184677124023e-01 4.268810898065567017e-02 7.552807033061981201e-02 -8.893232792615890503e-02 -6.564436107873916626e-02 5.234654247760772705e-02 7.782682031393051147e-02 -2.196506410837173462e-01 2.469074875116348267e-01 2.371571063995361328e-01 -1.661359705030918121e-02 1.232985183596611023e-01 -4.112011939287185669e-02 1.048822775483131409e-01 9.334868937730789185e-02 2.723983824253082275e-01 -3.271947801113128662e-02 3.430565297603607178e-01 -2.463863492012023926e-01 5.104036331176757812e-01 6.178390979766845703e-02 -1.796235516667366028e-02 -1.047886535525321960e-01 3.001025319099426270e-01 1.789203435182571411e-01 1.892700642347335815e-01 6.739312410354614258e-02 -1.562087684869766235e-01
8.583825826644897461e-02 -7.557613309472799301e-03 3.865469992160797119e-01 1.351588033139705658e-02 6.827620416879653931e-02 9.576451033353805542e-02 1.844895929098129272e-01 -2.670595943927764893e-01 -1.964548975229263306e-01 1.805431693792343140e-01 -5.784576758742332458e-02 -5.201049894094467163e-02 1.237280070781707764e-01 2.091469429433345795e-02 3.174275457859039307e-01 -1.135053560137748718e-01 6.763813644647598267e-02 5.544802546501159668e-02 -4.450134187936782837e-02 -9.854471683502197266e-02 1.564707458019256592e-01 2.387913018465042114e-01 -2.486160025000572205e-02 -8.787558972835540771e-02 -2.321325737284496427e-04 -1.508432440459728241e-02 -4.137595891952514648e-01 7.211156189441680908e-02 -2.980840206146240234e-01 9.435807168483734131e-02 -1.519956588745117188e-01 -3.323881626129150391e-01
1.029166281223297119e-01 9.472841769456863403e-02 4.526660740375518799e-01 1.341945081949234009e-01 1.866324692964553833e-01 5.044613406062126160e-02 2.798226177692413330e-01 1.511149257421493530e-01 3.781040012836456299e-01 1.995900869369506836e-01 -2.293342947959899902e-01 4.990455508232116699e-02 6.181322410702705383e-02 2.338734269142150879e-01 -1.213447935879230499e-02 1.648584902286529541e-01 6.524816621094942093e-03 2.664193511009216309e-01 1.777298301458358765e-01 -1.255056727677583694e-02 5.228058621287345886e-02 -4.335318133234977722e-02 3.136053681373596191e-02 2.713217437267303467e-01 -8.436574600636959076e-03 -4.568098485469818115e-02 -4.841962829232215881e-02 1.106662228703498840e-01 -2.684727609157562256e-01 2.733039297163486481e-02 1.332117710262537003e-03 -1.540304869413375854e-01
7.015363872051239014e-02 2.371977269649505615e-01 4.352223575115203857e-01 -7.209783792495727539e-02 -3.719960805028676987e-03 -1.235454902052879333e-01 2.234363406896591187e-01 -1.824936270713806152e-01 1.552609652280807495e-01 -2.187556475400924683e-01 2.293611466884613037e-01 -7.160130888223648071e-02 -8.029741048812866211e-02 1.469243168830871582e-01 2.371838539838790894e-01 1.059806272387504578e-01 -2.733269929885864258e-01 1.807920821011066437e-02 6.054129078984260559e-02 2.195352017879486084e-01 6.629244983196258545e-02 6.525851041078567505e-02 -1.737615019083023071e-01 7.755284756422042847e-02 3.643168136477470398e-02 7.563987374305725098e-02 -2.622583508491516113e-01 3.215703666210174561e-01 -1.631928980350494385e-01 1.785748302936553955e-01 -8.831188827753067017e-02 -5.627203360199928284e-02
-1.444767564535140991e-01 3.238970786333084106e-02 4.898352324962615967e-01 -1.596982218325138092e-02 3.586801886558532715e-02 1.601914642378687859e-03 3.211055099964141846e-01 -1.671468764543533325e-01 2.584772109985351562e-01 1.306812465190887451e-01 -3.922465443611145020e-02 3.183723688125610352e-01 1.673532426357269287e-01 -8.576782792806625366e-02 1.727254092693328857e-01 -2.072645872831344604e-01 -2.349321395158767700e-01 1.216178685426712036e-01 1.572431921958923340e-01 7.019866257905960083e-02 1.040918529033660889e-01 -2.423803508281707764e-02 -1.856744140386581421e-01 1.195048633962869644e-02 -8.786666393280029297e-02 1.721548140048980713e-01 1.358124893158674240e-03 2.467524856328964233e-01 -7.346697151660919189e-02 2.080085128545761108e-01 1.524807978421449661e-02 -1.333526372909545898e-01
-2.840034663677215576e-01 -6.727787107229232788e-02 1.797678321599960327e-01 -3.423493355512619019e-02 9.900665283203125000e-02 -1.266854107379913330e-01 -5.005986243486404419e-02 7.857999205589294434e-02 -1.671935915946960449e-01 5.014388635754585266e-02 -1.021572649478912354e-01 -2.067283093929290771e-01 -4.559969529509544373e-02 1.816321909427642822e-01 1.495893299579620361e-01 2.733462452888488770e-01 -3.885877877473831177e-02 1.713096946477890015e-01 -9.665784239768981934e-02 1.291335374116897583e-01 2.922514677047729492e-01 1.399688869714736938e-01 -3.124952316284179688e-01 3.828752636909484863e-01 -1.519802361726760864e-01 -1.520700454711914062e-01 -2.482366003096103668e-02 2.890045940876007080e-01 -1.866237670183181763e-01 -6.162610952742397785e-04 5.439114756882190704e-03 -2.442209422588348389e-01
-2.276614755392074585e-01 -6.087542697787284851e-02 1.401124894618988037e-01 3.692608326673507690e-02 -8.274268358945846558e-02 4.919602070003747940e-03 1.462039798498153687e-01 -2.740462422370910645e-01 8.182930201292037964e-02 9.793458133935928345e-02 -6.670653074979782104e-02 -3.371573388576507568e-01 7.448397576808929443e-02 3.358897566795349121e-01 -5.927370488643646240e-02 -9.142348170280456543e-02 1.586374044418334961e-01 -1.523320525884628296e-01 3.507444858551025391e-01 8.229662477970123291e-02 -8.209516108036041260e-02 1.575471311807632446e-01 1.620279550552368164e-01 4.013831615447998047e-01 -8.779266849160194397e-03 -3.288323432207107544e-02 -2.889768481254577637e-01 6.257868558168411255e-02 -1.266041100025177002e-01 1.810330003499984741e-01 -1.255164444446563721e-01 -7.240917533636093140e-02
9.608402848243713379e-02 -1.612213253974914551e-01 2.383471876382827759e-01 -1.266085058450698853e-01 1.513447016477584839e-01 2.604044973850250244e-01 -1.439059972763061523e-01 -1.363192405551671982e-02 1.534330844879150391e-01 3.130366802215576172e-01 -6.130804121494293213e-02 -1.015973612666130066e-01 5.951799824833869934e-02 2.053678184747695923e-01 -5.597085133194923401e-02 -1.397098600864410400e-01 1.410673856735229492e-01 -1.056914776563644409e-02 1.395239830017089844e-01 3.268108963966369629e-01 -1.093143150210380554e-01 2.980836331844329834e-01 2.157214097678661346e-02 4.163498878479003906e-01 9.349513053894042969e-02 -4.475707188248634338e-03 -1.030223965644836426e-01 2.089617997407913208e-01 -1.362815052270889282e-01 1.089151725172996521e-01 2.297404557466506958e-01 -9.584281593561172485e-02
-3.061276376247406006e-01 2.408357560634613037e-01 3.473630547523498535e-01 -5.757838021963834763e-03 5.254839733242988586e-02 2.983304671943187714e-02 1.975474655628204346e-01 -1.455654799938201904e-01 -1.491829603910446167e-01 2.044123411178588867e-01 -6.777266506105661392e-03 8.300768584012985229e-02 1.336681395769119263e-01 -7.738950103521347046e-02 8.187512308359146118e-02 5.511462315917015076e-02 -2.026738673448562622e-01 -4.041159525513648987e-02 -9.552022442221641541e-03 1.294410079717636108e-01 -2.052135914564132690e-01 -3.274435698986053467e-01 -9.427561424672603607e-03 3.375192284584045410e-01 3.670352399349212646e-01 3.594849631190299988e-02 -1.078277379274368286e-01 2.695101499557495117e-01 1.225292775779962540e-02 -1.743431016802787781e-02 -8.463637530803680420e-02 -9.147355705499649048e-02
-1.530376523733139038e-01 1.656144857406616211e-01 3.101878166198730469e-01 -4.131979867815971375e-02 1.004341244697570801e-01 -5.334207788109779358e-02 2.930885255336761475e-01 -3.050170540809631348e-01 1.714134216308593750e-01 1.021476238965988159e-01 -1.237961053848266602e-01 1.975028589367866516e-02 -2.093441933393478394e-01 7.416594028472900391e-02 3.593638241291046143e-01 1.343923062086105347e-01 -1.038726605474948883e-02 -2.885761903598904610e-03 1.294400095939636230e-01 -1.512497756630182266e-02 -1.022237911820411682e-01 5.330025218427181244e-03 -1.398251205682754517e-01 6.288198381662368774e-02 3.463678061962127686e-03 2.411278486251831055e-01 -2.278970554471015930e-02 2.618580162525177002e-01 -1.077141836285591125e-01 3.909155726432800293e-01 1.999786645174026489e-01 1.567225605249404907e-01
-3.078884780406951904e-01 9.565941244363784790e-02 3.452737331390380859e-01 7.527705281972885132e-02 6.151227280497550964e-02 1.243872269988059998e-01 5.489199981093406677e-02 -3.305350244045257568e-01 -1.094018369913101196e-01 2.232735604047775269e-01 9.221744723618030548e-03 4.827200993895530701e-02 -1.850548088550567627e-01 -6.538464128971099854e-02 1.401275694370269775e-01 -3.727854192256927490e-01 5.797567218542098999e-02 -1.202670931816101074e-01 1.275394558906555176e-01 1.131440624594688416e-01 9.493109583854675293e-02 -1.190670356154441833e-01 -1.604483127593994141e-01 8.724644780158996582e-02 3.373253345489501953e-02 2.750877439975738525e-01 -1.187050938606262207e-01 -1.193065047264099121e-01 8.788537234067916870e-02 1.240515783429145813e-01 1.711706668138504028e-01 -3.424976766109466553e-01
-4.615098610520362854e-02 -2.157426029443740845e-01 2.569217681884765625e-01 2.515983954071998596e-02 -8.788885921239852905e-02 -1.565839797258377075e-01 -2.217984013259410858e-02 -9.508310258388519287e-02 1.730909049510955811e-01 4.772372171282768250e-02 -1.200992539525032043e-01 4.352910816669464111e-02 1.737884283065795898e-01 1.815648190677165985e-02 2.171303927898406982e-01 3.365473449230194092e-02 7.339072972536087036e-02 2.296480350196361542e-02 3.458312451839447021e-01 2.511198520660400391e-01 3.516808897256851196e-02 -1.989291310310363770e-01 -3.078148066997528076e-01 4.139612317085266113e-01 -2.118288725614547729e-02 3.166122436523437500e-01 -1.624324917793273926e-01 1.517018526792526245e-01 -2.357619851827621460e-01 9.720261394977569580e-02 9.373902343213558197e-03 -6.952473521232604980e-02
-2.164817452430725098e-01 2.802695930004119873e-01 2.515436410903930664e-01 -1.205696910619735718e-02 -3.220190107822418213e-01 -6.691421568393707275e-02 8.112180233001708984e-02 -1.186038032174110413e-01 1.963995844125747681e-01 2.225556820631027222e-01 -3.360545337200164795e-01 -7.310986518859863281e-02 -1.288018673658370972e-01 2.299752682447433472e-01 5.182920023798942566e-02 3.457958810031414032e-04 8.919472992420196533e-02 -2.171406149864196777e-02 3.147200047969818115e-01 5.309462174773216248e-02 4.607072100043296814e-02 1.417756080627441406e-01 1.334228515625000000e-01 6.050197780132293701e-02 8.871671557426452637e-02 6.085986644029617310e-02 -1.007110401988029480e-01 2.989826202392578125e-01 -7.603052258491516113e-02 2.849413454532623291e-01 -6.824295967817306519e-02 -2.169796079397201538e-01
4.936600103974342346e-03 -2.616420760750770569e-02 2.287787199020385742e-01 -2.230429381597787142e-04 1.200532838702201843e-01 -5.156001076102256775e-02 2.100943028926849365e-02 -6.533353775739669800e-02 -3.586606681346893311e-02 -2.077111788094043732e-02 -2.206721156835556030e-02 -6.906048953533172607e-02 -1.499582529067993164e-01 1.866403073072433472e-01 2.576063573360443115e-01 -2.453547418117523193e-01 -1.689410954713821411e-01 2.312039881944656372e-01 1.047691777348518372e-01 1.414342075586318970e-01 -1.207089871168136597e-01 2.055798470973968506e-01 -2.117594629526138306e-01 1.867366582155227661e-01 2.865332961082458496e-01 -5.040528625249862671e-02 5.904889851808547974e-02 3.001286685466766357e-01 -3.191227018833160400e-01 1.010913103818893433e-01 -7.265850901603698730e-02 -4.350254237651824951e-01
-5.724572017788887024e-02 1.458593755960464478e-01 2.655445635318756104e-01 1.258090883493423462e-01 -4.215079545974731445e-02 4.871384426951408386e-02 6.090969778597354889e-03 5.660099908709526062e-02 -1.781916916370391846e-01 4.676283001899719238e-01 -9.700343757867813110e-02 -3.754850476980209351e-02 6.681162863969802856e-02 -2.931928075850009918e-02 4.677545279264450073e-02 4.133522510528564453e-02 -6.300999969244003296e-02 5.381179973483085632e-02 -1.490886602550745010e-02 6.364678591489791870e-02 1.571705639362335205e-01 3.161813020706176758e-01 -1.570216417312622070e-01 1.203470677137374878e-01 -9.869448095560073853e-02 -1.688377410173416138e-01 -4.538815617561340332e-01 1.469737589359283447e-01 -4.076889455318450928e-01 -3.249747678637504578e-04 -1.781106367707252502e-02 -6.254462897777557373e-02
-3.513918817043304443e-01 -1.139842867851257324e-01 3.063411414623260498e-01 -8.086733520030975342e-02 2.598951160907745361e-01 1.067197397351264954e-01 -8.715912699699401855e-02 -2.025013267993927002e-01 2.384399473667144775e-01 9.905617684125900269e-02 1.035783290863037109e-01 -1.926624923944473267e-01 2.057669013738632202e-01 -1.558155119419097900e-01 2.049433887004852295e-01 -2.742626667022705078e-01 -1.962624341249465942e-01 -1.063928455114364624e-01 3.035010099411010742e-01 -1.032679993659257889e-02 1.397309750318527222e-01 -8.166862279176712036e-02 -9.132042527198791504e-02 -1.763670444488525391e-01 5.798514559864997864e-02 2.275922521948814392e-02 -7.503259927034378052e-02 2.387816309928894043e-01 1.394675076007843018e-01 9.477907419204711914e-02 -1.585909724235534668e-01 -9.719071537256240845e-02
-5.072841644287109375e-01 6.305067241191864014e-02 2.248413562774658203e-01 -1.021825969219207764e-01 3.591511249542236328e-01 -5.270276218652725220e-02 -2.076228559017181396e-01 -1.531839370727539062e-01 1.670567244291305542e-01 -2.760173566639423370e-02 -1.196507510030642152e-04 -2.711790502071380615e-01 -4.533955082297325134e-02 -2.122674882411956787e-02 1.127456426620483398e-01 -3.196234405040740967e-01 -1.474970728158950806e-01 6.699930131435394287e-02 2.016889154911041260e-01 -1.020202785730361938e-01 1.034964919090270996e-01 1.404306739568710327e-01 -2.716364860534667969e-01 1.340184267610311508e-02 3.204171732068061829e-02 -1.619756370782852173e-01 1.668958738446235657e-02 1.774229705333709717e-01 6.756846606731414795e-02 5.299081653356552124e-02 -5.008489638566970825e-02 -9.558647125959396362e-02
-2.240109443664550781e-01 -6.322900950908660889e-02 2.628643512725830078e-01 -1.834139674901962280e-01 -1.221299543976783752e-01 2.370791733264923096e-01 1.469160467386245728e-01 -1.569831073284149170e-01 7.499755173921585083e-02 -2.113991603255271912e-02 -2.472784221172332764e-01 1.562821716070175171e-01 1.336257159709930420e-01 4.281219094991683960e-02 9.146968275308609009e-02 1.487057954072952271e-01 1.448526680469512939e-01 -2.238318026065826416e-01 2.135488092899322510e-01 1.503981947898864746e-01 2.062739105895161629e-03 2.813338935375213623e-01 5.058121308684349060e-02 3.217864036560058594e-01 2.328597456216812134e-01 1.816290915012359619e-01 -3.043152391910552979e-01 1.947290301322937012e-01 6.297530233860015869e-02 1.797497123479843140e-01 -3.487623855471611023e-02 -6.423205882310867310e-02
-3.753140270709991455e-01 3.418428078293800354e-02 4.908469319343566895e-01 -1.128250509500503540e-01 -1.186019629240036011e-01 1.390328854322433472e-01 8.651942759752273560e-02 3.713553887791931629e-04 -1.068510189652442932e-01 9.274260699748992920e-02 -1.933232843875885010e-01 9.051157534122467041e-02 -1.697853356599807739e-01 2.342470176517963409e-02 1.682053506374359131e-01 -2.254563570022583008e-01 -2.860871851444244385e-01 3.301824256777763367e-02 8.642484992742538452e-02 -7.764077186584472656e-02 -1.137661933898925781e-01 -7.792926579713821411e-02 -1.502559036016464233e-01 1.199920102953910828e-01 -5.332484841346740723e-02 1.163155511021614075e-01 -1.353409439325332642e-01 2.690865471959114075e-02 -4.057786762714385986e-01 1.348310112953186035e-01 1.185558289289474487e-01 -6.793420016765594482e-02
4.487245902419090271e-02 -8.502837270498275757e-02 4.365225732326507568e-01 -1.326196640729904175e-01 1.746404729783535004e-02 1.923919469118118286e-01 -1.892919540405273438e-01 -8.105225861072540283e-02 -3.280193209648132324e-01 1.893759369850158691e-01 1.486472636461257935e-01 -1.223210468888282776e-01 4.719841480255126953e-02 3.966665640473365784e-02 4.683033749461174011e-02 7.345286756753921509e-02 -1.516444683074951172e-01 5.219434201717376709e-02 8.264306187629699707e-02 -1.708473712205886841e-01 2.140955775976181030e-01 2.746072113513946533e-01 -2.382286638021469116e-02 2.303777486085891724e-01 1.981390565633773804e-01 4.092521220445632935e-02 -2.401845008134841919e-01 7.315618544816970825e-02 -3.202423453330993652e-01 1.624183505773544312e-01 1.364854574203491211e-01 -1.510773748159408569e-01
-2.122908234596252441e-01 -1.693085879087448120e-01 2.158023118972778320e-01 -1.051081046462059021e-01 3.735672682523727417e-02 1.038774102926254272e-01 1.049778703600168228e-02 -6.683627725578844547e-04 -9.114660322666168213e-02 2.307219803333282471e-01 -1.331418901681900024e-01 3.517338261008262634e-02 -4.347214102745056152e-02 1.294800341129302979e-01 2.978156805038452148e-01 -1.730751991271972656e-01 9.710691869258880615e-02 1.386984288692474365e-01 1.830399930477142334e-01 5.767506361007690430e-02 -2.117416560649871826e-01 2.593534290790557861e-01 3.329060077667236328e-01 5.198901295661926270e-01 5.314813926815986633e-02 9.219301491975784302e-02 -7.771031558513641357e-02 2.005268186330795288e-01 -4.099633172154426575e-02 -6.686766631901264191e-03 4.263692721724510193e-02 -1.368148624897003174e-01
-1.221712231636047363e-01 9.199196100234985352e-02 3.426201045513153076e-01 1.048484444618225098e-01 1.619429141283035278e-01 2.145840786397457123e-02 2.457795441150665283e-01 -3.385483920574188232e-01 -5.326744541525840759e-02 2.041746526956558228e-01 -1.467880886048078537e-02 -1.218918040394783020e-01 -1.927370429039001465e-01 2.432488501071929932e-01 1.735753268003463745e-01 -4.335211515426635742e-01 -1.542128473520278931e-01 6.119321659207344055e-02 -1.302727498114109039e-02 2.120760679244995117e-01 1.804586499929428101e-01 1.657753735780715942e-01 -4.120067134499549866e-02 1.268660724163055420e-01 -1.310014277696609497e-01 -2.002506516873836517e-03 1.840941905975341797e-01 1.050942540168762207e-01 -1.650162786245346069e-01 1.771181672811508179e-01 -3.636105358600616455e-02 -1.169335795566439629e-03
-3.933252394199371338e-01 3.362048789858818054e-02 3.024928271770477295e-01 1.746951788663864136e-01 6.987603008747100830e-02 2.027522474527359009e-01 1.933613270521163940e-01 -7.908122241497039795e-02 -7.570033520460128784e-02 5.600596219301223755e-02 -1.719197928905487061e-01 9.528205543756484985e-02 -1.431580483913421631e-01 8.366238325834274292e-03 -1.999786794185638428e-01 1.073807552456855774e-01 -2.109357714653015137e-01 -1.265571415424346924e-01 -1.800328865647315979e-02 -3.004281036555767059e-02 4.548531025648117065e-02 2.058973535895347595e-02 -1.182831525802612305e-01 1.661122217774391174e-02 2.663002908229827881e-01 1.105026528239250183e-01 -2.049135267734527588e-01 3.053385019302368164e-01 9.859303385019302368e-02 2.844739854335784912e-01 -3.534417450428009033e-01 -2.259041741490364075e-02
-2.650146605446934700e-03 -5.844305083155632019e-02 1.968507170677185059e-01 -7.647533714771270752e-02 1.456947028636932373e-01 3.162368237972259521e-01 -1.623990982770919800e-01 -5.881925579160451889e-03 1.552237719297409058e-01 2.690494656562805176e-01 -1.029533296823501587e-01 -4.334447160363197327e-02 -4.110046848654747009e-02 3.155437707901000977e-01 -1.082711070775985718e-01 -1.690494269132614136e-01 1.805733740329742432e-01 8.964955061674118042e-02 2.304256409406661987e-01 2.609756290912628174e-01 -4.327490180730819702e-02 2.052148133516311646e-01 6.384792737662792206e-03 4.393855631351470947e-01 5.456284061074256897e-02 1.150409411638975143e-02 -1.144779324531555176e-01 1.054537370800971985e-01 -1.097441390156745911e-01 1.164706125855445862e-01 2.096744179725646973e-01 -2.407872974872589111e-01
-2.244613170623779297e-01 9.405908733606338501e-02 2.328696697950363159e-01 -2.438674718141555786e-01 1.426992863416671753e-01 4.520214628428220749e-03 -1.472399570047855377e-02 -2.134340703487396240e-01 2.594646066427230835e-02 -1.898702001199126244e-03 8.853373676538467407e-02 -1.902368664741516113e-01 -5.259073153138160706e-02 -1.227812767028808594e-01 7.694004476070404053e-02 -4.767923951148986816e-01 -1.940522640943527222e-01 -1.800782084465026855e-01 4.744063615798950195e-01 -5.712221935391426086e-02 1.418305039405822754e-01 2.440960519015789032e-02 -3.103873878717422485e-02 9.714595228433609009e-02 3.622910752892494202e-02 -9.312932193279266357e-02 1.082958187907934189e-02 3.095833957195281982e-01 -6.252164393663406372e-02 1.268912106752395630e-02 -1.320904195308685303e-01 -9.019576758146286011e-02
-1.365332305431365967e-01 -2.805620133876800537e-01 3.168713152408599854e-01 -1.106357797980308533e-01 5.691343918442726135e-02 2.476121485233306885e-01 -8.905355632305145264e-02 -2.107040435075759888e-01 -2.369097918272018433e-01 2.175076454877853394e-01 7.895828038454055786e-02 -1.269904375076293945e-01 8.038698881864547729e-02 4.954646527767181396e-02 -1.207749620079994202e-01 6.390447169542312622e-02 -2.757026851177215576e-01 1.897405087947845459e-01 2.226283214986324310e-02 1.746716052293777466e-01 -1.931181102991104126e-01 -6.709825713187456131e-03 -1.095355898141860962e-01 -7.019545882940292358e-02 2.093641757965087891e-01 -1.717030704021453857e-01 -2.672811448574066162e-01 2.629551291465759277e-01 -5.278035998344421387e-02 3.061387538909912109e-01 -8.236446417868137360e-03 -1.094323769211769104e-01
-3.120630979537963867e-01 -3.314184024930000305e-02 1.146595776081085205e-01 -2.596667408943176270e-02 2.160744071006774902e-01 2.122292965650558472e-01 -9.038978815078735352e-02 3.858889639377593994e-02 4.703046008944511414e-02 2.704094946384429932e-01 -1.629893630743026733e-01 -2.799988910555839539e-02 -1.905146613717079163e-02 1.981188952922821045e-01 2.601336240768432617e-01 -8.677530288696289062e-02 -2.151060253381729126e-01 -7.686459273099899292e-02 3.324232101440429688e-01 5.803997814655303955e-02 -8.455525338649749756e-02 3.484855294227600098e-01 -1.161250695586204529e-01 3.241952359676361084e-01 7.567170541733503342e-03 2.077664732933044434e-01 -2.668670117855072021e-01 -5.592587403953075409e-03 1.083659008145332336e-01 -1.130100414156913757e-01 -1.700464263558387756e-02 -1.276844143867492676e-01
-9.789247810840606689e-02 1.175624225288629532e-02 1.496556699275970459e-01 1.083773896098136902e-01 1.671411693096160889e-01 1.507320404052734375e-01 2.161966115236282349e-01 7.692323415540158749e-04 -1.974558830261230469e-01 2.754974663257598877e-01 6.571971625089645386e-02 -1.192749962210655212e-01 1.112314015626907349e-01 1.291843503713607788e-01 -1.650838702917098999e-01 -1.160802543163299561e-01 -1.151300035417079926e-02 -1.100608892738819122e-02 -2.942771278321743011e-02 1.000486910343170166e-01 4.660921543836593628e-02 1.749330312013626099e-01 -1.896159797906875610e-01 -2.106430195271968842e-02 -3.431781232357025146e-01 2.194448374211788177e-02 -3.942545652389526367e-01 1.142389476299285889e-01 -1.413521822541952133e-02 2.338017970323562622e-01 -2.620018124580383301e-01 -4.061622023582458496e-01
-2.742608189582824707e-01 -9.330552071332931519e-02 4.738946557044982910e-01 2.334371656179428101e-01 -9.483473747968673706e-02 -1.109234541654586792e-01 1.068761646747589111e-01 -1.749366521835327148e-01 2.212751805782318115e-01 -4.121876787394285202e-03 -2.401840239763259888e-01 -1.320777982473373413e-01 -1.485267281532287598e-01 -1.000059675425291061e-02 2.154561728239059448e-01 4.375758767127990723e-02 5.613229796290397644e-02 9.006527811288833618e-02 2.892365455627441406e-01 3.002655804157257080e-01 -9.482987970113754272e-02 4.330637305974960327e-02 -2.415010333061218262e-01 1.307289451360702515e-01 3.896962478756904602e-02 1.742806732654571533e-01 -1.823438256978988647e-01 1.190223693847656250e-01 -4.121262207627296448e-02 -1.282038688659667969e-01 9.343978762626647949e-02 -3.923875465989112854e-02
-2.284384518861770630e-02 -2.425591945648193359e-01 1.850654482841491699e-01 -1.941547542810440063e-01 1.095908582210540771e-01 -8.414170704782009125e-03 1.873735934495925903e-01 -3.029998540878295898e-01 5.889221793040633202e-04 9.393458068370819092e-02 1.234858185052871704e-01 -2.016889750957489014e-01 -1.495322585105895996e-01 -8.666120469570159912e-02 1.723258048295974731e-01 -2.659910619258880615e-01 1.027768775820732117e-01 1.246154755353927612e-01 1.760856509208679199e-01 -1.451102048158645630e-01 -6.117251142859458923e-02 -1.341562718152999878e-01 -6.083522737026214600e-02 3.112529218196868896e-01 -1.252304613590240479e-01 8.488456904888153076e-02 -9.495439380407333374e-02 4.862775206565856934e-01 -1.764980107545852661e-01 7.126496732234954834e-02 -4.185617715120315552e-02 -1.667442172765731812e-01
-2.168111801147460938e-01 1.225754693150520325e-01 1.634168624877929688e-01 -1.596687734127044678e-01 -2.024899572134017944e-01 -4.686397314071655273e-02 1.610640138387680054e-01 -2.505024373531341553e-01 1.948781758546829224e-01 1.678202301263809204e-01 -2.863346934318542480e-01 -2.652707993984222412e-01 -4.480100423097610474e-02 1.565499603748321533e-01 -4.496216308325529099e-03 -1.671689301729202271e-01 2.326094061136245728e-01 -7.278969138860702515e-02 2.609100937843322754e-01 9.555315226316452026e-02 1.869279146194458008e-01 2.362928688526153564e-01 5.313617363572120667e-02 2.837898135185241699e-01 -1.103481929749250412e-02 -4.417201504111289978e-02 -1.889120489358901978e-01 1.930864453315734863e-01 -6.539122201502323151e-03 2.753786742687225342e-01 -1.143401339650154114e-01 -7.848743349313735962e-02
-2.847994565963745117e-01 -1.205503195524215698e-01 -1.109761372208595276e-02 -5.475763604044914246e-02 5.136922001838684082e-02 3.316522240638732910e-01 9.222970157861709595e-02 -1.298340111970901489e-01 -9.033811092376708984e-02 1.823292523622512817e-01 -2.184370607137680054e-01 -3.437229096889495850e-01 1.579560786485671997e-01 1.104278638958930969e-01 2.311336100101470947e-01 1.106579788029193878e-02 -8.966033905744552612e-02 4.700434952974319458e-02 1.805393546819686890e-01 -8.120356500148773193e-02 3.095785677433013916e-01 1.522673517465591431e-01 -9.752386808395385742e-02 1.069573685526847839e-01 -2.223705202341079712e-01 -3.956064954400062561e-02 -4.028603732585906982e-01 1.528372615575790405e-01 1.017101779580116272e-01 1.463418751955032349e-01 -8.609726279973983765e-02 5.520043894648551941e-03
-3.726411461830139160e-01 1.763332039117813110e-01 3.728156387805938721e-01 -3.934473171830177307e-02 -5.286046862602233887e-02 -6.741931289434432983e-02 1.826800853013992310e-01 -2.255244851112365723e-01 -6.596565991640090942e-02 -1.274582557380199432e-02 -1.699182093143463135e-01 8.400847017765045166e-02 -3.599530830979347229e-02 -5.279378592967987061e-02 1.544177830219268799e-01 1.423743925988674164e-02 -1.691501736640930176e-01 2.323507070541381836e-01 5.860511958599090576e-02 2.876070439815521240e-01 2.838022261857986450e-02 -1.112191155552864075e-01 -1.519448161125183105e-01 1.246889010071754456e-01 -1.848287582397460938e-01 -7.961677759885787964e-02 -2.374989986419677734e-01 2.718268930912017822e-01 -1.885499060153961182e-01 1.339153051376342773e-01 2.553288936614990234e-01 -1.390144675970077515e-01
-3.188718557357788086e-01 1.136932075023651123e-01 -1.127657014876604080e-02 -9.095720946788787842e-02 2.464402318000793457e-01 1.718364655971527100e-01 3.807364730164408684e-03 1.732552647590637207e-01 1.487120240926742554e-01 2.769412286579608917e-02 -1.441802382469177246e-01 -2.191154062747955322e-01 1.190531402826309204e-01 2.149427384138107300e-01 1.169639229774475098e-01 3.107066825032234192e-02 1.364848166704177856e-01 -1.820756793022155762e-01 2.403994500637054443e-01 1.757474988698959351e-01 -5.865598097443580627e-02 1.411193013191223145e-01 9.319783002138137817e-02 3.604517281055450439e-01 9.201490134000778198e-02 -1.714435368776321411e-01 -1.154365167021751404e-01 3.467477262020111084e-01 -2.961352467536926270e-02 3.152755498886108398e-01 6.192024424672126770e-02 -1.097542122006416321e-01
-4.858466237783432007e-02 -1.206527650356292725e-01 8.117213100194931030e-02 -3.714055195450782776e-02 3.527420759201049805e-01 -8.939532190561294556e-02 4.278864338994026184e-02 -1.396806836128234863e-01 2.053819298744201660e-01 1.025466546416282654e-01 3.603952378034591675e-02 -1.693468093872070312e-01 1.548807770013809204e-01 -1.001863330602645874e-01 4.419022426009178162e-02 -2.707833945751190186e-01 1.888195239007472992e-02 1.140159890055656433e-01 7.807593792676925659e-02 -2.334222570061683655e-02 1.112145557999610901e-02 2.579530179500579834e-01 -1.532509922981262207e-01 1.785334944725036621e-01 -1.321374326944351196e-01 1.835085600614547729e-01 1.144785434007644653e-03 5.357325673103332520e-01 -2.190988063812255859e-01 9.813450276851654053e-02 -9.939642995595932007e-02 -2.858259081840515137e-01
5.980260297656059265e-02 6.295058876276016235e-02 3.217807710170745850e-01 -1.709077358245849609e-01 -3.806661441922187805e-02 -5.092154070734977722e-02 -2.417755685746669769e-02 -1.153724640607833862e-01 -7.355613261461257935e-02 4.413230717182159424e-01 -7.177054136991500854e-02 5.743064358830451965e-02 5.675306543707847595e-02 2.655047178268432617e-01 7.279358059167861938e-02 1.377005479298532009e-03 -9.011453390121459961e-02 9.074014425277709961e-02 -1.184573769569396973e-01 -1.384939812123775482e-02 2.475929111242294312e-01 1.245207041501998901e-01 -2.544400990009307861e-01 1.512946337461471558e-01 -2.559507451951503754e-02 -3.592698276042938232e-02 -3.632429838180541992e-01 1.138940677046775818e-01 -4.571242332458496094e-01 -4.920927435159683228e-02 2.944559603929519653e-02 -7.059747003950178623e-04
-6.763669848442077637e-02 2.249233126640319824e-01 2.016874551773071289e-01 -5.197538062930107117e-02 -2.795882523059844971e-01 3.505027666687965393e-02 6.457004696130752563e-03 -1.111743971705436707e-01 1.624293327331542969e-01 1.595692336559295654e-01 -3.073038458824157715e-01 -1.430221498012542725e-01 -8.191727101802825928e-02 1.748600751161575317e-01 7.025192677974700928e-02 -4.234834387898445129e-02 1.066162511706352234e-01 6.163156777620315552e-02 3.076980710029602051e-01 2.025694549083709717e-01 1.954349577426910400e-01 5.028677638620138168e-03 1.132280975580215454e-01 9.080321341753005981e-02 5.358652770519256592e-02 -1.503040492534637451e-01 -1.941164582967758179e-01 3.801741898059844971e-01 -1.103375777602195740e-01 3.144174516201019287e-01 -7.662188261747360229e-02 -2.532987594604492188e-01
-1.214656308293342590e-01 -1.718993633985519409e-01 2.052749097347259521e-01 -3.369130492210388184e-01 1.534059941768646240e-01 -1.877124160528182983e-01 -1.751995831727981567e-01 -2.688497900962829590e-01 5.999568104743957520e-02 9.541977196931838989e-02 -6.977987289428710938e-02 -8.941719308495521545e-03 -1.455176901072263718e-02 1.515251696109771729e-01 3.493148088455200195e-02 -1.976608335971832275e-01 3.505326434969902039e-02 2.324604056775569916e-02 9.533023089170455933e-02 7.436987012624740601e-02 8.375969529151916504e-02 2.596275508403778076e-01 -2.459891326725482941e-02 3.038682341575622559e-01 1.577931642532348633e-01 -2.876306325197219849e-02 -5.520311594009399414e-01 9.618803113698959351e-02 -1.249283105134963989e-01 1.624186336994171143e-02 1.320810914039611816e-01 -2.012361586093902588e-02
-1.744737178087234497e-01 1.470216512680053711e-01 5.202160477638244629e-01 -1.387117803096771240e-01 1.735553890466690063e-01 5.094868317246437073e-02 -3.733512759208679199e-02 -1.931531876325607300e-01 -4.770126193761825562e-02 1.939120590686798096e-01 -6.848533451557159424e-02 1.342440247535705566e-01 -1.351726949214935303e-01 1.031742990016937256e-01 1.774975210428237915e-01 -2.069516032934188843e-01 -1.245807036757469177e-01 -1.551657915115356445e-01 6.080068182200193405e-03 7.715225219726562500e-02 -5.568503960967063904e-02 -1.152798235416412354e-01 -1.535181999206542969e-01 6.376408040523529053e-02 -8.971678325906395912e-04 1.417783349752426147e-01 1.382685005664825439e-01 8.262090384960174561e-02 -8.653166145086288452e-02 2.173191457986831665e-01 2.703301310539245605e-01 -3.966970741748809814e-01
-9.874860756099224091e-03 -2.683731541037559509e-02 2.854514718055725098e-01 7.385955005884170532e-02 4.562113881111145020e-01 2.698942124843597412e-01 -2.264475263655185699e-02 1.453968286514282227e-01 2.916634082794189453e-01 2.244333624839782715e-01 7.155801355838775635e-02 2.134653739631175995e-02 8.149867504835128784e-02 1.663057953119277954e-01 8.471375703811645508e-02 -2.510667741298675537e-01 3.614324331283569336e-02 8.738350123167037964e-02 1.313498765230178833e-01 -7.961625605821609497e-02 4.383470118045806885e-02 2.189357578754425049e-01 -6.608559191226959229e-02 2.289084941148757935e-01 -1.525400578975677490e-01 3.868582099676132202e-02 -2.486149668693542480e-01 1.793234199285507202e-01 -1.484232097864151001e-01 -1.963259279727935791e-01 -1.576007753610610962e-01 -1.442143917083740234e-01
-2.101899385452270508e-01 -1.065687909722328186e-01 1.799329817295074463e-01 1.874690353870391846e-01 -1.175962910056114197e-01 8.939786255359649658e-02 3.480423092842102051e-01 -2.638592422008514404e-01 8.502561599016189575e-02 5.947860702872276306e-02 -2.955807605758309364e-03 -1.214287728071212769e-01 -1.313098967075347900e-01 2.852032184600830078e-01 1.003078594803810120e-01 -1.351130753755569458e-01 1.804052889347076416e-01 2.014411836862564087e-01 2.516380250453948975e-01 -1.317151188850402832e-01 -3.666751384735107422e-01 -6.777431070804595947e-02 -1.305603533983230591e-01 2.362936548888683319e-02 1.099263280630111694e-01 1.397899687290191650e-01 -2.301633208990097046e-01 7.587875425815582275e-02 -1.006147731095552444e-02 1.988348662853240967e-01 -4.253203421831130981e-02 -2.640051841735839844e-01
-3.588935434818267822e-01 1.208157837390899658e-01 1.505517661571502686e-01 -2.780164033174514771e-02 -6.436035037040710449e-02 9.869207441806793213e-02 1.140825226902961731e-01 -1.271709501743316650e-01 4.335794225335121155e-02 3.045063316822052002e-01 -4.753385856747627258e-02 -7.244183868169784546e-02 -8.306512981653213501e-02 -3.588011115789413452e-02 -8.068781346082687378e-02 -1.179749369621276855e-01 -2.810297608375549316e-01 -2.896762266755104065e-02 -7.381633669137954712e-02 -1.210425272583961487e-01 -2.574786543846130371e-01 -2.064786553382873535e-01 -9.659083187580108643e-02 1.102705076336860657e-01 2.423618584871292114e-01 2.201436609029769897e-01 2.694037929177284241e-02 3.532756865024566650e-01 -1.051458194851875305e-01 1.964221149682998657e-01 -2.363160550594329834e-01 -3.013531863689422607e-01
-1.655334681272506714e-01 2.195884287357330322e-01 1.183266267180442810e-01 -4.404490347951650620e-03 -2.753077745437622070e-01 -2.753640152513980865e-02 -2.761997096240520477e-02 -1.239184737205505371e-01 3.031615614891052246e-01 1.848862469196319580e-01 -3.248670697212219238e-01 -9.076852351427078247e-02 -5.997603386640548706e-02 1.538225263357162476e-01 -6.182659417390823364e-03 -1.627614945173263550e-01 7.221066206693649292e-02 3.918348997831344604e-02 3.426915109157562256e-01 1.485761106014251709e-01 1.301711052656173706e-01 1.303976476192474365e-01 4.243872314691543579e-02 9.145649522542953491e-02 1.158402021974325180e-02 -3.298791870474815369e-02 -1.242973059415817261e-01 3.841456174850463867e-01 -7.839784026145935059e-02 2.942298948764801025e-01 -1.610699594020843506e-01 -2.252907305955886841e-01
-8.102045953273773193e-02 1.193563789129257202e-01 4.208433628082275391e-01 2.195284515619277954e-01 1.408305168151855469e-01 3.228557109832763672e-01 1.202838569879531860e-01 1.556315422058105469e-01 1.037825271487236023e-01 1.569187343120574951e-01 -3.550501167774200439e-01 -4.824275523424148560e-02 -1.613819599151611328e-01 1.344833225011825562e-01 1.613559275865554810e-01 -1.992870718240737915e-01 -3.127661943435668945e-01 1.001324038952589035e-02 1.180229475721716881e-03 1.155583653599023819e-03 1.576080769300460815e-01 2.552002668380737305e-01 2.366908011026680470e-04 2.064620703458786011e-01 9.247522801160812378e-02 2.234294414520263672e-01 -4.587306454777717590e-02 -4.766039177775382996e-02 -1.000155657529830933e-01 4.652843996882438660e-02 1.551940571516752243e-02 -1.081178560853004456e-01
-9.757816046476364136e-02 2.107938565313816071e-02 3.635330796241760254e-01 8.945406228303909302e-02 2.105445712804794312e-01 1.863991469144821167e-01 -3.122063353657722473e-02 -2.451962418854236603e-02 2.916209101676940918e-01 1.440129280090332031e-01 -8.893754333257675171e-02 -1.891865432262420654e-01 -9.242884069681167603e-02 8.031320571899414062e-02 1.605427116155624390e-01 -1.560577750205993652e-01 -6.387121975421905518e-02 2.690536677837371826e-01 9.601998329162597656e-02 1.373943388462066650e-01 3.490899801254272461e-01 2.846050262451171875e-01 -1.069212034344673157e-01 2.676390707492828369e-01 1.245744600892066956e-01 1.738850474357604980e-01 -9.937362372875213623e-02 1.329700499773025513e-01 -1.248916536569595337e-01 -2.276433259248733521e-01 9.895935654640197754e-02 -1.166385933756828308e-01
-3.355980217456817627e-01 -2.694172784686088562e-02 1.659721583127975464e-01 -1.846048608422279358e-02 1.119864434003829956e-01 2.161933928728103638e-01 -5.396122112870216370e-02 -7.226078957319259644e-02 1.773591637611389160e-01 2.201381772756576538e-01 -2.117135226726531982e-01 8.141759037971496582e-02 1.729359775781631470e-01 1.597941815853118896e-01 1.306354105472564697e-01 7.980977185070514679e-03 2.873669145628809929e-03 1.670243591070175171e-01 3.275934159755706787e-01 1.994217634201049805e-01 -1.838470101356506348e-01 3.027793765068054199e-01 5.768406763672828674e-02 4.386065900325775146e-01 9.764479845762252808e-02 1.114749908447265625e-01 -1.203045323491096497e-01 1.455983817577362061e-01 -7.780516985803842545e-03 5.683035776019096375e-02 1.397110819816589355e-01 1.038996875286102295e-01
-1.788067817687988281e-01 1.803486645221710205e-01 3.861133158206939697e-01 2.311659278348088264e-03 1.686454415321350098e-01 -2.807256281375885010e-01 4.645828530192375183e-02 -2.734197378158569336e-01 1.733959019184112549e-01 -4.061747342348098755e-02 -4.450233280658721924e-02 -7.453875243663787842e-02 2.557612955570220947e-01 -1.554802358150482178e-01 -7.442326098680496216e-02 -2.869308888912200928e-01 1.487273573875427246e-01 -1.196793001145124435e-02 -2.656058594584465027e-02 1.460292935371398926e-01 -4.847617074847221375e-02 1.719362139701843262e-01 -2.578410506248474121e-01 1.474729776382446289e-01 -1.902175396680831909e-01 1.263982355594635010e-01 -2.293150126934051514e-01 3.297870457172393799e-01 -2.278367755934596062e-03 -4.380158334970474243e-02 -6.168651580810546875e-02 4.326369985938072205e-02
-2.477190941572189331e-01 -2.317559570074081421e-01 9.810709953308105469e-02 7.673890143632888794e-02 1.149319559335708618e-01 -2.123126983642578125e-01 -1.281707584857940674e-01 -1.323660761117935181e-01 1.244744881987571716e-01 1.803721189498901367e-01 8.563419431447982788e-02 7.425294071435928345e-02 -2.469231933355331421e-02 -2.683531641960144043e-01 1.350900381803512573e-01 -7.442296296358108521e-02 -2.564442902803421021e-02 2.870336174964904785e-01 2.456269115209579468e-01 1.931351274251937866e-01 1.262988299131393433e-01 6.089020892977714539e-02 -8.950787782669067383e-02 2.757285237312316895e-01 1.845825314521789551e-01 -1.910954862833023071e-01 -1.034485772252082825e-01 3.388279974460601807e-01 -9.632556885480880737e-02 1.038806885480880737e-01 1.617822051048278809e-01 -3.052472770214080811e-01
-2.796899080276489258e-01 -1.017616391181945801e-01 3.724951446056365967e-01 9.391313046216964722e-02 7.657725363969802856e-02 1.430973261594772339e-01 3.750539198517799377e-02 -2.135991454124450684e-01 -5.761066079139709473e-02 1.321128383278846741e-02 -1.195704266428947449e-01 5.428047850728034973e-02 -9.859001636505126953e-02 -1.415546536445617676e-01 -2.675454020500183105e-01 -7.862498611211776733e-02 -1.813624948263168335e-01 -8.587315678596496582e-02 -2.078264392912387848e-02 6.435017287731170654e-02 -1.147371008992195129e-01 1.665154993534088135e-01 8.412101888097822666e-04 6.863760948181152344e-02 2.061350345611572266e-01 -6.896593421697616577e-02 -2.732583582401275635e-01 1.816464066505432129e-01 -2.498892694711685181e-01 3.474593460559844971e-01 -3.573499917984008789e-01 -7.738172262907028198e-02
-2.593845725059509277e-01 1.229285970330238342e-01 1.125055849552154541e-01 -9.775062650442123413e-02 3.283694013953208923e-02 4.073934629559516907e-02 1.071668341755867004e-01 -5.348540470004081726e-02 -7.684496045112609863e-02 2.770713269710540771e-01 -1.933955103158950806e-01 -2.700287699699401855e-01 1.572600156068801880e-01 1.919690817594528198e-01 2.635700404644012451e-01 2.099968791007995605e-01 -1.386669576168060303e-01 -6.700954586267471313e-02 2.768109440803527832e-01 2.596327662467956543e-02 1.929581761360168457e-01 -1.098344922065734863e-01 5.303050205111503601e-02 2.330614775419235229e-01 -1.162168383598327637e-01 -2.361778318881988525e-01 -3.094060420989990234e-01 1.459846943616867065e-01 1.741039305925369263e-01 2.469659894704818726e-01 -4.024598374962806702e-02 -1.532089263200759888e-01
8.571404963731765747e-02 -2.929113507270812988e-01 5.674542486667633057e-02 2.262267097830772400e-02 2.692593634128570557e-01 -7.823619991540908813e-02 1.670984178781509399e-01 -2.029995918273925781e-01 1.051109731197357178e-01 1.150033250451087952e-01 -9.927178174257278442e-02 -7.417490333318710327e-02 2.311271131038665771e-01 -3.047468140721321106e-02 -1.025487668812274933e-02 -2.806757390499114990e-01 7.029391080141067505e-02 2.288786619901657104e-01 1.591346859931945801e-01 -1.031092479825019836e-01 4.490705672651529312e-03 1.131764054298400879e-01 -8.146965503692626953e-02 2.518330812454223633e-01 -2.832837030291557312e-02 3.067236207425594330e-02 6.124372780323028564e-02 4.396101832389831543e-01 -2.005143463611602783e-01 3.507654666900634766e-01 4.988024011254310608e-02 -2.045940160751342773e-01
-5.360455065965652466e-02 -5.943906679749488831e-02 2.405870705842971802e-01 1.129105016589164734e-01 2.853351235389709473e-01 9.137051552534103394e-02 7.074492424726486206e-02 -1.308022886514663696e-01 2.700888924300670624e-02 1.150707826018333435e-01 -4.120785370469093323e-02 2.910734415054321289e-01 -2.675150930881500244e-01 1.428072303533554077e-01 2.196401357650756836e-01 -1.384220719337463379e-01 3.365350142121315002e-02 3.167133033275604248e-01 1.218994930386543274e-01 1.225043982267379761e-01 5.528442561626434326e-02 2.336200177669525146e-01 -7.694426178932189941e-02 3.261418044567108154e-01 2.112616412341594696e-02 -5.188977345824241638e-02 -1.880827173590660095e-02 3.538842797279357910e-01 -1.681820601224899292e-01 -1.909953504800796509e-01 1.825198978185653687e-01 -1.526289433240890503e-01
-1.744146347045898438e-01 -2.802352607250213623e-01 3.319680988788604736e-01 -1.185539066791534424e-01 -1.028633210808038712e-03 -2.114969342947006226e-01 -2.652284689247608185e-02 -2.417811006307601929e-01 2.709151208400726318e-01 1.844807416200637817e-01 -3.343709707260131836e-01 -5.171287059783935547e-02 -7.949227839708328247e-02 2.800033092498779297e-01 -6.019034422934055328e-03 -1.688866168260574341e-01 -3.233540430665016174e-02 -1.370095759630203247e-01 2.215123325586318970e-01 1.104683615267276764e-02 1.458283364772796631e-01 -2.630192087963223457e-03 -1.862970143556594849e-01 -1.945048198103904724e-02 8.777750283479690552e-02 1.416203826665878296e-01 -1.293081641197204590e-01 1.918168365955352783e-01 -3.111908584833145142e-02 -6.450125575065612793e-02 7.321514189243316650e-02 -3.325366973876953125e-01
-1.034087128937244415e-02 7.116886973381042480e-02 2.701395563781261444e-02 1.351101100444793701e-01 2.809830307960510254e-01 -2.388608157634735107e-01 2.869493328034877777e-02 -6.363958120346069336e-02 2.376215755939483643e-01 1.088043004274368286e-01 -2.030727565288543701e-01 -9.269981831312179565e-02 1.221859604120254517e-01 -8.811227977275848389e-02 2.742727696895599365e-01 -3.077737055718898773e-02 -9.250488877296447754e-02 3.810041397809982300e-02 1.397508680820465088e-01 3.062227964401245117e-01 -7.361374795436859131e-02 -1.521119177341461182e-01 -1.310146600008010864e-01 1.657127290964126587e-01 3.005531616508960724e-02 2.722382843494415283e-01 -3.807450532913208008e-01 -1.232235431671142578e-01 -1.044597923755645752e-01 2.318811565637588501e-01 -3.410084545612335205e-01 -7.303840667009353638e-02
-4.915772378444671631e-02 4.466968029737472534e-02 2.542602121829986572e-01 6.998861208558082581e-03 -7.492715865373611450e-02 4.578042030334472656e-02 -2.474683225154876709e-01 -2.309009581804275513e-01 7.756959646940231323e-03 1.706507652997970581e-01 -1.621797308325767517e-02 -1.644479185342788696e-01 4.602097347378730774e-02 3.977370560169219971e-01 2.414558231830596924e-01 -6.113039329648017883e-02 -9.274730691686272621e-04 -1.843841932713985443e-02 3.587785065174102783e-01 3.516031429171562195e-02 -1.244392693042755127e-01 -9.188218973577022552e-03 -1.064159069210290909e-02 1.437525898218154907e-01 -1.511570811271667480e-01 1.912769302725791931e-02 -3.035514056682586670e-01 5.190838873386383057e-02 2.477444410324096680e-01 3.455041050910949707e-01 -1.261944174766540527e-01 -2.200277745723724365e-01
2.997311204671859741e-02 -3.917701169848442078e-02 4.082894027233123779e-01 -9.474804252386093140e-02 -1.570716686546802521e-02 -1.478835791349411011e-01 -1.875596046447753906e-01 -1.910852789878845215e-01 5.343527346849441528e-02 -8.916056714951992035e-03 -2.055950164794921875e-01 -2.749302983283996582e-01 2.809236049652099609e-01 5.286694318056106567e-02 9.482703357934951782e-02 2.411718852818012238e-02 -9.604314714670181274e-02 3.704422339797019958e-02 3.010455071926116943e-01 -1.051808372139930725e-01 -2.738659270107746124e-02 -1.247246339917182922e-01 -2.921543717384338379e-01 6.523512303829193115e-02 1.241767778992652893e-01 2.775106132030487061e-01 -2.239539623260498047e-01 1.644060462713241577e-01 3.717383369803428650e-02 2.032780796289443970e-01 -1.360311210155487061e-01 -2.587940096855163574e-01
-5.180554091930389404e-02 -8.080147951841354370e-02 5.167286396026611328e-01 -7.092462480068206787e-02 1.214164774864912033e-03 -1.654378175735473633e-01 -2.841212451457977295e-01 -8.934921771287918091e-02 2.834142744541168213e-02 4.971119388937950134e-02 -2.281852811574935913e-02 -2.561855614185333252e-01 2.551835179328918457e-01 -6.302249431610107422e-02 1.504175364971160889e-01 1.110829934477806091e-01 -2.493017725646495819e-02 1.698696911334991455e-01 4.107946157455444336e-01 -7.294232398271560669e-02 -1.467729657888412476e-01 -4.052232205867767334e-02 -2.150822430849075317e-01 -1.479237806051969528e-03 1.586007177829742432e-01 1.395538300275802612e-01 -2.008053660392761230e-01 1.140843927860260010e-01 3.664895892143249512e-02 1.382046639919281006e-01 -1.046696901321411133e-01 -1.637797802686691284e-01
-1.403003484010696411e-01 1.934539712965488434e-02 5.235210657119750977e-01 -2.407370135188102722e-02 3.023150935769081116e-02 8.261567354202270508e-02 3.251105546951293945e-01 -2.286814153194427490e-02 -2.838798984885215759e-02 1.282094568014144897e-01 9.763883799314498901e-02 2.255561351776123047e-01 -6.649160385131835938e-02 -1.488967705518007278e-02 8.099658787250518799e-02 -1.075482144951820374e-01 -3.208857774734497070e-01 2.856644801795482635e-02 -1.101413667201995850e-01 -1.239575594663619995e-01 1.538994442671537399e-02 3.138523176312446594e-02 -1.948183923959732056e-01 1.966219991445541382e-01 1.303473114967346191e-01 9.033126384019851685e-02 -6.772196292877197266e-02 1.424131840467453003e-01 -1.464939266443252563e-01 4.339651167392730713e-01 8.988416939973831177e-02 -1.179245859384536743e-01
-1.367509216070175171e-01 1.664097011089324951e-01 3.734560012817382812e-01 1.086415052413940430e-01 1.067267879843711853e-01 3.007949888706207275e-01 3.469231724739074707e-01 -1.854366273619234562e-03 -1.006335988640785217e-01 1.287058740854263306e-01 -2.791036367416381836e-01 8.224222809076309204e-02 -1.517151892185211182e-01 -7.481495290994644165e-02 1.692968457937240601e-01 -2.951509058475494385e-01 -2.006336599588394165e-01 8.926759660243988037e-02 -6.342391669750213623e-02 1.595066636800765991e-01 1.240692734718322754e-01 1.148576438426971436e-01 -1.902632266283035278e-01 1.228648126125335693e-01 -9.314421564340591431e-02 2.207508832216262817e-01 -4.104618728160858154e-02 1.006199792027473450e-01 -2.171418219804763794e-01 2.223365753889083862e-01 -8.506199344992637634e-03 3.034510463476181030e-02
-1.170813217759132385e-01 3.146697282791137695e-01 1.204490140080451965e-01 -3.222834691405296326e-02 -2.123145312070846558e-01 4.842870682477951050e-02 -4.435469955205917358e-02 -2.015919834375381470e-01 1.416129320859909058e-01 1.438373178243637085e-01 -3.511309623718261719e-01 -1.378186494112014771e-01 -1.821672916412353516e-01 1.217252388596534729e-01 1.144630014896392822e-01 -3.660109266638755798e-02 8.600975573062896729e-02 7.647376507520675659e-02 3.381948173046112061e-01 9.241512417793273926e-02 2.173574268817901611e-01 7.844651490449905396e-02 1.683242470026016235e-01 1.757390201091766357e-01 8.303646743297576904e-02 -1.824259757995605469e-02 -1.029456257820129395e-01 4.112727046012878418e-01 -8.223213255405426025e-03 1.694634258747100830e-01 -5.775210261344909668e-02 -2.614495456218719482e-01
-1.567574143409729004e-01 -1.564922034740447998e-01 1.731057763099670410e-01 4.560718685388565063e-02 6.456290930509567261e-02 5.424951761960983276e-02 1.252107173204421997e-01 1.387078166007995605e-01 -2.041402645409107208e-02 2.030470818281173706e-01 -1.307113617658615112e-01 1.808918863534927368e-01 2.096620202064514160e-02 3.256049752235412598e-01 2.378033399581909180e-01 -1.751416623592376709e-01 4.609133303165435791e-02 3.106648288667201996e-02 1.936909854412078857e-01 1.562849581241607666e-01 -1.796002238988876343e-01 2.019867897033691406e-01 1.379341483116149902e-01 4.983187019824981689e-01 1.699333488941192627e-01 1.990201622247695923e-01 -1.809856146574020386e-01 2.702721059322357178e-01 -7.746835798025131226e-02 3.056754544377326965e-02 6.203166022896766663e-02 -3.495187312364578247e-02
6.355153024196624756e-02 4.067135974764823914e-03 4.513209760189056396e-01 5.506809428334236145e-02 3.673049807548522949e-01 1.091832071542739868e-01 4.421893879771232605e-02 1.296842694282531738e-01 3.572818338871002197e-01 1.351685225963592529e-01 -5.627243220806121826e-02 -1.030006678774952888e-03 -7.501146197319030762e-02 1.298759132623672485e-01 5.177405849099159241e-02 -1.055040955543518066e-01 8.546914160251617432e-02 5.090000852942466736e-02 8.199327439069747925e-02 -9.512078762054443359e-02 5.745379254221916199e-02 2.262136340141296387e-01 -1.189405322074890137e-01 3.206242620944976807e-01 1.517746318131685257e-02 -7.170092314481735229e-02 -3.875509798526763916e-01 1.057588011026382446e-01 -1.850366145372390747e-01 -1.334854662418365479e-01 -1.094496250152587891e-01 1.017073318362236023e-01
-1.526861488819122314e-01 -9.638340026140213013e-02 1.798728108406066895e-01 3.412514925003051758e-01 1.756225675344467163e-01 -3.964006900787353516e-02 -5.979003757238388062e-02 1.926009058952331543e-01 6.614373624324798584e-02 3.403151035308837891e-02 8.854107558727264404e-02 -8.539426326751708984e-02 -2.137069106101989746e-01 -3.099671751260757446e-02 -3.062613606452941895e-01 1.262474954128265381e-01 -5.898854508996009827e-02 1.547071337699890137e-01 9.521496295928955078e-02 5.788130685687065125e-02 4.735928773880004883e-02 7.345806062221527100e-02 -2.453892529010772705e-01 3.663603067398071289e-01 8.154632896184921265e-02 -8.019412308931350708e-02 -2.537421882152557373e-01 3.904671967029571533e-01 -1.900381743907928467e-01 2.279990762472152710e-01 7.083944231271743774e-02 5.935689434409141541e-02
8.583904802799224854e-02 6.108294054865837097e-02 2.751004397869110107e-01 -5.928160995244979858e-02 1.804584860801696777e-01 -2.696771174669265747e-02 2.282545268535614014e-01 -7.858460396528244019e-02 -2.439280301332473755e-01 4.728958010673522949e-01 -1.191135421395301819e-01 -1.830178052186965942e-01 4.214400053024291992e-02 1.994092576205730438e-02 1.802388429641723633e-01 6.946952641010284424e-02 3.639203310012817383e-02 -9.060682356357574463e-02 -1.412576287984848022e-01 1.451618969440460205e-01 4.540483281016349792e-02 5.261684954166412354e-02 1.679083108901977539e-01 8.488608896732330322e-02 -1.674107089638710022e-02 7.295964658260345459e-02 -3.834751248359680176e-01 2.699384093284606934e-01 -1.951706260442733765e-01 1.499558566138148308e-03 -2.869374752044677734e-01 -1.053477972745895386e-01
-3.221180438995361328e-01 9.950749576091766357e-02 2.516022622585296631e-01 -1.985676139593124390e-01 -4.587590694427490234e-03 -4.296513646841049194e-02 -9.012734144926071167e-02 -1.145073026418685913e-01 1.432482898235321045e-01 1.908591985702514648e-01 6.589790433645248413e-02 -3.091850876808166504e-01 -3.511401265859603882e-02 -2.054744213819503784e-01 -2.721340022981166840e-02 -4.027655720710754395e-01 -1.204516515135765076e-01 -3.945177420973777771e-03 3.077337145805358887e-01 1.589388996362686157e-01 1.483855396509170532e-01 -1.439906954765319824e-01 -4.716760292649269104e-02 2.092212885618209839e-01 -2.159214317798614502e-01 -3.732987912371754646e-03 -1.319770514965057373e-01 2.743107974529266357e-01 -1.719612777233123779e-01 2.797073498368263245e-02 5.701471492648124695e-02 3.263664618134498596e-02
-1.700971722602844238e-01 1.093256101012229919e-02 1.549854725599288940e-01 -1.175930649042129517e-01 7.334500551223754883e-02 9.783059358596801758e-02 9.551986306905746460e-02 -2.738541960716247559e-01 -1.322930306196212769e-01 2.018815875053405762e-01 8.289999514818191528e-02 -1.850272119045257568e-01 -3.095272183418273926e-01 -1.651396006345748901e-01 2.095833271741867065e-01 -2.880353927612304688e-01 3.133622407913208008e-01 1.263148784637451172e-01 2.580337598919868469e-02 1.720439456403255463e-02 -5.352348089218139648e-02 1.397106349468231201e-01 -2.463794350624084473e-01 1.730195134878158569e-01 3.152847057208418846e-03 1.927995830774307251e-01 -3.411220386624336243e-02 3.892374932765960693e-01 8.502734452486038208e-02 1.357879340648651123e-01 -4.682203289121389389e-03 -2.025310695171356201e-01
1.443221718072891235e-01 7.029398530721664429e-02 5.080595016479492188e-01 -2.560095675289630890e-02 9.404750168323516846e-02 -9.647013247013092041e-02 1.256007403135299683e-01 -1.239972785115242004e-01 2.493476122617721558e-01 -2.447160333395004272e-01 1.601169854402542114e-01 -1.893422305583953857e-01 -1.360368132591247559e-01 2.072921097278594971e-01 7.608722895383834839e-02 3.636213764548301697e-02 -2.712388634681701660e-01 9.092061221599578857e-02 -4.480810090899467468e-02 1.575739234685897827e-01 3.698805347084999084e-02 -1.978927664458751678e-02 -2.771101333200931549e-02 2.301340550184249878e-01 -6.119845807552337646e-02 3.179366514086723328e-02 -8.825454115867614746e-02 3.061493039131164551e-01 -3.310517966747283936e-01 1.104676201939582825e-01 -8.590579032897949219e-02 -1.199918761849403381e-01
-4.612747579813003540e-02 2.037620395421981812e-01 4.151630103588104248e-01 1.204821374267339706e-02 2.943264842033386230e-01 1.832430362701416016e-01 -5.294322595000267029e-02 -2.018151134252548218e-01 -1.090035140514373779e-01 1.380547583103179932e-01 7.659126073122024536e-02 2.136024087667465210e-01 -1.209393069148063660e-01 2.252038866281509399e-01 2.731670737266540527e-01 -1.729519516229629517e-01 -5.853491835296154022e-03 -1.375603228807449341e-01 -8.031007647514343262e-02 -1.651965640485286713e-02 -1.538112610578536987e-01 -1.430575828999280930e-02 -2.010396569967269897e-01 -1.974651403725147247e-02 -1.069854125380516052e-01 2.536210417747497559e-01 -2.000817060470581055e-01 2.523991167545318604e-01 -6.360186636447906494e-02 2.296963632106781006e-01 1.787323355674743652e-01 -9.588090330362319946e-02
-2.233304679393768311e-01 1.826190650463104248e-01 2.048667967319488525e-01 -4.442813992500305176e-02 1.437180340290069580e-01 1.240781322121620178e-01 2.806157469749450684e-01 -3.758800625801086426e-01 5.524729564785957336e-02 4.003287851810455322e-02 -1.108556836843490601e-01 -3.490830585360527039e-02 -2.219001948833465576e-01 4.918561503291130066e-02 2.754721641540527344e-01 1.480347849428653717e-02 1.122391968965530396e-02 1.103695109486579895e-02 1.097753345966339111e-01 -1.741358079016208649e-03 1.239641290158033371e-02 -6.112299859523773193e-02 -1.278621107339859009e-01 9.291714988648891449e-03 -1.285673212260007858e-02 1.411501467227935791e-01 -1.838698238134384155e-01 3.592540323734283447e-01 -1.000461131334304810e-01 4.103267788887023926e-01 1.992629617452621460e-01 1.927518695592880249e-01
-2.216967381536960602e-02 8.558703958988189697e-02 3.277382552623748779e-01 -4.949429258704185486e-02 -1.927288025617599487e-01 1.652476191520690918e-02 -1.601934731006622314e-01 -9.422740340232849121e-02 6.440482567995786667e-03 1.485738903284072876e-01 -5.692331492900848389e-02 -2.367572188377380371e-01 3.529246151447296143e-01 7.401354610919952393e-02 9.520518034696578979e-02 -1.692065149545669556e-01 -8.886107243597507477e-03 -1.111559942364692688e-01 1.885202229022979736e-01 3.154141828417778015e-02 -1.068638563156127930e-01 -5.384580418467521667e-02 6.703806668519973755e-02 3.495145738124847412e-01 7.845776155591011047e-03 -1.433506309986114502e-01 -3.330394625663757324e-01 3.243831396102905273e-01 1.522718816995620728e-01 3.250584006309509277e-01 -2.840230800211429596e-02 -6.981615722179412842e-02
-3.327766358852386475e-01 1.619553864002227783e-01 1.881159096956253052e-01 4.487885236740112305e-01 3.907621279358863831e-02 -1.051485538482666016e-01 -1.440571546554565430e-01 -1.975526958703994751e-01 -1.245974451303482056e-01 2.339478135108947754e-01 -2.412429638206958771e-02 3.702788427472114563e-02 -1.637248992919921875e-01 1.083673909306526184e-01 -1.694053560495376587e-01 -4.043434187769889832e-02 -1.793355941772460938e-01 1.163732782006263733e-01 -9.999381750822067261e-02 -6.751743704080581665e-02 1.129140257835388184e-01 -6.589460372924804688e-02 -1.922120712697505951e-02 3.259140551090240479e-01 1.779865622520446777e-01 1.860541999340057373e-01 -1.731347851455211639e-02 3.662697970867156982e-01 -7.573181390762329102e-02 1.321492791175842285e-01 1.563473604619503021e-02 6.813821941614151001e-02
-2.349493801593780518e-01 -1.014116927981376648e-01 1.391620486974716187e-01 1.795313060283660889e-01 2.626433670520782471e-01 -3.949648514389991760e-02 2.403419911861419678e-01 -2.914557456970214844e-01 5.429294705390930176e-02 5.793551355600357056e-02 -1.386245787143707275e-01 -1.867855191230773926e-01 -1.386959850788116455e-02 -1.030414402484893799e-01 6.165649741888046265e-03 -2.153860628604888916e-01 -1.531026232987642288e-02 5.738801136612892151e-02 4.424786567687988281e-02 1.312003582715988159e-01 1.771682798862457275e-01 4.691295698285102844e-02 -8.038864284753799438e-02 2.901383340358734131e-01 3.570216000080108643e-01 9.331560879945755005e-02 1.524934428744018078e-03 1.162493694573640823e-02 -4.405253231525421143e-01 2.049415558576583862e-01 1.664235442876815796e-01 -7.081355154514312744e-02
1.979506760835647583e-02 -1.000991314649581909e-01 1.560512185096740723e-01 2.137462496757507324e-01 -1.114049032330513000e-01 -7.234045863151550293e-02 3.150160014629364014e-01 -4.085419774055480957e-01 1.137734204530715942e-01 1.744230538606643677e-01 -1.013253554701805115e-01 -1.835535466670989990e-01 -1.898367404937744141e-01 2.767064571380615234e-01 1.659322082996368408e-01 -2.485837414860725403e-02 -1.465169899165630341e-02 1.022891104221343994e-01 5.757308751344680786e-02 -3.465329110622406006e-02 -3.279404044151306152e-01 1.264505982398986816e-01 -2.831849157810211182e-01 1.442696154117584229e-01 4.452795255929231644e-03 7.806512061506509781e-03 -7.769750803709030151e-02 2.316949367523193359e-01 -1.271053105592727661e-01 2.548314332962036133e-01 -4.738610237836837769e-02 -1.574958860874176025e-01
-2.683617360889911652e-02 2.084770947694778442e-01 3.314651846885681152e-01 1.222172528505325317e-01 3.188681900501251221e-01 1.616173833608627319e-01 8.786159753799438477e-02 -2.475630789995193481e-01 -1.677235588431358337e-02 3.005260229110717773e-01 -1.350110769271850586e-01 -1.275225430727005005e-01 -1.044853255152702332e-01 -1.836441084742546082e-02 -3.918499220162630081e-03 2.896654233336448669e-02 -4.164756238460540771e-01 2.274756282567977905e-01 -1.706175804138183594e-01 -4.694938287138938904e-02 -6.039935722947120667e-02 -7.470345497131347656e-02 8.606433984823524952e-04 7.157847285270690918e-02 1.044090986251831055e-01 1.650493144989013672e-01 -1.133594568818807602e-02 1.224468052387237549e-01 -1.574930697679519653e-01 2.079243361949920654e-01 -3.144254684448242188e-01 -7.734076678752899170e-02
-3.817611336708068848e-01 -3.887453302741050720e-02 1.636618077754974365e-01 -1.251440197229385376e-01 1.582788228988647461e-01 1.810256987810134888e-01 5.145371891558170319e-03 1.157448142766952515e-01 6.688693910837173462e-02 2.545717954635620117e-01 -1.455687731504440308e-01 -3.826296627521514893e-01 1.493207663297653198e-01 1.108646616339683533e-01 -1.795604825019836426e-01 -7.362048327922821045e-02 1.878525465726852417e-01 5.202713608741760254e-02 3.790917247533798218e-02 2.982273697853088379e-02 -3.290364146232604980e-02 3.607961162924766541e-02 1.429348289966583252e-01 4.467527270317077637e-01 -1.364251375198364258e-01 9.557288885116577148e-02 2.740191482007503510e-02 2.584335505962371826e-01 8.454444818198680878e-03 2.588139772415161133e-01 -6.516715139150619507e-02 2.483576163649559021e-02
-1.428962349891662598e-01 6.207051128149032593e-02 3.353408277034759521e-01 -1.609110981225967407e-01 -6.586246937513351440e-02 -2.014307230710983276e-01 -1.787115037441253662e-01 -3.620791733264923096e-01 8.647782355546951294e-02 7.155071198940277100e-02 -9.149470925331115723e-02 -9.308503568172454834e-02 1.079193502664566040e-01 -2.071513235569000244e-01 -1.113511845469474792e-01 -1.473778188228607178e-01 -2.299193665385246277e-02 3.538081422448158264e-02 7.893766462802886963e-02 1.084394454956054688e-01 7.271787524223327637e-02 -1.718038022518157959e-01 -3.013563454151153564e-01 3.827669918537139893e-01 -9.558743238449096680e-02 2.819077968597412109e-01 -1.148274019360542297e-01 2.628809809684753418e-01 -1.919449567794799805e-01 9.214709699153900146e-02 -3.837423399090766907e-02 3.886509686708450317e-02
-2.663763761520385742e-01 1.314388513565063477e-01 1.649749279022216797e-01 6.385799497365951538e-02 2.241409868001937866e-01 -6.124990805983543396e-02 3.248946964740753174e-01 -2.814245522022247314e-01 1.637815125286579132e-02 9.578387439250946045e-02 1.575472205877304077e-01 -1.389829814434051514e-01 -1.712062060832977295e-01 7.745400071144104004e-02 2.373778074979782104e-01 -8.416227996349334717e-02 1.552063673734664917e-01 -1.295714825391769409e-01 1.206655204296112061e-01 3.423917666077613831e-02 9.160028398036956787e-02 1.314365863800048828e-01 -2.667360901832580566e-01 2.411812245845794678e-01 -2.442037872970104218e-02 2.713092863559722900e-01 1.026934757828712463e-01 1.408004164695739746e-01 -1.804264038801193237e-01 3.737969994544982910e-01 2.464943379163742065e-02 1.868830993771553040e-02
-1.555224061012268066e-01 -5.753023922443389893e-02 4.478359818458557129e-01 -9.058728814125061035e-02 9.088835865259170532e-02 1.600103676319122314e-01 -3.248417675495147705e-01 -4.346123710274696350e-02 -1.788436472415924072e-01 1.585657298564910889e-01 1.838045567274093628e-02 -1.083439365029335022e-01 -2.449863404035568237e-02 2.634112723171710968e-03 1.784258894622325897e-02 1.052835434675216675e-01 -1.707622259855270386e-01 3.424507332965731621e-03 1.537296622991561890e-01 -5.617793649435043335e-02 3.640929162502288818e-01 3.574886918067932129e-01 3.212200850248336792e-02 1.559460461139678955e-01 2.142724692821502686e-01 7.878221571445465088e-02 -2.600118219852447510e-01 2.124812453985214233e-01 1.041059382259845734e-03 2.838473021984100342e-02 1.773412972688674927e-01 -4.946681484580039978e-02
-2.900928556919097900e-01 7.736278325319290161e-02 4.617811441421508789e-01 -1.936864852905273438e-01 1.573503315448760986e-01 4.032435268163681030e-02 4.224601015448570251e-02 -2.042302787303924561e-01 -3.099350258708000183e-02 7.827270030975341797e-02 -3.481794148683547974e-02 2.224406749010086060e-01 1.219815909862518311e-01 9.810185432434082031e-02 1.179621517658233643e-01 -2.628001272678375244e-01 -2.689791023731231689e-01 -5.054514110088348389e-02 -8.898678235709667206e-03 -6.083210185170173645e-02 7.997908443212509155e-02 3.275188431143760681e-02 -3.256176114082336426e-01 -5.693879351019859314e-02 -2.355870604515075684e-01 6.928201299160718918e-03 3.797739371657371521e-02 1.777007132768630981e-01 -7.106962800025939941e-02 3.242350816726684570e-01 -2.006225101649761200e-02 -1.714344471693038940e-01
-8.477720618247985840e-02 -1.909924745559692383e-01 1.270697116851806641e-01 -1.281182169914245605e-01 -9.419873356819152832e-02 -1.285908222198486328e-01 -6.778451055288314819e-02 -2.686697542667388916e-01 1.049159914255142212e-01 1.819125711917877197e-01 -1.770224720239639282e-01 -2.267904132604598999e-01 5.409783497452735901e-02 -2.025731466710567474e-02 -1.534428000450134277e-01 9.707052260637283325e-02 -3.409307822585105896e-02 7.345053553581237793e-02 6.453178822994232178e-02 2.269543334841728210e-02 1.132771894335746765e-01 8.081147097982466221e-04 -3.361121118068695068e-01 2.703048288822174072e-01 1.847714930772781372e-01 2.315802276134490967e-01 -4.003348350524902344e-01 2.455587536096572876e-01 -3.151729404926300049e-01 -1.239028871059417725e-01 -2.575523406267166138e-02 -1.569094806909561157e-01
-6.293023377656936646e-02 -3.138224408030509949e-02 4.893095791339874268e-01 -2.565354108810424805e-02 -4.711210355162620544e-02 -1.489476710557937622e-01 -2.677959203720092773e-01 -3.007727861404418945e-01 1.635875105857849121e-01 1.049733953550457954e-03 -1.410911977291107178e-02 -1.758033335208892822e-01 3.023163974285125732e-01 3.111857175827026367e-02 8.885092101991176605e-03 2.834366867318749428e-03 8.551102131605148315e-02 8.962915837764739990e-02 2.618522047996520996e-01 -1.694665104150772095e-02 -2.712309062480926514e-01 -7.630898803472518921e-02 -7.029093801975250244e-02 1.607226133346557617e-01 8.125422149896621704e-02 1.882493346929550171e-01 -2.258213460445404053e-01 1.933323144912719727e-01 7.710539549589157104e-02 1.235820427536964417e-01 -2.284638285636901855e-01 -1.410087347030639648e-01
-1.766392216086387634e-02 2.115327306091785431e-02 2.504619657993316650e-01 -1.559053957462310791e-01 1.972377598285675049e-01 4.630064070224761963e-01 1.619908772408962250e-02 -1.541622281074523926e-01 2.019285410642623901e-01 7.969208806753158569e-02 -3.493188414722681046e-03 -3.791891038417816162e-01 -9.828601032495498657e-02 2.116249352693557739e-01 8.772491663694381714e-02 -1.227643787860870361e-01 -1.824976950883865356e-01 7.221253961324691772e-02 1.073083132505416870e-01 1.440646201372146606e-01 2.114041149616241455e-01 -3.017669729888439178e-02 -2.584120631217956543e-01 1.885029375553131104e-01 7.077486068010330200e-02 1.656064391136169434e-02 -4.209112375974655151e-03 1.838779076933860779e-02 1.964515745639801025e-01 3.077473342418670654e-01 9.307453781366348267e-02 2.136412449181079865e-02
-7.721571624279022217e-02 6.296665221452713013e-02 3.908393085002899170e-01 2.231834977865219116e-01 1.703796535730361938e-02 1.116788759827613831e-01 2.918902933597564697e-01 2.696000039577484131e-01 1.078000590205192566e-01 2.981752455234527588e-01 -2.067537158727645874e-01 5.805486813187599182e-02 -2.298938110470771790e-02 1.055181398987770081e-01 1.177777126431465149e-01 -6.183792278170585632e-02 -3.380059897899627686e-01 1.168010905385017395e-01 -9.011767059564590454e-02 3.394614532589912415e-02 5.017440021038055420e-02 -7.494474947452545166e-02 -2.674896456301212311e-02 2.386130243539810181e-01 1.085436865687370300e-01 1.313850730657577515e-01 2.747429534792900085e-02 1.242041438817977905e-01 -2.103454172611236572e-01 2.543255686759948730e-01 -2.390225790441036224e-02 -2.884130775928497314e-01
-6.219963729381561279e-02 -2.104927599430084229e-01 7.483234256505966187e-02 2.048302888870239258e-01 4.771344736218452454e-02 -1.056484952569007874e-01 -1.720260456204414368e-02 -1.578748524188995361e-01 7.423325628042221069e-02 2.145884186029434204e-01 -1.816777139902114868e-01 -4.228743910789489746e-02 -2.184501290321350098e-01 -1.872534602880477905e-01 2.056545764207839966e-01 -2.337132692337036133e-01 -1.004862859845161438e-01 9.759867936372756958e-02 1.247109621763229370e-01 -5.205443594604730606e-03 1.027606129646301270e-01 9.974270313978195190e-02 -5.801786854863166809e-02 3.459994196891784668e-01 8.332362771034240723e-02 -2.598575949668884277e-01 -9.623491764068603516e-02 3.684905469417572021e-01 -6.370154023170471191e-02 1.193328723311424255e-01 9.112404286861419678e-02 -4.179071784019470215e-01
-3.613331615924835205e-01 -1.476166099309921265e-01 8.644326776266098022e-02 -1.455578021705150604e-02 3.051348030567169189e-01 -3.281160444021224976e-02 3.009528219699859619e-01 -2.894995808601379395e-01 -9.382809698581695557e-02 -5.776769015938043594e-03 1.993480771780014038e-01 -2.041509449481964111e-01 -2.862001955509185791e-01 1.770515181124210358e-02 4.915933683514595032e-02 -1.330216526985168457e-01 9.622550755739212036e-02 2.226862758398056030e-01 1.920089274644851685e-01 -4.689614102244377136e-02 -9.980763494968414307e-02 3.107833862304687500e-02 1.455971002578735352e-01 6.711164116859436035e-02 1.634203083813190460e-02 7.014955580234527588e-02 -1.268475502729415894e-01 4.096513688564300537e-01 -9.551610052585601807e-02 1.959535777568817139e-01 3.887522220611572266e-02 -7.833956927061080933e-02
-1.204900443553924561e-01 2.942547500133514404e-01 3.720912933349609375e-01 -1.055182982236146927e-02 7.701960206031799316e-02 8.999165892601013184e-02 -2.344147413969039917e-01 6.534666568040847778e-02 5.815560743212699890e-02 1.435233801603317261e-01 -5.670514702796936035e-02 -1.260319352149963379e-01 -9.345646016299724579e-03 9.422395378351211548e-02 3.863395377993583679e-02 -2.194989174604415894e-01 -6.787627935409545898e-02 1.631710827350616455e-01 2.118284404277801514e-01 4.952776432037353516e-02 3.455161452293395996e-01 3.761024773120880127e-01 -7.566601783037185669e-02 3.708668351173400879e-01 2.774216532707214355e-01 3.487743809819221497e-02 -1.192891374230384827e-01 -1.175574865192174911e-02 5.458996072411537170e-02 1.062161847949028015e-02 -4.391775932163000107e-03 8.393939584493637085e-02
-7.373701781034469604e-02 2.561335861682891846e-01 1.529120355844497681e-01 -2.155269868671894073e-02 -2.198214828968048096e-01 -1.201677024364471436e-01 4.009134322404861450e-02 -2.039531767368316650e-01 2.549974620342254639e-01 2.345714867115020752e-01 -2.591191530227661133e-01 -1.627994626760482788e-01 1.180533901788294315e-03 8.677361160516738892e-02 8.338696509599685669e-02 -7.801963388919830322e-02 1.559816598892211914e-01 6.429167091846466064e-02 3.611324131488800049e-01 1.814295798540115356e-01 1.222226843237876892e-01 2.218277156352996826e-01 2.576470188796520233e-02 7.810813188552856445e-02 -1.193502023816108704e-01 -2.020627260208129883e-02 -2.492600977420806885e-01 3.743485212326049805e-01 -1.494830846786499023e-01 1.661098897457122803e-01 -5.075263604521751404e-02 -1.809397935867309570e-01
-7.617665082216262817e-02 -8.196589350700378418e-02 2.789195775985717773e-01 8.536889404058456421e-02 6.437002867460250854e-02 1.308995038270950317e-01 1.401062309741973877e-01 -4.602553844451904297e-01 -1.419421751052141190e-02 1.749036312103271484e-01 3.101112134754657745e-02 7.665694504976272583e-02 -1.431342810392379761e-01 6.362063437700271606e-02 1.626651734113693237e-01 -2.580231726169586182e-01 8.406004309654235840e-02 2.023767977952957153e-01 8.760308474302291870e-02 -3.220718353986740112e-02 -2.651351094245910645e-01 1.262644231319427490e-01 -3.050501942634582520e-01 2.972653135657310486e-02 9.630642086267471313e-02 1.061652526259422302e-01 -3.382176859304308891e-03 2.337045669555664062e-01 7.137496024370193481e-02 3.790567815303802490e-01 -1.586264371871948242e-02 -1.825714707374572754e-01
-1.658724397420883179e-01 -2.016266807913780212e-02 2.140540182590484619e-01 -1.896205842494964600e-01 6.329073570668697357e-03 1.431558132171630859e-01 6.291086971759796143e-02 -1.319067627191543579e-01 4.230401664972305298e-02 1.613605618476867676e-01 -2.737363874912261963e-01 2.750398404896259308e-02 2.876417040824890137e-01 8.394479751586914062e-02 4.258511587977409363e-02 -2.895505353808403015e-02 1.023366898298263550e-01 -5.244163796305656433e-02 3.172808587551116943e-01 1.516242176294326782e-01 -1.367835104465484619e-01 2.760943472385406494e-01 2.903874590992927551e-02 4.733391106128692627e-01 2.054550498723983765e-01 1.984001845121383667e-01 -2.608994841575622559e-01 1.529298871755599976e-01 1.002672314643859863e-01 7.670319825410842896e-02 -5.279450863599777222e-02 6.322010606527328491e-02
-4.054750502109527588e-02 -1.059839427471160889e-01 2.344776540994644165e-01 2.563121914863586426e-02 1.821613907814025879e-01 1.812041550874710083e-02 1.497460305690765381e-01 -4.393023252487182617e-01 -1.056078076362609863e-01 5.871299281716346741e-02 -1.321193873882293701e-01 -3.896081447601318359e-02 2.515782713890075684e-01 4.122395440936088562e-02 1.908501237630844116e-01 -7.903586328029632568e-02 -1.792832463979721069e-01 1.089041959494352341e-02 -9.461628645658493042e-02 -2.579944431781768799e-01 -1.303322147578001022e-02 -1.470125466585159302e-02 -1.921586096286773682e-01 5.272264406085014343e-02 2.649155631661415100e-02 2.258184850215911865e-01 -2.483107149600982666e-01 1.963735222816467285e-01 -3.809477090835571289e-01 2.390839159488677979e-01 -1.237452104687690735e-01 -1.547678858041763306e-01
-2.427547238767147064e-02 6.090332940220832825e-02 4.657472297549247742e-02 -1.763121783733367920e-01 3.845342993736267090e-01 -2.703463286161422729e-02 -6.625651568174362183e-02 -2.047710716724395752e-01 -3.828745335340499878e-02 2.804459631443023682e-01 -1.690900325775146484e-01 -9.294697642326354980e-02 2.183145731687545776e-01 1.039246767759323120e-01 -5.575463175773620605e-02 -5.806833133101463318e-02 -6.475262343883514404e-02 -2.741734981536865234e-01 9.305841475725173950e-02 -1.548038423061370850e-01 8.700159192085266113e-02 -7.424829155206680298e-02 -1.943079233169555664e-01 5.218428000807762146e-02 3.385092020034790039e-01 1.177351847290992737e-01 -2.718019485473632812e-01 4.561599791049957275e-01 7.243763189762830734e-03 5.839994922280311584e-02 -7.489344477653503418e-02 1.449413690716028214e-02
1.022530570626258850e-01 1.484140157699584961e-01 2.932671010494232178e-01 -1.723695397377014160e-01 1.179354637861251831e-01 2.764555215835571289e-01 2.273811101913452148e-01 -3.656264543533325195e-01 2.853310666978359222e-02 -6.361522525548934937e-02 5.235276371240615845e-02 7.932382076978683472e-02 1.546297967433929443e-01 6.349508464336395264e-02 2.691195011138916016e-01 9.921729564666748047e-02 -2.869196534156799316e-01 1.330624148249626160e-02 2.011793106794357300e-01 1.172419115900993347e-01 8.714325726032257080e-02 -3.441983461380004883e-02 3.653815016150474548e-02 3.091647922992706299e-01 -2.031525969505310059e-02 2.245268821716308594e-01 -2.015539705753326416e-01 1.973541826009750366e-01 -6.390034407377243042e-02 1.141155511140823364e-01 -1.575163751840591431e-01 -1.929868906736373901e-01
-3.605282902717590332e-01 -9.299193322658538818e-02 8.540914952754974365e-02 -1.166034042835235596e-01 1.366896778345108032e-01 1.699520945549011230e-01 -1.130824722349643707e-02 1.121287196874618530e-01 1.504416614770889282e-01 2.565164268016815186e-01 -1.689759194850921631e-01 -4.346763491630554199e-01 1.796556413173675537e-01 1.384225487709045410e-01 -1.723952591419219971e-01 2.078109793365001678e-02 1.638935804367065430e-01 -7.700527459383010864e-02 1.988152787089347839e-02 1.150283589959144592e-01 7.921218127012252808e-02 1.042383164167404175e-01 -1.456910818815231323e-01 3.880800306797027588e-01 -4.031293094158172607e-02 1.861537545919418335e-01 3.745732828974723816e-02 5.010033771395683289e-02 -6.388861685991287231e-02 2.907557487487792969e-01 -1.575659811496734619e-01 6.053614243865013123e-02
1.403612494468688965e-01 2.266090549528598785e-02 2.264601737260818481e-01 -1.161820963025093079e-01 2.207958698272705078e-02 7.924515008926391602e-02 3.594773113727569580e-01 -2.789458446204662323e-02 6.804781407117843628e-02 3.585666418075561523e-01 6.002127379179000854e-02 -2.385875582695007324e-01 5.612970143556594849e-02 6.998024135828018188e-02 3.284399807453155518e-01 2.662487886846065521e-02 -2.728560864925384521e-01 2.411102205514907837e-01 5.967975128442049026e-03 -8.837853372097015381e-02 9.824298322200775146e-02 2.041051834821701050e-01 -2.168504521250724792e-02 2.150936722755432129e-01 -1.548850983381271362e-01 -2.202361077070236206e-02 -3.307032883167266846e-01 2.250093072652816772e-01 -1.785876750946044922e-01 -3.471467271447181702e-02 -9.646307677030563354e-02 -5.027531832456588745e-02
1.855648458003997803e-01 1.069698035717010498e-01 1.533467620611190796e-01 1.560936868190765381e-01 1.368486881256103516e-01 1.560154408216476440e-01 -2.303674072027206421e-02 -3.871997892856597900e-01 -1.281142383813858032e-01 3.020214661955833435e-02 -1.559634059667587280e-01 -2.174554318189620972e-01 8.641044795513153076e-02 4.869606718420982361e-02 1.820997297763824463e-01 -7.560523226857185364e-03 7.404065132141113281e-02 1.221961341798305511e-02 9.337528049945831299e-02 4.477575123310089111e-01 6.929001212120056152e-02 2.412019483745098114e-02 -2.507267594337463379e-01 2.740567922592163086e-01 1.422157287597656250e-01 6.102863699197769165e-02 -1.136947125196456909e-01 2.840010263025760651e-02 -7.945571094751358032e-02 1.339716464281082153e-01 -9.093917161226272583e-02 -3.902846574783325195e-01
-2.024853080511093140e-01 -1.074314862489700317e-01 4.800217151641845703e-01 2.646140754222869873e-01 2.522757649421691895e-01 -8.898233645595610142e-04 -1.512718647718429565e-01 -2.874407470226287842e-01 -6.828474253416061401e-02 3.576461225748062134e-02 9.265352040529251099e-02 -6.180258002132177353e-03 2.044915705919265747e-01 -4.539478942751884460e-02 1.029118895530700684e-01 -2.899887561798095703e-01 -6.542372703552246094e-02 1.387101262807846069e-01 -1.123890578746795654e-01 4.314323142170906067e-02 -1.483730673789978027e-01 -1.525580435991287231e-01 -1.181682869791984558e-01 3.372841179370880127e-01 1.509197950363159180e-01 9.072329103946685791e-02 -2.467158995568752289e-02 1.744698286056518555e-01 -1.962451636791229248e-01 1.026443392038345337e-02 6.610766798257827759e-02 -9.311750531196594238e-02
-3.782460838556289673e-02 -1.534602791070938110e-01 2.310636937618255615e-01 -3.562644869089126587e-02 2.299443930387496948e-01 3.948372229933738708e-02 -7.244541496038436890e-02 -2.250377833843231201e-01 -3.016434013843536377e-01 3.354947268962860107e-01 3.915617614984512329e-02 -1.086911708116531372e-01 2.172927856445312500e-01 8.184115588665008545e-02 1.238915324211120605e-01 -3.201395571231842041e-01 -1.635489165782928467e-01 6.714709848165512085e-02 1.046711280941963196e-01 -1.301746368408203125e-01 -2.405179664492607117e-02 -4.600504413247108459e-02 -1.928305625915527344e-01 -2.473549917340278625e-02 4.755879566073417664e-02 2.374580800533294678e-01 -7.461400330066680908e-02 1.157833337783813477e-01 -2.605561539530754089e-02 2.343734502792358398e-01 3.549998998641967773e-02 -4.327248036861419678e-01
-5.843315273523330688e-02 -1.373717635869979858e-01 2.758408486843109131e-01 -6.360286474227905273e-02 2.660280466079711914e-01 9.003769606351852417e-02 7.811196893453598022e-02 -5.169133096933364868e-02 -6.451016664505004883e-02 3.213314414024353027e-01 -8.743624389171600342e-02 -3.667370080947875977e-01 1.105557233095169067e-01 6.335674226284027100e-02 -3.135897517204284668e-01 -1.226664930582046509e-01 1.195157021284103394e-01 2.713626623153686523e-01 3.273037075996398926e-01 -1.824515312910079956e-02 3.812468051910400391e-02 -5.917007848620414734e-02 -2.350892722606658936e-01 1.623709797859191895e-01 -4.879878833889961243e-02 -6.127347052097320557e-02 -4.037160053849220276e-02 -1.550084054470062256e-01 -1.629118323326110840e-01 2.064851671457290649e-01 5.809034034609794617e-02 -2.108054012060165405e-01
-1.815932691097259521e-01 2.628149688243865967e-01 4.440234303474426270e-01 -6.031124485161853954e-06 1.287398040294647217e-01 -4.477885365486145020e-02 8.725044131278991699e-02 -2.056446969509124756e-01 3.902145102620124817e-02 1.214661896228790283e-01 2.074592560529708862e-01 -3.542338907718658447e-01 1.906764060258865356e-01 1.196273118257522583e-01 -2.004459686577320099e-02 -4.788422882556915283e-01 -2.456729672849178314e-02 4.578149318695068359e-02 5.189003050327301025e-02 1.192335709929466248e-01 1.198606938123703003e-02 -1.449986547231674194e-01 -8.220272511243820190e-02 9.456286579370498657e-02 -1.218763291835784912e-01 1.568466275930404663e-01 1.469722837209701538e-01 1.269053220748901367e-01 -6.353136897087097168e-02 1.279628276824951172e-01 8.191903680562973022e-02 -7.998724281787872314e-02
-1.225385069847106934e-01 3.978435695171356201e-01 1.708335280418395996e-01 -2.910170853137969971e-01 1.530831158161163330e-01 5.246431753039360046e-02 -1.139822155237197876e-01 -1.418372988700866699e-01 3.349785506725311279e-02 9.551209956407546997e-02 7.838814705610275269e-02 -4.739109426736831665e-02 1.018707379698753357e-01 2.048651129007339478e-01 2.023753970861434937e-01 -1.494976431131362915e-01 -8.362460136413574219e-02 1.392661035060882568e-01 3.112394213676452637e-01 -2.667797729372978210e-02 -6.193290278315544128e-02 -1.094497591257095337e-01 1.805855147540569305e-02 1.748054921627044678e-01 7.760833948850631714e-02 7.891909778118133545e-02 -3.153145015239715576e-01 9.248882532119750977e-02 1.465119570493698120e-01 4.089202880859375000e-01 -1.861714273691177368e-01 -7.076207548379898071e-02
-4.411451891064643860e-02 1.827593334019184113e-02 1.371380090713500977e-01 1.298744976520538330e-01 1.578126847743988037e-01 2.254604548215866089e-01 1.780999600887298584e-01 -3.586189746856689453e-01 1.763298362493515015e-01 3.131017386913299561e-01 1.097614467144012451e-01 1.027888059616088867e-01 -2.139508277177810669e-01 2.175783962011337280e-01 1.748496592044830322e-01 4.766421858221292496e-03 1.878593815490603447e-03 -5.448244884610176086e-02 1.648300290107727051e-01 1.066529541276395321e-03 -2.604179680347442627e-01 1.729506999254226685e-01 -1.983667165040969849e-01 3.369651734828948975e-02 -3.356609493494033813e-02 1.047980636358261108e-01 -2.166764885187149048e-01 2.465973794460296631e-01 -1.206180527806282043e-01 3.725459575653076172e-01 2.308585122227668762e-02 9.184803813695907593e-02
-1.476386040449142456e-01 -1.579060405492782593e-01 1.438858509063720703e-01 1.568662673234939575e-01 1.263106167316436768e-01 -1.652084738016128540e-01 -1.868894547224044800e-01 -1.091615185141563416e-01 6.584062427282333374e-02 1.183753535151481628e-01 3.491584211587905884e-02 4.222545772790908813e-02 -1.735235005617141724e-01 -1.312897950410842896e-01 -1.986257918179035187e-02 -1.277872174978256226e-01 -1.658281534910202026e-01 9.490761160850524902e-02 2.546443939208984375e-01 1.585615426301956177e-01 1.097858324646949768e-01 2.083034664392471313e-01 -1.597693748772144318e-02 3.898872137069702148e-01 1.778381168842315674e-01 -2.500305771827697754e-01 -6.299749016761779785e-02 2.880100607872009277e-01 -5.442790314555168152e-02 2.279989570379257202e-01 3.755505383014678955e-01 -1.455963104963302612e-01
-1.040369123220443726e-01 1.553753484040498734e-02 1.970697343349456787e-01 5.824305862188339233e-02 2.284234315156936646e-01 4.550275802612304688e-01 -2.336310446262359619e-01 -1.446551084518432617e-01 2.201879769563674927e-01 7.750718295574188232e-02 -3.386785387992858887e-01 -3.183525055646896362e-02 -2.377666346728801727e-02 2.304354012012481689e-01 3.927734494209289551e-02 -1.702818423509597778e-01 -1.178937628865242004e-01 2.543881833553314209e-01 7.868326269090175629e-03 -2.368082851171493530e-01 1.806862503290176392e-01 9.724048525094985962e-02 1.250813156366348267e-01 8.340322971343994141e-02 -1.076990738511085510e-01 9.770824760198593140e-02 -2.910323143005371094e-01 1.148208454251289368e-01 -1.016729474067687988e-01 1.432385146617889404e-01 -3.815962374210357666e-02 8.222916722297668457e-02
-1.251066029071807861e-01 1.496586650609970093e-01 1.385835558176040649e-01 1.734864898025989532e-03 -2.439612299203872681e-01 7.175874710083007812e-02 6.969721615314483643e-02 -2.122847139835357666e-01 1.618057042360305786e-01 2.918248176574707031e-01 -2.462243586778640747e-01 -1.856116354465484619e-01 -7.691049575805664062e-02 1.613477021455764771e-01 6.148213893175125122e-02 -1.772562712430953979e-01 -1.179414917714893818e-03 1.264111697673797607e-01 3.683210015296936035e-01 3.069594502449035645e-02 1.672029793262481689e-01 2.058757096529006958e-01 1.490231007337570190e-01 7.897128164768218994e-02 -4.924961179494857788e-02 -9.845953434705734253e-03 -6.157649308443069458e-02 4.697001278400421143e-01 -3.948824107646942139e-02 1.822734624147415161e-01 -4.660295695066452026e-02 -1.983109265565872192e-01
-2.144724130630493164e-02 2.490976452827453613e-01 1.756136119365692139e-01 -1.055055633187294006e-01 -2.211372554302215576e-01 -2.300842702388763428e-01 6.046494096517562866e-02 -1.311680078506469727e-01 1.442822515964508057e-01 2.062698602676391602e-01 -1.715405285358428955e-01 -1.780439168214797974e-01 1.332522369921207428e-02 2.176565080881118774e-01 1.328610032796859741e-01 -1.625773310661315918e-01 1.264121830463409424e-01 1.104243919253349304e-01 3.161099255084991455e-01 2.644929587841033936e-01 1.457668989896774292e-01 2.530956268310546875e-01 5.523587390780448914e-02 2.065077126026153564e-01 1.111561059951782227e-02 -6.886187009513378143e-03 -1.799831092357635498e-01 3.293319046497344971e-01 -8.111807703971862793e-02 2.455707639455795288e-01 6.895255297422409058e-02 -1.223529651761054993e-01
-2.178040295839309692e-01 3.144901990890502930e-01 3.215871453285217285e-01 2.691732533276081085e-02 1.460407376289367676e-01 1.604618430137634277e-01 -2.133151143789291382e-01 1.572369933128356934e-01 6.556752324104309082e-02 1.091373935341835022e-01 -1.684410721063613892e-01 -1.638415455818176270e-01 4.298930615186691284e-02 -7.329609245061874390e-03 -3.349436447024345398e-02 -2.462938129901885986e-01 8.207185566425323486e-02 -2.702870592474937439e-02 1.157019585371017456e-01 -1.478140335530042648e-02 7.139534503221511841e-02 3.364814519882202148e-01 8.231224119663238525e-02 3.824553787708282471e-01 2.511048913002014160e-01 2.930284142494201660e-01 -5.922451615333557129e-02 4.491103067994117737e-02 -1.480520423501729965e-02 1.618722677230834961e-01 1.277629286050796509e-01 -8.646200597286224365e-02
-2.763890624046325684e-01 -2.517214715480804443e-01 1.085053235292434692e-01 -2.169744297862052917e-02 1.982561498880386353e-01 2.707068808376789093e-02 1.742245554924011230e-01 -3.724374771118164062e-01 -2.159176208078861237e-02 9.335125982761383057e-02 3.305115923285484314e-02 -2.724281847476959229e-01 -3.113673031330108643e-01 -1.788721829652786255e-01 1.467751711606979370e-01 -1.412831991910934448e-01 1.359620988368988037e-01 8.983569592237472534e-02 2.632042467594146729e-01 -6.000652164220809937e-02 -9.192777425050735474e-02 -1.635150611400604248e-02 7.476735860109329224e-02 9.555770456790924072e-02 -6.928017735481262207e-02 3.077973611652851105e-02 -3.236718103289604187e-02 4.341921806335449219e-01 -1.786493510007858276e-01 1.341103762388229370e-01 -1.205658838152885437e-01 -3.649798780679702759e-02
-9.263578802347183228e-02 -9.164423495531082153e-02 2.444607019424438477e-01 -8.031819015741348267e-03 1.597012877464294434e-01 -6.901597976684570312e-02 -7.398567348718643188e-02 -7.345376163721084595e-02 1.829788088798522949e-02 -6.369587033987045288e-02 -2.421651035547256470e-01 6.149599328637123108e-02 9.928224235773086548e-02 2.343896031379699707e-01 1.704020351171493530e-01 -3.810922801494598389e-01 -1.857828907668590546e-02 1.252114474773406982e-01 1.209468394517898560e-01 1.124798879027366638e-01 -1.411582678556442261e-01 2.678543925285339355e-01 -2.305909544229507446e-01 1.813774853944778442e-01 3.233548402786254883e-01 -7.288723438978195190e-02 -3.103109002113342285e-01 1.143810823559761047e-01 -1.378647387027740479e-01 -1.577688008546829224e-01 9.521425515413284302e-02 -2.879606485366821289e-01
-1.242762729525566101e-01 2.807217836380004883e-01 2.381021380424499512e-01 1.237143576145172119e-01 1.832576841115951538e-01 9.928569942712783813e-02 2.842166423797607422e-01 -3.776329755783081055e-01 -4.056866839528083801e-02 2.104593999683856964e-02 1.308419853448867798e-01 -2.144476920366287231e-01 -2.892941050231456757e-02 7.534678280353546143e-02 3.089221417903900146e-01 -1.348749399185180664e-01 1.629186794161796570e-02 -8.292582631111145020e-02 8.851315826177597046e-02 -7.345048245042562485e-03 2.970337569713592529e-01 1.244093254208564758e-01 -2.126651629805564880e-02 5.439910292625427246e-02 -3.416357189416885376e-02 2.107380479574203491e-01 -3.472856245934963226e-03 2.070420384407043457e-01 -2.258474677801132202e-01 3.435068130493164062e-01 -2.620594203472137451e-02 -3.599433228373527527e-02
-2.414904832839965820e-01 -4.443067684769630432e-02 4.822614192962646484e-01 -2.151293680071830750e-02 -2.066441476345062256e-01 4.769220575690269470e-02 1.047628223896026611e-01 -9.238499402999877930e-02 1.167536228895187378e-01 7.698373496532440186e-02 -2.521228790283203125e-01 -3.505797684192657471e-02 -2.219546884298324585e-01 2.211689017713069916e-02 -1.062116399407386780e-02 -4.709738865494728088e-02 -3.383703529834747314e-02 2.052874118089675903e-01 3.098334670066833496e-01 -1.588145643472671509e-01 -1.307283341884613037e-01 6.107288226485252380e-02 -1.370575278997421265e-01 1.910477727651596069e-01 -3.269624412059783936e-01 1.993025885894894600e-03 -1.916585564613342285e-01 1.007229238748550415e-01 -2.857354581356048584e-01 7.946476340293884277e-02 9.916619956493377686e-02 -1.164284050464630127e-01
1.224199980497360229e-01 1.818938851356506348e-01 1.429272741079330444e-01 -2.089433372020721436e-01 1.423009932041168213e-01 -2.041050232946872711e-02 1.196962147951126099e-01 -2.508762180805206299e-01 2.641069293022155762e-01 1.288586705923080444e-01 -1.775790601968765259e-01 6.285725533962249756e-02 1.055343821644783020e-01 -1.983291842043399811e-02 2.825012505054473877e-01 -1.123975440859794617e-01 -3.596129417419433594e-01 1.619889885187149048e-01 1.870905905961990356e-01 4.632860794663429260e-02 2.305127307772636414e-02 -1.764440834522247314e-01 5.010084807872772217e-02 1.234824955463409424e-01 1.019815281033515930e-01 3.163972496986389160e-01 -2.986162304878234863e-01 -7.489487994462251663e-03 -2.791072428226470947e-01 -1.918667741119861603e-02 -2.066984027624130249e-01 -3.514828532934188843e-02
-4.123036190867424011e-02 -6.328958272933959961e-02 1.591180264949798584e-01 -6.003837659955024719e-02 2.203675359487533569e-01 -1.068477183580398560e-01 -1.193834189325571060e-02 2.832007594406604767e-04 -5.242496356368064880e-02 -1.374126076698303223e-01 -2.069446146488189697e-01 -9.360100328922271729e-02 -1.781810671091079712e-01 1.510597020387649536e-01 2.110942751169204712e-01 -3.730741739273071289e-01 -9.295583516359329224e-02 1.781323254108428955e-01 5.963245779275894165e-02 6.036238372325897217e-02 -2.181858010590076447e-02 6.943331658840179443e-02 -1.830924004316329956e-01 3.962946534156799316e-01 3.240461945533752441e-01 -1.067291125655174255e-01 2.913844026625156403e-02 9.759858995676040649e-02 -2.081280350685119629e-01 1.638434380292892456e-01 -2.354788929224014282e-01 -3.128818571567535400e-01
-2.182463258504867554e-01 2.605396881699562073e-02 1.446887105703353882e-01 1.210293248295783997e-01 2.335647344589233398e-01 3.122302470728754997e-03 2.166208624839782715e-01 -3.002189099788665771e-01 1.957553438842296600e-02 2.081350535154342651e-01 1.370868831872940063e-01 1.106042321771383286e-02 1.625115238130092621e-02 -9.576503932476043701e-02 1.610847413539886475e-01 -1.798870265483856201e-01 2.045034617185592651e-01 1.420610398054122925e-01 2.765402793884277344e-01 -2.924830019474029541e-01 -1.485272198915481567e-01 1.765936464071273804e-01 -1.142838895320892334e-01 2.319455146789550781e-01 5.853775143623352051e-02 2.512529790401458740e-01 4.574105516076087952e-02 1.358505636453628540e-01 -2.268655449151992798e-01 3.119431734085083008e-01 1.187624260783195496e-01 -3.872527275234460831e-03
-1.180739924311637878e-01 -3.140872344374656677e-02 2.538359761238098145e-01 6.181365624070167542e-02 2.630157470703125000e-01 1.195126548409461975e-01 6.885834038257598877e-02 -3.059465289115905762e-01 -7.065454870462417603e-02 2.251761257648468018e-01 9.799581766128540039e-02 1.083904132246971130e-01 -2.938892245292663574e-01 4.896452277898788452e-02 1.528987139463424683e-01 -1.025360375642776489e-01 1.853992342948913574e-01 4.275426641106605530e-02 1.883835196495056152e-01 7.381790783256292343e-03 -3.638010919094085693e-01 1.514073163270950317e-01 -1.986583918333053589e-01 8.558289706707000732e-02 8.738806098699569702e-02 1.463123112916946411e-01 -9.900139272212982178e-02 2.702348828315734863e-01 4.495263099670410156e-02 3.780379593372344971e-01 6.814426928758621216e-02 -6.879430729895830154e-03
-8.538066595792770386e-02 -8.872280269861221313e-02 4.163015782833099365e-01 -1.961488723754882812e-01 1.147547885775566101e-01 1.077350303530693054e-01 1.866342686116695404e-02 3.002543002367019653e-02 2.304241508245468140e-01 8.498888462781906128e-03 -1.878172457218170166e-01 -1.777793616056442261e-01 -2.565460465848445892e-02 2.452126443386077881e-01 -3.764272108674049377e-02 -1.267091035842895508e-01 -1.229258775711059570e-01 1.845587491989135742e-01 1.801458746194839478e-01 1.828083097934722900e-01 2.168162167072296143e-01 2.797389924526214600e-01 -1.217164620757102966e-01 2.289818674325942993e-01 1.063801795244216919e-01 9.501621872186660767e-02 -1.500518471002578735e-01 3.084149658679962158e-01 -6.698504835367202759e-02 -1.329133361577987671e-01 2.816591560840606689e-01 -4.128035530447959900e-02
-2.600412666797637939e-01 -3.513959422707557678e-02 3.937025070190429688e-01 1.349124759435653687e-01 2.650229334831237793e-01 1.405958086252212524e-02 2.457459224388003349e-03 1.240337118506431580e-01 2.011204138398170471e-02 2.347221672534942627e-01 -4.381245374679565430e-02 -1.064011976122856140e-01 -1.757453233003616333e-01 1.158583164215087891e-01 2.143139690160751343e-01 1.078903228044509888e-01 -3.531730473041534424e-01 -2.866053767502307892e-02 1.330501288175582886e-01 1.560560762882232666e-01 -7.111435383558273315e-02 2.181142568588256836e-01 -2.290075123310089111e-01 3.013768494129180908e-01 9.348129481077194214e-02 2.842416763305664062e-01 1.050207298249006271e-02 -5.510269198566675186e-03 -1.438046246767044067e-01 -1.464851349592208862e-01 -6.908512115478515625e-02 -3.741843998432159424e-02
-1.581764519214630127e-01 4.169330466538667679e-03 1.146293804049491882e-01 4.599269032478332520e-01 2.641143500804901123e-01 3.856285661458969116e-02 -2.453787438571453094e-02 1.296856347471475601e-02 -1.204694733023643494e-01 1.538280695676803589e-01 6.044506561011075974e-03 -1.077423244714736938e-01 9.238798916339874268e-02 2.971902489662170410e-01 -9.662444889545440674e-02 1.001725420355796814e-01 -2.857812941074371338e-01 -6.098614633083343506e-02 2.052324861288070679e-01 1.546042859554290771e-01 2.308220043778419495e-02 6.910081207752227783e-02 -1.602998673915863037e-01 5.383302569389343262e-01 9.354059398174285889e-02 3.227022662758827209e-02 -2.713458426296710968e-02 1.243745386600494385e-01 -4.460889846086502075e-02 -4.351333901286125183e-02 1.003478765487670898e-01 7.812162861227989197e-03
-2.685581520199775696e-02 -1.215577051043510437e-01 1.143979281187057495e-01 2.106305509805679321e-01 1.201276555657386780e-01 -7.398678362369537354e-02 1.041435450315475464e-02 -1.831083893775939941e-01 -1.846737265586853027e-01 3.592330962419509888e-03 -5.332870408892631531e-02 -2.232495509088039398e-02 -1.873304545879364014e-01 1.705825626850128174e-01 -1.032862812280654907e-01 8.379784971475601196e-02 -1.553351432085037231e-01 1.683302074670791626e-01 3.397164046764373779e-01 -1.253384649753570557e-01 6.499545276165008545e-02 -4.323685914278030396e-02 -2.041841894388198853e-01 7.800283282995223999e-02 1.821198016405105591e-01 3.061064518988132477e-02 -6.084088683128356934e-01 2.733976542949676514e-01 -1.290611028671264648e-01 1.134044528007507324e-01 -4.045636579394340515e-02 8.093661814928054810e-02
-1.384532749652862549e-01 -3.797548711299896240e-01 2.069898322224617004e-02 -1.456982940435409546e-01 1.332265138626098633e-01 -5.996047705411911011e-02 1.920288614928722382e-02 -2.035360336303710938e-01 7.380051165819168091e-02 3.769279923290014267e-03 -6.681817770004272461e-02 -1.573051325976848602e-02 -1.138557642698287964e-01 2.536931335926055908e-01 2.475990168750286102e-02 -3.786764442920684814e-01 -2.162221223115921021e-01 1.008451208472251892e-01 5.057206749916076660e-02 5.785813927650451660e-02 -1.518650650978088379e-01 -1.050155907869338989e-01 -2.974684238433837891e-01 4.245291948318481445e-01 2.717466466128826141e-02 -1.834102906286716461e-02 6.205393467098474503e-03 2.753074169158935547e-01 -1.275566071271896362e-01 1.715613007545471191e-01 -8.068405091762542725e-02 -1.598847657442092896e-01
-1.684588640928268433e-01 -1.410591900348663330e-01 2.489501982927322388e-01 -1.296183466911315918e-01 1.779549717903137207e-01 2.162549644708633423e-01 1.998087465763092041e-01 1.689229607582092285e-01 2.214870005846023560e-01 3.514201939105987549e-01 1.250345408916473389e-01 -2.572920918464660645e-01 8.182480186223983765e-02 6.920460611581802368e-02 2.401106059551239014e-02 -8.064265549182891846e-02 -7.596535980701446533e-02 -1.491002552211284637e-02 2.998700141906738281e-01 1.949633955955505371e-01 7.764299213886260986e-02 -3.635152429342269897e-02 -4.278163611888885498e-01 -2.345967292785644531e-02 9.764688462018966675e-02 6.158102676272392273e-02 -9.243416786193847656e-02 3.157340362668037415e-02 -5.318083986639976501e-02 3.063485026359558105e-01 3.589815273880958557e-02 -8.612332493066787720e-02
-5.553746968507766724e-02 2.972085261717438698e-03 6.525109708309173584e-02 1.339945197105407715e-01 2.063097506761550903e-01 -8.598870784044265747e-02 2.341082245111465454e-01 -3.341859281063079834e-01 -4.767308477312326431e-03 2.460580170154571533e-01 -1.583971828222274780e-01 -1.805969700217247009e-02 -1.779157221317291260e-01 1.101805418729782104e-01 3.475151360034942627e-01 -2.997870743274688721e-01 2.255825884640216827e-02 1.332313567399978638e-01 -7.705989480018615723e-02 6.057725101709365845e-02 -1.359694302082061768e-01 1.289519965648651123e-01 -1.612525880336761475e-01 9.273374825716018677e-02 -1.262659728527069092e-01 4.733667150139808655e-02 -2.145744627341628075e-03 2.709568738937377930e-01 -1.121800839900970459e-01 3.895955681800842285e-01 -4.556955397129058838e-02 -2.493928968906402588e-01
-6.656786799430847168e-02 2.897158563137054443e-01 2.149482369422912598e-01 2.081628143787384033e-02 -1.908936500549316406e-01 -6.202946230769157410e-02 -1.004931256175041199e-01 -1.279772222042083740e-01 1.980829685926437378e-01 4.112702310085296631e-01 -9.911206364631652832e-02 -2.521665394306182861e-01 8.829250931739807129e-02 1.819612383842468262e-01 2.130563855171203613e-01 1.104196719825267792e-02 6.468661129474639893e-02 4.587665572762489319e-02 3.505907058715820312e-01 1.227488219738006592e-01 -1.169908493757247925e-01 -5.965084955096244812e-02 -7.158783823251724243e-02 1.927584558725357056e-01 6.473276764154434204e-02 -1.860040724277496338e-01 -2.005275487899780273e-01 2.541617453098297119e-01 7.706989347934722900e-02 2.144135981798171997e-01 -1.709144115447998047e-01 -3.876618295907974243e-02
-3.221984207630157471e-01 -7.128961384296417236e-02 2.485101819038391113e-01 6.371117383241653442e-02 2.877342402935028076e-01 -1.219656690955162048e-01 9.680863469839096069e-03 -9.668945567682385445e-04 1.063197180628776550e-01 2.254645973443984985e-01 4.281935095787048340e-02 -2.242673486471176147e-01 4.342842102050781250e-01 1.979414373636245728e-01 -5.961352586746215820e-02 1.911260932683944702e-01 4.730763658881187439e-02 1.087696328759193420e-01 2.056600302457809448e-01 -6.119171157479286194e-02 -4.949868470430374146e-02 3.079458698630332947e-02 -7.585489749908447266e-02 2.044387012720108032e-01 -5.076759308576583862e-02 -2.580942958593368530e-02 -4.098149538040161133e-01 5.616177245974540710e-02 1.159206628799438477e-01 1.127419546246528625e-01 4.803940281271934509e-02 -1.775816231966018677e-01
-2.163067311048507690e-01 -9.810070693492889404e-02 1.114971339702606201e-01 -9.075572341680526733e-02 1.064680665731430054e-01 3.775089280679821968e-03 1.760385930538177490e-01 -4.007732272148132324e-01 -6.212544441223144531e-02 7.018403708934783936e-02 -1.858291625976562500e-01 -1.693571507930755615e-01 -1.812611818313598633e-01 -2.701592147350311279e-01 7.134550064802169800e-02 -1.121937558054924011e-01 5.422519892454147339e-02 4.726926237344741821e-02 3.118455223739147186e-02 -2.604547701776027679e-02 -3.162553906440734863e-02 1.530157476663589478e-01 -7.769879698753356934e-02 2.949583828449249268e-01 -1.641997843980789185e-01 -3.154872730374336243e-02 -1.488628238439559937e-01 4.230433404445648193e-01 -1.830130815505981445e-01 -6.164297461509704590e-02 -2.225418984889984131e-01 -2.902821600437164307e-01
-7.051929831504821777e-02 2.070586383342742920e-01 8.028687536716461182e-02 -1.407962143421173096e-01 2.455418109893798828e-01 1.138090267777442932e-01 2.106611728668212891e-01 -3.403353393077850342e-01 2.504776716232299805e-01 -5.897319316864013672e-02 1.996598765254020691e-02 1.954753650352358818e-03 -1.257268190383911133e-01 -8.132959157228469849e-02 1.288435012102127075e-01 4.179481416940689087e-02 -1.712844967842102051e-01 4.651653766632080078e-02 1.961998939514160156e-01 2.462314628064632416e-02 -3.309925645589828491e-02 -1.526400148868560791e-01 -7.084874808788299561e-02 3.145583271980285645e-01 -1.900661736726760864e-02 5.791197717189788818e-02 3.784888982772827148e-02 4.307639598846435547e-01 -1.436301022768020630e-01 3.827619552612304688e-01 2.922327816486358643e-02 -1.654887646436691284e-01
-1.765273213386535645e-01 9.501898661255836487e-03 2.648757025599479675e-02 9.672027826309204102e-02 2.707764320075511932e-02 2.292896807193756104e-02 -8.708021789789199829e-02 1.082516014575958252e-01 2.578074038028717041e-01 3.263839706778526306e-02 -1.283640265464782715e-01 -1.608901917934417725e-01 -7.540789246559143066e-02 2.053595334291458130e-02 -8.929535746574401855e-03 -5.315463617444038391e-02 9.738930314779281616e-02 1.742828488349914551e-01 -1.122960168868303299e-02 1.368073523044586182e-01 -2.546264231204986572e-01 1.548243314027786255e-01 -2.853374481201171875e-01 1.327985674142837524e-01 -1.048088446259498596e-02 2.241440862417221069e-02 -3.454307913780212402e-01 5.827190279960632324e-01 -2.692122757434844971e-01 1.040800102055072784e-02 1.963451653718948364e-01 4.510424286127090454e-02
-2.367100417613983154e-01 -6.061336025595664978e-02 3.078249692916870117e-01 2.070490270853042603e-01 8.648929744958877563e-02 -3.134770691394805908e-02 1.451830714941024780e-01 -3.408652544021606445e-01 -1.332139372825622559e-01 2.316651195287704468e-01 -1.134164556860923767e-01 2.766270339488983154e-01 -1.112954244017601013e-01 -7.928039878606796265e-03 -9.277500957250595093e-02 -4.953313991427421570e-02 2.139230491593480110e-03 -8.938519656658172607e-02 1.116685345768928528e-01 3.399684429168701172e-01 1.673547774553298950e-01 -1.876115202903747559e-01 1.256812065839767456e-01 1.618061363697052002e-01 1.365115344524383545e-01 -2.000360935926437378e-01 -1.360041499137878418e-01 1.678232848644256592e-01 -1.938900351524353027e-01 2.444209307432174683e-01 -7.282964140176773071e-02 -1.531399786472320557e-01
-2.698864787817001343e-02 5.633468180894851685e-02 4.694423973560333252e-01 1.002262532711029053e-01 -1.115546934306621552e-02 1.219690889120101929e-01 5.444361642003059387e-02 1.816381001845002174e-03 -1.967698633670806885e-01 7.541548460721969604e-02 8.318381756544113159e-02 -1.411487907171249390e-01 -1.706129498779773712e-02 -1.018848046660423279e-01 2.493265122175216675e-01 -1.250800937414169312e-01 -2.699091732501983643e-01 6.611282378435134888e-02 -2.265601791441440582e-02 3.568349406123161316e-02 6.278757750988006592e-02 2.105341404676437378e-01 -2.091080993413925171e-01 2.007810324430465698e-01 -3.365905582904815674e-02 1.317783743143081665e-01 3.745162487030029297e-02 5.092070698738098145e-01 -2.650770246982574463e-01 -6.877895444631576538e-02 8.313776552677154541e-02 -1.247544139623641968e-01
-4.781073927879333496e-01 4.889306426048278809e-02 2.594819664955139160e-01 -1.154260896146297455e-02 1.801023781299591064e-01 -1.352300047874450684e-01 1.112474966794252396e-02 -9.447816759347915649e-02 1.356713622808456421e-01 -3.292960301041603088e-02 1.007155105471611023e-01 -3.733048737049102783e-01 3.682008711621165276e-03 8.951701968908309937e-02 4.692490771412849426e-02 -3.883279860019683838e-01 -1.584733426570892334e-01 1.221105605363845825e-01 2.660998404026031494e-01 1.016537174582481384e-01 -1.153066828846931458e-01 -1.131303682923316956e-01 6.011582538485527039e-02 5.074565857648849487e-02 -1.022847443819046021e-01 -1.975966095924377441e-01 3.418282419443130493e-02 9.291764348745346069e-02 -2.702130675315856934e-01 1.052601560950279236e-01 -5.113371089100837708e-02 -1.108938455581665039e-01
1.290204375982284546e-01 9.723890572786331177e-02 2.436110526323318481e-01 2.267415970563888550e-01 2.174051851034164429e-01 2.262978404760360718e-01 6.678962707519531250e-02 -1.060397028923034668e-01 2.966015934944152832e-01 2.993049621582031250e-01 1.169133558869361877e-02 1.135849952697753906e-02 -1.717649549245834351e-01 3.169762715697288513e-02 -1.583032757043838501e-01 -5.720181763172149658e-02 2.665772140026092529e-01 1.898075938224792480e-01 -8.091235533356666565e-03 -5.835422500967979431e-02 1.631131619215011597e-01 1.985549777746200562e-01 -2.847758829593658447e-01 2.338684797286987305e-01 6.505034863948822021e-02 -1.982035301625728607e-02 -3.455783426761627197e-01 6.694723665714263916e-02 9.314108639955520630e-02 9.577348083257675171e-02 -2.302588969469070435e-01 2.274634875357151031e-02
1.079281494021415710e-01 -1.089749708771705627e-01 2.496198862791061401e-01 1.361434347927570343e-03 3.760033473372459412e-02 1.631326377391815186e-01 -6.236467510461807251e-02 -1.957814991474151611e-01 -1.661900244653224945e-02 2.816653549671173096e-01 -1.241927742958068848e-01 -3.473456501960754395e-01 1.554628163576126099e-01 8.902447670698165894e-02 -1.287568062543869019e-01 -1.181713193655014038e-01 5.447246879339218140e-02 3.121924102306365967e-01 3.414724171161651611e-01 1.356918662786483765e-01 8.995771408081054688e-02 -8.485121279954910278e-02 -3.574866950511932373e-01 3.275046348571777344e-01 -7.985809445381164551e-02 1.420681327581405640e-01 -4.664282128214836121e-02 -6.073019281029701233e-02 -1.332707256078720093e-01 -7.988266646862030029e-02 -1.156825050711631775e-01 -9.926108270883560181e-02
-1.941507160663604736e-01 1.021085679531097412e-01 1.443998813629150391e-01 -8.198523521423339844e-02 -1.560677886009216309e-01 4.772522300481796265e-02 -8.582409471273422241e-02 -7.620538771152496338e-02 2.420082390308380127e-01 2.136818468570709229e-01 -2.974445186555385590e-02 -2.164220213890075684e-01 5.847807601094245911e-02 1.936058998107910156e-01 1.705147624015808105e-01 -1.420447081327438354e-01 -1.183273419737815857e-01 3.142284601926803589e-02 1.897665262222290039e-01 1.124870702624320984e-01 -2.364382594823837280e-01 2.851803600788116455e-01 8.703185617923736572e-02 5.812896490097045898e-01 4.709448292851448059e-02 2.905452623963356018e-02 -2.640568017959594727e-01 -9.819029830396175385e-03 1.213070377707481384e-02 8.734613656997680664e-02 9.564535319805145264e-02 7.891162484884262085e-02
-7.167658954858779907e-02 -2.450530380010604858e-01 1.982073634862899780e-01 3.161263763904571533e-01 1.936156004667282104e-01 -5.202979966998100281e-02 9.055115282535552979e-03 -1.575786769390106201e-01 -1.164104044437408447e-01 2.325485646724700928e-01 -3.560838848352432251e-02 1.903015524148941040e-01 -8.378148078918457031e-02 -1.235946714878082275e-01 1.432646438479423523e-02 -1.792386621236801147e-01 -2.564209699630737305e-02 8.838449604809284210e-03 2.546143829822540283e-01 1.660794019699096680e-01 1.483668237924575806e-01 -1.727352738380432129e-01 5.834046751260757446e-02 3.888512849807739258e-01 2.320093363523483276e-01 -2.513203024864196777e-01 -1.299200803041458130e-01 8.087643980979919434e-02 -2.247485965490341187e-01 2.019986659288406372e-01 -2.367377979680895805e-03 -1.985085159540176392e-01
-1.880110651254653931e-01 1.615370623767375946e-02 3.194153010845184326e-01 2.174758017063140869e-01 1.684513986110687256e-01 1.079961061477661133e-01 1.096616014838218689e-01 -5.520051927305757999e-04 -1.075285896658897400e-01 -1.391280069947242737e-02 -7.807460427284240723e-02 5.477467924356460571e-02 2.097712643444538116e-02 -1.203019991517066956e-01 2.525247931480407715e-01 -1.952482312917709351e-01 -1.807151287794113159e-01 -5.761579051613807678e-02 -3.479932248592376709e-02 -1.310337930917739868e-01 8.530050516128540039e-02 2.467271387577056885e-01 -2.485668212175369263e-01 6.542763859033584595e-02 6.677349656820297241e-02 -8.526948839426040649e-02 -7.764896005392074585e-02 4.970562756061553955e-01 -3.068727552890777588e-01 5.765335634350776672e-03 5.728498846292495728e-02 -2.728814780712127686e-01
-2.999939024448394775e-01 2.214863896369934082e-02 2.883341312408447266e-01 -1.322677731513977051e-01 -1.660657674074172974e-02 9.375560283660888672e-02 4.279661551117897034e-02 -1.537435501813888550e-01 1.041375473141670227e-01 2.720170319080352783e-01 -1.419138312339782715e-01 8.822184056043624878e-02 2.736455798149108887e-01 9.579560905694961548e-02 -5.996254086494445801e-02 6.302161514759063721e-02 1.879734694957733154e-01 1.270127482712268829e-02 4.296733140945434570e-01 2.196612060070037842e-01 -1.135088577866554260e-01 7.438481599092483521e-02 1.590985059738159180e-02 4.477937519550323486e-01 1.190213337540626526e-01 1.005743443965911865e-01 -8.380861580371856689e-02 1.278005391359329224e-01 -1.051107654348015785e-03 -1.040124446153640747e-01 2.808857895433902740e-02 1.521796137094497681e-01
-1.429617851972579956e-01 2.446081675589084625e-02 2.365639060735702515e-01 -2.763032726943492889e-02 1.849422156810760498e-01 5.829852446913719177e-02 1.160100996494293213e-01 -1.003902480006217957e-01 1.189737841486930847e-01 -2.023094100877642632e-03 -2.552432119846343994e-01 1.625758856534957886e-01 3.988821431994438171e-02 9.715887904167175293e-02 2.918080389499664307e-01 -1.311616152524948120e-01 -1.903459616005420685e-02 1.740114092826843262e-01 2.073263078927993774e-01 -1.506161540746688843e-01 -1.414227783679962158e-01 -5.370052997022867203e-03 -3.586589097976684570e-01 1.391205340623855591e-01 2.947240173816680908e-01 -2.197518497705459595e-01 -1.130475103855133057e-02 7.815524935722351074e-02 2.505099587142467499e-02 -1.433399319648742676e-01 -2.476324588060379028e-01 -3.921187520027160645e-01
-2.719478607177734375e-01 -6.592729687690734863e-02 2.659159898757934570e-01 2.136793583631515503e-01 2.101485133171081543e-01 3.140873610973358154e-01 -1.162076741456985474e-01 -3.112973272800445557e-01 -1.325142234563827515e-01 1.819731742143630981e-01 -9.836141765117645264e-02 -1.997101753950119019e-01 -1.321197152137756348e-01 1.401105970144271851e-01 -4.579927399754524231e-02 -5.719019845128059387e-02 -9.224795550107955933e-02 1.450534313917160034e-01 -7.485603541135787964e-02 4.027367010712623596e-02 -1.801957041025161743e-01 -1.868919096887111664e-02 5.156560614705085754e-02 -8.256310224533081055e-02 2.369906008243560791e-01 -2.062155604362487793e-01 -2.844478785991668701e-01 3.071416169404983521e-02 -1.386035084724426270e-01 3.574158251285552979e-01 4.830739274621009827e-02 2.260546199977397919e-02
-4.388062059879302979e-01 2.101732343435287476e-01 4.928005039691925049e-01 1.837168931961059570e-01 1.590703800320625305e-02 -1.454142332077026367e-01 5.673783645033836365e-02 -2.516476809978485107e-01 1.666656583547592163e-01 3.395571187138557434e-02 -3.608924895524978638e-02 -9.101235121488571167e-02 -1.235625986009836197e-02 3.222849592566490173e-02 2.145257443189620972e-01 -1.826591342687606812e-01 7.231811527162790298e-03 2.821093499660491943e-01 9.515804797410964966e-02 8.218996971845626831e-02 -3.421660140156745911e-02 -6.335345562547445297e-03 -1.643550246953964233e-01 -1.849150955677032471e-01 -4.127765819430351257e-02 -2.005996741354465485e-02 -2.050938904285430908e-01 1.087784394621849060e-02 -7.596254348754882812e-02 1.885797828435897827e-01 1.901092678308486938e-01 2.719359472393989563e-03
-1.208266913890838623e-01 7.705584913492202759e-02 2.789303064346313477e-01 -1.440654546022415161e-01 -4.412656649947166443e-03 2.322247028350830078e-01 4.015778540633618832e-04 4.526307433843612671e-02 1.343885362148284912e-01 6.756935268640518188e-02 -8.754681050777435303e-02 9.276764094829559326e-02 -2.781565785408020020e-01 1.361827701330184937e-01 2.932678908109664917e-02 -2.679331898689270020e-01 -1.179578080773353577e-01 1.099799424409866333e-01 1.996806114912033081e-01 -4.004952311515808105e-02 -4.646761342883110046e-02 -1.140102446079254150e-01 -1.639984548091888428e-01 5.733557976782321930e-03 -6.981085240840911865e-02 -1.510419100522994995e-01 -3.166996836662292480e-01 2.164809852838516235e-01 -4.594155251979827881e-01 1.451078802347183228e-01 1.180473119020462036e-01 -2.949115633964538574e-01
-2.612150013446807861e-01 7.226740568876266479e-02 3.332334756851196289e-01 1.966294795274734497e-01 1.979625970125198364e-01 -1.890621706843376160e-02 -2.021270841360092163e-01 -2.766469419002532959e-01 -9.161227196455001831e-02 3.345821425318717957e-02 -1.677581965923309326e-01 1.238904614001512527e-02 1.720034629106521606e-01 8.970593661069869995e-02 8.948139101266860962e-02 -1.130522191524505615e-01 -2.816846035420894623e-02 1.905639171600341797e-01 -3.178849443793296814e-02 3.801885247230529785e-02 -1.316109895706176758e-01 -2.743891477584838867e-01 -1.861990243196487427e-01 3.932929635047912598e-01 1.395253986120223999e-01 2.171042710542678833e-01 8.386400528252124786e-03 -6.388680078089237213e-03 -3.330678641796112061e-01 1.016079932451248169e-01 7.519629597663879395e-02 -9.231565892696380615e-02
-4.721622914075851440e-02 3.283444046974182129e-02 3.601689338684082031e-01 5.731427296996116638e-02 2.046074420213699341e-01 8.082756400108337402e-02 1.489713937044143677e-01 -5.600833147764205933e-02 -1.014100313186645508e-01 3.081249892711639404e-01 -8.013114333152770996e-03 2.643996477127075195e-01 -2.184663414955139160e-01 -1.615747213363647461e-01 1.417628973722457886e-01 -3.100527226924896240e-01 -4.075896367430686951e-02 -8.064852654933929443e-02 2.976700365543365479e-01 2.488798797130584717e-01 -8.849074691534042358e-02 2.144769579172134399e-01 2.239530719816684723e-02 2.064663022756576538e-01 4.681925103068351746e-02 8.423587679862976074e-02 -8.622604608535766602e-02 -5.903881974518299103e-03 -1.528143733739852905e-01 2.604177594184875488e-01 1.242094039916992188e-01 -2.137039452791213989e-01
-2.530349791049957275e-01 7.191504538059234619e-02 2.674950361251831055e-01 2.427957952022552490e-01 1.893914118409156799e-02 -1.436279267072677612e-01 1.692554205656051636e-01 -3.642554283142089844e-01 1.975035816431045532e-01 1.141466647386550903e-01 -1.030221730470657349e-01 -1.429304182529449463e-01 -2.980672009289264679e-02 -7.440236955881118774e-02 1.715778410434722900e-01 2.936578914523124695e-02 9.035364724695682526e-03 3.096185624599456787e-01 2.030941992998123169e-01 3.970254957675933838e-01 -1.719687730073928833e-01 -8.700866252183914185e-02 -1.848634183406829834e-01 9.342557936906814575e-02 -6.331490725278854370e-02 1.308704353868961334e-02 -3.027751147747039795e-01 3.555775061249732971e-02 -1.132420599460601807e-01 -7.847898453474044800e-02 8.115041255950927734e-02 -2.494226023554801941e-02
-5.398828908801078796e-02 -8.693773299455642700e-02 4.404744505882263184e-01 -2.328974194824695587e-02 2.260687500238418579e-01 3.101149573922157288e-02 -1.740752011537551880e-01 1.234245151281356812e-01 -1.350505799055099487e-01 2.368233501911163330e-01 -4.113361239433288574e-02 -7.486352324485778809e-02 1.419028639793395996e-01 4.652951285243034363e-02 -6.413491442799568176e-03 2.074846476316452026e-01 -3.869574964046478271e-01 1.453000307083129883e-01 1.542945951223373413e-01 -1.929951459169387817e-01 2.414450794458389282e-01 1.505501270294189453e-01 -1.934291608631610870e-02 1.224998906254768372e-01 5.932460352778434753e-02 1.219969689846038818e-01 -1.936612129211425781e-01 2.364044785499572754e-01 1.110497489571571350e-02 3.311815857887268066e-01 1.529452111572027206e-02 1.652136631309986115e-02
6.119418423622846603e-03 -1.249900460243225098e-02 2.871785163879394531e-01 3.261405974626541138e-02 5.788882076740264893e-02 1.267469227313995361e-01 -2.326566912233829498e-02 -1.390902251005172729e-01 -8.147795498371124268e-02 2.710160017013549805e-01 4.574578721076250076e-03 -2.971362173557281494e-01 9.964483976364135742e-02 1.799970716238021851e-01 -6.991519778966903687e-02 -2.190528810024261475e-01 1.673664599657058716e-01 2.999172508716583252e-01 3.600538969039916992e-01 2.323702722787857056e-01 1.442219614982604980e-01 6.887283921241760254e-02 -3.114874660968780518e-01 2.320403158664703369e-01 -7.569628953933715820e-02 1.802572458982467651e-01 -1.117193028330802917e-01 -9.389375150203704834e-02 -2.303709983825683594e-01 -1.232732161879539490e-01 -3.547777980566024780e-02 -7.946958392858505249e-02
-2.310719639062881470e-01 -1.077803689986467361e-02 2.962744235992431641e-01 -2.949091419577598572e-02 1.612146943807601929e-02 -1.693885475397109985e-01 -2.560626864433288574e-01 4.399155080318450928e-02 -1.377271264791488647e-01 1.138953268527984619e-01 -5.594045296311378479e-02 -1.279613822698593140e-01 2.531746625900268555e-01 2.271862179040908813e-01 -2.222806401550769806e-02 4.450830072164535522e-02 -1.855461597442626953e-01 1.509955525398254395e-02 3.744504749774932861e-01 -9.120312333106994629e-02 1.812395453453063965e-01 2.343809306621551514e-01 -4.857168719172477722e-02 2.239931672811508179e-01 -9.781754575669765472e-03 6.781753897666931152e-02 -2.771389782428741455e-01 2.703996002674102783e-01 8.716689050197601318e-02 1.891712248325347900e-01 -2.390742301940917969e-01 -1.144432574510574341e-01
-3.053617179393768311e-01 -1.980428583920001984e-03 2.387765645980834961e-01 2.227383852005004883e-01 -5.346113815903663635e-02 1.776766479015350342e-01 3.156074285507202148e-01 -8.756851404905319214e-02 1.710139065980911255e-01 1.548519134521484375e-01 -7.142368704080581665e-02 2.214960604906082153e-01 1.010693386197090149e-01 3.614934533834457397e-02 1.549239307641983032e-01 1.897106319665908813e-02 -3.025050088763237000e-02 2.942698597908020020e-01 -1.498939394950866699e-01 -9.765928983688354492e-02 1.249495670199394226e-01 -2.367716133594512939e-01 -7.305827736854553223e-02 2.658400535583496094e-01 4.327992349863052368e-02 -5.981232598423957825e-02 -7.985274493694305420e-02 8.470384031534194946e-02 -2.261626273393630981e-01 1.657708436250686646e-01 -1.788162142038345337e-01 -3.440157175064086914e-01
-1.587173342704772949e-01 -1.447208225727081299e-01 1.626077443361282349e-01 -1.841186136007308960e-01 1.713411360979080200e-01 8.185947686433792114e-02 -7.450465112924575806e-02 -4.258991479873657227e-01 5.041605979204177856e-02 7.630982995033264160e-02 -1.190973445773124695e-01 8.233840018510818481e-02 -1.338626593351364136e-01 -8.183472789824008942e-03 2.631118707358837128e-02 -1.319145858287811279e-01 -8.054769039154052734e-02 -7.151058316230773926e-02 3.488582670688629150e-01 2.296067327260971069e-01 -1.462984383106231689e-01 4.376241266727447510e-01 -2.272851467132568359e-01 9.299958497285842896e-02 8.656825125217437744e-02 -1.045242920517921448e-01 -2.557194530963897705e-01 9.847004711627960205e-02 -7.028303295373916626e-02 -4.494852572679519653e-02 -2.112114578485488892e-01 2.807143703103065491e-02
-3.295208513736724854e-01 2.053263336420059204e-01 7.982306182384490967e-03 1.173889450728893280e-02 1.237964779138565063e-01 2.379252016544342041e-02 -3.926979750394821167e-02 1.999739706516265869e-01 1.832144558429718018e-01 1.998126655817031860e-01 -2.803174965083599091e-02 -2.049695253372192383e-01 1.413430124521255493e-01 3.500203490257263184e-01 5.892416834831237793e-02 -8.070583641529083252e-02 4.343475401401519775e-02 -2.058180868625640869e-01 2.365335375070571899e-01 1.461601108312606812e-01 -7.363850623369216919e-02 1.600572913885116577e-01 1.460660248994827271e-01 2.357674092054367065e-01 1.551919281482696533e-01 -7.153849303722381592e-02 -1.495724171400070190e-01 3.084747493267059326e-01 -1.504139900207519531e-01 3.113717138767242432e-01 3.642369527369737625e-03 -1.643830686807632446e-01
-6.104535609483718872e-02 -6.859254837036132812e-02 2.958893477916717529e-01 -1.681692749261856079e-01 4.403404593467712402e-01 -3.484538570046424866e-02 -5.284203588962554932e-02 -1.935817748308181763e-01 -9.859176725149154663e-02 1.114946678280830383e-01 -1.144835073500871658e-02 3.717683628201484680e-02 -7.239516079425811768e-02 1.503197103738784790e-01 -2.426018193364143372e-02 3.662873804569244385e-01 6.045646965503692627e-02 -4.382387548685073853e-02 -1.630510389804840088e-02 4.716747254133224487e-02 -1.331485211849212646e-01 -7.185490336269140244e-03 -8.479170501232147217e-02 2.020137310028076172e-01 -1.971711367368698120e-01 -5.923076346516609192e-02 -4.511202573776245117e-01 8.712080866098403931e-02 -1.399156749248504639e-01 2.595820128917694092e-01 1.139563322067260742e-01 -1.637849211692810059e-01
-2.955016121268272400e-02 -1.290009468793869019e-01 3.101285994052886963e-01 1.894857436418533325e-01 1.773987859487533569e-01 -6.504119932651519775e-02 6.395046412944793701e-02 -7.959196716547012329e-02 -2.657462656497955322e-01 5.236186981201171875e-01 1.196463182568550110e-01 -9.104081243276596069e-02 -5.100151896476745605e-02 1.110077053308486938e-01 1.226486414670944214e-01 -1.390452831983566284e-01 -9.546840190887451172e-02 -1.278939843177795410e-01 1.266645044088363647e-01 3.601025557145476341e-03 -2.404064498841762543e-02 -7.252529263496398926e-02 1.207412555813789368e-01 1.390093266963958740e-01 4.131767749786376953e-01 -3.525957092642784119e-02 -2.769998013973236084e-01 1.219156980514526367e-01 -3.375677391886711121e-02 8.814178407192230225e-02 -1.612624973058700562e-01 -8.855389058589935303e-02
2.066265605390071869e-02 1.048462241888046265e-01 1.401303261518478394e-01 3.102054893970489502e-01 1.518854498863220215e-01 9.240244328975677490e-02 -4.407278820872306824e-02 -2.452732920646667480e-01 -1.126158908009529114e-01 3.335826471447944641e-02 1.507585197687149048e-01 -1.860790699720382690e-01 1.221423372626304626e-01 1.188403367996215820e-01 1.628727465867996216e-01 1.507269442081451416e-01 -1.903015971183776855e-01 2.875535935163497925e-02 -5.821890081278979778e-04 5.136892795562744141e-01 2.903106436133384705e-02 8.574142307043075562e-02 -2.142691286280751228e-03 4.033370912075042725e-01 2.458456205204129219e-03 1.105017960071563721e-01 -2.253955900669097900e-01 1.167829483747482300e-01 4.264358803629875183e-02 2.455309033393859863e-01 -1.068320721387863159e-01 -8.716379106044769287e-02
-2.406007647514343262e-01 -9.838654659688472748e-03 3.724378347396850586e-01 9.425275027751922607e-02 2.079696506261825562e-01 -1.148157492280006409e-01 2.735614962875843048e-02 4.997201636433601379e-02 1.354857385158538818e-01 2.524059116840362549e-01 3.819609060883522034e-02 -1.753917336463928223e-01 -2.609033882617950439e-01 2.851706184446811676e-02 3.892409503459930420e-01 4.270614683628082275e-02 -1.342238187789916992e-01 1.474514454603195190e-01 1.489658504724502563e-01 -4.908758215606212616e-03 2.534503117203712463e-02 2.237901240587234497e-01 -1.696697473526000977e-01 4.130603671073913574e-01 1.024004071950912476e-01 2.090205550193786621e-01 -9.839498251676559448e-02 -4.063812643289566040e-02 -2.474405243992805481e-02 -1.089731305837631226e-01 8.829519152641296387e-02 1.851665787398815155e-02
6.508674472570419312e-02 1.469730585813522339e-02 2.716373503208160400e-01 5.204278975725173950e-02 4.921020567417144775e-02 2.278136312961578369e-01 1.195926666259765625e-01 -3.482045829296112061e-01 1.384997516870498657e-01 2.253822684288024902e-01 9.140601009130477905e-02 1.877120286226272583e-01 -2.409842312335968018e-01 1.990941017866134644e-01 1.316802203655242920e-01 5.052943527698516846e-02 -1.351017504930496216e-01 -4.850211367011070251e-02 7.432372123003005981e-02 1.456483751535415649e-01 -9.837864339351654053e-02 6.022299081087112427e-02 -3.087147474288940430e-01 9.291450679302215576e-02 -1.487551331520080566e-01 3.287478163838386536e-02 -1.390278786420822144e-01 3.436396121978759766e-01 -1.053642407059669495e-01 3.792754113674163818e-01 1.257980763912200928e-01 -4.494393989443778992e-02
-1.755731552839279175e-01 -2.027295976877212524e-01 2.414481490850448608e-01 2.241596132516860962e-01 2.851119041442871094e-01 -2.917744517326354980e-01 -3.932506963610649109e-02 -1.442836374044418335e-01 2.441587150096893311e-01 2.167440354824066162e-01 1.937749385833740234e-01 -1.286773979663848877e-01 -2.040442526340484619e-01 6.104982644319534302e-02 4.243234172463417053e-02 5.571413040161132812e-02 -1.014473661780357361e-01 6.985434889793395996e-02 2.553642168641090393e-02 2.093000560998916626e-01 -7.861196063458919525e-03 5.333399400115013123e-02 -1.033868920058012009e-02 2.939712703227996826e-01 1.952031403779983521e-01 -1.468767225742340088e-01 -3.128753602504730225e-01 2.398799657821655273e-01 3.628230839967727661e-02 -1.081767380237579346e-01 1.237275898456573486e-01 -1.651700735092163086e-01
8.461506664752960205e-02 -3.398782908916473389e-01 1.645598113536834717e-01 5.337835848331451416e-02 1.238456368446350098e-01 -2.441873401403427124e-01 -9.001056849956512451e-02 -1.583704352378845215e-01 1.022628992795944214e-01 7.020775973796844482e-02 -3.810882568359375000e-02 7.300260663032531738e-02 -1.870929598808288574e-01 1.808318495750427246e-01 2.294926643371582031e-01 -2.555249333381652832e-01 -5.353559926152229309e-02 7.871440798044204712e-02 3.200458288192749023e-01 2.305452525615692139e-01 2.525566704571247101e-02 1.402915865182876587e-01 -1.312186717987060547e-01 2.728842198848724365e-01 1.540294140577316284e-01 -4.371536523103713989e-02 -1.585684269666671753e-01 3.332371711730957031e-01 1.459486633539199829e-01 2.702134847640991211e-02 -4.793851450085639954e-02 -2.619364261627197266e-01
-1.575421728193759918e-02 -2.173204720020294189e-01 1.956914812326431274e-01 -2.009815573692321777e-01 1.572178900241851807e-01 1.435972452163696289e-01 4.649672284722328186e-02 2.063150405883789062e-01 -1.235124692320823669e-01 9.808680415153503418e-02 -1.289973855018615723e-01 -1.818876564502716064e-01 1.814978271722793579e-01 2.054729163646697998e-01 3.860245943069458008e-01 -1.194686861708760262e-03 -8.318904042243957520e-02 1.137278974056243896e-02 -3.215821087360382080e-02 5.860983952879905701e-02 1.777225732803344727e-01 1.386192440986633301e-01 -2.552916109561920166e-01 9.754715114831924438e-02 -1.783925443887710571e-01 -4.427795112133026123e-02 -7.765054702758789062e-02 3.658625185489654541e-01 -5.469535663723945618e-02 2.507373094558715820e-01 -1.786347478628158569e-01 -2.766643166542053223e-01
-2.066542655229568481e-01 1.655467599630355835e-02 1.118409782648086548e-01 8.558787405490875244e-02 2.106875628232955933e-01 -1.784528046846389771e-02 5.338119342923164368e-02 2.538698026910424232e-03 8.858293294906616211e-02 1.716174334287643433e-01 -1.793750077486038208e-01 -3.798125684261322021e-02 9.164407849311828613e-03 2.272952198982238770e-01 1.596492379903793335e-01 -1.038024201989173889e-01 -2.149177640676498413e-01 1.041652411222457886e-01 9.638172388076782227e-02 1.640842705965042114e-01 -2.495407015085220337e-01 3.760766386985778809e-01 1.520050466060638428e-01 4.975063800811767578e-01 2.191738635301589966e-01 1.912344098091125488e-01 -2.178813517093658447e-01 1.530135273933410645e-01 1.012561004608869553e-02 7.311357557773590088e-02 4.642092436552047729e-02 -4.856266546994447708e-03
-9.652857482433319092e-02 1.116599142551422119e-01 3.593252301216125488e-01 -4.171850625425577164e-03 7.304543256759643555e-02 2.958763837814331055e-01 1.195644959807395935e-01 -2.308952659368515015e-01 2.825689315795898438e-01 -1.988774687051773071e-01 -3.913486376404762268e-02 1.366793829947710037e-02 -8.537713438272476196e-02 3.175468146800994873e-01 1.075881421566009521e-01 2.211273647844791412e-02 -2.257502377033233643e-01 8.349122852087020874e-02 2.336607277393341064e-01 1.770042441785335541e-02 9.823197126388549805e-02 4.774625226855278015e-02 -9.589197486639022827e-02 6.780110299587249756e-03 -2.383301705121994019e-01 2.516794204711914062e-01 -2.065294682979583740e-01 2.434210479259490967e-01 -2.722719013690948486e-01 -2.290785126388072968e-02 6.002559512853622437e-02 -1.138571724295616150e-01
3.706929087638854980e-02 4.015059769153594971e-02 4.785498678684234619e-01 -1.530770063400268555e-01 9.195490181446075439e-02 1.477270126342773438e-01 -6.954991072416305542e-02 -1.686251312494277954e-01 1.393131017684936523e-01 -1.382402628660202026e-01 2.647565007209777832e-01 -2.900684177875518799e-01 -1.326241791248321533e-01 -3.758930414915084839e-02 3.397832512855529785e-01 9.351259469985961914e-02 -1.119303796440362930e-02 -6.289929896593093872e-02 -3.348957374691963196e-02 1.592027693986892700e-01 -1.347496807575225830e-01 1.663337834179401398e-02 -8.955786377191543579e-02 1.302361041307449341e-01 -1.525837182998657227e-02 2.409176900982856750e-02 -1.279487162828445435e-01 1.589006930589675903e-01 -2.530492544174194336e-01 2.976436913013458252e-01 -2.520825266838073730e-01 -1.117910817265510559e-01
-1.814416199922561646e-01 -2.197106629610061646e-01 2.008768767118453979e-01 4.273393377661705017e-02 2.411895096302032471e-01 1.133634448051452637e-01 4.418095573782920837e-02 3.935643285512924194e-02 -1.518737077713012695e-01 1.270259171724319458e-01 -1.318050771951675415e-01 -1.304375827312469482e-01 5.613943189382553101e-02 3.200939893722534180e-01 -3.836603462696075439e-02 -6.940367817878723145e-02 -4.300513267517089844e-01 7.594038546085357666e-02 9.642383456230163574e-02 -1.089403778314590454e-01 1.279503405094146729e-01 -4.900916945189237595e-03 -1.311344355344772339e-01 -1.054245233535766602e-01 2.509766221046447754e-01 -2.305578626692295074e-02 -2.629826366901397705e-01 1.456090956926345825e-01 5.933189392089843750e-02 3.733182549476623535e-01 -7.192412018775939941e-02 -2.410195916891098022e-01
-8.998343348503112793e-02 3.552579134702682495e-02 4.425836801528930664e-01 -2.384332567453384399e-01 2.167093753814697266e-01 -1.387928426265716553e-01 -1.120508386520668864e-04 1.262487024068832397e-01 -1.448538750410079956e-01 2.335690557956695557e-01 -8.117771893739700317e-02 -1.627966761589050293e-01 9.180186688899993896e-02 7.846998423337936401e-02 -1.428406536579132080e-01 -2.675415389239788055e-02 -3.244720995426177979e-01 1.354797631502151489e-01 1.395769864320755005e-01 -1.822025775909423828e-01 2.086149305105209351e-01 7.793945819139480591e-02 1.611776463687419891e-02 1.222442239522933960e-01 1.464820057153701782e-01 1.960397064685821533e-01 -2.661144733428955078e-01 1.424201130867004395e-01 7.749839127063751221e-02 3.165974617004394531e-01 -3.864276781678199768e-02 -1.075832694768905640e-01
-1.323837339878082275e-01 2.435388863086700439e-01 4.390675425529479980e-01 5.450609326362609863e-02 2.191947102546691895e-01 1.851007938385009766e-01 -7.062172517180442810e-03 -2.791985571384429932e-01 3.006107546389102936e-02 2.276151925325393677e-01 1.917151659727096558e-01 8.931718766689300537e-02 -1.001888290047645569e-01 2.264616489410400391e-01 1.652173995971679688e-01 -2.622621953487396240e-01 -1.610713545233011246e-03 -1.112172827124595642e-01 -1.918108388781547546e-02 2.964154630899429321e-02 -1.163986548781394958e-01 1.002618297934532166e-02 -1.890549957752227783e-01 -4.188864678144454956e-02 -1.318526919931173325e-02 2.550136744976043701e-01 -4.486788064241409302e-02 1.234736591577529907e-01 -1.058123260736465454e-01 2.705318033695220947e-01 2.104640901088714600e-01 -1.906535476446151733e-01
-1.798016577959060669e-02 1.287341415882110596e-01 1.769249886274337769e-01 -2.140755997970700264e-03 -5.437754094600677490e-02 -4.147823527455329895e-02 5.983729660511016846e-02 -2.489047646522521973e-01 3.501806035637855530e-02 -9.390607476234436035e-03 -3.320269882678985596e-01 -4.204508662223815918e-02 2.885296046733856201e-01 2.339663654565811157e-01 9.898581542074680328e-03 -1.101210191845893860e-01 -7.558618672192096710e-03 2.745451629161834717e-01 4.694549441337585449e-01 3.120532929897308350e-01 1.233082357794046402e-02 1.449966728687286377e-01 -2.049686759710311890e-01 2.957130372524261475e-01 -4.414735012687742710e-04 -7.218760251998901367e-02 -6.087895855307579041e-02 1.985870450735092163e-01 3.929240163415670395e-03 3.124017082154750824e-02 1.576983034610748291e-01 -1.049002283252775669e-03
-8.498962223529815674e-02 -1.402299012988805771e-02 5.594844818115234375e-01 5.874653812497854233e-03 -1.024459972977638245e-01 3.260706067085266113e-01 5.242590978741645813e-02 -7.990901172161102295e-02 1.405926048755645752e-01 7.246768474578857422e-02 -2.209035158157348633e-01 -7.605785876512527466e-02 -2.949135005474090576e-02 3.345247730612754822e-02 5.941579118371009827e-02 -6.002966314554214478e-02 -2.210664004087448120e-01 7.381477393209934235e-03 1.793981194496154785e-01 1.317201275378465652e-02 -7.270408421754837036e-02 2.037182301282882690e-01 -4.534736648201942444e-02 3.051058948040008545e-02 -2.662730216979980469e-01 1.464657783508300781e-01 -7.396566122770309448e-02 2.206667065620422363e-01 -3.576881885528564453e-01 -1.712105274200439453e-01 3.118694573640823364e-02 -1.704317331314086914e-01
-2.455971986055374146e-01 2.289703115820884705e-02 3.931808844208717346e-02 2.751699276268482208e-02 1.878664493560791016e-01 -5.703515186905860901e-02 -1.618693023920059204e-02 7.265926152467727661e-02 1.911294460296630859e-01 1.026554703712463379e-01 -1.963231712579727173e-01 8.690540492534637451e-02 1.127888858318328857e-01 2.807649075984954834e-01 1.351694911718368530e-01 -6.427889317274093628e-02 -1.556715369224548340e-01 1.691550388932228088e-02 8.913116902112960815e-02 2.676323652267456055e-01 -1.340633183717727661e-01 3.240967094898223877e-01 7.786896824836730957e-02 5.317273139953613281e-01 1.185637786984443665e-01 1.404507160186767578e-01 -2.467986047267913818e-01 1.329187303781509399e-01 3.245909139513969421e-02 1.224549114704132080e-01 4.548896476626396179e-02 -1.981675177812576294e-01
-5.526822805404663086e-02 -1.200223639607429504e-01 8.751745522022247314e-02 6.617326289415359497e-02 1.625508219003677368e-01 -1.079502031207084656e-01 2.231966257095336914e-01 -2.777524292469024658e-01 2.549169957637786865e-02 8.709055371582508087e-03 -7.057426869869232178e-02 3.220926970243453979e-02 3.152741491794586182e-02 -8.312200009822845459e-02 2.088406831026077271e-01 -2.678171992301940918e-01 -1.156830117106437683e-01 -9.931320697069168091e-02 -6.929040700197219849e-02 -1.320491582155227661e-01 -1.778348982334136963e-01 1.120621934533119202e-01 -1.878169327974319458e-01 4.292592406272888184e-01 -5.929518025368452072e-03 -1.079794764518737793e-01 -1.515065133571624756e-01 4.622407257556915283e-01 -1.542910486459732056e-01 4.682118445634841919e-02 -2.082112729549407959e-01 -2.204635739326477051e-01
-1.147205904126167297e-01 -1.316599547863006592e-01 1.664571315050125122e-01 7.917742431163787842e-02 2.414273172616958618e-01 -3.511960385367274284e-03 3.331694006919860840e-02 -1.266143023967742920e-01 -1.469023972749710083e-01 4.102981388568878174e-01 -5.226022750139236450e-02 -1.044462695717811584e-01 -7.225850969552993774e-02 6.307062506675720215e-02 1.842790283262729645e-02 -1.896336227655410767e-01 1.190003678202629089e-01 -1.520410776138305664e-01 1.308528007939457893e-03 2.726787328720092773e-02 -1.984584629535675049e-01 -1.408386677503585815e-01 1.518599390983581543e-01 4.253614693880081177e-02 3.185796439647674561e-01 1.230001598596572876e-01 -4.924308359622955322e-01 1.155638471245765686e-01 -2.197883874177932739e-01 1.932535022497177124e-01 -1.478220820426940918e-01 9.453661739826202393e-02
-3.761513531208038330e-02 1.855720281600952148e-01 3.493535220623016357e-01 1.685705780982971191e-01 3.179158270359039307e-01 1.138426661491394043e-01 1.025857627391815186e-01 1.195821389555931091e-01 2.108418345451354980e-01 2.796854376792907715e-01 -1.223651170730590820e-01 -1.468587387353181839e-02 -2.636147141456604004e-01 1.796509623527526855e-01 7.858499139547348022e-02 -2.885140180587768555e-01 -1.667034029960632324e-01 2.000429332256317139e-01 -2.156358771026134491e-02 -8.037220686674118042e-02 2.375702746212482452e-02 1.408961862325668335e-01 -7.986915111541748047e-02 1.506925523281097412e-01 1.990463882684707642e-01 -1.812792867422103882e-01 -4.298713058233261108e-02 7.462080568075180054e-02 -2.997173964977264404e-01 5.457504466176033020e-02 -1.897839754819869995e-01 -1.132240816950798035e-01
-1.632468104362487793e-01 -2.058915495872497559e-01 3.410666584968566895e-01 2.155341953039169312e-01 8.463341742753982544e-02 -1.894908845424652100e-01 5.025074258446693420e-02 -2.246826589107513428e-01 -1.019413769245147705e-01 9.764952212572097778e-02 -2.480432949960231781e-02 3.552073836326599121e-01 2.797487564384937286e-02 9.820090234279632568e-02 1.462299227714538574e-01 -1.166859567165374756e-01 -3.780156373977661133e-02 7.308593392372131348e-02 9.115529805421829224e-02 1.138822436332702637e-01 1.313962340354919434e-01 -3.593061119318008423e-02 2.635290026664733887e-01 3.129434585571289062e-01 2.363774180412292480e-01 -2.390350997447967529e-01 -1.385589987039566040e-01 2.163648009300231934e-01 -5.239447206258773804e-02 1.671811938285827637e-01 -1.955497413873672485e-01 -1.342232674360275269e-01
-4.281049966812133789e-01 7.336640357971191406e-02 4.481422901153564453e-01 -1.008700504899024963e-01 -4.738061875104904175e-02 1.914531290531158447e-01 4.372506588697433472e-02 -5.528348311781883240e-02 -2.691892534494400024e-02 2.729836665093898773e-02 1.624462427571415901e-03 -7.211375981569290161e-02 -2.665563225746154785e-01 1.231994777917861938e-01 6.653785705566406250e-02 8.260373957455158234e-03 -2.191904634237289429e-01 -1.172301918268203735e-01 -1.389322727918624878e-01 -2.247560620307922363e-01 -5.774049460887908936e-02 -2.099599987268447876e-01 -1.487912684679031372e-01 2.136650830507278442e-01 1.489042192697525024e-01 1.382551342248916626e-01 -2.778549864888191223e-02 1.892184764146804810e-01 -1.310531198978424072e-01 2.650446593761444092e-01 -1.806602627038955688e-01 -1.197211965918540955e-01
-1.913213878870010376e-01 2.326463311910629272e-01 2.501539587974548340e-01 -1.306314319372177124e-01 -2.394887208938598633e-01 -2.311774343252182007e-02 5.447377637028694153e-02 -2.484452873468399048e-01 2.070867121219635010e-01 1.609243899583816528e-01 -1.822170466184616089e-01 -2.816482186317443848e-01 4.835312440991401672e-02 1.227331534028053284e-01 1.124641522765159607e-01 -1.357204765081405640e-01 2.615910470485687256e-01 1.128048077225685120e-01 2.220667898654937744e-01 8.131168037652969360e-02 1.676755398511886597e-02 2.329687774181365967e-01 1.184907183051109314e-01 2.139043062925338745e-01 -1.212314236909151077e-02 9.284968674182891846e-02 -9.821730107069015503e-02 3.827404379844665527e-01 -3.984512016177177429e-02 1.265062540769577026e-01 -1.325491368770599365e-01 -1.605371385812759399e-01
8.497706614434719086e-03 -1.538001447916030884e-01 3.217179775238037109e-01 -2.878251112997531891e-02 9.404185414314270020e-02 -8.204488456249237061e-02 -2.853498756885528564e-01 5.457382649183273315e-02 1.971269249916076660e-01 1.836008429527282715e-01 -8.960810303688049316e-02 1.675646379590034485e-02 -1.686515659093856812e-01 2.765854299068450928e-01 -1.226705089211463928e-01 9.246525913476943970e-02 8.940221369266510010e-02 4.461220465600490570e-03 1.787764281034469604e-01 3.961320593953132629e-02 1.542800962924957275e-01 9.311139583587646484e-02 -2.212341725826263428e-01 3.798501193523406982e-01 2.212313264608383179e-01 8.786316215991973877e-02 -1.362319141626358032e-01 3.120682835578918457e-01 -6.962279230356216431e-02 -1.584477871656417847e-01 5.160050466656684875e-02 -3.001246452331542969e-01
1.741074472665786743e-01 4.402013868093490601e-02 2.653086483478546143e-01 8.576241880655288696e-02 2.445439398288726807e-01 5.549657344818115234e-02 1.337616890668869019e-02 -7.287728041410446167e-02 2.896551787853240967e-01 1.754857748746871948e-01 -1.514012664556503296e-01 5.324134603142738342e-02 2.709017135202884674e-02 2.545858919620513916e-01 7.016713917255401611e-02 -7.767935842275619507e-02 -2.545453310012817383e-01 4.130238201469182968e-03 -9.845938533544540405e-02 -3.986508846282958984e-01 1.336792558431625366e-01 -1.829413622617721558e-01 -1.448905318975448608e-01 3.649147152900695801e-01 1.460177451372146606e-01 -6.804432719945907593e-02 -2.430266588926315308e-01 2.113459110260009766e-01 7.214815169572830200e-02 5.743158981204032898e-02 -1.163218840956687927e-01 -1.184903159737586975e-01
-9.672215580940246582e-02 6.819776725023984909e-03 4.053838849067687988e-01 7.134753395803272724e-04 -1.030659154057502747e-01 2.531739771366119385e-01 -2.193584293127059937e-02 -1.335197240114212036e-01 -2.826974093914031982e-01 2.424814701080322266e-01 -5.505457054823637009e-03 -1.711010038852691650e-01 -4.591142386198043823e-02 2.355807423591613770e-01 -5.237038806080818176e-02 1.658439338207244873e-01 -1.338417679071426392e-01 3.714938089251518250e-02 -2.340318821370601654e-02 -1.574141085147857666e-01 -1.478944718837738037e-01 1.054657623171806335e-01 -2.133127748966217041e-01 1.844877153635025024e-01 3.454692363739013672e-01 -1.045729815959930420e-01 -3.137426972389221191e-01 5.467859655618667603e-02 -2.146783471107482910e-01 1.224510967731475830e-01 1.531616896390914917e-01 -6.290102750062942505e-02
-1.127824708819389343e-01 8.034258335828781128e-02 5.208800435066223145e-01 2.379188090562820435e-01 9.024972468614578247e-02 -2.985364757478237152e-02 1.526813507080078125e-01 9.450224228203296661e-03 2.745344340801239014e-01 -8.760368451476097107e-03 -2.469449937343597412e-01 2.335632294416427612e-01 6.900452822446823120e-02 1.968735754489898682e-01 1.188789308071136475e-01 -1.918192766606807709e-02 2.413391694426536560e-02 3.587014377117156982e-01 -6.731392443180084229e-02 -4.472123458981513977e-02 1.962353289127349854e-01 2.535133622586727142e-02 8.770103752613067627e-02 1.289581954479217529e-01 -3.663183748722076416e-02 -1.466674506664276123e-01 -2.217003852128982544e-01 9.804887324571609497e-02 -2.486098259687423706e-01 1.426919102668762207e-01 -2.780907787382602692e-02 -8.748820424079895020e-02
-4.152913093566894531e-01 1.587409377098083496e-01 3.170047402381896973e-01 -6.974865496158599854e-02 2.591909766197204590e-01 2.157358527183532715e-01 1.629860997200012207e-01 -6.065090000629425049e-02 -9.515633434057235718e-02 1.259007006883621216e-01 -6.177323684096336365e-02 5.398483946919441223e-02 6.596136838197708130e-02 -3.629446960985660553e-03 1.009521782398223877e-01 -3.662111982703208923e-02 6.296216044574975967e-03 -1.642465442419052124e-01 -2.054232507944107056e-01 1.269394159317016602e-01 -2.842997908592224121e-01 -2.634749114513397217e-01 -2.092361003160476685e-01 2.634288668632507324e-01 1.105443090200424194e-01 3.320765122771263123e-02 -2.215163558721542358e-01 1.764465570449829102e-01 -3.787643089890480042e-02 -3.277655690908432007e-02 -1.325042694807052612e-01 -2.077002972364425659e-01
-1.566111482679843903e-02 1.253262907266616821e-01 -8.233192563056945801e-02 8.726271241903305054e-02 -1.025601103901863098e-01 1.374568939208984375e-01 -7.201181352138519287e-02 -3.002779781818389893e-01 -1.612473428249359131e-01 4.967672005295753479e-02 -2.616484761238098145e-01 -2.780802547931671143e-01 7.364488393068313599e-02 3.799660801887512207e-01 -1.892332136631011963e-01 -1.261471211910247803e-01 -1.982340402901172638e-02 1.463450789451599121e-01 2.678355015814304352e-02 1.341483891010284424e-01 2.795838564634323120e-02 1.038318574428558350e-01 -2.337706536054611206e-01 5.214336514472961426e-01 4.703745618462562561e-02 8.123460412025451660e-02 -8.226300776004791260e-02 2.647966742515563965e-01 6.398513913154602051e-02 -1.239640917629003525e-02 -1.998370280489325523e-04 2.325531654059886932e-02
-1.287041902542114258e-01 2.046294212341308594e-01 8.964306116104125977e-02 -7.089099287986755371e-02 1.668065041303634644e-01 2.223170250654220581e-01 -1.664218902587890625e-01 -1.450431197881698608e-01 1.458027660846710205e-01 1.242001205682754517e-01 7.448099553585052490e-02 -2.269031107425689697e-01 6.411963701248168945e-02 2.645593583583831787e-01 2.891206145286560059e-01 1.150681897997856140e-01 4.543288052082061768e-02 8.237765729427337646e-02 1.274493783712387085e-01 -1.402495503425598145e-01 6.183756887912750244e-02 -8.651836216449737549e-02 2.207933366298675537e-01 3.294090330600738525e-01 -7.263839989900588989e-02 -1.788246929645538330e-01 -3.766127526760101318e-01 2.154517620801925659e-01 4.179506003856658936e-02 2.725053727626800537e-01 -1.252014487981796265e-01 -8.567995578050613403e-02
-1.330431699752807617e-01 -5.969345569610595703e-02 3.395514786243438721e-01 -6.813697516918182373e-02 -2.247832715511322021e-01 1.161134168505668640e-01 2.509658634662628174e-01 -3.123221099376678467e-01 1.692731492221355438e-02 1.355441808700561523e-01 -1.996556967496871948e-01 -1.004727333784103394e-01 -1.783259660005569458e-01 -3.833825886249542236e-02 -3.209278360009193420e-02 -1.593286991119384766e-01 -1.197497993707656860e-01 2.248753048479557037e-02 1.567137427628040314e-02 -1.466555446386337280e-01 1.250598579645156860e-01 3.071216121315956116e-02 -1.417735815048217773e-01 9.897489845752716064e-02 -2.866642475128173828e-01 3.223451599478721619e-02 -2.051319330930709839e-01 2.858372330665588379e-01 -3.116753399372100830e-01 2.300574257969856262e-02 7.030916167423129082e-04 -3.438188433647155762e-01
-3.009306788444519043e-01 1.093761399388313293e-01 2.355687320232391357e-01 8.481508493423461914e-02 4.625114426016807556e-02 2.134741395711898804e-01 1.703021377325057983e-01 -5.255657248198986053e-03 1.472465991973876953e-01 -2.066005580127239227e-02 -1.220349967479705811e-02 -3.689111396670341492e-02 8.808714896440505981e-02 -2.333810925483703613e-01 -6.192046031355857849e-02 -9.583782404661178589e-02 -1.142620816826820374e-01 2.880920842289924622e-02 -2.014075070619583130e-01 -1.975186467170715332e-01 -1.244323328137397766e-01 -9.320691227912902832e-02 -1.665630638599395752e-01 1.147868633270263672e-01 2.852786183357238770e-01 -7.320562750101089478e-02 -4.042561650276184082e-01 3.227423131465911865e-01 -1.925427764654159546e-01 2.856415510177612305e-01 -1.510758250951766968e-01 -6.939814984798431396e-02
-1.464308798313140869e-01 -3.771146759390830994e-02 2.492255419492721558e-01 -2.279606461524963379e-01 -1.492494046688079834e-01 1.667945086956024170e-01 8.023966103792190552e-02 -2.323704957962036133e-01 5.514037609100341797e-02 2.368984371423721313e-01 -9.343822300434112549e-02 -1.751285046339035034e-01 3.972638770937919617e-02 3.378623425960540771e-01 -5.208618566393852234e-02 -9.373042732477188110e-02 1.106881871819496155e-01 -3.210961520671844482e-01 6.489721685647964478e-02 -2.048042370006442070e-03 -7.440845668315887451e-02 2.500253319740295410e-01 1.142060309648513794e-01 3.544110953807830811e-01 9.310329705476760864e-02 3.683625906705856323e-02 -2.593509256839752197e-01 2.198610603809356689e-01 -1.343253627419471741e-02 3.291244152933359146e-03 3.645927459001541138e-02 -2.707754075527191162e-01
-4.126981273293495178e-02 -1.886132955551147461e-01 2.748594284057617188e-01 -6.509077548980712891e-02 4.434581100940704346e-02 8.618385344743728638e-02 6.904929131269454956e-02 2.038028985261917114e-01 -1.155057623982429504e-01 1.848589777946472168e-01 -3.736330196261405945e-02 -3.729851543903350830e-02 1.072882935404777527e-01 2.699083983898162842e-01 2.083480209112167358e-01 1.627870202064514160e-01 1.283348165452480316e-02 -2.140687704086303711e-01 5.973278358578681946e-02 -1.116937696933746338e-01 1.525987684726715088e-01 1.076269969344139099e-01 -4.734763801097869873e-01 1.384494602680206299e-01 -1.045268252491950989e-01 -1.094483360648155212e-01 -1.653436124324798584e-01 2.442132830619812012e-01 -3.579276800155639648e-01 8.445553481578826904e-02 -1.614548638463020325e-02 -1.924254149198532104e-01
2.334633469581604004e-02 -1.669158339500427246e-01 3.315314054489135742e-01 -8.528818935155868530e-02 -4.585929587483406067e-02 -1.740989387035369873e-01 -1.818029284477233887e-01 -2.712639272212982178e-01 -3.047357546165585518e-03 -5.269329994916915894e-02 3.179971873760223389e-02 -1.280980557203292847e-01 3.143591284751892090e-01 1.519941538572311401e-02 5.507608130574226379e-02 -1.159699484705924988e-01 3.091070242226123810e-02 5.090616643428802490e-02 3.183360397815704346e-01 -2.363904714584350586e-01 9.755519777536392212e-02 -3.625369817018508911e-02 3.597515448927879333e-02 2.928231358528137207e-01 2.342619448900222778e-01 -6.716702878475189209e-02 -3.036935329437255859e-01 3.088815808296203613e-01 1.007817238569259644e-01 1.539406925439834595e-01 -2.251725830137729645e-02 -1.989723443984985352e-01
-8.957340568304061890e-02 4.818344861268997192e-02 2.514186501502990723e-01 -5.596481636166572571e-02 3.291992247104644775e-01 2.401085942983627319e-01 -2.683286964893341064e-01 -1.463407184928655624e-02 2.846309542655944824e-01 1.711848378181457520e-01 -2.945962250232696533e-01 -1.180661004036664963e-02 -3.448355942964553833e-03 2.899300754070281982e-01 8.677001297473907471e-02 -2.048721164464950562e-01 1.298547908663749695e-02 9.795787185430526733e-02 -1.715022772550582886e-01 -2.394808232784271240e-01 6.949513405561447144e-02 -2.078209444880485535e-02 1.187564358115196228e-01 2.182313799858093262e-01 -3.084054589271545410e-02 8.737607300281524658e-02 -2.911818325519561768e-01 1.300798207521438599e-01 1.113538667559623718e-01 2.541364133358001709e-01 5.510347336530685425e-02 2.053927630186080933e-02
-1.634625494480133057e-01 5.590745434165000916e-02 4.209091961383819580e-01 -1.014813333749771118e-01 4.097541421651840210e-02 7.504076510667800903e-02 2.916830033063888550e-02 2.610572800040245056e-02 -1.854129135608673096e-01 3.795932531356811523e-01 -4.890972003340721130e-02 -5.797690525650978088e-02 1.208120435476303101e-01 3.446888923645019531e-02 2.290274947881698608e-01 1.238900944590568542e-01 1.755001768469810486e-02 2.933282777667045593e-02 3.643489629030227661e-02 3.281588852405548096e-02 2.230618745088577271e-01 2.947334051132202148e-01 -3.233268857002258301e-02 -1.751080714166164398e-02 -8.547537028789520264e-02 -1.610268205404281616e-01 -4.078437983989715576e-01 1.216226741671562195e-01 -3.522856831550598145e-01 -5.411985330283641815e-03 5.044528469443321228e-02 -1.531271934509277344e-01
4.915824532508850098e-02 1.579438596963882446e-01 4.527091979980468750e-01 -1.366414799122139812e-04 1.797107309103012085e-01 -6.860595196485519409e-02 4.075359702110290527e-01 -9.357732534408569336e-02 1.777190864086151123e-01 6.368567049503326416e-02 1.700342744588851929e-01 9.692936390638351440e-02 7.589776068925857544e-02 -6.428056210279464722e-02 2.694456875324249268e-01 -6.042658537626266479e-02 -2.572625875473022461e-01 5.844346247613430023e-03 1.053846478462219238e-01 -3.969947993755340576e-02 4.513167962431907654e-02 -1.000934690237045288e-01 -1.596127301454544067e-01 2.395222634077072144e-01 9.058408439159393311e-02 2.043949514627456665e-01 -7.309707812964916229e-03 1.976538300514221191e-01 -3.077634796500205994e-02 2.910116910934448242e-01 -2.237799204885959625e-02 -2.161318957805633545e-01
-2.235352694988250732e-01 1.861379593610763550e-01 3.921514451503753662e-01 -1.333536114543676376e-02 1.481530219316482544e-01 8.983387378975749016e-04 -8.715087920427322388e-02 -2.361585944890975952e-01 -8.683680742979049683e-02 -2.238367646932601929e-01 2.710396647453308105e-01 -1.910344064235687256e-01 -6.693285703659057617e-02 6.314439326524734497e-02 -1.512394007295370102e-02 -1.166795194149017334e-01 6.462340801954269409e-02 5.491636693477630615e-02 -3.894715383648872375e-02 1.227535530924797058e-01 -1.063417345285415649e-01 -1.305050849914550781e-01 -1.858550310134887695e-01 2.252086251974105835e-01 -2.097765356302261353e-01 1.379497796297073364e-01 -2.034581005573272705e-01 1.972731798887252808e-01 -4.094642698764801025e-01 1.912717521190643311e-01 3.382785618305206299e-02 8.984968997538089752e-03
-3.593750000000000000e-01 1.712930798530578613e-01 3.422921597957611084e-01 1.906789094209671021e-01 7.065723836421966553e-02 -1.554984599351882935e-01 2.400026172399520874e-01 -1.450564563274383545e-01 -1.061389520764350891e-01 1.246190443634986877e-01 -1.484942734241485596e-01 6.519617885351181030e-02 -3.112705983221530914e-02 7.249102741479873657e-02 1.441978514194488525e-01 -4.369805380702018738e-02 -3.225840255618095398e-02 1.838705241680145264e-01 1.343145519495010376e-01 2.597714960575103760e-01 1.520826518535614014e-01 -1.660446822643280029e-01 -1.618533283472061157e-01 1.482157409191131592e-02 -8.235882222652435303e-02 4.256305471062660217e-02 -3.724666833877563477e-01 2.579526007175445557e-01 -9.922216087579727173e-02 -1.321638841181993484e-02 2.674672305583953857e-01 -7.237033545970916748e-02
-9.929752349853515625e-02 -1.062648892402648926e-01 1.989925950765609741e-01 -4.451980814337730408e-02 3.049318194389343262e-01 1.237980648875236511e-01 9.050387144088745117e-02 -1.060432568192481995e-01 -2.120360918343067169e-02 -1.284600794315338135e-02 -2.339739352464675903e-01 7.709363102912902832e-02 -7.039926480501890182e-03 1.091366484761238098e-01 2.445435822010040283e-01 -3.184055387973785400e-01 -1.588608324527740479e-01 8.765479922294616699e-02 2.624455392360687256e-01 -1.177532076835632324e-01 -3.329238593578338623e-01 1.729236096143722534e-01 2.847183495759963989e-02 2.442776411771774292e-01 3.222713172435760498e-01 -2.113174647092819214e-01 -4.544684290885925293e-02 1.158591657876968384e-01 -6.418325752019882202e-02 -2.096684649586677551e-02 7.868234813213348389e-02 -2.888546586036682129e-01
-1.008486598730087280e-01 -1.060784012079238892e-01 1.655039638280868530e-01 -1.065512746572494507e-02 1.128170639276504517e-01 2.891560792922973633e-01 1.503151208162307739e-01 -4.053926169872283936e-01 8.497175574302673340e-02 3.285220563411712646e-01 1.445809900760650635e-01 1.350999325513839722e-01 -1.694599837064743042e-01 1.415561884641647339e-01 8.166159689426422119e-02 4.519737884402275085e-02 -2.504280209541320801e-02 -2.066973783075809479e-02 2.062090188264846802e-01 6.426785141229629517e-02 -2.241459786891937256e-01 1.141035407781600952e-01 -1.043811663985252380e-01 1.073449924588203430e-01 -8.890211582183837891e-02 1.565363258123397827e-02 -5.312449857592582703e-02 2.357352972030639648e-01 -1.179417297244071960e-01 4.887040257453918457e-01 4.686420783400535583e-02 -3.405947238206863403e-02
6.297720223665237427e-02 -1.983246020972728729e-02 2.488895952701568604e-01 1.253762245178222656e-01 3.117509186267852783e-01 6.170753762125968933e-02 -7.204466313123703003e-02 8.142565935850143433e-02 5.249741673469543457e-01 9.484410285949707031e-02 -1.004251092672348022e-01 -2.263774126768112183e-01 3.207612782716751099e-02 9.164368361234664917e-02 5.004682019352912903e-02 -1.200715303421020508e-01 -2.982076816260814667e-02 2.076447457075119019e-01 2.225280404090881348e-01 2.694179713726043701e-01 2.790894545614719391e-02 5.934572964906692505e-02 -2.628269419074058533e-02 2.108292728662490845e-01 -1.301343739032745361e-01 2.156125307083129883e-01 -6.019608303904533386e-02 1.085390672087669373e-01 -1.887935250997543335e-01 -6.513078510761260986e-02 5.631504207849502563e-02 -3.089475631713867188e-01
-3.400942087173461914e-01 1.891716867685317993e-01 4.116849601268768311e-01 2.305780500173568726e-01 1.696073561906814575e-01 1.596037298440933228e-02 9.689862281084060669e-02 -1.893507242202758789e-01 -3.992649540305137634e-02 1.571656912565231323e-01 -4.567852243781089783e-02 -2.440406382083892822e-02 -8.360705338418483734e-03 -3.838540241122245789e-02 -2.935205996036529541e-01 2.063549458980560303e-01 -9.258498251438140869e-02 8.549239486455917358e-02 -6.521388888359069824e-02 7.839407026767730713e-02 1.128534600138664246e-01 -2.421471476554870605e-02 9.849853813648223877e-02 1.842052042484283447e-01 3.731806576251983643e-01 7.449872046709060669e-02 -1.280713826417922974e-01 2.538366913795471191e-01 -3.404119983315467834e-02 2.108920812606811523e-01 -1.910581588745117188e-01 3.681987524032592773e-02
-3.156596720218658447e-01 -2.684572041034698486e-01 1.424333900213241577e-01 -2.013925164937973022e-01 2.034264802932739258e-01 2.804895937442779541e-01 8.270845562219619751e-02 8.199056237936019897e-02 2.156576067209243774e-01 2.406682074069976807e-01 8.376712352037429810e-02 -2.164971679449081421e-01 -5.223955214023590088e-02 1.025998145341873169e-01 1.959075927734375000e-01 -1.384592708200216293e-02 -1.950120478868484497e-01 3.995604440569877625e-02 1.830148696899414062e-01 1.820344030857086182e-01 1.528898328542709351e-01 -3.142873197793960571e-02 -3.657775521278381348e-01 -7.733726873993873596e-03 1.378170996904373169e-01 -6.485864520072937012e-02 -3.747255727648735046e-02 1.203807443380355835e-01 -1.551924273371696472e-02 3.015735447406768799e-01 -9.323639422655105591e-02 -1.422297656536102295e-01
-4.488391056656837463e-02 2.502416074275970459e-01 2.065562605857849121e-01 1.677454710006713867e-01 1.128201335668563843e-01 1.340981870889663696e-01 -2.796433493494987488e-02 -2.635176777839660645e-01 -3.014312125742435455e-02 -1.576005518436431885e-01 -1.521827280521392822e-02 -1.698622703552246094e-01 1.595323830842971802e-01 -8.914216607809066772e-02 1.763275563716888428e-01 1.096853613853454590e-01 -9.659804403781890869e-02 7.550534210167825222e-04 1.320505142211914062e-01 4.319751858711242676e-01 2.633130922913551331e-02 6.011946871876716614e-02 -2.065061628818511963e-01 2.861545979976654053e-01 -5.459818243980407715e-02 4.083117470145225525e-02 -1.245163455605506897e-01 3.712972998619079590e-01 -2.934895455837249756e-01 1.540361046791076660e-01 6.650216132402420044e-02 -1.332935094833374023e-01
4.227113351225852966e-02 -2.877771854400634766e-02 1.752009242773056030e-01 -5.341842770576477051e-02 -2.815163461491465569e-03 1.711188256740570068e-01 3.077063262462615967e-01 -2.494112849235534668e-01 -1.134792342782020569e-02 3.418925106525421143e-01 1.280694603919982910e-01 -2.414763718843460083e-01 9.506393969058990479e-02 4.119389504194259644e-02 2.641798555850982666e-01 -3.638664260506629944e-02 -1.638788729906082153e-01 1.172545179724693298e-01 -6.835073977708816528e-02 1.349815875291824341e-01 1.874987035989761353e-01 2.885721623897552490e-02 -5.638426169753074646e-02 1.472284346818923950e-01 -1.386792659759521484e-01 -6.263291928917169571e-03 -3.299131393432617188e-01 2.443693727254867554e-01 -8.815424889326095581e-02 -7.123081386089324951e-02 -4.225731194019317627e-01 2.218692749738693237e-02
-2.659208476543426514e-01 1.276318281888961792e-01 1.784719675779342651e-01 -1.148998960852622986e-01 -2.128040343523025513e-01 -2.886232361197471619e-02 6.325909495353698730e-02 -3.168959319591522217e-01 -1.873889379203319550e-02 2.824421226978302002e-01 -1.117064058780670166e-01 -1.811893284320831299e-01 4.348416626453399658e-02 3.378859162330627441e-01 4.154286906123161316e-02 -6.901122629642486572e-02 2.360606193542480469e-01 -5.047870799899101257e-02 2.047747969627380371e-01 1.531516760587692261e-01 -2.904668822884559631e-02 1.569215506315231323e-01 1.816618442535400391e-01 2.962333261966705322e-01 -6.061347573995590210e-02 -2.055247873067855835e-01 -2.240046113729476929e-01 2.773227989673614502e-01 -6.466113030910491943e-02 1.441246867179870605e-01 2.470025792717933655e-02 -3.118058852851390839e-02
-5.945191159844398499e-02 1.498321741819381714e-01 3.741669058799743652e-01 1.389931291341781616e-01 2.743498980998992920e-01 -1.985357329249382019e-02 1.831595413386821747e-02 1.897299289703369141e-01 -7.806823588907718658e-03 4.006842076778411865e-01 -1.115449145436286926e-01 -1.095024049282073975e-01 2.320703119039535522e-01 1.000438481569290161e-01 -2.282438278198242188e-01 -1.163083314895629883e-01 -1.119737401604652405e-01 -8.374057710170745850e-03 2.200544476509094238e-01 -6.784670054912567139e-02 3.158198297023773193e-01 9.414952993392944336e-02 -1.467719376087188721e-01 9.264515340328216553e-02 -1.898993104696273804e-01 -6.136846169829368591e-02 3.871293365955352783e-02 4.896808415651321411e-02 -2.559897899627685547e-01 1.060476452112197876e-01 -1.075524613261222839e-01 -2.274536490440368652e-01
-6.086738035082817078e-02 -9.059741348028182983e-02 1.629495471715927124e-01 9.746743738651275635e-02 6.153848767280578613e-02 1.070097740739583969e-02 8.730898797512054443e-02 -6.057471036911010742e-02 -2.791785299777984619e-01 3.881861865520477295e-01 3.136157989501953125e-02 -1.669281870126724243e-01 -2.087137550115585327e-01 6.655204296112060547e-02 -1.000213995575904846e-01 -1.670243293046951294e-01 4.213298484683036804e-02 -1.651298403739929199e-01 -9.970748424530029297e-02 1.106885373592376709e-01 1.049806103110313416e-01 -1.505716294050216675e-01 3.686966001987457275e-02 2.216220796108245850e-01 1.418433040380477905e-01 1.960701048374176025e-01 -4.242756366729736328e-01 3.536111414432525635e-01 6.567680276930332184e-03 1.951467990875244141e-01 -2.034869194030761719e-01 1.221486926078796387e-01
-6.479164119809865952e-03 1.513719838112592697e-02 2.804794907569885254e-01 1.157248169183731079e-01 8.627682924270629883e-02 1.282427459955215454e-01 1.171189770102500916e-01 -3.840679526329040527e-01 1.871084421873092651e-01 3.644347786903381348e-01 2.173970788717269897e-01 4.199141263961791992e-02 -2.541943788528442383e-01 1.182439178228378296e-01 1.704411804676055908e-01 1.054316535592079163e-01 -3.917850553989410400e-02 4.959935322403907776e-02 2.095971405506134033e-01 -2.735798479989171028e-03 -3.763127624988555908e-01 1.604706048965454102e-01 -9.094283729791641235e-02 1.293440163135528564e-01 -4.453548416495323181e-02 1.196442823857069016e-02 -1.929247379302978516e-02 1.856343746185302734e-01 -7.724269479513168335e-02 3.216641545295715332e-01 9.093487635254859924e-03 -1.310210954397916794e-02
-8.507731556892395020e-02 4.837847501039505005e-02 6.655589491128921509e-02 1.744768619537353516e-01 1.708579659461975098e-01 1.442619860172271729e-01 2.478879988193511963e-01 -3.060213327407836914e-01 -9.092751890420913696e-02 2.114393413066864014e-01 -9.099476039409637451e-02 -6.595694273710250854e-02 -1.314738839864730835e-01 1.833318918943405151e-01 8.577579259872436523e-02 7.353523373603820801e-02 -3.657864034175872803e-02 -9.957329928874969482e-02 3.063421882688999176e-02 -1.095493286848068237e-01 -1.920137554407119751e-01 1.334670186042785645e-01 -2.709872722625732422e-01 2.139792740345001221e-01 -2.063800096511840820e-01 4.533436149358749390e-02 -2.590046264231204987e-02 3.526047766208648682e-01 5.531052500009536743e-02 4.129720032215118408e-01 -1.278470456600189209e-01 -2.519669532775878906e-01
3.367267549037933350e-02 -2.746062539517879486e-02 4.078332483768463135e-01 1.146382242441177368e-01 1.539521068334579468e-01 1.581347137689590454e-01 -4.145723953843116760e-02 -1.458864957094192505e-01 1.034146174788475037e-01 2.595191597938537598e-01 -7.047333568334579468e-02 2.685894966125488281e-01 -2.689330279827117920e-01 -2.297935634851455688e-01 2.225217521190643311e-01 -3.255392313003540039e-01 5.879968777298927307e-02 1.767614856362342834e-02 2.137449681758880615e-01 1.632724553346633911e-01 -1.829282343387603760e-01 1.012665778398513794e-01 -1.674691885709762573e-01 1.025398895144462585e-01 6.235541403293609619e-02 1.813461780548095703e-01 -8.213748782873153687e-02 4.529624059796333313e-02 -5.508512258529663086e-02 2.376117557287216187e-01 -3.233140707015991211e-02 -2.159974426031112671e-01
-2.446797788143157959e-01 6.663656234741210938e-02 9.897890686988830566e-02 1.375676691532135010e-01 2.537209689617156982e-01 1.325343362987041473e-02 1.835580468177795410e-01 -3.345959484577178955e-01 -1.089761219918727875e-02 3.533023893833160400e-01 5.477075651288032532e-02 4.324927926063537598e-02 -2.857488691806793213e-01 -2.211910858750343323e-02 1.885731667280197144e-01 -9.313458949327468872e-02 1.684531718492507935e-01 1.208161413669586182e-01 3.135210573673248291e-01 -6.543786823749542236e-02 -2.855307459831237793e-01 8.168525248765945435e-02 -1.558972299098968506e-01 3.196718171238899231e-02 -6.117338314652442932e-02 1.581709384918212891e-01 -6.120034307241439819e-02 1.635806858539581299e-01 -1.587516814470291138e-01 3.030948340892791748e-01 -2.067963778972625732e-02 6.890038400888442993e-02
7.378058880567550659e-02 -8.208764344453811646e-02 2.206496745347976685e-01 1.052578762173652649e-01 1.525980532169342041e-01 1.354445666074752808e-01 3.357424437999725342e-01 -1.828492730855941772e-01 1.590326726436614990e-01 -6.755927205085754395e-02 7.709921151399612427e-02 -1.088381409645080566e-01 -8.730097673833370209e-03 -4.700196534395217896e-02 8.003333956003189087e-02 -9.064771980047225952e-02 5.599360913038253784e-03 2.053640782833099365e-01 2.220781743526458740e-01 3.070973157882690430e-01 2.708419561386108398e-01 -4.427277296781539917e-02 -1.306797415018081665e-01 3.347745835781097412e-01 3.685106933116912842e-01 7.006603479385375977e-02 -1.826264709234237671e-02 8.149988204240798950e-02 -2.282894253730773926e-01 2.509016096591949463e-01 1.396555900573730469e-01 -5.616543069481849670e-02
-5.998361110687255859e-02 -4.240703582763671875e-02 1.677450388669967651e-01 2.211671620607376099e-01 1.936084330081939697e-01 1.565243750810623169e-01 2.915857173502445221e-02 -1.782008558511734009e-01 -1.332380473613739014e-01 2.647654712200164795e-01 -1.799149066209793091e-01 -2.250516563653945923e-01 -1.980697736144065857e-02 -1.157920509576797485e-01 -8.242004364728927612e-02 -1.119465008378028870e-02 -2.043172568082809448e-01 2.558023333549499512e-01 -1.441242247819900513e-01 2.330837100744247437e-01 -1.295561790466308594e-01 -1.747291535139083862e-01 -5.899690836668014526e-02 2.444339245557785034e-01 2.385407388210296631e-01 -2.006234377622604370e-01 -1.577496677637100220e-01 1.824522912502288818e-01 4.495638422667980194e-03 4.089109003543853760e-01 9.495280683040618896e-02 8.353248983621597290e-02
-2.035076171159744263e-01 -4.999754577875137329e-02 4.191930294036865234e-01 1.866630613803863525e-01 2.366515574976801872e-03 -5.581939965486526489e-02 -6.345398724079132080e-02 -3.482150137424468994e-01 7.616387307643890381e-02 -2.567152865231037140e-02 -1.999039053916931152e-01 -1.938183307647705078e-01 1.133107542991638184e-01 5.065238475799560547e-02 1.197411417961120605e-01 -5.513401329517364502e-02 8.342477679252624512e-02 2.189052700996398926e-01 1.847321540117263794e-01 -5.586712807416915894e-02 -1.425826251506805420e-01 -1.943181306123733521e-01 -2.239145934581756592e-01 2.893424928188323975e-01 -3.062002658843994141e-01 1.046293079853057861e-01 -7.459965348243713379e-02 1.211286857724189758e-01 9.800836443901062012e-02 8.303059265017509460e-03 1.581950932741165161e-01 -2.379746139049530029e-01
-3.810162097215652466e-02 2.911510467529296875e-01 2.755863666534423828e-01 -1.764808967709541321e-02 -1.959585994482040405e-01 -6.323901563882827759e-02 -7.508830726146697998e-02 -1.291506886482238770e-01 2.649102807044982910e-01 3.616164922714233398e-01 -2.563593164086341858e-02 -2.624414563179016113e-01 -4.915404692292213440e-02 2.821918427944183350e-01 2.230605036020278931e-01 -8.618789911270141602e-02 1.238750070333480835e-01 -1.163811073638498783e-03 2.557563185691833496e-01 3.551432117819786072e-02 8.817664533853530884e-02 -3.492997959256172180e-02 -3.692265599966049194e-02 1.544955670833587646e-01 1.655785366892814636e-02 -7.403370738029479980e-02 -1.160463765263557434e-01 3.068582713603973389e-01 -5.665278295055031776e-04 3.460497856140136719e-01 -9.664434939622879028e-02 -6.612512469291687012e-02
-5.399415269494056702e-02 3.199535012245178223e-01 3.875926434993743896e-01 3.595507144927978516e-02 1.294785588979721069e-01 1.944204866886138916e-01 -2.897190153598785400e-01 5.997993983328342438e-03 1.219656318426132202e-01 2.129326313734054565e-01 6.124986335635185242e-02 -1.995983421802520752e-01 -2.130675464868545532e-01 -5.852558091282844543e-02 1.158149912953376770e-01 -2.078884094953536987e-01 -2.458185851573944092e-01 -9.490514546632766724e-02 2.230902910232543945e-01 2.933128178119659424e-01 1.698190271854400635e-01 1.007633879780769348e-01 8.032469451427459717e-02 -2.118564024567604065e-02 2.045207843184471130e-02 2.534011378884315491e-02 -2.457788884639739990e-01 8.518688380718231201e-02 -6.491772830486297607e-02 -1.975681167095899582e-03 -2.926818281412124634e-02 -2.654588818550109863e-01
1.198228634893894196e-02 -9.300991147756576538e-02 2.802732288837432861e-01 7.535335607826709747e-03 1.792090088129043579e-01 3.929467499256134033e-01 -1.458439081907272339e-01 -1.143880039453506470e-01 7.075953483581542969e-02 3.786898553371429443e-01 -1.627651751041412354e-01 -1.062966436147689819e-01 -1.663321070373058319e-02 1.258373856544494629e-01 2.140926383435726166e-02 -1.361166983842849731e-01 1.277370154857635498e-01 -1.522935330867767334e-01 3.405252397060394287e-01 9.027715027332305908e-02 -2.488114237785339355e-01 1.234063878655433655e-01 -1.734269224107265472e-02 3.483776152133941650e-01 1.133584603667259216e-01 8.991559967398643494e-03 7.126399129629135132e-02 1.403370648622512817e-01 -4.378933832049369812e-02 -8.700713515281677246e-02 2.268458008766174316e-01 -9.666036814451217651e-02
-2.018373161554336548e-01 5.354281514883041382e-03 2.181638628244400024e-01 -3.144765496253967285e-01 2.467343956232070923e-01 1.370698362588882446e-01 -1.622335314750671387e-01 -6.832267343997955322e-02 3.718678951263427734e-01 8.422357589006423950e-02 1.167263165116310120e-01 -3.779404461383819580e-01 2.789085507392883301e-01 -4.546081274747848511e-02 1.971256583929061890e-01 -2.693577855825424194e-02 -2.129177749156951904e-01 9.861610829830169678e-02 1.910913586616516113e-01 1.048282384872436523e-01 7.052878383547067642e-03 6.567005813121795654e-02 -2.311728447675704956e-01 -1.985824480652809143e-02 1.636294275522232056e-01 -5.277733318507671356e-03 -7.272695749998092651e-02 1.437845379114151001e-01 -6.769878417253494263e-02 2.474928200244903564e-01 -8.011346799321472645e-04 3.795689716935157776e-02
-6.948748230934143066e-02 -1.033793613314628601e-01 1.147085279226303101e-01 -2.497546933591365814e-02 2.504367381334304810e-02 1.175975129008293152e-01 -3.070992976427078247e-02 5.684265866875648499e-02 2.898113988339900970e-02 9.789736010134220123e-03 -3.234331607818603516e-01 -1.612766385078430176e-01 -1.238110736012458801e-01 1.385965496301651001e-01 8.763498067855834961e-02 1.224001646041870117e-01 2.818411886692047119e-01 1.777658313512802124e-01 1.681257039308547974e-01 1.472806036472320557e-01 -1.650669127702713013e-01 1.572929918766021729e-01 -3.448342978954315186e-01 2.405188679695129395e-01 -1.582326740026473999e-01 1.213180124759674072e-01 -3.044439852237701416e-01 4.651373922824859619e-01 -1.019822880625724792e-01 -8.822170086205005646e-03 9.355339407920837402e-02 7.450441271066665649e-02
-1.931627094745635986e-01 -7.557047903537750244e-02 2.963330745697021484e-01 -8.358104526996612549e-02 -1.934913918375968933e-02 -5.699604004621505737e-02 1.379245221614837646e-01 -3.129883706569671631e-01 -5.570022761821746826e-02 1.716167777776718140e-01 3.819721192121505737e-02 -1.670517772436141968e-01 5.031621549278497696e-03 2.321603298187255859e-01 -1.975094899535179138e-02 -7.728490233421325684e-02 2.642249166965484619e-01 -1.275710761547088623e-02 8.291383087635040283e-02 -1.080999076366424561e-01 -1.083572059869766235e-01 2.409889549016952515e-01 3.305512666702270508e-01 4.395681321620941162e-01 6.493129581212997437e-02 -6.007323786616325378e-02 -2.290916442871093750e-01 1.847957819700241089e-01 5.449780076742172241e-02 2.386214733123779297e-01 -4.753489419817924500e-02 4.355842992663383484e-02
-2.038452215492725372e-02 1.941491365432739258e-01 3.436741530895233154e-01 -1.078329607844352722e-01 -8.409638702869415283e-02 2.248104661703109741e-02 -8.099801093339920044e-02 -5.945826321840286255e-02 1.496142297983169556e-01 1.712650060653686523e-01 5.291217565536499023e-02 3.666866198182106018e-02 2.717632651329040527e-01 -1.769962161779403687e-02 7.855369150638580322e-02 -8.451878279447555542e-02 2.481108754873275757e-01 3.589844331145286560e-02 2.972826957702636719e-01 -4.640356823801994324e-02 -6.934460997581481934e-02 -8.897296339273452759e-02 6.552877277135848999e-02 4.199537932872772217e-01 -1.444328762590885162e-02 -1.017772555351257324e-01 -2.518961727619171143e-01 3.209748864173889160e-01 2.007812447845935822e-02 3.750274479389190674e-01 5.617238208651542664e-02 -5.592831224203109741e-02
-6.306867301464080811e-02 -1.558232456445693970e-01 2.002141475677490234e-01 -1.392925083637237549e-01 -6.817656569182872772e-03 -9.465855360031127930e-02 1.820010989904403687e-01 -1.423165500164031982e-01 2.479773573577404022e-02 2.869080901145935059e-01 7.921866327524185181e-02 -2.800283133983612061e-01 -5.500258877873420715e-02 2.754942774772644043e-01 -7.638686150312423706e-02 -4.710334539413452148e-02 1.281234920024871826e-01 -1.554210782051086426e-01 1.560514122247695923e-01 -1.610732525587081909e-01 -7.473361492156982422e-02 5.003827810287475586e-02 2.103166133165359497e-01 4.397223889827728271e-01 -8.048473298549652100e-02 -8.953220397233963013e-02 -3.541202545166015625e-01 2.554043829441070557e-01 8.420453220605850220e-02 1.623402833938598633e-01 -1.507158018648624420e-02 -1.411572098731994629e-01
[truncated: 3,264,616 more chars]
