# Supplementary material for: The Language of Innovation
Source: PLoS One. 2020 Apr 30;15(4):e0230107. doi: 10.1371/journal.pone.0230107 (PMC7194493; doi:10.1371/journal.pone.0230107)
Supplement: S22 File — (GZ) [file pone.0230107.s022.tar.gz › 2000-2004/V2Run_17_VS_4500_embeddings2000-2004ED32.txt]

1.089903190732002258e-01 -1.192765310406684875e-02 -3.722979919984936714e-03 -5.915090441703796387e-02 -3.261778652667999268e-01 2.958969175815582275e-01 3.554088771343231201e-01 2.822867631912231445e-01 2.555916011333465576e-01 -3.490798175334930420e-02 -9.992414712905883789e-02 -6.069274246692657471e-02 1.872158795595169067e-02 1.559302657842636108e-01 -1.711847782135009766e-01 1.032805442810058594e-02 -1.481052190065383911e-01 5.193006247282028198e-02 -1.969290375709533691e-01 -1.159528270363807678e-01 4.969315230846405029e-02 2.316316217184066772e-01 1.185343191027641296e-01 -3.004343807697296143e-01 1.534016728401184082e-01 9.618120640516281128e-02 -1.466580033302307129e-01 1.446213722229003906e-01 -1.114137992262840271e-01 -1.581991314888000488e-01 -1.823445111513137817e-01 2.589213550090789795e-01
9.912320971488952637e-02 -1.212437972426414490e-01 -2.121062129735946655e-01 4.534799233078956604e-02 5.120513588190078735e-02 2.758607268333435059e-01 1.002865508198738098e-01 -3.630957305431365967e-01 1.289304941892623901e-01 8.969637751579284668e-02 3.727006912231445312e-01 2.528990805149078369e-01 -4.775645956397056580e-02 1.304434835910797119e-01 -2.186600584536790848e-03 -3.887097164988517761e-02 -1.077960655093193054e-01 2.310136519372463226e-02 -1.529917120933532715e-01 1.739784777164459229e-01 3.661747090518474579e-03 2.385658919811248779e-01 4.015874564647674561e-01 -1.422874033451080322e-01 -6.001923233270645142e-02 5.938144773244857788e-02 -2.338299453258514404e-01 1.460866183042526245e-01 -8.005246520042419434e-02 -7.762462645769119263e-02 -2.332351952791213989e-01 -7.221588492393493652e-02
1.427774876356124878e-01 -1.624097465537488461e-03 -1.764323711395263672e-01 -1.026179790496826172e-01 1.973887085914611816e-01 -1.109180003404617310e-01 3.435316085815429688e-01 1.882939487695693970e-01 4.963514953851699829e-02 1.954283751547336578e-02 -4.303285479545593262e-02 2.482058107852935791e-01 3.877240419387817383e-02 1.966711878776550293e-01 -1.810448057949542999e-02 2.112095057964324951e-01 3.610710054636001587e-02 -2.487632073462009430e-02 -1.486334949731826782e-01 -8.009381592273712158e-02 1.026773527264595032e-01 2.084773033857345581e-03 2.748776972293853760e-01 6.075900048017501831e-02 1.905567497014999390e-01 3.542484641075134277e-01 -2.024426460266113281e-01 2.250328809022903442e-01 -3.499742969870567322e-02 -5.550976842641830444e-02 -3.653705716133117676e-01 2.652196586132049561e-01
-1.612599492073059082e-01 -1.084637045860290527e-01 -1.047376841306686401e-01 1.048844028264284134e-02 2.547270618379116058e-02 1.038713455200195312e-01 1.965326517820358276e-01 2.236366420984268188e-01 6.447128951549530029e-02 -2.841298282146453857e-01 9.224711358547210693e-02 1.879523247480392456e-01 2.171011865139007568e-01 2.457918412983417511e-02 -2.951205074787139893e-01 -2.655788958072662354e-01 1.548047959804534912e-01 1.123947054147720337e-01 1.922690868377685547e-01 -1.822490245103836060e-01 2.837313897907733917e-02 1.157330796122550964e-01 2.477581351995468140e-01 -2.442336231470108032e-01 -7.355108973570168018e-04 1.401544958353042603e-01 -9.284948557615280151e-02 1.924911439418792725e-01 1.211754754185676575e-01 -3.706182539463043213e-01 -2.343191206455230713e-01 -5.205719918012619019e-02
1.895081549882888794e-01 1.209105253219604492e-01 -5.573317781090736389e-02 -1.868989169597625732e-01 5.428053811192512512e-02 9.535621851682662964e-02 2.326981127262115479e-01 -4.734437167644500732e-02 9.765567630529403687e-02 9.815343469381332397e-02 5.231798067688941956e-02 -6.423643976449966431e-02 1.879789531230926514e-01 1.623907834291458130e-01 -1.421887427568435669e-01 1.145201474428176880e-01 -1.841071061789989471e-02 -1.263358294963836670e-01 -1.920290589332580566e-01 4.992479458451271057e-02 -6.698974967002868652e-02 2.530234456062316895e-01 1.160985752940177917e-01 -3.276447355747222900e-01 3.749407231807708740e-01 2.235183678567409515e-02 -1.464512348175048828e-01 6.192414090037345886e-02 2.047582119703292847e-01 -2.036335468292236328e-01 -2.833678126335144043e-01 3.832348287105560303e-01
2.755895256996154785e-01 1.966028660535812378e-01 6.086614355444908142e-02 -1.241248399019241333e-01 -1.994712799787521362e-01 1.874722093343734741e-01 2.274099141359329224e-01 2.568276412785053253e-02 -1.163282021880149841e-01 1.624168008565902710e-01 1.093455702066421509e-01 -7.297740876674652100e-02 2.020621895790100098e-01 -1.082859262824058533e-01 -6.019536871463060379e-03 9.811003506183624268e-02 2.432466894388198853e-01 -1.004148125648498535e-01 7.482665032148361206e-02 -1.725556105375289917e-01 -5.688894540071487427e-02 3.021757304668426514e-01 2.113710641860961914e-01 -2.721725702285766602e-01 1.431664228439331055e-01 2.571161389350891113e-01 -1.840599328279495239e-01 1.938297450542449951e-01 8.454982936382293701e-02 -1.909813433885574341e-01 -3.009316325187683105e-01 9.696258604526519775e-02
1.212037578225135803e-01 1.875469461083412170e-02 -2.746609151363372803e-01 -1.377750039100646973e-01 1.318436712026596069e-01 2.557514607906341553e-01 3.712902218103408813e-02 1.720458641648292542e-02 7.369383424520492554e-02 6.665116548538208008e-02 2.407864481210708618e-01 2.518835663795471191e-02 1.947785764932632446e-01 6.400121003389358521e-02 1.026417315006256104e-02 -4.680295009166002274e-03 1.513719558715820312e-01 -7.531325519084930420e-02 1.143461018800735474e-01 -3.442546352744102478e-02 6.184855941683053970e-03 1.252737194299697876e-01 3.851143121719360352e-01 -2.633928135037422180e-02 3.805366456508636475e-01 1.344503611326217651e-01 -2.359008491039276123e-01 1.699405610561370850e-01 -1.904912851750850677e-02 2.370832255110144615e-03 -2.154595404863357544e-01 4.400384426116943359e-01
1.969158649444580078e-01 -6.427131593227386475e-02 -1.180585324764251709e-01 -2.079864293336868286e-01 1.404001712799072266e-01 1.886286586523056030e-01 3.991924226284027100e-01 1.343779116868972778e-01 -1.319921463727951050e-01 6.847382336854934692e-02 1.936954110860824585e-01 6.402269937098026276e-03 2.167304605245590210e-01 -3.198205679655075073e-02 -2.199050784111022949e-01 1.378247290849685669e-01 2.452743649482727051e-01 -1.997589766979217529e-01 -9.115571528673171997e-02 -1.923129707574844360e-01 -4.477405920624732971e-02 6.568272411823272705e-02 3.229428827762603760e-01 -3.554845228791236877e-02 7.758360356092453003e-02 -5.959783121943473816e-02 -1.051831990480422974e-02 2.838720083236694336e-01 1.605885475873947144e-01 -1.392717845737934113e-02 -3.414741754531860352e-01 4.571692645549774170e-02
2.181904613971710205e-01 -1.306268665939569473e-02 -2.276094108819961548e-01 -2.410831162706017494e-03 -4.071597754955291748e-02 1.545715928077697754e-01 1.499409079551696777e-01 1.492441631853580475e-02 9.346466511487960815e-02 1.089677959680557251e-01 -2.154757231473922729e-01 7.650569081306457520e-02 7.765770703554153442e-02 6.989698857069015503e-02 1.113235205411911011e-01 3.888504952192306519e-02 7.598847895860671997e-02 8.381942659616470337e-02 -1.240881383419036865e-01 -3.288270533084869385e-02 2.067885696887969971e-01 5.674056336283683777e-02 4.767316281795501709e-01 -1.536757349967956543e-01 2.103869169950485229e-01 -1.750045865774154663e-01 -1.650586724281311035e-01 3.111684024333953857e-01 -1.851876378059387207e-01 -1.096274927258491516e-01 -2.996749281883239746e-01 3.053116798400878906e-01
2.020301073789596558e-01 1.718921028077602386e-02 -4.578734636306762695e-01 1.140146106481552124e-01 -8.272039890289306641e-02 -3.308404237031936646e-02 7.826726138591766357e-02 -3.909881412982940674e-02 1.237617731094360352e-01 -3.776587173342704773e-02 1.788148283958435059e-01 1.880491897463798523e-02 -7.346326857805252075e-02 5.631648004055023193e-02 -2.631959617137908936e-01 -8.939732797443866730e-04 2.639877200126647949e-01 2.552169561386108398e-01 -2.133045047521591187e-01 -3.590998798608779907e-02 -2.430514432489871979e-02 2.007754519581794739e-02 4.143822491168975830e-01 -1.362941712141036987e-01 1.681298613548278809e-01 2.561374902725219727e-01 -2.128099501132965088e-01 7.873037457466125488e-02 -4.495337232947349548e-02 1.522121429443359375e-01 -2.146824598312377930e-01 6.482157111167907715e-02
-5.062906444072723389e-02 2.346287816762924194e-01 -1.293687671422958374e-01 -1.534931361675262451e-01 -6.172175332903862000e-02 3.705881163477897644e-02 1.637265533208847046e-01 1.175836026668548584e-01 5.761866644024848938e-02 -1.687948554754257202e-01 6.039641425013542175e-02 -5.870898067951202393e-02 1.698124408721923828e-01 5.966710392385721207e-03 -3.107779920101165771e-01 -3.366194963455200195e-01 -1.015421301126480103e-01 5.777581781148910522e-02 -5.847296118736267090e-02 1.767040044069290161e-01 -2.588199675083160400e-01 -5.025799386203289032e-03 1.937210261821746826e-01 -2.430142909288406372e-01 2.344845049083232880e-02 8.938708901405334473e-02 -2.784894108772277832e-01 1.738550961017608643e-01 -1.537577435374259949e-02 -4.134934544563293457e-01 -2.075003683567047119e-01 1.900529414415359497e-01
-9.062919765710830688e-02 -5.594005808234214783e-02 -2.804027199745178223e-01 -6.530918180942535400e-02 -1.215089187026023865e-01 9.377598017454147339e-02 4.066476225852966309e-01 1.898808181285858154e-01 9.112547338008880615e-02 1.255328506231307983e-01 4.432978630065917969e-01 1.599942296743392944e-01 -1.717809587717056274e-03 1.563333347439765930e-02 -7.036598026752471924e-02 -1.271162554621696472e-02 -1.174206733703613281e-01 2.184293419122695923e-01 -8.896127343177795410e-02 -1.177031397819519043e-01 1.686009913682937622e-01 5.784816667437553406e-02 3.515551686286926270e-01 -2.118076533079147339e-01 1.737018078565597534e-01 9.828013181686401367e-02 -1.794165670871734619e-01 6.857607513666152954e-02 1.213602423667907715e-01 1.201523765921592712e-01 -1.689632683992385864e-01 1.064226925373077393e-01
1.787464916706085205e-01 3.698856011033058167e-02 -3.197060525417327881e-01 -4.315571486949920654e-01 -5.274898558855056763e-02 1.068258434534072876e-01 2.081581503152847290e-01 1.397874951362609863e-01 7.908822596073150635e-02 3.642030805349349976e-02 2.022178322076797485e-01 2.639661729335784912e-02 -7.113130390644073486e-02 -2.088807374238967896e-01 -4.100121557712554932e-02 2.046017646789550781e-01 9.877341985702514648e-02 -3.647889569401741028e-02 2.202727831900119781e-02 5.729357525706291199e-02 5.499503016471862793e-02 1.520118303596973419e-02 2.665688097476959229e-01 -1.100811287760734558e-01 1.892524957656860352e-01 6.830512732267379761e-02 -1.076825633645057678e-01 2.019455432891845703e-01 1.503004580736160278e-01 -1.507806181907653809e-01 -3.730986714363098145e-01 2.847549021244049072e-01
1.683187298476696014e-02 4.768910259008407593e-02 -3.018572628498077393e-01 6.724411621689796448e-03 2.303431630134582520e-01 -2.332148142158985138e-02 2.693836092948913574e-01 1.475184857845306396e-01 3.014756143093109131e-01 1.818273067474365234e-01 2.554342523217201233e-02 -1.360728442668914795e-01 7.820122689008712769e-02 -2.873444557189941406e-02 1.008408591151237488e-01 -4.972108080983161926e-02 1.843252480030059814e-01 -1.937147527933120728e-01 -8.482116274535655975e-03 -8.899835497140884399e-02 -1.822109669446945190e-01 -1.502732280641794205e-02 3.627626597881317139e-01 1.159120071679353714e-02 2.222315967082977295e-01 9.175065904855728149e-02 -2.570050656795501709e-01 1.665132790803909302e-01 1.461153943091630936e-02 -2.280035316944122314e-01 -3.531671762466430664e-01 1.499598920345306396e-01
1.063038557767868042e-01 2.362130582332611084e-01 1.195499151945114136e-01 -1.646408438682556152e-02 -7.829071581363677979e-02 -2.243660576641559601e-02 3.438005149364471436e-01 1.220552343875169754e-02 5.286239460110664368e-02 5.200104042887687683e-02 -4.784668609499931335e-02 5.560663342475891113e-02 -5.953021347522735596e-03 9.360098093748092651e-02 -2.773560285568237305e-01 -2.988309860229492188e-01 7.596411556005477905e-02 5.089372862130403519e-03 -1.954849660396575928e-01 1.597642153501510620e-01 1.243820972740650177e-02 2.521516680717468262e-01 2.253667712211608887e-01 -8.569345623254776001e-02 -5.746171809732913971e-03 1.906133145093917847e-01 -3.135443031787872314e-01 1.594028472900390625e-01 -8.205254375934600830e-02 -3.763524293899536133e-01 -3.252771198749542236e-01 4.227493330836296082e-02
2.758526802062988281e-01 1.797650940716266632e-02 -1.219534948468208313e-01 -3.896030187606811523e-01 5.789779871702194214e-02 6.657351553440093994e-02 7.200554758310317993e-02 5.642830953001976013e-02 5.175919085741043091e-02 1.291403174400329590e-01 2.534630298614501953e-01 5.341749172657728195e-03 1.404164582490921021e-01 1.319781411439180374e-02 -5.088393762707710266e-02 1.226196903735399246e-02 7.738756388425827026e-02 -3.654678538441658020e-02 -1.379896998405456543e-01 -3.216560930013656616e-02 5.768487462773919106e-04 2.138131260871887207e-01 3.205725848674774170e-01 -6.758991628885269165e-02 1.684291511774063110e-01 -6.146487221121788025e-02 -1.920385658740997314e-01 3.201164305210113525e-01 -3.329340741038322449e-02 -2.566166222095489502e-01 -3.147603869438171387e-01 3.413514792919158936e-01
1.191668808460235596e-01 -6.777989119291305542e-02 -1.806707680225372314e-01 -3.149197995662689209e-01 -1.441889405250549316e-01 1.535406559705734253e-01 2.651263773441314697e-01 2.863371744751930237e-02 6.373555213212966919e-02 3.299090638756752014e-02 9.731886535882949829e-02 1.666791364550590515e-02 2.488894462585449219e-01 1.341234799474477768e-02 -4.641263931989669800e-02 2.222069799900054932e-01 1.623547971248626709e-01 -7.575773447751998901e-02 6.662099063396453857e-02 -9.250750392675399780e-02 1.725293248891830444e-01 2.234708815813064575e-01 2.210828363895416260e-01 -1.151877492666244507e-01 2.791100442409515381e-01 1.111720576882362366e-01 -3.126218169927597046e-02 2.611697912216186523e-01 -4.184772819280624390e-02 -4.709915518760681152e-01 -1.823911964893341064e-01 4.594910517334938049e-02
-1.091480851173400879e-01 -1.788963228464126587e-01 -3.350530266761779785e-01 -1.036790832877159119e-01 1.360264569520950317e-01 3.454183042049407959e-01 1.612272672355175018e-02 -4.044797644019126892e-02 5.922594573348760605e-03 6.767089944332838058e-03 2.155901938676834106e-01 1.799049079418182373e-01 -2.174947559833526611e-01 -1.046633571386337280e-01 -2.015709877014160156e-01 8.999239653348922729e-02 -1.238126382231712341e-01 2.298340201377868652e-01 -2.114085108041763306e-01 7.825071364641189575e-02 -2.205719612538814545e-02 2.278802841901779175e-01 3.372129425406455994e-02 -2.256796360015869141e-01 1.237431764602661133e-01 4.934865608811378479e-02 -1.458236277103424072e-01 4.094163179397583008e-01 3.251372277736663818e-02 4.939892515540122986e-02 -9.614803642034530640e-02 2.541972398757934570e-01
2.257779240608215332e-01 1.714143306016921997e-01 -2.729592025279998779e-01 -4.241320788860321045e-01 1.160098910331726074e-01 3.021293282508850098e-01 1.116674691438674927e-01 -4.605332389473915100e-03 -1.352911069989204407e-02 7.023529708385467529e-02 1.952473819255828857e-02 -4.739877954125404358e-02 6.657087802886962891e-02 -1.359771192073822021e-01 -1.672752648591995239e-01 1.707666739821434021e-02 2.211367040872573853e-01 -1.957154870033264160e-01 -9.921627491712570190e-02 -1.367980390787124634e-01 4.038045555353164673e-02 -3.365193679928779602e-02 2.591988444328308105e-01 -1.336622238159179688e-01 1.210032179951667786e-01 6.185913830995559692e-02 -2.723648250102996826e-01 3.155594170093536377e-01 8.840869367122650146e-02 -1.479150503873825073e-01 -2.362960726022720337e-01 8.798745274543762207e-02
1.066577583551406860e-01 -1.042671576142311096e-01 5.273252725601196289e-02 -4.508113861083984375e-01 8.141963742673397064e-03 1.306500583887100220e-01 1.619381904602050781e-01 -5.069870874285697937e-02 7.291032373905181885e-02 1.966268271207809448e-01 -3.633547946810722351e-02 1.923218518495559692e-01 1.281134784221649170e-01 -8.036502450704574585e-02 -4.894728586077690125e-02 2.345860600471496582e-01 6.070224940776824951e-02 -1.340917497873306274e-01 9.100451320409774780e-02 -1.381330788135528564e-01 -8.879312872886657715e-02 1.514360457658767700e-01 1.962620466947555542e-01 -2.826315760612487793e-01 1.565880179405212402e-01 9.316850453615188599e-02 -2.328244745731353760e-01 1.667051315307617188e-01 8.655486255884170532e-02 -3.549832999706268311e-01 -3.063257932662963867e-01 1.498125493526458740e-01
1.696440726518630981e-01 1.754267886281013489e-02 -1.365376114845275879e-01 1.288238614797592163e-01 2.214714586734771729e-01 3.085184991359710693e-01 -1.129025667905807495e-01 1.348950415849685669e-01 -1.505202502012252808e-01 -1.624738723039627075e-01 -7.340201735496520996e-02 9.983153641223907471e-02 1.338615119457244873e-01 6.769500672817230225e-02 -4.102109745144844055e-02 1.295834034681320190e-01 -1.084379777312278748e-01 9.709803014993667603e-02 -1.184224113821983337e-01 1.530640721321105957e-01 -3.073810972273349762e-02 2.868848145008087158e-01 4.779902398586273193e-01 1.808715015649795532e-01 1.418312191963195801e-01 1.491792872548103333e-02 -1.921883672475814819e-01 5.749626085162162781e-02 6.857247650623321533e-02 -3.308326601982116699e-01 -1.617203801870346069e-01 2.261652052402496338e-01
-1.496580988168716431e-01 -1.513950526714324951e-01 4.432550072669982910e-02 -3.643173351883888245e-02 -6.604205071926116943e-02 7.169803231954574585e-02 4.309869110584259033e-01 -1.140736266970634460e-01 7.022066414356231689e-02 -1.811363361775875092e-02 2.822834253311157227e-01 4.139335826039314270e-02 -4.348981752991676331e-02 -2.001772634685039520e-03 -2.670463323593139648e-01 2.354452759027481079e-01 -7.961829751729965210e-02 1.367314159870147705e-01 -2.056191563606262207e-01 -2.345442026853561401e-01 6.097336858510971069e-02 2.040113508701324463e-01 1.992667317390441895e-01 -3.417842984199523926e-01 2.007682472467422485e-01 1.374941021203994751e-01 -2.420396357774734497e-01 1.061995625495910645e-01 -1.605769433081150055e-02 1.988158561289310455e-02 -2.710189223289489746e-01 2.144802361726760864e-02
1.478437334299087524e-01 8.376414887607097626e-03 -1.931138634681701660e-01 3.186292573809623718e-02 -2.865859307348728180e-02 1.419658511877059937e-01 1.399337500333786011e-01 1.103300452232360840e-01 -1.656134575605392456e-01 5.980161577463150024e-02 1.012265495955944061e-02 -1.346045434474945068e-01 6.636930629611015320e-03 -2.888967394828796387e-01 -1.052142977714538574e-01 3.353155404329299927e-02 -7.999126613140106201e-02 -2.160701304674148560e-01 -1.246946007013320923e-01 -2.297647297382354736e-01 1.179917249828577042e-03 4.449106752872467041e-02 2.677266895771026611e-01 7.122381776571273804e-02 1.684106588363647461e-01 2.663265764713287354e-01 -8.670581877231597900e-02 4.211903214454650879e-01 1.206675097346305847e-01 -1.900075376033782959e-02 -3.951477408409118652e-01 2.944113016128540039e-01
8.127879351377487183e-02 -7.958996295928955078e-02 1.647359877824783325e-02 -6.712134182453155518e-02 8.296777307987213135e-02 1.608447730541229248e-01 2.079513072967529297e-01 7.416568696498870850e-02 -3.285656124353408813e-02 -1.457717865705490112e-01 -9.988503903150558472e-02 5.010291188955307007e-02 3.221748769283294678e-01 1.121090725064277649e-01 -1.890663951635360718e-01 -3.706862330436706543e-01 -1.822088956832885742e-01 1.372145116329193115e-01 1.597801893949508667e-01 -1.505316607654094696e-02 3.765593841671943665e-02 4.229351878166198730e-02 2.136888206005096436e-01 -2.970049381256103516e-01 2.845802158117294312e-02 2.656070888042449951e-01 -2.693502604961395264e-01 1.462260782718658447e-01 -3.877150267362594604e-02 -3.733705282211303711e-01 -1.432638615369796753e-01 1.867086589336395264e-01
9.567007422447204590e-02 -2.113022804260253906e-01 -3.857894837856292725e-01 -1.271702051162719727e-01 3.318984806537628174e-01 1.010456234216690063e-01 1.585314869880676270e-01 1.360773593187332153e-01 -9.827496111392974854e-02 1.694430708885192871e-01 1.439030319452285767e-01 5.894362926483154297e-03 2.649982571601867676e-01 -2.133273184299468994e-01 -8.796284347772598267e-02 1.686055213212966919e-01 -1.349733173847198486e-01 -5.037740990519523621e-02 -1.189886853098869324e-01 -7.927335798740386963e-02 -4.874754697084426880e-02 -1.419013440608978271e-01 5.289698764681816101e-02 -2.639311850070953369e-01 1.271351128816604614e-01 2.878553979098796844e-02 -1.700337678194046021e-01 2.279481142759323120e-01 2.068160474300384521e-01 -1.150498017668724060e-01 -3.215687870979309082e-01 1.127784177660942078e-01
-1.214003339409828186e-01 1.161082237958908081e-01 -7.070956379175186157e-02 -1.572421342134475708e-01 -3.080948889255523682e-01 -1.069745421409606934e-02 1.425848305225372314e-01 9.571725875139236450e-02 1.401347666978836060e-02 1.377638429403305054e-02 -9.644662588834762573e-02 -3.991359844803810120e-03 4.501149058341979980e-02 3.139396309852600098e-01 -2.208938896656036377e-01 -3.403178453445434570e-01 -1.869623661041259766e-01 -2.695607207715511322e-02 -1.008297279477119446e-01 7.238294184207916260e-02 -5.241428315639495850e-02 1.766353249549865723e-01 2.874322533607482910e-01 -2.853517234325408936e-01 3.699876740574836731e-02 1.232169196009635925e-01 -2.463265657424926758e-01 1.913267225027084351e-01 3.312303498387336731e-02 -3.387034535408020020e-01 -1.573298573493957520e-01 1.978554725646972656e-01
-3.506691008806228638e-02 3.708212170749902725e-03 -3.050031661987304688e-01 -2.303070127964019775e-01 1.548008620738983154e-01 1.821584254503250122e-01 2.927470505237579346e-01 1.586253494024276733e-01 7.799354940652847290e-02 4.996639490127563477e-02 1.994087733328342438e-02 -2.192081958055496216e-01 3.043047785758972168e-01 -1.345763206481933594e-01 -1.633073538541793823e-01 1.559001505374908447e-01 1.084977984428405762e-01 -1.541161388158798218e-01 -2.371774911880493164e-01 -1.520499773323535919e-02 -8.979940414428710938e-02 6.679023616015911102e-03 -3.355806320905685425e-02 -2.965873107314109802e-02 1.623355746269226074e-01 -2.156242355704307556e-02 -2.291899919509887695e-01 2.567670345306396484e-01 7.963932305574417114e-02 -1.371945291757583618e-01 -3.702202737331390381e-01 2.373590618371963501e-01
9.677824378013610840e-02 -1.615630537271499634e-01 2.563763856887817383e-01 1.294854730367660522e-01 -6.960557401180267334e-02 3.003953993320465088e-01 1.198194995522499084e-01 4.850813746452331543e-02 2.679838836193084717e-01 -1.777973212301731110e-02 -4.999035596847534180e-02 1.373108625411987305e-01 8.845887333154678345e-02 4.404400289058685303e-02 -2.618965804576873779e-01 -2.783507704734802246e-01 6.180475279688835144e-02 1.458549499511718750e-02 7.484078407287597656e-02 -5.806121602654457092e-02 -1.941303163766860962e-02 1.261917799711227417e-01 3.388408720493316650e-01 -7.468449324369430542e-02 -1.174582391977310181e-01 2.129506617784500122e-01 -3.095426261425018311e-01 1.505315005779266357e-01 2.888149917125701904e-01 -2.856402695178985596e-01 -1.329595893621444702e-01 1.045222505927085876e-01
3.029667437076568604e-01 2.909852191805839539e-02 -2.605725824832916260e-01 -3.297692537307739258e-01 1.624830812215805054e-01 1.402806043624877930e-01 9.032805263996124268e-02 3.991186246275901794e-02 8.388444781303405762e-02 5.371588468551635742e-02 2.946137785911560059e-01 -1.085276622325181961e-02 -8.865779638290405273e-02 9.421183913946151733e-02 7.148154824972152710e-02 1.011361852288246155e-01 -2.804807387292385101e-02 -1.500447541475296021e-01 7.722093164920806885e-02 -2.009309381246566772e-01 1.973623931407928467e-01 1.052454337477684021e-01 3.519125282764434814e-01 -1.628782153129577637e-01 5.335091799497604370e-02 -2.466173470020294189e-02 -2.362775206565856934e-01 2.251757979393005371e-01 2.453736960887908936e-02 -2.172853499650955200e-01 -3.370153307914733887e-01 6.752151995897293091e-02
-1.182195320725440979e-01 1.752898842096328735e-01 -1.339270472526550293e-01 9.611986577510833740e-02 -3.955688700079917908e-02 1.932533532381057739e-01 3.313967287540435791e-01 3.661183267831802368e-02 -6.459639966487884521e-02 -1.263047903776168823e-01 -5.435054004192352295e-02 -1.254825145006179810e-01 1.678282022476196289e-01 1.168005168437957764e-01 -3.252417743206024170e-01 -3.438127636909484863e-01 -1.429266631603240967e-01 -1.399606615304946899e-01 1.114054024219512939e-01 -1.510007679462432861e-02 -3.457411751151084900e-02 1.247981935739517212e-01 3.955507278442382812e-01 -2.632839083671569824e-01 1.499510835856199265e-02 1.894857287406921387e-01 -1.773286461830139160e-01 7.286985218524932861e-02 1.572191342711448669e-02 -2.402517497539520264e-01 -2.105886489152908325e-01 5.492725968360900879e-02
-5.781755596399307251e-02 -3.670175373554229736e-02 -3.089685440063476562e-01 5.310272797942161560e-02 6.861239671707153320e-02 2.253727614879608154e-01 -3.804953070357441902e-03 -7.287560403347015381e-02 -1.090505868196487427e-01 -3.084969520568847656e-01 3.745624423027038574e-02 3.407340496778488159e-02 -7.472005486488342285e-02 -1.728979647159576416e-01 1.167762875556945801e-01 1.804702132940292358e-01 1.798056960105895996e-01 1.833819784224033356e-02 -1.807184964418411255e-01 -2.761877775192260742e-01 1.258173435926437378e-01 1.830772310495376587e-01 4.597314596176147461e-01 -1.582168340682983398e-01 -2.553515695035457611e-02 7.194193452596664429e-02 -7.216194272041320801e-02 1.067463159561157227e-01 1.374384202063083649e-02 -2.368942648172378540e-01 -2.521307170391082764e-01 2.743132114410400391e-01
2.780673205852508545e-01 -2.037150710821151733e-01 -3.292523026466369629e-01 -1.214871108531951904e-01 -6.873803585767745972e-02 1.449219882488250732e-01 1.315090209245681763e-01 5.270389467477798462e-02 -4.813804756850004196e-03 1.668678522109985352e-01 2.328921705484390259e-01 7.812219113111495972e-02 -1.021560057997703552e-01 -7.580376113764941692e-04 -3.248539194464683533e-02 3.400759398937225342e-01 -8.335915207862854004e-02 -3.148931264877319336e-01 -1.576065570116043091e-01 7.897008955478668213e-02 2.487946115434169769e-02 1.190262064337730408e-01 3.352284133434295654e-01 4.353287443518638611e-02 2.334518283605575562e-01 3.302259743213653564e-02 -2.621342837810516357e-01 1.396591365337371826e-01 3.887411952018737793e-02 -9.980037808418273926e-03 -2.486326396465301514e-01 1.529034823179244995e-01
2.647211849689483643e-01 1.116653066128492355e-02 -1.641131490468978882e-01 -2.178435623645782471e-01 -1.025323662906885147e-02 1.322832405567169189e-01 2.014374881982803345e-01 -6.592339277267456055e-02 -1.342001557350158691e-01 6.687118858098983765e-02 1.524645537137985229e-01 -6.841474771499633789e-02 -9.777007997035980225e-02 6.021746248006820679e-02 -2.057796567678451538e-01 9.883056581020355225e-02 1.167033314704895020e-01 -9.080433100461959839e-02 2.836681157350540161e-02 -2.838199399411678314e-02 -1.903519593179225922e-02 2.010156512260437012e-01 3.073094189167022705e-01 -2.567652165889739990e-01 3.689787983894348145e-01 -4.298211261630058289e-02 -1.498290449380874634e-01 4.029324054718017578e-01 3.123995102941989899e-02 -1.882836520671844482e-01 -1.904157698154449463e-01 2.389217168092727661e-01
-6.925062835216522217e-02 -2.661168575286865234e-01 -1.876547373831272125e-02 -3.702618777751922607e-01 -6.881702691316604614e-02 1.320692300796508789e-01 -2.628887072205543518e-02 1.646036058664321899e-01 1.170294806361198425e-01 -2.951206266880035400e-01 -1.166452188044786453e-02 1.696747541427612305e-01 -1.484228763729333878e-02 -1.197822317481040955e-01 -1.505056768655776978e-01 -2.149394601583480835e-01 -1.448968201875686646e-01 5.469840019941329956e-02 3.123027458786964417e-02 8.533310145139694214e-02 7.167957723140716553e-02 1.183643490076065063e-01 4.065886735916137695e-01 -1.848231852054595947e-01 -1.703324764966964722e-01 1.674605458974838257e-01 -9.197825938463211060e-02 2.997279167175292969e-01 2.302686870098114014e-01 -6.642764806747436523e-02 -1.646313220262527466e-01 1.818818449974060059e-01
5.970223993062973022e-02 -6.600393354892730713e-02 -3.026576936244964600e-01 -3.484783321619033813e-02 -6.416906253434717655e-04 1.580959111452102661e-01 1.779411137104034424e-01 -2.672680020332336426e-01 -1.658222377300262451e-01 -2.158055454492568970e-01 1.045454815030097961e-01 3.642484545707702637e-02 -2.508923709392547607e-01 6.661546649411320686e-04 -1.081008687615394592e-01 3.790740668773651123e-02 9.966959804296493530e-02 2.592293918132781982e-01 4.216228798031806946e-02 -1.719881966710090637e-02 1.339888125658035278e-01 2.580309212207794189e-01 3.477328717708587646e-01 -2.788363993167877197e-01 7.829694449901580811e-02 3.367652297019958496e-01 -2.213654816150665283e-01 -6.517221033573150635e-02 1.510919816792011261e-02 -6.719982624053955078e-02 -2.285529859364032745e-02 2.613646984100341797e-01
8.804113604128360748e-03 1.615536361932754517e-01 -1.540384292602539062e-01 -8.142488449811935425e-02 2.935636416077613831e-02 3.123606368899345398e-02 2.822195291519165039e-01 1.141219139099121094e-01 2.583684325218200684e-01 1.884310543537139893e-01 2.349310182034969330e-02 1.539675295352935791e-01 2.502123117446899414e-01 4.691175743937492371e-02 -4.651582241058349609e-02 3.869889676570892334e-02 9.895296394824981689e-02 1.311828102916479111e-02 1.134061906486749649e-02 -2.037311792373657227e-01 -4.838901758193969727e-02 2.060247063636779785e-01 2.512005567550659180e-01 -1.787191182374954224e-01 1.315148025751113892e-01 6.602154579013586044e-03 -3.727647364139556885e-01 1.173645406961441040e-01 -1.628194898366928101e-01 -2.157707512378692627e-01 -3.448860719799995422e-02 4.671361446380615234e-01
-6.859614700078964233e-02 -1.911233514547348022e-01 -2.165299803018569946e-01 4.044329002499580383e-02 4.211074486374855042e-02 1.226189732551574707e-01 1.199705526232719421e-01 4.315355420112609863e-02 2.618314623832702637e-01 1.674589067697525024e-01 6.715950369834899902e-02 2.943517267704010010e-01 -3.694403469562530518e-01 4.427852109074592590e-02 -2.071886956691741943e-01 9.126101434230804443e-02 -9.904368966817855835e-02 -1.241277009248733521e-01 -2.753795981407165527e-01 -6.890004128217697144e-02 3.390080109238624573e-02 1.954523622989654541e-01 3.236019015312194824e-01 -1.260289698839187622e-01 -2.399484440684318542e-02 1.903909891843795776e-01 -3.352020382881164551e-01 2.178967893123626709e-01 8.033975213766098022e-02 3.432038053870201111e-02 7.973423227667808533e-03 1.720959693193435669e-01
-4.647957975976169109e-04 -4.473318532109260559e-02 1.823726668953895569e-02 7.407625019550323486e-02 -7.436294853687286377e-02 1.814879328012466431e-01 1.890292465686798096e-01 1.545086950063705444e-01 2.814232558012008667e-02 -1.931586116552352905e-01 4.083978384733200073e-02 1.856188774108886719e-01 1.067820489406585693e-01 1.540602594614028931e-01 -2.407830208539962769e-01 -3.543242812156677246e-01 -1.115291789174079895e-01 1.381644308567047119e-01 1.246748119592666626e-01 -1.028369814157485962e-01 5.463811010122299194e-02 1.984388194978237152e-02 2.403047829866409302e-01 -4.004710018634796143e-01 9.747835993766784668e-02 8.287512511014938354e-02 -2.949706912040710449e-01 2.176832705736160278e-01 1.141121238470077515e-01 -2.166740894317626953e-01 -3.322198688983917236e-01 3.113634511828422546e-02
-9.352143108844757080e-02 -3.625736758112907410e-02 -1.013185530900955200e-01 1.994741335511207581e-02 8.158208802342414856e-03 3.265340924263000488e-01 1.410268396139144897e-01 2.858034521341323853e-02 1.378722041845321655e-01 -3.065911829471588135e-01 1.256383210420608521e-01 1.939707994461059570e-01 -2.850326010957360268e-03 -3.489177301526069641e-02 -8.751759678125381470e-02 -1.399125158786773682e-01 -1.064963266253471375e-01 -1.689594835042953491e-01 1.666238903999328613e-01 3.154554367065429688e-01 5.346296355128288269e-02 4.393925890326499939e-02 1.026501655578613281e-01 1.788279600441455841e-02 -1.043659448623657227e-02 3.939594924449920654e-01 -2.213400453329086304e-01 -6.017084047198295593e-02 1.414482742547988892e-01 -3.192670345306396484e-01 -3.128023147583007812e-01 2.155989855527877808e-01
1.913623660802841187e-01 8.725360780954360962e-02 -1.834867447614669800e-01 3.591843843460083008e-01 1.022744365036487579e-02 3.577847406268119812e-02 2.801376879215240479e-01 -3.332751244306564331e-02 2.266952395439147949e-01 -1.618014127016067505e-01 1.085004676133394241e-02 -6.268581748008728027e-02 3.381895273923873901e-02 -1.848678141832351685e-01 -4.028347507119178772e-02 7.890644669532775879e-02 2.692417055368423462e-02 1.445388793945312500e-01 -1.322710067033767700e-01 6.138227507472038269e-02 -8.699893951416015625e-02 2.660289704799652100e-01 3.894962072372436523e-01 -1.342373490333557129e-01 1.473438739776611328e-01 2.671246230602264404e-01 -3.076865673065185547e-01 1.139833107590675354e-01 -3.014897182583808899e-02 3.658208623528480530e-02 -3.012607395648956299e-01 5.144276097416877747e-02
1.367409676313400269e-01 1.684835553169250488e-01 -2.271784991025924683e-01 -1.002410501241683960e-01 5.329101532697677612e-02 6.070365756750106812e-02 4.827405884861946106e-02 -1.095183491706848145e-01 -8.070892095565795898e-02 -1.029791682958602905e-01 -2.696635201573371887e-02 7.740533351898193359e-02 -5.804938450455665588e-02 -1.806257814168930054e-01 -3.290452659130096436e-01 1.187448054552078247e-01 1.816876232624053955e-02 1.391241699457168579e-01 -2.787271142005920410e-01 4.083926789462566376e-03 2.901607379317283630e-02 1.941615641117095947e-01 3.167195916175842285e-01 -2.059387564659118652e-01 -9.273820370435714722e-02 4.420233368873596191e-01 -9.581085294485092163e-02 2.891837358474731445e-01 -1.768013834953308105e-01 1.096312552690505981e-01 -2.626251876354217529e-01 2.253493852913379669e-02
-4.493416845798492432e-02 -2.049529254436492920e-01 -1.791046261787414551e-01 -3.934365510940551758e-01 -2.487100362777709961e-01 1.507492065429687500e-01 2.265347093343734741e-01 7.808080315589904785e-02 -1.838285475969314575e-01 -2.664428576827049255e-02 5.076342448592185974e-02 6.185827776789665222e-02 -2.371995747089385986e-01 -5.144964903593063354e-02 8.463820070028305054e-02 -3.670520782470703125e-01 1.463292865082621574e-03 -1.830612495541572571e-02 -1.927071623504161835e-02 -7.344460487365722656e-02 -1.029834002256393433e-01 9.345600008964538574e-02 5.419899895787239075e-02 -1.713562905788421631e-01 9.568963199853897095e-02 3.065979480743408203e-01 -4.350451529026031494e-01 -3.015258722007274628e-02 3.875233978033065796e-02 -1.791922152042388916e-01 -1.218788046389818192e-02 2.376618236303329468e-02
4.049728438258171082e-02 2.163809537887573242e-02 -2.620505914092063904e-02 -5.209138244390487671e-02 -1.634705364704132080e-01 1.814792007207870483e-01 3.160724341869354248e-01 1.976155936717987061e-01 -3.455157950520515442e-02 -2.166154235601425171e-01 -1.641951617784798145e-03 1.382856070995330811e-01 1.969552040100097656e-01 1.112975180149078369e-01 -3.266267776489257812e-01 -3.978708684444427490e-01 -6.179681792855262756e-02 8.369643986225128174e-02 1.064266115427017212e-01 -6.827654689550399780e-02 1.792811006307601929e-01 3.124145790934562683e-03 2.312861680984497070e-01 -2.195406854152679443e-01 -5.942156538367271423e-02 7.777788490056991577e-02 -2.001702487468719482e-01 1.792086213827133179e-01 2.043330110609531403e-02 -2.296945750713348389e-01 -3.406683206558227539e-01 2.868391573429107666e-02
1.821693591773509979e-02 -6.821932643651962280e-02 -2.226294577121734619e-01 1.364000737667083740e-01 -1.502079665660858154e-01 2.688923478126525879e-01 7.267003506422042847e-02 2.410762012004852295e-02 -1.297004818916320801e-01 -1.443553417921066284e-01 -2.352375350892543793e-02 1.263142079114913940e-01 1.986877173185348511e-01 6.600599735975265503e-02 -7.264551520347595215e-02 2.389508932828903198e-01 1.620506942272186279e-01 -9.190607070922851562e-02 -2.908505797386169434e-01 6.004703417420387268e-02 2.929056622087955475e-02 1.705459654331207275e-01 3.579415380954742432e-01 3.667754307389259338e-02 9.945134073495864868e-02 -2.183756530284881592e-01 -2.534600496292114258e-01 5.607739463448524475e-02 1.705992221832275391e-01 -2.934176325798034668e-01 -1.539342552423477173e-01 3.457785844802856445e-01
-1.096559688448905945e-01 2.387326508760452271e-01 -2.671284675598144531e-01 -2.844990976154804230e-02 -1.027032732963562012e-02 1.601340807974338531e-02 2.441260218620300293e-01 8.565957844257354736e-02 -2.458606809377670288e-01 5.662486329674720764e-02 -1.576599106192588806e-02 -9.056209772825241089e-02 1.497451364994049072e-01 5.283508077263832092e-02 4.899656027555465698e-02 -2.207039743661880493e-01 2.977665513753890991e-02 1.753661036491394043e-01 -2.028385251760482788e-01 5.775939673185348511e-02 2.079758420586585999e-02 2.510069906711578369e-01 2.867702543735504150e-01 -2.908828258514404297e-01 -1.297220354899764061e-03 2.977209091186523438e-01 -2.147824168205261230e-01 3.491863980889320374e-02 2.122163958847522736e-02 -5.014668032526969910e-02 -2.157061696052551270e-01 3.888410627841949463e-01
1.634014248847961426e-01 4.056858364492654800e-03 -1.692054271697998047e-01 -2.709277868270874023e-01 2.132541835308074951e-01 1.978328824043273926e-01 1.041883677244186401e-01 3.061972558498382568e-01 1.778451353311538696e-01 1.559016853570938110e-01 1.752902269363403320e-01 -5.974655225872993469e-02 2.154166065156459808e-02 9.428177773952484131e-02 -1.280967611819505692e-02 1.101195290684700012e-01 1.686787605285644531e-01 -5.877176299691200256e-02 1.087560579180717468e-01 -1.248798444867134094e-01 -1.211787387728691101e-02 1.769885271787643433e-01 1.690959930419921875e-01 -2.610769271850585938e-01 1.948041319847106934e-01 4.648762568831443787e-02 -1.364915966987609863e-01 3.223363757133483887e-01 2.575264275074005127e-01 -2.007466107606887817e-01 -1.762492954730987549e-01 2.868287265300750732e-01
2.252491861581802368e-01 -1.662247031927108765e-01 -2.867002487182617188e-01 5.019576754420995712e-03 -1.027504205703735352e-01 2.305820435285568237e-01 6.810860335826873779e-02 4.302268847823143005e-02 1.820233017206192017e-01 -8.743446320295333862e-02 -2.268086746335029602e-02 -4.795809835195541382e-02 1.186482384800910950e-01 1.890323758125305176e-01 1.179649215191602707e-02 -4.965712875127792358e-02 -6.383813172578811646e-02 1.474069803953170776e-01 -1.796240657567977905e-01 -6.586094200611114502e-02 1.436772197484970093e-01 4.729046225547790527e-01 -9.623450785875320435e-02 -4.218708723783493042e-02 2.576857106760144234e-03 4.193317294120788574e-01 -2.279492765665054321e-01 2.086464911699295044e-01 -1.663327962160110474e-01 -2.172141075134277344e-01 -7.282100617885589600e-02 6.298178434371948242e-02
3.092528693377971649e-02 3.181484341621398926e-02 -2.372372001409530640e-01 -2.939736545085906982e-01 9.127341210842132568e-02 2.014448046684265137e-01 1.162481606006622314e-01 2.081220895051956177e-01 -3.180528059601783752e-02 1.943952292203903198e-01 7.664278894662857056e-02 -2.569438889622688293e-03 3.706939518451690674e-01 -1.192577928304672241e-01 -2.616478502750396729e-01 1.391469091176986694e-01 1.413367986679077148e-01 -5.709353834390640259e-02 -1.007597297430038452e-01 -1.399871408939361572e-01 -5.338874831795692444e-02 -1.585557498037815094e-02 3.112399876117706299e-01 6.430120766162872314e-02 2.334328293800354004e-01 1.313279420137405396e-01 -8.654019236564636230e-02 1.052554547786712646e-01 -4.679955542087554932e-03 -3.329600393772125244e-01 -3.223248720169067383e-01 5.723397061228752136e-02
-1.700250431895256042e-02 5.901093780994415283e-02 -2.784765958786010742e-01 -1.219364255666732788e-01 1.910619139671325684e-01 1.460252888500690460e-02 2.905053459107875824e-02 -3.422224894165992737e-02 1.631605625152587891e-01 2.944194674491882324e-01 -1.574378609657287598e-01 8.965268731117248535e-02 2.522867321968078613e-01 1.045954525470733643e-01 -4.509486630558967590e-02 -3.293329179286956787e-01 -5.792310461401939392e-02 -8.269393444061279297e-02 8.625785261392593384e-02 -1.270268112421035767e-01 7.527492940425872803e-03 2.734557986259460449e-01 2.154834121465682983e-01 -1.912180036306381226e-01 9.674180299043655396e-02 -1.457326561212539673e-01 -2.406261116266250610e-01 6.610368844121694565e-03 1.065789721906185150e-02 -1.792663931846618652e-01 -4.477264881134033203e-01 1.449641138315200806e-01
1.490646302700042725e-01 -7.170582562685012817e-02 -1.960336416959762573e-01 -1.020384654402732849e-01 -2.049878425896167755e-02 8.088565617799758911e-02 -3.642901778221130371e-02 1.391085088253021240e-01 7.885003089904785156e-02 -8.350013196468353271e-02 -7.004079408943653107e-03 -6.874562799930572510e-02 -9.768428653478622437e-02 -7.263391464948654175e-02 6.890163570642471313e-02 1.710525155067443848e-01 -3.708952665328979492e-02 -1.115599051117897034e-01 -4.155540838837623596e-02 -2.748523354530334473e-01 7.671767473220825195e-02 2.455478012561798096e-01 3.808762133121490479e-01 3.614019230008125305e-02 2.201003432273864746e-01 -1.252207010984420776e-01 -3.157778382301330566e-01 8.401507139205932617e-02 -2.938279509544372559e-02 -2.550694644451141357e-01 -3.855950832366943359e-01 3.744556307792663574e-01
1.819911897182464600e-01 -1.878084540367126465e-01 -2.500331401824951172e-01 -4.682051017880439758e-02 -5.580279231071472168e-02 3.560082986950874329e-02 1.282752007246017456e-01 1.469546407461166382e-01 8.163866400718688965e-02 -4.541849792003631592e-01 4.989976808428764343e-02 -9.697633236646652222e-02 5.651155114173889160e-02 1.754776537418365479e-01 -2.608490586280822754e-01 9.217044711112976074e-02 -2.406343370676040649e-01 3.369813412427902222e-02 -1.632259190082550049e-01 -1.348356604576110840e-01 4.269710928201675415e-02 3.957190513610839844e-01 2.491846680641174316e-01 -9.176014363765716553e-02 -8.103765547275543213e-02 7.423024624586105347e-02 -1.217926442623138428e-01 2.861639857292175293e-01 1.555388569831848145e-01 -1.284827888011932373e-01 -2.316315844655036926e-02 7.918037474155426025e-02
1.685289293527603149e-02 4.942640662193298340e-02 -1.402328442782163620e-02 -1.760595142841339111e-01 -6.898964941501617432e-02 3.629222810268402100e-01 2.043462842702865601e-01 1.872106939554214478e-01 -3.331588208675384521e-02 -2.574312388896942139e-01 6.125351414084434509e-03 1.661691665649414062e-01 1.298497468233108521e-01 3.695489838719367981e-02 -2.519496083259582520e-01 -3.409958183765411377e-01 -5.031489953398704529e-02 4.346370324492454529e-02 9.166669100522994995e-02 -1.369084119796752930e-01 1.919687688350677490e-01 -8.690763264894485474e-02 2.050221115350723267e-01 -2.922392487525939941e-01 -4.953243210911750793e-02 1.682863235473632812e-01 -2.602633237838745117e-01 1.772036701440811157e-01 1.522724330425262451e-01 -2.688289880752563477e-01 -1.760446876287460327e-01 4.284160677343606949e-03
1.654946804046630859e-02 -1.681404411792755127e-01 -2.210093140602111816e-01 -7.528177648782730103e-02 -1.850580722093582153e-01 2.958550453186035156e-01 6.177807226777076721e-02 -3.851208137348294258e-03 1.235526874661445618e-01 -3.406421244144439697e-01 6.985898315906524658e-02 -1.863235831260681152e-01 1.103032752871513367e-01 1.712528914213180542e-01 -1.936004012823104858e-01 -2.522184513509273529e-02 -2.418809831142425537e-01 -1.857492886483669281e-02 -2.974461913108825684e-01 -8.700539916753768921e-02 -1.315939612686634064e-02 2.070340514183044434e-01 2.714753448963165283e-01 -7.200091332197189331e-02 -2.421506494283676147e-02 3.802363276481628418e-01 -1.676329821348190308e-01 2.224387675523757935e-01 8.444271981716156006e-02 -3.840386122465133667e-02 5.623205751180648804e-02 1.717429757118225098e-01
2.025173604488372803e-01 -2.002465128898620605e-01 -4.237580299377441406e-01 7.080227136611938477e-02 1.126020327210426331e-01 -1.631400920450687408e-02 5.975989624857902527e-02 1.477831974625587463e-02 4.285158962011337280e-02 -3.854488953948020935e-02 1.362592875957489014e-01 2.627259492874145508e-01 1.479775309562683105e-01 -5.960767716169357300e-02 2.129848115146160126e-02 1.523795276880264282e-01 -1.941298507153987885e-02 2.648845314979553223e-01 -1.987477242946624756e-01 -1.870594173669815063e-01 -2.116113007068634033e-01 1.672083586454391479e-01 3.366572037339210510e-02 -2.519799172878265381e-01 1.913795322179794312e-01 1.854202151298522949e-01 -1.123728603124618530e-01 1.271898299455642700e-01 9.780795127153396606e-02 -4.978941008448600769e-02 -4.130560457706451416e-01 1.125254631042480469e-01
6.343324668705463409e-03 -1.842623017728328705e-02 -3.141851723194122314e-01 -3.509843051433563232e-01 2.351897805929183960e-01 -1.242248639464378357e-01 1.563667356967926025e-01 -5.855246633291244507e-02 -1.438292562961578369e-01 1.017522364854812622e-01 1.207318902015686035e-01 -1.043839529156684875e-01 -1.723340600728988647e-01 1.273446977138519287e-01 -1.253800392150878906e-01 -1.000677002593874931e-03 -9.297510981559753418e-02 4.991246853023767471e-03 -1.819389760494232178e-01 -7.477537542581558228e-02 -1.467139124870300293e-01 2.623524069786071777e-01 1.926375627517700195e-01 -1.213173568248748779e-01 2.842509448528289795e-01 1.206431835889816284e-01 -3.706987798213958740e-01 1.434579342603683472e-01 5.909077823162078857e-02 -8.967156708240509033e-02 -3.220906555652618408e-01 5.266811698675155640e-02
3.978095650672912598e-01 1.258355677127838135e-01 -1.970395594835281372e-01 1.385643408866599202e-04 9.848061949014663696e-02 3.120066411793231964e-02 2.253313362598419189e-01 3.197040557861328125e-01 5.982097238302230835e-02 9.938279539346694946e-02 3.128344416618347168e-01 -1.877185851335525513e-01 -9.234082885086536407e-03 -5.234369263052940369e-02 1.065692901611328125e-01 -2.016893029212951660e-02 -1.088856831192970276e-01 -1.109114196151494980e-02 -7.029186934232711792e-02 5.122033879160881042e-02 2.365706488490104675e-02 -1.048346459865570068e-01 2.088188976049423218e-01 -1.871024966239929199e-01 1.692623049020767212e-01 9.805114567279815674e-02 -1.995887607336044312e-01 1.934079229831695557e-01 6.860139220952987671e-02 -3.961249589920043945e-01 -2.512407898902893066e-01 1.110322102904319763e-01
2.537887990474700928e-01 -1.330473124980926514e-01 1.287614274770021439e-02 -2.308273464441299438e-01 -2.559624612331390381e-01 2.417260706424713135e-01 5.329869389533996582e-01 1.399015188217163086e-01 1.071084588766098022e-01 -2.546750381588935852e-02 5.899634212255477905e-02 -1.206354871392250061e-01 -1.040029525756835938e-01 -7.029478251934051514e-02 -5.137033015489578247e-02 -2.026695162057876587e-01 4.178407415747642517e-02 7.348690927028656006e-02 -1.770099550485610962e-01 -9.172166138887405396e-02 -7.933989912271499634e-02 3.111253976821899414e-01 -4.297604784369468689e-02 2.976847812533378601e-02 1.025791987776756287e-01 2.221024408936500549e-02 -1.426465958356857300e-01 -2.375410199165344238e-01 -9.420800209045410156e-02 1.225722953677177429e-02 -3.059973716735839844e-01 6.366137415170669556e-02
-2.307439036667346954e-02 -3.374725952744483948e-02 -3.468692302703857422e-02 -4.072995390743017197e-03 -1.104767322540283203e-01 2.308283150196075439e-01 2.044017761945724487e-01 2.462616562843322754e-01 -4.312813654541969299e-02 -2.224817425012588501e-01 3.422728553414344788e-02 2.095327675342559814e-01 -1.789437234401702881e-02 1.065973564982414246e-01 -2.592791020870208740e-01 -3.350735008716583252e-01 -6.093301624059677124e-02 2.335051894187927246e-01 2.247954010963439941e-01 -1.006864011287689209e-01 9.659560769796371460e-02 3.943759365938603878e-04 1.516130417585372925e-01 -2.174913585186004639e-01 -1.000628098845481873e-01 2.464818656444549561e-01 -1.489608585834503174e-01 2.348858118057250977e-01 7.799150049686431885e-02 -2.346261292695999146e-01 -3.624455332756042480e-01 4.926276579499244690e-02
2.527598738670349121e-01 1.265920847654342651e-01 -1.543110758066177368e-01 -3.177854418754577637e-01 1.913146525621414185e-01 1.320352256298065186e-01 1.412434726953506470e-01 1.445573121309280396e-01 2.162480726838111877e-02 1.367475837469100952e-01 2.741993069648742676e-01 1.434380710124969482e-01 -1.028774157166481018e-01 1.079647094011306763e-01 -2.010900825262069702e-01 7.004711031913757324e-02 2.603738605976104736e-01 -5.703531578183174133e-02 -1.993692964315414429e-01 1.257620938122272491e-02 9.183052927255630493e-03 7.245481759309768677e-02 1.679706573486328125e-01 -1.510475873947143555e-01 1.240938603878021240e-01 -1.110104992985725403e-01 -2.825785279273986816e-01 2.267647832632064819e-01 7.313397526741027832e-02 -1.886410117149353027e-01 -3.807042837142944336e-01 7.558037340641021729e-02
2.267483808100223541e-02 -1.043642871081829071e-02 9.869107045233249664e-03 -3.281591460108757019e-03 -2.102245390415191650e-01 2.224549204111099243e-01 2.295066416263580322e-01 1.813329011201858521e-01 -5.881227180361747742e-02 -2.428786158561706543e-01 5.512646213173866272e-02 1.963701546192169189e-01 1.001401990652084351e-01 7.147398591041564941e-02 -2.924781739711761475e-01 -2.609592974185943604e-01 -1.250102650374174118e-02 1.974130868911743164e-01 1.291766017675399780e-01 -1.063557043671607971e-01 2.030939310789108276e-01 -7.731913030147552490e-02 1.429072916507720947e-01 -3.064489364624023438e-01 -5.903426557779312134e-02 1.682345718145370483e-01 -1.356567144393920898e-01 1.533057987689971924e-01 9.725568443536758423e-02 -2.794196307659149170e-01 -3.845777809619903564e-01 9.691192954778671265e-02
2.158369123935699463e-01 -1.478795558214187622e-01 -2.218727022409439087e-01 8.754602074623107910e-02 -2.546711266040802002e-01 3.301151096820831299e-01 2.091211378574371338e-01 -2.203097492456436157e-01 -1.552852839231491089e-01 1.182790398597717285e-01 -5.151084810495376587e-02 -2.420274168252944946e-02 -1.936866641044616699e-01 1.298991590738296509e-01 8.149998635053634644e-02 -1.194072365760803223e-01 -1.443194895982742310e-01 -1.040578447282314301e-02 -3.629099130630493164e-01 -1.643868833780288696e-01 -2.269179373979568481e-02 -1.215766966342926025e-01 8.088119328022003174e-02 -5.106230080127716064e-02 1.057520657777786255e-01 -4.978738259524106979e-03 -1.958448439836502075e-01 3.825815618038177490e-01 1.121204048395156860e-01 7.658638991415500641e-03 -2.284925132989883423e-01 1.644473522901535034e-01
7.399850338697433472e-02 -2.447586953639984131e-01 -3.405662775039672852e-01 -2.630590088665485382e-02 2.104369364678859711e-02 2.216783910989761353e-01 8.610151708126068115e-04 3.613389655947685242e-02 -5.236390233039855957e-02 1.098639145493507385e-01 2.902953326702117920e-01 -6.613270193338394165e-02 -4.125117883086204529e-02 -1.084538474678993225e-01 -1.600974798202514648e-01 8.381370455026626587e-02 -2.800263166427612305e-01 4.030492156744003296e-02 -3.532037734985351562e-01 -1.325547695159912109e-01 -2.302365005016326904e-02 2.826874554157257080e-01 1.968239396810531616e-01 -1.292689889669418335e-01 1.936788707971572876e-01 1.191703081130981445e-01 -2.903071641921997070e-01 2.367018312215805054e-01 -4.500973224639892578e-02 5.027619656175374985e-03 -1.406545750796794891e-02 2.548513710498809814e-01
6.836372613906860352e-02 -1.733493525534868240e-03 -2.424552440643310547e-01 -4.329503476619720459e-01 9.682597219944000244e-02 3.063341677188873291e-01 6.937356293201446533e-02 5.659885331988334656e-02 -5.237342789769172668e-02 4.401743412017822266e-02 6.352879106998443604e-02 -1.236003488302230835e-01 3.267386555671691895e-01 9.548869729042053223e-02 -7.448361814022064209e-02 -1.176993176341056824e-02 1.500346958637237549e-01 6.386701762676239014e-02 -1.012097373604774475e-01 -1.013760492205619812e-01 -2.179359830915927887e-02 -1.326861381530761719e-01 2.574558854103088379e-01 -8.429927378892898560e-02 1.133046075701713562e-01 -2.541132271289825439e-03 3.145604161545634270e-03 3.186430633068084717e-01 1.607417762279510498e-01 -7.349378615617752075e-02 -3.875524997711181641e-01 2.406255155801773071e-01
1.365591734647750854e-01 1.093047037720680237e-01 -1.946008950471878052e-01 2.293386496603488922e-02 -6.163548678159713745e-03 2.171268016099929810e-01 3.244335055351257324e-01 -1.232022121548652649e-01 1.039340123534202576e-01 2.649279832839965820e-01 -1.289495229721069336e-01 1.478006690740585327e-02 -4.340649023652076721e-02 8.462648838758468628e-02 1.890466362237930298e-02 1.785789877176284790e-01 3.384893387556076050e-02 7.311338931322097778e-02 7.068423926830291748e-02 -1.171784400939941406e-01 -1.191257759928703308e-01 2.069224417209625244e-02 6.942761130630970001e-03 2.042979560792446136e-02 1.034617051482200623e-01 1.666813939809799194e-01 -8.949176967144012451e-02 2.968119978904724121e-01 -7.025986909866333008e-02 -3.546151518821716309e-01 -5.385204553604125977e-01 1.693301647901535034e-01
2.880556322634220123e-02 2.860444225370883942e-02 -1.234353408217430115e-01 -3.056991146877408028e-03 1.059289202094078064e-01 1.041472926735877991e-01 9.627811610698699951e-02 3.777520731091499329e-02 -1.442368626594543457e-01 -1.204968914389610291e-01 -9.782630950212478638e-02 -3.050076030194759369e-02 1.948471218347549438e-01 1.410291641950607300e-01 -2.534303069114685059e-01 -4.477515518665313721e-01 -5.231052264571189880e-02 -8.584973216056823730e-02 1.614622585475444794e-02 1.064338982105255127e-01 -1.930060982704162598e-01 2.551017142832279205e-02 2.621909081935882568e-01 -1.995437890291213989e-01 -4.507382586598396301e-02 3.165782988071441650e-01 -1.538246870040893555e-01 2.100045084953308105e-01 1.764485538005828857e-01 -3.223906755447387695e-01 -2.503487169742584229e-01 2.145558595657348633e-01
2.911645174026489258e-01 -2.396851312369108200e-03 -1.830635070800781250e-01 7.293794304132461548e-02 6.423218548297882080e-02 -2.405987353995442390e-03 2.463707625865936279e-01 1.478700041770935059e-01 6.763353198766708374e-02 -1.570930480957031250e-01 3.394553363323211670e-01 1.316786408424377441e-01 -5.617927014827728271e-02 2.165732532739639282e-02 -2.692256495356559753e-02 2.717694826424121857e-02 8.290026336908340454e-02 -1.130515486001968384e-01 -1.834871172904968262e-01 5.336350575089454651e-02 2.349590659141540527e-01 7.845600694417953491e-02 2.836643755435943604e-01 -2.682368159294128418e-01 9.731248021125793457e-03 1.339565664529800415e-01 -2.991703152656555176e-01 3.037295639514923096e-01 -3.534443974494934082e-01 -1.614670306444168091e-01 3.211731463670730591e-02 3.183873370289802551e-02
2.109806425869464874e-02 -1.237496435642242432e-01 -2.712457180023193359e-01 9.574660658836364746e-02 -2.297879382967948914e-02 -1.452281232923269272e-02 2.976246476173400879e-01 4.458341281861066818e-03 6.744137406349182129e-02 -3.101517632603645325e-02 1.431361734867095947e-01 1.897701323032379150e-01 1.443388313055038452e-01 -1.558092534542083740e-01 9.284934401512145996e-02 1.924860775470733643e-01 -6.554951518774032593e-02 8.017362654209136963e-02 -7.411882281303405762e-02 -2.317033559083938599e-01 -2.469181418418884277e-01 -2.104995027184486389e-02 3.330414295196533203e-01 -2.451059818267822266e-01 1.709545552730560303e-01 4.694365337491035461e-02 -2.415666729211807251e-01 2.295385003089904785e-01 1.863845139741897583e-01 1.526423394680023193e-01 -3.904819190502166748e-01 6.380137056112289429e-02
1.648645699024200439e-01 3.254929557442665100e-02 8.207102864980697632e-02 -1.956384479999542236e-01 -2.053016573190689087e-01 2.563414908945560455e-02 2.587208747863769531e-01 2.010863572359085083e-01 -7.907095551490783691e-02 -2.710906267166137695e-01 8.544233441352844238e-02 -6.779852509498596191e-02 1.596077084541320801e-01 1.278489828109741211e-02 -2.698946297168731689e-01 -3.397232294082641602e-01 -1.138369366526603699e-01 -2.205518186092376709e-01 -3.412036970257759094e-02 -2.699182368814945221e-02 -1.408077180385589600e-01 1.148932874202728271e-01 3.347984850406646729e-01 -1.261986792087554932e-01 -3.152741491794586182e-02 1.815941035747528076e-01 -1.801595985889434814e-01 -1.552589144557714462e-02 7.098308298736810684e-03 -3.272138535976409912e-01 -1.541279554367065430e-01 2.212639898061752319e-01
1.297200024127960205e-01 -5.164703354239463806e-02 -4.600039124488830566e-01 5.053131654858589172e-02 -3.903019800782203674e-02 1.809116899967193604e-01 7.054237276315689087e-02 3.185896202921867371e-02 9.616292268037796021e-02 -3.800695836544036865e-01 4.777240008115768433e-02 -4.464807920157909393e-03 5.248729139566421509e-02 2.417555898427963257e-01 -1.835366338491439819e-01 -4.171110317111015320e-02 -5.315244197845458984e-02 1.316760182380676270e-01 -2.937055528163909912e-01 -5.972507596015930176e-02 -2.304949797689914703e-02 2.270258665084838867e-01 2.312181051820516586e-03 -2.265029586851596832e-02 -1.962361671030521393e-02 3.784505128860473633e-01 -2.254254519939422607e-01 2.013859450817108154e-01 1.393038332462310791e-01 -4.666508361697196960e-02 -8.301316946744918823e-02 2.177950888872146606e-01
1.536269634962081909e-01 2.697406336665153503e-02 -9.303186833858489990e-02 -2.873948216438293457e-01 1.289560049772262573e-01 2.241543233394622803e-01 3.201093971729278564e-01 1.488757282495498657e-01 2.188018709421157837e-01 2.963864207267761230e-01 8.254532516002655029e-02 -1.445466428995132446e-01 -2.009783126413822174e-02 5.194622091948986053e-03 -5.655217170715332031e-02 1.893467903137207031e-01 4.231038317084312439e-02 3.858770057559013367e-02 3.993635624647140503e-02 7.643450517207384109e-03 1.246730610728263855e-01 4.764786735177040100e-02 3.265773952007293701e-01 -5.540810152888298035e-02 1.790243834257125854e-01 4.809286817908287048e-02 -2.499218136072158813e-01 3.627412021160125732e-01 -5.952362436801195145e-03 -2.353269159793853760e-01 -1.141492351889610291e-01 2.463449239730834961e-01
3.677222132682800293e-02 2.046887874603271484e-01 -1.192161962389945984e-01 -3.388372659683227539e-01 -9.712845087051391602e-02 5.259852856397628784e-02 2.884943187236785889e-01 -6.468171626329421997e-02 1.875085011124610901e-02 1.659194380044937134e-01 1.946834772825241089e-01 -7.418274879455566406e-02 1.086454689502716064e-01 1.641374528408050537e-01 -1.294990181922912598e-01 -1.303002089262008667e-01 2.790860235691070557e-01 -1.057055294513702393e-01 -2.816905081272125244e-02 -1.151722297072410583e-01 2.220423147082328796e-02 2.110672593116760254e-01 8.269064128398895264e-02 -3.159248232841491699e-01 2.247951328754425049e-01 2.534749172627925873e-02 -2.309303432703018188e-01 8.277320116758346558e-02 1.489045619964599609e-01 -2.561594843864440918e-01 -2.882688045501708984e-01 2.174418121576309204e-01
2.123945951461791992e-02 1.029372736811637878e-01 1.910894527100026608e-03 -1.091669052839279175e-01 -2.320222929120063782e-02 3.460978269577026367e-01 1.738812178373336792e-01 6.985633075237274170e-02 2.144023329019546509e-01 -2.229702770709991455e-01 -1.154639106243848801e-02 1.688911765813827515e-02 1.407604068517684937e-01 -8.050967007875442505e-03 -1.129388511180877686e-01 -3.460351526737213135e-01 -1.885915845632553101e-01 1.945488303899765015e-01 1.666297912597656250e-01 -1.496351063251495361e-01 3.893539309501647949e-02 1.819380968809127808e-01 2.023962438106536865e-01 -2.580691576004028320e-01 5.550007894635200500e-02 2.574287652969360352e-01 -2.988448739051818848e-01 1.044999510049819946e-01 2.318121343851089478e-01 -1.830935925245285034e-01 -2.140285074710845947e-01 6.868989765644073486e-02
2.852122485637664795e-01 2.593298442661762238e-02 -2.998260259628295898e-01 -1.355305779725313187e-02 6.376978941261768341e-03 -7.405143976211547852e-02 1.671442389488220215e-01 5.507640540599822998e-03 1.412642002105712891e-01 9.358641505241394043e-02 1.753496080636978149e-01 2.071559280157089233e-01 1.910005062818527222e-01 -9.527568519115447998e-02 -1.063758134841918945e-01 7.831450551748275757e-02 -9.995508193969726562e-02 1.064433977007865906e-01 5.928802862763404846e-02 -2.486172914505004883e-01 -9.080625139176845551e-03 1.376827061176300049e-01 3.017252385616302490e-01 -1.163574680685997009e-01 2.830521762371063232e-01 1.520160003565251827e-03 -2.619432508945465088e-01 2.162460833787918091e-01 1.049706712365150452e-01 -1.685413122177124023e-01 -3.907841742038726807e-01 1.764364987611770630e-01
-1.680170446634292603e-01 -7.546392083168029785e-02 -3.524406552314758301e-01 2.825919725000858307e-02 5.164879560470581055e-02 1.637289822101593018e-01 3.888652026653289795e-01 -3.635737299919128418e-02 6.141413748264312744e-02 -1.282888203859329224e-01 1.732956767082214355e-01 -7.447957247495651245e-02 9.050079435110092163e-02 2.591374516487121582e-01 1.051814034581184387e-01 -8.548182994127273560e-02 4.739755764603614807e-02 1.541621834039688110e-01 -2.592037320137023926e-01 4.452840983867645264e-02 -3.722596447914838791e-04 1.272172033786773682e-01 2.156819254159927368e-01 -1.797330528497695923e-01 3.413541615009307861e-01 8.239979296922683716e-02 1.088375039398670197e-02 4.185310378670692444e-02 -1.335520893335342407e-01 1.400383710861206055e-01 -3.436614573001861572e-01 1.964863538742065430e-01
-4.097726941108703613e-02 -2.195540666580200195e-01 -1.809863001108169556e-01 -8.319136500358581543e-02 1.713225990533828735e-01 1.968331336975097656e-01 -2.663268893957138062e-02 2.249684929847717285e-01 -1.340351402759552002e-01 9.519356489181518555e-02 4.131793975830078125e-02 7.574944943189620972e-02 1.483366824686527252e-02 4.032469913363456726e-02 2.713829651474952698e-02 5.444514378905296326e-02 -3.465494215488433838e-01 -1.394112259149551392e-01 -2.480966150760650635e-01 -3.589057624340057373e-01 -1.153749749064445496e-01 1.384483724832534790e-01 1.143188774585723877e-01 -2.719480395317077637e-01 2.014534622430801392e-01 4.376390203833580017e-02 -2.319356948137283325e-01 3.075758218765258789e-01 -1.723539680242538452e-01 1.012392342090606689e-03 -2.760817706584930420e-01 6.914275139570236206e-02
1.598325520753860474e-01 -4.792578220367431641e-01 -2.356626093387603760e-03 -7.652128487825393677e-02 -5.882840976119041443e-02 2.531013190746307373e-01 1.025894135236740112e-01 6.990270316600799561e-02 8.835298568010330200e-02 1.242067292332649231e-02 3.783222287893295288e-02 4.126541689038276672e-02 1.129530146718025208e-01 1.812064647674560547e-01 -1.517750918865203857e-01 3.118034079670906067e-02 2.255923748016357422e-01 -2.319196909666061401e-01 6.343424320220947266e-02 9.296454489231109619e-02 -3.418634533882141113e-01 1.372846513986587524e-01 1.333579421043395996e-01 -1.093759089708328247e-01 2.398732453584671021e-01 4.019653797149658203e-01 -5.485046654939651489e-02 1.670963913202285767e-01 8.462489582598209381e-03 8.643483370542526245e-02 -2.678027562797069550e-02 1.848261952400207520e-01
-1.165781393647193909e-01 -1.437517851591110229e-01 1.503387466073036194e-02 -9.770772606134414673e-02 2.120446972548961639e-02 2.436921596527099609e-01 6.678891181945800781e-02 2.919059991836547852e-01 1.871026307344436646e-01 -2.056267708539962769e-01 9.677918255329132080e-02 -2.564845047891139984e-02 1.188136264681816101e-01 -7.377912849187850952e-02 -1.479747891426086426e-01 -3.402715623378753662e-01 -1.535846292972564697e-01 1.085863634943962097e-01 2.558461725711822510e-01 -4.639402776956558228e-02 -1.084459275007247925e-01 6.994789093732833862e-02 1.497431993484497070e-01 3.605990484356880188e-02 1.703136265277862549e-01 9.598775207996368408e-02 -2.610182464122772217e-01 1.549383550882339478e-01 1.950940489768981934e-01 -3.253055810928344727e-01 -3.133207559585571289e-01 2.147885710000991821e-01
-7.532113045454025269e-02 -5.266890302300453186e-02 3.285781666636466980e-02 -2.487744018435478210e-02 3.251447575166821480e-03 2.025845497846603394e-01 1.939679384231567383e-01 6.315924227237701416e-02 -7.792172022163867950e-03 -1.979431062936782837e-01 -4.500453546643257141e-02 -1.538567524403333664e-02 6.932474672794342041e-02 -3.342963382601737976e-02 -1.711150854825973511e-01 -4.072409570217132568e-01 -3.113189525902271271e-02 9.742204099893569946e-02 1.492306143045425415e-01 -1.960894167423248291e-01 7.015369832515716553e-02 -6.629011034965515137e-02 2.628959715366363525e-01 -4.001003205776214600e-01 -8.293815702199935913e-02 1.824491173028945923e-01 -2.538383305072784424e-01 1.069405004382133484e-01 9.979020804166793823e-02 -2.881677746772766113e-01 -3.755176067352294922e-01 6.997616589069366455e-02
-2.992771938443183899e-02 -1.160371825098991394e-01 8.781811594963073730e-02 2.183024212718009949e-02 -8.627170324325561523e-02 2.747513055801391602e-01 2.156350165605545044e-01 1.572474539279937744e-01 -2.193619962781667709e-03 -2.057797908782958984e-01 1.083950027823448181e-01 2.072165459394454956e-01 1.582323908805847168e-01 4.878361150622367859e-02 -2.045576870441436768e-01 -3.979800343513488770e-01 -4.355037584900856018e-02 1.950262039899826050e-01 1.533232033252716064e-01 -1.003273949027061462e-01 -1.719450391829013824e-02 2.492496743798255920e-02 1.303490847349166870e-01 -1.858502477407455444e-01 5.494036898016929626e-02 2.917122244834899902e-01 -1.688794791698455811e-01 1.773122400045394897e-01 1.422070115804672241e-01 -9.936485439538955688e-02 -4.381955564022064209e-01 4.967834427952766418e-02
8.992104232311248779e-02 -8.746611326932907104e-02 -1.609298288822174072e-01 1.757344603538513184e-01 -9.747607260942459106e-02 5.168534815311431885e-02 2.653565704822540283e-01 7.896905299276113510e-04 -1.126529276371002197e-01 -2.496726810932159424e-01 3.636161088943481445e-01 2.434332072734832764e-01 8.242610096931457520e-02 1.135546639561653137e-01 -1.399630457162857056e-01 4.620376601815223694e-02 2.407549470663070679e-01 2.838089466094970703e-01 -2.869465649127960205e-01 -1.347614228725433350e-01 -3.656009212136268616e-02 4.012231901288032532e-02 2.543181180953979492e-01 -3.270846605300903320e-02 2.043929249048233032e-01 1.306560933589935303e-01 -2.939114272594451904e-01 1.747658699750900269e-01 -3.836952894926071167e-02 -8.109412342309951782e-02 -2.101395428180694580e-01 3.596638888120651245e-02
7.739045470952987671e-02 -1.226693093776702881e-01 8.531727641820907593e-02 3.501363098621368408e-02 -5.372550711035728455e-02 2.354630976915359497e-01 2.932425439357757568e-01 2.198817133903503418e-01 -6.575523875653743744e-03 -2.724895179271697998e-01 1.824227869510650635e-01 1.410454660654067993e-01 1.272052824497222900e-01 4.328675568103790283e-02 -2.296511828899383545e-01 -3.150058686733245850e-01 -7.343333214521408081e-02 1.400970220565795898e-01 1.669323593378067017e-01 -3.020064905285835266e-02 1.851082146167755127e-01 2.756688930094242096e-02 1.120212972164154053e-01 -2.896462380886077881e-01 -4.244789108633995056e-02 1.385633274912834167e-02 -1.405800879001617432e-01 1.235136315226554871e-01 1.461834162473678589e-01 -2.415935844182968140e-01 -4.032659232616424561e-01 1.251451969146728516e-01
-4.857023246586322784e-03 1.332472264766693115e-01 -2.546337842941284180e-01 -6.504292786121368408e-02 3.628413006663322449e-02 -4.399457201361656189e-02 3.242596983909606934e-01 9.820461273193359375e-02 8.732838183641433716e-02 1.931345462799072266e-01 9.157086908817291260e-02 1.035545989871025085e-01 2.304275929927825928e-01 1.692410744726657867e-02 -1.612433046102523804e-02 2.383058331906795502e-02 -1.564639247953891754e-02 -6.957317888736724854e-02 -2.918909490108489990e-02 -1.880197823047637939e-01 4.007066041231155396e-02 2.069684714078903198e-01 2.804384529590606689e-01 -2.701816260814666748e-01 8.911669999361038208e-02 -1.897521782666444778e-03 -3.111266195774078369e-01 2.892090976238250732e-01 8.538749814033508301e-02 -2.903540730476379395e-01 -3.483309596776962280e-02 3.978618383407592773e-01
9.083247184753417969e-02 -1.723261177539825439e-01 -2.131026685237884521e-01 -1.865318566560745239e-01 1.386600136756896973e-01 3.627712726593017578e-01 1.242980454117059708e-02 1.516872793436050415e-01 4.158628359436988831e-02 1.556614786386489868e-01 2.762325406074523926e-01 6.456141173839569092e-02 5.602390505373477936e-03 -6.382191553711891174e-03 -1.262415349483489990e-01 -4.402782022953033447e-02 -1.605185717344284058e-01 8.806933648884296417e-03 -4.364083334803581238e-02 -2.459096908569335938e-01 3.643209114670753479e-02 2.924816608428955078e-01 5.098853632807731628e-02 1.037581413984298706e-01 3.259884715080261230e-01 2.489735782146453857e-01 -1.271149963140487671e-01 3.407979384064674377e-02 -1.571670472621917725e-01 2.147107869386672974e-01 -2.451990395784378052e-01 2.802039384841918945e-01
-3.226852416992187500e-02 -1.847738474607467651e-01 -1.553363166749477386e-02 5.418758466839790344e-02 -6.156441196799278259e-02 1.933900564908981323e-01 1.660471707582473755e-01 1.580503731966018677e-01 1.028390079736709595e-01 -3.040401041507720947e-01 -1.830526627600193024e-02 1.794722676277160645e-01 2.650335133075714111e-01 5.671566724777221680e-02 -1.987987458705902100e-01 -2.676812708377838135e-01 -2.239104658365249634e-01 9.018889069557189941e-02 2.228552103042602539e-01 -2.317563593387603760e-01 -2.368650399148464203e-02 2.981600351631641388e-02 2.951656877994537354e-01 -2.025167346000671387e-01 -1.208644807338714600e-01 9.027960151433944702e-02 -1.875107735395431519e-01 5.243055149912834167e-02 1.929001510143280029e-01 -1.457690745592117310e-01 -3.528635799884796143e-01 1.132788360118865967e-01
-2.606609836220741272e-02 9.200532734394073486e-02 -1.069705560803413391e-01 -1.917750835418701172e-01 3.437408432364463806e-02 1.393266320228576660e-01 3.120156824588775635e-01 1.732361316680908203e-01 -8.260180801153182983e-02 -9.056614339351654053e-02 5.162338167428970337e-02 1.231678202748298645e-01 1.662766039371490479e-01 2.359835803508758545e-01 -3.102506995201110840e-01 -4.557462334632873535e-01 -4.062962532043457031e-02 1.760725304484367371e-02 7.312253862619400024e-02 2.065440639853477478e-02 -9.233870357275009155e-02 2.065497450530529022e-02 3.801628947257995605e-01 -2.463146001100540161e-01 -2.964303828775882721e-03 1.269801110029220581e-01 -1.312921494245529175e-01 1.017776727676391602e-01 -3.306485339999198914e-02 -2.650464177131652832e-01 -9.117949753999710083e-02 1.710338443517684937e-01
2.325618080794811249e-02 6.261044647544622421e-03 -9.165598452091217041e-02 -1.113729029893875122e-01 -3.002666868269443512e-02 9.812706708908081055e-02 2.521837353706359863e-01 1.432751268148422241e-01 -3.549870848655700684e-02 -6.195934489369392395e-02 2.850927878171205521e-03 -5.103636905550956726e-02 2.939499318599700928e-01 2.361932992935180664e-01 -3.345651030540466309e-01 -3.532626330852508545e-01 -9.589035063982009888e-02 1.522206217050552368e-01 1.839256882667541504e-01 -4.366026073694229126e-02 -9.419940412044525146e-02 6.839679181575775146e-02 2.224286943674087524e-01 -1.247610896825790405e-01 -9.765110909938812256e-02 1.775212287902832031e-01 -3.336328566074371338e-01 1.296939514577388763e-02 1.438138931989669800e-01 -3.272845447063446045e-01 -2.584220468997955322e-01 -5.937626585364341736e-02
-6.515067070722579956e-02 1.104033365845680237e-01 -8.025608956813812256e-02 -5.675133690237998962e-02 -7.063379138708114624e-02 -3.471522033214569092e-02 4.079737663269042969e-01 4.576348513364791870e-02 5.211921036243438721e-02 -3.319489359855651855e-01 -4.429810866713523865e-02 2.919160574674606323e-02 2.626577764749526978e-02 2.032479196786880493e-01 -1.163039878010749817e-01 -2.775691747665405273e-01 -1.901639252901077271e-01 -2.466810792684555054e-01 1.764335110783576965e-02 -6.232934072613716125e-02 -1.544026881456375122e-01 1.007440406829118729e-02 2.631653249263763428e-01 -2.157820314168930054e-01 -1.104618683457374573e-01 1.858473569154739380e-01 -1.425276100635528564e-01 1.342200934886932373e-01 1.278385967016220093e-01 -3.167457282543182373e-01 -3.132109940052032471e-01 1.003491133451461792e-01
1.413836479187011719e-01 -1.738202571868896484e-01 -2.823745608329772949e-01 -5.048717930912971497e-02 -1.690165251493453979e-01 1.242226883769035339e-01 -1.214793883264064789e-02 1.794207990169525146e-01 1.410354077816009521e-01 -4.237453639507293701e-01 5.513095483183860779e-02 -7.397456467151641846e-02 1.713208109140396118e-01 1.329777985811233521e-01 -2.095481306314468384e-01 -6.867182999849319458e-02 -1.988866329193115234e-01 1.424971967935562134e-01 -3.075885474681854248e-01 4.105070605874061584e-02 -8.092928910627961159e-04 2.660121619701385498e-01 1.588168889284133911e-01 -7.230640202760696411e-02 -2.470041811466217041e-02 2.562143504619598389e-01 -3.100259006023406982e-01 8.128840476274490356e-02 1.399392932653427124e-01 -1.080635190010070801e-01 -4.266747832298278809e-02 1.676907688379287720e-01
5.141668766736984253e-02 1.440445333719253540e-01 -2.715548276901245117e-01 -3.013510704040527344e-01 -7.593490928411483765e-02 1.948865950107574463e-01 1.069342344999313354e-01 -8.617030829191207886e-02 8.740936219692230225e-02 -5.075597763061523438e-02 1.308958232402801514e-01 -1.085007488727569580e-01 -1.995483189821243286e-01 2.887797653675079346e-01 -3.367578685283660889e-01 -7.427685707807540894e-02 -5.534462258219718933e-02 -1.635876856744289398e-02 -9.571871161460876465e-02 -1.507644057273864746e-01 -4.867384210228919983e-02 -8.244822174310684204e-02 2.044058740139007568e-01 2.196390628814697266e-01 -8.257801085710525513e-02 -1.178774284198880196e-03 -1.527343541383743286e-01 -6.211014464497566223e-02 -1.968418210744857788e-01 -2.844970524311065674e-01 -3.921892940998077393e-01 1.620824784040451050e-01
9.323889017105102539e-02 -6.052999570965766907e-02 7.420794665813446045e-02 -1.410656608641147614e-02 -3.209583833813667297e-02 3.111419379711151123e-01 1.528332829475402832e-01 9.301778674125671387e-02 -3.781862556934356689e-02 -2.970269322395324707e-01 5.231416225433349609e-02 2.002373486757278442e-01 1.266991347074508667e-01 8.141637593507766724e-02 -2.822870314121246338e-01 -3.265191614627838135e-01 -3.806081786751747131e-02 1.797192841768264771e-01 1.789199858903884888e-01 -1.406658142805099487e-01 -1.445954944938421249e-02 1.373198628425598145e-01 2.143541276454925537e-01 -2.603202760219573975e-01 -9.243261069059371948e-03 9.982328116893768311e-02 -1.372757852077484131e-01 2.129160612821578979e-01 1.616272144019603729e-02 -2.917889058589935303e-01 -3.625346124172210693e-01 3.506779298186302185e-02
3.779722005128860474e-02 -4.990611597895622253e-02 -1.657644808292388916e-01 5.906072258949279785e-02 -8.354088664054870605e-02 1.421689391136169434e-01 1.308512836694717407e-01 -1.504173576831817627e-01 1.583229154348373413e-01 -5.920866876840591431e-02 9.929413348436355591e-02 1.555914580821990967e-01 6.585650891065597534e-02 7.860630750656127930e-02 -7.100901007652282715e-02 6.690985988825559616e-03 4.750337451696395874e-02 4.669875800609588623e-01 -9.238886833190917969e-02 -2.824123203754425049e-01 -1.536840647459030151e-01 1.543416380882263184e-01 2.607952654361724854e-01 -2.165961563587188721e-01 3.486193716526031494e-01 1.100325137376785278e-01 -2.859039008617401123e-01 2.711774706840515137e-01 -1.112884357571601868e-01 -7.672004401683807373e-02 -2.043161839246749878e-01 1.254478702321648598e-03
1.411512941122055054e-01 3.081032820045948029e-02 -2.434641569852828979e-01 6.471766158938407898e-03 1.502549648284912109e-01 2.131995111703872681e-01 4.598325490951538086e-02 7.942659407854080200e-02 1.133634001016616821e-01 2.035921216011047363e-01 -2.814153730869293213e-01 3.245407044887542725e-01 -1.597321927547454834e-01 -1.238177120685577393e-01 -1.808744072914123535e-01 -3.005837798118591309e-01 -7.149258628487586975e-03 7.467020303010940552e-02 1.950991004705429077e-01 -1.512341052293777466e-01 -1.495666652917861938e-01 1.033368036150932312e-01 1.360883712768554688e-01 -2.615422010421752930e-01 -1.353132426738739014e-01 1.986135542392730713e-01 -2.081078588962554932e-01 1.044434234499931335e-01 2.129571139812469482e-01 -6.958140432834625244e-02 -1.912264078855514526e-01 2.352738231420516968e-01
-3.595981374382972717e-02 -1.243425458669662476e-01 -9.768822789192199707e-02 -1.093130782246589661e-01 -2.610352635383605957e-02 1.962847560644149780e-01 9.679287672042846680e-02 1.013842597603797913e-01 8.081841468811035156e-02 2.235021591186523438e-01 1.627053469419479370e-01 -1.309098303318023682e-01 7.597099989652633667e-02 1.983254682272672653e-03 -3.988384455442428589e-02 3.255036175251007080e-01 3.420487511903047562e-03 -1.311874240636825562e-01 -3.492816388607025146e-01 -2.007510811090469360e-01 2.036739885807037354e-01 2.573371231555938721e-01 1.109773442149162292e-01 -2.452106922864913940e-01 1.342873126268386841e-01 2.016904950141906738e-01 -2.368887811899185181e-01 1.839968562126159668e-01 1.298749893903732300e-01 -2.190927118062973022e-01 -1.974448114633560181e-01 2.779848575592041016e-01
7.522294763475656509e-03 -1.029576547443866730e-02 4.760560393333435059e-02 -2.779264748096466064e-02 -1.746719181537628174e-01 2.114673405885696411e-01 2.970679700374603271e-01 1.794888228178024292e-01 3.388836234807968140e-02 -1.843918561935424805e-01 6.754546612501144409e-02 8.277891576290130615e-02 2.333415299654006958e-01 6.437774002552032471e-02 -2.669914066791534424e-01 -3.604513406753540039e-01 -2.226329408586025238e-02 7.953894138336181641e-02 1.619128584861755371e-01 -1.485507190227508545e-01 6.452363450080156326e-03 -3.063589893281459808e-02 3.056337535381317139e-01 -2.651963531970977783e-01 -2.033376804320141673e-04 2.563155591487884521e-01 -1.505511254072189331e-01 2.426117509603500366e-01 5.575257539749145508e-02 -1.857166439294815063e-01 -2.864314615726470947e-01 8.970122039318084717e-02
2.184344530105590820e-01 2.882817387580871582e-02 -2.685872912406921387e-01 -5.158310383558273315e-02 -1.577153205871582031e-01 4.968957602977752686e-01 3.262101113796234131e-01 -5.214252322912216187e-02 -2.246528416872024536e-01 6.283621490001678467e-02 -1.316970735788345337e-01 2.326131425797939301e-02 -2.857656478881835938e-01 -2.202507806941866875e-03 -1.189476326107978821e-01 -1.244168654084205627e-01 -2.121038734912872314e-02 9.709867089986801147e-02 -3.667403459548950195e-01 -3.659520298242568970e-02 -5.614034831523895264e-02 8.880680054426193237e-02 5.049457401037216187e-02 1.165365055203437805e-01 1.367637068033218384e-01 1.134178042411804199e-01 -1.599611192941665649e-01 2.364920377731323242e-01 -8.282727003097534180e-02 -1.258666068315505981e-01 -2.370318956673145294e-02 5.397655814886093140e-02
1.587147265672683716e-01 -9.738034009933471680e-02 -3.240513205528259277e-01 -2.484483122825622559e-01 9.394519031047821045e-03 3.403646349906921387e-01 2.378815114498138428e-01 -3.647691011428833008e-02 3.225451707839965820e-02 2.024574577808380127e-01 -7.009580731391906738e-02 -4.640822857618331909e-02 3.362705409526824951e-01 -7.755336165428161621e-02 -9.783939272165298462e-02 1.655715405941009521e-01 1.338241547346115112e-01 -1.937229633331298828e-01 -1.966692805290222168e-01 -4.413628578186035156e-02 -2.676389552652835846e-02 -3.234706073999404907e-02 1.915430277585983276e-01 1.007165014743804932e-01 9.619694948196411133e-02 4.436242580413818359e-02 -6.238829344511032104e-02 2.522578537464141846e-01 8.796514570713043213e-02 -1.544445157051086426e-01 -3.700318932533264160e-01 1.662485003471374512e-01
1.966650038957595825e-01 -2.231376916170120239e-01 -3.505027294158935547e-02 2.307238578796386719e-01 -2.022052928805351257e-02 1.712185442447662354e-01 1.016602441668510437e-01 -1.331071462482213974e-02 1.770734041929244995e-01 -1.432690471410751343e-01 2.416750229895114899e-02 -9.949234127998352051e-02 -1.677906811237335205e-01 -7.735383510589599609e-02 5.921214073896408081e-02 1.041034907102584839e-01 1.498128473758697510e-01 3.065794110298156738e-01 -1.065774783492088318e-01 7.307492196559906006e-02 1.904928982257843018e-01 5.684094503521919250e-02 2.178711891174316406e-01 -9.198784828186035156e-02 2.695857547223567963e-02 1.397917568683624268e-01 -2.818157076835632324e-01 2.777306437492370605e-01 1.307928413152694702e-01 -1.989470869302749634e-01 -2.678349316120147705e-01 4.149244725704193115e-01
2.398650534451007843e-02 -1.154723241925239563e-01 -2.125254720449447632e-01 -2.599559426307678223e-01 8.823928982019424438e-02 3.225674927234649658e-01 1.304207593202590942e-01 -4.279435425996780396e-02 8.715450018644332886e-02 1.460071057081222534e-01 -4.470492899417877197e-02 -1.309211999177932739e-01 2.583791315555572510e-01 -1.924949139356613159e-01 -1.737616956233978271e-01 1.291796863079071045e-01 2.928815186023712158e-01 -7.505985349416732788e-02 -1.684180833399295807e-02 -1.124128177762031555e-01 -1.463102549314498901e-01 -2.074101194739341736e-02 1.668448895215988159e-01 -8.665530383586883545e-02 8.849652111530303955e-02 3.397421096451580524e-04 -3.298134729266166687e-02 3.674880564212799072e-01 -3.251197561621665955e-02 -2.305325567722320557e-01 -4.186620414257049561e-01 9.464705735445022583e-02
5.349148809909820557e-02 -2.045618593692779541e-01 9.277059696614742279e-03 -1.641322374343872070e-01 -3.015823103487491608e-02 2.300552576780319214e-01 1.608953326940536499e-01 1.360605210065841675e-01 3.220341205596923828e-01 -4.701713323593139648e-01 -1.134681031107902527e-01 1.665873676538467407e-01 3.434405848383903503e-02 3.285281732678413391e-02 -1.604071445763111115e-02 -2.466630637645721436e-01 4.552569240331649780e-02 2.392111718654632568e-02 2.194787114858627319e-01 7.828077673912048340e-02 -5.501466989517211914e-02 9.497484564781188965e-02 3.159346878528594971e-01 -9.877380728721618652e-02 -6.290483474731445312e-02 4.013858735561370850e-02 -3.451986312866210938e-01 1.183057650923728943e-01 4.280923679471015930e-02 1.570619642734527588e-02 -2.595062851905822754e-01 1.207057163119316101e-01
2.871072590351104736e-01 -1.626385301351547241e-01 1.005902886390686035e-02 -1.001344099640846252e-01 4.600780829787254333e-02 2.304407954216003418e-01 1.901526451110839844e-01 6.419812142848968506e-02 -2.272067219018936157e-02 1.389143057167530060e-02 -2.588481307029724121e-01 1.149063706398010254e-01 -1.327748447656631470e-01 1.823092401027679443e-01 1.212270483374595642e-01 4.937738925218582153e-02 -1.881550103425979614e-01 1.494480818510055542e-01 -4.020809829235076904e-01 -2.755462229251861572e-01 -1.912358999252319336e-01 6.082053855061531067e-02 6.398277729749679565e-02 -1.097263991832733154e-01 8.609055727720260620e-02 1.919774152338504791e-02 -3.158047497272491455e-01 1.525571793317794800e-01 2.508776187896728516e-01 -2.553665935993194580e-01 -1.595057696104049683e-01 -2.144429273903369904e-02
-1.804136298596858978e-02 -8.981858938932418823e-02 3.903376311063766479e-02 -1.019030436873435974e-01 9.512615203857421875e-02 1.495189070701599121e-01 2.692174315452575684e-01 1.581583619117736816e-01 2.681037187576293945e-01 -8.309289067983627319e-02 6.101407343521714211e-04 1.269892454147338867e-01 1.244312338531017303e-02 -3.794461116194725037e-02 -3.003638386726379395e-01 -4.573501646518707275e-01 -1.745524108409881592e-01 -1.066429689526557922e-01 2.005285471677780151e-01 -1.575753390789031982e-01 -5.777708068490028381e-02 1.260658502578735352e-01 3.604845702648162842e-02 -2.501523494720458984e-01 -3.460515290498733521e-02 2.115167975425720215e-01 -2.751548588275909424e-01 1.388342678546905518e-01 7.574747782200574875e-03 -3.079119622707366943e-01 -1.406988054513931274e-01 9.661553800106048584e-02
2.335352599620819092e-01 1.188112944364547729e-01 -2.143133580684661865e-01 -2.730764150619506836e-01 2.637683413922786713e-02 5.061227083206176758e-02 2.133376449346542358e-01 2.971992455422878265e-02 7.838201522827148438e-02 2.078136950731277466e-01 3.753039538860321045e-01 -3.453946113586425781e-02 -2.816424146294593811e-02 1.197225302457809448e-01 -1.615936458110809326e-01 7.941561192274093628e-02 2.027571350336074829e-01 -2.225590497255325317e-02 1.451848894357681274e-01 -9.367620199918746948e-02 -5.802233517169952393e-02 4.993071779608726501e-02 1.603590250015258789e-01 -9.327703714370727539e-02 7.977082394063472748e-03 -2.150803775293752551e-04 -3.529553711414337158e-01 3.236725926399230957e-01 1.820184886455535889e-01 -1.964510828256607056e-01 -2.251548022031784058e-01 2.423012852668762207e-01
1.256014406681060791e-01 -2.460165321826934814e-01 -1.273013800382614136e-01 -7.740215212106704712e-02 1.571866571903228760e-01 1.373153328895568848e-01 1.845029592514038086e-01 6.601668894290924072e-02 -8.316463977098464966e-02 -3.926200792193412781e-02 3.237691894173622131e-02 1.000035777688026428e-01 -6.423635035753250122e-02 2.204376161098480225e-01 -2.026348114013671875e-01 6.452669203281402588e-02 -3.173624351620674133e-02 4.937792122364044189e-01 -3.082090318202972412e-01 2.283546626567840576e-01 -2.634814940392971039e-03 2.500976324081420898e-01 1.459232866764068604e-01 -1.451787352561950684e-01 -1.867808029055595398e-02 1.737098991870880127e-01 -1.897618919610977173e-01 -1.862253397703170776e-01 -4.484849795699119568e-02 -1.283074617385864258e-01 -2.843647897243499756e-01 -6.818582117557525635e-02
6.684657186269760132e-02 2.508478984236717224e-02 -1.476498041301965714e-02 -3.484112769365310669e-02 -1.550168395042419434e-01 1.430011093616485596e-01 9.223247319459915161e-02 4.531512856483459473e-01 1.469296365976333618e-01 8.433916606009006500e-03 2.350190281867980957e-02 -4.791831225156784058e-02 -1.386368870735168457e-01 6.959663331508636475e-02 9.612370282411575317e-03 1.309691816568374634e-01 -3.443372994661331177e-02 -7.884714752435684204e-02 -1.550043672323226929e-01 -5.042420700192451477e-02 8.010789752006530762e-02 3.256316781044006348e-01 -1.259209066629409790e-01 -1.216266006231307983e-01 -1.225305348634719849e-01 3.118020594120025635e-01 -4.166307747364044189e-01 -2.127898111939430237e-02 1.141199842095375061e-01 1.489622984081506729e-02 -4.265744686126708984e-01 1.037680357694625854e-01
-4.596760123968124390e-02 3.063654601573944092e-01 -3.961350321769714355e-01 1.054550427943468094e-02 6.486182566732168198e-03 -7.823075354099273682e-02 2.064107358455657959e-01 1.413764506578445435e-01 1.979056000709533691e-01 2.067543268203735352e-01 3.484308719635009766e-02 -3.476700559258460999e-02 9.773631393909454346e-02 1.606785356998443604e-01 -1.807887405157089233e-01 1.543280035257339478e-01 -5.752913653850555420e-02 7.917609810829162598e-02 -1.306931227445602417e-01 -4.327334929257631302e-03 -3.430636599659919739e-02 3.899636566638946533e-01 2.035027891397476196e-01 -3.074374496936798096e-01 -1.518987864255905151e-01 3.182294219732284546e-02 -1.662911772727966309e-01 3.278765454888343811e-02 -5.791867151856422424e-02 -1.234691888093948364e-01 -2.455357611179351807e-01 2.333909869194030762e-01
-8.439423143863677979e-02 2.675792574882507324e-01 -2.242360711097717285e-01 -9.254789352416992188e-02 3.510528057813644409e-02 3.804926946759223938e-02 2.470524311065673828e-01 4.464328289031982422e-02 2.507421672344207764e-01 2.751657664775848389e-01 2.032255195081233978e-02 -1.905336976051330566e-02 2.246243953704833984e-01 5.708366259932518005e-02 -8.192661404609680176e-02 8.429494500160217285e-02 5.801480263471603394e-02 1.194750666618347168e-01 -2.063308842480182648e-03 -1.768935769796371460e-01 3.549474850296974182e-02 6.030727550387382507e-02 4.005652666091918945e-01 -3.293097317218780518e-01 -4.396101459860801697e-02 1.011317223310470581e-01 -2.942765355110168457e-01 1.118746995925903320e-01 9.532420337200164795e-02 -1.724147647619247437e-01 -1.544996947050094604e-01 3.051877021789550781e-01
2.099914252758026123e-01 1.133094131946563721e-01 1.260907389223575592e-02 2.393819391727447510e-01 9.374045580625534058e-02 1.881378591060638428e-01 2.330209761857986450e-01 1.120710000395774841e-01 2.162382006645202637e-01 -1.589240729808807373e-01 2.744942605495452881e-01 -1.405612379312515259e-01 -2.752248197793960571e-02 1.122755408287048340e-01 1.220793873071670532e-01 -5.028605833649635315e-02 5.999486520886421204e-02 -4.818545281887054443e-02 -2.052110284566879272e-01 1.989766396582126617e-02 -6.052803248167037964e-02 1.151651814579963684e-01 1.349306851625442505e-01 -4.533410668373107910e-01 3.879886120557785034e-02 -1.136529296636581421e-01 -3.188075721263885498e-01 3.613078892230987549e-01 -1.127874702215194702e-01 -4.293927177786827087e-02 -9.479051828384399414e-02 1.319486200809478760e-01
3.980805352330207825e-02 8.260262757539749146e-02 -4.016503393650054932e-01 6.637270748615264893e-02 2.357384189963340759e-02 7.216171920299530029e-02 1.516455858945846558e-01 -7.359311729669570923e-02 -9.609076380729675293e-02 2.022499442100524902e-01 -1.376753896474838257e-01 -2.892930507659912109e-01 1.125708222389221191e-01 -4.886979609727859497e-02 -1.761396527290344238e-01 2.104297727346420288e-01 -3.108628988265991211e-01 6.386513262987136841e-02 1.589188128709793091e-01 -1.365735232830047607e-01 -2.530685663223266602e-01 2.625849843025207520e-01 1.988246589899063110e-01 -3.494105115532875061e-02 -1.203401666134595871e-02 9.904803335666656494e-02 -4.527643695473670959e-02 2.217899262905120850e-01 -1.021887585520744324e-01 -3.000773787498474121e-01 -1.618593782186508179e-01 2.056369781494140625e-01
-8.271752297878265381e-02 1.127729862928390503e-01 -1.281922906637191772e-01 -5.395115539431571960e-02 -3.781081363558769226e-02 -5.639183148741722107e-02 3.397601842880249023e-01 -8.886196650564670563e-03 -1.656194180250167847e-01 1.582042872905731201e-01 4.140923917293548584e-02 -1.097756773233413696e-01 1.785511672496795654e-01 1.770120859146118164e-01 -1.630224287509918213e-01 -3.086342811584472656e-01 -7.678490877151489258e-02 6.191399320960044861e-02 -3.346377015113830566e-01 -1.833703666925430298e-01 -2.269608825445175171e-01 2.670892775058746338e-01 3.616795316338539124e-02 -2.022623866796493530e-01 5.458139255642890930e-02 5.460640415549278259e-03 -3.534958362579345703e-01 -6.322839763015508652e-03 6.005743145942687988e-02 -2.290897071361541748e-01 -2.679547965526580811e-01 1.157671585679054260e-01
3.859442844986915588e-02 1.226455196738243103e-01 -3.674908354878425598e-02 -1.402424722909927368e-01 -1.617116779088973999e-01 -9.790079295635223389e-02 3.178263306617736816e-01 5.594881623983383179e-02 -1.682308465242385864e-01 -1.491110026836395264e-01 -2.582258358597755432e-02 -7.319641299545764923e-03 8.779181540012359619e-02 4.896334931254386902e-02 -3.314394056797027588e-01 -2.110818773508071899e-01 -2.774982154369354248e-01 9.113501012325286865e-02 -1.405609101057052612e-01 3.547399863600730896e-02 -5.708570778369903564e-02 1.231104787439107895e-02 2.376230061054229736e-01 -2.283010929822921753e-01 -1.046772301197052002e-01 2.808642685413360596e-01 -1.507358103990554810e-01 2.156258225440979004e-01 1.030971407890319824e-01 -4.013970196247100830e-01 -2.213192731142044067e-01 9.322557598352432251e-02
-2.377969026565551758e-02 1.516541689634323120e-01 -3.251890093088150024e-02 2.018869668245315552e-02 -1.449000239372253418e-01 1.251984983682632446e-01 4.219981431961059570e-01 2.341318130493164062e-01 6.208306923508644104e-02 -1.908747702836990356e-01 -4.506385698914527893e-02 -1.337558776140213013e-01 1.922213584184646606e-01 2.634373903274536133e-01 -2.070272862911224365e-01 -3.174187541007995605e-01 -8.149802684783935547e-02 5.986373871564865112e-02 5.020303279161453247e-02 -3.048595786094665527e-02 -9.062446653842926025e-02 7.133544236421585083e-02 1.867617219686508179e-01 -1.614738255739212036e-01 -2.131464891135692596e-02 2.130241543054580688e-01 -1.921348571777343750e-01 1.174308359622955322e-01 1.576454751193523407e-02 -3.701487183570861816e-01 -1.536882221698760986e-01 2.233357876539230347e-01
1.558851301670074463e-01 2.205630019307136536e-02 -4.509236812591552734e-01 -5.412930157035589218e-03 3.036296367645263672e-01 -3.803914040327072144e-02 2.641569375991821289e-01 6.536417454481124878e-02 1.705300509929656982e-01 -6.092898175120353699e-02 3.333241119980812073e-02 1.564267277717590332e-01 1.735666245222091675e-01 6.142834946513175964e-02 7.370316982269287109e-02 1.718063056468963623e-01 -5.719099659472703934e-03 -6.472510844469070435e-02 -7.805231213569641113e-02 -9.058514842763543129e-04 2.066078595817089081e-02 -5.294152349233627319e-02 3.956314027309417725e-01 -2.000233083963394165e-01 1.463896930217742920e-01 3.021185994148254395e-01 -2.971801757812500000e-01 6.075581908226013184e-02 -3.283334430307149887e-03 -1.090588867664337158e-01 -2.064421921968460083e-01 8.733027428388595581e-02
5.766238272190093994e-02 -5.917419679462909698e-03 -2.741816639900207520e-01 -1.580975651741027832e-01 1.596854254603385925e-02 1.269555240869522095e-01 2.099922448396682739e-01 -1.576526015996932983e-01 5.427555739879608154e-02 1.233440358191728592e-02 1.634274721145629883e-01 -6.243138387799263000e-02 3.065948784351348877e-01 1.907496713101863861e-02 7.209368795156478882e-02 1.035083904862403870e-01 -7.269442081451416016e-02 -2.510898048058152199e-04 2.026662230491638184e-01 -1.289542615413665771e-01 -9.054740518331527710e-02 3.467325493693351746e-02 5.314093828201293945e-02 -8.539391309022903442e-02 -6.807010620832443237e-02 -5.303993821144104004e-02 -5.599450320005416870e-02 3.125880956649780273e-01 -4.679469019174575806e-02 -1.654938459396362305e-01 -5.878190994262695312e-01 3.182117938995361328e-01
6.399315595626831055e-02 -6.519327312707901001e-02 -1.911936849355697632e-01 -2.392757982015609741e-01 -8.812470734119415283e-02 2.960122227668762207e-01 -1.076947245746850967e-02 1.384102404117584229e-01 -1.105563938617706299e-01 2.909399569034576416e-01 1.362259089946746826e-01 -8.666762709617614746e-02 -4.771098122000694275e-02 3.109190426766872406e-02 -7.343176007270812988e-02 2.905071973800659180e-01 1.020873636007308960e-01 -1.437206119298934937e-01 -1.124762967228889465e-01 -1.591814905405044556e-01 3.426839709281921387e-01 4.951428249478340149e-02 7.890233397483825684e-02 -2.200335115194320679e-01 1.491596698760986328e-01 2.649135887622833252e-01 -2.254356145858764648e-01 5.840795114636421204e-02 -2.717412635684013367e-02 -2.551439404487609863e-01 -2.241324931383132935e-01 2.467648833990097046e-01
4.591856896877288818e-02 -1.885297149419784546e-01 -3.366281092166900635e-01 -1.706039458513259888e-01 -4.298188537359237671e-02 1.382284015417098999e-01 3.735116720199584961e-01 2.741614170372486115e-02 -1.194645091891288757e-01 -2.376339286565780640e-01 1.235058903694152832e-01 9.428991377353668213e-02 -2.957293391227722168e-02 4.814748838543891907e-02 -1.271040886640548706e-01 -3.450860679149627686e-01 5.372407659888267517e-02 2.523896992206573486e-01 8.899948000907897949e-02 -7.161619514226913452e-02 -1.003668010234832764e-01 4.465232416987419128e-02 4.171800911426544189e-01 4.299058765172958374e-02 6.740850210189819336e-02 8.796713501214981079e-02 7.814233005046844482e-02 1.403425484895706177e-01 1.821867078542709351e-01 -2.378802150487899780e-01 -1.694821566343307495e-01 -3.477306291460990906e-02
-8.465353399515151978e-02 -3.324502408504486084e-01 -2.284431904554367065e-01 -1.531405001878738403e-02 2.172326147556304932e-01 1.855373382568359375e-01 1.801470667123794556e-01 1.634941436350345612e-02 1.082420200109481812e-01 -2.614379823207855225e-01 8.158309757709503174e-02 -3.429462611675262451e-01 -1.447769813239574432e-02 -2.465117489919066429e-03 -1.164916157722473145e-01 -4.262836277484893799e-02 1.020966991782188416e-01 2.595607042312622070e-01 -9.770622104406356812e-02 -7.263826578855514526e-02 -6.664909422397613525e-02 1.824522614479064941e-01 1.358914673328399658e-01 -1.978936940431594849e-01 1.498651802539825439e-01 2.413297146558761597e-01 -2.989066243171691895e-01 2.861826121807098389e-01 -3.902664035558700562e-02 -2.312418520450592041e-01 1.897586509585380554e-02 -1.841856725513935089e-02
4.752558097243309021e-02 1.560565829277038574e-02 -5.326402783393859863e-01 1.400357037782669067e-01 -9.768502414226531982e-02 2.237708419561386108e-01 -4.870294779539108276e-02 5.127756670117378235e-02 -2.690221741795539856e-02 -1.684288829565048218e-01 -6.557432562112808228e-02 -5.159403383731842041e-02 -2.197328954935073853e-01 1.514000892639160156e-01 -1.061180457472801208e-01 6.273619830608367920e-02 -2.487427890300750732e-01 -9.047960489988327026e-02 -1.674582213163375854e-01 5.250735208392143250e-02 -1.259147673845291138e-01 3.042951822280883789e-01 -4.923204332590103149e-02 -2.857145071029663086e-01 -4.825666919350624084e-02 1.921472698450088501e-01 -1.211692467331886292e-01 -5.688326805830001831e-02 -6.807241588830947876e-02 -1.590029895305633545e-01 -1.910912394523620605e-01 3.002425432205200195e-01
2.369498759508132935e-01 1.277153640985488892e-01 -2.701704800128936768e-01 -2.061219960451126099e-01 7.190897315740585327e-02 8.407624065876007080e-02 2.203111201524734497e-01 1.666550934314727783e-01 2.324537932872772217e-01 -1.328710652887821198e-02 3.348192274570465088e-01 -6.136999651789665222e-02 -6.600222736597061157e-02 -3.326542675495147705e-02 8.945570141077041626e-02 7.282527629286050797e-03 -3.107566945254802704e-02 -1.164909005165100098e-01 -1.029934883117675781e-01 -1.465896517038345337e-01 3.122361376881599426e-02 -1.241736337542533875e-01 7.169406116008758545e-02 -2.997640073299407959e-01 5.269170552492141724e-02 1.200184077024459839e-01 -3.023378178477287292e-02 2.305776923894882202e-01 -1.761088669300079346e-01 -3.403583467006683350e-01 -1.448080092668533325e-01 3.778909742832183838e-01
6.926596909761428833e-02 -2.752289175987243652e-01 -2.019659280776977539e-01 1.252649277448654175e-01 8.771245926618576050e-02 1.472129076719284058e-01 3.432886004447937012e-01 2.003220468759536743e-01 2.162940055131912231e-02 2.207030057907104492e-01 3.811817616224288940e-02 2.961971983313560486e-02 -1.368154734373092651e-01 2.212801575660705566e-01 8.854277431964874268e-02 -3.832976520061492920e-02 -1.254609972238540649e-01 4.917855560779571533e-01 -2.806570529937744141e-01 -5.521011725068092346e-02 6.145871058106422424e-02 1.433458030223846436e-01 8.842878788709640503e-02 -2.304017543792724609e-01 -6.898245960474014282e-02 2.022723704576492310e-01 -1.056732982397079468e-01 -7.895018905401229858e-02 -1.656156033277511597e-02 -6.983131915330886841e-02 -2.252574414014816284e-01 5.936495587229728699e-02
3.534811735153198242e-02 -1.030033901333808899e-01 -2.182114869356155396e-01 -2.146167159080505371e-01 5.329580977559089661e-02 -1.778971701860427856e-01 9.833128750324249268e-02 1.574125438928604126e-01 1.055377442389726639e-02 1.110334768891334534e-01 4.261258617043495178e-02 -3.465411067008972168e-02 2.342469841241836548e-01 -2.009802907705307007e-01 -1.597365736961364746e-01 9.620177000761032104e-02 -4.277526587247848511e-02 9.571598470211029053e-02 -2.270908653736114502e-01 1.611797809600830078e-01 9.768495708703994751e-02 7.161003351211547852e-02 3.963140547275543213e-01 -1.955603361129760742e-01 -1.131842732429504395e-01 5.711735785007476807e-02 -1.517529189586639404e-01 2.483747601509094238e-01 -1.681870818138122559e-01 1.159591376781463623e-01 -4.877968728542327881e-01 3.234443441033363342e-02
2.160943672060966492e-02 -4.460208863019943237e-02 -2.582663893699645996e-01 -1.457543820142745972e-01 -9.236472100019454956e-02 2.519191503524780273e-01 4.931941926479339600e-01 1.205363571643829346e-01 8.706079423427581787e-02 3.234080504626035690e-03 1.447910815477371216e-02 -1.900616846978664398e-02 1.732535660266876221e-01 -1.256020832806825638e-02 1.169425994157791138e-01 -1.461414247751235962e-01 1.056718975305557251e-01 -2.240094244480133057e-01 -1.849733293056488037e-01 1.902057826519012451e-01 -3.466674685478210449e-01 2.620101533830165863e-02 2.066810280084609985e-01 -9.796921163797378540e-02 -2.009128630161285400e-01 2.864613234996795654e-01 -7.962748408317565918e-02 -5.290919169783592224e-02 1.459158211946487427e-01 -1.202684789896011353e-01 -1.272739171981811523e-01 -1.342568248510360718e-01
1.948235481977462769e-01 1.022796332836151123e-02 -1.086825728416442871e-01 9.430571645498275757e-02 5.680511891841888428e-02 6.615960597991943359e-02 4.494865238666534424e-02 -3.767078369855880737e-02 2.315008081495761871e-02 -5.024493671953678131e-03 -3.504851460456848145e-01 7.947828620672225952e-02 3.436033427715301514e-02 -1.636115163564682007e-01 -4.949951469898223877e-01 -2.488649636507034302e-01 5.024320259690284729e-02 7.682321965694427490e-02 -3.453741595149040222e-02 -1.146333292126655579e-01 -5.281661869958043098e-04 2.428167164325714111e-01 1.314229518175125122e-01 -4.440450966358184814e-01 -6.735497713088989258e-02 4.704721271991729736e-02 -2.269985824823379517e-01 2.584016919136047363e-01 1.673191873123869300e-04 -6.437961012125015259e-02 -1.519351005554199219e-01 1.308514326810836792e-01
4.631182551383972168e-02 -2.801750004291534424e-01 1.777646541595458984e-01 -2.122964151203632355e-02 -4.593042656779289246e-02 2.096151709556579590e-01 -4.219508171081542969e-02 1.672010570764541626e-01 1.265984922647476196e-01 3.850368037819862366e-02 -7.108873873949050903e-02 -3.395138308405876160e-02 -1.670387759804725647e-02 -7.923672348260879517e-02 -2.177519947290420532e-01 7.576601207256317139e-02 -2.220498174428939819e-01 -1.217937842011451721e-01 -1.803012192249298096e-01 1.387284398078918457e-01 3.813239559531211853e-02 3.585546612739562988e-01 2.442114986479282379e-02 -1.631151884794235229e-02 -5.534381791949272156e-02 4.029502272605895996e-01 -3.425730168819427490e-01 -3.243293240666389465e-02 4.995046928524971008e-02 -2.972204983234405518e-01 -3.102782666683197021e-01 1.018428429961204529e-01
-3.386724367737770081e-02 4.072409123182296753e-03 -1.269056200981140137e-01 -4.567041061818599701e-03 -8.662100881338119507e-02 2.334101945161819458e-01 1.569019109010696411e-01 1.722303330898284912e-01 1.017646044492721558e-01 -1.787473857402801514e-01 2.015100121498107910e-01 1.724208891391754150e-01 1.252445578575134277e-01 6.148967891931533813e-02 -3.013431727886199951e-01 -3.864128291606903076e-01 -6.044599413871765137e-02 4.858620464801788330e-02 1.073289737105369568e-01 -7.382444292306900024e-02 1.734104454517364502e-01 -8.343550562858581543e-02 1.500732153654098511e-01 -1.962775588035583496e-01 -1.392189133912324905e-02 2.696008384227752686e-01 -2.087087631225585938e-01 2.280483543872833252e-01 1.566225141286849976e-01 -2.558303475379943848e-01 -3.338693082332611084e-01 5.707940086722373962e-02
3.458993434906005859e-01 -1.229146420955657959e-01 -2.291722297668457031e-01 -3.079061508178710938e-01 2.613842189311981201e-01 1.684651225805282593e-01 2.446527630090713501e-01 1.551340818405151367e-01 -1.583351343870162964e-01 1.939912140369415283e-01 1.628211438655853271e-01 -1.295591145753860474e-01 2.177242487668991089e-01 -1.139337848871946335e-02 -9.816017746925354004e-02 -2.173932939767837524e-01 3.344777226448059082e-02 -1.165981665253639221e-01 -6.548281759023666382e-02 1.602031439542770386e-01 3.533457592129707336e-02 -1.048222407698631287e-01 2.176939249038696289e-01 -7.057655602693557739e-02 8.961363136768341064e-02 -1.645367406308650970e-02 -2.031095623970031738e-01 2.825417518615722656e-01 -4.129601269960403442e-02 -2.467288821935653687e-02 -2.438587546348571777e-01 1.625647991895675659e-01
1.020872071385383606e-01 2.193607538938522339e-01 -3.720374545082449913e-03 -1.262750327587127686e-01 -2.484320290386676788e-02 1.614471822977066040e-01 1.579768508672714233e-01 1.953447908163070679e-01 -7.134369015693664551e-02 -1.556981205940246582e-01 -5.849106237292289734e-02 2.999114245176315308e-02 6.662372499704360962e-02 1.604566276073455811e-01 -2.512029111385345459e-01 -3.984057605266571045e-01 -1.473247818648815155e-02 6.633170694112777710e-02 7.004553824663162231e-02 -1.075953319668769836e-01 -1.338647603988647461e-01 8.744663745164871216e-02 3.581373095512390137e-01 -2.768780589103698730e-01 -1.289484929293394089e-02 2.404295653104782104e-01 -2.605302333831787109e-01 1.378838419914245605e-01 1.670413166284561157e-01 -2.809907197952270508e-01 -1.823601126670837402e-01 1.160551086068153381e-01
7.829909771680831909e-02 -6.501003168523311615e-03 -3.069521188735961914e-01 1.205573454499244690e-01 -6.158489733934402466e-02 -7.362172752618789673e-02 3.441073596477508545e-01 -8.234748244285583496e-02 2.293295562267303467e-01 -1.262013986706733704e-02 -5.500920861959457397e-02 -7.026728242635726929e-02 7.976283878087997437e-02 -2.004752606153488159e-01 -1.594450473785400391e-01 1.819168180227279663e-01 3.804660215973854065e-02 1.350133866071701050e-01 -1.583476811647415161e-01 -1.781477183103561401e-01 -1.137513108551502228e-02 1.047880649566650391e-01 2.867963016033172607e-01 -2.927132546901702881e-01 8.500225841999053955e-02 1.926035583019256592e-01 -5.451181530952453613e-02 5.659807100892066956e-02 -1.932419240474700928e-01 4.880334809422492981e-02 -3.448477089405059814e-01 3.467206656932830811e-01
-2.380322851240634918e-02 4.680597409605979919e-02 -1.041967719793319702e-01 2.813582075759768486e-03 -6.106594204902648926e-02 3.251780271530151367e-01 4.297915101051330566e-01 -2.306549102067947388e-01 -8.480528742074966431e-02 -7.788077741861343384e-02 -4.557666555047035217e-02 -3.412572667002677917e-02 -5.211652070283889771e-02 -2.895158343017101288e-02 -1.290042549371719360e-01 -1.420691162347793579e-01 2.959087863564491272e-02 2.244429886341094971e-01 -2.924701571464538574e-01 1.292176991701126099e-01 -9.100005030632019043e-02 2.361634224653244019e-01 9.198161959648132324e-02 -2.290517240762710571e-01 6.773789972066879272e-02 2.231881320476531982e-01 -7.501566410064697266e-02 -2.725677788257598877e-01 8.843450993299484253e-02 -3.011810183525085449e-01 -2.156626582145690918e-01 1.558128297328948975e-01
8.993813395500183105e-02 1.401387155055999756e-01 -2.209129333496093750e-01 -4.116050004959106445e-01 -2.139971219003200531e-02 2.028043568134307861e-01 4.430406168103218079e-02 1.231373772025108337e-01 2.540893107652664185e-02 2.113994508981704712e-01 1.864857226610183716e-01 1.346383392810821533e-01 2.215316146612167358e-02 1.836173832416534424e-01 -1.530012339353561401e-01 2.684642076492309570e-01 1.179821696132421494e-02 -9.445502609014511108e-02 -3.571839630603790283e-02 2.052397876977920532e-01 -1.218788251280784607e-01 3.163989484310150146e-01 1.303896754980087280e-01 -2.530972659587860107e-01 1.442997008562088013e-01 -1.349471658468246460e-01 -1.182190924882888794e-01 7.610039412975311279e-02 -6.608377397060394287e-02 -2.204986810684204102e-01 -2.827841937541961670e-01 1.648434698581695557e-01
2.572020292282104492e-01 -1.714417338371276855e-01 -3.564348816871643066e-01 -6.566102802753448486e-02 -1.919504553079605103e-01 2.870533466339111328e-01 4.831682518124580383e-02 2.163911461830139160e-01 -1.301093585789203644e-02 -1.887879520654678345e-01 7.935852743685245514e-03 -1.784131228923797607e-01 -2.883716020733118057e-03 1.644011354073882103e-03 -2.688381075859069824e-01 2.545991353690624237e-02 -6.447331514209508896e-03 1.284204274415969849e-01 -1.053257137537002563e-01 5.753012374043464661e-02 1.059065014123916626e-01 1.864940524101257324e-01 2.359068244695663452e-01 2.143746912479400635e-01 -1.389189362525939941e-01 3.862384259700775146e-01 -2.343685626983642578e-01 1.698441207408905029e-01 1.750884205102920532e-01 -1.754103787243366241e-02 3.171766921877861023e-02 3.592292591929435730e-02
1.083257868885993958e-01 -3.731897771358489990e-01 -1.897405236959457397e-01 -3.557962551712989807e-02 -9.457230567932128906e-02 -2.365918830037117004e-02 1.068044304847717285e-01 4.365044832229614258e-02 5.710417404770851135e-03 1.996699273586273193e-01 2.072271108627319336e-01 -1.257923394441604614e-01 8.964838087558746338e-02 3.010481782257556915e-02 6.723260879516601562e-02 2.564972639083862305e-01 1.444215886294841766e-02 6.973355077207088470e-03 -1.055849418044090271e-01 -1.149336397647857666e-01 2.998898923397064209e-01 2.279736399650573730e-01 1.156551688909530640e-01 -8.932098746299743652e-02 1.101197451353073120e-01 2.871437966823577881e-01 -1.674729287624359131e-01 2.359854280948638916e-01 8.886963129043579102e-02 -3.759780526161193848e-01 -1.291357278823852539e-01 2.808322906494140625e-01
3.284502327442169189e-01 -1.009540930390357971e-01 -2.554752230644226074e-01 -3.963505327701568604e-01 -2.337551489472389221e-02 1.920333653688430786e-01 2.840833365917205811e-01 6.470838189125061035e-02 -6.172503903508186340e-02 2.084571123123168945e-01 8.527866750955581665e-02 -1.005309298634529114e-01 -1.461573839187622070e-01 -1.132792904973030090e-01 -1.351064294576644897e-01 -7.163784652948379517e-02 5.337831750512123108e-02 2.977202534675598145e-01 -1.238853633403778076e-01 -2.646787762641906738e-01 -1.359729170799255371e-01 6.376691162586212158e-02 3.000862523913383484e-02 4.974325746297836304e-02 -2.158086150884628296e-01 1.899381428956985474e-01 -1.338739991188049316e-01 -1.650989502668380737e-01 -1.391950994729995728e-01 -7.225310057401657104e-02 -2.407088577747344971e-01 -4.295797646045684814e-02
-3.968389704823493958e-02 -3.643166422843933105e-01 -2.005524784326553345e-01 6.607225537300109863e-02 7.643490284681320190e-02 2.322120070457458496e-01 1.400972008705139160e-01 1.786445975303649902e-01 1.425180882215499878e-01 -2.296968176960945129e-02 2.693645358085632324e-01 -9.867078810930252075e-02 -1.438405178487300873e-02 7.089662831276655197e-03 -2.026724219322204590e-01 -1.978443861007690430e-01 6.387396901845932007e-02 2.420181781053543091e-01 -4.504877030849456787e-01 -9.012593328952789307e-02 -2.223553210496902466e-01 1.415730547159910202e-02 1.255709677934646606e-01 -5.603154376149177551e-02 -9.129253029823303223e-02 9.648909419775009155e-02 -7.797630876302719116e-02 -2.129645645618438721e-01 2.197687625885009766e-01 2.001393958926200867e-02 -1.838875859975814819e-01 1.798369884490966797e-01
1.239428180269896984e-03 2.942838147282600403e-02 4.407587274909019470e-02 -1.416272390633821487e-02 -2.556171827018260956e-02 2.518396079540252686e-01 1.852140724658966064e-01 2.453011870384216309e-01 9.630957245826721191e-02 -1.794650107622146606e-01 8.165110647678375244e-02 1.697255373001098633e-01 9.622757136821746826e-02 -6.582472473382949829e-03 -2.854929566383361816e-01 -3.081597089767456055e-01 1.496294792741537094e-02 2.543119490146636963e-01 1.316539496183395386e-01 -5.696782097220420837e-02 1.018965765833854675e-01 1.809242530725896358e-03 1.487545818090438843e-01 -2.019583284854888916e-01 -7.898906618356704712e-02 2.365275025367736816e-01 -2.021180987358093262e-01 2.306866794824600220e-01 -3.982299938797950745e-02 -2.400517761707305908e-01 -4.387256205081939697e-01 -9.479329735040664673e-02
-2.419356852769851685e-01 -1.550757884979248047e-01 -3.772143125534057617e-01 7.823827117681503296e-02 2.803658246994018555e-01 4.158921837806701660e-01 5.881967768073081970e-02 6.947153806686401367e-02 -1.037354320287704468e-01 2.179918885231018066e-01 8.999927341938018799e-02 -1.100299581885337830e-01 1.630927622318267822e-01 3.011391684412956238e-02 -1.766512542963027954e-01 8.051109313964843750e-02 1.693491190671920776e-01 3.148290887475013733e-02 -7.107045501470565796e-02 -2.910212427377700806e-02 9.950949996709823608e-02 1.534196548163890839e-02 1.914332807064056396e-02 -6.905364990234375000e-02 4.013828188180923462e-02 3.041639029979705811e-01 -9.649770706892013550e-02 3.301191627979278564e-01 2.004249952733516693e-02 -5.728440359234809875e-02 -2.597011029720306396e-01 1.763008087873458862e-01
1.652212697081267834e-03 7.811150699853897095e-02 -4.702483713626861572e-01 1.174702644348144531e-01 8.255416154861450195e-02 1.257950216531753540e-01 3.893709480762481689e-01 2.090399712324142456e-01 2.371618598699569702e-01 1.596862822771072388e-01 -6.711195409297943115e-02 -8.170087635517120361e-02 -1.384972184896469116e-01 -1.445222496986389160e-01 3.055263683199882507e-02 1.627709269523620605e-01 -2.576854452490806580e-02 1.199081987142562866e-01 -1.696564853191375732e-01 -1.462784707546234131e-01 6.357231736183166504e-02 7.643687725067138672e-02 2.825658619403839111e-01 -6.863895803689956665e-02 -1.006469130516052246e-01 3.664943575859069824e-02 -1.730316579341888428e-01 -8.760435134172439575e-02 -1.462470442056655884e-01 2.133390493690967560e-02 -3.136290311813354492e-01 2.272446602582931519e-01
5.351368710398674011e-02 5.937797948718070984e-02 -4.104446768760681152e-01 1.098540350794792175e-01 -6.513992697000503540e-02 2.964569628238677979e-01 3.475942909717559814e-01 1.020631790161132812e-01 9.333817660808563232e-02 -3.756781225092709064e-04 -8.281667530536651611e-02 2.603480517864227295e-01 -9.516826272010803223e-02 -7.310621440410614014e-02 1.132083311676979065e-01 1.330692172050476074e-01 -1.006563380360603333e-01 -3.000524342060089111e-01 -1.257102936506271362e-01 -1.856904774904251099e-01 1.479041427373886108e-01 2.078697644174098969e-02 1.132503524422645569e-01 -7.243795692920684814e-02 1.807169765233993530e-01 3.023093342781066895e-01 -1.233057007193565369e-01 -4.869585856795310974e-02 -2.112642861902713776e-02 -4.816072061657905579e-02 -2.606059610843658447e-01 2.414496541023254395e-01
3.477753698825836182e-02 -5.720063671469688416e-02 1.186032444238662720e-01 -3.061375916004180908e-01 -1.711487472057342529e-01 1.751710325479507446e-01 1.128687933087348938e-01 2.420480698347091675e-01 4.574445635080337524e-02 1.542611122131347656e-01 -2.609653398394584656e-02 -1.864235252141952515e-01 1.338811069726943970e-01 2.008164823055267334e-01 4.335891082882881165e-02 2.154272198677062988e-01 1.977394074201583862e-01 1.559235993772745132e-02 -1.953549683094024658e-03 -1.008208096027374268e-01 4.143387079238891602e-02 8.370488882064819336e-02 1.646621525287628174e-01 2.105297055095434189e-03 1.509884744882583618e-01 1.532669514417648315e-01 -2.488179504871368408e-01 2.931170761585235596e-01 2.217090874910354614e-01 -3.164973855018615723e-01 -2.968928217887878418e-01 2.676247656345367432e-01
2.095376253128051758e-01 -1.678165495395660400e-01 -2.785879373550415039e-01 2.568016946315765381e-02 -2.532847598195075989e-02 1.414855271577835083e-01 -2.238528057932853699e-02 1.009553223848342896e-01 -5.931240320205688477e-02 1.020682454109191895e-01 -2.142908275127410889e-01 5.387153476476669312e-02 -1.226911768317222595e-01 3.374315500259399414e-01 -1.543098967522382736e-02 1.658410951495170593e-02 -1.659093648195266724e-01 6.024221889674663544e-03 -4.418049752712249756e-01 -7.571318745613098145e-02 -1.714445650577545166e-01 9.937258064746856689e-02 6.372849643230438232e-02 1.097969487309455872e-01 2.439663708209991455e-01 -9.888432919979095459e-03 -2.039231210947036743e-01 2.960798740386962891e-01 9.424885362386703491e-02 -2.186926156282424927e-01 -3.025541305541992188e-01 7.168330252170562744e-02
-1.356919109821319580e-01 -2.830820083618164062e-01 -2.052908390760421753e-01 1.350819617509841919e-01 2.155414968729019165e-01 1.368793100118637085e-01 2.118438631296157837e-01 2.828693948686122894e-02 1.452441513538360596e-01 -9.727638214826583862e-02 -7.492139190435409546e-02 -1.446474641561508179e-01 -9.909962862730026245e-02 1.568270623683929443e-01 -6.569647789001464844e-02 2.162811346352100372e-03 2.064736932516098022e-01 2.033330202102661133e-01 -2.020799219608306885e-01 -1.350287646055221558e-01 -1.506775170564651489e-01 3.952493965625762939e-01 2.007829844951629639e-01 -9.136085212230682373e-02 -3.874560073018074036e-02 1.919895112514495850e-01 -3.270167708396911621e-01 1.298957616090774536e-01 -1.091028898954391479e-01 -2.931671440601348877e-01 -6.069836392998695374e-02 -4.253444261848926544e-03
4.076405763626098633e-01 -3.461637767031788826e-03 -1.725807040929794312e-01 -2.603890597820281982e-01 2.556143403053283691e-01 1.940412223339080811e-01 2.738175392150878906e-01 1.493143290281295776e-01 -3.139571845531463623e-02 1.141272112727165222e-01 3.230037912726402283e-02 -1.695125252008438110e-01 1.213308349251747131e-01 -2.070119827985763550e-01 -2.092179358005523682e-01 -1.582052744925022125e-02 1.049027312546968460e-02 2.146460674703121185e-02 -1.171276867389678955e-01 1.616666279733181000e-02 6.278899312019348145e-02 -1.607758700847625732e-01 2.646343111991882324e-01 -1.070773899555206299e-01 1.671111732721328735e-01 -6.174687668681144714e-02 -2.371280044317245483e-01 1.631654053926467896e-01 -3.279136493802070618e-02 -6.131323054432868958e-02 -3.772342801094055176e-01 5.488025024533271790e-02
7.758747786283493042e-02 6.919234246015548706e-02 -1.152415424585342407e-01 -3.671943545341491699e-01 -2.055255929008126259e-03 1.892909854650497437e-01 1.366535276174545288e-01 -1.462052315473556519e-01 1.033490523695945740e-01 1.398719251155853271e-01 1.373574584722518921e-01 -1.406781524419784546e-01 -1.029202342033386230e-01 7.788794487714767456e-02 -3.779042363166809082e-01 -6.946720927953720093e-02 -1.979394108057022095e-01 -5.048453062772750854e-02 -2.694304473698139191e-02 -2.091890573501586914e-01 -2.818157076835632324e-01 -1.539621353149414062e-01 1.566029638051986694e-01 1.460534054785966873e-02 1.312019955366849899e-02 -6.019005179405212402e-02 -3.203324377536773682e-01 -3.399880602955818176e-02 -2.296639382839202881e-01 -2.168412357568740845e-01 -3.183442354202270508e-01 9.615802019834518433e-02
1.518381983041763306e-01 3.858819976449012756e-02 -8.319237083196640015e-02 -8.468854427337646484e-02 1.150284856557846069e-01 1.773633509874343872e-01 1.402878910303115845e-01 1.617646664381027222e-01 1.664966940879821777e-01 -2.843021415174007416e-03 1.658445000648498535e-01 6.336128339171409607e-03 1.527255326509475708e-01 -4.219614714384078979e-02 -2.051422744989395142e-01 2.975342795252799988e-02 -7.546517252922058105e-02 2.905794680118560791e-01 -2.410042881965637207e-01 1.343575417995452881e-01 1.758140176534652710e-01 1.721540689468383789e-01 2.564697861671447754e-01 -1.886358261108398438e-01 1.089840009808540344e-02 1.489468067884445190e-01 -2.673085837159305811e-04 2.415827475488185883e-02 -1.154918298125267029e-01 2.736865878105163574e-01 -4.780466556549072266e-01 2.822126746177673340e-01
1.129466518759727478e-01 8.566831797361373901e-02 -1.783423274755477905e-01 5.153540149331092834e-02 -3.632041160017251968e-03 6.796570867300033569e-02 2.080089598894119263e-01 2.592532150447368622e-02 5.393307283520698547e-02 -6.230305507779121399e-02 9.819322079420089722e-02 -7.981131970882415771e-02 1.452790647745132446e-01 -2.953243851661682129e-01 -2.286944836378097534e-01 -1.506090397015213966e-03 -1.074921190738677979e-01 1.773962676525115967e-01 -2.108942419290542603e-01 -2.168370336294174194e-01 5.668218806385993958e-02 1.274192035198211670e-01 3.127555251121520996e-01 -1.269216686487197876e-01 1.079288870096206665e-02 5.198444798588752747e-02 -2.344412654638290405e-01 1.157520688138902187e-03 -2.769683599472045898e-01 6.953753530979156494e-02 -1.830533593893051147e-01 5.222175717353820801e-01
-5.665892362594604492e-02 -2.383861318230628967e-02 -3.267078101634979248e-01 -2.103133052587509155e-01 2.192486310377717018e-03 7.337495684623718262e-02 2.055793255567550659e-01 1.211837753653526306e-01 1.596387475728988647e-01 -1.567108333110809326e-01 1.892321854829788208e-01 1.058814674615859985e-01 -2.083327248692512512e-02 8.795366436243057251e-02 -1.223100200295448303e-01 1.159249842166900635e-01 -1.803224533796310425e-01 4.339011013507843018e-01 -1.126894354820251465e-01 4.455121979117393494e-02 -7.182340323925018311e-02 9.114488214254379272e-02 3.061574101448059082e-01 4.874515160918235779e-02 2.849313616752624512e-01 1.478950083255767822e-01 -2.077213525772094727e-01 9.531120955944061279e-02 -3.009099364280700684e-01 6.496198475360870361e-02 -1.589892506599426270e-01 1.700116693973541260e-01
2.347308769822120667e-02 -1.903089284896850586e-01 -4.318106546998023987e-02 -1.662754863500595093e-01 2.108566313982009888e-01 1.539503186941146851e-01 1.957491189241409302e-01 1.196880172938108444e-02 8.477523177862167358e-02 -3.003866225481033325e-02 3.559881746768951416e-01 1.948587298393249512e-01 -5.559288337826728821e-02 1.030476391315460205e-01 -1.551205068826675415e-01 3.817899525165557861e-02 -1.037045270204544067e-01 6.840519607067108154e-02 -8.249831944704055786e-02 1.682807505130767822e-02 3.550462424755096436e-02 -9.003023803234100342e-02 1.718509048223495483e-01 -4.286463260650634766e-01 3.532610237598419189e-01 -4.704935848712921143e-02 -3.850238919258117676e-01 1.452064663171768188e-01 1.142971143126487732e-01 -1.510854363441467285e-01 -1.778519451618194580e-01 7.787337899208068848e-02
5.833460390567779541e-02 -1.201407462358474731e-01 -3.023064732551574707e-01 -1.690661460161209106e-01 1.793546788394451141e-02 1.426642239093780518e-01 2.125584483146667480e-01 1.279925275593996048e-02 1.732746325433254242e-02 2.495024800300598145e-01 5.767719447612762451e-02 -1.176829934120178223e-01 2.187145799398422241e-01 -6.770617514848709106e-02 -2.467214316129684448e-01 1.888383775949478149e-01 1.375623047351837158e-01 -9.669954329729080200e-02 -1.461000293493270874e-01 -2.429773844778537750e-02 -4.700317047536373138e-03 -1.157819703221321106e-01 2.363595664501190186e-01 2.694505825638771057e-02 1.329112052917480469e-01 8.590122684836387634e-03 -1.550013720989227295e-01 3.304032981395721436e-01 1.334607452154159546e-01 -1.274579614400863647e-01 -4.757736325263977051e-01 1.895096153020858765e-01
1.179108172655105591e-01 -2.064550220966339111e-01 -4.515749514102935791e-01 1.047889515757560730e-02 -1.392908096313476562e-01 -1.532048359513282776e-02 2.435425966978073120e-01 -4.510639607906341553e-02 1.198066771030426025e-01 -1.087386310100555420e-01 1.531207263469696045e-01 -1.291300803422927856e-01 -3.553585335612297058e-02 -4.280713573098182678e-02 7.580929901450872421e-03 -2.201782315969467163e-01 -9.520123153924942017e-02 2.071895301342010498e-01 -5.482326820492744446e-02 -2.290610596537590027e-02 -1.126474671764299273e-04 3.062312006950378418e-01 2.135488986968994141e-01 -5.268079787492752075e-02 -2.275384515523910522e-01 4.644791409373283386e-02 -3.699794709682464600e-01 3.032440245151519775e-01 1.679175645112991333e-01 -1.450984776020050049e-01 -4.504321143031120300e-03 1.039713621139526367e-01
9.793883189558982849e-03 -2.426690012216567993e-01 -2.114155441522598267e-01 -7.263109833002090454e-02 -1.935183852910995483e-01 2.689960896968841553e-01 3.169532120227813721e-01 -1.623061299324035645e-02 1.086866632103919983e-01 -4.256468415260314941e-01 -1.148603931069374084e-01 -1.607316434383392334e-01 1.784359849989414215e-02 1.936742514371871948e-01 -1.260314136743545532e-01 2.213372290134429932e-02 -8.662407100200653076e-02 1.787729859352111816e-01 -1.323886513710021973e-01 1.843439340591430664e-01 -5.615074560046195984e-02 2.703218162059783936e-01 3.442285954952239990e-02 -3.543622791767120361e-01 4.228004813194274902e-02 1.939745247364044189e-01 -2.048522084951400757e-01 1.064769178628921509e-01 6.612470839172601700e-03 1.362210139632225037e-02 -5.203778669238090515e-02 6.845021992921829224e-02
1.526158303022384644e-01 4.832455143332481384e-02 -1.739946603775024414e-01 1.432350128889083862e-01 7.978466898202896118e-02 2.882035374641418457e-01 3.578989803791046143e-01 9.925246983766555786e-02 1.591176986694335938e-01 1.419605165719985962e-01 -1.322903321124613285e-03 2.157252728939056396e-01 6.527781486511230469e-02 -7.511246018111705780e-03 1.748417317867279053e-01 5.230752378702163696e-02 -5.665819719433784485e-02 -1.190465614199638367e-01 -2.939389944076538086e-01 -2.858678698539733887e-01 -1.210408192127943039e-02 1.273438450880348682e-03 2.917510867118835449e-01 -3.139660879969596863e-02 1.660279035568237305e-01 2.027512490749359131e-01 -1.252187490463256836e-01 5.430212616920471191e-02 -1.387408562004566193e-02 -2.134955078363418579e-01 -3.032923936843872070e-01 2.641269266605377197e-01
3.014248609542846680e-01 -1.212749853730201721e-01 -2.181625962257385254e-01 2.510781288146972656e-01 1.642848849296569824e-01 4.979253709316253662e-01 2.835389077663421631e-01 1.596812903881072998e-01 -8.245939761400222778e-02 -9.340081363916397095e-03 2.631608843803405762e-01 -1.070437282323837280e-01 1.567043662071228027e-01 1.386839002370834351e-01 -2.444611787796020508e-01 -1.075008069165050983e-03 -1.587317511439323425e-02 1.560340225696563721e-01 -6.251917220652103424e-03 3.580824658274650574e-02 9.134395420551300049e-02 1.257753651589155197e-02 2.142124772071838379e-01 -1.963077299296855927e-02 -1.248428300023078918e-01 -1.579139232635498047e-01 -3.042103722691535950e-02 -2.449673973023891449e-02 -2.079322487115859985e-01 -8.579931408166885376e-02 -4.996483679860830307e-03 1.961466968059539795e-01
8.595841377973556519e-02 -8.976645767688751221e-02 -3.192848265171051025e-01 -9.509569406509399414e-02 1.953891664743423462e-01 4.196485131978988647e-02 4.274348914623260498e-01 1.316171288490295410e-01 4.716971889138221741e-03 3.586376784369349480e-03 1.256655901670455933e-01 -8.932127803564071655e-02 1.848206371068954468e-01 -1.357698440551757812e-01 -1.903614997863769531e-01 1.956679113209247589e-02 -1.078826710581779480e-01 -1.108515784144401550e-01 -1.585889011621475220e-01 9.848191589117050171e-02 1.337063312530517578e-01 -1.538042724132537842e-01 1.608014851808547974e-01 -3.140429779887199402e-02 1.057183369994163513e-01 1.390887796878814697e-02 -2.423316985368728638e-01 4.575165212154388428e-01 -5.087050050497055054e-02 -2.413537055253982544e-01 -2.176713049411773682e-01 -7.615450024604797363e-02
2.776004672050476074e-01 -1.219468787312507629e-01 -3.817499876022338867e-01 7.828266918659210205e-02 -4.258650541305541992e-02 -3.717911615967750549e-02 2.029448896646499634e-01 -8.721309900283813477e-02 1.822322905063629150e-01 3.204283863306045532e-02 1.050553917884826660e-01 2.523887157440185547e-01 4.414973035454750061e-02 -2.963649928569793701e-01 2.232643403112888336e-02 1.081757992506027222e-01 -5.082191526889801025e-02 1.415455061942338943e-02 -1.628193706274032593e-01 -1.217742487788200378e-01 -1.234531551599502563e-01 -2.605060301721096039e-02 2.563411593437194824e-01 -1.675844788551330566e-01 3.140625357627868652e-02 2.332954108715057373e-01 -1.349341124296188354e-01 4.844227060675621033e-02 -2.425131797790527344e-01 -1.122424528002738953e-01 -3.976381719112396240e-01 1.842064410448074341e-01
2.156050056219100952e-01 2.458760747686028481e-03 -2.721801400184631348e-01 -1.466137319803237915e-01 1.130240224301815033e-02 3.270567357540130615e-01 1.765222251415252686e-01 1.757187694311141968e-01 -1.152988150715827942e-01 1.967135071754455566e-01 -6.750598549842834473e-02 2.479990422725677490e-01 -1.187355816364288330e-02 1.632022559642791748e-01 -1.213848143815994263e-01 2.989040687680244446e-02 -1.802026629447937012e-01 1.387801468372344971e-01 -1.948060989379882812e-01 -1.625671684741973877e-01 -1.025394201278686523e-01 -1.187922284007072449e-01 -7.721348106861114502e-02 7.593708485364913940e-02 3.193511962890625000e-01 -7.523933425545692444e-03 -3.080002069473266602e-01 2.248721122741699219e-01 1.680905371904373169e-01 -4.020794481039047241e-02 -3.137859106063842773e-01 -8.648246526718139648e-03
1.322958916425704956e-01 1.907594949007034302e-01 -2.970035076141357422e-01 -1.098566129803657532e-01 1.881992816925048828e-02 2.074002176523208618e-01 3.132323920726776123e-02 -5.294045805931091309e-02 -2.010592222213745117e-01 4.136560112237930298e-02 4.068824648857116699e-02 -8.579827845096588135e-02 2.499952539801597595e-02 1.158339530229568481e-01 -2.109709680080413818e-01 2.780048847198486328e-01 -2.418850213289260864e-01 -2.005007565021514893e-01 -1.630597375333309174e-02 -1.815932542085647583e-01 -2.853399515151977539e-01 2.366244792938232422e-01 7.872437685728073120e-02 -7.040426135063171387e-03 1.656729727983474731e-01 1.767569035291671753e-01 -2.452634572982788086e-01 2.541505396366119385e-01 2.604782581329345703e-02 8.330625295639038086e-02 -3.566616475582122803e-01 1.334695518016815186e-01
-7.854332774877548218e-02 -2.186906039714813232e-01 -1.577549427747726440e-01 -3.943592682480812073e-02 -1.637815535068511963e-01 2.024834305047988892e-01 8.587887138128280640e-02 1.471370756626129150e-01 2.404541820287704468e-01 -4.786585569381713867e-01 -6.735973060131072998e-02 1.373048871755599976e-01 -9.834012016654014587e-04 1.551758497953414917e-01 8.742631226778030396e-02 -1.386138945817947388e-01 -9.127090126276016235e-02 -1.178286783397197723e-02 1.807271987199783325e-01 -1.813163608312606812e-02 1.783469133079051971e-02 -1.122725605964660645e-01 2.761714160442352295e-01 -3.243652582168579102e-01 3.319080919027328491e-03 3.171941265463829041e-02 -2.753650546073913574e-01 2.100976407527923584e-01 1.934038996696472168e-01 9.400566108524799347e-03 -1.802029758691787720e-01 1.861120462417602539e-01
2.194436043500900269e-01 -2.954334616661071777e-01 -1.632033586502075195e-01 1.620679944753646851e-01 -2.219182103872299194e-01 1.938264966011047363e-01 1.016500368714332581e-01 1.684636771678924561e-01 2.884440720081329346e-01 2.801962010562419891e-02 -2.008760571479797363e-01 -1.002516821026802063e-01 1.388430129736661911e-02 4.781620949506759644e-02 -1.563890129327774048e-01 -1.189704984426498413e-01 1.230839267373085022e-02 1.531124562025070190e-01 -1.740206480026245117e-01 1.980645954608917236e-02 -1.951434612274169922e-01 4.331454634666442871e-01 -1.382555216550827026e-01 -1.427821815013885498e-01 1.384254544973373413e-01 2.277957051992416382e-01 -1.695261746644973755e-01 1.449272781610488892e-01 4.046424478292465210e-02 -4.358804970979690552e-02 -1.516226381063461304e-01 2.094412893056869507e-01
-5.341740907169878483e-04 8.961848169565200806e-02 -9.037140011787414551e-02 -2.827748060226440430e-01 9.895179420709609985e-02 3.392059504985809326e-01 1.829260289669036865e-01 1.520089060068130493e-01 -1.346984356641769409e-01 9.817726910114288330e-03 -5.350106582045555115e-02 1.655104905366897583e-01 -6.927946209907531738e-02 7.384116947650909424e-02 -1.090250685811042786e-01 1.736703095957636833e-03 -2.431555092334747314e-02 1.027291640639305115e-02 7.622853666543960571e-02 -1.570489257574081421e-01 -2.796980179846286774e-02 1.683198362588882446e-01 3.348928093910217285e-01 1.426658630371093750e-01 -1.198588758707046509e-01 -1.163592189550399780e-01 -5.269460082054138184e-01 9.437906742095947266e-02 -3.269269764423370361e-01 -1.939568370580673218e-01 7.298371638171374798e-04 1.587338745594024658e-03
-1.449625343084335327e-01 3.463554009795188904e-02 -2.531253099441528320e-01 -1.558187603950500488e-01 -1.601434499025344849e-02 7.993253879249095917e-03 3.716169595718383789e-01 3.492857143282890320e-02 -4.141845181584358215e-02 1.270141303539276123e-01 -9.123452939093112946e-03 5.723929777741432190e-02 -2.247274387627840042e-03 1.222375556826591492e-01 -5.466937273740768433e-02 -3.790839314460754395e-01 -1.871249696705490351e-04 9.309012442827224731e-02 -1.539726257324218750e-01 8.936854451894760132e-02 -3.366353688761591911e-03 3.111801445484161377e-01 -9.196802042424678802e-03 -1.849045306444168091e-01 -2.161276191473007202e-01 1.189152523875236511e-01 -3.131045699119567871e-01 -1.170687600970268250e-01 -1.780976913869380951e-02 -2.362658977508544922e-01 -2.839474976062774658e-01 2.934472262859344482e-01
2.888401448726654053e-01 -9.200178086757659912e-02 -7.549478113651275635e-02 -2.779524028301239014e-01 -3.441099449992179871e-02 1.572161018848419189e-01 1.603862643241882324e-01 4.276457056403160095e-02 4.303000122308731079e-02 2.732665538787841797e-01 9.922954440116882324e-02 -7.756191492080688477e-02 1.348690092563629150e-01 1.406109631061553955e-01 1.301855444908142090e-01 3.978500887751579285e-02 1.943384855985641479e-01 1.136688441038131714e-01 7.495476305484771729e-02 -1.382586956024169922e-01 5.889674648642539978e-02 1.417862772941589355e-01 1.756494492292404175e-01 -1.072471588850021362e-01 2.131215929985046387e-01 5.854158848524093628e-02 -3.188056349754333496e-01 8.033853024244308472e-02 2.492809742689132690e-01 -4.090767502784729004e-01 -3.025054633617401123e-01 5.944483354687690735e-02
1.407431364059448242e-01 -3.166668415069580078e-01 -1.275842338800430298e-01 1.107065752148628235e-01 1.212349534034729004e-01 3.861850202083587646e-01 4.829273000359535217e-02 8.040219545364379883e-02 1.735756844282150269e-01 8.243095129728317261e-03 -4.052816890180110931e-03 -5.771824717521667480e-02 -1.089490298181772232e-02 2.187263369560241699e-01 -1.750897318124771118e-01 5.634041130542755127e-02 -4.977072402834892273e-02 1.605027616024017334e-01 -2.747477293014526367e-01 -1.016502678394317627e-01 -5.529500171542167664e-02 3.348415195941925049e-01 -3.167434781789779663e-02 -1.630360335111618042e-01 -4.778464324772357941e-03 3.318320214748382568e-01 -2.979448437690734863e-01 2.600100934505462646e-01 -1.292837560176849365e-01 -7.823131978511810303e-02 -2.322874590754508972e-02 1.292588710784912109e-01
-5.912156030535697937e-02 -2.553869485855102539e-01 -1.795705407857894897e-01 1.402745246887207031e-01 1.937381923198699951e-01 4.373136442154645920e-03 1.630003452301025391e-01 1.303345113992691040e-01 8.865164965391159058e-02 -1.864256858825683594e-01 4.341360554099082947e-02 2.854881994426250458e-02 -1.051187515258789062e-01 2.083039432764053345e-01 7.399119436740875244e-02 -4.579523950815200806e-02 1.784140467643737793e-01 2.674427628517150879e-01 -2.368244826793670654e-01 -1.645727753639221191e-01 -2.497516721487045288e-01 3.839351236820220947e-01 1.533020436763763428e-01 -1.083296611905097961e-01 -2.383313886821269989e-02 7.216211408376693726e-02 -3.345395922660827637e-01 3.433280810713768005e-02 -3.802453726530075073e-02 -2.568162679672241211e-01 -2.489175498485565186e-01 1.055766865611076355e-01
2.081712186336517334e-01 -3.235200941562652588e-01 -2.009959220886230469e-01 -2.184170335531234741e-01 3.306842967867851257e-02 1.836858987808227539e-01 4.447913765907287598e-01 -1.634040772914886475e-01 6.711963564157485962e-02 -1.232584714889526367e-01 -2.940475195646286011e-02 2.589072659611701965e-02 -2.043939195573329926e-02 1.156821325421333313e-01 -2.165582329034805298e-01 -2.371472716331481934e-01 6.375356018543243408e-02 2.455766946077346802e-01 -2.698013186454772949e-01 -8.032804355025291443e-03 -1.693960875272750854e-01 -3.881486132740974426e-02 1.486432403326034546e-01 -5.231186002492904663e-02 6.408814340829849243e-02 9.045951068401336670e-02 3.785394132137298584e-02 -5.699130706489086151e-03 1.778178513050079346e-01 -1.673225462436676025e-01 -2.990012168884277344e-01 -1.063697487115859985e-01
-2.824760973453521729e-02 7.972905784845352173e-02 -2.775320708751678467e-01 -1.568544209003448486e-01 -1.397480666637420654e-01 -6.092681735754013062e-02 2.889163792133331299e-01 1.627869717776775360e-02 -1.332630366086959839e-01 -3.500598296523094177e-02 7.551702857017517090e-02 2.311055548489093781e-02 -2.934454567730426788e-02 -2.618120610713958740e-02 -2.245111018419265747e-01 -3.531791567802429199e-01 -2.872935868799686432e-02 -1.497765481472015381e-01 -1.994416713714599609e-01 6.089267134666442871e-02 -6.863165181130170822e-03 1.868145912885665894e-01 4.280390217900276184e-02 -2.699522078037261963e-01 -8.586814999580383301e-02 3.278146982192993164e-01 -2.087022811174392700e-01 -6.325225532054901123e-02 3.664685040712356567e-02 -4.409651458263397217e-01 -1.725423932075500488e-01 1.340759098529815674e-01
1.747181564569473267e-01 7.508486509323120117e-02 -2.645494937896728516e-01 1.181010389700531960e-03 3.231259062886238098e-02 2.899255603551864624e-02 2.293709218502044678e-01 2.401561662554740906e-02 1.121366396546363831e-01 1.885141879320144653e-01 -7.957527786493301392e-02 -2.877610363066196442e-02 1.887472122907638550e-01 8.965416997671127319e-02 4.781030490994453430e-02 -1.103660557419061661e-02 1.031971052289009094e-01 1.334255188703536987e-01 -9.352532774209976196e-02 -1.079891920089721680e-01 -9.856986254453659058e-02 1.478607766330242157e-02 3.115064501762390137e-01 -1.129308119416236877e-01 1.834829747676849365e-01 3.753716498613357544e-02 -3.446764945983886719e-01 -4.813598468899726868e-02 -3.113418444991111755e-02 -2.869368791580200195e-01 -1.142757982015609741e-01 5.623984336853027344e-01
1.547663807868957520e-01 -2.398711293935775757e-01 -3.903088159859180450e-03 -1.427680701017379761e-01 7.483930885791778564e-02 4.344229102134704590e-01 -6.045212969183921814e-02 2.919228672981262207e-01 -2.829174697399139404e-01 -1.284744590520858765e-01 1.789408922195434570e-01 5.454733595252037048e-02 -8.341411594301462173e-04 -1.466274112462997437e-01 -3.540518879890441895e-01 1.029975712299346924e-02 3.003685735166072845e-03 1.596991717815399170e-01 -5.295570194721221924e-02 -4.602659028023481369e-03 -2.739728093147277832e-01 -5.903213098645210266e-02 2.532625757157802582e-02 -4.441999271512031555e-02 2.038876563310623169e-01 1.675767600536346436e-01 -9.773708879947662354e-02 -1.148128435015678406e-01 -1.881313472986221313e-01 -3.631355240941047668e-02 -1.457851231098175049e-01 2.766957879066467285e-01
6.654277443885803223e-02 -8.116045594215393066e-02 -2.242331393063068390e-02 1.123334839940071106e-01 -1.659082770347595215e-01 2.968757152557373047e-01 8.163673803210258484e-03 2.172698974609375000e-01 1.117687597870826721e-01 -2.201927006244659424e-01 5.348338186740875244e-02 7.236456125974655151e-02 7.720692548900842667e-03 1.036052927374839783e-01 -1.481086611747741699e-01 -2.892604768276214600e-01 1.018367409706115723e-01 2.259841412305831909e-01 -9.653121978044509888e-02 -1.023761034011840820e-01 1.672568619251251221e-01 -8.975002914667129517e-02 3.680759370326995850e-01 -1.381237804889678955e-01 4.666890203952789307e-02 1.232297495007514954e-01 -5.187325552105903625e-02 2.348843812942504883e-01 -1.748126558959484100e-02 -4.190491139888763428e-01 -3.223333060741424561e-01 -2.440895885229110718e-02
1.104782968759536743e-01 9.649720042943954468e-02 -2.812465131282806396e-01 -2.226380258798599243e-01 -9.635493159294128418e-02 1.914172023534774780e-01 2.076891660690307617e-01 2.633410990238189697e-01 -7.266100496053695679e-02 1.991440504789352417e-01 6.374358385801315308e-02 -9.689821302890777588e-02 1.964090019464492798e-01 -9.434136003255844116e-02 -2.833098918199539185e-02 3.669143095612525940e-02 -4.050644114613533020e-03 -2.070231884717941284e-01 -5.863257497549057007e-02 -1.100371330976486206e-01 -6.037576869130134583e-02 1.110739260911941528e-01 1.402545720338821411e-01 -1.764667034149169922e-01 3.016211688518524170e-01 -1.033886894583702087e-01 -2.919759787619113922e-02 1.948325037956237793e-01 -3.436782658100128174e-01 -1.825019270181655884e-01 -4.074631333351135254e-01 1.584960706532001495e-02
1.746488064527511597e-01 -9.816851466894149780e-02 -1.175201982259750366e-01 -1.566228084266185760e-02 -7.930448651313781738e-02 2.822954654693603516e-01 9.246819466352462769e-02 1.153183653950691223e-01 3.104203641414642334e-01 1.178918965160846710e-02 -1.477021425962448120e-01 7.534927874803543091e-02 8.511304110288619995e-02 -1.809996068477630615e-01 -1.678379178047180176e-01 -2.824230194091796875e-01 1.800994873046875000e-01 3.929542005062103271e-02 1.243217363953590393e-01 8.533290773630142212e-02 5.096192285418510437e-02 4.034277498722076416e-01 4.063738510012626648e-02 -1.041836366057395935e-01 -3.517924249172210693e-02 3.150867521762847900e-01 -3.052299469709396362e-02 1.729256510734558105e-01 2.790275812149047852e-01 -6.456224620342254639e-02 -1.693188548088073730e-01 2.990406453609466553e-01
9.287781268358230591e-02 -9.802547097206115723e-02 -3.370840847492218018e-02 1.079772114753723145e-01 3.949518501758575439e-01 3.104097545146942139e-01 2.179682552814483643e-01 2.180831581354141235e-01 1.220120862126350403e-01 -2.817060984671115875e-02 -1.580779403448104858e-01 -2.008440494537353516e-01 5.836734920740127563e-02 2.686420083045959473e-01 -5.448713526129722595e-02 1.064353622496128082e-03 -4.934806376695632935e-02 -1.656685024499893188e-02 -2.949269413948059082e-01 -1.021770834922790527e-01 -2.910903990268707275e-01 -7.739059627056121826e-02 2.830229103565216064e-01 -3.307684957981109619e-01 7.073391973972320557e-02 7.804738730192184448e-02 -3.611413389444351196e-02 -1.472660750150680542e-01 -3.585591539740562439e-02 -1.396607756614685059e-01 -1.164266243577003479e-01 1.149287298321723938e-01
4.630409181118011475e-02 5.239169299602508545e-02 -1.290225535631179810e-01 -2.504036724567413330e-01 -9.084346890449523926e-02 5.928771197795867920e-02 2.392277270555496216e-01 2.855534553527832031e-01 -1.409045159816741943e-01 -3.458658754825592041e-01 5.407646670937538147e-02 4.413016606122255325e-03 1.325831376016139984e-02 6.436169147491455078e-02 -1.685717254877090454e-01 -3.580120205879211426e-01 -2.183249294757843018e-01 -1.897170394659042358e-01 -1.718521304428577423e-02 1.493878662586212158e-02 -1.584949940443038940e-01 1.175216306000947952e-02 1.028235703706741333e-01 -1.879818141460418701e-01 -6.412204355001449585e-02 3.178161978721618652e-01 -1.685158610343933105e-01 1.096270829439163208e-01 3.168816864490509033e-02 -3.158211410045623779e-01 -2.449744790792465210e-01 1.601271145045757294e-02
1.391530875116586685e-02 -1.008883677423000336e-02 5.848214402794837952e-02 9.229494631290435791e-02 -1.043884083628654480e-01 2.645680010318756104e-01 2.604718208312988281e-01 1.108282357454299927e-01 -2.141965180635452271e-02 -2.412667572498321533e-01 6.433212012052536011e-02 1.147308871150016785e-01 9.138154983520507812e-02 1.801774650812149048e-02 -3.741618394851684570e-01 -3.065013885498046875e-01 9.237838536500930786e-02 1.731201559305191040e-01 1.167474761605262756e-01 -1.441159397363662720e-01 1.000124737620353699e-01 1.189447753131389618e-02 1.541019976139068604e-01 -2.953352630138397217e-01 2.947638556361198425e-02 1.757342815399169922e-01 -2.361417561769485474e-01 1.323548406362533569e-01 1.014465764164924622e-01 -2.447668761014938354e-01 -3.670087158679962158e-01 6.489329040050506592e-02
1.418236941099166870e-01 -6.980595737695693970e-02 -3.130869269371032715e-01 -4.506568983197212219e-02 -6.348124146461486816e-02 1.980284899473190308e-01 1.479015946388244629e-01 6.412937492132186890e-02 6.035919114947319031e-02 -3.917969167232513428e-01 -4.255961626768112183e-02 5.332292523235082626e-03 8.563282340764999390e-02 -1.172060146927833557e-02 -1.171501874923706055e-01 -1.475189477205276489e-01 -1.651267856359481812e-01 5.640199035406112671e-02 -1.389655917882919312e-01 1.813235320150852203e-02 -1.558395922183990479e-01 3.067260682582855225e-01 2.130965739488601685e-01 -8.687166869640350342e-02 -1.763916760683059692e-01 2.626077234745025635e-01 -3.481790721416473389e-01 2.449310123920440674e-01 1.976493448019027710e-01 -1.940434873104095459e-01 9.488029778003692627e-02 1.239067018032073975e-01
1.307776868343353271e-01 -3.898682594299316406e-01 -2.022726833820343018e-02 -1.691038906574249268e-02 1.056642737239599228e-02 2.129849977791309357e-02 1.383893191814422607e-03 -4.790274798870086670e-02 4.013086855411529541e-02 -2.095260322093963623e-01 1.243703737854957581e-01 -2.142827957868576050e-02 3.261525183916091919e-02 -6.793846935033798218e-02 -4.103006795048713684e-02 -6.146153807640075684e-02 8.593335002660751343e-02 1.903338283300399780e-01 -1.337041258811950684e-01 -1.831863820552825928e-01 1.621903330087661743e-01 -9.379191324114799500e-03 3.331061303615570068e-01 -4.172598570585250854e-02 -7.628680765628814697e-02 1.110274121165275574e-01 -5.524584054946899414e-01 2.945173084735870361e-01 -7.341726869344711304e-02 -1.626935303211212158e-01 -1.408569887280464172e-02 2.801225781440734863e-01
1.918180286884307861e-01 -1.376693546772003174e-01 -3.344749286770820618e-02 7.730559259653091431e-02 -1.133394092321395874e-01 2.928511798381805420e-01 4.469158872961997986e-02 1.473515182733535767e-01 1.463089585304260254e-01 -1.621367335319519043e-01 2.033082246780395508e-01 -2.391194105148315430e-01 -2.139657288789749146e-01 1.946497261524200439e-01 -2.411239743232727051e-01 3.199642598628997803e-01 6.982605904340744019e-02 -3.551413863897323608e-02 4.626065865159034729e-02 7.186901569366455078e-02 -2.759173512458801270e-01 1.688263267278671265e-01 6.753955781459808350e-02 -1.307911425828933716e-01 1.414890140295028687e-01 -7.359108328819274902e-02 -1.787991672754287720e-01 1.046067774295806885e-01 -1.979777961969375610e-01 -9.531625360250473022e-02 -1.305739432573318481e-01 3.886214792728424072e-01
-3.898549079895019531e-02 -2.394200563430786133e-01 -6.737013161182403564e-02 -1.340203583240509033e-01 -2.068814188241958618e-01 1.748537868261337280e-01 4.045520722866058350e-01 4.410416632890701294e-02 2.447687685489654541e-01 -1.567780971527099609e-02 -1.880685538053512573e-01 -8.236045949161052704e-03 1.427996009588241577e-01 5.224104225635528564e-02 -9.889077395200729370e-02 -3.312596976757049561e-01 1.010935679078102112e-01 1.785563081502914429e-01 -3.487446308135986328e-01 9.269225597381591797e-02 -6.613795459270477295e-02 2.533541806042194366e-02 1.204623058438301086e-01 1.676966398954391479e-01 -1.036167740821838379e-01 2.412618994712829590e-01 -1.784606873989105225e-01 -2.290613204240798950e-02 1.564949452877044678e-01 -1.367684453725814819e-01 -2.334625720977783203e-01 1.498809009790420532e-01
1.921421140432357788e-01 3.128033131361007690e-02 -2.853296995162963867e-01 -3.414568305015563965e-02 1.373978611081838608e-02 3.841931000351905823e-02 1.543203443288803101e-01 1.767682284116744995e-01 1.173565015196800232e-01 2.116922289133071899e-01 -2.690053582191467285e-01 1.352853924036026001e-01 3.928079083561897278e-02 -1.122734993696212769e-01 -1.267294734716415405e-01 -2.280201911926269531e-01 2.033874988555908203e-01 2.885148860514163971e-02 2.043917030096054077e-01 -8.940616995096206665e-02 9.012435376644134521e-02 3.168393373489379883e-01 1.438003182411193848e-01 -3.443147242069244385e-01 -5.175958573818206787e-02 1.266369074583053589e-01 -2.665354311466217041e-01 -2.184132486581802368e-02 9.146907925605773926e-02 4.835472628474235535e-02 -3.785914778709411621e-01 8.581289649009704590e-02
-8.928827941417694092e-02 2.325093373656272888e-02 -4.040577113628387451e-01 -3.361718729138374329e-02 9.654616937041282654e-03 2.190745323896408081e-01 -5.148475617170333862e-02 -2.526341751217842102e-02 1.564589887857437134e-01 -1.803038865327835083e-01 -2.463357336819171906e-02 1.223951280117034912e-01 -1.501133199781179428e-02 -8.047904819250106812e-02 -5.502356961369514465e-02 1.479796767234802246e-01 -5.484760552644729614e-02 7.722976058721542358e-02 -3.567338362336158752e-02 3.081915713846683502e-02 -2.494681626558303833e-01 -1.587448120117187500e-01 1.653284281492233276e-01 -1.690966337919235229e-01 1.079498827457427979e-01 4.279072582721710205e-01 -2.811156213283538818e-01 2.822399698197841644e-02 -2.444165647029876709e-01 2.280497364699840546e-02 -4.260329604148864746e-01 2.477702684700489044e-02
1.753255575895309448e-01 1.405888199806213379e-01 -2.910065054893493652e-01 1.077437475323677063e-01 -1.575085707008838654e-02 5.732329487800598145e-01 1.352438181638717651e-01 3.061650097370147705e-01 -3.266416192054748535e-01 -1.205733790993690491e-01 6.872487068176269531e-02 2.338536083698272705e-02 -6.421743333339691162e-02 7.175838947296142578e-02 -2.226701527833938599e-01 1.117717474699020386e-01 5.617521330714225769e-02 3.482476994395256042e-02 -2.458020485937595367e-02 -5.334319919347763062e-02 -1.552964933216571808e-02 -1.494937092065811157e-01 1.765052787959575653e-02 -2.368952333927154541e-01 1.049906313419342041e-01 -1.654249243438243866e-02 -1.217782199382781982e-01 -1.250320579856634140e-02 -1.451984792947769165e-01 -3.066089935600757599e-02 -2.177656888961791992e-01 1.786430180072784424e-01
8.570322394371032715e-02 -2.877244353294372559e-01 -1.618183404207229614e-02 -2.798973917961120605e-01 -7.871275395154953003e-02 -4.170728102326393127e-02 1.098499745130538940e-01 -6.317069381475448608e-02 4.121785052120685577e-03 -4.418577849864959717e-01 -2.089136838912963867e-01 -1.565844938158988953e-02 -1.287228316068649292e-01 1.014667376875877380e-01 -1.190879866480827332e-01 -9.266602993011474609e-02 -4.512740671634674072e-02 5.096103623509407043e-02 9.407666325569152832e-02 1.997097954154014587e-02 -1.142512559890747070e-01 2.127558141946792603e-01 3.149392604827880859e-01 -3.748964071273803711e-01 7.981046289205551147e-02 1.350788474082946777e-01 -2.580931782722473145e-01 -4.701610654592514038e-02 2.832834422588348389e-02 -4.108592495322227478e-02 -2.416496127843856812e-01 2.285478413105010986e-01
6.864275783300399780e-03 -3.740156069397926331e-02 -8.928541792556643486e-04 2.962238155305385590e-02 -1.556899249553680420e-01 2.182793915271759033e-01 2.223806828260421753e-01 1.571303755044937134e-01 1.604977995157241821e-02 -1.853618025779724121e-01 2.851219661533832550e-02 1.365887373685836792e-01 1.149925887584686279e-01 8.356945216655731201e-02 -3.191280364990234375e-01 -2.216406762599945068e-01 -2.453971467912197113e-02 1.421170532703399658e-01 1.865362823009490967e-01 -1.253203600645065308e-01 1.604618132114410400e-01 9.409097023308277130e-03 1.774274855852127075e-01 -2.599724233150482178e-01 -2.640613354742527008e-02 1.054555550217628479e-01 -1.010939851403236389e-01 3.012053668498992920e-01 4.678426682949066162e-02 -3.958702385425567627e-01 -3.927533626556396484e-01 6.529642641544342041e-02
6.970530003309249878e-02 -7.215598225593566895e-02 -4.194031059741973877e-01 -4.960652440786361694e-02 -9.731832891702651978e-02 2.809122502803802490e-01 -4.206605628132820129e-02 3.453392088413238525e-01 -2.537225373089313507e-02 1.067159697413444519e-01 2.239220887422561646e-01 1.569934561848640442e-02 -2.297852933406829834e-02 -6.866049766540527344e-02 -7.994214445352554321e-02 1.724132299423217773e-01 -4.577950015664100647e-02 -1.175497323274612427e-01 -2.077568024396896362e-01 -2.402175068855285645e-01 -1.079991180449724197e-02 2.609001398086547852e-01 9.780086576938629150e-02 2.969675511121749878e-02 2.386667877435684204e-01 1.470190882682800293e-01 -1.080112159252166748e-01 2.239517122507095337e-01 -9.293840080499649048e-02 1.364752501249313354e-01 -2.420802861452102661e-01 2.769622802734375000e-01
1.001086160540580750e-01 -1.285921186208724976e-01 -2.405930608510971069e-01 7.169088721275329590e-02 5.251606181263923645e-02 1.471989601850509644e-01 1.528710722923278809e-01 -5.593759194016456604e-02 4.472542181611061096e-02 1.940133869647979736e-01 8.997943997383117676e-02 1.405339539051055908e-01 5.002024397253990173e-02 -9.898769855499267578e-02 5.871376395225524902e-02 4.203274473547935486e-02 7.259717583656311035e-02 4.092517793178558350e-01 -1.959977000951766968e-01 2.005372568964958191e-02 -3.336055278778076172e-01 -7.831051200628280640e-02 3.946488201618194580e-01 -2.387652546167373657e-01 -8.297320455312728882e-02 2.352084517478942871e-01 -3.692888915538787842e-01 1.187011599540710449e-01 9.302542358636856079e-02 -1.053791940212249756e-01 -1.422952674329280853e-02 1.010685414075851440e-02
1.726222187280654907e-01 -4.728068783879280090e-02 -2.766749262809753418e-01 2.271164357662200928e-01 2.615924365818500519e-02 4.698381200432777405e-02 3.583063185214996338e-01 9.137026965618133545e-02 3.159913420677185059e-01 -9.936344623565673828e-02 2.855961211025714874e-02 -2.142026461660861969e-02 -1.632199436426162720e-02 -1.120740026235580444e-01 -1.766576170921325684e-01 -6.230293214321136475e-02 6.832748651504516602e-02 2.731916010379791260e-01 -1.979569345712661743e-01 1.792414933443069458e-01 -1.546183507889509201e-02 2.297445833683013916e-01 3.114510774612426758e-01 -9.881568700075149536e-02 5.571676418185234070e-02 3.384088575839996338e-01 -1.766192317008972168e-01 2.450569719076156616e-01 -1.252336949110031128e-01 -1.727617345750331879e-02 -7.005731016397476196e-02 3.361814841628074646e-02
1.655408740043640137e-01 -6.199513748288154602e-02 -3.354730606079101562e-01 1.836810857057571411e-01 9.934490919113159180e-02 2.584766745567321777e-01 1.965503767132759094e-02 1.442421227693557739e-01 1.053722873330116272e-01 1.386585682630538940e-01 2.535878866910934448e-02 4.723655525594949722e-03 2.330745607614517212e-01 2.383926510810852051e-01 -9.831389784812927246e-02 -8.478882908821105957e-02 -2.449210286140441895e-01 -8.650731295347213745e-02 2.978407144546508789e-01 1.171895563602447510e-01 -4.109007716178894043e-01 1.525836586952209473e-01 1.805694997310638428e-01 -6.699164956808090210e-02 4.576726630330085754e-02 -1.865365952253341675e-01 -4.607998579740524292e-02 1.768315583467483521e-01 7.617817074060440063e-02 -1.456150412559509277e-01 -2.628447711467742920e-01 9.567035362124443054e-03
-5.702306330204010010e-02 -1.693909168243408203e-01 -3.096037507057189941e-01 4.439785331487655640e-02 7.081700861454010010e-02 6.751735508441925049e-02 3.473744913935661316e-02 1.515518594533205032e-02 1.813488006591796875e-01 -4.811592772603034973e-02 -4.813684616237878799e-03 1.920733153820037842e-01 2.820535898208618164e-01 -8.290662616491317749e-02 -2.067827135324478149e-01 5.784620344638824463e-02 -1.897538751363754272e-01 1.503779888153076172e-01 2.726615406572818756e-02 -3.735198080539703369e-02 -1.593844145536422729e-01 4.564939439296722412e-02 2.372742146253585815e-01 -1.153977811336517334e-01 1.897385269403457642e-01 3.642696738243103027e-01 -2.255461961030960083e-01 -1.357432305812835693e-01 -2.593250274658203125e-01 -2.237304486334323883e-02 -4.348036944866180420e-01 4.372872412204742432e-02
2.914641797542572021e-01 -3.053316473960876465e-01 -2.645424604415893555e-01 1.616805642843246460e-01 -1.151119172573089600e-01 1.182942613959312439e-01 1.182238906621932983e-01 1.174903213977813721e-01 1.731737703084945679e-01 8.026923239231109619e-02 -2.297141775488853455e-02 -6.709367781877517700e-02 1.709212958812713623e-01 1.702200472354888916e-01 2.516747824847698212e-02 -6.004075333476066589e-02 -4.435661435127258301e-02 2.064054757356643677e-01 -2.562068402767181396e-01 -1.708376854658126831e-01 1.008653081953525543e-02 3.900228738784790039e-01 -3.200932219624519348e-02 -1.295829713344573975e-01 7.199645787477493286e-02 3.489841818809509277e-01 -2.069531232118606567e-01 2.042251825332641602e-01 -4.735910519957542419e-02 7.823781110346317291e-03 -1.681808531284332275e-01 1.234914436936378479e-01
2.222235128283500671e-02 -2.936798036098480225e-01 -1.089881509542465210e-01 -3.068538904190063477e-01 -1.272419989109039307e-01 2.318831980228424072e-01 4.476356506347656250e-02 1.295581012964248657e-01 1.562028080224990845e-01 -4.630878195166587830e-02 -1.325957477092742920e-01 -1.276411395519971848e-02 1.247446909546852112e-01 -2.659804522991180420e-01 -9.436167776584625244e-02 -1.969759017229080200e-01 4.202604293823242188e-02 3.027267158031463623e-01 6.167888641357421875e-02 1.464171409606933594e-01 -1.620700657367706299e-01 2.710365951061248779e-01 1.503346115350723267e-01 2.905987948179244995e-02 1.168418750166893005e-01 3.703854084014892578e-01 -1.526508629322052002e-01 -1.411227285861968994e-01 -3.974795714020729065e-02 -1.704877912998199463e-01 -2.508897781372070312e-01 -1.034456938505172729e-01
-3.917099907994270325e-02 -3.136688172817230225e-01 -4.751172661781311035e-01 7.777276914566755295e-03 7.669244706630706787e-02 1.082935035228729248e-01 -1.105620414018630981e-01 2.699294090270996094e-01 -2.302468866109848022e-01 7.462281733751296997e-02 2.028544247150421143e-01 3.227815777063369751e-02 -9.915208071470260620e-02 1.730086952447891235e-01 -1.189162358641624451e-01 -1.945663057267665863e-02 6.213131919503211975e-02 -1.203290373086929321e-01 -5.578182265162467957e-02 -2.378756999969482422e-01 -2.032608985900878906e-01 8.932742476463317871e-02 3.060832023620605469e-01 5.055947601795196533e-02 8.470587432384490967e-03 2.148242443799972534e-01 -1.486943513154983521e-01 1.829369068145751953e-01 -1.451359242200851440e-01 9.053227305412292480e-02 -2.154170423746109009e-01 -1.244718357920646667e-01
1.143739446997642517e-01 -3.768078982830047607e-01 -4.615775942802429199e-01 6.118027493357658386e-02 -4.460518434643745422e-02 1.686204522848129272e-01 -1.266412623226642609e-02 2.379796840250492096e-02 4.359338432550430298e-02 -3.267419934272766113e-01 5.003176629543304443e-02 -2.087204903364181519e-01 4.348174482583999634e-02 -1.162524968385696411e-01 -1.221783980727195740e-01 -1.815932095050811768e-01 -5.448310077190399170e-02 1.444912552833557129e-01 6.969955563545227051e-02 5.912259221076965332e-03 -1.843844540417194366e-02 4.340624511241912842e-01 2.001423984766006470e-01 -5.881831422448158264e-02 -6.416536122560501099e-02 1.275222282856702805e-02 -3.441919013857841492e-02 1.772579848766326904e-01 -2.170040644705295563e-02 -2.619567513465881348e-01 -1.083189323544502258e-01 -1.533553004264831543e-02
7.635056972503662109e-02 7.606688886880874634e-02 -1.443506181240081787e-01 -1.102891042828559875e-01 -1.086165830492973328e-01 3.131978809833526611e-01 4.423500299453735352e-01 7.138238754123449326e-03 -4.700227826833724976e-02 -1.344107389450073242e-01 2.037655115127563477e-01 -2.088023722171783447e-01 1.266040951013565063e-01 1.499035954475402832e-01 -3.902576565742492676e-01 1.641647070646286011e-01 -1.156919896602630615e-01 -1.167196109890937805e-01 1.133020669221878052e-01 -1.083692088723182678e-01 -1.878042817115783691e-01 1.023461520671844482e-01 1.049046963453292847e-01 8.120211958885192871e-02 -6.758309900760650635e-02 -2.631319761276245117e-01 -2.711995542049407959e-01 5.934135243296623230e-02 -6.495676934719085693e-02 -1.236061528325080872e-01 -9.468666464090347290e-02 1.798624098300933838e-01
2.912645339965820312e-01 -1.247806251049041748e-01 -8.731653541326522827e-02 2.120581418275833130e-01 -9.906670451164245605e-02 5.099339410662651062e-03 3.998776674270629883e-01 3.044846281409263611e-02 -1.222742497920989990e-01 1.918892562389373779e-01 1.895826160907745361e-01 1.082666963338851929e-01 -7.300546020269393921e-02 1.048435494303703308e-01 -2.057839781045913696e-01 5.624138936400413513e-02 5.367195606231689453e-02 1.830842941999435425e-01 -1.750058084726333618e-01 2.183300405740737915e-01 -1.069722399115562439e-01 1.856130212545394897e-01 3.107663094997406006e-01 -2.657184600830078125e-01 1.429619491100311279e-01 -1.930383220314979553e-02 -2.747084498405456543e-01 -2.166806161403656006e-01 3.501304239034652710e-02 -1.344896256923675537e-01 -1.282932609319686890e-01 9.106729924678802490e-02
2.421414107084274292e-02 -5.889135971665382385e-02 -4.187483787536621094e-01 2.107309177517890930e-02 5.451791360974311829e-02 -7.238364312797784805e-03 2.886379361152648926e-01 -1.020678132772445679e-02 7.070669531822204590e-02 1.891905218362808228e-01 -2.134842872619628906e-01 3.434151709079742432e-01 1.099454164505004883e-01 4.323697835206985474e-02 -1.472380459308624268e-01 -1.087914060917682946e-04 6.136276945471763611e-02 5.625914409756660461e-02 5.480369925498962402e-02 -2.337779290974140167e-02 1.459104865789413452e-01 -4.716239869594573975e-02 1.585558354854583740e-01 -3.767520189285278320e-01 1.081222146749496460e-01 -1.084182113409042358e-01 -2.871404588222503662e-01 -1.240651756525039673e-01 1.372267603874206543e-01 -2.952013611793518066e-01 -1.789959818124771118e-01 1.827405095100402832e-01
-1.168085560202598572e-01 -1.566153168678283691e-01 -2.203326672315597534e-01 -1.953200846910476685e-01 8.935654908418655396e-02 2.941468358039855957e-01 3.729401528835296631e-02 1.588448509573936462e-02 1.428976058959960938e-01 -4.469491541385650635e-02 3.568223118782043457e-01 8.625226467847824097e-02 1.056911498308181763e-01 1.176239624619483948e-01 -1.457657963037490845e-01 2.276139110326766968e-01 -1.774243861436843872e-01 9.810220450162887573e-02 -2.239929139614105225e-01 -8.386291563510894775e-02 1.672185584902763367e-02 6.585213541984558105e-02 2.049043625593185425e-01 -2.457142323255538940e-01 2.409310489892959595e-01 2.754729390144348145e-01 -1.880961656570434570e-01 -1.220477521419525146e-01 -1.381738018244504929e-02 1.551363915205001831e-01 -2.859067618846893311e-01 1.680583059787750244e-01
1.995430141687393188e-01 -3.515229821205139160e-01 -1.029136031866073608e-01 -1.955334991216659546e-01 3.748010471463203430e-02 1.377231776714324951e-01 4.410265386104583740e-01 -5.133597925305366516e-02 2.517052888870239258e-01 -8.430922031402587891e-02 -9.297007322311401367e-02 -1.543520092964172363e-01 -4.543973132967948914e-02 3.777089342474937439e-02 -9.385646879673004150e-02 -1.536620408296585083e-01 2.033072412014007568e-01 3.391165137290954590e-01 -2.194026857614517212e-01 3.693720698356628418e-02 -1.581400781869888306e-01 1.165647059679031372e-01 1.306147575378417969e-01 5.519807338714599609e-02 1.146042197942733765e-01 1.631925255060195923e-01 -5.354111269116401672e-02 -6.081921979784965515e-02 2.288696356117725372e-02 -1.985630095005035400e-01 -2.821500599384307861e-01 3.168260306119918823e-02
3.671493232250213623e-01 -1.812406629323959351e-01 -2.421230524778366089e-01 8.392430096864700317e-02 -8.661201596260070801e-02 2.278365939855575562e-01 -3.327533975243568420e-02 2.127774506807327271e-01 3.847237676382064819e-02 -4.189534783363342285e-01 1.384713649749755859e-01 -5.049637332558631897e-02 6.605359166860580444e-02 7.715114951133728027e-02 -1.858521252870559692e-01 -3.933855146169662476e-02 -1.906203329563140869e-01 1.425912529230117798e-01 -2.051737457513809204e-01 4.368740692734718323e-02 -2.231410332024097443e-02 1.239665076136589050e-01 5.551251024007797241e-02 -6.760379672050476074e-02 3.626354038715362549e-02 2.250515818595886230e-01 -3.672521412372589111e-01 2.109317332506179810e-01 3.083750233054161072e-02 -2.257666587829589844e-01 3.491533920168876648e-02 8.427587151527404785e-02
-7.675438374280929565e-02 -2.060425840318202972e-02 -4.044201597571372986e-02 2.619088813662528992e-02 -6.530578713864088058e-03 3.197379708290100098e-01 2.181046158075332642e-01 1.666049212217330933e-01 1.183341965079307556e-01 -2.077618986368179321e-01 -8.573484420776367188e-02 6.614112108945846558e-02 8.578991144895553589e-02 1.291017979383468628e-01 -2.207391113042831421e-01 -3.285354375839233398e-01 6.098186597228050232e-02 2.088052928447723389e-01 2.331427931785583496e-01 -1.751472242176532745e-02 2.122691720724105835e-01 7.674252241849899292e-02 2.794781029224395752e-01 -1.583499759435653687e-01 -4.914260283112525940e-02 2.422748357057571411e-01 -6.043086573481559753e-02 1.861322820186614990e-01 7.160276174545288086e-02 -2.333712279796600342e-01 -3.702421486377716064e-01 1.095026060938835144e-01
1.282588019967079163e-02 -2.270311303436756134e-02 6.723964121192693710e-03 -4.216359183192253113e-02 -1.050887107849121094e-01 3.372215926647186279e-01 1.476216465234756470e-01 1.211383789777755737e-01 3.723988682031631470e-02 -1.765888929367065430e-01 8.747693151235580444e-02 2.342349737882614136e-01 1.115529611706733704e-01 1.321716010570526123e-01 -3.720723986625671387e-01 -2.921200692653656006e-01 -6.586463004350662231e-02 1.618901342153549194e-01 1.616667360067367554e-01 -9.484659135341644287e-02 1.370051503181457520e-01 4.757883772253990173e-02 9.271933138370513916e-02 -2.978364229202270508e-01 6.827585399150848389e-02 2.250004112720489502e-01 -1.351268738508224487e-01 1.400367468595504761e-01 6.389927119016647339e-02 -2.973434031009674072e-01 -3.431574702262878418e-01 -8.286464028060436249e-03
6.116234883666038513e-02 -1.641447097063064575e-01 -1.625317782163619995e-01 -1.840890645980834961e-01 -1.322741806507110596e-02 -6.830891221761703491e-02 3.705694153904914856e-02 4.516019672155380249e-02 -1.601032763719558716e-01 -2.267137169837951660e-01 -2.431577444076538086e-02 6.157371774315834045e-02 -1.566311866044998169e-01 -2.126990444958209991e-02 1.350025236606597900e-01 5.288585554808378220e-03 1.219793856143951416e-01 6.168025732040405273e-02 -1.491537243127822876e-01 1.359547078609466553e-01 -2.741925120353698730e-01 2.829124927520751953e-01 2.135897129774093628e-01 -4.723911881446838379e-01 -2.758806757628917694e-02 4.581087455153465271e-02 -3.153240382671356201e-01 -1.463602781295776367e-01 2.714765071868896484e-02 2.311775088310241699e-02 -4.024253487586975098e-01 7.593226432800292969e-02
2.092955112457275391e-01 2.083312869071960449e-01 -2.827779352664947510e-01 -5.900014564394950867e-02 4.368671029806137085e-02 1.036908924579620361e-01 1.012159064412117004e-01 1.782951951026916504e-01 1.533431708812713623e-01 2.375234216451644897e-01 -2.297786176204681396e-01 1.982841491699218750e-01 -3.263954073190689087e-02 -1.105434969067573547e-01 -1.591625064611434937e-01 -2.320969998836517334e-01 2.408726960420608521e-01 5.823360756039619446e-02 4.982497915625572205e-02 -1.342457085847854614e-01 2.053315341472625732e-01 9.745428711175918579e-02 2.438486516475677490e-01 -3.245128691196441650e-01 6.671267002820968628e-02 1.753637045621871948e-01 -1.782467663288116455e-01 4.029053077101707458e-02 -2.416092157363891602e-01 -6.727631390094757080e-02 -2.832013964653015137e-01 8.657302707433700562e-03
1.915643811225891113e-01 -5.282375589013099670e-02 -8.658938109874725342e-03 4.020145907998085022e-02 1.917150616645812988e-01 1.645632535219192505e-01 9.069557487964630127e-02 1.284896731376647949e-01 1.632387042045593262e-01 2.103523612022399902e-01 1.065323427319526672e-01 1.916758269071578979e-01 2.242584899067878723e-02 -5.825197696685791016e-02 -2.254791110754013062e-01 5.188117548823356628e-02 5.009670928120613098e-02 2.011440843343734741e-01 -1.457858085632324219e-01 -1.029852405190467834e-01 -1.643895208835601807e-01 2.701610624790191650e-01 3.702281415462493896e-01 -2.870672345161437988e-01 -1.236853376030921936e-01 1.467125266790390015e-01 -2.709817290306091309e-01 5.608550086617469788e-02 -1.720799207687377930e-01 2.121730446815490723e-01 -5.558802187442779541e-02 3.292485475540161133e-01
-1.789708286523818970e-01 -1.755343526601791382e-01 5.158880725502967834e-02 -1.403330415487289429e-01 -6.215687096118927002e-02 2.567311823368072510e-01 -2.445932030677795410e-01 1.602754294872283936e-01 9.511117637157440186e-02 -6.503227353096008301e-02 -1.429401189088821411e-01 -1.867004781961441040e-01 5.457087419927120209e-03 -7.962812483310699463e-02 -2.420727908611297607e-02 -8.856206201016902924e-03 8.551103621721267700e-02 -1.369048953056335449e-01 -1.263620797544717789e-02 -1.562206000089645386e-01 7.804398238658905029e-02 2.943298816680908203e-01 1.300687193870544434e-01 -2.209562808275222778e-01 -2.163854688405990601e-01 2.545101381838321686e-02 -4.964857399463653564e-01 -1.622839644551277161e-02 -1.075391396880149841e-01 -3.224736750125885010e-01 -2.257643193006515503e-01 1.186565905809402466e-01
2.098647654056549072e-01 -1.022489219903945923e-01 -1.154795959591865540e-01 -2.231777608394622803e-01 -3.328115940093994141e-01 -4.274706169962882996e-02 1.856381595134735107e-01 4.114730283617973328e-02 1.884524673223495483e-01 1.722351908683776855e-01 -1.846547052264213562e-02 9.621514379978179932e-02 1.934498101472854614e-01 2.921961806714534760e-02 -5.683666095137596130e-02 1.324839424341917038e-02 -1.772834509611129761e-01 -2.784518599510192871e-01 8.656302094459533691e-02 -1.691391170024871826e-01 3.682427480816841125e-02 -3.439348563551902771e-02 1.855193972587585449e-01 -9.906308352947235107e-02 3.064639568328857422e-01 6.983312219381332397e-02 -2.505804896354675293e-01 1.753269881010055542e-01 5.907559022307395935e-02 -1.205901429057121277e-01 -2.993179559707641602e-01 3.540711104869842529e-01
1.349635869264602661e-01 1.129442229866981506e-01 -3.064643740653991699e-01 -6.283542513847351074e-02 -5.726846307516098022e-02 1.985502541065216064e-01 1.034642308950424194e-01 -3.143863677978515625e-01 1.178717017173767090e-01 -1.432067900896072388e-02 6.182688474655151367e-02 9.611298888921737671e-02 2.576438784599304199e-01 -1.460390351712703705e-02 2.485868893563747406e-02 1.921290308237075806e-01 1.422915607690811157e-01 -3.337123245000839233e-02 8.278824388980865479e-02 -1.827589422464370728e-02 -1.250343322753906250e-01 -1.379155963659286499e-01 7.283884286880493164e-02 -1.897203922271728516e-01 -5.217986553907394409e-02 9.950646758079528809e-02 -2.260103970766067505e-01 2.011123001575469971e-01 -4.230292513966560364e-03 -3.711443245410919189e-01 -4.431262016296386719e-01 2.117784321308135986e-01
-4.376592114567756653e-02 1.827266812324523926e-01 -1.387168765068054199e-01 2.551508136093616486e-02 1.763620376586914062e-01 1.283128708600997925e-01 2.793610095977783203e-01 1.856662333011627197e-01 2.080948650836944580e-02 3.729577064514160156e-01 9.417045116424560547e-02 -5.825203284621238708e-02 -1.047905609011650085e-01 1.611843556165695190e-01 -1.634333729743957520e-01 -2.021612375974655151e-01 6.634954363107681274e-02 1.565711945295333862e-01 3.565470501780509949e-02 -6.494675576686859131e-02 3.073305785655975342e-01 2.521842718124389648e-02 1.923250555992126465e-01 -1.207122728228569031e-01 3.842179849743843079e-02 5.749851837754249573e-02 -5.340579152107238770e-01 1.052143611013889313e-02 6.050130352377891541e-02 -2.072424143552780151e-01 -6.163713335990905762e-02 8.253813534975051880e-02
-2.366168498992919922e-01 -7.586996257305145264e-02 -2.062106579542160034e-01 -8.210122585296630859e-02 -1.976342946290969849e-01 2.708959877490997314e-01 1.230036541819572449e-01 3.953298628330230713e-01 1.856376230716705322e-01 7.006920874118804932e-02 -1.723263412714004517e-01 -1.184854879975318909e-01 4.378926753997802734e-02 3.368704020977020264e-02 -1.542408615350723267e-01 -4.392762854695320129e-02 -2.298792451620101929e-01 5.543057247996330261e-02 -2.263022065162658691e-01 -2.056406438350677490e-02 5.213105678558349609e-02 4.535009562969207764e-01 1.345207542181015015e-01 -5.529164150357246399e-02 1.964707374572753906e-01 -1.570686846971511841e-01 -1.962868124246597290e-01 -8.085644990205764771e-02 -1.505780071020126343e-01 5.024328082799911499e-02 -1.255864202976226807e-01 8.283032476902008057e-02
3.085332512855529785e-01 -1.987210214138031006e-01 -3.198759555816650391e-01 -2.464332804083824158e-02 -3.432100266218185425e-02 -2.200723811984062195e-02 6.271819770336151123e-02 2.813790738582611084e-01 1.561479419469833374e-01 1.341878622770309448e-01 -1.427487730979919434e-01 -2.640324644744396210e-02 7.567677646875381470e-03 1.296722739934921265e-01 -2.013618946075439453e-01 -2.718853056430816650e-01 1.102348193526268005e-01 1.531698405742645264e-01 1.815742999315261841e-01 -1.686383038759231567e-01 3.693628311157226562e-02 3.840623199939727783e-01 -1.224281713366508484e-01 -4.487877339124679565e-02 1.256400346755981445e-02 -2.855278179049491882e-02 -2.383890897035598755e-01 1.467942595481872559e-01 2.182082831859588623e-01 -1.841043978929519653e-01 -2.139082700014114380e-01 1.153557226061820984e-01
1.635074913501739502e-01 -3.257792908698320389e-03 -1.840459555387496948e-01 1.506447345018386841e-01 2.326658368110656738e-02 3.218474984169006348e-01 2.035299539566040039e-01 6.058513745665550232e-02 4.242176935076713562e-02 -1.720797643065452576e-02 -2.500972151756286621e-01 -1.006360203027725220e-01 1.022112295031547546e-01 2.433806210756301880e-01 -1.663992553949356079e-01 1.813603341579437256e-01 -2.918740361928939819e-02 -7.425033301115036011e-02 1.092922538518905640e-01 -7.844396680593490601e-02 -5.003305077552795410e-01 1.434361487627029419e-01 2.498576939105987549e-01 1.128491130657494068e-03 -8.877529948949813843e-02 1.925292611122131348e-02 -6.415408104658126831e-02 3.014680147171020508e-01 1.543611870147287846e-03 2.073881626129150391e-01 -2.359589934349060059e-01 5.191268026828765869e-02
6.546323187649250031e-03 -1.608830094337463379e-01 -8.371149748563766479e-02 -1.217715293169021606e-01 -1.404272913932800293e-01 2.405755966901779175e-01 9.620335698127746582e-02 4.453368484973907471e-02 -1.781244389712810516e-02 -3.995820581912994385e-01 -1.598474979400634766e-01 -8.425150997936725616e-03 2.271664440631866455e-01 4.908312857151031494e-02 -3.244306743144989014e-01 -2.445995062589645386e-01 2.988246269524097443e-02 -8.694940246641635895e-03 -6.403014808893203735e-02 -1.409136950969696045e-01 8.699252456426620483e-02 -3.059363551437854767e-02 2.526648044586181641e-01 -2.724318504333496094e-01 7.396505773067474365e-02 2.114441096782684326e-01 -9.851878881454467773e-02 -7.336824387311935425e-02 8.827558159828186035e-02 -1.984766274690628052e-01 -3.326281011104583740e-01 -2.532134652137756348e-01
1.513968557119369507e-01 -9.760902076959609985e-02 -3.319974541664123535e-01 -3.033529520034790039e-01 2.025459855794906616e-01 3.620405197143554688e-01 1.815711855888366699e-01 9.299077838659286499e-02 -2.854161895811557770e-03 1.273066997528076172e-01 -5.796925351023674011e-02 -9.687230736017227173e-02 2.350659668445587158e-01 -1.699827760457992554e-01 -1.268720626831054688e-01 1.403233259916305542e-01 1.319152116775512695e-01 -2.724366635084152222e-02 -9.290975332260131836e-02 -2.290408872067928314e-02 1.569588482379913330e-02 1.377712488174438477e-01 1.260694861412048340e-01 7.011767476797103882e-02 6.195800378918647766e-02 3.978826478123664856e-02 -1.029435768723487854e-01 2.417970895767211914e-01 1.294487267732620239e-01 -2.125575393438339233e-01 -4.457148909568786621e-01 1.652310602366924286e-02
-4.561967402696609497e-02 -1.156329438090324402e-01 -1.607966423034667969e-01 -7.456056773662567139e-02 9.026470035314559937e-02 6.040737777948379517e-02 3.323058038949966431e-02 9.038323909044265747e-02 -1.107786372303962708e-01 3.125999867916107178e-01 1.051619499921798706e-01 -9.659738838672637939e-02 5.472700577229261398e-03 3.979749232530593872e-02 3.624861419666558504e-04 2.698599100112915039e-01 9.388398379087448120e-02 -6.372655928134918213e-02 -1.459767967462539673e-01 -1.697654873132705688e-01 2.624064385890960693e-01 1.169010549783706665e-01 2.541246414184570312e-01 -2.631555199623107910e-01 1.011696904897689819e-01 2.226161807775497437e-01 -1.731497049331665039e-01 1.358212381601333618e-01 -8.248878270387649536e-02 -3.279791474342346191e-01 -4.045632779598236084e-01 2.482299804687500000e-01
1.147058531641960144e-01 -7.962720096111297607e-02 -2.394121587276458740e-01 -1.039250791072845459e-01 2.247712165117263794e-01 9.156574495136737823e-03 3.376409709453582764e-01 -5.602426826953887939e-02 1.059022542904131114e-04 8.397400379180908203e-03 1.386547386646270752e-01 -5.763172730803489685e-02 3.912100568413734436e-03 -3.500870764255523682e-01 -2.557103037834167480e-01 -3.621161356568336487e-02 -1.007471531629562378e-01 2.945578992366790771e-01 -9.036058932542800903e-02 3.442189842462539673e-02 -1.669945940375328064e-02 1.846232861280441284e-01 3.596339821815490723e-01 -2.524310648441314697e-01 -9.945053607225418091e-02 1.286008208990097046e-01 -8.105774968862533569e-02 1.067022532224655151e-01 -1.962680369615554810e-01 1.556856781244277954e-01 -2.783930599689483643e-01 1.200496852397918701e-01
6.877627223730087280e-02 1.402342617511749268e-01 -9.232897311449050903e-02 -1.363501697778701782e-01 -1.731123328208923340e-01 3.115772008895874023e-01 2.747917473316192627e-01 -2.289738953113555908e-01 -8.914275467395782471e-02 -1.015829667448997498e-02 -2.905244193971157074e-02 -2.394171953201293945e-01 -7.828678935766220093e-02 2.364999949932098389e-01 -3.182258605957031250e-01 1.237588450312614441e-01 -2.420164942741394043e-01 -6.548464298248291016e-02 4.141318798065185547e-02 -2.020488977432250977e-01 -1.738077104091644287e-01 -7.570298761129379272e-02 3.783440589904785156e-02 -7.581546157598495483e-02 6.025120243430137634e-02 1.877461187541484833e-02 -3.660895824432373047e-01 2.093946784734725952e-01 -4.184230417013168335e-02 -2.426362633705139160e-01 -2.266244590282440186e-01 7.931241393089294434e-02
2.431439459323883057e-01 -1.653430461883544922e-01 -1.123383268713951111e-01 -1.768832951784133911e-01 -1.393780112266540527e-01 2.469546347856521606e-01 4.714963138103485107e-01 -2.784045599400997162e-02 -9.045753628015518188e-02 -1.520302891731262207e-01 1.598593145608901978e-01 -7.075159996747970581e-02 1.502879559993743896e-01 -1.523784399032592773e-01 8.843376301229000092e-03 -1.698922514915466309e-01 7.165702432394027710e-02 -2.007232010364532471e-01 -1.759703457355499268e-01 1.541796177625656128e-01 -3.388617932796478271e-01 -5.803891457617282867e-03 7.355355191975831985e-03 -2.586485445499420166e-01 -9.557866305112838745e-02 1.693145930767059326e-01 -1.671064347028732300e-01 -5.350096151232719421e-02 1.813386231660842896e-01 -1.209794729948043823e-01 -1.773000508546829224e-01 -3.777918173000216484e-03
-1.432976722717285156e-01 -1.388606727123260498e-01 -2.272896766662597656e-01 1.177695915102958679e-01 -1.925545036792755127e-01 1.347085684537887573e-01 2.673333883285522461e-01 1.270436099730432034e-03 1.889705657958984375e-01 -9.640017896890640259e-02 -5.934063717722892761e-02 3.000187575817108154e-01 1.769947856664657593e-01 8.404059708118438721e-02 4.224867746233940125e-02 -3.759580198675394058e-03 1.134821847081184387e-01 3.473479747772216797e-01 -2.914781272411346436e-01 -1.085055097937583923e-01 -2.579013258218765259e-02 -8.292382210493087769e-02 3.827025890350341797e-01 -1.497825980186462402e-01 7.606232166290283203e-02 2.044963985681533813e-01 -1.466961503028869629e-01 1.124732643365859985e-01 1.586489975452423096e-01 -6.667635589838027954e-02 -2.627009153366088867e-01 -4.621585085988044739e-02
2.449641078710556030e-01 -3.735853359103202820e-02 -4.140008687973022461e-01 2.070662379264831543e-01 -1.375074982643127441e-01 3.365072906017303467e-01 1.020318269729614258e-01 2.175465226173400879e-01 -1.213959828019142151e-01 -2.391612231731414795e-01 -4.868065938353538513e-03 3.203615173697471619e-02 1.144900918006896973e-02 1.306712627410888672e-02 -1.301817148923873901e-01 -1.111269891262054443e-01 1.618480384349822998e-01 -1.559272110462188721e-01 -2.216202169656753540e-01 -7.106062769889831543e-02 -1.083662137389183044e-01 3.122570514678955078e-01 1.207645311951637268e-01 -1.155981048941612244e-02 -1.479490101337432861e-01 3.203736245632171631e-01 -2.145661115646362305e-01 6.510544568300247192e-02 3.651044517755508423e-02 -9.340845048427581787e-02 1.035873591899871826e-02 1.350862234830856323e-01
2.712410390377044678e-01 -5.026405677199363708e-02 -2.053898870944976807e-01 4.945496469736099243e-02 -3.458441048860549927e-02 4.013266786932945251e-02 6.035888195037841797e-02 2.091208398342132568e-01 -4.813303053379058838e-02 -6.535220891237258911e-02 1.257186681032180786e-01 5.257781222462654114e-02 1.036765724420547485e-01 2.118542231619358063e-02 1.552436351776123047e-01 6.852743774652481079e-02 1.845146715641021729e-01 -3.522374480962753296e-02 -9.153371676802635193e-03 -1.141830012202262878e-01 1.752342097461223602e-02 1.523580253124237061e-01 4.761981070041656494e-01 -1.404353231191635132e-01 1.525306105613708496e-01 -1.222093924880027771e-01 -1.919931620359420776e-01 1.963762789964675903e-01 6.479384005069732666e-02 -2.075571268796920776e-01 -2.949847579002380371e-01 4.445262551307678223e-01
1.574992984533309937e-01 1.643511205911636353e-01 -2.683351337909698486e-01 9.925825893878936768e-02 1.066275238990783691e-01 5.642850995063781738e-01 -1.891474612057209015e-02 3.396129012107849121e-01 -1.992346495389938354e-01 -8.423486351966857910e-02 2.384519726037979126e-01 -7.545068860054016113e-02 -3.603233769536018372e-02 1.368278078734874725e-02 -7.882958650588989258e-02 -5.120155960321426392e-02 -4.529754444956779480e-02 8.998246490955352783e-02 -7.466223090887069702e-02 -5.704725906252861023e-02 -1.624299883842468262e-01 -6.614989787340164185e-02 -3.018084447830915451e-03 -2.169598937034606934e-01 2.400714159011840820e-02 -8.136157691478729248e-02 -2.630292773246765137e-01 3.896996378898620605e-02 -1.027952656149864197e-01 -2.540922164916992188e-01 -1.798159480094909668e-01 -1.378455609083175659e-01
5.632314458489418030e-02 6.314522773027420044e-02 -3.018745779991149902e-01 -5.370883271098136902e-02 5.938237160444259644e-02 3.954560309648513794e-02 2.738690972328186035e-01 2.969295717775821686e-02 1.439222097396850586e-01 7.570531964302062988e-02 -8.300265669822692871e-02 3.195499256253242493e-02 1.678708940744400024e-01 1.041379719972610474e-01 7.134946994483470917e-03 4.919448867440223694e-02 7.044102251529693604e-02 -2.322283945977687836e-02 4.579049348831176758e-02 -2.725479304790496826e-01 -3.963051736354827881e-02 7.368584722280502319e-02 2.888140082359313965e-01 -2.363725751638412476e-01 1.783818900585174561e-01 1.112134680151939392e-01 -2.284859269857406616e-01 4.235955700278282166e-02 -1.232251711189746857e-02 -2.203839421272277832e-01 -1.879360377788543701e-01 5.758507251739501953e-01
-1.036034673452377319e-01 -7.851135730743408203e-02 -1.437833011150360107e-01 -3.715988993644714355e-02 1.582430675625801086e-02 3.321101069450378418e-01 1.389600783586502075e-01 9.495098143815994263e-02 -2.046255022287368774e-01 3.980397060513496399e-02 1.898995339870452881e-01 3.764615207910537720e-02 1.782544772140681744e-03 3.885738179087638855e-02 -1.802774220705032349e-01 1.649559736251831055e-01 -2.304058074951171875e-01 1.079799383878707886e-01 -1.428891569375991821e-01 -3.307329118251800537e-02 -1.060778200626373291e-01 -1.294380892068147659e-02 2.123721987009048462e-01 1.283202320337295532e-01 3.624220788478851318e-01 -1.678656041622161865e-02 -3.788262009620666504e-01 -1.000431552529335022e-01 1.990709453821182251e-01 5.602562334388494492e-03 -4.413477480411529541e-01 -3.424061834812164307e-02
1.868154704570770264e-01 -9.180024266242980957e-03 -1.372944116592407227e-01 -2.062964141368865967e-01 1.303182095289230347e-01 1.335938125848770142e-01 1.494778394699096680e-01 4.576562717556953430e-02 1.302379965782165527e-01 -3.694895282387733459e-02 4.922636151313781738e-01 -3.078069537878036499e-02 4.504211992025375366e-02 2.132778614759445190e-02 -9.865155071020126343e-02 1.494968980550765991e-01 -3.553636372089385986e-02 4.631049931049346924e-02 -1.208959594368934631e-01 3.924249485135078430e-02 -1.465953700244426727e-02 5.115724727511405945e-02 1.578931361436843872e-01 -3.755150735378265381e-01 2.598985433578491211e-01 -1.955647952854633331e-02 -3.026192188262939453e-01 2.980124354362487793e-01 2.082289755344390869e-02 -1.252420991659164429e-01 -2.783797383308410645e-01 -1.338105052709579468e-01
2.096450030803680420e-01 -9.152931720018386841e-02 -3.140834867954254150e-01 -2.279156744480133057e-01 1.972190737724304199e-01 -9.449655190110206604e-03 2.260008305311203003e-01 5.096815899014472961e-02 2.243042457848787308e-03 1.546641625463962555e-02 2.268465906381607056e-01 -1.465566605329513550e-01 1.791887581348419189e-01 5.034287646412849426e-02 -2.192161083221435547e-01 -4.502176598180085421e-04 -1.333381980657577515e-01 -3.467667102813720703e-02 -9.771496802568435669e-02 -9.627703577280044556e-03 1.614239513874053955e-01 -1.478933840990066528e-01 1.306588202714920044e-01 -8.265634626150131226e-02 2.831996791064739227e-02 -8.229090273380279541e-02 -2.975411713123321533e-01 3.706139326095581055e-01 8.912869729101657867e-03 4.265785217285156250e-02 -4.605844020843505859e-01 2.417703345417976379e-02
6.867965310811996460e-02 -2.117061018943786621e-01 -2.849231660366058350e-02 -2.790388762950897217e-01 -8.179607987403869629e-02 1.943281888961791992e-01 8.321933448314666748e-02 1.796220988035202026e-01 1.585899889469146729e-01 -3.749260008335113525e-01 -2.095784395933151245e-01 -1.514802426099777222e-01 8.670536428689956665e-02 1.298518776893615723e-01 -2.084584385156631470e-01 -1.268104016780853271e-01 1.579210013151168823e-01 1.414236519485712051e-02 -3.097970783710479736e-02 4.228187352418899536e-02 7.633668184280395508e-02 -3.464626893401145935e-02 2.120232880115509033e-01 -2.319561690092086792e-01 2.828252501785755157e-02 3.979694247245788574e-01 -3.166540861129760742e-01 -4.814190044999122620e-02 1.155823841691017151e-01 -1.690992563962936401e-01 -1.444363743066787720e-01 -1.156993731856346130e-01
-4.608970507979393005e-02 -1.980093568563461304e-01 1.810176856815814972e-02 -3.060892596840858459e-02 -2.294718623161315918e-01 4.661218225955963135e-01 8.407983928918838501e-02 9.907412528991699219e-02 5.401737615466117859e-02 -8.568698912858963013e-02 9.091474860906600952e-02 1.528592556715011597e-01 3.489862382411956787e-02 -1.204728037118911743e-01 -1.921580433845520020e-01 -9.435248374938964844e-02 1.345340460538864136e-01 -1.015414223074913025e-01 -1.070987340062856674e-02 -7.780072744935750961e-03 -3.261075913906097412e-01 2.008196413516998291e-01 3.053056001663208008e-01 1.085943728685379028e-01 1.337429583072662354e-01 1.827571541070938110e-01 -2.327013388276100159e-02 -4.475203156471252441e-02 -2.719567716121673584e-01 1.107191666960716248e-01 -3.411447703838348389e-01 1.744892597198486328e-01
-2.180946245789527893e-02 -7.511002570390701294e-02 -3.526114225387573242e-01 -1.341284718364477158e-02 -7.597683370113372803e-02 5.245352983474731445e-01 1.052178815007209778e-01 -4.575928673148155212e-02 -1.719412654638290405e-01 8.570712804794311523e-02 -1.470673531293869019e-01 -9.152679145336151123e-02 -1.540338695049285889e-01 -1.166745182126760483e-02 -1.151833087205886841e-01 1.359131783246994019e-01 -1.795556843280792236e-01 2.893117070198059082e-02 8.125954121351242065e-02 -6.963088363409042358e-02 -2.134648263454437256e-01 1.997035890817642212e-01 2.831479907035827637e-01 1.895203143358230591e-01 1.224226430058479309e-01 3.353968262672424316e-02 5.601358413696289062e-02 -5.082039162516593933e-02 -1.969638913869857788e-01 -1.859169155359268188e-01 -3.272029161453247070e-01 6.673598289489746094e-02
-7.936480641365051270e-02 6.130114942789077759e-02 -1.671604812145233154e-01 4.358822107315063477e-02 -1.960751041769981384e-02 6.375507265329360962e-02 2.072287052869796753e-01 1.756471991539001465e-01 7.692067325115203857e-02 9.189309924840927124e-02 3.021559119224548340e-01 9.638766944408416748e-02 1.308897584676742554e-01 7.340475171804428101e-02 -2.925297021865844727e-01 1.290092468261718750e-01 -1.263598650693893433e-01 8.420458063483238220e-03 -9.835586696863174438e-02 -5.686310678720474243e-02 -2.643079496920108795e-02 1.175451278686523438e-01 1.986147910356521606e-01 -1.021828874945640564e-01 3.304491937160491943e-01 -1.279831081628799438e-01 -4.018267691135406494e-01 1.379818916320800781e-01 4.197800904512405396e-02 4.317609965801239014e-02 -4.883214831352233887e-01 -2.559079788625240326e-02
2.198608405888080597e-02 -1.597670912742614746e-01 -1.663810610771179199e-01 1.661897152662277222e-01 2.852979898452758789e-01 7.548248022794723511e-02 2.225030511617660522e-01 5.976232513785362244e-02 5.451891943812370300e-02 -2.002960145473480225e-01 5.023182556033134460e-02 -1.375040877610445023e-02 -8.572764694690704346e-02 9.389296174049377441e-02 -4.903954640030860901e-02 -8.136363327503204346e-02 2.438688129186630249e-01 2.502381205558776855e-01 -2.384849190711975098e-01 -3.329893574118614197e-02 -2.211558967828750610e-01 4.059016406536102295e-01 1.150554046034812927e-01 -1.557113975286483765e-01 -4.980662092566490173e-02 1.584172844886779785e-01 -3.812175691127777100e-01 8.253742754459381104e-02 -5.941828340291976929e-02 -2.518334090709686279e-01 -1.716304421424865723e-01 1.326684467494487762e-02
-9.909262508153915405e-02 1.561712026596069336e-01 -2.166078239679336548e-01 -2.771912515163421631e-01 -9.407440572977066040e-02 2.565886080265045166e-01 2.859298586845397949e-01 -1.126605123281478882e-01 -4.793847911059856415e-03 -3.703589737415313721e-02 -5.438071116805076599e-02 -9.653750061988830566e-02 -1.377092581242322922e-02 2.296164184808731079e-01 -3.712405860424041748e-01 2.599746882915496826e-01 -1.075414419174194336e-01 6.448640022426843643e-03 -4.876633640378713608e-03 -1.710710227489471436e-01 -2.577257752418518066e-01 -6.766261160373687744e-02 -4.350723326206207275e-02 -2.113056182861328125e-02 -1.083058863878250122e-01 -3.450017049908638000e-02 -3.344041705131530762e-01 9.730935841798782349e-02 -1.045340597629547119e-01 -1.967408657073974609e-01 -3.036391139030456543e-01 1.030886545777320862e-01
4.403727874159812927e-02 -8.711133897304534912e-02 -2.302751243114471436e-01 -1.450242996215820312e-01 -1.770386248826980591e-01 1.491457670927047729e-01 1.197237987071275711e-02 4.346333742141723633e-01 -1.208892166614532471e-01 1.740432381629943848e-01 5.928485840559005737e-02 -1.427449285984039307e-01 2.090711146593093872e-01 9.683071076869964600e-02 3.833847492933273315e-02 1.462545841932296753e-01 -1.704121232032775879e-01 -1.857739686965942383e-01 2.354524284601211548e-01 -9.076282382011413574e-02 -1.592469364404678345e-01 -4.383998364210128784e-02 3.066460192203521729e-01 -1.566261500120162964e-01 -8.957179635763168335e-02 1.123553588986396790e-01 -2.089818865060806274e-01 3.270341753959655762e-01 -2.420080751180648804e-01 -3.783464431762695312e-02 -1.552807092666625977e-01 2.403444424271583557e-02
4.884552676230669022e-03 -1.825833767652511597e-01 -3.003775700926780701e-02 -2.170945703983306885e-01 -2.811781130731105804e-02 4.156783968210220337e-02 7.193595170974731445e-02 1.579170823097229004e-01 1.181531921029090881e-01 5.611769855022430420e-02 -3.528321683406829834e-01 9.975855797529220581e-02 6.401696056127548218e-02 -1.571973562240600586e-01 -2.231937274336814880e-02 -2.449634671211242676e-01 -3.782172873616218567e-02 6.104138866066932678e-02 -5.956125631928443909e-02 2.134380042552947998e-01 -1.142673268914222717e-01 1.874236166477203369e-01 1.230119839310646057e-01 -2.797307968139648438e-01 1.661378741264343262e-01 2.801187336444854736e-01 -4.385226070880889893e-01 -1.776466816663742065e-01 4.411572217941284180e-02 -1.697265207767486572e-01 -2.973283827304840088e-01 -1.406885683536529541e-02
1.364290118217468262e-01 -1.217616796493530273e-01 -1.318258345127105713e-01 -1.857949495315551758e-01 -2.088472694158554077e-01 1.497157067060470581e-01 3.089316487312316895e-01 2.742963656783103943e-02 -1.223814040422439575e-01 -1.309629976749420166e-01 -8.470093458890914917e-02 -2.092218771576881409e-02 -5.014337599277496338e-02 -7.221054751425981522e-03 1.055677980184555054e-01 -3.039090037345886230e-01 6.373794376850128174e-02 -1.806764602661132812e-01 -6.603205949068069458e-02 2.589686512947082520e-01 -3.766319453716278076e-01 -1.844624988734722137e-02 -1.046975925564765930e-01 -2.242535054683685303e-01 8.850819617509841919e-02 1.877931952476501465e-01 -3.028272986412048340e-01 1.290440708398818970e-01 3.047484531998634338e-02 -2.827375233173370361e-01 -1.310001164674758911e-01 2.134627699851989746e-01
2.530015110969543457e-01 -2.200068533420562744e-01 1.411375962197780609e-02 1.042565926909446716e-01 -2.099962532520294189e-01 2.590299844741821289e-01 2.545127831399440765e-02 2.448498308658599854e-01 1.127869710326194763e-01 2.821354195475578308e-02 -2.588714007288217545e-03 -8.463637530803680420e-02 -1.824910193681716919e-02 1.328648477792739868e-01 9.236177429556846619e-03 8.973859995603561401e-02 -2.350224554538726807e-01 7.894080132246017456e-02 -1.179928034543991089e-01 -2.669285051524639130e-02 5.581937357783317566e-02 3.028337955474853516e-01 3.790965676307678223e-02 -4.158272966742515564e-02 -1.226731836795806885e-01 4.839138686656951904e-01 -3.668113052845001221e-01 -9.974109940230846405e-03 1.313859820365905762e-01 -2.502675056457519531e-01 -1.156200319528579712e-01 8.176369965076446533e-02
1.900097168982028961e-02 -4.617771878838539124e-02 1.286948472261428833e-01 1.832858324050903320e-01 -9.057691693305969238e-02 2.155427932739257812e-01 1.262110918760299683e-01 1.198077946901321411e-01 1.568340808153152466e-01 1.001078039407730103e-01 2.520681619644165039e-01 -4.437517491169273853e-04 -3.513464704155921936e-02 -4.586179554462432861e-02 -4.926660358905792236e-01 1.435084939002990723e-01 7.281208783388137817e-02 1.565470993518829346e-01 -3.479512333869934082e-01 9.850326180458068848e-02 1.101563591510057449e-02 -1.096624298952519894e-03 2.743656933307647705e-01 7.965571433305740356e-02 -1.583403348922729492e-02 -1.102274432778358459e-01 -2.900814116001129150e-01 1.759516447782516479e-02 -3.254245966672897339e-02 6.601621955633163452e-02 -2.385974526405334473e-01 3.099453449249267578e-01
-1.019898802042007446e-02 -2.456464022397994995e-01 -2.802372211590409279e-03 -4.141330718994140625e-03 -2.049226127564907074e-02 2.828034460544586182e-01 -4.240281879901885986e-02 2.529101967811584473e-01 1.048427447676658630e-01 3.400335460901260376e-02 -8.306590467691421509e-02 -9.032773226499557495e-02 4.636575281620025635e-02 1.225170716643333435e-01 7.600278407335281372e-02 2.347343787550926208e-02 -1.761252433061599731e-01 -1.121654361486434937e-01 -1.299418807029724121e-01 2.430138550698757172e-02 8.111345767974853516e-02 2.599293291568756104e-01 -7.753001153469085693e-02 -1.646656095981597900e-01 -1.903662830591201782e-01 2.927314937114715576e-01 -4.602857828140258789e-01 -7.135216891765594482e-02 1.068248078227043152e-01 -2.759316265583038330e-01 -3.496553897857666016e-01 1.601122468709945679e-01
2.219629734754562378e-01 7.754147797822952271e-02 -2.736373841762542725e-01 -1.604465693235397339e-01 2.295441031455993652e-01 5.920371785759925842e-02 2.788515985012054443e-01 1.270879358053207397e-01 4.326077923178672791e-02 8.660635352134704590e-02 2.473982870578765869e-01 -8.843936026096343994e-02 2.854551076889038086e-01 5.725375562906265259e-02 -2.127331495285034180e-01 -6.718013435602188110e-02 1.656528934836387634e-02 -5.921775475144386292e-02 -3.372548148036003113e-02 -5.034444853663444519e-02 2.068651318550109863e-01 -2.905046045780181885e-01 3.450876772403717041e-01 -8.150462806224822998e-02 -3.991086408495903015e-02 1.292088478803634644e-01 -2.038125246763229370e-01 4.642004147171974182e-02 4.710210859775543213e-02 -2.113076150417327881e-01 -8.304660022258758545e-02 3.239553868770599365e-01
9.726760536432266235e-02 -3.972910344600677490e-01 -4.073831737041473389e-01 6.062687560915946960e-02 -2.951040677726268768e-02 1.634933948516845703e-01 7.437492161989212036e-02 7.283660769462585449e-02 5.361894890666007996e-02 -9.803308546543121338e-02 -1.417405204847455025e-03 -1.626631617546081543e-02 1.846171915531158447e-01 1.277380734682083130e-01 -1.053238660097122192e-01 1.015249416232109070e-01 1.401558369398117065e-01 1.771930754184722900e-01 -6.691243965178728104e-03 -2.290811240673065186e-01 1.787949800491333008e-01 2.494511157274246216e-01 2.979253977537155151e-02 -1.906480938196182251e-01 9.346882253885269165e-02 2.787944078445434570e-01 -3.623629808425903320e-01 9.066265076398849487e-03 2.723905444145202637e-01 6.882885843515396118e-02 -9.083748608827590942e-02 6.497337482869625092e-03
-3.064441122114658356e-02 -1.690637171268463135e-01 -1.848337799310684204e-01 -5.603646859526634216e-02 1.227769767865538597e-03 4.178861379623413086e-01 1.392583996057510376e-01 3.316040337085723877e-01 -6.591140478849411011e-02 -1.998584419488906860e-01 -4.357480257749557495e-02 -5.833126977086067200e-02 -1.020757630467414856e-01 3.565338850021362305e-01 -1.039342135190963745e-01 6.920711696147918701e-02 -2.286036731675267220e-03 3.659028187394142151e-02 -1.065972819924354553e-01 1.418519765138626099e-01 -1.304540131241083145e-02 9.622538089752197266e-02 1.283809840679168701e-01 1.342864055186510086e-02 -2.043486386537551880e-01 4.867735132575035095e-02 -2.796810567378997803e-01 9.271025657653808594e-02 -3.926709294319152832e-01 1.664680689573287964e-01 -4.224911332130432129e-02 2.300459444522857666e-01
1.125391572713851929e-01 8.437589742243289948e-03 -6.574450992047786713e-03 1.359688639640808105e-01 -1.538381427526473999e-01 3.181211054325103760e-01 -7.472008466720581055e-02 1.568392217159271240e-01 9.560158103704452515e-02 -5.105990916490554810e-03 -2.569457143545150757e-02 -1.507865041494369507e-01 -1.578564494848251343e-01 -4.764335229992866516e-02 -1.548303216695785522e-01 1.388041675090789795e-01 -1.570129692554473877e-01 4.469667095690965652e-03 -1.884740293025970459e-01 5.818485841155052185e-02 -4.751779884099960327e-02 3.448758721351623535e-01 2.529066801071166992e-02 -6.058058142662048340e-02 -1.827482283115386963e-01 4.235312044620513916e-01 -3.264819085597991943e-01 9.150753170251846313e-02 5.426597967743873596e-02 -4.031907320022583008e-01 -1.631703972816467285e-01 -4.164687544107437134e-02
4.057399928569793701e-01 -1.580247730016708374e-01 -2.826250493526458740e-01 -2.077582180500030518e-01 2.711676955223083496e-01 1.489853393286466599e-02 2.549525201320648193e-01 7.426134496927261353e-02 1.010196805000305176e-01 9.319433569908142090e-02 1.740221083164215088e-01 -2.814522199332714081e-02 6.926418840885162354e-02 -1.370132118463516235e-01 -3.276051282882690430e-01 -1.153550967574119568e-01 1.152862980961799622e-02 -1.862391531467437744e-01 -6.286333780735731125e-03 4.357193596661090851e-03 1.141196861863136292e-01 -6.990318186581134796e-03 1.099016293883323669e-01 -6.660792976617813110e-02 1.833619177341461182e-01 3.090455196797847748e-02 -2.397646903991699219e-01 3.007245361804962158e-01 -1.042909324169158936e-01 3.683937340974807739e-02 -2.989648282527923584e-01 1.868382282555103302e-02
4.455157741904258728e-02 6.588230282068252563e-02 -1.829793006181716919e-01 -5.815463513135910034e-02 -1.259800642728805542e-01 7.551144808530807495e-02 2.960050711408257484e-03 3.595372661948204041e-02 1.108667328953742981e-01 2.071343362331390381e-01 2.250939011573791504e-01 3.167142719030380249e-02 1.355049461126327515e-01 5.422282218933105469e-02 -2.420195490121841431e-01 2.512717619538307190e-02 6.865234673023223877e-02 -1.615054458379745483e-01 -2.980323880910873413e-02 -1.562449336051940918e-01 -8.594860136508941650e-02 -2.421326786279678345e-01 3.508064746856689453e-01 -1.700010597705841064e-01 7.568237185478210449e-02 8.071709424257278442e-02 5.410871282219886780e-02 2.420239895582199097e-01 -1.412611454725265503e-02 -4.247170388698577881e-01 -4.027330875396728516e-01 2.365601062774658203e-01
3.329171836376190186e-01 -3.166372701525688171e-02 -2.745799422264099121e-01 -3.307629004120826721e-02 7.626672089099884033e-02 2.497815489768981934e-01 -1.648385524749755859e-01 3.849841654300689697e-01 1.313499510288238525e-01 1.356452256441116333e-01 3.842896521091461182e-01 -2.293498255312442780e-02 -1.428611278533935547e-01 7.298712432384490967e-02 2.799683250486850739e-03 1.722869873046875000e-01 -3.551597148180007935e-02 -3.505503758788108826e-02 -8.320499956607818604e-02 4.530833289027214050e-02 7.857944816350936890e-02 1.211796104907989502e-01 1.188366785645484924e-01 -1.440465748310089111e-01 6.902151554822921753e-02 2.230708599090576172e-01 2.617180347442626953e-02 1.804795265197753906e-01 -1.704347729682922363e-01 -1.723673939704895020e-01 -3.247919976711273193e-01 9.783555567264556885e-02
-1.262178272008895874e-01 2.128693759441375732e-01 -3.151554763317108154e-01 -2.501513659954071045e-01 -5.547708645462989807e-02 2.230311930179595947e-01 2.882618010044097900e-01 3.052490353584289551e-01 -1.295963674783706665e-01 2.798236906528472900e-01 -9.030745923519134521e-02 -4.238025844097137451e-02 2.275204956531524658e-01 3.424765169620513916e-02 9.053343906998634338e-03 1.469675749540328979e-01 1.033511459827423096e-01 -3.928864374756813049e-02 -6.600916385650634766e-02 -1.015686392784118652e-01 -8.481665700674057007e-02 -4.456595703959465027e-02 1.163221225142478943e-01 -2.249512821435928345e-01 5.278014019131660461e-02 6.785717606544494629e-02 -1.690730638802051544e-02 2.658961415290832520e-01 1.875026151537895203e-02 -2.599196135997772217e-01 -3.449414670467376709e-01 -5.111654475331306458e-02
9.450709447264671326e-03 1.376409456133842468e-02 -4.129836261272430420e-01 4.485338926315307617e-02 2.928284555673599243e-02 1.329448670148849487e-01 2.019673287868499756e-01 8.118841797113418579e-02 1.674935519695281982e-01 -7.502387464046478271e-02 1.164491940289735794e-02 9.274004399776458740e-02 4.862219095230102539e-02 -1.280336640775203705e-02 1.093582510948181152e-01 2.631967663764953613e-01 -7.733482122421264648e-02 1.351168304681777954e-01 3.755668411031365395e-03 -4.634014517068862915e-02 7.305394113063812256e-02 3.136732578277587891e-01 3.652788400650024414e-01 -1.000794619321823120e-01 5.157191306352615356e-02 -6.188286095857620239e-02 -1.734011024236679077e-01 -2.101735323667526245e-01 1.379258930683135986e-01 -2.384554147720336914e-01 -2.503641843795776367e-01 3.770847320556640625e-01
-6.534565240144729614e-02 -3.197473883628845215e-01 -8.646936714649200439e-02 -1.067750155925750732e-01 -2.187290787696838379e-01 2.244036644697189331e-01 1.738102138042449951e-01 3.266062140464782715e-01 -3.913076519966125488e-01 -1.008134484291076660e-01 -5.819274485111236572e-02 1.777852177619934082e-01 9.896329045295715332e-02 4.464866220951080322e-02 -2.185522019863128662e-02 9.493933618068695068e-02 3.085811138153076172e-01 -2.421684861183166504e-01 -1.458134055137634277e-01 -5.896038562059402466e-02 -6.571404635906219482e-02 1.009396538138389587e-01 1.119553968310356140e-01 -8.789058029651641846e-02 -1.503755617886781693e-02 8.597028255462646484e-02 -3.716634213924407959e-01 -8.217005431652069092e-02 -2.051837742328643799e-01 -4.757578670978546143e-02 -6.239891052246093750e-02 7.644171267747879028e-02
-7.325648516416549683e-02 -3.838945329189300537e-01 -1.965510398149490356e-01 -2.194221317768096924e-01 -2.389294356107711792e-01 -3.304754197597503662e-02 2.233855128288269043e-01 1.967326700687408447e-01 1.831888407468795776e-01 -1.945361495018005371e-01 7.055968046188354492e-02 -2.843448892235755920e-02 -4.038437828421592712e-02 -3.889014245942234993e-03 -3.037246167659759521e-01 9.454044699668884277e-02 1.788786798715591431e-01 -3.176481230184435844e-03 -2.442374378442764282e-01 -1.210664883255958557e-01 -2.424954473972320557e-01 -1.428525522351264954e-02 -7.029848545789718628e-02 -2.755397558212280273e-01 -2.893796265125274658e-01 1.716458946466445923e-01 -8.440495282411575317e-02 1.671115905046463013e-01 9.862276166677474976e-02 -1.425953209400177002e-01 -9.425638616085052490e-02 1.694767363369464874e-02
1.460531353950500488e-01 -1.200056225061416626e-01 -9.979996830224990845e-02 -1.523114889860153198e-01 3.517938544973731041e-03 3.325245976448059082e-01 3.735304772853851318e-01 1.309973299503326416e-01 -6.805685162544250488e-02 4.187075793743133545e-02 2.027203142642974854e-02 1.821090131998062134e-01 1.751897111535072327e-02 -4.147215187549591064e-02 1.012253016233444214e-02 -1.974352002143859863e-01 -1.709643453359603882e-01 2.682199776172637939e-01 -3.480184078216552734e-01 -2.078391313552856445e-01 -3.602849245071411133e-01 7.447111606597900391e-02 4.082518443465232849e-02 9.902441501617431641e-02 -4.263341799378395081e-02 9.392087906599044800e-02 9.424146264791488647e-05 -3.610372776165604591e-03 1.441232711076736450e-01 -2.973641157150268555e-01 -1.243864670395851135e-01 1.874553710222244263e-01
2.559502124786376953e-01 -1.902870833873748779e-01 -2.257539778947830200e-01 1.798743158578872681e-01 -2.872013486921787262e-02 9.301795810461044312e-02 1.709482371807098389e-01 -4.325701668858528137e-02 5.818383768200874329e-02 -2.208429276943206787e-01 -4.951326176524162292e-02 -1.553219854831695557e-01 1.116281524300575256e-01 9.731344878673553467e-02 -8.357076346874237061e-02 -1.237397938966751099e-01 -4.079368337988853455e-02 2.645676732063293457e-01 -2.301533669233322144e-01 5.070751532912254333e-03 -3.515872731804847717e-02 4.519841670989990234e-01 1.294364333152770996e-01 -1.331704556941986084e-01 3.651824593544006348e-02 2.846812605857849121e-01 -3.943215012550354004e-01 5.342248827219009399e-02 -5.901858955621719360e-02 -1.696857362985610962e-01 -1.078587025403976440e-01 4.613558202981948853e-02
1.858932822942733765e-01 -2.215892225503921509e-01 -2.831011451780796051e-02 -2.435431480407714844e-01 -1.665456146001815796e-01 2.025171220302581787e-01 3.889048099517822266e-02 1.261184960603713989e-01 -1.069399341940879822e-01 2.671661376953125000e-01 1.582667827606201172e-01 -1.412848681211471558e-01 2.640001177787780762e-01 -6.144620478153228760e-03 1.088959574699401855e-01 1.419724822044372559e-01 8.753133565187454224e-02 -6.531934440135955811e-02 2.264679595828056335e-02 -8.403423428535461426e-02 -1.200007740408182144e-02 2.783320099115371704e-02 1.300058960914611816e-01 -1.764951944351196289e-01 1.814730614423751831e-01 -5.828573368489742279e-03 -3.746574223041534424e-01 2.029744833707809448e-01 2.637176811695098877e-01 -3.003193736076354980e-01 -1.832134276628494263e-01 2.533243298530578613e-01
2.556737512350082397e-02 -1.317159980535507202e-01 1.597345769405364990e-01 -4.478779807686805725e-02 -7.075492292642593384e-02 3.160448074340820312e-01 1.011325567960739136e-01 2.878127098083496094e-01 2.049699872732162476e-01 -1.342228204011917114e-01 -6.293844431638717651e-02 2.043360620737075806e-01 3.555817902088165283e-02 -2.380309812724590302e-02 -2.618827223777770996e-01 -3.691221475601196289e-01 3.070710785686969757e-02 1.495720744132995605e-01 1.163923889398574829e-01 -4.045756068080663681e-03 -7.288690656423568726e-02 1.382414847612380981e-01 2.090916037559509277e-01 -2.271381914615631104e-01 8.210901170969009399e-02 2.368359714746475220e-01 -2.026945054531097412e-01 3.184992074966430664e-02 1.812592893838882446e-01 -2.254021465778350830e-01 -2.557194530963897705e-01 1.830719709396362305e-01
2.631127536296844482e-01 -2.759935557842254639e-01 -3.905955851078033447e-01 3.072742223739624023e-01 4.822244122624397278e-02 2.109670788049697876e-01 -1.746339164674282074e-02 1.756937056779861450e-01 -3.443801030516624451e-02 4.464671388268470764e-02 -1.045097305905073881e-04 1.149543598294258118e-01 1.178784891963005066e-01 1.465744972229003906e-01 -6.955018639564514160e-02 -8.881466463208198547e-03 -4.745947569608688354e-02 -6.782194226980209351e-02 -8.300042897462844849e-02 4.982953891158103943e-02 -1.010538339614868164e-01 3.704920709133148193e-01 1.629383265972137451e-01 -1.194337233901023865e-01 -1.465190052986145020e-01 2.238564789295196533e-01 -2.856830954551696777e-01 -1.062115877866744995e-01 -4.105534777045249939e-02 5.069697648286819458e-02 -2.229940891265869141e-01 2.234962284564971924e-01
2.007084935903549194e-01 -1.739447563886642456e-02 -2.975596785545349121e-01 1.688737422227859497e-01 1.651338487863540649e-01 5.091723799705505371e-01 2.574840933084487915e-02 2.605791687965393066e-01 -2.460905015468597412e-01 -4.931453615427017212e-02 9.426188468933105469e-02 1.358439922332763672e-01 -6.004808098077774048e-02 1.280797421932220459e-01 -1.707369685173034668e-01 -6.821026094257831573e-03 9.271756745874881744e-03 -1.398752559907734394e-03 -4.644813761115074158e-02 -5.126542598009109497e-02 -1.118918061256408691e-01 -1.432012468576431274e-01 1.349656376987695694e-02 -2.858149707317352295e-01 1.597050726413726807e-01 4.060306400060653687e-02 -3.157984316349029541e-01 -4.267892614006996155e-02 -1.645676642656326294e-01 4.045133944600820541e-03 -1.774568408727645874e-01 2.016374915838241577e-01
-1.688414439558982849e-02 -9.444419294595718384e-03 -2.181600481271743774e-01 -1.435191631317138672e-01 1.958439350128173828e-01 1.474612951278686523e-01 2.047539502382278442e-01 -4.171046242117881775e-02 3.614804893732070923e-02 -1.262968927621841431e-01 1.748287230730056763e-01 2.004073373973369598e-02 1.660813242197036743e-01 -5.065558478236198425e-02 -3.825178146362304688e-01 -3.486334532499313354e-02 -2.132366150617599487e-01 1.512889005243778229e-02 -1.686638295650482178e-01 6.952118128538131714e-02 2.958272993564605713e-01 -1.581376045942306519e-01 -8.909136522561311722e-04 -2.239276021718978882e-01 2.859940826892852783e-01 1.327970474958419800e-01 -2.696163654327392578e-01 6.798453629016876221e-02 3.369253128767013550e-02 7.340242154896259308e-04 -3.380452394485473633e-01 2.606990039348602295e-01
-9.677045047283172607e-03 -1.594579219818115234e-01 -3.260003402829170227e-03 8.272135257720947266e-02 -5.739684030413627625e-02 2.202426642179489136e-01 -7.963515073060989380e-02 1.918579787015914917e-01 9.592996793799102306e-04 8.497026562690734863e-02 -5.419655144214630127e-02 -2.609638273715972900e-01 1.363794784992933273e-02 -6.434103846549987793e-02 7.476797699928283691e-02 1.390873342752456665e-01 -3.093622438609600067e-02 -9.243128821253776550e-03 -1.232432499527931213e-01 5.293293297290802002e-02 -4.215148463845252991e-02 3.957456052303314209e-01 7.312636822462081909e-02 -2.504811286926269531e-01 -1.019889712333679199e-01 2.924463450908660889e-01 -3.684228062629699707e-01 3.850692883133888245e-02 8.898317068815231323e-02 -3.255680799484252930e-01 -4.147127270698547363e-01 2.439633570611476898e-02
1.562180668115615845e-01 -2.462795935571193695e-03 -3.373632431030273438e-01 1.140807196497917175e-02 -2.024109810590744019e-01 2.911330759525299072e-01 -1.644914448261260986e-01 1.497973352670669556e-01 6.723207980394363403e-02 -1.083889696747064590e-02 3.353093191981315613e-02 -3.189634298905730247e-03 7.990403473377227783e-02 6.514567416161298752e-03 -2.719371393322944641e-02 1.240578666329383850e-01 1.923877000808715820e-01 1.832360327243804932e-01 -6.191314011812210083e-02 -7.438671588897705078e-02 1.078632548451423645e-01 2.067163437604904175e-01 3.954359292984008789e-01 2.846320718526840210e-02 -6.653324514627456665e-02 1.351548358798027039e-02 -2.025416642427444458e-01 -2.066677808761596680e-01 -1.166879665106534958e-02 -3.096710741519927979e-01 -1.806445568799972534e-01 3.867579102516174316e-01
2.568564414978027344e-01 -7.664476335048675537e-02 -5.417671203613281250e-01 8.388592302799224854e-02 6.783005595207214355e-02 3.143670782446861267e-02 -4.376882687211036682e-03 3.803138062357902527e-02 -1.569012925028800964e-02 -5.203315243124961853e-02 -1.238840259611606598e-02 7.300207763910293579e-02 -1.578768789768218994e-01 2.965271286666393280e-02 -2.911670506000518799e-01 1.086253523826599121e-01 9.286941029131412506e-03 -1.602199226617813110e-01 -2.726371884346008301e-01 8.538389950990676880e-02 -9.978806972503662109e-02 3.193918466567993164e-01 5.330429598689079285e-02 -3.339215517044067383e-01 -1.556818038225173950e-01 2.472289837896823883e-02 -4.895250499248504639e-02 1.710494458675384521e-01 -1.451840102672576904e-01 -2.658841609954833984e-01 -2.900285273790359497e-02 8.319070190191268921e-02
2.145595382899045944e-03 -3.102718107402324677e-02 -9.929339587688446045e-02 2.407408319413661957e-02 -5.889991670846939087e-02 2.503790855407714844e-01 1.639945358037948608e-01 5.007318407297134399e-02 -8.163350820541381836e-02 3.854918107390403748e-02 9.317374229431152344e-02 -1.798985153436660767e-01 -8.945787698030471802e-02 -4.201940074563026428e-02 -1.199184730648994446e-01 9.637314081192016602e-02 -1.672924160957336426e-01 1.969278603792190552e-01 -1.537481099367141724e-01 -2.166562080383300781e-01 1.526847034692764282e-01 4.498281702399253845e-02 2.317917048931121826e-01 -5.123975127935409546e-02 3.772799968719482422e-01 -1.247185654938220978e-02 -4.344023168087005615e-01 4.040360823273658752e-02 9.481090307235717773e-02 3.447126597166061401e-02 -4.980080127716064453e-01 1.856330595910549164e-02
-6.439470499753952026e-02 -5.324995517730712891e-01 -2.590675055980682373e-01 1.705723069608211517e-02 -1.216101124882698059e-01 1.473236232995986938e-01 1.514352560043334961e-01 2.355246841907501221e-01 2.182158082723617554e-01 -5.228096619248390198e-02 1.695131659507751465e-01 2.219342626631259918e-02 1.044691279530525208e-01 1.148779317736625671e-01 -1.447049975395202637e-01 4.396475479006767273e-02 2.996706664562225342e-01 -2.527261897921562195e-02 -1.097243428230285645e-01 -9.113679081201553345e-02 -1.038130596280097961e-01 2.729046046733856201e-01 -1.481520885135978460e-04 -1.474392265081405640e-01 4.043636471033096313e-02 2.627646028995513916e-01 -9.199532866477966309e-02 1.582200229167938232e-01 -2.509400844573974609e-01 -7.905126363039016724e-02 -1.102399230003356934e-01 -1.009772811084985733e-02
3.049279153347015381e-01 -2.647005617618560791e-01 -3.004482388496398926e-01 9.297855198383331299e-02 -2.307532168924808502e-02 2.868646085262298584e-01 1.019248887896537781e-01 2.285239398479461670e-01 -2.695475704967975616e-03 1.684773713350296021e-01 -6.184846535325050354e-02 1.135336682200431824e-01 1.815033555030822754e-01 8.734686672687530518e-02 -1.569135934114456177e-01 -3.570173308253288269e-02 -2.202363759279251099e-01 6.792718917131423950e-02 3.457652628421783447e-01 1.683902442455291748e-01 -2.108251303434371948e-01 2.673154175281524658e-01 4.099107161164283752e-02 -1.635816879570484161e-02 2.260810136795043945e-01 -1.016615182161331177e-01 -9.295891225337982178e-02 2.674252688884735107e-01 8.057210594415664673e-02 -8.560329675674438477e-02 -8.096937835216522217e-02 1.286042295396327972e-02
-9.900244325399398804e-02 -4.773327112197875977e-01 -2.451568692922592163e-01 -3.408681834116578102e-03 -3.028700053691864014e-01 8.962130546569824219e-02 1.949741877615451813e-02 1.391199827194213867e-01 1.108525395393371582e-01 8.064309507608413696e-02 2.590576708316802979e-01 8.565059304237365723e-02 5.309452489018440247e-02 1.852294504642486572e-01 -2.511928975582122803e-01 5.871024727821350098e-02 1.903571486473083496e-01 -7.783680409193038940e-02 3.115013614296913147e-02 1.148513033986091614e-01 -3.410478830337524414e-01 3.916741162538528442e-02 6.451255828142166138e-02 -2.642675340175628662e-01 1.020429190248250961e-03 2.551809847354888916e-01 -9.824967384338378906e-02 1.873226910829544067e-01 -4.272465407848358154e-02 -4.688828438520431519e-02 -1.383317261934280396e-01 6.713067740201950073e-02
6.095489114522933960e-02 -5.965982377529144287e-02 -9.987141937017440796e-02 -2.749038040637969971e-01 1.179720759391784668e-01 1.827347427606582642e-01 1.231317743659019470e-01 -2.950329333543777466e-02 4.426038265228271484e-02 6.846611201763153076e-02 -7.352187484502792358e-02 -2.253520935773849487e-01 1.866954416036605835e-01 -2.049824595451354980e-01 -3.412591218948364258e-01 8.870220184326171875e-02 -6.864232569932937622e-02 -1.801100559532642365e-02 -2.738806605339050293e-01 -1.415665298700332642e-01 -1.861636340618133545e-01 4.638301581144332886e-02 3.840371668338775635e-01 -1.056757718324661255e-01 1.949035525321960449e-01 -4.591219872236251831e-02 1.429915614426136017e-02 2.347000539302825928e-01 6.268769502639770508e-02 -2.914069220423698425e-02 -3.778910934925079346e-01 2.032008320093154907e-01
-1.451058536767959595e-01 4.547546058893203735e-02 -1.569192707538604736e-01 1.354780197143554688e-01 1.665707975625991821e-01 7.610335946083068848e-02 2.354947030544281006e-01 7.658344507217407227e-02 -1.488095074892044067e-01 1.059581860899925232e-01 2.794697284698486328e-01 -1.839950531721115112e-01 1.351925134658813477e-01 1.240637153387069702e-01 -8.342343568801879883e-02 1.257426454685628414e-03 -1.192647367715835571e-01 -6.980319321155548096e-02 4.670165106654167175e-02 -2.581391334533691406e-01 -8.536138385534286499e-02 9.546780958771705627e-03 3.126373589038848877e-01 -3.036016225814819336e-01 8.338299579918384552e-03 -7.035704702138900757e-02 -3.560853004455566406e-01 -9.725243598222732544e-02 -2.370461076498031616e-01 -7.663847506046295166e-02 -2.411903291940689087e-01 3.261298537254333496e-01
2.603582739830017090e-01 -4.211150854825973511e-02 -5.864562988281250000e-01 1.559176146984100342e-01 -1.602369546890258789e-01 3.036491274833679199e-01 1.036459673196077347e-02 1.154997646808624268e-01 2.030688151717185974e-02 -1.424357742071151733e-01 -1.234666109085083008e-01 -1.430334802716970444e-02 3.321409597992897034e-02 1.075252965092658997e-01 -2.778795361518859863e-01 1.095157712697982788e-01 6.829008343629539013e-04 -1.293363124132156372e-01 -2.445560693740844727e-01 1.150404661893844604e-01 -1.146062314510345459e-01 2.602886855602264404e-01 1.081102713942527771e-01 -3.531411290168762207e-02 -5.743185803294181824e-02 2.298323661088943481e-01 -4.194217268377542496e-03 1.757624186575412750e-02 -1.049139630049467087e-02 -1.997201144695281982e-01 -4.252336919307708740e-02 1.048992276191711426e-01
-5.471236258745193481e-02 -8.016926795244216919e-02 -1.159849576652050018e-02 1.477432698011398315e-01 -1.403016299009323120e-01 3.547545373439788818e-01 -6.472434103488922119e-02 2.876055240631103516e-01 6.505049765110015869e-02 2.658800967037677765e-02 1.566226631402969360e-01 -1.828811764717102051e-01 9.808330237865447998e-02 -9.292070753872394562e-03 1.290770713239908218e-02 1.027805134654045105e-01 -2.391779981553554535e-02 -5.819389224052429199e-02 -4.524891078472137451e-02 6.081197410821914673e-03 2.334766834974288940e-01 2.834987342357635498e-01 1.179253607988357544e-01 -8.645875751972198486e-02 -2.646086215972900391e-01 4.117969274520874023e-01 -1.853103637695312500e-01 7.982255518436431885e-02 -7.317915558815002441e-02 -2.502259016036987305e-01 -3.758306801319122314e-01 3.151707723736763000e-02
2.829862385988235474e-02 -1.391159147024154663e-01 1.013859584927558899e-01 -2.876352965831756592e-01 2.002838551998138428e-01 -9.762562066316604614e-02 2.610281109809875488e-01 4.532279968261718750e-01 5.509729962795972824e-04 -2.733334898948669434e-01 6.538482010364532471e-02 -1.195605173707008362e-01 -5.298466980457305908e-02 -2.993351221084594727e-02 -2.141611836850643158e-02 -2.055738270282745361e-01 -1.042635962367057800e-01 -1.654775291681289673e-01 3.130550030618906021e-03 9.691474586725234985e-02 -1.535565257072448730e-01 8.917673677206039429e-02 1.020804643630981445e-01 -4.096773639321327209e-02 -3.239803761243820190e-02 2.465216964483261108e-01 -8.888078480958938599e-02 8.520729839801788330e-02 1.025951132178306580e-01 -2.726560831069946289e-01 -3.815100789070129395e-01 1.588918864727020264e-01
6.571534276008605957e-02 -3.303409516811370850e-01 -1.986515372991561890e-01 5.177944153547286987e-02 1.498865485191345215e-01 5.605627968907356262e-02 9.721587598323822021e-02 7.779546827077865601e-02 3.636333718895912170e-02 -8.102054893970489502e-02 4.153942689299583435e-03 -8.692210167646408081e-02 -1.991224586963653564e-01 2.698981165885925293e-01 9.071444720029830933e-02 -8.635223656892776489e-02 1.551346629858016968e-01 2.721076607704162598e-01 -3.336536586284637451e-01 -1.706015467643737793e-01 -1.303792893886566162e-01 2.683227658271789551e-01 1.260954886674880981e-01 -6.454044580459594727e-02 1.051287651062011719e-01 1.650691479444503784e-01 -3.270732164382934570e-01 1.885886937379837036e-01 -9.728383272886276245e-02 -2.766736745834350586e-01 -1.774353086948394775e-01 1.171452999114990234e-01
1.458787471055984497e-01 6.746760010719299316e-02 -3.357223272323608398e-01 -4.213588684797286987e-02 -1.056771054863929749e-01 -3.903688117861747742e-02 2.999148964881896973e-01 -3.326431289315223694e-02 1.827460080385208130e-01 7.377221435308456421e-02 1.007887870073318481e-01 1.135015636682510376e-01 2.136929333209991455e-01 4.463683068752288818e-02 1.155688543803989887e-03 4.171904921531677246e-02 1.570610404014587402e-01 -1.747959852218627930e-02 1.167556345462799072e-01 -1.228424981236457825e-01 -1.270093470811843872e-01 1.012343093752861023e-01 2.946415245532989502e-01 -8.821991831064224243e-02 1.050168573856353760e-01 1.166493352502584457e-02 -2.360419780015945435e-01 1.587431579828262329e-01 1.830653101205825806e-01 -1.467616260051727295e-01 -2.601142525672912598e-01 5.051675438880920410e-01
3.902424871921539307e-01 1.121961474418640137e-01 -1.495762169361114502e-01 3.017109073698520660e-02 1.046447530388832092e-01 2.082866728305816650e-01 3.662648051977157593e-02 1.473856717348098755e-01 -5.851059779524803162e-02 -4.848454520106315613e-02 3.543803393840789795e-01 -2.271562069654464722e-01 -9.834988415241241455e-02 1.273068189620971680e-01 7.292631268501281738e-02 3.109636716544628143e-02 7.656608521938323975e-02 -1.019494235515594482e-02 -4.261019453406333923e-02 -1.502159535884857178e-01 8.653790503740310669e-02 -1.733971536159515381e-01 9.051752835512161255e-02 -4.089558720588684082e-01 7.679747790098190308e-02 5.629586055874824524e-02 -1.010362282395362854e-01 9.341636300086975098e-02 -2.174343019723892212e-01 -1.698097437620162964e-01 -2.950606644153594971e-01 2.912054657936096191e-01
-2.545401826500892639e-02 -1.665704995393753052e-01 -3.528238534927368164e-01 -5.830285698175430298e-02 6.648785620927810669e-02 2.191364616155624390e-01 -1.936223730444908142e-02 2.886274456977844238e-01 -2.673087716102600098e-01 1.054469272494316101e-01 3.174233436584472656e-02 9.669788181781768799e-02 -1.512929499149322510e-01 1.617170870304107666e-01 -1.564911305904388428e-01 -4.377856850624084473e-02 -2.464975714683532715e-01 -6.845194101333618164e-02 -1.848136335611343384e-01 -3.122949004173278809e-01 -1.617117598652839661e-02 1.523952931165695190e-01 1.771005541086196899e-01 -2.770900428295135498e-01 1.623442471027374268e-01 2.488885372877120972e-01 -2.234591543674468994e-01 2.178496271371841431e-01 -1.218365877866744995e-01 6.686886399984359741e-02 -7.311261445283889771e-02 -1.032055728137493134e-02
2.424740195274353027e-01 -2.724861204624176025e-01 -2.668741345405578613e-01 -1.787525787949562073e-02 8.101914077997207642e-02 1.398578286170959473e-01 1.011047363281250000e-01 7.872351258993148804e-02 -2.358125522732734680e-02 -1.540370434522628784e-01 4.155506193637847900e-02 1.350770294666290283e-01 3.464120253920555115e-02 2.458621263504028320e-01 -2.579636685550212860e-02 -1.332353353500366211e-01 -2.283287942409515381e-01 1.211202815175056458e-01 -4.164759218692779541e-01 -2.454060018062591553e-01 -1.286736428737640381e-01 1.746428757905960083e-01 2.593967020511627197e-01 -3.028048388659954071e-02 7.489965762943029404e-03 -1.257735653780400753e-03 -3.019811213016510010e-01 2.528473734855651855e-01 2.240904718637466431e-01 5.695561692118644714e-02 -6.344609707593917847e-02 -1.191109791398048401e-02
1.184304878115653992e-01 -3.160154446959495544e-02 -1.162010803818702698e-01 -2.208605408668518066e-01 2.187116071581840515e-02 3.676433563232421875e-01 2.752454578876495361e-01 -4.047083202749490738e-03 -8.962695300579071045e-02 -4.976567253470420837e-02 7.277724891901016235e-02 -1.489483714103698730e-01 -6.751546263694763184e-02 3.078388869762420654e-01 -2.552215941250324249e-02 1.446177959442138672e-01 -2.586491703987121582e-01 -5.971371382474899292e-02 -1.603457629680633545e-01 -1.494349986314773560e-01 -3.493829965591430664e-01 6.590888835489749908e-03 -1.247554942965507507e-01 -5.735609680414199829e-02 1.269602626562118530e-01 -1.423048526048660278e-01 -3.376175761222839355e-01 9.678098559379577637e-02 5.746165290474891663e-02 -1.842666715383529663e-01 -3.097482323646545410e-01 1.547090825624763966e-03
1.542937159538269043e-01 -7.461827248334884644e-02 -1.863730549812316895e-01 -3.160820901393890381e-01 1.667214781045913696e-01 3.986577093601226807e-01 1.430453509092330933e-01 -5.627681966871023178e-04 4.657445475459098816e-02 1.609754264354705811e-01 -7.742456626147031784e-03 -2.323118969798088074e-02 2.722588181495666504e-01 -1.239284723997116089e-01 -1.184963062405586243e-01 3.979413211345672607e-02 1.109912917017936707e-01 -8.803670108318328857e-02 -1.038796976208686829e-01 -1.004311889410018921e-01 -1.553499102592468262e-01 -5.543340463191270828e-03 2.358512729406356812e-01 1.617880314588546753e-01 -2.097132988274097443e-02 2.280736342072486877e-02 -4.062424972653388977e-02 3.011365830898284912e-01 1.291610896587371826e-01 -1.641835272312164307e-01 -4.022717773914337158e-01 2.221242189407348633e-01
8.699630200862884521e-02 -7.967877388000488281e-02 -3.281776309013366699e-01 1.053103879094123840e-01 -1.504021584987640381e-01 4.016424715518951416e-02 -2.598366234451532364e-03 3.700260818004608154e-02 1.222293451428413391e-01 -1.275211423635482788e-01 1.266136318445205688e-01 -1.036653877235949039e-03 2.857914268970489502e-01 -1.737795025110244751e-01 -1.859421469271183014e-02 1.051175594329833984e-02 -1.105830147862434387e-01 1.301166266202926636e-01 -1.794943511486053467e-01 -6.926045566797256470e-02 -2.394534200429916382e-01 4.343637824058532715e-02 1.961945891380310059e-01 -1.523914933204650879e-01 2.940187696367502213e-03 2.441559880971908569e-01 -3.275288343429565430e-01 2.626106329262256622e-02 -3.185936212539672852e-01 1.210324764251708984e-01 -4.361031353473663330e-01 1.451875418424606323e-01
1.744451820850372314e-01 3.001336008310317993e-02 -2.750411331653594971e-01 -8.120823651552200317e-02 -5.594767630100250244e-02 2.576484680175781250e-01 5.944719910621643066e-02 -4.215344041585922241e-02 -1.147432029247283936e-01 3.030589967966079712e-02 -1.776215434074401855e-01 1.866530030965805054e-01 3.852142393589019775e-02 -1.674335598945617676e-01 -3.128060996532440186e-01 -4.402879178524017334e-01 7.306925207376480103e-02 -2.233221381902694702e-02 1.242526173591613770e-01 -3.398160263895988464e-02 5.979640409350395203e-02 2.609751224517822266e-01 -5.670515075325965881e-02 -1.032233685255050659e-01 -1.889647729694843292e-02 1.084075272083282471e-01 -4.712986648082733154e-01 -4.491304606199264526e-02 2.837255038321018219e-02 -1.425415873527526855e-01 -2.077306061983108521e-01 3.741893172264099121e-02
1.751731783151626587e-01 -3.017961978912353516e-01 -1.294698417186737061e-01 2.017917633056640625e-01 -2.323729544878005981e-02 1.496767103672027588e-01 -1.284576207399368286e-02 3.676788881421089172e-02 1.052734181284904480e-01 1.141974553465843201e-01 1.129467487335205078e-01 -3.311029821634292603e-02 2.169544100761413574e-01 -1.008200496435165405e-01 1.087336521595716476e-02 2.695718109607696533e-01 2.412020228803157806e-02 -1.453346163034439087e-01 -4.461552575230598450e-02 -2.563549280166625977e-01 3.984897956252098083e-02 2.258754670619964600e-01 1.035763844847679138e-01 -2.467037439346313477e-01 4.323902726173400879e-02 4.037736654281616211e-01 -3.043061196804046631e-01 9.479185193777084351e-02 1.664040237665176392e-01 -2.792705297470092773e-01 -1.713774055242538452e-01 1.146278232336044312e-01
3.130761981010437012e-01 1.663941517472267151e-02 -3.997820243239402771e-02 6.119892373681068420e-02 4.020373150706291199e-02 3.991357982158660889e-02 1.838030815124511719e-01 1.868851780891418457e-01 1.460119336843490601e-01 -6.300107389688491821e-02 -7.735463231801986694e-02 1.719951070845127106e-02 -9.237907081842422485e-02 -5.316335335373878479e-02 -3.447673022747039795e-01 -4.421717524528503418e-01 1.120157688856124878e-01 2.101158052682876587e-01 6.964460480958223343e-03 -1.301701813936233521e-01 -1.270716786384582520e-01 1.725009381771087646e-01 1.143920272588729858e-01 -3.051432073116302490e-01 -1.999258548021316528e-01 2.124208211898803711e-01 -3.035149276256561279e-01 1.756108403205871582e-01 7.881436496973037720e-02 7.707772403955459595e-02 1.857624389231204987e-02 1.441978216171264648e-01
1.166273131966590881e-01 -3.640975356101989746e-01 -1.572415530681610107e-01 -2.411943972110748291e-01 -3.670482337474822998e-02 2.514950931072235107e-01 3.374879956245422363e-01 -1.020924821496009827e-01 1.342612951993942261e-01 5.403115227818489075e-02 4.474692419171333313e-02 -1.921004951000213623e-01 -1.423462945967912674e-02 1.587913185358047485e-01 -1.741658896207809448e-01 -1.902681738138198853e-01 1.349236071109771729e-01 3.579712212085723877e-01 -1.614263057708740234e-01 -9.667301923036575317e-02 -1.906535625457763672e-01 1.125478069297969341e-03 1.890743523836135864e-01 9.108745306730270386e-02 9.860397875308990479e-02 7.599908113479614258e-02 -6.090226024389266968e-02 3.687072312459349632e-03 1.557017862796783447e-01 -3.284853398799896240e-01 -1.076807081699371338e-01 7.141342014074325562e-02
-4.624678939580917358e-02 -2.582275569438934326e-01 -2.155987322330474854e-01 7.017414085566997528e-03 2.879474312067031860e-02 2.113303840160369873e-01 9.278845787048339844e-02 1.234841123223304749e-01 2.389747649431228638e-01 -4.199438989162445068e-01 -5.304768308997154236e-02 -1.560288853943347931e-02 1.095657646656036377e-01 3.880785778164863586e-02 -1.091867685317993164e-01 -8.485031872987747192e-02 -2.410957664251327515e-01 1.681860983371734619e-01 -7.554907351732254028e-04 -7.276995480060577393e-02 -2.220730036497116089e-01 2.910961508750915527e-01 4.299708306789398193e-01 -6.538730114698410034e-02 -4.835273697972297668e-02 5.834512412548065186e-02 -2.913244962692260742e-01 9.293656051158905029e-02 1.019416674971580505e-01 9.884750843048095703e-02 4.840739443898200989e-02 9.736308455467224121e-02
-9.373013675212860107e-02 -5.773027986288070679e-02 -2.892899215221405029e-01 -1.288535594940185547e-01 -1.626750081777572632e-02 2.447689920663833618e-01 7.620058953762054443e-02 -3.763723000884056091e-02 2.057549357414245605e-01 -2.220952659845352173e-01 1.711684912443161011e-01 -4.256319254636764526e-02 -8.144541084766387939e-02 1.368722021579742432e-01 -2.630484998226165771e-01 1.705847382545471191e-01 1.712593585252761841e-01 1.046444401144981384e-01 -2.008862644433975220e-01 4.984414279460906982e-01 -6.930765509605407715e-02 8.910395950078964233e-02 1.741521656513214111e-01 -3.616397380828857422e-01 -7.798444479703903198e-02 2.007926627993583679e-02 -1.409708708524703979e-01 6.179530173540115356e-02 6.096887588500976562e-02 -8.757048845291137695e-02 -8.063019812107086182e-02 1.508634537458419800e-01
1.295499503612518311e-02 -4.525122418999671936e-02 -2.673384845256805420e-01 -6.305868923664093018e-02 -7.105195522308349609e-02 1.948721557855606079e-01 8.236292749643325806e-03 8.995335549116134644e-03 -1.001516804099082947e-01 -2.641799151897430420e-01 -1.152981445193290710e-02 -3.417198061943054199e-01 2.073643207550048828e-01 3.626314550638198853e-02 1.957804150879383087e-02 -1.122122108936309814e-01 1.800767630338668823e-01 8.469700068235397339e-02 -2.834693193435668945e-01 2.065766416490077972e-02 1.517229080200195312e-01 1.927257776260375977e-01 5.369627475738525391e-01 1.207904424518346786e-02 -8.364862203598022461e-02 -3.002014383673667908e-02 -1.993266493082046509e-01 3.408386185765266418e-02 5.769390612840652466e-02 -2.994034886360168457e-01 -8.919639140367507935e-02 8.006521314382553101e-02
-1.647564470767974854e-01 1.706719398498535156e-02 -8.012992888689041138e-02 -2.182625383138656616e-01 -9.456063807010650635e-02 4.369039237499237061e-01 1.379501670598983765e-01 9.902021847665309906e-03 -7.900568842887878418e-02 4.570333287119865417e-03 1.831107959151268005e-02 -7.955592125654220581e-02 -8.588921278715133667e-02 -2.951982431113719940e-02 -5.195403099060058594e-02 3.854917734861373901e-02 1.481262445449829102e-01 -1.869427114725112915e-01 -8.509340137243270874e-02 1.566047221422195435e-01 -2.205221801996231079e-01 6.009823456406593323e-02 3.526454567909240723e-01 4.178828001022338867e-02 3.690631389617919922e-01 1.210428178310394287e-01 -1.536957919597625732e-01 -1.453035175800323486e-01 -1.792623996734619141e-01 -8.603259921073913574e-02 -3.795207440853118896e-01 1.673917323350906372e-01
-1.008779108524322510e-01 -2.235036641359329224e-01 -1.633689850568771362e-01 1.259211152791976929e-01 -1.640786826610565186e-01 7.422526180744171143e-02 7.287278771400451660e-02 3.660326898097991943e-01 -2.137462235987186432e-02 -3.611556068062782288e-02 1.542440056800842285e-01 2.149230539798736572e-01 3.385826051235198975e-01 8.988483250141143799e-02 -1.298975497484207153e-01 1.302456557750701904e-01 8.979088813066482544e-02 -3.703799843788146973e-02 4.893270507454872131e-02 2.331722080707550049e-01 -2.363049536943435669e-01 1.955333948135375977e-01 1.131072118878364563e-01 -1.352259516716003418e-01 -3.729375079274177551e-03 2.362357825040817261e-01 -1.242202594876289368e-01 4.029643535614013672e-01 -1.430320292711257935e-01 -2.357473410665988922e-02 -9.732573293149471283e-03 2.263010442256927490e-01
1.121375709772109985e-01 -8.001442998647689819e-02 -1.895278394222259521e-01 -2.950987815856933594e-01 -1.887107193470001221e-01 5.444875359535217285e-02 1.096783950924873352e-01 9.195601940155029297e-02 1.413342952728271484e-01 3.136795759201049805e-01 -5.223836284130811691e-03 -1.536058038473129272e-01 1.981342136859893799e-01 4.596117511391639709e-02 9.649592638015747070e-02 4.273384436964988708e-02 -3.638565912842750549e-02 -1.966133415699005127e-01 1.592667400836944580e-01 -3.439936041831970215e-01 6.802005320787429810e-02 1.608968377113342285e-01 3.212045431137084961e-01 -1.234331950545310974e-01 2.152289152145385742e-01 2.183674126863479614e-01 -2.936296164989471436e-01 5.961926653981208801e-02 2.028559893369674683e-02 -1.015734523534774780e-01 -2.752581536769866943e-01 3.975458443164825439e-02
-3.571128100156784058e-02 1.543105840682983398e-01 -3.059647679328918457e-01 1.222064811736345291e-02 -2.593674883246421814e-02 1.698118150234222412e-01 7.006878405809402466e-02 2.782734036445617676e-01 -1.419838964939117432e-01 3.879795670509338379e-01 -8.889412507414817810e-03 -7.381810247898101807e-02 2.936278283596038818e-01 -4.900800436735153198e-02 7.195056229829788208e-02 7.918125391006469727e-02 1.214274242520332336e-01 4.457679763436317444e-02 -1.323727965354919434e-01 -1.114769726991653442e-01 1.634401082992553711e-02 7.080730050802230835e-02 1.805059164762496948e-01 -1.987442374229431152e-01 -5.524246394634246826e-02 1.933208853006362915e-01 -1.439212411642074585e-01 3.232275247573852539e-01 -2.420388460159301758e-01 -2.913355827331542969e-01 -2.408280074596405029e-01 4.356873780488967896e-02
-2.891962230205535889e-01 -1.698910957202315331e-03 -9.028890728950500488e-02 1.594304665923118591e-02 -3.788519278168678284e-02 4.022780954837799072e-01 2.632009088993072510e-01 2.650344669818878174e-01 2.251334339380264282e-01 3.226811438798904419e-02 -1.256407499313354492e-01 -2.157073020935058594e-01 1.967399567365646362e-01 -9.344373643398284912e-02 -1.335963457822799683e-01 -6.618164479732513428e-02 -1.509578675031661987e-01 -9.704886376857757568e-02 -2.578920423984527588e-01 4.899125546216964722e-02 2.076044864952564240e-02 3.612258732318878174e-01 1.662238687276840210e-01 -9.003343433141708374e-02 9.044738113880157471e-02 -1.319806873798370361e-01 -3.277538418769836426e-01 -8.391435444355010986e-02 -1.027336195111274719e-01 -3.072101250290870667e-02 -4.602009430527687073e-02 4.601254593580961227e-03
2.314022332429885864e-01 -1.763644516468048096e-01 -1.710377633571624756e-01 -1.474295568186789751e-04 -9.000280499458312988e-02 9.705794602632522583e-02 4.418886601924896240e-01 -1.619476452469825745e-02 1.584429293870925903e-01 -3.501448035240173340e-01 1.672682464122772217e-01 -7.673121988773345947e-02 -1.844308711588382721e-02 -6.144527345895767212e-02 -1.689586192369461060e-01 -2.227209061384201050e-01 -1.050360947847366333e-01 1.056400686502456665e-01 6.870108097791671753e-02 -4.894299060106277466e-02 -2.435770258307456970e-02 3.583804517984390259e-02 4.546912014484405518e-01 -9.216827899217605591e-02 7.376493513584136963e-02 -1.114479750394821167e-01 -2.128678001463413239e-02 1.261309981346130371e-01 2.287852764129638672e-01 -2.466126978397369385e-01 -1.125325486063957214e-01 5.229130014777183533e-02
-5.451894551515579224e-02 -4.227868616580963135e-01 -1.865220963954925537e-01 4.038396477699279785e-02 1.909279972314834595e-01 1.201397627592086792e-01 2.744011580944061279e-01 7.734661549329757690e-02 1.894295215606689453e-01 -2.514646053314208984e-01 -1.056085899472236633e-02 -2.700119316577911377e-01 -7.266892492771148682e-02 -1.053717061877250671e-01 -7.211155444383621216e-02 -5.021573230624198914e-02 9.752185642719268799e-02 1.360475569963455200e-01 -1.329694241285324097e-01 4.651030176319181919e-04 -4.030664637684822083e-02 1.964264512062072754e-01 2.415292561054229736e-01 -8.737671375274658203e-02 7.601903751492500305e-03 2.512179315090179443e-01 -3.352431654930114746e-01 2.429980784654617310e-01 1.536294468678534031e-03 -2.491949200630187988e-01 -5.103210359811782837e-02 -4.755754023790359497e-02
7.785578072071075439e-02 1.118914037942886353e-01 -6.108777970075607300e-02 1.508616283535957336e-02 1.714670509099960327e-01 4.259417653083801270e-01 1.707325130701065063e-01 9.613747894763946533e-02 -2.881921827793121338e-01 -8.749203383922576904e-02 7.414451986551284790e-02 -1.184687688946723938e-01 5.386597290635108948e-02 2.641262710094451904e-01 -4.785028472542762756e-02 6.683365255594253540e-02 -1.316269785165786743e-01 1.349393874406814575e-01 2.434794008731842041e-01 -3.247933089733123779e-01 -6.045488268136978149e-02 3.377683460712432861e-02 1.814156770706176758e-01 -8.024588227272033691e-02 -1.177177056670188904e-01 5.083599686622619629e-02 -1.771925538778305054e-01 8.913158625364303589e-02 1.410027593374252319e-01 4.010271653532981873e-02 -3.011109530925750732e-01 3.552219569683074951e-01
3.044601678848266602e-01 -1.253216899931430817e-02 -2.214193195104598999e-01 -2.180186063051223755e-01 1.592199057340621948e-01 6.609486043453216553e-02 3.607774078845977783e-01 1.216433644294738770e-01 1.776240766048431396e-01 9.939800947904586792e-02 -1.920123398303985596e-02 -1.309608817100524902e-01 2.218331545591354370e-01 -8.787674456834793091e-02 -6.770332902669906616e-02 2.561391517519950867e-02 1.226557418704032898e-01 -1.733883619308471680e-01 -4.908323660492897034e-02 -2.653127014636993408e-01 1.193818524479866028e-01 -1.045573651790618896e-01 4.301661998033523560e-02 -1.373817473649978638e-01 1.276858597993850708e-01 1.282293647527694702e-01 -9.084243327379226685e-02 8.267272263765335083e-02 -1.864274591207504272e-01 -3.062493503093719482e-01 -4.032567441463470459e-01 1.094510927796363831e-01
-1.524445116519927979e-01 -2.188855037093162537e-02 -2.990186214447021484e-01 2.658167779445648193e-01 9.526772052049636841e-02 1.251307278871536255e-01 2.620136737823486328e-01 -6.678028404712677002e-02 2.228687703609466553e-01 3.181733489036560059e-01 1.200352534651756287e-01 -8.509288728237152100e-02 1.656286865472793579e-01 -1.666714400053024292e-01 -1.735607981681823730e-01 -6.115134432911872864e-02 1.022373605519533157e-02 4.400255158543586731e-02 -3.310660272836685181e-02 5.642613396048545837e-02 -1.588402837514877319e-01 -1.728840768337249756e-01 2.029048055410385132e-01 7.944869995117187500e-02 -1.652029454708099365e-01 -1.755999401211738586e-02 -2.463662475347518921e-01 1.642673760652542114e-01 -1.121203824877738953e-01 -2.479669302701950073e-01 -2.792195975780487061e-01 2.837471961975097656e-01
6.017027050256729126e-02 -1.868952214717864990e-01 -2.148066461086273193e-01 -6.376682780683040619e-03 9.376084432005882263e-03 -1.115806624293327332e-01 2.951826751232147217e-01 -1.408641487360000610e-01 3.745169192552566528e-02 8.953326195478439331e-02 1.837946921586990356e-01 6.089719757437705994e-02 -8.118740469217300415e-02 1.115842536091804504e-01 -2.013714015483856201e-01 2.089165449142456055e-01 -5.180528387427330017e-04 2.053034901618957520e-01 8.018413558602333069e-03 4.076365754008293152e-02 1.048775315284729004e-01 4.773862659931182861e-01 2.871052622795104980e-01 -3.452925980091094971e-01 -3.347454592585563660e-02 6.956320255994796753e-02 -1.467632949352264404e-01 1.893180236220359802e-02 -6.011102814227342606e-04 -3.132134675979614258e-01 -1.231359988451004028e-01 1.416142135858535767e-01
5.979452282190322876e-02 -1.366667002439498901e-01 -1.495208442211151123e-01 1.603274792432785034e-01 -2.589231729507446289e-01 2.498529553413391113e-01 9.659798443317413330e-02 1.179740726947784424e-01 -3.576647862792015076e-02 -1.737518757581710815e-01 2.195655703544616699e-01 -6.941182911396026611e-02 3.758138790726661682e-02 -4.147999454289674759e-03 -1.134307309985160828e-01 -3.593695759773254395e-01 -2.266021817922592163e-02 9.253694862127304077e-02 5.548138543963432312e-02 -1.547653973102569580e-01 1.494618058204650879e-01 3.723779926076531410e-03 3.489795625209808350e-01 -7.647724449634552002e-02 4.389755427837371826e-02 8.581414818763732910e-02 -1.104071512818336487e-01 2.552942037582397461e-01 6.586881726980209351e-02 -3.262202143669128418e-01 -3.546101450920104980e-01 -1.994296908378601074e-01
-1.407547108829021454e-02 -1.970468908548355103e-01 -3.250186741352081299e-01 -2.296659499406814575e-01 6.932807713747024536e-02 1.752419024705886841e-01 -2.479407191276550293e-02 2.027255743741989136e-01 -1.737619489431381226e-01 2.464348524808883667e-01 2.978157065808773041e-02 -1.114028878509998322e-02 -5.021203681826591492e-02 1.076894104480743408e-01 -7.775143533945083618e-02 1.708173006772994995e-01 -2.790203392505645752e-01 -5.871394649147987366e-02 -2.085490077733993530e-01 -2.834780812263488770e-01 3.209114447236061096e-02 1.529607623815536499e-01 2.434435039758682251e-01 -2.963249087333679199e-01 2.204904332756996155e-02 2.212923616170883179e-01 -1.580402255058288574e-01 2.973336875438690186e-01 7.961230725049972534e-02 1.047331020236015320e-01 -1.030109748244285583e-01 1.291319429874420166e-01
2.537486329674720764e-02 -4.431287348270416260e-01 -1.549265980720520020e-01 -2.725625932216644287e-01 -1.238271966576576233e-01 3.824293017387390137e-01 1.114907190203666687e-01 -3.738954663276672363e-02 -5.342611111700534821e-03 -2.320435829460620880e-03 7.508155424147844315e-03 -2.312138490378856659e-02 5.228907801210880280e-03 -2.248816192150115967e-01 -2.505237162113189697e-01 1.435594749636948109e-03 7.326538115739822388e-02 -5.850296001881361008e-03 9.093356132507324219e-02 -8.196619898080825806e-02 -7.860114425420761108e-02 6.877680122852325439e-02 4.080891311168670654e-01 9.636318683624267578e-02 2.520151436328887939e-01 1.835709214210510254e-01 -1.532402704469859600e-03 -8.167007565498352051e-02 -2.725551128387451172e-01 -2.715931087732315063e-02 -1.662862598896026611e-01 -4.026238620281219482e-02
9.530138969421386719e-02 8.916178345680236816e-02 -8.698474615812301636e-02 2.464344725012779236e-02 7.146394997835159302e-02 2.461958080530166626e-01 9.868387877941131592e-02 -3.102063760161399841e-02 -1.666693687438964844e-01 6.159960851073265076e-02 -3.428836166858673096e-01 2.011258006095886230e-01 1.181331425905227661e-01 -1.356630176305770874e-01 -2.428866773843765259e-01 -9.211093932390213013e-02 1.291105598211288452e-01 1.049840636551380157e-02 1.002290323376655579e-01 -1.485251635313034058e-01 -5.819620192050933838e-02 3.572793006896972656e-01 5.511821433901786804e-02 -2.844690680503845215e-01 -8.359080180525779724e-03 8.009806275367736816e-02 -3.037344813346862793e-01 -6.194168701767921448e-02 1.720630973577499390e-01 -2.891074717044830322e-01 -3.595740199089050293e-01 -1.022219192236661911e-03
9.827960282564163208e-02 7.262542843818664551e-02 -1.748206019401550293e-01 1.881188452243804932e-01 9.293655306100845337e-02 2.456342428922653198e-01 1.986295878887176514e-01 2.063266932964324951e-01 9.512401372194290161e-02 1.192874610424041748e-01 -2.710621058940887451e-01 4.232576116919517517e-02 -9.045495837926864624e-02 -1.944032907485961914e-01 -1.949181109666824341e-01 -3.324545323848724365e-01 1.668804883956909180e-01 -6.401706021279096603e-03 9.171611815690994263e-02 -3.751453161239624023e-01 -7.328110933303833008e-02 2.145011574029922485e-01 1.540543735027313232e-01 -2.080347388982772827e-01 1.068525947630405426e-03 9.794645756483078003e-02 -3.917197287082672119e-01 5.085797235369682312e-02 2.292117848992347717e-02 -2.950619161128997803e-02 -1.122975200414657593e-01 4.447494633495807648e-03
1.062698215246200562e-01 -2.192753404378890991e-01 -3.396779596805572510e-01 -1.160041317343711853e-01 -3.233636319637298584e-01 2.842630818486213684e-02 2.911200821399688721e-01 -4.402509331703186035e-02 8.097709715366363525e-02 -1.179213672876358032e-01 -8.117455244064331055e-02 -1.004034429788589478e-01 -4.340893775224685669e-02 7.525792717933654785e-02 -1.537210196256637573e-01 6.375807523727416992e-02 -1.389554589986801147e-01 2.645696103572845459e-01 -1.001063268631696701e-02 -7.545220106840133667e-02 1.490160673856735229e-01 1.239443644881248474e-01 2.580479085445404053e-01 1.067632436752319336e-01 -2.123546749353408813e-01 2.004257589578628540e-02 -2.961857020854949951e-01 2.656044661998748779e-01 2.704406082630157471e-01 -2.162118256092071533e-01 -5.023735761642456055e-02 -1.025575473904609680e-01
-1.869737543165683746e-02 5.411188676953315735e-02 -6.006809473037719727e-01 -2.457065973430871964e-03 -6.457485258579254150e-02 1.391001492738723755e-01 1.279160380363464355e-01 -3.734727203845977783e-02 5.212281644344329834e-02 2.583113871514797211e-02 1.259501092135906219e-02 -8.465671562589704990e-04 2.407189756631851196e-01 7.575401663780212402e-02 -1.319769024848937988e-01 2.507640123367309570e-01 -3.378480672836303711e-01 1.509481966495513916e-01 7.219836115837097168e-02 -6.311362981796264648e-02 -2.406271696090698242e-01 -7.911608368158340454e-02 1.520658582448959351e-01 1.185599807649850845e-02 -4.356836155056953430e-02 1.891036033630371094e-01 -1.551532298326492310e-01 2.957483567297458649e-02 -1.873109787702560425e-01 -2.609345875680446625e-02 -3.357364535331726074e-01 -4.955510050058364868e-02
2.169692665338516235e-01 -5.057925358414649963e-02 -6.435642391443252563e-02 -2.772269845008850098e-01 -1.892063766717910767e-01 3.743154704570770264e-01 2.349116504192352295e-01 6.609232514165341854e-04 -8.918195962905883789e-03 5.262165144085884094e-02 -7.357837259769439697e-02 -1.190175041556358337e-01 -9.481856971979141235e-02 -1.300385892391204834e-01 -1.357982605695724487e-01 -1.386132463812828064e-02 3.075338006019592285e-01 1.319843381643295288e-01 -2.301340699195861816e-01 1.213269680738449097e-01 -1.690151989459991455e-01 1.102183759212493896e-01 8.157920092344284058e-03 6.307788938283920288e-02 -2.792421542108058929e-02 2.030701339244842529e-01 -2.122387886047363281e-01 -2.378032952547073364e-01 -1.277439147233963013e-01 1.257010996341705322e-01 -3.540054857730865479e-01 2.140622884035110474e-01
1.247535943984985352e-01 -3.393791317939758301e-01 -2.771016359329223633e-01 2.827017800882458687e-03 4.249049723148345947e-02 1.526286303997039795e-01 1.079720556735992432e-01 -2.186139672994613647e-01 7.616406679153442383e-02 -2.200455218553543091e-01 1.363762319087982178e-01 -9.133922867476940155e-03 -2.288852632045745850e-02 2.000904530286788940e-01 -3.554064333438873291e-01 -1.919101364910602570e-02 -2.367978394031524658e-01 2.388497740030288696e-01 -4.625371471047401428e-02 -6.353402882814407349e-02 1.083230692893266678e-02 3.669100999832153320e-01 2.693051397800445557e-01 3.480497002601623535e-02 3.416277840733528137e-02 1.590743958950042725e-01 -1.181966736912727356e-01 1.794871389865875244e-01 2.018986344337463379e-01 -2.008171379566192627e-02 -9.453734755516052246e-02 1.312702894210815430e-01
2.391825057566165924e-02 -7.765581458806991577e-02 -2.938031256198883057e-01 1.941808015108108521e-01 1.007974892854690552e-01 1.183692365884780884e-01 -2.275288291275501251e-02 2.250312566757202148e-01 1.154353544116020203e-01 4.238425195217132568e-02 4.048431292176246643e-02 1.228457987308502197e-01 2.101158946752548218e-01 -1.101377457380294800e-01 -3.418301939964294434e-01 -8.035979419946670532e-02 -1.159881502389907837e-01 -2.378231734037399292e-01 -1.305285841226577759e-01 -7.219621539115905762e-02 -1.461234986782073975e-01 -7.430554926395416260e-02 1.105434820055961609e-01 -5.372212268412113190e-03 2.169169485569000244e-01 1.047535389661788940e-01 2.811357192695140839e-02 1.186701506376266479e-01 -8.687054738402366638e-03 -1.647246032953262329e-01 -4.719766080379486084e-01 3.582600951194763184e-01
2.913970053195953369e-01 -9.855920076370239258e-02 -3.175905346870422363e-02 1.596933417022228241e-02 1.428558374755084515e-03 3.400305509567260742e-01 3.929590284824371338e-01 1.787535101175308228e-01 -1.576662361621856689e-01 -1.272880434989929199e-01 1.608268618583679199e-01 -2.801410257816314697e-01 -8.173482865095138550e-02 3.083876669406890869e-01 -2.102415412664413452e-01 2.095924764871597290e-01 -9.615179896354675293e-02 -1.083368957042694092e-01 7.354453206062316895e-02 -1.232358217239379883e-01 -1.844921708106994629e-01 -9.069037623703479767e-03 5.408636480569839478e-02 5.177984386682510376e-02 -6.960699707269668579e-02 -3.655048832297325134e-02 -2.482745200395584106e-01 2.235934883356094360e-01 -3.733829408884048462e-02 -1.827664822340011597e-01 -5.023610591888427734e-02 1.742353141307830811e-01
6.254728883504867554e-02 -3.762129545211791992e-01 -1.818993985652923584e-01 4.516635090112686157e-02 2.006749212741851807e-01 1.648622155189514160e-01 2.225286215543746948e-01 4.777446854859590530e-03 1.390667408704757690e-01 -3.036249279975891113e-01 -6.381379812955856323e-02 -2.882544994354248047e-01 -7.432178407907485962e-02 1.167170703411102295e-01 3.074565902352333069e-02 1.309796818532049656e-03 1.136128380894660950e-01 1.549351364374160767e-01 -1.837882995605468750e-01 -2.986445277929306030e-02 -1.006283685564994812e-01 1.625388115644454956e-01 2.714420557022094727e-01 -1.189173087477684021e-01 1.210959553718566895e-01 2.557800114154815674e-01 -3.178018331527709961e-01 2.124637365341186523e-01 1.139475777745246887e-02 -2.247853279113769531e-01 -9.074766933917999268e-02 -5.078015476465225220e-02
-1.862616650760173798e-02 -3.271035850048065186e-02 -2.194499671459197998e-01 -4.109213873744010925e-02 8.857367932796478271e-02 2.343925535678863525e-01 3.515590727329254150e-02 1.644484102725982666e-01 3.079455718398094177e-02 2.226380854845046997e-01 -1.527259647846221924e-01 1.989862620830535889e-01 -6.481989473104476929e-02 -7.286525517702102661e-02 -3.779505193233489990e-01 -3.682687878608703613e-01 8.217790722846984863e-02 -4.786428064107894897e-03 -3.765645250678062439e-02 -1.149055808782577515e-01 1.574737578630447388e-01 1.294046044349670410e-01 1.441151350736618042e-01 -2.586443349719047546e-02 3.091388642787933350e-01 2.252128720283508301e-01 -3.021308481693267822e-01 3.007401898503303528e-02 2.537123858928680420e-01 -6.515797227621078491e-02 -1.376050710678100586e-01 2.141284346580505371e-01
1.160401292145252228e-02 -8.332021534442901611e-02 -9.355949610471725464e-02 -2.909167110919952393e-01 -6.455945223569869995e-02 3.447602689266204834e-01 2.623212635517120361e-01 -1.188176721334457397e-01 -1.107070222496986389e-01 3.043693024665117264e-03 -1.046008393168449402e-01 -1.401511672884225845e-02 -2.684212848544120789e-02 7.488055527210235596e-02 -1.808523237705230713e-01 -1.075897514820098877e-01 -1.593902856111526489e-01 1.353313326835632324e-01 -2.207130789756774902e-01 -3.307268023490905762e-01 -8.203659206628799438e-02 -7.405663281679153442e-02 1.317169964313507080e-01 1.561249489895999432e-03 -3.848084807395935059e-01 7.817777246236801147e-02 -1.580921560525894165e-01 -7.298116385936737061e-02 -2.182907760143280029e-01 -4.088202491402626038e-02 -3.886218667030334473e-01 5.768247693777084351e-02
7.310841232538223267e-02 -1.572163105010986328e-01 -4.454090893268585205e-01 1.515073142945766449e-02 -2.529322504997253418e-01 2.888738512992858887e-01 9.458179771900177002e-02 -4.206988215446472168e-02 1.111390739679336548e-01 -2.349347472190856934e-01 -7.676513493061065674e-02 -4.972404986619949341e-02 -2.287920750677585602e-02 1.616878807544708252e-01 -1.079680100083351135e-01 -1.774340569972991943e-01 -2.999261766672134399e-02 -9.276047348976135254e-02 -2.078974545001983643e-01 2.276944369077682495e-02 -1.662849336862564087e-01 4.065838158130645752e-01 1.055483799427747726e-02 -3.741296008229255676e-02 4.151561483740806580e-02 1.357436627149581909e-01 -2.596470117568969727e-01 2.341779023408889771e-01 2.501928210258483887e-01 -7.450544834136962891e-02 -4.674035683274269104e-02 8.372131735086441040e-02
-2.548215091228485107e-01 -1.973240375518798828e-01 -2.013608515262603760e-01 -3.150983750820159912e-01 -1.983626931905746460e-02 2.914498746395111084e-01 2.335361391305923462e-01 2.022052258253097534e-01 -3.194030821323394775e-01 -5.686208605766296387e-02 -8.858599513769149780e-02 2.696086466312408447e-01 1.675866991281509399e-01 -4.869417846202850342e-02 -6.729520112276077271e-02 9.192725270986557007e-02 -9.374654293060302734e-02 -2.574934065341949463e-01 -1.716219037771224976e-01 5.570357292890548706e-02 -1.714776754379272461e-01 9.865926951169967651e-02 1.354033946990966797e-01 5.576356500387191772e-02 1.908292323350906372e-01 9.083925932645797729e-02 2.628301084041595459e-02 -2.630418352782726288e-02 -4.837918281555175781e-02 -2.628584504127502441e-01 -1.103955358266830444e-01 2.200162857770919800e-01
2.436908781528472900e-01 4.050849750638008118e-02 -4.089736044406890869e-01 1.973866820335388184e-01 1.043397337198257446e-01 2.610746771097183228e-02 2.780783772468566895e-01 1.598332263529300690e-02 2.227553725242614746e-01 -1.155920252203941345e-01 -2.682733582332730293e-03 5.388910323381423950e-02 1.048235371708869934e-01 -2.523136325180530548e-02 -4.447907209396362305e-02 1.125683039426803589e-01 -3.917772322893142700e-02 1.619990319013595581e-01 -2.443585842847824097e-01 1.761386543512344360e-01 -1.107469722628593445e-01 1.804822534322738647e-01 2.781063914299011230e-01 -2.149347066879272461e-01 3.878134116530418396e-02 2.607987821102142334e-01 -1.229030713438987732e-01 4.278259351849555969e-02 -2.560062408447265625e-01 -5.917144939303398132e-02 -1.684832870960235596e-01 2.840042114257812500e-01
-2.579417824745178223e-02 -8.275891840457916260e-02 -2.726210951805114746e-01 -1.182159185409545898e-01 4.283928871154785156e-02 6.456299126148223877e-02 2.027072608470916748e-01 -6.104453653097152710e-02 -1.568482443690299988e-02 -2.845543436706066132e-02 3.705368638038635254e-01 3.666686639189720154e-02 6.846921145915985107e-02 1.003095582127571106e-01 -2.904233336448669434e-01 9.961283951997756958e-02 7.697296328842639923e-03 -1.033526286482810974e-01 -7.589115947484970093e-02 1.191373690962791443e-01 7.750967144966125488e-02 1.413454413414001465e-01 1.684268563985824585e-01 -2.281553298234939575e-01 2.557811737060546875e-01 -9.309663623571395874e-02 -4.736661612987518311e-01 3.073328435420989990e-01 1.101771146059036255e-01 1.492679864168167114e-02 -2.473697364330291748e-01 3.303442895412445068e-02
2.592350728809833527e-02 -1.793452352285385132e-01 -1.433145850896835327e-01 8.029533177614212036e-02 -1.238224655389785767e-01 1.871839463710784912e-01 2.701262533664703369e-01 8.381769806146621704e-02 -4.677432123571634293e-03 -3.106013834476470947e-01 1.626202720217406750e-04 -5.398391932249069214e-02 -4.064594954252243042e-02 1.857751607894897461e-02 -1.702166944742202759e-01 -2.202853113412857056e-01 3.936758637428283691e-02 3.412407338619232178e-01 6.304136663675308228e-02 -1.132986098527908325e-01 1.211756318807601929e-01 -3.201429173350334167e-02 3.649335801601409912e-01 -1.739191561937332153e-01 1.570133864879608154e-01 1.794979572296142578e-01 -1.090570315718650818e-01 1.111493781208992004e-01 6.962919235229492188e-02 -3.195071220397949219e-01 -3.569694459438323975e-01 -3.857626393437385559e-02
1.417444497346878052e-01 -2.469346970319747925e-01 1.346185803413391113e-01 -2.090806514024734497e-01 1.287051141262054443e-01 1.953106373548507690e-01 2.322100847959518433e-01 2.435812056064605713e-01 2.297166548669338226e-02 -1.390937864780426025e-01 9.799396246671676636e-02 -5.331958085298538208e-02 -5.257994681596755981e-02 -9.462321549654006958e-02 -1.326168626546859741e-01 -1.853281408548355103e-01 -1.496031284332275391e-01 -1.561865657567977905e-01 1.323823481798171997e-01 2.472337484359741211e-01 9.893288463354110718e-02 3.699071705341339111e-01 1.440115571022033691e-01 -5.177936330437660217e-02 7.344485074281692505e-02 2.994323670864105225e-01 -3.063295483589172363e-01 -1.717654168605804443e-01 -5.316976923495531082e-03 -9.692578017711639404e-02 -2.640957534313201904e-01 -1.136181782931089401e-02
4.065110906958580017e-02 2.129728198051452637e-01 -4.440422058105468750e-01 1.043917983770370483e-01 2.668211935088038445e-03 1.596726775169372559e-01 2.517249584197998047e-01 1.566279530525207520e-01 2.127961963415145874e-01 1.598714441061019897e-01 -7.091667503118515015e-02 1.708077341318130493e-01 1.547433435916900635e-01 4.439888894557952881e-02 -3.380664438009262085e-02 1.020921245217323303e-01 -1.252215206623077393e-01 -4.164319857954978943e-02 -1.378693878650665283e-01 -2.377129346132278442e-01 8.164191246032714844e-02 -6.350245326757431030e-02 2.873601615428924561e-01 8.157423138618469238e-02 3.853785246610641479e-02 2.926220893859863281e-01 -1.457266956567764282e-01 -4.574153944849967957e-02 -7.770355045795440674e-02 -2.268018871545791626e-01 -3.564691841602325439e-01 3.382428735494613647e-02
-1.777814477682113647e-01 -3.506901860237121582e-01 1.199750322848558426e-02 -1.355885621160268784e-02 3.378242626786231995e-02 2.685861885547637939e-01 1.197549104690551758e-01 4.609491676092147827e-02 2.102212756872177124e-01 -4.733505249023437500e-01 -8.091793209314346313e-02 1.676087528467178345e-01 7.784439623355865479e-02 -6.565073132514953613e-02 -1.469637006521224976e-01 -1.071926653385162354e-01 -1.027862578630447388e-01 7.330113649368286133e-02 -9.920150041580200195e-03 1.478081643581390381e-01 -4.017290100455284119e-02 -2.730847895145416260e-02 2.583891749382019043e-01 -2.294719815254211426e-01 2.956741675734519958e-02 5.273164063692092896e-02 -2.733699381351470947e-01 1.709477454423904419e-01 1.811788231134414673e-01 -1.132674589753150940e-01 -1.736528724431991577e-01 2.567076981067657471e-01
1.790581271052360535e-02 -8.572219312191009521e-02 -1.610134243965148926e-01 -1.838652491569519043e-01 1.813623607158660889e-01 2.259136736392974854e-01 2.230334579944610596e-01 1.041160002350807190e-01 7.491376250982284546e-02 -5.223797634243965149e-02 4.420489370822906494e-01 2.012576311826705933e-01 -9.443709254264831543e-02 1.481489837169647217e-01 1.351301185786724091e-02 1.996935904026031494e-01 1.136637777090072632e-01 1.237551569938659668e-01 -5.307503789663314819e-02 1.522231698036193848e-01 2.048426866531372070e-02 -2.880519628524780273e-02 2.678164243698120117e-01 -2.014424651861190796e-01 1.620432734489440918e-01 3.777354583144187927e-02 -3.190758228302001953e-01 2.455699592828750610e-01 1.963670104742050171e-01 -5.790775269269943237e-02 -2.709534466266632080e-01 1.029909239150583744e-03
-1.739783883094787598e-01 -2.373159229755401611e-01 -1.879038959741592407e-01 -3.195566833019256592e-01 -3.465959429740905762e-01 3.316838443279266357e-01 5.333928763866424561e-02 2.685548737645149231e-02 1.105103716254234314e-01 1.430518086999654770e-02 1.852421015501022339e-01 5.396908521652221680e-02 3.037086862605065107e-04 -1.563952714204788208e-01 -2.011902183294296265e-01 -1.004336029291152954e-02 2.230221927165985107e-01 1.140918806195259094e-01 -2.974229631945490837e-03 1.682966053485870361e-01 -1.661339104175567627e-01 1.632819771766662598e-01 1.575534939765930176e-01 -9.167076088488101959e-03 1.957022845745086670e-01 1.458293646574020386e-01 -1.535671800374984741e-01 -1.609326601028442383e-01 -2.169196605682373047e-01 1.112269014120101929e-01 -2.977538406848907471e-01 1.445718761533498764e-02
6.619221530854701996e-03 -2.209473699331283569e-01 -8.851329237222671509e-02 1.101410388946533203e-01 -8.598776161670684814e-02 3.078418076038360596e-01 4.141217097640037537e-02 -1.598884910345077515e-02 5.775895435363054276e-03 -1.689043194055557251e-01 1.912485659122467041e-01 -3.194537758827209473e-02 7.257762551307678223e-02 8.154119364917278290e-03 -2.185886353254318237e-01 -3.031755089759826660e-01 9.137844294309616089e-02 1.930112093687057495e-01 3.218313679099082947e-02 -3.804782778024673462e-02 1.987010538578033447e-01 -1.058559492230415344e-01 3.510626256465911865e-01 -2.308395206928253174e-01 1.393018066883087158e-01 1.649262309074401855e-01 -1.247769892215728760e-01 5.430397018790245056e-02 -1.053745001554489136e-01 -3.730654716491699219e-01 -3.163280487060546875e-01 -1.583594530820846558e-01
1.916447877883911133e-01 -8.455330878496170044e-02 -2.313447557389736176e-02 -6.651517748832702637e-02 -1.901782900094985962e-01 2.074107676744461060e-01 2.153447717428207397e-01 1.066857948899269104e-01 1.179611757397651672e-01 5.181077495217323303e-02 1.467298716306686401e-01 7.403020560741424561e-02 -1.545062214136123657e-01 -3.508706018328666687e-02 -1.338708847761154175e-01 -1.672025918960571289e-01 -1.562235355377197266e-01 2.157414108514785767e-01 -4.725519418716430664e-01 1.561962515115737915e-01 -4.042984843254089355e-01 2.988360822200775146e-02 6.476005911827087402e-02 -1.318299621343612671e-01 1.759960353374481201e-01 2.212357968091964722e-01 -9.741770476102828979e-02 7.597694545984268188e-02 1.955253481864929199e-01 -1.923992037773132324e-01 -1.157628521323204041e-01 1.059402003884315491e-01
-1.233936175704002380e-01 1.031886339187622070e-01 -2.741478383541107178e-01 3.207204490900039673e-02 1.500035985372960567e-03 1.996050626039505005e-01 3.785759210586547852e-01 4.107994958758354187e-02 3.032117336988449097e-02 3.619554638862609863e-01 7.205586880445480347e-02 -1.319879293441772461e-01 1.668015718460083008e-01 -1.843012124300003052e-01 -1.054307073354721069e-02 1.250568032264709473e-01 -1.643331199884414673e-01 4.585694521665573120e-02 6.369942426681518555e-02 1.140455827116966248e-01 -9.636700153350830078e-02 -6.887464225292205811e-02 -8.496760390698909760e-03 -1.008268669247627258e-01 -1.639989614486694336e-01 5.302618443965911865e-02 -3.596540391445159912e-01 2.489506602287292480e-01 -1.017230600118637085e-01 -1.636920273303985596e-01 -2.977409064769744873e-01 2.524610757827758789e-01
-1.080428063869476318e-01 -5.290052890777587891e-01 -3.016983270645141602e-01 -1.586144417524337769e-02 -1.994620710611343384e-01 5.448029190301895142e-02 2.271456643939018250e-02 5.483200028538703918e-02 1.751604080200195312e-01 -2.021201886236667633e-02 -7.461792230606079102e-02 -1.160404086112976074e-01 2.251768261194229126e-01 1.998044401407241821e-01 -1.482187062501907349e-01 7.632386684417724609e-02 -8.667535148561000824e-03 -1.654812693595886230e-02 -6.942883133888244629e-02 -6.354947388172149658e-02 -2.277448326349258423e-01 3.176583647727966309e-01 6.930016912519931793e-03 -1.463358551263809204e-01 1.759947240352630615e-01 2.152537256479263306e-01 -1.639591306447982788e-01 -6.433928012847900391e-02 -1.994725763797760010e-01 -2.287137806415557861e-01 -5.043888464570045471e-02 1.263687908649444580e-01
1.819453835487365723e-01 -1.311672013252973557e-02 -2.951865196228027344e-01 -1.841063797473907471e-01 1.716117858886718750e-01 1.142518129199743271e-02 1.182920560240745544e-01 3.029826283454895020e-02 1.725914329290390015e-01 9.597583115100860596e-02 7.307498902082443237e-02 -1.453922539949417114e-01 1.976194381713867188e-01 -2.758360207080841064e-01 -2.562290430068969727e-01 5.361023172736167908e-02 1.061713472008705139e-01 1.253185570240020752e-01 -1.419353485107421875e-01 1.095231696963310242e-01 -7.273247092962265015e-02 1.159508600831031799e-01 2.707534134387969971e-01 -2.129893153905868530e-01 -1.722712367773056030e-01 3.119436278939247131e-02 -1.620703041553497314e-01 3.038554191589355469e-01 -1.184639483690261841e-01 2.597915530204772949e-01 -3.496164679527282715e-01 5.030050873756408691e-02
8.358317613601684570e-02 5.004013702273368835e-02 -6.947398930788040161e-02 2.400538772344589233e-01 7.709036022424697876e-02 3.325034976005554199e-01 4.058291316032409668e-01 -2.014670670032501221e-01 -3.865642473101615906e-03 5.243003740906715393e-02 1.242877393960952759e-01 -6.665515154600143433e-02 2.168974652886390686e-02 2.094437479972839355e-01 -1.768827736377716064e-01 2.031875550746917725e-01 -1.813046932220458984e-01 -1.589936167001724243e-01 1.787849515676498413e-01 -1.086199954152107239e-01 -9.985938668251037598e-02 7.103261351585388184e-02 3.012498319149017334e-01 2.370988018810749054e-02 -1.167919635772705078e-01 -7.431685179471969604e-02 -1.659115999937057495e-01 -7.706788368523120880e-03 -3.674498200416564941e-02 -2.387695163488388062e-01 -3.852124810218811035e-01 -7.044602930545806885e-02
-4.235560074448585510e-02 -1.727395057678222656e-01 -1.000976338982582092e-01 1.173749640583992004e-01 -1.688733100891113281e-01 2.406437247991561890e-01 3.425557538866996765e-02 1.915237158536911011e-01 -1.367186196148395538e-02 -2.491400241851806641e-01 1.160418838262557983e-01 -9.622595389373600483e-04 -4.983428493142127991e-02 7.705631107091903687e-02 -8.603420853614807129e-02 -3.386258780956268311e-01 -3.496028482913970947e-02 1.466516405344009399e-01 -9.372057393193244934e-03 -1.122287139296531677e-01 -8.189655840396881104e-03 -1.161008030176162720e-01 2.942048609256744385e-01 -3.007328510284423828e-01 1.422035843133926392e-01 1.309022009372711182e-01 -2.153365314006805420e-02 2.245005369186401367e-01 -2.175770327448844910e-02 -2.849074602127075195e-01 -4.603241682052612305e-01 -7.970499247312545776e-02
3.551040887832641602e-01 -1.149467453360557556e-01 -3.908598721027374268e-01 2.979222536087036133e-01 -8.547371253371238708e-03 2.765057682991027832e-01 -8.263034373521804810e-02 2.492835000157356262e-02 2.068010568618774414e-01 -9.594312869012355804e-03 -4.858712852001190186e-02 -6.373482942581176758e-02 7.707556337118148804e-02 1.307502388954162598e-01 -1.353705185465514660e-03 4.490441083908081055e-02 1.139208823442459106e-01 3.241599351167678833e-02 1.179354712367057800e-01 -1.189791560173034668e-01 -3.390527367591857910e-01 1.745529472827911377e-01 1.137934923171997070e-01 8.423151820898056030e-02 -5.992352589964866638e-02 1.394547820091247559e-01 -8.039671182632446289e-02 3.357806801795959473e-01 -1.346720308065414429e-01 1.406814064830541611e-02 -2.988534271717071533e-01 5.817116424441337585e-02
2.801572680473327637e-01 -3.096461594104766846e-01 -3.252688646316528320e-01 1.384293287992477417e-01 -9.004871547222137451e-02 1.287399977445602417e-01 7.191363722085952759e-02 2.375485152006149292e-01 2.256311774253845215e-01 1.449550986289978027e-01 -2.418014965951442719e-02 -5.687607452273368835e-02 3.263756399974226952e-03 1.680699735879898071e-01 3.794619813561439514e-02 -8.716997690498828888e-03 4.392016679048538208e-02 1.875188648700714111e-01 -1.160153076052665710e-01 -1.558137009851634502e-03 -1.071134880185127258e-01 3.952167332172393799e-01 -1.638242304325103760e-01 -1.300765424966812134e-01 2.870481461286544800e-02 3.034913837909698486e-01 -1.015685051679611206e-01 1.586023569107055664e-01 -8.523715287446975708e-02 -1.131889075040817261e-01 -1.244637519121170044e-01 2.879543602466583252e-01
1.147965341806411743e-01 -1.874005794525146484e-01 -3.634991645812988281e-01 -7.010742090642452240e-03 -8.447936177253723145e-02 9.820867329835891724e-02 1.519842147827148438e-01 5.563316401094198227e-03 2.585560977458953857e-01 -3.419993519783020020e-01 3.666361048817634583e-02 -9.426759928464889526e-02 8.416035771369934082e-02 8.021788299083709717e-02 -1.030941158533096313e-01 -8.321369439363479614e-02 -1.406332105398178101e-01 1.042477563023567200e-01 -1.226907595992088318e-01 1.667387224733829498e-02 -8.592849969863891602e-02 1.900037676095962524e-01 1.665367186069488525e-01 -6.516588479280471802e-02 -1.442825943231582642e-01 2.585521042346954346e-01 -4.900794625282287598e-01 2.533072531223297119e-01 1.318655908107757568e-01 1.417442690581083298e-02 5.384398158639669418e-03 1.530485749244689941e-01
4.578557983040809631e-02 -1.877642795443534851e-02 -3.175064623355865479e-01 -7.767657190561294556e-02 -4.352366924285888672e-02 1.350579857826232910e-01 4.578156471252441406e-01 -1.208320632576942444e-01 -5.839443951845169067e-02 1.615328639745712280e-01 6.759395357221364975e-03 1.652522087097167969e-01 4.618072211742401123e-01 4.844142124056816101e-02 -1.596590280532836914e-01 -6.207874417304992676e-02 -2.582089416682720184e-02 2.429678738117218018e-01 -1.626281291246414185e-01 -1.616642922163009644e-01 1.861593872308731079e-01 1.818060129880905151e-01 2.921254336833953857e-01 -1.369511634111404419e-01 7.540675997734069824e-02 -9.285807609558105469e-02 -1.555346846580505371e-01 3.139267116785049438e-02 1.275371853262186050e-02 -1.402988433837890625e-01 -2.564343437552452087e-02 2.209515497088432312e-02
2.998370677232742310e-03 8.763585984706878662e-02 -1.975266784429550171e-01 9.523487091064453125e-02 6.258566677570343018e-02 3.378794491291046143e-01 5.220839753746986389e-02 8.009405434131622314e-02 2.430288046598434448e-01 1.321152895689010620e-01 1.752098053693771362e-01 -1.395073384046554565e-01 -1.949021369218826294e-01 5.441383644938468933e-02 -1.454166769981384277e-01 5.168709158897399902e-02 1.101255882531404495e-02 6.449221819639205933e-02 -3.877971470355987549e-01 -2.064835876226425171e-01 2.242161892354488373e-02 -1.294995099306106567e-02 2.760706841945648193e-01 -3.843030035495758057e-01 -4.881402105093002319e-02 2.301279641687870026e-02 -3.701012134552001953e-01 -1.662091538310050964e-02 -1.676237769424915314e-02 -1.674945950508117676e-01 -3.250974416732788086e-02 -1.847377419471740723e-01
1.147801578044891357e-01 7.547571510076522827e-02 -2.407376915216445923e-01 -3.018674254417419434e-01 6.730576604604721069e-02 3.472960889339447021e-01 3.187735676765441895e-01 2.664904668927192688e-02 -1.724791377782821655e-01 -6.743493676185607910e-02 6.963881105184555054e-02 -2.773200273513793945e-01 -1.766732037067413330e-01 1.407333314418792725e-01 -2.624838650226593018e-01 7.598375529050827026e-02 -1.909101903438568115e-01 4.174456372857093811e-02 7.267934828996658325e-02 -1.471944600343704224e-01 -2.445232421159744263e-01 -1.323394756764173508e-02 -8.992331475019454956e-02 -8.556926995515823364e-02 8.612861484289169312e-02 6.723421066999435425e-02 -3.821496367454528809e-01 9.976793080568313599e-02 -6.737790256738662720e-02 -1.433701515197753906e-01 -1.566175669431686401e-01 6.905467063188552856e-02
-2.408875338733196259e-02 -3.559624850749969482e-01 5.482598021626472473e-02 -9.350458532571792603e-02 4.895285144448280334e-02 1.891454905271530151e-01 1.778335422277450562e-01 1.862198859453201294e-01 2.384290471673011780e-02 -2.354261577129364014e-01 2.208300530910491943e-01 1.883542835712432861e-01 -1.187063083052635193e-01 -4.446093738079071045e-02 -2.427819930016994476e-02 -3.320552706718444824e-01 -1.368673443794250488e-01 -1.114497557282447815e-01 1.441986262798309326e-01 1.292941123247146606e-01 3.033933416008949280e-02 1.019101142883300781e-01 -4.136440902948379517e-02 -5.450797453522682190e-02 -7.269344478845596313e-02 2.083429396152496338e-01 -3.611175715923309326e-01 8.611556142568588257e-02 4.515791684389114380e-02 -3.491423428058624268e-01 -2.870418131351470947e-01 1.087820902466773987e-01
5.151170864701271057e-02 -1.491831839084625244e-01 1.019473839551210403e-02 -3.000332117080688477e-01 1.331426203250885010e-01 1.252801418304443359e-01 2.761444449424743652e-01 2.315006591379642487e-02 6.275179982185363770e-02 9.728470444679260254e-02 4.005027115345001221e-01 8.614078909158706665e-02 -1.706201434135437012e-01 7.876183092594146729e-02 -3.106698393821716309e-03 1.255099028348922729e-01 -1.326231211423873901e-01 -5.930304154753684998e-02 -2.328906506299972534e-01 4.229220747947692871e-02 -1.335461437702178955e-01 -5.589730665087699890e-02 2.662560641765594482e-01 -3.561553955078125000e-01 7.161886245012283325e-02 -3.869054466485977173e-02 -3.663018345832824707e-01 1.979940831661224365e-01 7.059279084205627441e-02 1.696993783116340637e-02 -2.459060102701187134e-01 2.958011813461780548e-02
-1.403667405247688293e-02 -2.068571746349334717e-01 -3.112903833389282227e-01 4.887672513723373413e-02 -4.759670048952102661e-02 1.448333859443664551e-01 -6.820189207792282104e-02 2.110843211412429810e-01 1.527418196201324463e-01 2.221457809209823608e-01 1.628553867340087891e-01 -1.898146271705627441e-01 -1.287197470664978027e-01 8.178991824388504028e-02 -2.509724199771881104e-01 3.074716962873935699e-02 1.083040609955787659e-01 2.269343473017215729e-02 -4.224827885627746582e-01 -8.400115370750427246e-02 -3.329187631607055664e-02 1.259611845016479492e-01 1.663087904453277588e-01 2.005442744120955467e-03 2.674667239189147949e-01 3.392252027988433838e-01 -9.948042780160903931e-02 2.719201743602752686e-01 -1.004128903150558472e-01 -4.799419268965721130e-02 -8.220175653696060181e-02 1.755810528993606567e-01
-1.969211734831333160e-02 -2.408645749092102051e-01 -5.511371418833732605e-02 -1.756707876920700073e-01 -7.311064749956130981e-02 5.671742931008338928e-02 3.280546665191650391e-01 3.307286277413368225e-02 1.641424745321273804e-01 5.916956439614295959e-02 1.459552645683288574e-01 -9.439796954393386841e-02 -2.058865875005722046e-01 7.037770003080368042e-02 -9.091584384441375732e-02 -1.571870595216751099e-01 -3.878020495176315308e-02 3.981136977672576904e-01 -2.667135596275329590e-01 1.176821812987327576e-01 1.150592416524887085e-01 -2.070576325058937073e-02 1.468732655048370361e-01 -3.552154302597045898e-01 -2.290995325893163681e-03 2.660711482167243958e-02 -3.038651496171951294e-02 1.219401732087135315e-01 -1.214213520288467407e-01 1.529857963323593140e-01 -4.103714227676391602e-01 1.413878500461578369e-01
1.602094173431396484e-01 -6.232940405607223511e-02 -4.760333895683288574e-02 -1.769393384456634521e-01 -1.226146668195724487e-01 5.681011453270912170e-02 1.424735132604837418e-02 3.058439195156097412e-01 -7.212588191032409668e-02 1.607202738523483276e-01 2.458327859640121460e-01 2.499716877937316895e-01 -1.050058454275131226e-01 1.754677146673202515e-01 1.761884689331054688e-01 9.218791872262954712e-02 -4.465230181813240051e-02 1.051925793290138245e-01 -1.158672664314508438e-02 -1.526846885681152344e-01 -3.329403325915336609e-02 3.352294862270355225e-01 3.116506934165954590e-01 -1.750779002904891968e-01 -3.764909505844116211e-01 1.079462766647338867e-01 -5.807794630527496338e-02 6.402337551116943359e-02 1.696064323186874390e-01 -2.363191246986389160e-01 -2.392183989286422729e-01 9.528945386409759521e-02
2.247978746891021729e-02 9.337573498487472534e-02 -2.093757241964340210e-01 1.011281390674412251e-03 -4.063732922077178955e-02 -4.963625967502593994e-02 4.426932632923126221e-01 1.980634778738021851e-01 -1.163017153739929199e-01 -2.885654866695404053e-01 3.896385431289672852e-02 1.112318336963653564e-01 5.689560621976852417e-02 9.053563326597213745e-02 -6.678550690412521362e-02 -3.192055523395538330e-01 -7.221095263957977295e-02 -9.104791283607482910e-02 6.977979838848114014e-02 -8.978722617030143738e-03 -8.356152474880218506e-02 1.863747388124465942e-01 2.097151279449462891e-01 -7.665973901748657227e-02 -4.723428934812545776e-02 2.081950008869171143e-01 -1.992170810699462891e-01 5.506943166255950928e-02 -1.001029759645462036e-01 -4.769731462001800537e-01 -1.609368175268173218e-01 1.318772733211517334e-01
-1.292809750884771347e-02 1.307643577456474304e-02 -1.730965524911880493e-01 -6.748944520950317383e-02 -7.513948529958724976e-02 2.777572162449359894e-02 1.234745085239410400e-01 -5.623503774404525757e-02 -1.789894551038742065e-01 1.848004162311553955e-01 2.970349602401256561e-02 6.374948471784591675e-02 8.926364779472351074e-02 7.255685329437255859e-02 5.462876707315444946e-02 -2.947267591953277588e-01 -9.264912456274032593e-02 -5.571642145514488220e-02 -2.939570546150207520e-01 1.073697358369827271e-01 -2.897190861403942108e-03 3.508186936378479004e-01 1.878204941749572754e-01 -2.511774301528930664e-01 -1.971016675233840942e-01 -3.093739412724971771e-02 -2.322292774915695190e-01 1.007927209138870239e-01 -1.528613967821002007e-03 -4.746165573596954346e-01 -3.135518431663513184e-01 8.691219240427017212e-02
8.974512107670307159e-03 1.060772165656089783e-01 -2.697401940822601318e-01 5.484994128346443176e-02 -7.958765327930450439e-02 1.127131208777427673e-01 1.390128284692764282e-01 1.455610245466232300e-02 -2.867748141288757324e-01 7.729761302471160889e-02 -4.345662519335746765e-02 1.801804080605506897e-02 -5.999989062547683716e-02 -9.644238650798797607e-02 8.417800068855285645e-03 -3.050210773944854736e-01 -1.610454618930816650e-01 1.241259798407554626e-01 -2.726035416126251221e-01 1.446053534746170044e-01 -1.984530314803123474e-02 3.578816056251525879e-01 9.202968329191207886e-02 -2.079877704381942749e-01 -1.871329545974731445e-01 8.408889174461364746e-02 -2.027311623096466064e-01 -1.333075389266014099e-02 2.994384616613388062e-02 -3.546735942363739014e-01 -3.673938810825347900e-01 1.268187016248703003e-01
-1.372033953666687012e-01 1.051679253578186035e-01 -1.711736321449279785e-01 -1.780850142240524292e-01 -2.890262193977832794e-02 1.965090930461883545e-01 1.994496881961822510e-01 2.884165048599243164e-01 -7.800106424838304520e-03 2.801170349121093750e-01 -3.201914206147193909e-02 -1.118781492114067078e-01 1.755560934543609619e-01 1.509248651564121246e-02 -1.983902454376220703e-01 3.082067668437957764e-01 -1.328975558280944824e-01 -2.764569520950317383e-01 -2.937451750040054321e-02 -2.490481287240982056e-01 -2.025457322597503662e-01 2.762174233794212341e-02 8.992057293653488159e-02 -1.099268943071365356e-01 -7.236967235803604126e-02 4.048132896423339844e-02 -2.518793940544128418e-01 3.090465962886810303e-01 -8.722770214080810547e-02 -1.149907782673835754e-01 -2.764063477516174316e-01 8.498352020978927612e-02
1.709584146738052368e-01 -6.047439575195312500e-02 -3.876700103282928467e-01 1.094750389456748962e-01 8.632732927799224854e-02 9.219063818454742432e-02 6.858322769403457642e-02 1.756441891193389893e-01 -6.901961169205605984e-04 2.121354937553405762e-01 5.749936401844024658e-02 -1.716201454401016235e-01 1.778408586978912354e-01 -1.827667839825153351e-02 -1.155983805656433105e-01 2.451763302087783813e-01 -2.423700988292694092e-01 -6.865775585174560547e-02 1.121205538511276245e-01 -1.525719612836837769e-01 -2.854127585887908936e-01 6.338061392307281494e-02 9.277226775884628296e-02 6.983590126037597656e-02 2.197077870368957520e-01 2.428270578384399414e-01 -5.827293545007705688e-02 2.220637202262878418e-01 -8.796279132366180420e-02 -1.273255348205566406e-01 -3.454560041427612305e-01 2.619895339012145996e-01
1.951210014522075653e-02 -2.170299440622329712e-01 -6.860955804586410522e-02 1.152622029185295105e-01 -1.165251433849334717e-01 2.138991802930831909e-01 -3.300196304917335510e-02 7.524342834949493408e-02 -4.705541580915451050e-02 -1.684509962797164917e-01 2.121296077966690063e-01 -6.564460694789886475e-02 -1.787831634283065796e-02 3.811953216791152954e-02 -1.865083575248718262e-01 -3.892451226711273193e-01 7.613298483192920685e-03 2.289836257696151733e-01 6.901481002569198608e-02 -9.303872287273406982e-02 1.483272761106491089e-01 5.485760513693094254e-03 4.497067630290985107e-01 -2.393281757831573486e-01 6.948921084403991699e-02 1.916753500699996948e-01 -8.741447329521179199e-02 1.761005818843841553e-01 -4.485143721103668213e-02 -2.344239056110382080e-01 -3.382082879543304443e-01 -3.803913667798042297e-02
8.277312666177749634e-02 -2.733285427093505859e-01 -4.085093438625335693e-01 -5.649910494685173035e-02 5.711526796221733093e-02 2.488178759813308716e-01 6.411150842905044556e-02 6.871864316053688526e-04 2.517828047275543213e-01 -2.310195267200469971e-01 2.151371091604232788e-01 -4.059099778532981873e-02 -8.683670312166213989e-02 1.351862959563732147e-02 -3.008738756179809570e-01 -8.148641139268875122e-02 -2.813961803913116455e-01 7.025137543678283691e-02 -6.601852923631668091e-02 4.004763811826705933e-02 -2.023536339402198792e-02 3.062623739242553711e-01 2.333135902881622314e-01 2.198638394474983215e-02 6.120360642671585083e-02 2.312613576650619507e-01 -1.878945082426071167e-01 1.330830901861190796e-01 1.075131669640541077e-01 -3.550771623849868774e-03 9.671032428741455078e-02 1.978037655353546143e-01
-6.184590980410575867e-02 -4.492981731891632080e-01 -2.257051169872283936e-01 4.166522994637489319e-02 -2.314145416021347046e-01 2.112814933061599731e-01 2.327443361282348633e-01 2.272578477859497070e-01 2.056938558816909790e-01 1.115357056260108948e-01 6.114368885755538940e-02 -8.858779817819595337e-02 7.439845055341720581e-02 1.823327094316482544e-01 -1.501951515674591064e-01 1.356535218656063080e-02 2.206262350082397461e-01 -1.252736598253250122e-01 -1.766038089990615845e-01 4.676962271332740784e-02 -1.535339653491973877e-01 2.480657547712326050e-01 -4.336770996451377869e-02 -5.445657670497894287e-02 -2.120180986821651459e-03 3.216040432453155518e-01 -5.894974619150161743e-02 1.334290802478790283e-01 -1.547268927097320557e-01 4.345697909593582153e-02 -1.189316809177398682e-01 2.395253926515579224e-01
1.409667544066905975e-02 -1.996460407972335815e-01 -9.467566013336181641e-02 2.523922175168991089e-02 3.619007468223571777e-01 2.536436319351196289e-01 2.855035960674285889e-01 2.807579040527343750e-01 1.264274865388870239e-01 7.764171808958053589e-02 -1.253721117973327637e-01 -9.175086766481399536e-02 4.091767221689224243e-02 2.763395383954048157e-02 -2.381376028060913086e-01 9.283830225467681885e-02 -8.536324650049209595e-02 -1.304529607295989990e-01 -1.437551379203796387e-01 8.095901459455490112e-02 -2.267277240753173828e-01 -4.404085502028465271e-02 4.051266312599182129e-01 -2.841896712779998779e-01 -3.154665976762771606e-02 -7.342629879713058472e-02 -1.149634495377540588e-01 -8.841677568852901459e-03 -1.612561345100402832e-01 -2.486372739076614380e-01 1.456292271614074707e-01 4.804505780339241028e-02
-1.004914343357086182e-01 -1.323918998241424561e-01 -1.091744899749755859e-01 -2.218838483095169067e-01 -2.463763952255249023e-01 4.955726563930511475e-01 2.026595771312713623e-01 1.651166230440139771e-01 -1.837261170148849487e-01 -3.502658754587173462e-02 4.667397588491439819e-02 -1.210065037012100220e-01 -2.383005023002624512e-01 -2.246298789978027344e-01 1.791233755648136139e-02 -1.147192553617060184e-03 -2.371181994676589966e-01 1.096697151660919189e-02 2.520566992461681366e-02 -2.762395702302455902e-02 -1.209342256188392639e-01 1.420245915651321411e-01 4.187392294406890869e-01 -4.305666685104370117e-02 1.075935214757919312e-01 -7.628338038921356201e-02 1.982502639293670654e-02 -4.012711346149444580e-02 -3.417664766311645508e-02 -7.987620681524276733e-02 -2.689993381500244141e-01 9.044092893600463867e-02
-1.911166124045848846e-02 -2.092359811067581177e-01 -2.666027843952178955e-01 -1.226346567273139954e-02 9.756480157375335693e-02 1.720950454473495483e-01 1.334384679794311523e-01 4.273261874914169312e-02 1.447796821594238281e-01 2.710693180561065674e-01 -1.214101389050483704e-01 1.512162238359451294e-01 8.166141062974929810e-02 -9.032429009675979614e-02 -2.268533259630203247e-01 -3.261309266090393066e-01 9.831884875893592834e-03 1.961438953876495361e-01 2.761796414852142334e-01 1.618395559489727020e-02 1.868411749601364136e-01 1.693762540817260742e-01 4.111303389072418213e-01 -1.897341459989547729e-01 1.105728596448898315e-01 1.478063464164733887e-01 -1.155524104833602905e-01 -2.117911130189895630e-01 1.191864311695098877e-01 -5.797419231384992599e-03 -1.602022349834442139e-01 7.243262231349945068e-02
2.758481539785861969e-02 -7.959510199725627899e-03 -1.237130835652351379e-01 -5.438453704118728638e-02 5.440997704863548279e-02 8.006676286458969116e-02 1.463001221418380737e-01 -1.108624693006277084e-02 -4.827091097831726074e-02 -4.747780784964561462e-02 2.371733188629150391e-01 -1.456539183855056763e-01 1.248032972216606140e-01 6.346154212951660156e-02 -2.519471943378448486e-01 -5.743755772709846497e-02 -1.029952764511108398e-01 9.300459176301956177e-02 -1.979055404663085938e-01 1.572740823030471802e-01 9.531427919864654541e-02 -1.837137937545776367e-01 3.318842267617583275e-03 -2.566534280776977539e-01 1.742358803749084473e-01 2.020275592803955078e-01 -3.191945552825927734e-01 3.555482029914855957e-01 1.051611900329589844e-01 1.051178723573684692e-01 -4.694086313247680664e-01 2.185911387205123901e-01
8.886954933404922485e-02 -1.348501890897750854e-01 -2.920845150947570801e-01 -3.388062119483947754e-01 -2.003507018089294434e-01 3.643037751317024231e-02 -6.638728827238082886e-02 -1.821294426918029785e-03 6.003431230783462524e-02 1.690532118082046509e-01 1.068053580820560455e-02 5.539100617170333862e-02 2.618717253208160400e-01 3.006368279457092285e-01 1.796235591173171997e-01 -1.212194765685126185e-04 -4.006290063261985779e-02 -5.985837429761886597e-02 8.187575638294219971e-02 -1.416396200656890869e-01 1.069176867604255676e-01 1.343890577554702759e-01 2.555321156978607178e-01 -3.078657686710357666e-01 2.167684435844421387e-01 1.883401125669479370e-01 -2.069182395935058594e-01 2.427746653556823730e-01 -8.143338374793529510e-03 9.802313894033432007e-02 -2.598152160644531250e-01 1.357564926147460938e-01
-1.843655668199062347e-02 1.230540052056312561e-01 -3.630007207393646240e-01 -1.188533678650856018e-01 -5.198687687516212463e-02 3.310662806034088135e-01 3.337796330451965332e-01 -2.617051079869270325e-02 1.293302029371261597e-01 1.335447728633880615e-01 1.891561746597290039e-01 1.439594104886054993e-02 1.827866435050964355e-01 -1.894792467355728149e-01 -6.935345381498336792e-02 8.002720773220062256e-02 9.438586980104446411e-02 -9.560690820217132568e-02 7.184993475675582886e-02 6.220378354191780090e-02 -6.590551882982254028e-02 -9.735308587551116943e-02 -6.599704176187515259e-02 3.952596336603164673e-02 -1.209362819790840149e-01 8.773621916770935059e-02 -1.312613487243652344e-01 2.880891561508178711e-01 4.194113612174987793e-02 -1.030293777585029602e-01 -4.724230170249938965e-01 2.412873059511184692e-01
2.512259483337402344e-01 2.716673165559768677e-02 -2.308333367109298706e-01 -2.231665849685668945e-01 2.843108177185058594e-01 1.304184496402740479e-01 3.325171470642089844e-01 1.874496638774871826e-01 2.522307038307189941e-01 1.362790614366531372e-01 8.609250187873840332e-02 -2.734284475445747375e-02 2.929666042327880859e-01 -9.110675193369388580e-03 6.916022300720214844e-02 -6.813002377748489380e-02 -2.242996357381343842e-03 -2.169991582632064819e-01 -3.798623755574226379e-02 -1.501182615756988525e-01 9.933090955018997192e-02 2.211377769708633423e-02 1.284658461809158325e-01 -9.273166954517364502e-02 3.223462030291557312e-02 2.261115759611129761e-01 -4.267594590783119202e-02 1.267480999231338501e-01 -5.926854908466339111e-02 -1.951010227203369141e-01 -4.213755726814270020e-01 9.004272520542144775e-02
-4.626395180821418762e-02 1.137698814272880554e-01 -8.920416235923767090e-02 -2.153560668230056763e-01 -1.176597252488136292e-01 1.017601639032363892e-01 3.492534756660461426e-01 -6.296516209840774536e-02 -8.151168376207351685e-02 -1.386914998292922974e-01 5.780623853206634521e-02 1.026925519108772278e-01 1.272599846124649048e-01 1.668523848056793213e-01 -2.255057394504547119e-01 -4.448113441467285156e-01 -1.622456312179565430e-01 1.935876160860061646e-01 5.959126353263854980e-02 1.443523168563842773e-01 -3.508555516600608826e-02 2.238472998142242432e-01 2.521355450153350830e-01 -8.220963925123214722e-02 -6.781467795372009277e-02 6.347639113664627075e-02 -2.750505208969116211e-01 2.633629441261291504e-01 3.915090486407279968e-02 -2.015819847583770752e-01 -1.229469329118728638e-01 1.647558957338333130e-01
7.197381556034088135e-02 -1.046230792999267578e-01 -1.695249676704406738e-01 1.163537651300430298e-01 2.684152424335479736e-01 4.399655759334564209e-01 2.834984362125396729e-01 1.591437011957168579e-01 -1.249029487371444702e-01 -5.079081654548645020e-02 7.789455354213714600e-02 -1.372083127498626709e-01 1.647052466869354248e-01 3.068816959857940674e-01 -1.292754560708999634e-01 -6.041141226887702942e-02 -6.872864067554473877e-02 -8.518534153699874878e-02 9.114002436399459839e-02 3.781601414084434509e-02 9.376773238182067871e-02 1.929120277054607868e-03 2.585012912750244141e-01 -2.104449421167373657e-01 -1.449462771415710449e-01 -1.289775222539901733e-01 -3.537409380078315735e-02 -6.422927230596542358e-02 -1.436921209096908569e-01 7.826386019587516785e-03 -1.837501674890518188e-01 3.826556503772735596e-01
1.375169903039932251e-01 3.959288448095321655e-02 -3.060801923274993896e-01 -8.890722692012786865e-02 2.163974940776824951e-01 8.848664164543151855e-02 2.849375642836093903e-02 2.908613979816436768e-01 2.628432214260101318e-02 -6.124735996127128601e-02 4.264497756958007812e-01 -1.705014407634735107e-01 -1.995416730642318726e-01 1.489750742912292480e-01 3.157826885581016541e-02 1.949039846658706665e-01 -1.017203927040100098e-01 3.390835225582122803e-02 -1.456209868192672729e-01 2.354918606579303741e-02 -3.715377673506736755e-02 -1.295036822557449341e-01 2.144052833318710327e-01 -2.568109631538391113e-01 -1.091776043176651001e-01 4.185561463236808777e-02 -1.620454490184783936e-01 6.758215278387069702e-02 -1.349212676286697388e-01 -2.246134281158447266e-01 -1.839833259582519531e-01 3.334094882011413574e-01
7.204495370388031006e-02 -1.143811419606208801e-01 -2.496320009231567383e-01 -3.049140572547912598e-01 2.103239744901657104e-01 3.977991291321814060e-04 1.656949818134307861e-01 4.400443658232688904e-02 1.721441894769668579e-01 1.093263626098632812e-01 -9.370747953653335571e-02 -4.809013381600379944e-02 1.931559294462203979e-01 -2.030531167984008789e-01 -2.585820555686950684e-01 -8.876397460699081421e-02 -5.249692872166633606e-02 3.430457040667533875e-02 -2.163351029157638550e-01 3.562501817941665649e-02 7.274782285094261169e-03 5.103832855820655823e-02 4.982507228851318359e-01 -7.220413535833358765e-02 1.185258030891418457e-01 -6.854557245969772339e-02 -1.411060392856597900e-01 2.592761218547821045e-01 3.170711919665336609e-02 9.687984734773635864e-02 -3.431645631790161133e-01 6.844521313905715942e-02
1.550219058990478516e-01 1.444649044424295425e-02 -2.311358898878097534e-01 -2.228811085224151611e-01 -1.328974813222885132e-01 1.098154187202453613e-01 3.058755993843078613e-01 2.600908577442169189e-01 -2.107873260974884033e-01 5.444241687655448914e-02 -1.416053026914596558e-01 -2.102549374103546143e-01 2.626665122807025909e-02 5.577399209141731262e-02 -2.743160910904407501e-02 1.673934757709503174e-01 -1.830724179744720459e-01 -2.268092520534992218e-02 3.194841146469116211e-01 -6.907911598682403564e-02 -2.596813738346099854e-01 5.982884019613265991e-02 1.296645253896713257e-01 1.786252111196517944e-02 -7.965610176324844360e-02 6.239151209592819214e-02 -1.437734812498092651e-01 -5.596914514899253845e-02 -1.758826822042465210e-01 9.844832122325897217e-02 -3.995608985424041748e-01 2.723388969898223877e-01
-1.184122860431671143e-01 -3.641642630100250244e-01 -4.676437377929687500e-02 -1.717856377363204956e-01 -2.027187347412109375e-01 1.914702728390693665e-02 1.399007737636566162e-01 -2.556975372135639191e-02 1.126570850610733032e-01 -4.043287038803100586e-01 -2.442130446434020996e-01 1.235572397708892822e-01 -1.702678054571151733e-01 -6.397659331560134888e-02 -8.311244100332260132e-02 -8.907984942197799683e-02 -1.592194139957427979e-01 -5.613345652818679810e-02 -2.210858091711997986e-02 -7.080536335706710815e-02 -1.415610909461975098e-01 1.991682052612304688e-01 1.614082306623458862e-01 -4.179683923721313477e-01 1.873742975294589996e-02 -3.745608776807785034e-02 -1.921478211879730225e-01 1.174420937895774841e-01 -4.384379833936691284e-03 -9.366235136985778809e-02 -3.243251442909240723e-01 -7.967093028128147125e-03
1.881265491247177124e-01 -1.564077660441398621e-02 -1.676661670207977295e-01 -1.102987974882125854e-01 1.486770715564489365e-02 -1.273339390754699707e-01 3.964912593364715576e-01 -1.460260804742574692e-02 -1.763688176870346069e-01 2.963489890098571777e-01 6.937677413225173950e-02 4.647311288863420486e-03 1.983286440372467041e-01 2.568156123161315918e-01 -3.369393199682235718e-02 -1.258071959018707275e-01 6.897617131471633911e-02 2.087705731391906738e-01 -9.269709140062332153e-02 -2.170737087726593018e-02 -1.478761807084083557e-02 2.383775413036346436e-01 3.693540096282958984e-01 -3.098799884319305420e-01 -3.304456919431686401e-02 6.215402483940124512e-02 -1.879030019044876099e-01 -1.784795373678207397e-01 9.133265353739261627e-03 -1.482941955327987671e-01 -1.837113350629806519e-01 1.714013516902923584e-01
1.161430999636650085e-01 -1.737218466587364674e-03 -1.983409374952316284e-01 -1.497536897659301758e-01 1.837438791990280151e-01 2.312830463051795959e-02 1.076593026518821716e-01 1.182756721973419189e-01 1.096344962716102600e-01 5.455990135669708252e-02 2.076162844896316528e-01 -1.054062247276306152e-01 1.440848410129547119e-01 -4.545874893665313721e-02 1.005533523857593536e-02 2.335679531097412109e-02 -8.678077906370162964e-02 -1.957780867815017700e-01 -1.170930638909339905e-01 -5.603643879294395447e-02 -1.014452874660491943e-01 -3.424069583415985107e-01 2.892587482929229736e-01 -2.396236658096313477e-01 3.522881492972373962e-02 1.300221681594848633e-01 -1.085954606533050537e-01 3.208194673061370850e-01 2.834009565412998199e-02 -3.274174332618713379e-01 -3.254660069942474365e-01 3.066726326942443848e-01
3.613267540931701660e-01 -3.629912137985229492e-01 3.308891505002975464e-02 -1.642353832721710205e-01 -2.493706345558166504e-01 3.513795733451843262e-01 1.338327080011367798e-01 -6.647781282663345337e-02 1.249235495924949646e-01 -2.281304821372032166e-02 -7.268138974905014038e-02 -5.344308167695999146e-02 1.040026172995567322e-01 -1.263797134160995483e-01 -2.107758522033691406e-01 -2.227343022823333740e-01 1.162483766674995422e-01 1.364509463310241699e-01 -2.149061858654022217e-01 -7.952413707971572876e-02 -1.612465977668762207e-01 2.193951457738876343e-01 -4.449897259473800659e-02 4.286741837859153748e-02 -8.290240913629531860e-02 1.387789547443389893e-01 -2.161116749048233032e-01 -1.497067064046859741e-01 -2.208706550300121307e-02 -8.136351406574249268e-02 -1.631063818931579590e-01 2.549191117286682129e-01
-1.337754875421524048e-01 2.638209462165832520e-01 -3.814830183982849121e-01 -1.055689752101898193e-01 -7.385348528623580933e-02 2.073921859264373779e-01 1.469588726758956909e-01 1.364445388317108154e-01 -3.820193931460380554e-02 3.515487909317016602e-01 -1.484817862510681152e-01 9.456742554903030396e-02 2.190905660390853882e-01 2.884699404239654541e-02 -1.212090626358985901e-01 -5.181284621357917786e-02 4.907116293907165527e-02 -1.065516844391822815e-01 -2.548359520733356476e-02 -1.610552370548248291e-01 -7.786469161510467529e-02 1.476981192827224731e-01 -2.532393299043178558e-02 -2.195049636065959930e-02 7.084782421588897705e-02 -8.459499105811119080e-03 -3.235291540622711182e-01 2.327785640954971313e-01 -8.200585842132568359e-02 -2.531468272209167480e-01 -3.752228617668151855e-01 2.276748418807983398e-03
6.109968945384025574e-02 -2.488878220319747925e-01 -2.600258588790893555e-01 -8.896798640489578247e-02 6.040650606155395508e-02 1.614676266908645630e-01 3.513401448726654053e-01 1.574520021677017212e-01 2.579853683710098267e-02 2.137485742568969727e-01 2.141567021608352661e-01 6.097113713622093201e-02 -6.856260448694229126e-02 -4.384863004088401794e-02 -1.095222979784011841e-01 -9.522797167301177979e-02 1.721702888607978821e-02 3.786071240901947021e-01 -1.361941099166870117e-01 2.132120430469512939e-01 -1.520234644412994385e-01 2.790939211845397949e-01 2.200384587049484253e-01 -1.243488043546676636e-01 7.212784141302108765e-02 1.005925983190536499e-02 -2.356982827186584473e-01 -2.773323655128479004e-01 -1.046627238392829895e-01 -1.274434626102447510e-01 -1.371817141771316528e-01 -3.003235161304473877e-02
1.939065195620059967e-02 1.298158764839172363e-01 -1.594292372465133667e-01 -7.009088993072509766e-02 -1.432527154684066772e-01 -2.941953577101230621e-02 2.733304500579833984e-01 -6.030324473977088928e-02 -1.234448924660682678e-01 7.421496789902448654e-03 9.013801068067550659e-02 -3.685756400227546692e-02 3.753242269158363342e-02 1.415331661701202393e-01 -1.893248525448143482e-03 -3.645406067371368408e-01 -1.529388278722763062e-01 2.642673067748546600e-02 -2.239257991313934326e-01 1.233521699905395508e-01 6.965930759906768799e-02 3.879275619983673096e-01 1.647392809391021729e-01 -3.155416548252105713e-01 -3.419823572039604187e-02 4.433392733335494995e-02 -1.062232330441474915e-01 4.549547284841537476e-02 -1.250911653041839600e-01 -3.712147176265716553e-01 -3.336345851421356201e-01 1.444175839424133301e-01
3.071214854717254639e-01 -2.449979782104492188e-01 2.960768714547157288e-02 -1.007460057735443115e-02 -2.286887466907501221e-01 3.351815342903137207e-01 1.003262847661972046e-01 1.528003811836242676e-01 5.574220325797796249e-03 4.101923853158950806e-02 3.338359761983156204e-03 5.333660915493965149e-02 1.291681677103042603e-01 -1.052208989858627319e-01 -1.570999324321746826e-01 1.552359461784362793e-01 -5.222923308610916138e-02 -1.138660311698913574e-01 -8.824535179883241653e-04 -6.851818878203630447e-03 2.650514543056488037e-01 4.117613136768341064e-01 -7.616784423589706421e-02 -1.857856661081314087e-01 -2.788486182689666748e-01 1.183307543396949768e-01 -1.860033720731735229e-01 2.445686608552932739e-02 1.061967536807060242e-01 -1.519798189401626587e-01 -3.268852829933166504e-01 -3.833265602588653564e-02
-5.799258127808570862e-03 -9.177523665130138397e-03 -3.281244337558746338e-01 1.741822063922882080e-01 7.330306340008974075e-03 2.128025293350219727e-01 5.210182815790176392e-02 1.436896026134490967e-01 -1.389733403921127319e-01 7.197733223438262939e-02 -6.850770115852355957e-02 3.835239261388778687e-02 2.636532485485076904e-02 8.809488266706466675e-02 -1.672612279653549194e-01 2.034202516078948975e-01 -6.067020073533058167e-02 -9.955629706382751465e-02 2.256805151700973511e-01 -1.288461387157440186e-01 -4.150345325469970703e-01 1.249720379710197449e-01 1.379773020744323730e-01 -2.133490741252899170e-01 -6.700940430164337158e-02 1.207775175571441650e-01 -1.416698247194290161e-01 5.452904701232910156e-01 -6.062656641006469727e-02 -1.508609205484390259e-02 -9.275241941213607788e-02 4.645800963044166565e-02
-1.039339378476142883e-01 -3.229566663503646851e-02 -2.793684303760528564e-01 4.884523153305053711e-02 1.311205178499221802e-01 4.828722178936004639e-01 1.607546932063996792e-03 -1.693882979452610016e-02 8.809647709131240845e-02 1.750634908676147461e-01 6.403567641973495483e-02 -2.101895511150360107e-01 -6.433475762605667114e-02 7.981061190366744995e-02 -1.679643988609313965e-01 2.678984403610229492e-02 -1.014130860567092896e-01 1.168605014681816101e-01 -2.190618067979812622e-01 -1.742232292890548706e-01 -5.039253458380699158e-02 -7.246454805135726929e-02 3.756314516067504883e-01 -1.486768871545791626e-01 1.306739822030067444e-02 6.405209749937057495e-02 -3.133868575096130371e-01 8.238134533166885376e-02 2.038076967000961304e-01 1.326761692762374878e-01 -2.477571666240692139e-01 -1.669577062129974365e-01
8.928258717060089111e-02 -5.188804864883422852e-02 -2.417168766260147095e-01 -2.156049609184265137e-01 1.570068150758743286e-01 8.958846330642700195e-02 3.558299541473388672e-01 9.335649758577346802e-02 3.018290996551513672e-01 -1.068813508027233183e-04 3.145840764045715332e-01 -7.406500633805990219e-03 -5.526102334260940552e-02 -1.274412572383880615e-01 -1.404015421867370605e-01 -1.327299773693084717e-01 -7.903314381837844849e-02 1.335325557738542557e-02 3.594813495874404907e-02 -1.405392438173294067e-01 4.767765849828720093e-02 -1.044556573033332825e-01 -2.503839507699012756e-02 -8.776535093784332275e-02 1.339238435029983521e-01 -2.626195922493934631e-02 -3.806540369987487793e-01 3.428432941436767578e-01 -5.835112929344177246e-02 1.671331971883773804e-01 -2.400080710649490356e-01 2.251308411359786987e-01
3.570887148380279541e-01 -2.505357563495635986e-01 -2.433494329452514648e-01 -1.167255789041519165e-01 -1.700285673141479492e-01 3.650836944580078125e-01 -5.710859596729278564e-02 1.303789019584655762e-01 3.122204840183258057e-01 -1.003196313977241516e-01 -1.420740783214569092e-01 2.444159984588623047e-02 1.281123515218496323e-02 -3.970582410693168640e-02 -3.124481439590454102e-02 -1.766193360090255737e-01 1.069941744208335876e-01 1.851824522018432617e-01 -4.071026667952537537e-02 -1.498658806085586548e-01 -2.164121270179748535e-01 2.346144169569015503e-01 -1.780503392219543457e-01 -1.155910119414329529e-01 5.245755240321159363e-02 2.573903501033782959e-01 -1.706190258264541626e-01 9.074805676937103271e-02 7.539535313844680786e-02 -2.921298891305923462e-02 -1.529518365859985352e-01 1.977422833442687988e-01
8.793712407350540161e-02 -5.217636004090309143e-02 -1.240284070372581482e-01 7.616141438484191895e-02 -1.273365318775177002e-01 2.225575745105743408e-01 1.163859069347381592e-01 5.770153179764747620e-02 1.863771229982376099e-01 -2.682906687259674072e-01 1.508041024208068848e-01 5.172635428607463837e-03 9.889730066061019897e-02 3.526347503066062927e-02 -8.205985277891159058e-02 -3.251741826534271240e-01 -8.224246650934219360e-02 2.796008288860321045e-01 -9.830839931964874268e-02 -1.237690821290016174e-01 1.364367306232452393e-01 -6.640492379665374756e-02 3.477045893669128418e-01 -6.386984139680862427e-02 5.069224163889884949e-02 5.585948005318641663e-02 -8.606003969907760620e-02 8.519687503576278687e-02 -1.129045486450195312e-01 -4.459444284439086914e-01 -3.779673278331756592e-01 2.080361591652035713e-03
9.827505052089691162e-02 -3.497394174337387085e-02 -2.343057543039321899e-01 -1.248330920934677124e-01 2.298041582107543945e-01 1.456435471773147583e-01 2.400043755769729614e-01 3.143727779388427734e-02 -2.265110909938812256e-01 2.184367179870605469e-01 1.066504344344139099e-01 -1.618357002735137939e-01 3.158914446830749512e-01 -2.372892349958419800e-01 -2.761683464050292969e-01 -7.301267981529235840e-02 -6.836011260747909546e-02 -1.034628152847290039e-01 -1.999184787273406982e-01 3.843557834625244141e-02 -1.581272343173623085e-03 6.730677187442779541e-02 1.741742938756942749e-01 -7.684559375047683716e-02 6.202046759426593781e-03 -1.477175299078226089e-02 -1.624960154294967651e-01 3.217256963253021240e-01 -1.205369532108306885e-01 -4.158478975296020508e-02 -3.926523923873901367e-01 1.163757443428039551e-01
2.007218897342681885e-01 -2.423292547464370728e-01 -3.311720490455627441e-01 -5.209682509303092957e-02 -2.179396599531173706e-01 6.452503800392150879e-02 3.419823944568634033e-01 -3.664463385939598083e-02 2.984530851244926453e-02 -2.713600993156433105e-01 5.816601216793060303e-02 -9.873813390731811523e-02 -3.405405580997467041e-02 1.537218410521745682e-02 -8.906603604555130005e-02 -2.143634855747222900e-01 -1.941781044006347656e-01 2.531218826770782471e-01 -4.147107154130935669e-02 -7.590496540069580078e-02 2.176275476813316345e-02 2.296186089515686035e-01 1.463070511817932129e-01 -5.892324075102806091e-02 -1.322273015975952148e-01 6.804776191711425781e-02 -3.456087708473205566e-01 2.747968137264251709e-01 1.950337141752243042e-01 -1.013863980770111084e-01 -9.375000372529029846e-03 1.512962430715560913e-01
3.544843196868896484e-02 2.154208421707153320e-01 -2.000442594289779663e-01 -4.136422276496887207e-01 -6.914490461349487305e-02 5.985546857118606567e-02 2.210148721933364868e-01 1.460834443569183350e-01 -1.884015947580337524e-01 1.139906346797943115e-01 1.764634400606155396e-01 5.883932858705520630e-02 -3.489639237523078918e-02 1.243579089641571045e-01 -1.080934032797813416e-01 1.720364987850189209e-01 1.341674029827117920e-01 -1.535032093524932861e-01 -3.513665497303009033e-02 -5.438633961603045464e-04 -2.405465096235275269e-01 1.530100703239440918e-01 2.257785201072692871e-01 -2.653253078460693359e-01 1.988077759742736816e-01 -9.081820398569107056e-02 -1.219002082943916321e-01 6.654447317123413086e-02 -1.132383868098258972e-01 -1.978384554386138916e-01 -3.698919117450714111e-01 1.425613462924957275e-01
9.477085620164871216e-02 -3.068284094333648682e-01 -1.022457927465438843e-01 -2.684405446052551270e-01 1.365628093481063843e-01 1.635586619377136230e-01 3.079766035079956055e-01 -1.387736946344375610e-01 -2.842926681041717529e-01 -2.364874929189682007e-01 -6.890135258436203003e-02 1.505409628152847290e-01 -1.938127726316452026e-01 -9.039615094661712646e-02 -3.037028014659881592e-01 -4.322804510593414307e-03 1.228406727313995361e-01 1.167947240173816681e-02 2.047060281038284302e-01 1.191642656922340393e-01 -4.090808331966400146e-02 4.319182038307189941e-02 5.407126247882843018e-02 -8.383980952203273773e-03 -6.661433726549148560e-02 8.972809463739395142e-02 -2.296098470687866211e-01 2.922822833061218262e-01 -1.841798275709152222e-01 -5.399075150489807129e-02 -1.589573025703430176e-01 2.491934150457382202e-01
8.003392070531845093e-02 -1.784853786230087280e-01 -6.765639781951904297e-02 -1.744374334812164307e-01 -1.490728706121444702e-01 2.280745804309844971e-01 1.305117309093475342e-01 1.467445492744445801e-01 1.184623092412948608e-01 2.631194889545440674e-01 1.105705648660659790e-01 -9.390316903591156006e-02 1.427891701459884644e-01 -2.828923286870121956e-03 1.978553384542465210e-01 2.003362923860549927e-01 1.588555723428726196e-01 -3.942978382110595703e-02 1.611537039279937744e-01 -7.148197293281555176e-02 -1.644803211092948914e-02 2.286219298839569092e-01 2.118856608867645264e-01 -1.153099164366722107e-01 2.025166004896163940e-01 4.227025061845779419e-02 -2.251228094100952148e-01 1.074471399188041687e-01 2.097547501325607300e-01 -2.264318764209747314e-01 -4.395877420902252197e-01 2.186446487903594971e-01
-6.819683313369750977e-02 -1.941570490598678589e-01 -7.427626103162765503e-02 -9.803196787834167480e-02 -2.325886487960815430e-01 9.122691303491592407e-02 7.321482896804809570e-02 -1.140194758772850037e-02 2.825050428509712219e-02 -4.434892237186431885e-01 -2.843732535839080811e-01 7.506011426448822021e-02 -1.233753487467765808e-01 -2.863146178424358368e-02 -2.325779944658279419e-02 -3.237529471516609192e-02 1.210677530616521835e-02 -1.523516029119491577e-01 -9.163210541009902954e-02 -5.215888470411300659e-02 -1.080330535769462585e-01 2.453129291534423828e-01 2.239314615726470947e-01 -3.730485141277313232e-01 -3.808164969086647034e-02 1.070877388119697571e-01 -1.805487275123596191e-01 -3.364005312323570251e-02 1.680786013603210449e-01 7.146552950143814087e-02 -4.370841681957244873e-01 7.949257642030715942e-02
-6.480825692415237427e-02 -1.764304339885711670e-01 4.173767566680908203e-02 -8.051637560129165649e-02 -2.075078785419464111e-01 3.470406830310821533e-01 7.312750816345214844e-02 1.615445464849472046e-01 -5.887803062796592712e-02 1.359028518199920654e-01 1.082508340477943420e-01 -1.116926670074462891e-01 -9.408590197563171387e-02 -1.626790761947631836e-01 -4.595442209392786026e-03 -1.123506575822830200e-01 -5.507005378603935242e-02 -2.625456154346466064e-01 1.151028424501419067e-01 1.317424327135086060e-01 -1.662668138742446899e-01 3.970199525356292725e-01 2.686758339405059814e-01 1.022440791130065918e-01 1.872104853391647339e-01 2.384353280067443848e-01 -1.916805654764175415e-01 2.665204703807830811e-01 -3.154093399643898010e-02 -3.555188700556755066e-02 -1.585711687803268433e-01 2.643124759197235107e-01
1.953929066658020020e-01 -8.005264401435852051e-02 -1.786798387765884399e-01 -5.372566729784011841e-02 -1.597280949354171753e-01 2.414301186800003052e-01 -5.478500854223966599e-03 1.591173559427261353e-01 -5.987489968538284302e-02 -6.973571330308914185e-02 7.484111934900283813e-02 7.477089017629623413e-02 -7.535888999700546265e-02 -1.609265953302383423e-01 2.772536277770996094e-01 6.165945436805486679e-03 1.556841880083084106e-01 7.752078026533126831e-02 1.048814430832862854e-01 -1.472657620906829834e-01 1.971402615308761597e-01 2.023729830980300903e-01 3.970825374126434326e-01 -1.024238839745521545e-01 -1.057248637080192566e-01 -3.098608925938606262e-02 -3.567921519279479980e-01 7.517559826374053955e-02 -4.869452118873596191e-02 1.886725239455699921e-02 -2.359871864318847656e-01 4.109751582145690918e-01
-7.718472182750701904e-02 1.670005470514297485e-01 -2.127656191587448120e-01 1.477606743574142456e-01 8.985190838575363159e-02 4.187628626823425293e-02 2.101970016956329346e-01 1.477584689855575562e-01 -9.233038872480392456e-02 2.205115109682083130e-01 7.572074979543685913e-02 -1.800118088722229004e-01 -7.821554318070411682e-03 2.505576610565185547e-01 -1.729534119367599487e-01 8.863817900419235229e-03 -9.419494867324829102e-02 -5.965293198823928833e-02 -4.537672549486160278e-02 -8.698567003011703491e-02 -6.832756102085113525e-02 1.337574273347854614e-01 2.125003039836883545e-01 -3.478408753871917725e-01 2.637808956205844879e-02 -9.860599786043167114e-02 -3.591217994689941406e-01 -1.656755954027175903e-01 -5.816828832030296326e-02 -1.392763406038284302e-01 -3.507918715476989746e-01 3.341412842273712158e-01
-6.971374154090881348e-02 1.832187362015247345e-02 6.235663313418626785e-03 1.321112643927335739e-02 -1.296574622392654419e-01 8.036155998706817627e-02 2.293503731489181519e-01 -9.261807054281234741e-02 -2.336348146200180054e-01 1.062587574124336243e-01 5.956305935978889465e-02 -4.611981660127639771e-02 7.380450516939163208e-02 -1.008515059947967529e-01 -3.373545110225677490e-01 -1.451107561588287354e-01 1.904286146163940430e-01 2.709447406232357025e-03 -1.862879693508148193e-01 -6.877703964710235596e-02 -6.396967172622680664e-02 2.776692509651184082e-01 1.510921865701675415e-01 -3.083234652876853943e-02 -9.921225160360336304e-02 -2.143402099609375000e-01 -1.224073171615600586e-01 1.469291895627975464e-01 -2.675969004631042480e-01 -1.773750036954879761e-01 -5.138664841651916504e-01 2.189678102731704712e-01
-1.197510585188865662e-01 -4.958566650748252869e-02 -1.712694913148880005e-01 -2.285936772823333740e-01 -4.738033935427665710e-02 2.241431325674057007e-01 1.682088524103164673e-02 1.330021768808364868e-01 -1.138029173016548157e-01 -1.359927207231521606e-01 -9.170574694871902466e-02 7.832279801368713379e-02 -4.432489350438117981e-02 4.843185469508171082e-02 -1.337017565965652466e-01 1.092554628849029541e-02 4.161173701286315918e-01 3.331717550754547119e-01 -3.197375312447547913e-02 4.512216150760650635e-02 -2.501682937145233154e-01 2.867966890335083008e-01 1.732348054647445679e-01 -6.760669499635696411e-02 -1.932231783866882324e-01 4.558676108717918396e-02 -3.839917778968811035e-01 -8.825251460075378418e-02 -1.453742235898971558e-01 -2.208321094512939453e-01 -1.362207233905792236e-01 1.145367622375488281e-01
1.562334150075912476e-01 1.121451184153556824e-01 -1.375982165336608887e-01 2.317190766334533691e-01 -5.730005353689193726e-02 7.713429629802703857e-02 1.149517670273780823e-01 4.599015042185783386e-02 4.192440956830978394e-02 2.904818058013916016e-01 -1.350400894880294800e-01 1.561328470706939697e-01 1.375592201948165894e-01 -7.930701971054077148e-02 -2.977792918682098389e-01 -1.657533347606658936e-01 -5.441502854228019714e-02 1.074800267815589905e-01 3.498788177967071533e-02 4.404171556234359741e-02 -9.406211972236633301e-02 -5.181781481951475143e-03 3.072403669357299805e-01 -1.190444156527519226e-01 -4.031546041369438171e-02 -1.006963178515434265e-01 -1.739149391651153564e-01 5.206882208585739136e-02 2.447859048843383789e-01 6.433167960494756699e-03 -4.308454394340515137e-01 4.126556515693664551e-01
1.920377612113952637e-01 7.666502892971038818e-02 -6.500106304883956909e-02 -1.402721107006072998e-01 -1.151678115129470825e-01 2.732975641265511513e-03 2.009880840778350830e-01 1.791456788778305054e-01 6.092640385031700134e-02 -9.755612909793853760e-02 6.891895085573196411e-02 1.483545079827308655e-02 3.387704789638519287e-01 1.938621550798416138e-01 -2.967763245105743408e-01 -3.499579727649688721e-01 -8.636453002691268921e-02 -2.014834731817245483e-01 9.131187200546264648e-02 -6.074542924761772156e-02 -7.198078185319900513e-02 8.312506228685379028e-02 1.928953528404235840e-01 -2.359100282192230225e-01 -1.106207743287086487e-01 2.115263044834136963e-01 -4.138216376304626465e-02 -8.380287140607833862e-02 5.236009135842323303e-02 -3.648240864276885986e-01 -2.829411625862121582e-01 1.408665925264358521e-01
1.244426965713500977e-01 -8.912206441164016724e-02 -1.495147198438644409e-01 -3.041200339794158936e-01 2.357662022113800049e-01 2.223823964595794678e-01 2.087517380714416504e-01 1.253955215215682983e-01 -8.276919275522232056e-02 1.018761023879051208e-01 -1.091694831848144531e-01 -7.627036422491073608e-02 2.680252492427825928e-01 -1.268433332443237305e-01 -2.162520587444305420e-01 5.507328733801841736e-02 2.200290933251380920e-02 -1.357304155826568604e-01 -1.347766071557998657e-01 6.343121826648712158e-02 -7.171296328306198120e-02 1.262264046818017960e-02 2.385904639959335327e-01 1.156983077526092529e-01 -2.866398170590400696e-02 -2.046679332852363586e-02 -1.833741217851638794e-01 4.187172055244445801e-01 6.722758710384368896e-02 -1.878487765789031982e-01 -3.878220021724700928e-01 8.709274977445602417e-02
1.259767264127731323e-01 -4.076895490288734436e-02 -5.305273830890655518e-02 2.592585422098636627e-02 1.307576745748519897e-01 3.202536404132843018e-01 1.596304327249526978e-01 8.613659441471099854e-02 1.243009269237518311e-01 1.374637633562088013e-01 -6.387717276811599731e-02 -4.140007793903350830e-01 -1.685091410763561726e-03 -7.621867209672927856e-02 -8.599030226469039917e-02 8.197148144245147705e-02 -8.831987529993057251e-02 1.606556326150894165e-01 -4.301963746547698975e-01 -1.633928269147872925e-01 9.124166332185268402e-03 -9.976211935281753540e-02 2.138087004423141479e-01 -3.753612637519836426e-01 -4.710303153842687607e-03 -2.788964658975601196e-02 -3.144202530384063721e-01 3.186980262398719788e-02 4.055438935756683350e-02 -2.101707607507705688e-01 1.193479541689157486e-02 -8.951327204704284668e-02
1.709588617086410522e-01 -7.783377915620803833e-02 -1.444234102964401245e-01 -1.324885785579681396e-01 -1.837617158889770508e-01 1.405903846025466919e-01 -4.329731687903404236e-02 1.817846745252609253e-01 1.564732342958450317e-01 -2.379662692546844482e-01 2.285818457603454590e-01 -6.939782947301864624e-02 2.241109460592269897e-01 3.012006282806396484e-01 -1.166712716221809387e-01 -2.428963221609592438e-02 1.335238367319107056e-01 -1.540758311748504639e-01 -6.004567071795463562e-02 1.241615787148475647e-01 -2.004722207784652710e-01 1.951353400945663452e-01 1.214728057384490967e-01 3.612791001796722412e-02 6.757830828428268433e-02 4.319360554218292236e-01 -1.860119551420211792e-01 -3.267170116305351257e-02 -3.812191635370254517e-02 -6.322028487920761108e-02 -3.582763969898223877e-01 -1.702621728181838989e-01
5.997454375028610229e-02 -2.043468356132507324e-01 -1.160408258438110352e-01 2.706148661673069000e-02 -1.617008000612258911e-01 1.719092279672622681e-01 -1.774787157773971558e-02 1.572278439998626709e-01 1.270574703812599182e-02 -1.427768468856811523e-01 1.391319334506988525e-01 3.012904152274131775e-02 5.206380970776081085e-03 6.207396835088729858e-02 -1.884201318025588989e-01 -2.805479764938354492e-01 -9.351677447557449341e-02 2.948506772518157959e-01 9.889378212392330170e-03 -1.176448315382003784e-01 1.045821979641914368e-01 -3.829929977655410767e-02 4.202290475368499756e-01 -2.694928944110870361e-01 8.015915751457214355e-02 2.644418776035308838e-01 7.288407534360885620e-02 2.736276090145111084e-01 -4.361601918935775757e-02 -2.777526974678039551e-01 -3.044505119323730469e-01 -3.589617088437080383e-02
6.609516590833663940e-02 -2.453379333019256592e-02 -1.060645282268524170e-01 8.368486911058425903e-02 1.106539275497198105e-02 1.210752055048942566e-01 5.908824875950813293e-02 5.431554093956947327e-02 2.069401144981384277e-01 -2.625000178813934326e-01 1.177337840199470520e-01 3.449730202555656433e-02 6.809705495834350586e-02 9.765498340129852295e-02 -6.574591249227523804e-02 -3.078112602233886719e-01 9.939972311258316040e-02 3.751949369907379150e-01 -4.251839220523834229e-02 -2.347857318818569183e-02 1.265614181756973267e-01 -1.298220753669738770e-01 3.614972829818725586e-01 -2.761540003120899200e-02 1.101728249341249466e-02 2.035390585660934448e-01 -1.757057756185531616e-01 6.394841521978378296e-02 7.817689329385757446e-03 -4.006447196006774902e-01 -4.002300500869750977e-01 3.048950061202049255e-02
2.641228437423706055e-01 -2.956423759460449219e-01 -2.069881260395050049e-01 -1.263983398675918579e-01 -6.354299187660217285e-02 2.059342712163925171e-01 1.392016001045703888e-02 3.864614292979240417e-02 5.027862191200256348e-01 -2.780896723270416260e-01 -1.262123882770538330e-01 -9.624182432889938354e-02 -5.706851556897163391e-02 -5.895259231328964233e-02 -7.118383049964904785e-02 -1.810965836048126221e-01 -1.285126656293869019e-01 2.882104367017745972e-02 9.502369910478591919e-03 -1.443891227245330811e-01 -2.281707376241683960e-01 2.674517631530761719e-01 1.021571010351181030e-01 -2.019891738891601562e-01 3.938236087560653687e-02 1.736748963594436646e-01 -9.006918966770172119e-02 1.924778372049331665e-01 6.910071708261966705e-03 -6.541867554187774658e-02 -1.043624281883239746e-01 1.753829568624496460e-01
1.438412070274353027e-01 4.818506166338920593e-02 -1.204886212944984436e-01 -1.201453879475593567e-01 1.218635141849517822e-01 6.851656734943389893e-02 2.467835396528244019e-01 6.593674421310424805e-02 3.635080531239509583e-02 1.232322491705417633e-02 3.232890367507934570e-01 4.042237251996994019e-02 -5.351036787033081055e-02 -1.553457379341125488e-01 -3.479944467544555664e-01 -4.690340254455804825e-03 -1.286823302507400513e-01 6.050971522927284241e-02 -8.459319919347763062e-02 -8.375907689332962036e-02 1.742401719093322754e-01 -2.248390018939971924e-02 -2.507031150162220001e-02 -1.574187725782394409e-01 2.304030060768127441e-01 -4.935487732291221619e-02 -5.036025643348693848e-01 3.653719425201416016e-01 -2.413541451096534729e-02 -3.710560966283082962e-03 -2.415005117654800415e-01 1.236149147152900696e-01
2.672677636146545410e-01 -9.413211792707443237e-02 -8.831205219030380249e-02 2.586485445499420166e-02 8.280888199806213379e-02 1.022900715470314026e-01 1.294369548559188843e-01 1.482749283313751221e-01 -1.786482930183410645e-01 -6.164254993200302124e-02 1.712661981582641602e-02 -7.015153020620346069e-02 2.807987853884696960e-02 1.728728562593460083e-01 -9.294551610946655273e-02 -9.385475516319274902e-02 -1.428740918636322021e-01 1.047224551439285278e-01 -4.368484616279602051e-01 -2.092556804418563843e-01 -7.645484805107116699e-02 3.751144409179687500e-01 2.856381833553314209e-01 -1.975677460432052612e-01 5.063370987772941589e-02 5.624810233712196350e-02 -1.884458959102630615e-01 2.930347621440887451e-01 4.614948481321334839e-02 3.950991481542587280e-02 -1.933890730142593384e-01 -2.544544637203216553e-01
2.800694108009338379e-01 2.789084054529666901e-02 -9.184121340513229370e-02 -1.198097243905067444e-01 4.069975763559341431e-02 1.741132885217666626e-01 5.205833911895751953e-02 1.733672022819519043e-01 1.252246052026748657e-01 2.104320526123046875e-01 1.178054437041282654e-01 7.504966109991073608e-02 1.469518393278121948e-01 -3.844710439443588257e-02 5.084012169390916824e-03 -7.905700802803039551e-02 1.015364751219749451e-01 -3.432543873786926270e-01 9.138473868370056152e-02 7.544518262147903442e-02 -1.654763519763946533e-02 -4.993656650185585022e-02 2.410256713628768921e-01 -1.971128284931182861e-01 2.641602754592895508e-01 2.024317383766174316e-01 -7.754977792501449585e-02 1.535852700471878052e-01 -1.558407545089721680e-01 -2.584390342235565186e-01 -3.951503634452819824e-01 3.081562817096710205e-01
-6.179075315594673157e-02 -8.500643819570541382e-02 -3.506701886653900146e-01 -3.037209622561931610e-02 -6.631299108266830444e-02 -6.026261486113071442e-03 1.100198850035667419e-01 6.672201305627822876e-02 3.715227916836738586e-02 -9.858514368534088135e-02 -1.159995608031749725e-02 8.264260739088058472e-02 1.493794173002243042e-01 -1.702961027622222900e-01 -1.771272905170917511e-02 6.206671521067619324e-02 -1.363087743520736694e-01 2.448334842920303345e-01 -5.177397653460502625e-02 -8.896417915821075439e-02 -1.662583649158477783e-01 -1.186489611864089966e-01 1.465871036052703857e-01 -2.069233804941177368e-01 1.807741671800613403e-01 4.029310643672943115e-01 -2.954551577568054199e-01 7.668900303542613983e-03 -2.482263892889022827e-01 9.834858775138854980e-02 -4.550953805446624756e-01 1.208321303129196167e-01
1.214858051389455795e-02 -8.359167724847793579e-02 -1.224601045250892639e-01 -2.615582346916198730e-01 -1.048193946480751038e-01 1.631087660789489746e-01 1.457545608282089233e-01 3.006893694400787354e-01 1.197433006018400192e-02 2.494584172964096069e-01 3.686612546443939209e-01 1.223067492246627808e-01 1.346228830516338348e-02 1.746894568204879761e-01 1.648284196853637695e-01 3.507336974143981934e-01 6.355106830596923828e-02 1.456526760011911392e-02 5.165028199553489685e-02 7.124931365251541138e-02 -1.331364214420318604e-01 3.341106176376342773e-01 7.472123950719833374e-02 -7.119765877723693848e-02 -1.231404244899749756e-01 2.288065850734710693e-01 -6.006961688399314880e-02 -9.279772639274597168e-03 1.684177964925765991e-01 -1.370757818222045898e-01 -2.832999527454376221e-01 1.243216767907142639e-01
1.280594766139984131e-01 -1.814016401767730713e-01 -2.988330721855163574e-01 7.135409861803054810e-03 1.177036166191101074e-01 2.319495975971221924e-01 -7.631125301122665405e-02 1.952316313982009888e-01 -3.436143696308135986e-01 2.422518730163574219e-01 7.069911062717437744e-02 2.320679426193237305e-01 -8.188396692276000977e-02 1.255185753107070923e-01 -2.202079147100448608e-01 -1.843348145484924316e-02 -2.003640234470367432e-01 -6.018957123160362244e-02 -1.775949150323867798e-01 -2.173454612493515015e-01 -2.403770945966243744e-02 1.401980221271514893e-01 2.598770260810852051e-01 -3.260460793972015381e-01 2.035617083311080933e-02 2.043190300464630127e-01 -2.529595792293548584e-01 1.061437800526618958e-01 -5.497898906469345093e-02 6.688472628593444824e-02 -3.339438885450363159e-02 1.402897015213966370e-02
2.108608037233352661e-01 -8.415850251913070679e-02 -2.933794260025024414e-01 -3.190019130706787109e-01 3.606337308883666992e-01 -8.799549192190170288e-02 3.335465192794799805e-01 1.191357448697090149e-01 -1.845025420188903809e-01 -3.250969201326370239e-02 1.999497711658477783e-01 -2.870131134986877441e-01 -6.853565108031034470e-03 2.320749498903751373e-02 -8.672214299440383911e-02 2.740429714322090149e-02 -6.372816115617752075e-02 -2.279403805732727051e-01 -5.499669164419174194e-02 1.043281238526105881e-02 3.516821563243865967e-02 -4.338882863521575928e-02 1.131181046366691589e-01 -2.165755629539489746e-01 6.559082120656967163e-02 1.618128865957260132e-01 -2.688473761081695557e-01 1.635495424270629883e-01 -2.175285108387470245e-02 -1.915213614702224731e-01 -2.024179250001907349e-01 3.810542821884155273e-02
2.015923410654067993e-01 -1.595617234706878662e-01 -2.478409707546234131e-01 -8.288080990314483643e-02 1.541327536106109619e-01 1.748827844858169556e-01 2.409613728523254395e-01 -8.253148756921291351e-03 -6.803553551435470581e-02 4.141316562891006470e-02 1.257245838642120361e-01 -1.282280832529067993e-01 2.642644345760345459e-01 -2.261413484811782837e-01 -1.961363106966018677e-01 -1.089629605412483215e-01 1.144462153315544128e-01 -1.903400570154190063e-01 -2.295732200145721436e-01 9.620624780654907227e-02 1.625499576330184937e-01 -8.932980149984359741e-02 1.178746894001960754e-01 8.525398373603820801e-02 -1.031833887100219727e-01 -6.327068433165550232e-03 -2.056076079607009888e-01 2.967497408390045166e-01 -3.540349751710891724e-02 -1.603928357362747192e-01 -4.544003605842590332e-01 4.349015653133392334e-02
1.929788738489151001e-01 -3.636082410812377930e-01 -1.087031587958335876e-01 1.744461804628372192e-01 -9.502491354942321777e-02 2.022906094789505005e-01 2.420046776533126831e-01 1.767965853214263916e-01 1.909183561801910400e-01 5.750412587076425552e-03 8.980247192084789276e-03 4.014909267425537109e-03 4.361833631992340088e-02 1.279885321855545044e-01 1.386108156293630600e-02 5.923007614910602570e-03 -8.139994740486145020e-02 3.697817921638488770e-01 -2.947688400745391846e-01 -8.088562637567520142e-03 2.104026451706886292e-02 3.203709721565246582e-01 -7.305626571178436279e-02 -1.140511333942413330e-01 7.924076169729232788e-02 3.439345359802246094e-01 -2.180555462837219238e-01 1.033943742513656616e-01 -5.925906449556350708e-02 -9.666122496128082275e-02 -2.142843455076217651e-01 -1.048927661031484604e-02
1.215754225850105286e-01 -7.753082364797592163e-02 -6.495493650436401367e-01 1.872564703226089478e-01 -4.365888610482215881e-02 2.789999842643737793e-01 -6.817477941513061523e-02 1.800904273986816406e-01 -1.295447442680597305e-02 -9.907300770282745361e-02 -1.503921747207641602e-01 7.052115350961685181e-02 -1.367985177785158157e-02 1.548862010240554810e-01 -2.408633977174758911e-01 1.760865896940231323e-01 -4.794901760760694742e-04 -3.557308390736579895e-02 -1.978762149810791016e-01 4.497562721371650696e-02 -1.727717220783233643e-01 2.836068272590637207e-01 -4.364285990595817566e-02 -1.412598490715026855e-01 -1.355214118957519531e-01 6.122051551938056946e-02 -1.534280031919479370e-01 2.038239873945713043e-02 -9.263467974960803986e-03 -1.021401956677436829e-01 -6.056198477745056152e-02 1.406682282686233521e-01
2.877559512853622437e-02 -1.506088078022003174e-01 -3.723506629467010498e-01 1.301504224538803101e-01 5.459256004542112350e-03 4.189146161079406738e-01 6.728881038725376129e-03 3.407184183597564697e-01 5.161935091018676758e-02 -3.189835846424102783e-01 -9.217169135808944702e-02 -9.660568088293075562e-02 9.269851446151733398e-02 1.929618120193481445e-01 -7.166165858507156372e-02 1.515820473432540894e-01 5.526234582066535950e-02 3.492464125156402588e-02 -6.952090561389923096e-02 3.863283991813659668e-02 4.328249394893646240e-02 2.440287619829177856e-01 3.682651519775390625e-01 -1.031859889626502991e-01 2.186331525444984436e-02 -1.171200722455978394e-01 -6.033836863934993744e-03 -6.687768548727035522e-02 -1.268852800130844116e-01 -2.084988355636596680e-01 8.057634532451629639e-02 1.732347309589385986e-01
-2.505012229084968567e-02 -1.132580563426017761e-01 -4.246057942509651184e-02 -2.445094287395477295e-01 1.944369822740554810e-01 4.131534397602081299e-01 3.220372200012207031e-01 1.913285702466964722e-01 6.591891497373580933e-02 7.517577707767486572e-02 8.675239235162734985e-02 1.582535058259963989e-01 -8.094737678766250610e-02 -1.317535806447267532e-02 -3.012064695358276367e-01 1.008050516247749329e-02 5.092401802539825439e-02 2.896992564201354980e-01 -4.492375254631042480e-02 -1.231551989912986755e-01 -1.497420668601989746e-01 1.313670817762613297e-02 -2.097740583121776581e-02 -1.197584196925163269e-01 7.985416054725646973e-02 1.157157942652702332e-01 -8.171196281909942627e-02 1.106601133942604065e-01 -3.697351515293121338e-01 -2.267549782991409302e-01 6.392612308263778687e-02 2.530651688575744629e-01
1.505808345973491669e-02 -1.198758333921432495e-01 -2.115463763475418091e-01 -1.838819980621337891e-01 5.849380977451801300e-03 -4.620918072760105133e-03 7.106683403253555298e-02 1.595084965229034424e-01 -1.483567357063293457e-01 3.374792933464050293e-01 1.532520204782485962e-01 1.274453848600387573e-01 -4.161129146814346313e-02 1.878007203340530396e-01 -7.044495642185211182e-02 -1.555896457284688950e-02 -3.618143200874328613e-01 -4.917702451348304749e-02 -2.103778719902038574e-01 -7.162664551287889481e-04 -2.196353822946548462e-01 1.043235212564468384e-01 2.212889045476913452e-01 -3.172193169593811035e-01 3.422027081251144409e-02 3.655087202787399292e-02 -4.234607219696044922e-01 6.433808058500289917e-02 1.146197319030761719e-01 1.441738456487655640e-01 -2.230628579854965210e-01 5.000352114439010620e-02
-1.776815056800842285e-01 -1.416840702295303345e-01 -3.845532611012458801e-02 3.712151199579238892e-02 8.215235173702239990e-02 3.763944208621978760e-01 -1.020555123686790466e-01 1.406926214694976807e-01 -3.917907923460006714e-02 -9.371916204690933228e-02 -4.606648162007331848e-02 -1.320228576660156250e-01 -5.336391553282737732e-02 3.024377487599849701e-02 -6.528707593679428101e-02 1.204877272248268127e-01 9.985148161649703979e-02 -1.765998750925064087e-01 -4.976345226168632507e-02 -1.436819732189178467e-01 -4.287548735737800598e-02 2.233208566904067993e-01 6.982538104057312012e-02 -1.088768318295478821e-01 -3.205896615982055664e-01 8.215811103582382202e-02 -4.380199611186981201e-01 2.187105128541588783e-03 1.535498797893524170e-01 -3.743887245655059814e-01 -3.401886224746704102e-01 -2.946759387850761414e-02
-7.400353904813528061e-03 -5.242449790239334106e-02 -2.289891242980957031e-01 -2.952037751674652100e-01 2.014827877283096313e-01 6.549460440874099731e-02 2.067997157573699951e-01 2.640794515609741211e-01 5.331703927367925644e-03 2.021255791187286377e-01 6.520133465528488159e-02 -8.485968224704265594e-03 1.491260677576065063e-01 -5.758770555257797241e-02 -3.662030994892120361e-01 4.559849947690963745e-02 -1.895238012075424194e-01 -1.418817937374114990e-01 -1.366086453199386597e-01 1.384392846375703812e-02 -1.116998121142387390e-01 -1.595968008041381836e-01 2.049525827169418335e-01 -1.348493993282318115e-01 3.030672669410705566e-01 6.448375433683395386e-02 -1.591629385948181152e-01 2.439226061105728149e-01 5.217346176505088806e-02 -3.231767192482948303e-02 -3.665972650051116943e-01 3.523108363151550293e-02
-4.535388201475143433e-02 -2.612643502652645111e-02 -1.293463911861181259e-02 1.976950280368328094e-02 -4.570999369025230408e-02 2.025750577449798584e-01 2.074042111635208130e-01 9.852303564548492432e-02 1.671795733273029327e-02 -1.798871457576751709e-01 1.418636646121740341e-02 1.696194112300872803e-01 -3.981558978557586670e-02 8.391708135604858398e-02 -4.107936024665832520e-01 -2.979105114936828613e-01 5.176708567887544632e-03 2.267272472381591797e-01 1.645847558975219727e-01 -1.606157571077346802e-01 6.241534650325775146e-02 -2.062396332621574402e-02 2.049176841974258423e-01 -2.069069445133209229e-01 -1.004006564617156982e-01 2.775412797927856445e-01 -8.628138154745101929e-02 2.290125489234924316e-01 8.289560675621032715e-02 -3.884620368480682373e-01 -2.630683779716491699e-01 7.544679939746856689e-02
-4.876277875155210495e-03 -1.767103821039199829e-01 -9.023743681609630585e-03 -1.765031963586807251e-01 -1.011829301714897156e-01 3.689288496971130371e-01 2.988059818744659424e-01 -7.745327800512313843e-02 -2.141504436731338501e-01 -3.083345592021942139e-01 1.076826974749565125e-01 5.010912939906120300e-02 -7.914254069328308105e-02 -1.395469456911087036e-01 5.492103844881057739e-02 -1.110654473304748535e-01 9.855447709560394287e-02 -9.748791344463825226e-03 -1.666992157697677612e-01 5.904317274689674377e-02 -1.932600289583206177e-01 3.091193437576293945e-01 4.554807394742965698e-02 -2.196592390537261963e-01 -2.364390790462493896e-01 6.351491063833236694e-02 -1.744472235441207886e-01 1.182323321700096130e-02 1.123867407441139221e-01 -3.784078061580657959e-01 -1.153153926134109497e-01 1.257646679878234863e-01
-4.896824061870574951e-02 -3.537789359688758850e-02 -2.561732530593872070e-01 -4.333622753620147705e-02 -6.395756453275680542e-02 2.349627614021301270e-01 1.860976219177246094e-01 7.760129868984222412e-02 8.429517038166522980e-03 5.296934396028518677e-03 1.911601424217224121e-01 2.025213465094566345e-02 6.667016446590423584e-02 1.163860410451889038e-01 -9.982392936944961548e-02 6.708233058452606201e-02 -9.878040850162506104e-02 1.649462282657623291e-01 -9.904418140649795532e-02 6.838045269250869751e-02 7.156083825975656509e-03 1.113905236124992371e-01 1.877092123031616211e-01 5.971193313598632812e-02 4.764643609523773193e-01 -8.321715146303176880e-02 -4.590091705322265625e-01 9.627306461334228516e-02 1.086236387491226196e-01 1.703928969800472260e-02 -4.307306706905364990e-01 -7.182721793651580811e-02
2.777425348758697510e-01 -6.991191208362579346e-02 -1.189802363514900208e-01 -2.325321286916732788e-01 1.685570627450942993e-01 1.925961673259735107e-01 1.850842088460922241e-01 1.752241253852844238e-01 2.287194132804870605e-01 2.066642791032791138e-01 1.325682699680328369e-01 -1.070648357272148132e-01 8.217168599367141724e-02 6.058885157108306885e-02 -1.220097392797470093e-01 1.878370195627212524e-01 1.143997088074684143e-01 -2.404378354549407959e-01 -8.646667748689651489e-02 -2.182405441999435425e-02 1.168784499168395996e-01 8.668483793735504150e-02 1.714025735855102539e-01 -1.848001331090927124e-01 1.079998984932899475e-01 1.281037926673889160e-01 -2.732084989547729492e-01 2.362055480480194092e-01 1.499426960945129395e-01 -3.452943265438079834e-01 -5.320508778095245361e-02 2.608062624931335449e-01
2.838243842124938965e-01 -1.795133203268051147e-01 -1.096764579415321350e-01 4.687913134694099426e-02 -3.155965730547904968e-02 -3.808519989252090454e-02 1.668477356433868408e-01 1.314703971147537231e-01 3.405508026480674744e-02 2.813281118869781494e-01 4.682526364922523499e-02 -3.789371624588966370e-02 2.163904309272766113e-01 -8.719604462385177612e-02 -5.785876139998435974e-02 -4.321727436035871506e-03 -2.354394793510437012e-01 3.524529933929443359e-01 -2.247919887304306030e-01 -1.961502283811569214e-01 -1.096479073166847229e-01 -7.829236984252929688e-02 3.795177042484283447e-01 -2.483909726142883301e-01 1.240052208304405212e-01 1.756371110677719116e-01 -2.821793854236602783e-01 9.999935328960418701e-02 -1.770222187042236328e-02 -1.986075639724731445e-01 1.123324781656265259e-01 -5.405412241816520691e-02
2.379302233457565308e-01 1.921351253986358643e-02 -1.534214764833450317e-01 1.592407524585723877e-01 9.534062445163726807e-02 5.098543167114257812e-01 2.594927549362182617e-01 1.922084242105484009e-01 -1.961248368024826050e-01 -1.564810425043106079e-01 1.737561672925949097e-01 -3.237543394789099693e-03 -1.106612235307693481e-01 7.432679645717144012e-03 -2.377963811159133911e-02 6.298856437206268311e-02 7.227333635091781616e-02 -1.270141731947660446e-02 2.738988492637872696e-03 -1.561902314424514771e-01 3.667601151391863823e-03 -1.371150165796279907e-01 -5.558525025844573975e-02 -3.965776562690734863e-01 1.670577228069305420e-01 -2.785132825374603271e-02 -2.773655951023101807e-01 -8.054882287979125977e-02 -1.524634361267089844e-01 -7.047817856073379517e-02 -2.455571591854095459e-01 3.515663743019104004e-02
3.976119682192802429e-02 7.679624110460281372e-02 -4.980913400650024414e-01 6.294895708560943604e-02 -2.359108477830886841e-01 9.772606939077377319e-02 -8.815527707338333130e-02 2.559222579002380371e-01 -1.542671583592891693e-02 -3.463157638907432556e-02 1.947821378707885742e-01 2.129225283861160278e-01 1.945257633924484253e-01 1.681685596704483032e-01 -1.272334456443786621e-01 1.368073225021362305e-01 -1.294428110122680664e-01 -2.558457255363464355e-01 -1.542507112026214600e-01 -2.469999492168426514e-01 -3.643049672245979309e-02 3.610478341579437256e-02 2.901558578014373779e-01 1.616185158491134644e-02 1.058824732899665833e-01 -2.075355313718318939e-02 -2.463180571794509888e-01 1.282468140125274658e-01 -3.958696871995925903e-02 -4.960573464632034302e-02 -2.547992169857025146e-01 6.666200608015060425e-02
1.298611313104629517e-01 -1.002973467111587524e-01 -1.646517664194107056e-01 1.009624898433685303e-01 1.510261148214340210e-01 5.495675839483737946e-03 1.085388883948326111e-01 2.178153991699218750e-01 3.491309285163879395e-02 1.664509624242782593e-01 -2.624678313732147217e-01 1.569287180900573730e-01 -1.483994722366333008e-01 -1.444552838802337646e-01 -3.158747851848602295e-01 -3.020955026149749756e-01 6.873391568660736084e-02 -3.362478688359260559e-02 1.234818845987319946e-01 -6.135732308030128479e-02 6.708350777626037598e-02 2.720008194446563721e-01 3.262348175048828125e-01 -2.064698487520217896e-01 1.398206353187561035e-01 4.627583548426628113e-02 -2.008820474147796631e-01 -6.907848641276359558e-03 -1.844564266502857208e-02 9.117814153432846069e-02 -3.760715425014495850e-01 1.809782236814498901e-01
1.511287540197372437e-01 -4.653130769729614258e-01 -1.171195581555366516e-01 -4.508978873491287231e-02 -3.424282073974609375e-01 6.019965186715126038e-02 1.189306285232305527e-02 1.057615131139755249e-01 -3.053496126085519791e-03 1.455086469650268555e-01 1.103755086660385132e-01 1.272350698709487915e-01 -8.367967605590820312e-02 3.149848282337188721e-01 -2.328521460294723511e-01 -6.514871865510940552e-02 2.846172749996185303e-01 -1.189264059066772461e-01 9.014713764190673828e-02 -1.731767132878303528e-02 -2.509088814258575439e-01 1.353754550218582153e-01 6.014554202556610107e-02 -2.108508646488189697e-01 6.963787972927093506e-02 2.335041612386703491e-01 -1.752243340015411377e-01 2.295599877834320068e-01 -2.576132863759994507e-02 -3.435695543885231018e-02 -1.108453050255775452e-01 -9.279109537601470947e-02
-8.286392688751220703e-02 -1.225638836622238159e-01 -1.568791270256042480e-01 1.087602004408836365e-01 8.707293123006820679e-02 1.327905431389808655e-02 1.726332157850265503e-01 8.990658819675445557e-02 -8.575643599033355713e-02 -1.023608297109603882e-01 -1.985350996255874634e-02 1.256908178329467773e-01 -2.313861250877380371e-01 1.673610806465148926e-01 1.086266115307807922e-01 1.753200888633728027e-01 2.330355644226074219e-01 2.555840909481048584e-01 -2.292646765708923340e-01 1.137572573497891426e-03 -1.874296516180038452e-01 3.742212355136871338e-01 2.463634014129638672e-01 -1.126985475420951843e-01 -2.179949283599853516e-01 4.066664725542068481e-02 -3.141238093376159668e-01 5.007933452725410461e-02 -1.035811193287372589e-02 -2.794853746891021729e-01 -2.527090907096862793e-01 1.572250872850418091e-01
3.375424146652221680e-01 -3.506417945027351379e-02 -2.280177175998687744e-01 3.736101090908050537e-02 5.651126056909561157e-02 1.537714004516601562e-01 1.352079957723617554e-01 1.188010498881340027e-01 1.543664932250976562e-01 -4.297425448894500732e-01 5.584579333662986755e-02 4.351578280329704285e-02 1.340683400630950928e-01 -1.016429215669631958e-01 -3.009513616561889648e-01 -1.079161092638969421e-01 -1.276387274265289307e-01 1.716226935386657715e-01 -1.503646373748779297e-01 -5.194103717803955078e-02 -7.173741236329078674e-03 3.095322251319885254e-01 1.094023138284683228e-01 -1.097447238862514496e-02 -1.077534109354019165e-01 8.435264229774475098e-02 -1.646364182233810425e-01 2.730846107006072998e-01 7.372050732374191284e-02 -3.505875170230865479e-01 -1.198151032440364361e-03 2.029555104672908783e-02
1.587783247232437134e-01 3.414561972022056580e-02 -3.020350635051727295e-01 1.698749363422393799e-01 2.938884794712066650e-01 4.832007586956024170e-01 -1.810792461037635803e-02 2.500833868980407715e-01 -1.523578315973281860e-01 -4.266037419438362122e-02 8.606901019811630249e-02 -8.958636969327926636e-02 -1.832357347011566162e-01 8.523731678724288940e-02 -1.179037690162658691e-01 2.224204875528812408e-02 1.315111964941024780e-01 1.027490291744470596e-02 -6.425344198942184448e-02 -1.531615406274795532e-01 -9.654660522937774658e-02 -6.406805664300918579e-02 8.141344785690307617e-02 -4.185749590396881104e-01 2.445692894980311394e-03 -7.445994019508361816e-02 -2.457114905118942261e-01 1.778796687722206116e-02 -6.100689992308616638e-02 -3.460167348384857178e-02 -2.222644686698913574e-01 -1.196091026067733765e-01
5.354107171297073364e-02 1.399169713258743286e-01 -3.267623782157897949e-01 2.254894748330116272e-02 -2.968608140945434570e-01 1.905252486467361450e-01 -8.956289291381835938e-02 3.413810133934020996e-01 -5.292129889130592346e-02 7.730261236429214478e-02 1.179070249199867249e-01 -2.761284075677394867e-02 1.795066148042678833e-02 1.873782873153686523e-01 -9.515862166881561279e-02 -4.127494245767593384e-02 -2.184663563966751099e-01 -1.926003843545913696e-01 -1.576472818851470947e-01 -1.264234334230422974e-01 -1.732682287693023682e-01 4.583302140235900879e-02 3.081258237361907959e-01 -1.561990529298782349e-01 2.317262291908264160e-01 7.900192285887897015e-04 -2.354508191347122192e-01 4.822895303368568420e-02 -3.839661553502082825e-02 7.168386131525039673e-02 -3.929177820682525635e-01 4.555545747280120850e-02
-6.533408910036087036e-02 -2.567904889583587646e-01 -3.598553240299224854e-01 -4.460007697343826294e-02 -1.195307075977325439e-01 -3.787365742027759552e-03 3.997020721435546875e-01 -1.713428646326065063e-02 2.638876438140869141e-01 -3.085625767707824707e-01 7.307760417461395264e-02 -8.804118633270263672e-02 -2.902236767113208771e-02 -2.861866913735866547e-02 -6.600581854581832886e-02 -1.377321779727935791e-01 -7.505068182945251465e-02 1.714254617691040039e-01 -2.976215444505214691e-02 -5.435150489211082458e-02 3.725846484303474426e-02 2.302689552307128906e-01 1.257475167512893677e-01 -1.781157553195953369e-01 -2.325912714004516602e-01 6.700304895639419556e-02 -3.857653737068176270e-01 1.192574575543403625e-01 1.709511578083038330e-01 -8.165201172232627869e-03 -6.529376655817031860e-02 1.582152098417282104e-01
9.386899881064891815e-03 -2.277060598134994507e-01 -3.006752133369445801e-01 -9.494740515947341919e-03 5.967170745134353638e-02 5.395699664950370789e-02 1.008983254432678223e-01 1.953784674406051636e-01 -2.525714933872222900e-01 1.005136892199516296e-01 1.156771555542945862e-01 -1.484391242265701294e-01 -3.322633565403521061e-04 1.139347255229949951e-01 -7.232382893562316895e-02 -8.818592131137847900e-02 2.018266357481479645e-02 -2.341865450143814087e-01 -1.355753391981124878e-01 -3.232608735561370850e-01 -3.242940083146095276e-02 1.784884333610534668e-01 3.407511413097381592e-01 -2.664125859737396240e-01 -1.097235605120658875e-01 2.686716318130493164e-01 4.796873405575752258e-02 7.347183674573898315e-02 -1.202675700187683105e-01 1.766274273395538330e-01 -3.055351078510284424e-01 -1.959072351455688477e-01
3.316316902637481689e-01 -2.018190622329711914e-01 -1.495165377855300903e-01 -2.274952381849288940e-01 6.357283145189285278e-02 1.814773976802825928e-01 1.326980739831924438e-01 5.878270789980888367e-02 6.351419538259506226e-02 -9.597545862197875977e-02 1.648372225463390350e-02 6.941754370927810669e-02 -2.136815935373306274e-01 1.615026146173477173e-01 -3.698959946632385254e-01 3.848769143223762512e-02 -9.545101970434188843e-02 5.592385306954383850e-02 7.582957297563552856e-02 -3.219608366489410400e-01 -1.443290263414382935e-01 -2.523214817047119141e-01 1.417136341333389282e-01 -6.906987726688385010e-02 -3.044411242008209229e-01 -2.071878174319863319e-03 -1.296014934778213501e-01 -9.661364555358886719e-02 -1.226748004555702209e-01 -8.128944784402847290e-02 -2.947466671466827393e-01 1.743781864643096924e-01
1.594678908586502075e-01 1.155467554926872253e-01 -3.117161691188812256e-01 1.118028461933135986e-01 1.681058108806610107e-01 -6.616716086864471436e-02 3.439749479293823242e-01 2.581182122230529785e-01 9.511360526084899902e-02 1.904852986335754395e-01 -2.226777225732803345e-01 7.555953413248062134e-02 -4.329777136445045471e-02 -1.968158185482025146e-01 -7.186648994684219360e-02 -5.540305003523826599e-02 -1.183109357953071594e-01 -7.541266083717346191e-02 -2.292012050747871399e-02 -1.752493232488632202e-01 -7.400665432214736938e-03 -6.872360408306121826e-02 3.946105241775512695e-01 -2.311264574527740479e-01 -1.593556106090545654e-01 1.594824194908142090e-01 -3.021479845046997070e-01 3.500039502978324890e-02 -8.641391992568969727e-02 1.954781077802181244e-02 -2.616181969642639160e-01 -4.659121856093406677e-03
7.983511686325073242e-02 -1.642657965421676636e-01 -3.900723159313201904e-01 -1.278844773769378662e-01 -1.522267311811447144e-01 1.157127693295478821e-01 -1.121172830462455750e-01 2.072144895792007446e-01 8.270008116960525513e-02 1.792498491704463959e-02 -1.565365642309188843e-01 8.894447982311248779e-02 7.313703000545501709e-02 2.166571654379367828e-02 -1.317371129989624023e-01 1.473968178033828735e-01 -2.592301964759826660e-01 -5.463654547929763794e-02 -4.889154806733131409e-02 -1.476183831691741943e-01 -3.591555356979370117e-02 -1.731769889593124390e-01 1.703856885433197021e-01 -2.440460920333862305e-01 1.167499646544456482e-01 2.856563627719879150e-01 -2.684974372386932373e-01 -6.076171249151229858e-02 -2.390680164098739624e-01 4.875534027814865112e-02 -4.013274013996124268e-01 -1.254714131355285645e-01
-3.845923766493797302e-02 2.011712491512298584e-01 -2.472707331180572510e-01 6.178605835884809494e-03 6.105767935514450073e-02 1.550805754959583282e-03 1.869939863681793213e-01 1.460787653923034668e-01 1.783942617475986481e-02 1.690439581871032715e-01 1.936425566673278809e-01 -2.135319411754608154e-01 -4.468521103262901306e-02 1.312556713819503784e-01 -1.588754951953887939e-01 7.310921698808670044e-02 -5.301098898053169250e-02 1.415369939059019089e-02 1.269777268171310425e-01 -2.842265367507934570e-02 -1.764978319406509399e-01 2.560772001743316650e-01 2.488301694393157959e-01 -3.976416885852813721e-01 -1.058652922511100769e-01 2.725884877145290375e-02 -1.260739415884017944e-01 -1.584704369306564331e-01 -1.419765502214431763e-01 -2.207989543676376343e-01 -1.938340812921524048e-01 4.229562282562255859e-01
-2.474374473094940186e-01 -4.125348925590515137e-01 -3.017653822898864746e-01 4.168915003538131714e-02 9.852129220962524414e-02 1.849859803915023804e-01 1.866380721330642700e-01 2.905754558742046356e-02 -1.855312474071979523e-02 2.557815313339233398e-01 7.198889553546905518e-02 -1.444041579961776733e-01 7.266940176486968994e-02 -1.293866038322448730e-01 -2.763171195983886719e-01 1.942250132560729980e-01 -2.882288955152034760e-02 1.751875504851341248e-02 -2.029524147510528564e-01 -1.559327095746994019e-01 2.300734072923660278e-02 -1.360065042972564697e-01 8.681778609752655029e-02 1.845248974859714508e-02 -2.311527356505393982e-02 2.392830699682235718e-01 -1.273475289344787598e-01 2.127970308065414429e-01 -1.267726439982652664e-02 -2.319869548082351685e-01 -1.492266803979873657e-01 2.814251184463500977e-01
1.750627160072326660e-01 -1.124571193940937519e-03 -3.361369073390960693e-01 1.314529776573181152e-01 7.580890506505966187e-02 -5.519250780344009399e-02 3.611863851547241211e-01 1.742271631956100464e-01 2.141267806291580200e-01 -1.645315065979957581e-02 -1.039469167590141296e-01 -2.118795737624168396e-02 -2.600088715553283691e-01 -1.273843050003051758e-01 -7.555848918855190277e-03 1.581788510084152222e-01 3.342028334736824036e-02 1.577369868755340576e-01 -9.322549402713775635e-02 -4.814819991588592529e-02 -4.998491704463958740e-02 1.387561112642288208e-01 3.351950347423553467e-01 -1.593704074621200562e-01 6.471900269389152527e-03 1.854794770479202271e-01 -6.113057956099510193e-02 -1.688971966505050659e-01 -9.345471113920211792e-02 -1.295028328895568848e-01 -3.336064815521240234e-01 3.212113380432128906e-01
2.171465009450912476e-01 -1.109169274568557739e-01 -1.718299537897109985e-01 -8.025720715522766113e-02 -2.714895904064178467e-01 3.736280798912048340e-01 1.291483938694000244e-01 -1.387120187282562256e-01 -1.011997908353805542e-01 -9.213695675134658813e-02 -1.121682766824960709e-02 -4.565032571554183960e-02 1.205093264579772949e-01 -1.319597568362951279e-02 1.629317104816436768e-01 -2.414877563714981079e-01 7.027166336774826050e-02 8.626906201243400574e-03 6.428368389606475830e-02 9.859165549278259277e-02 -2.205092161893844604e-01 -3.452411293983459473e-02 -1.531330794095993042e-01 -1.736766993999481201e-01 -8.400996774435043335e-02 1.171491667628288269e-01 -4.658356606960296631e-01 -1.776480674743652344e-01 -1.512671262025833130e-01 -8.931361883878707886e-02 -1.939359903335571289e-01 2.733954787254333496e-01
-1.265279203653335571e-01 -1.498659849166870117e-01 -2.108123749494552612e-01 1.162344515323638916e-01 1.164599508047103882e-01 9.822586923837661743e-02 8.445060998201370239e-02 1.699763387441635132e-01 -9.182541980408132076e-04 -1.061757951974868774e-01 1.350554972887039185e-01 2.226331382989883423e-01 -1.331463903188705444e-01 4.081403464078903198e-02 9.236884862184524536e-02 -3.959267958998680115e-02 2.651168704032897949e-01 3.496626019477844238e-01 -1.363211274147033691e-01 -1.275143325328826904e-01 -1.861804574728012085e-01 3.878070116043090820e-01 1.732126176357269287e-01 -2.018899098038673401e-02 -2.293085902929306030e-01 1.294235587120056152e-01 -2.582018971443176270e-01 1.187125518918037415e-01 -9.286782890558242798e-02 -1.728968173265457153e-01 -2.336470037698745728e-01 2.229488939046859741e-01
9.378361701965332031e-02 -2.249413132667541504e-01 -1.899264752864837646e-01 -9.918451309204101562e-02 -1.218082979321479797e-01 1.499163359403610229e-01 3.364759385585784912e-01 -3.627910511568188667e-03 -5.804459750652313232e-02 -2.007627934217453003e-01 1.103574410080909729e-02 1.515845507383346558e-01 7.499647140502929688e-02 3.386124735698103905e-04 -8.583123981952667236e-02 -4.381512403488159180e-01 1.185895800590515137e-01 -1.340365856885910034e-01 -1.730896830558776855e-01 1.020420342683792114e-01 -8.281335979700088501e-02 1.027165874838829041e-01 1.763424091041088104e-02 -1.128170546144247055e-02 1.026726961135864258e-01 -6.642494350671768188e-02 -4.865841567516326904e-01 -1.195618137717247009e-01 9.667746722698211670e-02 -1.479882150888442993e-01 -2.248698323965072632e-01 1.853024661540985107e-01
-2.078522592782974243e-01 1.162851974368095398e-01 -2.221806496381759644e-01 2.163440436124801636e-01 -2.452549487352371216e-01 2.847486138343811035e-01 1.277188062667846680e-01 1.769543290138244629e-01 -3.049177825450897217e-01 -1.213769800961017609e-02 4.012042284011840820e-02 -5.828625708818435669e-02 8.133000135421752930e-02 1.907743215560913086e-01 -1.360822170972824097e-01 2.569481730461120605e-01 6.412462890148162842e-02 -3.366764262318611145e-02 1.131826639175415039e-01 9.553191810846328735e-02 -9.509828686714172363e-02 -4.201334714889526367e-02 2.801475524902343750e-01 -2.029603272676467896e-01 3.699709475040435791e-02 1.095508504658937454e-02 -1.526589691638946533e-01 3.621511161327362061e-01 -2.180818170309066772e-01 -9.703209996223449707e-02 -2.223702371120452881e-01 1.119525581598281860e-01
2.275818884372711182e-01 -1.077573373913764954e-01 -2.672410905361175537e-01 4.426423087716102600e-02 -6.344461441040039062e-02 1.980339288711547852e-01 8.926836401224136353e-02 -8.552779257297515869e-02 -1.437443345785140991e-01 -1.854208856821060181e-02 -2.168837636709213257e-01 4.412845149636268616e-02 -3.191857337951660156e-01 2.331970818340778351e-02 -3.978167846798896790e-02 -1.225976794958114624e-01 -1.456465478986501694e-02 9.986167401075363159e-02 -4.338023066520690918e-01 -5.636103823781013489e-02 -1.766398400068283081e-01 -3.954050317406654358e-02 6.442050635814666748e-02 -2.713897451758384705e-02 1.760477423667907715e-01 9.289070963859558105e-02 -3.064362406730651855e-01 2.414246797561645508e-01 2.944938540458679199e-01 -7.141151279211044312e-02 -2.671418190002441406e-01 1.465072184801101685e-01
-7.954232394695281982e-02 -2.925280630588531494e-01 8.312783390283584595e-02 7.032867055386304855e-03 -1.682510040700435638e-02 3.210461139678955078e-01 1.201260834932327271e-01 1.068059056997299194e-01 2.354726195335388184e-01 -4.008036851882934570e-01 -7.847362756729125977e-02 -3.790679946541786194e-02 5.495907366275787354e-02 -7.511146366596221924e-02 -1.180633530020713806e-01 -2.021865099668502808e-01 -1.032945811748504639e-01 1.607314050197601318e-01 1.458793580532073975e-01 1.173479929566383362e-01 -1.894276887178421021e-01 3.704636543989181519e-02 3.369916081428527832e-01 -2.948244512081146240e-01 -5.698401480913162231e-02 6.889115273952484131e-02 -2.124038040637969971e-01 1.784222722053527832e-01 1.787798553705215454e-01 -3.877860493957996368e-03 -2.029051929712295532e-01 1.318937391042709351e-01
1.003713980317115784e-01 -3.985319659113883972e-02 -2.498777359724044800e-01 -3.827196657657623291e-01 -1.794198006391525269e-01 3.162123262882232666e-01 4.110939800739288330e-01 1.354295164346694946e-01 1.537827402353286743e-01 4.630569741129875183e-02 -3.121826099231839180e-03 1.050148829817771912e-01 1.429236382246017456e-01 -1.428447067737579346e-01 -1.166459824889898300e-02 6.710582971572875977e-02 -1.113123223185539246e-01 -4.668157547712326050e-02 -1.739956289529800415e-01 -4.949733242392539978e-02 -2.685391008853912354e-01 -5.804577842354774475e-02 -1.344406860880553722e-03 -3.358967006206512451e-01 -1.059013139456510544e-02 1.419468224048614502e-01 -3.750049322843551636e-02 -2.108659893274307251e-01 -4.014035948785021901e-05 -2.313043922185897827e-01 -6.443906575441360474e-02 -1.349440217018127441e-01
8.708284795284271240e-02 -3.060766160488128662e-01 -1.129699870944023132e-01 1.826199330389499664e-02 9.155081212520599365e-02 5.972666740417480469e-01 6.617700308561325073e-02 7.593877613544464111e-02 -1.447718888521194458e-01 -5.501640960574150085e-02 6.761476397514343262e-03 6.403751671314239502e-02 -2.460901886224746704e-01 -2.665005065500736237e-02 -2.316884249448776245e-01 7.769751548767089844e-02 -1.693307757377624512e-01 -1.293393075466156006e-01 -4.760628566145896912e-02 6.186425685882568359e-02 -1.140119731426239014e-01 -1.431235074996948242e-01 3.205639421939849854e-01 -7.303421199321746826e-02 -9.823863208293914795e-02 -1.244964301586151123e-01 -2.402478158473968506e-01 -1.671127825975418091e-01 -3.106139972805976868e-02 -1.675951033830642700e-01 -1.564498096704483032e-01 6.216787546873092651e-02
-2.842386998236179352e-02 -7.137881219387054443e-02 -2.960452735424041748e-01 -5.772693082690238953e-02 -2.762085795402526855e-01 2.293950915336608887e-01 -8.355478197336196899e-02 2.625042200088500977e-01 8.641397207975387573e-02 -6.488753948360681534e-03 -5.720046162605285645e-02 4.454305022954940796e-02 1.047106683254241943e-01 6.885625422000885010e-02 1.703413873910903931e-01 1.264562308788299561e-01 1.339443027973175049e-01 2.197410464286804199e-01 5.594704300165176392e-02 -1.596155911684036255e-01 1.212568822666071355e-04 2.475627064704895020e-01 3.531890511512756348e-01 4.425290599465370178e-02 -5.626461654901504517e-02 -4.549337550997734070e-02 -2.213303744792938232e-01 -1.354312449693679810e-01 1.142397150397300720e-01 -1.151534840464591980e-01 -3.282016217708587646e-01 3.680035471916198730e-01
2.588925063610076904e-01 -1.311787068843841553e-01 -5.468020439147949219e-01 2.444766908884048462e-01 -7.446280866861343384e-02 2.650436162948608398e-01 4.918913543224334717e-02 1.540917605161666870e-01 1.037671193480491638e-01 -9.232289344072341919e-02 1.158869452774524689e-02 7.189624477177858353e-03 -4.661735892295837402e-02 5.117630213499069214e-02 -1.410858929157257080e-01 1.900726696476340294e-03 -3.250416368246078491e-02 8.536165696568787098e-04 -2.251633405685424805e-01 5.501594766974449158e-02 -2.224169075489044189e-01 2.626478075981140137e-01 -4.608968272805213928e-02 -2.597176134586334229e-01 -1.012330800294876099e-01 2.491348236799240112e-01 -1.126299425959587097e-01 -1.366924215108156204e-02 7.929141819477081299e-02 -1.676189601421356201e-01 1.214287942275404930e-03 2.201909720897674561e-01
1.473396420478820801e-01 -1.092042475938796997e-01 -2.407190799713134766e-01 -2.043358981609344482e-01 1.131010800600051880e-01 3.291472196578979492e-01 2.358788996934890747e-01 1.259188633412122726e-02 -5.948095023632049561e-02 1.002523452043533325e-01 -9.978677332401275635e-02 -1.130451634526252747e-01 2.916179001331329346e-01 -9.981851279735565186e-02 -1.089528277516365051e-01 1.429518312215805054e-01 1.597958803176879883e-01 8.225106634199619293e-03 -2.123252153396606445e-01 -1.669502854347229004e-01 -9.848153591156005859e-02 1.287604961544275284e-02 1.669514030218124390e-01 7.611317187547683716e-02 1.165389642119407654e-01 -3.834788873791694641e-02 -1.066666468977928162e-01 3.742573559284210205e-01 2.118027210235595703e-02 -2.570666074752807617e-01 -3.406431972980499268e-01 1.869456470012664795e-01
3.234488666057586670e-01 -2.073604613542556763e-01 -2.140348851680755615e-01 6.632556021213531494e-02 2.275989055633544922e-01 4.878159761428833008e-01 1.268732696771621704e-01 4.727000743150711060e-02 1.695718318223953247e-01 4.446812719106674194e-02 5.123361945152282715e-02 1.801254227757453918e-02 5.029698833823204041e-03 5.483979359269142151e-02 -2.162024080753326416e-01 -7.600329071283340454e-02 1.772448271512985229e-01 2.707653865218162537e-02 -4.358970522880554199e-01 -1.100214272737503052e-01 6.094920262694358826e-02 -1.632097363471984863e-02 2.217263728380203247e-01 -2.249101996421813965e-01 -1.732732355594635010e-01 -1.084544230252504349e-02 -5.720561742782592773e-02 -1.190204545855522156e-01 6.943089514970779419e-02 -8.016397804021835327e-02 -6.738311797380447388e-02 -5.904656648635864258e-02
6.750052422285079956e-02 -2.675876915454864502e-01 -3.024180792272090912e-02 -4.407882317900657654e-02 1.620077528059482574e-02 2.580792605876922607e-01 6.766325235366821289e-02 -1.065218076109886169e-01 -6.743029225617647171e-03 -2.696968847885727882e-03 1.044242978096008301e-01 -1.385178864002227783e-01 -1.182477846741676331e-01 9.537512809038162231e-02 -2.940196692943572998e-01 9.381490945816040039e-02 1.482373178005218506e-01 1.077490895986557007e-01 -5.017609000205993652e-01 -2.293323427438735962e-01 1.019079908728599548e-01 8.667484670877456665e-02 3.167500197887420654e-01 -1.361155509948730469e-01 1.503271982073783875e-02 -1.054230052977800369e-02 -2.883501946926116943e-01 1.913481354713439941e-01 1.710638552904129028e-01 1.203832030296325684e-01 -2.253192216157913208e-01 -2.000709064304828644e-02
-1.688661575317382812e-01 -1.826069355010986328e-01 2.213843353092670441e-02 -5.117747187614440918e-02 4.637006670236587524e-02 3.348780572414398193e-01 2.476797997951507568e-01 2.233588099479675293e-01 -2.347261272370815277e-02 -7.989983260631561279e-02 -1.259292941540479660e-02 9.344791993498802185e-03 1.733153909444808960e-01 1.071764007210731506e-01 9.340287744998931885e-02 1.187520474195480347e-02 -3.283359110355377197e-01 -3.515216708183288574e-01 -8.684765547513961792e-02 8.690757304430007935e-02 3.153048455715179443e-02 3.630692064762115479e-01 1.030373200774192810e-01 -1.247270405292510986e-01 9.431746602058410645e-02 1.350921392440795898e-02 -2.645908594131469727e-01 3.946193307638168335e-02 -9.573577344417572021e-02 -1.624788939952850342e-01 -3.063867986202239990e-01 -1.907744109630584717e-01
2.930108606815338135e-01 -1.925310343503952026e-01 -3.237527608871459961e-01 -1.601072549819946289e-01 -8.283440768718719482e-02 3.278673887252807617e-01 7.260290533304214478e-02 9.832921624183654785e-02 8.396615087985992432e-02 -3.940195739269256592e-01 2.967474423348903656e-02 -5.882691219449043274e-02 1.825462095439434052e-02 1.020499691367149353e-01 -2.798048555850982666e-01 7.918439805507659912e-02 -2.153963148593902588e-01 -1.286327000707387924e-02 -2.789989411830902100e-01 -6.412772461771965027e-03 -1.192489452660083771e-02 2.530882060527801514e-01 2.045597434043884277e-01 -5.320382863283157349e-02 -2.335762046277523041e-02 2.119779735803604126e-01 -1.665410697460174561e-01 1.545262932777404785e-01 -3.538077324628829956e-02 2.175228111445903778e-02 7.936200499534606934e-02 1.301731616258621216e-01
2.510461509227752686e-01 -1.877149343490600586e-01 -1.682991683483123779e-01 -8.489894121885299683e-02 -1.055684089660644531e-01 -6.949107628315687180e-03 1.335117667913436890e-01 -6.182201579213142395e-02 2.273779362440109253e-01 -2.075890079140663147e-02 -2.489563450217247009e-02 4.651052504777908325e-02 2.056488394737243652e-01 3.455520048737525940e-02 1.754660345613956451e-02 3.290511369705200195e-01 1.712938696146011353e-01 -9.139269590377807617e-02 -1.597181148827075958e-02 -6.939347088336944580e-02 4.183905199170112610e-02 1.892454922199249268e-01 1.771463900804519653e-01 -1.353643387556076050e-01 2.219953089952468872e-01 3.239003419876098633e-01 -1.246290132403373718e-01 5.688738077878952026e-02 -8.606947213411331177e-02 -9.017814695835113525e-02 -5.547173619270324707e-01 -1.167938299477100372e-02
1.272800415754318237e-01 -2.130019962787628174e-01 -1.838822066783905029e-01 -2.661024034023284912e-01 -3.151320219039916992e-01 5.061910022050142288e-03 4.117004573345184326e-02 -1.567638963460922241e-01 1.739667057991027832e-01 1.847057491540908813e-01 1.055707968771457672e-02 7.780453562736511230e-02 2.910829186439514160e-01 9.832622855901718140e-02 1.029019653797149658e-01 -6.277461349964141846e-02 -1.632068902254104614e-01 -2.586957812309265137e-01 1.182830780744552612e-01 -8.973929286003112793e-02 -6.617194414138793945e-02 6.489230785518884659e-03 2.597275078296661377e-01 -1.131772845983505249e-01 1.090030297636985779e-01 2.172335982322692871e-01 -2.640563845634460449e-01 2.262355685234069824e-01 1.941547691822052002e-01 -1.261584162712097168e-01 -2.601535022258758545e-01 1.648208498954772949e-01
2.559462189674377441e-01 -3.701080754399299622e-02 -2.410302869975566864e-02 -8.094964176416397095e-02 -1.475596576929092407e-01 3.882812857627868652e-01 -3.963495045900344849e-02 1.936686970293521881e-02 -2.663066089153289795e-01 -1.327697001397609711e-02 5.751155316829681396e-02 1.707060146145522594e-03 -3.408731147646903992e-02 3.581575304269790649e-02 -2.361907958984375000e-01 -1.737829893827438354e-01 -8.363918215036392212e-02 1.518021970987319946e-01 -6.240259483456611633e-02 -9.758438169956207275e-02 -2.121859639883041382e-01 3.148768329992890358e-03 1.087151244282722473e-01 1.727299690246582031e-01 -3.402087688446044922e-01 -1.703128591179847717e-02 -3.779195547103881836e-01 1.043462678790092468e-01 -1.334909647703170776e-01 1.241555903106927872e-02 -3.647245168685913086e-01 1.943793594837188721e-01
2.065369188785552979e-01 -4.497630149126052856e-02 -1.103961467742919922e-01 -1.634439527988433838e-01 -3.068087100982666016e-01 3.217391669750213623e-01 2.395323216915130615e-01 4.589243605732917786e-02 -1.356586366891860962e-01 -1.240114420652389526e-01 -1.411428451538085938e-01 6.228733807802200317e-02 1.905631087720394135e-02 5.078247562050819397e-02 -4.494723863899707794e-03 -1.812285184860229492e-01 1.692024320363998413e-01 -6.939829885959625244e-02 -1.302666068077087402e-01 1.843577623367309570e-01 -1.006979718804359436e-01 -9.685735218226909637e-03 -8.032961189746856689e-02 2.967502223327755928e-03 -9.071919322013854980e-02 2.334348484873771667e-02 -4.699695706367492676e-01 -6.993942707777023315e-02 -2.505324780941009521e-01 -1.005512550473213196e-01 -2.625714242458343506e-01 2.973936498165130615e-01
-2.406460791826248169e-02 1.396333277225494385e-01 -2.157301753759384155e-01 -4.729869216680526733e-02 -5.904575064778327942e-02 3.030402064323425293e-01 2.835983633995056152e-01 -5.395430698990821838e-02 1.608378440141677856e-01 2.257537245750427246e-01 -2.918093092739582062e-02 3.086545877158641815e-02 2.312157899141311646e-01 -2.184364944696426392e-01 -1.887058764696121216e-01 5.409313365817070007e-02 -2.769061177968978882e-02 -6.214418914169073105e-03 -4.748274013400077820e-02 7.328297942876815796e-02 -1.239275932312011719e-02 -6.870949268341064453e-02 -2.269956655800342560e-02 -1.200646236538887024e-01 -1.383534371852874756e-01 -6.018051505088806152e-02 -1.709044426679611206e-01 3.443881273269653320e-01 -4.375445097684860229e-02 -2.513025999069213867e-01 -4.379564225673675537e-01 2.800980508327484131e-01
1.372985243797302246e-01 -1.283062100410461426e-01 -2.077057063579559326e-01 4.021385014057159424e-01 -3.691522032022476196e-02 5.694630742073059082e-02 3.037198483943939209e-01 3.006373532116413116e-03 8.520148694515228271e-03 -1.828662753105163574e-01 1.373841762542724609e-01 6.221433170139789581e-03 -8.585245907306671143e-02 1.713499277830123901e-01 8.096996694803237915e-02 -3.808769956231117249e-02 2.981761470437049866e-02 1.235276907682418823e-01 9.460899746045470238e-04 -1.667160093784332275e-01 1.342507004737854004e-01 2.084523588418960571e-01 3.692792356014251709e-01 -1.354250162839889526e-01 1.458353083580732346e-02 1.697744578123092651e-01 -3.493816256523132324e-01 -3.380450978875160217e-02 1.091227531433105469e-01 -3.303484320640563965e-01 -3.703261166810989380e-02 1.761354506015777588e-01
1.514474302530288696e-01 -1.963339298963546753e-01 -2.348441630601882935e-01 1.229898780584335327e-01 -2.800714373588562012e-01 4.937822744250297546e-02 -6.812120229005813599e-02 -7.400920242071151733e-02 5.100831016898155212e-02 -8.190450072288513184e-02 4.623645544052124023e-02 -7.471495121717453003e-02 3.055243194103240967e-01 1.617529056966304779e-02 -3.745369240641593933e-02 2.865859270095825195e-01 -6.119310110807418823e-02 1.328056603670120239e-01 -1.034836396574974060e-01 -2.589865326881408691e-01 -1.528065949678421021e-01 -2.455511596053838730e-03 2.260363250970840454e-01 -2.086368501186370850e-01 2.164839506149291992e-01 1.620677411556243896e-01 -1.421124339103698730e-01 7.470438629388809204e-02 -1.568579077720642090e-01 -3.420168906450271606e-02 -4.903227686882019043e-01 2.880874648690223694e-02
1.703195422887802124e-01 -1.973567754030227661e-01 -1.517866551876068115e-01 -1.453551054000854492e-01 3.160121291875839233e-02 2.164089530706405640e-01 1.535793989896774292e-01 -9.738437831401824951e-03 7.498607039451599121e-02 -3.977047204971313477e-01 -2.140944823622703552e-02 -1.077057123184204102e-01 1.507295221090316772e-01 4.113853722810745239e-02 -1.737470477819442749e-01 7.026718556880950928e-02 -1.041042730212211609e-01 -5.215151235461235046e-02 -3.380501270294189453e-01 -8.702690154314041138e-02 -6.545964628458023071e-02 2.827704548835754395e-01 3.806298077106475830e-01 1.455114543205127120e-04 2.688630484044551849e-02 2.496409565210342407e-01 -1.806291639804840088e-01 2.707069516181945801e-01 1.281938254833221436e-01 -2.799160778522491455e-02 2.803455106914043427e-02 1.717128902673721313e-01
-7.750315964221954346e-02 4.624507576227188110e-02 -1.211761217564344406e-02 -1.805808544158935547e-01 -4.644974693655967712e-02 2.013722062110900879e-01 2.655725777149200439e-01 1.851578354835510254e-01 -1.547184139490127563e-01 1.833799630403518677e-01 1.341774165630340576e-01 5.036265030503273010e-02 -1.355820596218109131e-01 2.929869294166564941e-01 -1.025817170739173889e-01 4.404483363032341003e-03 -1.871021687984466553e-01 -1.147644221782684326e-01 -1.688975691795349121e-01 -2.631229162216186523e-02 -3.209700435400009155e-02 3.154730051755905151e-02 3.571699261665344238e-01 -5.082788318395614624e-02 3.579201400279998779e-01 -8.383312076330184937e-02 -3.486799895763397217e-01 2.524466812610626221e-01 5.338732153177261353e-02 -4.237025603652000427e-02 -2.888684272766113281e-01 -2.443915419280529022e-02
1.127126440405845642e-01 -2.926104068756103516e-01 -2.752633690834045410e-01 -1.283568888902664185e-01 4.116329830139875412e-03 3.747241795063018799e-01 1.175303235650062561e-01 2.048276662826538086e-01 -1.935860142111778259e-02 -5.572706833481788635e-02 1.201905757188796997e-01 1.329489350318908691e-01 -1.953825652599334717e-01 -1.551738828420639038e-01 -1.041124537587165833e-01 1.581374369561672211e-02 -2.818341851234436035e-01 -2.087265402078628540e-01 7.904779911041259766e-02 9.870801866054534912e-02 2.386850863695144653e-02 -1.062565892934799194e-01 3.165498077869415283e-01 -1.785675138235092163e-01 -8.003228157758712769e-02 -1.847430169582366943e-01 -3.863701969385147095e-02 -2.150000333786010742e-01 -1.456959843635559082e-01 -3.005349040031433105e-01 -1.442079395055770874e-01 2.730793319642543793e-02
5.364720895886421204e-02 -3.538186550140380859e-01 -4.023516476154327393e-01 3.732960671186447144e-02 2.484541758894920349e-02 2.787621915340423584e-01 -4.401042684912681580e-02 2.472198903560638428e-01 4.619085788726806641e-02 5.421470105648040771e-02 1.401743590831756592e-01 5.186626315116882324e-02 1.137447431683540344e-01 1.397599577903747559e-01 -2.133320271968841553e-01 1.896133720874786377e-01 4.448536038398742676e-02 -1.146293580532073975e-01 1.543220877647399902e-01 -7.235314697027206421e-02 -2.868175804615020752e-01 2.307579368352890015e-01 9.179397672414779663e-02 -1.780331879854202271e-01 -2.034403011202812195e-02 8.607403188943862915e-02 -7.160339504480361938e-02 1.773836463689804077e-02 -1.877203881740570068e-01 2.281864881515502930e-01 -3.109248280525207520e-01 9.421371668577194214e-02
1.930665969848632812e-01 4.221612215042114258e-02 -2.762283384799957275e-01 1.692178249359130859e-01 6.696213781833648682e-02 4.791409671306610107e-01 1.098488457500934601e-02 1.108189895749092102e-01 -1.667960286140441895e-01 -1.632476747035980225e-01 2.343068122863769531e-01 1.664725504815578461e-02 -2.034181654453277588e-01 -2.633464150130748749e-02 -1.335911154747009277e-01 -1.041309162974357605e-01 -4.489178955554962158e-02 -2.608470618724822998e-02 -4.688384477049112320e-03 -2.477682530879974365e-01 -9.650495648384094238e-02 -3.419997543096542358e-02 4.389682039618492126e-02 -3.434854149818420410e-01 8.193387836217880249e-02 -3.709673136472702026e-02 -4.209542870521545410e-01 1.088555678725242615e-01 -6.095812842249870300e-02 2.476835995912551880e-02 -1.170671507716178894e-01 -1.395018994808197021e-01
8.079672604799270630e-02 1.989963203668594360e-01 -4.462485611438751221e-01 -7.404785603284835815e-02 -1.105050370097160339e-02 2.641899883747100830e-01 4.020781219005584717e-01 -6.077419593930244446e-02 8.976396173238754272e-02 8.304020762443542480e-02 -8.545287698507308960e-02 -1.370707154273986816e-01 7.154339924454689026e-03 1.761865168809890747e-01 -1.178963109850883484e-01 1.860570609569549561e-01 -1.579751372337341309e-01 -1.775447577238082886e-01 3.002305924892425537e-01 -1.439190655946731567e-01 -1.272910982370376587e-01 -1.069920044392347336e-02 1.239653527736663818e-01 1.715099625289440155e-02 -1.022147685289382935e-01 1.154612824320793152e-01 -2.638877630233764648e-01 5.069417506456375122e-02 -1.271281093358993530e-01 -1.935921609401702881e-01 -2.079575806856155396e-01 -3.375019878149032593e-02
-4.286527168005704880e-03 -1.252723187208175659e-01 -1.034218296408653259e-01 1.674586981534957886e-01 -2.163240164518356323e-01 5.828882008790969849e-02 1.957453191280364990e-01 4.867169633507728577e-02 4.724274575710296631e-02 -2.246413677930831909e-01 1.512326747179031372e-01 1.112403050065040588e-01 1.986361853778362274e-02 1.460869014263153076e-01 -9.331452101469039917e-02 -1.519303619861602783e-01 -3.861124068498611450e-02 3.921939134597778320e-01 1.534064766019582748e-02 -4.618256539106369019e-02 1.262774765491485596e-01 -1.148229390382766724e-01 3.848505318164825439e-01 -2.074688076972961426e-01 6.567418575286865234e-02 1.725003123283386230e-02 -1.515529006719589233e-01 2.119981050491333008e-01 6.100085750222206116e-02 -4.026097655296325684e-01 -3.073812425136566162e-01 4.923083260655403137e-02
-5.813589692115783691e-02 -5.480898618698120117e-01 -1.195846498012542725e-01 -5.810878425836563110e-02 -1.037801727652549744e-01 1.779014468193054199e-01 2.240556031465530396e-01 3.409686684608459473e-02 2.152256965637207031e-01 -2.712237276136875153e-02 1.799165308475494385e-01 -1.520586460828781128e-01 -7.880856841802597046e-02 2.985527738928794861e-02 -2.491776943206787109e-01 -1.417436543852090836e-02 1.280697733163833618e-01 2.310878932476043701e-01 -3.722925484180450439e-01 -1.216976717114448547e-01 -1.695750653743743896e-01 1.842447519302368164e-01 9.213555604219436646e-02 -2.483147680759429932e-01 -8.151797205209732056e-02 1.185610219836235046e-01 -1.583240181207656860e-01 -1.522392383776605129e-03 -7.194013893604278564e-02 -4.859150946140289307e-02 -2.992096170783042908e-02 5.046547949314117432e-02
-2.296542935073375702e-02 -3.261530995368957520e-01 -7.596296817064285278e-02 1.182117536664009094e-01 -2.362388670444488525e-01 1.035525128245353699e-01 1.783728301525115967e-01 -1.134045049548149109e-02 -1.212333217263221741e-01 1.084149256348609924e-01 1.712498068809509277e-01 -2.640993297100067139e-01 1.244232505559921265e-01 1.664471328258514404e-01 -9.797846525907516479e-02 -1.434995085000991821e-01 7.231715321540832520e-02 -3.135710060596466064e-01 2.883529057726264000e-03 -1.586428880691528320e-01 -3.960495293140411377e-01 -1.833638735115528107e-02 2.320978641510009766e-01 -9.907291829586029053e-02 -1.253596544265747070e-01 2.585875093936920166e-01 -9.306884557008743286e-02 2.077630907297134399e-01 -9.656411409378051758e-02 -3.000321611762046814e-02 -2.797883749008178711e-01 -5.870508030056953430e-02
3.506299853324890137e-01 -3.440715372562408447e-01 -9.594105184078216553e-02 -2.730998396873474121e-01 1.511754095554351807e-01 1.588844507932662964e-01 2.761866748332977295e-01 -1.640220135450363159e-01 -8.071403950452804565e-02 1.764093190431594849e-01 -6.934536993503570557e-02 -1.576494723558425903e-01 -1.319397687911987305e-01 1.021492034196853638e-01 -2.216433733701705933e-01 -1.125321090221405029e-01 -1.245576143264770508e-02 8.186342194676399231e-03 -6.121427565813064575e-02 -1.377724707126617432e-01 -2.319272011518478394e-01 -2.018426079303026199e-03 1.482107937335968018e-01 4.906510189175605774e-02 -6.872260570526123047e-02 1.767269372940063477e-01 -1.888536959886550903e-01 -1.931924819946289062e-01 -2.165802717208862305e-01 1.851389557123184204e-02 -3.164830207824707031e-01 9.592320770025253296e-02
-1.269692629575729370e-01 -6.004989147186279297e-02 -2.223136723041534424e-01 4.709069430828094482e-02 -3.488344848155975342e-01 2.961154282093048096e-01 2.726876176893711090e-02 2.931687831878662109e-01 -3.748536482453346252e-02 -6.400029361248016357e-02 7.794659584760665894e-02 1.557910591363906860e-01 2.274032533168792725e-01 8.662952482700347900e-02 4.387232009321451187e-03 2.822292447090148926e-01 4.137795045971870422e-02 -8.502569794654846191e-02 -1.345358639955520630e-01 1.422078311443328857e-01 -2.790670096874237061e-01 -1.199415884912014008e-02 1.846403628587722778e-01 -1.259065866470336914e-01 9.344784915447235107e-02 2.980883717536926270e-01 -7.946145534515380859e-02 3.530558347702026367e-01 -1.515222787857055664e-01 -6.296225637197494507e-02 -1.135709807276725769e-01 1.192837357521057129e-01
-2.137094736099243164e-02 1.383648067712783813e-01 -2.089186608791351318e-01 -7.802595198154449463e-02 5.172603204846382141e-02 3.804438114166259766e-01 2.370527237653732300e-01 -2.606084337458014488e-03 1.679297722876071930e-02 1.894740271382033825e-03 1.363672912120819092e-01 -6.776224076747894287e-02 1.376831382513046265e-01 2.942797839641571045e-01 -5.804611742496490479e-02 1.184258684515953064e-01 -2.123068422079086304e-01 1.260087639093399048e-01 2.954257130622863770e-01 -2.898930907249450684e-01 -7.963012158870697021e-02 4.697494581341743469e-02 -1.704449206590652466e-02 -7.216269522905349731e-02 8.032850176095962524e-02 2.138378322124481201e-01 -1.978806853294372559e-01 4.691549018025398254e-02 1.849026978015899658e-01 -1.095990911126136780e-01 -2.817740738391876221e-01 3.393788635730743408e-01
-6.346316635608673096e-02 2.990415086969733238e-03 -2.165232300758361816e-01 1.645781546831130981e-01 -7.605006545782089233e-02 2.532592117786407471e-01 6.921418756246566772e-02 1.858287453651428223e-01 -6.653612107038497925e-02 -2.319236546754837036e-01 -6.758516281843185425e-02 -1.215293332934379578e-01 1.511019002646207809e-02 1.866616010665893555e-01 1.169720198959112167e-02 -1.766701042652130127e-02 1.770046949386596680e-01 3.614558875560760498e-01 -1.700914651155471802e-01 9.701615571975708008e-02 5.011442303657531738e-02 1.674715876579284668e-01 6.270247697830200195e-01 -3.250619396567344666e-02 7.683259993791580200e-02 -6.706737726926803589e-02 -1.065450310707092285e-01 1.490876078605651855e-01 1.790411421097815037e-03 -1.345206648111343384e-01 -6.908087432384490967e-02 8.789401501417160034e-02
1.726023703813552856e-01 -1.273346096277236938e-01 1.859347522258758545e-01 -1.233338005840778351e-02 -2.306425124406814575e-01 1.408052295446395874e-01 3.026604056358337402e-01 2.922863662242889404e-01 8.371637016534805298e-02 -2.078240960836410522e-01 -2.866397844627499580e-04 1.376163810491561890e-01 1.553598046302795410e-01 1.214772090315818787e-02 -8.784785866737365723e-02 -1.829063743352890015e-01 -1.045545116066932678e-01 -8.904586732387542725e-02 2.283563911914825439e-01 2.468660920858383179e-01 -1.538788676261901855e-01 7.853193581104278564e-02 1.610919088125228882e-01 -1.220254227519035339e-01 1.473270729184150696e-02 3.180507421493530273e-01 -2.727014422416687012e-01 6.912285089492797852e-02 1.680164635181427002e-01 -2.452472299337387085e-01 -2.370893359184265137e-01 8.293543756008148193e-02
-5.212785676121711731e-02 9.953837841749191284e-02 -2.333096414804458618e-01 -1.263845805078744888e-02 -1.825402230024337769e-01 8.331675082445144653e-02 1.656081229448318481e-01 1.828623116016387939e-01 -3.985678777098655701e-02 1.050742715597152710e-02 6.425634026527404785e-02 1.803146749734878540e-01 9.535972028970718384e-02 -9.804307669401168823e-02 -6.738839298486709595e-02 2.105229943990707397e-01 -4.555111378431320190e-02 2.013347893953323364e-01 -1.465722173452377319e-01 2.335289306938648224e-02 -7.115346193313598633e-02 -6.935448944568634033e-02 2.646323740482330322e-01 -7.145980745553970337e-02 2.944183349609375000e-01 1.135663613677024841e-01 -2.490094900131225586e-01 2.834162488579750061e-02 -1.158572807908058167e-01 1.555247604846954346e-02 -6.300422549247741699e-01 -5.559346079826354980e-02
1.366913616657257080e-01 2.898615598678588867e-02 -2.534760534763336182e-01 -1.593350619077682495e-01 -2.117530107498168945e-01 1.171206533908843994e-01 4.032970964908599854e-01 3.541490063071250916e-02 -6.346319615840911865e-02 -2.440837584435939789e-02 1.664964854717254639e-01 -9.248248487710952759e-02 -2.987013757228851318e-02 3.793145343661308289e-02 -4.400537610054016113e-01 2.228989005088806152e-01 -3.401519358158111572e-01 -9.832429140806198120e-02 2.004116773605346680e-01 -9.330633282661437988e-02 -7.586392015218734741e-02 1.090268641710281372e-01 3.306946903467178345e-02 -3.228520229458808899e-02 5.013458058238029480e-02 -9.738789498805999756e-02 -2.274435907602310181e-01 1.097003649920225143e-02 -1.267264485359191895e-01 -2.139087468385696411e-01 -9.562484920024871826e-02 2.301933914422988892e-01
1.517290771007537842e-01 -3.284338414669036865e-01 -3.929896056652069092e-01 -2.581242620944976807e-01 -1.719666272401809692e-01 1.500204205513000488e-01 3.273093402385711670e-01 -4.217408969998359680e-02 1.692463904619216919e-01 -2.178339064121246338e-01 1.610560342669487000e-03 5.688878241926431656e-03 -9.551140666007995605e-02 1.257914304733276367e-01 -2.096479833126068115e-01 -2.442846894264221191e-01 9.009391069412231445e-02 2.298581749200820923e-01 -5.814062431454658508e-02 -4.258051514625549316e-02 3.647566959261894226e-02 -5.912231281399726868e-02 2.165407091379165649e-01 3.461121022701263428e-02 6.422603130340576172e-02 -2.144622802734375000e-02 -7.048848271369934082e-02 2.593349814414978027e-01 1.401180326938629150e-01 -2.371250689029693604e-01 -4.147925600409507751e-02 -9.433314204216003418e-02
-3.346263617277145386e-02 -1.094416826963424683e-01 -2.721122466027736664e-02 2.136536315083503723e-02 -1.252129524946212769e-01 3.454572856426239014e-01 3.542075753211975098e-01 6.345345079898834229e-02 1.703917384147644043e-01 -1.086690276861190796e-01 -9.066671878099441528e-02 5.138495564460754395e-02 1.976160258054733276e-01 -2.330570220947265625e-01 -1.690775603055953979e-01 1.282687205821275711e-02 -2.087847143411636353e-01 -2.660767734050750732e-01 -7.264856994152069092e-02 2.622315585613250732e-01 -1.463724821805953979e-01 2.546330690383911133e-01 1.729483753442764282e-01 -4.163119196891784668e-02 2.493635565042495728e-01 5.426648259162902832e-02 -1.287586688995361328e-01 8.701694011688232422e-02 -3.050596117973327637e-01 3.679156675934791565e-02 -2.263837009668350220e-01 -7.806514948606491089e-02
-1.401794701814651489e-01 -3.471048839855939150e-04 -2.280206531286239624e-01 -7.882551848888397217e-02 -3.024584352970123291e-01 -7.193286437541246414e-04 3.652323484420776367e-01 1.780064404010772705e-02 -6.185468286275863647e-02 1.504698395729064941e-01 4.583354666829109192e-02 -5.882377922534942627e-02 -7.576299458742141724e-02 -9.793642163276672363e-02 -1.667520850896835327e-01 -4.648216962814331055e-01 -1.073453724384307861e-01 6.946181505918502808e-02 -2.415363937616348267e-01 5.926932394504547119e-02 4.949991405010223389e-02 2.388662993907928467e-01 7.510280609130859375e-02 -6.639975309371948242e-02 -4.910885542631149292e-02 1.740275174379348755e-01 -2.368810474872589111e-01 4.371850192546844482e-02 -4.259655624628067017e-02 -1.639428585767745972e-01 -3.714436292648315430e-01 -2.416134998202323914e-02
1.123736724257469177e-01 -7.801413536071777344e-02 -1.504386514425277710e-01 -1.131164878606796265e-01 -1.549022793769836426e-01 -6.678268779069185257e-03 6.846131384372711182e-02 2.143201678991317749e-01 1.083606928586959839e-01 -3.363012373447418213e-01 5.333992093801498413e-02 -2.115550339221954346e-01 1.962329596281051636e-01 3.174915313720703125e-01 -1.075887903571128845e-01 -7.966349273920059204e-02 1.578986197710037231e-01 -1.587912291288375854e-01 -1.573879569768905640e-01 2.424554228782653809e-01 -3.321872949600219727e-01 4.196529835462570190e-02 1.062016710638999939e-01 -9.295608848333358765e-02 -7.584714889526367188e-02 2.583216130733489990e-01 -2.908842638134956360e-02 -1.755170896649360657e-02 3.514006501063704491e-03 -1.981116831302642822e-01 -3.942184746265411377e-01 -8.655188977718353271e-02
-1.500934958457946777e-01 -2.939245402812957764e-01 -1.231378465890884399e-01 -1.908949464559555054e-01 -2.262775152921676636e-01 4.119589626789093018e-01 1.791730970144271851e-01 4.950591828674077988e-03 8.922361582517623901e-02 1.081298589706420898e-01 -5.621908605098724365e-02 -6.054119439795613289e-04 -7.573659718036651611e-02 -2.871467769145965576e-01 -1.484742462635040283e-01 -7.946334779262542725e-02 1.174150258302688599e-01 7.239849306643009186e-03 -2.887364476919174194e-02 1.053499523550271988e-03 -2.169208526611328125e-01 1.219747960567474365e-01 3.237862288951873779e-01 6.338282674551010132e-02 2.071715146303176880e-01 2.479353100061416626e-01 -2.353633567690849304e-02 -2.119179666042327881e-01 -1.259215921163558960e-01 -1.413024216890335083e-01 -2.753291130065917969e-01 1.142199337482452393e-02
-2.955598011612892151e-02 2.015374414622783661e-02 -1.348558366298675537e-01 -1.322116404771804810e-01 -1.149435117840766907e-01 1.574482321739196777e-01 6.418619304895401001e-02 2.222590148448944092e-01 3.540764562785625458e-03 4.698033332824707031e-01 1.004850566387176514e-01 -2.342298179864883423e-01 2.113419324159622192e-01 1.390303075313568115e-01 -5.194252729415893555e-02 1.544622033834457397e-01 8.265232294797897339e-02 -1.799607723951339722e-01 4.648139234632253647e-03 -1.513322591781616211e-01 4.153730720281600952e-02 3.452778980135917664e-02 2.658595442771911621e-01 -2.248651087284088135e-01 5.805949680507183075e-03 -3.832074580714106560e-03 -2.924799025058746338e-01 2.862307727336883545e-01 -7.556065171957015991e-02 -2.593151628971099854e-01 -2.218731194734573364e-01 1.388794630765914917e-01
2.218525409698486328e-01 2.057390660047531128e-01 -3.045334517955780029e-01 -1.192293539643287659e-01 -8.295503258705139160e-02 6.386172771453857422e-02 1.426824778318405151e-01 -2.123881131410598755e-01 1.775543540716171265e-01 9.093797206878662109e-02 -6.759023666381835938e-02 1.154881492257118225e-01 1.105810031294822693e-01 1.896522194147109985e-01 -9.839975088834762573e-02 -1.104959398508071899e-01 1.660364121198654175e-01 -8.383239037357270718e-04 -5.263629369437694550e-03 -2.169627249240875244e-01 -1.014694422483444214e-01 -6.610706448554992676e-02 2.960123717784881592e-01 -3.177102506160736084e-01 1.152856498956680298e-01 6.858312338590621948e-02 -1.205832138657569885e-01 9.682208299636840820e-02 1.512400060892105103e-01 -8.823698014020919800e-02 -1.612999141216278076e-01 4.698891043663024902e-01
7.725246995687484741e-02 2.970531769096851349e-02 -2.710010111331939697e-01 1.543477326631546021e-01 -2.313481271266937256e-02 1.210303679108619690e-01 4.368740320205688477e-01 1.934133917093276978e-01 2.436372488737106323e-01 8.954653143882751465e-02 -4.213567078113555908e-02 2.103446125984191895e-01 1.884287968277931213e-02 9.652676060795783997e-03 5.832436680793762207e-02 8.152356743812561035e-02 -2.352486252784729004e-01 -1.897406578063964844e-01 8.986983448266983032e-04 -2.204289138317108154e-01 9.304195642471313477e-02 8.349363505840301514e-02 3.620880246162414551e-01 -6.491929292678833008e-02 -5.258883535861968994e-02 2.022503763437271118e-01 6.630723830312490463e-03 -7.094107568264007568e-02 -1.716918200254440308e-01 -1.148296520113945007e-01 -3.647266626358032227e-01 1.149753481149673462e-01
1.139944866299629211e-01 -2.218078076839447021e-01 -4.618726372718811035e-01 -8.474750816822052002e-02 2.203817665576934814e-01 1.475028544664382935e-01 2.062305063009262085e-02 2.780268788337707520e-01 -1.755744069814682007e-01 -1.770509034395217896e-01 -1.587423309683799744e-02 -1.049056947231292725e-01 -7.887185551226139069e-03 9.599155187606811523e-02 -1.899580657482147217e-01 -6.799418479204177856e-02 -1.287180036306381226e-01 -8.765289187431335449e-02 -1.493144333362579346e-01 -8.145231753587722778e-02 -4.363900050520896912e-03 1.531866341829299927e-01 2.605156302452087402e-01 -1.114474609494209290e-02 -8.972433395683765411e-03 1.306264698505401611e-01 -2.684084773063659668e-01 3.490324318408966064e-01 -2.098907530307769775e-02 2.520283758640289307e-01 -8.620345592498779297e-02 -1.370234191417694092e-01
1.886490583419799805e-01 -1.190915629267692566e-01 -1.629838347434997559e-01 -2.560994625091552734e-01 1.251436024904251099e-01 2.696957588195800781e-01 2.748177349567413330e-01 3.059885837137699127e-02 -9.214171022176742554e-02 9.755728393793106079e-02 -9.866386651992797852e-02 -8.889176696538925171e-02 1.471115201711654663e-01 -2.601424455642700195e-01 -2.428698390722274780e-01 7.292625308036804199e-02 9.386663138866424561e-02 -2.657605335116386414e-02 -1.665850579738616943e-01 1.064306125044822693e-01 -5.419174954295158386e-02 -3.829060122370719910e-02 1.354684233665466309e-01 2.172942608594894409e-01 -3.154823929071426392e-02 7.429002970457077026e-02 -2.070526629686355591e-01 3.287692070007324219e-01 4.056556150317192078e-02 -7.684835791587829590e-02 -4.420215785503387451e-01 1.580541431903839111e-01
7.755413651466369629e-02 -4.628724455833435059e-01 -1.646879017353057861e-01 2.130081206560134888e-01 -1.673136092722415924e-02 3.765482082962989807e-02 1.475277692079544067e-01 7.120352238416671753e-02 1.811565458774566650e-01 -6.409934163093566895e-02 4.765319451689720154e-02 -3.297884762287139893e-02 -3.364440426230430603e-02 2.131582796573638916e-02 -2.242167107760906219e-02 2.867095172405242920e-01 1.896833330392837524e-01 1.974637433886528015e-02 -2.804756760597229004e-01 6.872109323740005493e-02 7.860523462295532227e-02 1.557213366031646729e-01 2.126735597848892212e-01 -4.040064513683319092e-01 6.523845344781875610e-02 2.247182130813598633e-01 -2.420674264430999756e-01 -4.362703114748001099e-02 -1.201964914798736572e-01 -1.949729621410369873e-01 -1.242883801460266113e-01 1.110397502779960632e-01
2.595470845699310303e-01 -8.376468718051910400e-02 -1.559595316648483276e-01 -1.460730284452438354e-01 -7.690710574388504028e-02 4.606702625751495361e-01 2.721111476421356201e-01 1.643418669700622559e-01 -7.314285635948181152e-02 -1.507972180843353271e-01 6.624027341604232788e-02 -1.795463636517524719e-02 -2.491034567356109619e-03 1.302579492330551147e-01 -9.353756159543991089e-02 1.486793011426925659e-01 -1.633968949317932129e-01 1.058231219649314880e-01 2.010648250579833984e-01 -1.978798210620880127e-01 -8.149094134569168091e-02 7.125440239906311035e-02 5.280457902699708939e-03 -1.936399638652801514e-01 -1.520040780305862427e-01 -1.359744966030120850e-01 -2.523216903209686279e-01 4.957542195916175842e-02 -8.222325891256332397e-02 -2.929710410535335541e-02 8.296424150466918945e-02 4.372672438621520996e-01
7.818017154932022095e-03 3.003445453941822052e-02 -9.844024479389190674e-02 -5.312636122107505798e-02 6.164045259356498718e-02 4.228539466857910156e-01 -9.054206311702728271e-02 4.768454283475875854e-02 -3.727262094616889954e-02 -1.048036664724349976e-01 -7.194903492927551270e-02 -1.609591841697692871e-01 -5.528405308723449707e-02 -4.847215861082077026e-02 3.512655571103096008e-02 1.545313838869333267e-02 -4.040464293211698532e-03 -1.667180210351943970e-01 -1.342763192951679230e-02 -1.100960001349449158e-01 3.130216524004936218e-02 2.178879976272583008e-01 -4.660621285438537598e-03 -2.535244226455688477e-01 -2.180262058973312378e-01 3.677193820476531982e-01 -4.553606510162353516e-01 6.392222712747752666e-04 -4.078415408730506897e-02 -1.826480478048324585e-01 -4.014153778553009033e-01 6.310634315013885498e-02
2.411689162254333496e-01 1.405755709856748581e-02 -3.383010625839233398e-01 -2.024868689477443695e-02 -1.473513990640640259e-01 8.360534906387329102e-02 -3.591437637805938721e-02 1.857212334871292114e-01 4.627739265561103821e-02 -2.836487442255020142e-02 3.389848023653030396e-02 9.097786247730255127e-02 9.913351386785507202e-02 -1.387235820293426514e-01 1.683385372161865234e-01 1.161953285336494446e-01 1.481707692146301270e-01 -1.421866618329659104e-04 8.871673047542572021e-02 -1.071593910455703735e-01 6.362199038267135620e-02 6.651081144809722900e-02 4.124073684215545654e-01 -1.469565927982330322e-01 1.673564910888671875e-01 -3.326616808772087097e-02 -3.309622108936309814e-01 1.633682101964950562e-01 1.075256150215864182e-02 -3.693413436412811279e-01 -1.833661794662475586e-01 3.194790482521057129e-01
-5.539098009467124939e-02 -2.905974686145782471e-01 -1.281523983925580978e-02 -2.304359078407287598e-01 7.194397598505020142e-02 3.146808147430419922e-01 9.423720091581344604e-02 1.914172321557998657e-01 -2.258432358503341675e-01 2.133233100175857544e-02 1.951696574687957764e-01 -1.575137972831726074e-01 -1.732261478900909424e-01 -1.882744878530502319e-01 9.132425487041473389e-02 -1.860346831381320953e-02 -1.255760490894317627e-01 -1.235764101147651672e-01 2.409710139036178589e-01 8.989537134766578674e-03 -1.745294779539108276e-01 2.723897397518157959e-01 3.179326951503753662e-01 5.053342506289482117e-02 1.294069439172744751e-01 1.012834683060646057e-01 -8.038274943828582764e-02 -1.197753008455038071e-02 1.138600185513496399e-01 -7.805851846933364868e-02 -3.888463973999023438e-01 1.401716321706771851e-01
1.235162392258644104e-01 -2.292471528053283691e-01 -1.568721383810043335e-01 -4.466995596885681152e-02 -6.963637471199035645e-02 1.385233402252197266e-01 2.350284159183502197e-01 1.912832707166671753e-01 3.309981897473335266e-02 -3.225209116935729980e-01 1.366619765758514404e-01 1.349662095308303833e-01 1.446015294641256332e-02 -1.568576134741306305e-02 -1.619195342063903809e-01 -2.432420551776885986e-01 -1.382456570863723755e-01 3.343547582626342773e-01 2.988004125654697418e-02 -1.102145109325647354e-02 4.626374691724777222e-03 -4.484843462705612183e-02 3.182700872421264648e-01 -1.870128512382507324e-01 3.176036477088928223e-02 5.239345505833625793e-02 -9.213030338287353516e-02 1.375149190425872803e-01 1.154608726501464844e-01 -4.225491881370544434e-01 -2.100684940814971924e-01 -1.564946323633193970e-01
-5.996482446789741516e-02 -3.185678720474243164e-01 -3.743401169776916504e-01 -1.120696514844894409e-01 -1.971900314092636108e-01 1.520790606737136841e-01 -9.972143173217773438e-02 2.694441974163055420e-01 -3.294006288051605225e-01 2.299232035875320435e-02 -1.929064393043518066e-01 5.444639548659324646e-02 4.736305214464664459e-03 -2.704907767474651337e-02 -3.864968940615653992e-02 -1.391990631818771362e-01 2.196658998727798462e-01 -1.190812978893518448e-02 5.318628624081611633e-02 2.415221184492111206e-01 -2.395683228969573975e-01 1.755296885967254639e-01 1.037283837795257568e-01 -9.467794746160507202e-02 1.517886072397232056e-01 5.283954739570617676e-02 -1.912638694047927856e-01 1.240944489836692810e-01 -8.011773973703384399e-02 -3.265013396739959717e-01 1.429406111128628254e-03 1.360750347375869751e-01
1.144656818360090256e-02 -3.004952669143676758e-01 -2.929604947566986084e-01 -2.215426564216613770e-01 1.187131702899932861e-01 4.070707261562347412e-01 3.310069814324378967e-02 7.609294354915618896e-02 5.577414482831954956e-02 -1.634829491376876831e-01 1.066172271966934204e-01 7.365552335977554321e-02 -2.294427156448364258e-01 -7.666118443012237549e-02 -2.602458372712135315e-02 9.334708005189895630e-02 -2.658024430274963379e-01 -1.245478168129920959e-01 1.027885824441909790e-03 -1.603137515485286713e-02 -1.303132809698581696e-02 -2.380448626354336739e-03 1.033786833286285400e-01 -2.539897263050079346e-01 -6.355825066566467285e-02 -1.928302198648452759e-01 -1.077796593308448792e-01 -1.904542446136474609e-01 -2.225397974252700806e-01 -3.670592308044433594e-01 -1.813890933990478516e-01 7.329656183719635010e-02
3.334833681583404541e-01 -1.401477307081222534e-01 -2.771097123622894287e-01 -2.632386684417724609e-01 4.425352811813354492e-02 1.690289974212646484e-01 2.728376984596252441e-01 1.353813707828521729e-01 -8.874530345201492310e-02 1.102929413318634033e-01 -4.981347918510437012e-02 -1.636867076158523560e-01 2.237233966588973999e-01 -2.778582870960235596e-01 -2.684757113456726074e-01 -3.422166686505079269e-03 1.312202513217926025e-01 -1.091068536043167114e-01 -1.675673276185989380e-01 -8.961129002273082733e-03 -1.145493835210800171e-01 8.148212917149066925e-03 3.369827196002006531e-02 1.763319373130798340e-01 7.902466692030429840e-03 5.628710240125656128e-02 -1.653978079557418823e-01 2.623583376407623291e-01 -4.116302728652954102e-02 -1.318694800138473511e-01 -3.600311577320098877e-01 1.667005755007266998e-02
1.621538549661636353e-01 -7.335498929023742676e-02 -6.060680374503135681e-02 -3.353207409381866455e-01 1.919382251799106598e-02 2.907510399818420410e-01 1.244824007153511047e-01 1.704993247985839844e-01 1.044334620237350464e-01 1.573711782693862915e-01 1.218402758240699768e-02 -1.207575723528862000e-01 1.897484660148620605e-01 -1.035659387707710266e-01 -3.139992654323577881e-01 -1.790381595492362976e-02 3.224829956889152527e-02 -6.612841971218585968e-03 -2.019408941268920898e-01 1.021785102784633636e-02 -4.135458543896675110e-02 -1.860432624816894531e-01 3.779594302177429199e-01 -1.315113604068756104e-01 1.979615539312362671e-01 -8.480696380138397217e-02 9.185463935136795044e-02 2.464589923620223999e-01 1.769243478775024414e-01 -1.260615885257720947e-01 -3.348273336887359619e-01 1.157138645648956299e-01
-2.007176727056503296e-01 -2.795902490615844727e-01 -2.534445226192474365e-01 7.532154768705368042e-02 2.098254412412643433e-01 1.765610277652740479e-01 2.975492179393768311e-01 4.692146554589271545e-02 -1.997930407524108887e-01 3.013727664947509766e-01 5.280197784304618835e-02 -1.071470454335212708e-01 8.302021026611328125e-02 -1.331341862678527832e-01 -2.534834742546081543e-01 2.025802433490753174e-01 -1.132822595536708832e-02 -1.654565334320068359e-02 -1.581826955080032349e-01 4.670991003513336182e-02 4.820463061332702637e-02 -2.276584506034851074e-02 9.681699424982070923e-02 3.117163199931383133e-03 -7.483428716659545898e-02 2.792536914348602295e-01 -1.512231826782226562e-01 2.213000506162643433e-01 1.343057304620742798e-01 -1.817748546600341797e-01 -2.752496004104614258e-01 2.206289023160934448e-01
1.754402071237564087e-01 -1.207435578107833862e-01 -3.258515596389770508e-01 -1.582247465848922729e-01 1.803081780672073364e-01 9.871295094490051270e-02 3.172986209392547607e-01 2.681018412113189697e-01 4.183623939752578735e-02 8.062642812728881836e-02 7.565119862556457520e-02 -1.670453995466232300e-01 1.866473704576492310e-01 -2.019865214824676514e-01 -1.795497685670852661e-01 -5.496262013912200928e-02 3.323092684149742126e-02 -1.159905865788459778e-01 -6.147818639874458313e-03 -2.899003773927688599e-02 1.311746984720230103e-01 -1.321409791707992554e-01 1.473532766103744507e-01 -1.092075854539871216e-01 -6.438012421131134033e-02 4.176392778754234314e-02 -2.406556755304336548e-01 3.688456714153289795e-01 5.470211803913116455e-02 -9.789076447486877441e-02 -3.771180212497711182e-01 -1.321153640747070312e-01
2.515967786312103271e-01 -3.901966288685798645e-02 -6.888432800769805908e-02 1.702936366200447083e-02 1.359388679265975952e-01 1.290864646434783936e-01 -9.055529534816741943e-02 3.012121915817260742e-01 8.095221221446990967e-02 9.397568181157112122e-03 2.677910029888153076e-01 -1.776455668732523918e-03 -1.336694657802581787e-01 1.037748977541923523e-01 2.556332051753997803e-01 1.167276948690414429e-01 -4.573806375265121460e-02 -1.340719461441040039e-01 -2.035780251026153564e-01 7.516982406377792358e-02 5.480232462286949158e-02 8.212547004222869873e-02 1.219758167862892151e-01 -3.458591401576995850e-01 -1.111713647842407227e-01 2.349884659051895142e-01 -1.232885792851448059e-01 2.343190908432006836e-01 -1.405762434005737305e-01 -2.515988051891326904e-01 -2.985621094703674316e-01 2.980084419250488281e-01
3.184039592742919922e-01 1.978602558374404907e-01 -1.310732066631317139e-01 -2.000632733106613159e-01 4.480348899960517883e-02 4.225852489471435547e-01 1.030047386884689331e-01 1.135862320661544800e-01 1.673420220613479614e-01 -2.447539940476417542e-03 -1.230912134051322937e-01 8.216080255806446075e-03 -1.302165836095809937e-01 9.252086281776428223e-02 -3.397471308708190918e-01 5.109427496790885925e-02 -9.801463037729263306e-02 6.340894103050231934e-02 -5.858051404356956482e-02 -2.519575655460357666e-01 -8.421120792627334595e-02 1.502889841794967651e-01 9.692206233739852905e-02 -2.347053289413452148e-01 -2.895103096961975098e-01 -8.405237644910812378e-02 -1.588395386934280396e-01 -1.105762794613838196e-01 -2.136804908514022827e-01 -5.028542131185531616e-02 -1.988373398780822754e-01 1.435991823673248291e-01
-1.272263377904891968e-01 1.158996745944023132e-01 -2.723173797130584717e-01 -1.623585820198059082e-01 -1.666762121021747589e-02 -1.477724313735961914e-01 1.752586960792541504e-01 -9.058816358447074890e-03 1.349417865276336670e-01 1.703000515699386597e-01 1.024162955582141876e-02 3.471994772553443909e-02 1.973762661218643188e-01 -9.775131195783615112e-02 -2.126321792602539062e-01 -1.237940639257431030e-01 7.833523303270339966e-02 1.241984218358993530e-01 -2.762138843536376953e-01 -3.811788186430931091e-02 7.724604010581970215e-02 2.438774555921554565e-01 3.791235089302062988e-01 -2.027207612991333008e-01 -2.955973148345947266e-03 1.993265599012374878e-01 -1.532468348741531372e-01 7.594090700149536133e-02 -2.123636305332183838e-01 -1.578203290700912476e-01 -2.600756883621215820e-01 3.211867213249206543e-01
-3.230539616197347641e-03 6.494282279163599014e-04 2.800943143665790558e-02 -1.131971017457544804e-03 -1.734418869018554688e-01 3.125225603580474854e-01 2.465066872537136078e-02 4.597072303295135498e-02 2.287844382226467133e-02 -2.877237498760223389e-01 1.688265502452850342e-01 1.655103266239166260e-02 1.031185612082481384e-01 6.286742538213729858e-02 -3.442284464836120605e-01 -2.963873744010925293e-01 -3.379325196146965027e-02 1.524417195469141006e-02 1.123287752270698547e-01 -7.445151358842849731e-02 4.735592007637023926e-02 1.215025559067726135e-01 2.773385345935821533e-01 -3.069257438182830811e-01 5.706856399774551392e-02 1.149156168103218079e-01 -1.962338946759700775e-02 2.024745494127273560e-01 -1.556873787194490433e-02 -3.719742596149444580e-01 -3.622966706752777100e-01 1.872621290385723114e-02
1.450098454952239990e-01 -2.573930025100708008e-01 -7.577290385961532593e-02 -1.103866621851921082e-01 -6.309518218040466309e-02 2.935707867145538330e-01 5.622448772192001343e-02 1.654000021517276764e-02 3.019759953022003174e-01 1.353768706321716309e-01 -2.538728415966033936e-01 -9.134989231824874878e-02 1.205707117915153503e-01 -1.031539514660835266e-01 -3.668752908706665039e-01 -8.862994611263275146e-02 -1.314124166965484619e-01 1.288646161556243896e-01 1.000847294926643372e-02 -1.235889941453933716e-01 7.430668175220489502e-02 2.503722608089447021e-01 -1.120258495211601257e-01 -7.679279148578643799e-02 5.192412436008453369e-02 1.787054538726806641e-01 2.539202570915222168e-02 1.420184522867202759e-01 2.364297658205032349e-01 -3.672015294432640076e-02 -3.148333132266998291e-01 3.217663764953613281e-01
-3.721510618925094604e-02 -3.677503168582916260e-01 -3.693949878215789795e-01 1.260994970798492432e-01 1.042505279183387756e-01 1.605339199304580688e-01 4.445190355181694031e-02 -1.015386506915092468e-01 2.976362109184265137e-01 -2.363974004983901978e-01 9.415499866008758545e-02 -2.864703834056854248e-01 -3.305519744753837585e-02 1.563299298286437988e-01 -2.951990813016891479e-02 -1.767110228538513184e-01 1.116593088954687119e-02 1.358038336038589478e-01 1.255386881530284882e-02 3.379419073462486267e-02 -6.480509787797927856e-02 2.225860506296157837e-01 8.976829797029495239e-02 6.957659497857093811e-03 2.609026618301868439e-02 1.256447378545999527e-02 -2.076212018728256226e-01 3.322546780109405518e-01 -1.358978543430566788e-02 -2.919538617134094238e-01 -2.010990977287292480e-01 8.453051745891571045e-02
8.914247155189514160e-02 -3.610711917281150818e-02 -3.390588238835334778e-02 9.729687869548797607e-02 -1.503809690475463867e-01 2.439354956150054932e-01 -1.374338418245315552e-01 -9.100494906306266785e-03 -2.842916920781135559e-02 6.922519952058792114e-02 -1.103416383266448975e-01 7.196483761072158813e-02 6.699819862842559814e-02 -1.417982876300811768e-01 -7.818481326103210449e-02 -1.937833726406097412e-01 3.643896803259849548e-02 -6.432054936885833740e-02 2.610940299928188324e-02 -1.795652061700820923e-01 8.275089412927627563e-02 3.972133994102478027e-01 7.085163891315460205e-02 -2.813597321510314941e-01 -1.053491681814193726e-01 2.194091379642486572e-01 -4.201150834560394287e-01 1.275732088834047318e-02 2.207566797733306885e-01 -3.375648260116577148e-01 -3.177095651626586914e-01 -3.328789398074150085e-02
7.819982618093490601e-02 -1.061016917228698730e-01 -3.334362506866455078e-01 4.003368783742189407e-03 -1.678873598575592041e-01 -1.170605886727571487e-02 9.986025840044021606e-02 -7.033248245716094971e-02 -2.103114314377307892e-02 8.417885005474090576e-02 2.000141441822052002e-01 -2.276111021637916565e-02 4.546038340777158737e-03 -2.709435820579528809e-01 -4.186505451798439026e-02 8.497408032417297363e-02 1.598172471858561039e-03 2.905563116073608398e-01 -2.804364264011383057e-01 -2.342831641435623169e-01 -3.054240345954895020e-01 6.476530432701110840e-02 2.933292984962463379e-01 -2.171981632709503174e-01 9.036525338888168335e-02 1.554358899593353271e-01 -3.301340639591217041e-01 1.202811598777770996e-01 -8.286777138710021973e-02 -2.772286236286163330e-01 9.783790260553359985e-02 1.274302252568304539e-03
5.817635357379913330e-02 -2.342312633991241455e-01 -3.838171362876892090e-01 -2.131365612149238586e-02 -2.250744551420211792e-01 2.310628630220890045e-02 4.231137633323669434e-01 9.748782962560653687e-02 1.119062975049018860e-01 -3.379441201686859131e-01 2.314146421849727631e-02 6.750328093767166138e-02 -2.026838213205337524e-01 -2.263512089848518372e-02 -2.589345872402191162e-01 -1.226002648472785950e-01 5.949416663497686386e-03 2.370936423540115356e-01 8.067751675844192505e-02 1.283865272998809814e-01 -1.295958161354064941e-01 -4.030344542115926743e-03 2.191873192787170410e-01 -6.016346067190170288e-02 1.612048000097274780e-01 -1.766247861087322235e-02 -3.959324583411216736e-02 6.527585536241531372e-02 9.652412682771682739e-02 -3.088156282901763916e-01 -7.274989038705825806e-02 9.459644556045532227e-02
-2.016584277153015137e-01 8.143340796232223511e-02 7.410348951816558838e-02 -1.859105825424194336e-01 1.347133982926607132e-02 1.591499447822570801e-01 3.179718852043151855e-01 6.979195773601531982e-02 8.207856118679046631e-02 -1.304539442062377930e-01 4.488708823919296265e-02 -7.008971273899078369e-02 1.280653923749923706e-01 1.673335283994674683e-01 -3.217244446277618408e-01 -2.475085556507110596e-01 -1.346531510353088379e-01 2.257242202758789062e-01 6.655901670455932617e-02 5.525825545191764832e-03 -4.088136181235313416e-02 5.101123452186584473e-02 4.506496191024780273e-01 -2.900745570659637451e-01 -1.339581906795501709e-01 9.714046120643615723e-02 -1.190603598952293396e-01 8.165822923183441162e-02 5.113305896520614624e-02 -2.850238978862762451e-01 -1.620880663394927979e-01 1.338459104299545288e-01
[truncated: 3,273,072 more chars]
