# Supplementary material for: The Language of Innovation
Source: PLoS One. 2020 Apr 30;15(4):e0230107. doi: 10.1371/journal.pone.0230107 (PMC7194493; doi:10.1371/journal.pone.0230107)
Supplement: S22 File — (GZ) [file pone.0230107.s022.tar.gz › 2000-2004/V2Run_1_VS_4500_embeddings2000-2004ED32.txt]

-1.362541764974594116e-01 5.724705755710601807e-03 2.095291391015052795e-02 2.640571296215057373e-01 -1.137401442974805832e-02 1.763946413993835449e-01 -2.897685207426548004e-02 -1.472113430500030518e-01 1.785916686058044434e-01 -8.601588010787963867e-02 1.798029989004135132e-01 -1.443657279014587402e-01 2.320093661546707153e-01 3.989281598478555679e-03 -6.678469479084014893e-02 -1.943724416196346283e-02 -4.956601932644844055e-02 1.866333484649658203e-01 -2.887720465660095215e-01 -1.678251177072525024e-01 4.941520094871520996e-01 9.877027571201324463e-02 -1.218414232134819031e-01 -6.094154715538024902e-02 -1.899131983518600464e-01 2.817401848733425140e-02 3.941181600093841553e-01 8.935656398534774780e-02 -1.155523676425218582e-02 2.515618205070495605e-01 -1.672578603029251099e-02 1.453255712985992432e-01
-3.277880251407623291e-01 -3.300232440233230591e-02 -1.405131220817565918e-01 2.527804113924503326e-02 -3.081498108804225922e-02 3.489095568656921387e-01 2.997378110885620117e-01 2.692958116531372070e-01 1.389903426170349121e-01 1.285456269979476929e-01 -5.576964467763900757e-02 -1.191226989030838013e-01 3.303394466638565063e-02 -1.655673235654830933e-01 -2.066655904054641724e-01 2.958503067493438721e-01 7.846037298440933228e-02 4.816034808754920959e-02 -1.280194222927093506e-01 -1.028178818523883820e-02 3.225283324718475342e-01 3.305859863758087158e-02 -4.766163229942321777e-02 -1.505232006311416626e-01 7.014177739620208740e-02 -3.316377755254507065e-03 2.985544502735137939e-01 -8.163611590862274170e-02 -2.475709021091461182e-01 2.213427126407623291e-01 -7.201208174228668213e-02 -5.414595454931259155e-02
-1.196763813495635986e-01 6.477743387222290039e-02 4.847276210784912109e-02 -1.513869911432266235e-01 1.049716323614120483e-01 -4.280200600624084473e-02 2.225135415792465210e-01 1.240866109728813171e-01 -2.325401641428470612e-03 1.895886361598968506e-01 1.340798661112785339e-02 -8.048497140407562256e-02 8.296870440244674683e-02 1.955990046262741089e-01 3.279909119009971619e-02 5.357829108834266663e-02 -5.496064200997352600e-02 1.439996361732482910e-01 -3.227742016315460205e-01 -4.042821824550628662e-01 2.120446562767028809e-01 1.615649759769439697e-01 6.136588379740715027e-02 -7.952900975942611694e-02 -3.236347436904907227e-01 -3.161333799362182617e-01 3.856183290481567383e-01 -1.745320041663944721e-03 -1.471986770629882812e-01 1.337502002716064453e-01 1.371105462312698364e-01 4.976156353950500488e-02
-2.619874775409698486e-01 -1.036808565258979797e-01 -2.056435495615005493e-01 9.293556213378906250e-02 -7.992689311504364014e-02 -1.565280854701995850e-01 1.668424159288406372e-01 -5.019300431013107300e-02 2.617792785167694092e-02 2.803340554237365723e-01 -1.050427462905645370e-02 1.876350790262222290e-01 9.679897129535675049e-02 -2.358797639608383179e-01 1.610850244760513306e-01 5.883691087365150452e-02 -3.382375240325927734e-01 1.298970133066177368e-01 -4.322902858257293701e-01 -1.600601375102996826e-01 1.731049865484237671e-01 2.215302884578704834e-01 -7.850622385740280151e-02 1.039005145430564880e-01 -2.823058366775512695e-01 7.838405668735504150e-02 1.280189156532287598e-01 7.182978093624114990e-02 2.797461301088333130e-02 2.206746190786361694e-01 -1.450405269861221313e-02 5.081116780638694763e-02
-2.091306746006011963e-01 9.407635778188705444e-02 -6.060882005840539932e-03 2.534622251987457275e-01 1.104165017604827881e-01 -3.549098595976829529e-02 -1.750101073412224650e-04 -2.577174603939056396e-01 2.310106530785560608e-02 2.879603207111358643e-01 -1.203179582953453064e-01 4.007953405380249023e-02 1.968943886458873749e-02 2.520531043410301208e-02 9.800063073635101318e-02 2.126026153564453125e-01 -3.628892451524734497e-02 1.710594743490219116e-01 -3.688611686229705811e-01 -2.305393666028976440e-01 3.442970812320709229e-01 9.182991087436676025e-02 -2.520198225975036621e-01 -4.379430413246154785e-02 1.480014622211456299e-01 -2.460117936134338379e-01 1.973496824502944946e-01 -1.514259874820709229e-01 -7.023150473833084106e-02 3.703080862760543823e-02 1.546564996242523193e-01 2.473544478416442871e-01
-7.919865101575851440e-02 1.144094467163085938e-01 1.345086395740509033e-01 1.305299848318099976e-01 -1.428424566984176636e-01 -2.693491578102111816e-01 2.256808727979660034e-01 -8.153047412633895874e-03 7.964800298213958740e-02 3.160059154033660889e-01 -2.035012245178222656e-01 2.555200830101966858e-02 -5.307311192154884338e-02 -3.400375321507453918e-02 1.067068055272102356e-01 2.358654439449310303e-01 1.458671968430280685e-02 1.678219884634017944e-01 -4.826325178146362305e-02 -1.543709933757781982e-01 4.256109595298767090e-01 9.424914419651031494e-02 -2.244903892278671265e-01 -3.234172239899635315e-02 -7.821762561798095703e-02 -2.627107799053192139e-01 9.435611963272094727e-02 -2.274681255221366882e-02 7.020692527294158936e-02 3.315629661083221436e-01 -9.825304150581359863e-03 2.945741117000579834e-01
-3.174523711204528809e-01 2.060713022947311401e-01 2.526608705520629883e-01 2.446305304765701294e-01 7.731641083955764771e-02 4.920671880245208740e-02 1.276955306529998779e-01 1.934866756200790405e-01 -9.214000403881072998e-02 4.462715983390808105e-02 -8.593122661113739014e-02 5.716592818498611450e-02 2.082680910825729370e-01 8.876119740307331085e-03 5.254401825368404388e-03 3.264696598052978516e-01 6.462921947240829468e-02 3.633101582527160645e-01 -2.343964725732803345e-01 -2.344510108232498169e-01 2.709143161773681641e-01 2.255006432533264160e-01 3.507940471172332764e-02 -8.935273438692092896e-02 -5.719213560223579407e-02 -1.030859723687171936e-01 1.206302493810653687e-01 2.282111963722854853e-04 -2.107071727514266968e-01 1.686187237501144409e-01 7.144892215728759766e-02 1.175272017717361450e-01
-2.057288736104965210e-01 7.190895825624465942e-02 2.659634053707122803e-01 1.024242267012596130e-01 -3.839935734868049622e-02 1.639097034931182861e-01 2.074491232633590698e-01 -1.147123500704765320e-01 -8.877122402191162109e-02 5.745863914489746094e-02 -2.984169721603393555e-01 6.323495507240295410e-02 1.751859188079833984e-01 -8.000256121158599854e-02 2.143198437988758087e-02 1.027350313961505890e-02 -6.068705394864082336e-02 2.757486402988433838e-01 -2.285422831773757935e-01 -3.169497549533843994e-01 3.012684285640716553e-01 1.325846910476684570e-01 -1.944419890642166138e-01 2.484211474657058716e-01 -4.140831902623176575e-02 -3.123478889465332031e-01 2.117167860269546509e-01 3.819499537348747253e-02 -4.258346185088157654e-02 2.240383028984069824e-01 -2.955598570406436920e-02 7.838403433561325073e-02
-2.619786262512207031e-01 1.812555789947509766e-01 2.417280375957489014e-01 -1.226099729537963867e-01 -1.277099922299385071e-02 -1.729252785444259644e-01 8.288893103599548340e-02 7.853454351425170898e-02 1.548664867877960205e-01 3.579725325107574463e-02 -2.374711073935031891e-02 -1.338218003511428833e-01 -3.452641889452934265e-02 -1.391149759292602539e-01 6.479694694280624390e-02 1.785416156053543091e-01 -1.747795045375823975e-01 3.271033763885498047e-01 -3.527903258800506592e-01 -3.727181255817413330e-01 2.745201587677001953e-01 2.056398093700408936e-01 -8.595915138721466064e-02 -6.369946151971817017e-02 -7.545728236436843872e-02 -2.185117751359939575e-01 5.552563071250915527e-02 1.930308900773525238e-02 -1.877779364585876465e-01 -9.503861516714096069e-02 3.020751848816871643e-02 2.224030792713165283e-01
-1.449221521615982056e-01 -7.489046454429626465e-02 1.468062102794647217e-01 -1.157298013567924500e-01 -4.458360746502876282e-02 7.934985309839248657e-02 2.699304185807704926e-02 -2.679870091378688812e-02 -1.178040057420730591e-01 2.252444326877593994e-01 -2.896611094474792480e-01 -2.301121801137924194e-01 -8.155991882085800171e-02 -2.097776383161544800e-01 1.107476186007261276e-02 7.819372415542602539e-02 -4.811734333634376526e-02 1.468728631734848022e-01 -5.517538189888000488e-01 -9.874343872070312500e-02 2.792727053165435791e-01 -2.142103016376495361e-01 -3.405059454962611198e-03 -2.427857816219329834e-01 -8.852393180131912231e-02 -1.382913738489151001e-01 1.274509429931640625e-01 -3.037510206922888756e-03 -2.061039805412292480e-01 2.514049708843231201e-01 -2.264733985066413879e-02 5.818488541990518570e-03
-6.592217832803726196e-02 -2.800196707248687744e-01 -4.469073191285133362e-02 3.824670100584626198e-03 -1.056832934409612790e-05 1.879672408103942871e-01 5.702668800950050354e-02 -1.349651962518692017e-01 -7.244190573692321777e-02 1.146170869469642639e-01 -9.206461906433105469e-02 1.411389261484146118e-01 1.780030727386474609e-01 -2.189884334802627563e-01 -1.062892749905586243e-01 -7.968837767839431763e-02 -1.665795296430587769e-01 2.503915727138519287e-01 -1.537820100784301758e-01 4.341242462396621704e-02 5.653101801872253418e-01 1.580760926008224487e-01 -1.123866066336631775e-01 9.588548541069030762e-02 -2.307481169700622559e-01 1.375959217548370361e-01 2.447884380817413330e-01 5.877947062253952026e-02 -9.405476041138172150e-03 2.102536708116531372e-01 -9.292662143707275391e-02 2.085945308208465576e-01
-1.376376748085021973e-01 8.821338415145874023e-02 -1.476959139108657837e-01 1.632787287235260010e-02 -6.406739354133605957e-02 9.139475971460342407e-02 9.075383096933364868e-02 8.984153717756271362e-02 -1.707440242171287537e-02 4.288679063320159912e-01 -2.548933029174804688e-01 -2.208501994609832764e-01 2.328808158636093140e-01 3.162105381488800049e-02 -1.943225860595703125e-01 -1.039811223745346069e-02 3.358396142721176147e-02 1.054654046893119812e-01 -3.403510153293609619e-01 1.327501609921455383e-02 8.599562197923660278e-02 2.355411052703857422e-01 -1.895045936107635498e-01 -1.081890836358070374e-01 -1.512612402439117432e-01 -7.617051154375076294e-02 1.087039709091186523e-01 -1.503963172435760498e-01 -2.921433448791503906e-01 1.977724283933639526e-01 -1.319711953401565552e-01 2.959861457347869873e-01
-2.072502523660659790e-01 2.086278647184371948e-01 1.689323633909225464e-01 -2.307019382715225220e-02 7.048570364713668823e-02 -2.235921658575534821e-02 2.085900008678436279e-01 -7.842703163623809814e-02 1.121321618556976318e-01 9.803023934364318848e-02 -2.193782031536102295e-01 -9.794351458549499512e-02 3.100759685039520264e-01 -1.381852477788925171e-02 1.112299412488937378e-01 1.035114154219627380e-01 2.025484442710876465e-01 1.564482450485229492e-01 -1.319451183080673218e-01 -3.086016178131103516e-01 2.914153039455413818e-01 2.566572129726409912e-01 -1.001293435692787170e-01 -9.236482530832290649e-02 1.144532337784767151e-01 -1.996710300445556641e-01 3.413210809230804443e-01 1.417224109172821045e-01 -1.405727267265319824e-01 7.949672639369964600e-02 1.996861845254898071e-01 1.642769128084182739e-01
-2.277937084436416626e-01 1.227707043290138245e-01 -2.928850241005420685e-02 -9.967821091413497925e-02 -5.488890036940574646e-02 8.920947089791297913e-03 6.747508794069290161e-02 -6.946867704391479492e-02 -2.176255136728286743e-01 2.026108205318450928e-01 -6.430961191654205322e-02 1.783098429441452026e-01 1.839054077863693237e-01 -2.235072851181030273e-01 -1.341749168932437897e-02 -2.883401513099670410e-02 2.806993573904037476e-02 3.662269413471221924e-01 -1.882934719324111938e-01 -3.992539644241333008e-01 1.914874315261840820e-01 9.652452915906906128e-02 -1.795348078012466431e-01 -2.177599370479583740e-01 -2.581873238086700439e-01 -1.920337080955505371e-01 2.799317836761474609e-01 4.232584312558174133e-02 -1.735791862010955811e-01 -2.056868746876716614e-02 3.997778519988059998e-02 1.714515089988708496e-01
-1.844069957733154297e-01 -1.161348745226860046e-01 7.030128035694360733e-03 1.207456737756729126e-01 1.710660755634307861e-02 -9.955273568630218506e-02 1.299200057983398438e-01 -1.947581768035888672e-01 1.012741848826408386e-01 3.874798491597175598e-02 -1.947049051523208618e-01 8.653139322996139526e-02 -1.164518892765045166e-01 -1.563770696520805359e-02 -6.600270420312881470e-02 -1.415233016014099121e-01 -3.039180338382720947e-01 3.144092261791229248e-01 -1.566436141729354858e-01 1.096124351024627686e-01 6.286362409591674805e-01 1.975390762090682983e-01 -7.327364385128021240e-02 -1.429148912429809570e-01 -3.877783939242362976e-02 5.784569308161735535e-03 5.188833922147750854e-02 -6.187754496932029724e-02 -7.496674358844757080e-02 2.040026485919952393e-01 -1.179583743214607239e-01 1.433111131191253662e-01
-2.717586159706115723e-01 2.111088186502456665e-01 2.479905933141708374e-01 9.803938120603561401e-02 2.790425345301628113e-02 1.165231317281723022e-02 9.216096252202987671e-02 -4.505278170108795166e-02 -3.056661598384380341e-02 7.388232648372650146e-02 -1.386376023292541504e-01 6.462168693542480469e-02 1.904713660478591919e-01 -1.056822836399078369e-01 9.849289059638977051e-02 1.046222522854804993e-01 -6.763131357729434967e-03 1.095326840877532959e-01 -2.560748159885406494e-01 -2.421141713857650757e-01 5.697758197784423828e-01 -3.557687997817993164e-02 -1.325082778930664062e-01 -1.229793764650821686e-02 2.269628457725048065e-03 -8.224773406982421875e-02 2.223240584135055542e-01 6.323583424091339111e-02 -1.166261062026023865e-01 2.416522428393363953e-02 3.000824153423309326e-01 2.384515702724456787e-01
-2.425399608910083771e-02 1.382631063461303711e-01 2.191006690263748169e-01 1.725721359252929688e-01 1.359544992446899414e-01 -4.519545286893844604e-02 -7.850685156881809235e-03 7.712240517139434814e-02 7.251030206680297852e-02 1.544304341077804565e-01 -2.243020199239253998e-02 2.313470989465713501e-01 2.546849548816680908e-01 -7.050697691738605499e-03 1.192451268434524536e-01 8.829681575298309326e-02 5.782802402973175049e-02 2.939616143703460693e-01 -5.296693742275238037e-02 -2.386015802621841431e-01 4.692645668983459473e-01 3.637745976448059082e-01 -2.012315839529037476e-01 3.482823446393013000e-02 -1.030870378017425537e-01 -3.028192520141601562e-01 4.851475358009338379e-02 4.196219146251678467e-02 -2.640368044376373291e-02 1.076443195343017578e-01 1.083779148757457733e-02 2.081520855426788330e-01
-1.641717255115509033e-01 1.215016394853591919e-01 -3.654158860445022583e-02 -2.325570397078990936e-02 8.241697400808334351e-02 2.014649808406829834e-01 -2.648247592151165009e-02 9.752686321735382080e-02 4.475908875465393066e-01 3.173991441726684570e-01 -3.289999365806579590e-01 -1.544093042612075806e-01 4.130820557475090027e-02 -3.157934844493865967e-01 -2.708590626716613770e-01 2.218962274491786957e-02 -1.101678013801574707e-01 -2.494820579886436462e-02 -1.777622997760772705e-01 -6.098164618015289307e-02 1.626844406127929688e-01 -9.218639880418777466e-02 -3.141990303993225098e-02 -2.720175981521606445e-01 4.379003867506980896e-02 1.639316417276859283e-02 2.024040222167968750e-01 1.469683051109313965e-01 -9.550073742866516113e-02 9.840927273035049438e-02 -1.450563315302133560e-02 2.203904837369918823e-01
-1.825226545333862305e-01 2.903179824352264404e-01 3.108656704425811768e-01 1.790707744657993317e-02 7.514705508947372437e-02 -3.633362799882888794e-02 2.095312178134918213e-01 -8.828061074018478394e-02 -5.943818390369415283e-02 2.641239166259765625e-01 -2.418870627880096436e-01 9.756542276591062546e-04 1.515962630510330200e-01 -4.830865655094385147e-03 -2.003415673971176147e-02 -1.089082434773445129e-01 -1.238332316279411316e-02 2.504968345165252686e-01 -1.835222393274307251e-01 -3.465922474861145020e-01 3.316672444343566895e-01 1.600421518087387085e-01 -1.508410423994064331e-01 -7.068517059087753296e-02 5.776479467749595642e-02 -7.924812287092208862e-02 2.085439562797546387e-01 1.219822838902473450e-01 5.879881605505943298e-02 1.914723962545394897e-01 2.740291506052017212e-02 2.660359442234039307e-01
-1.952522397041320801e-01 7.530913688242435455e-03 1.910668611526489258e-01 1.011945754289627075e-01 1.724438071250915527e-01 -1.793354898691177368e-01 1.259698271751403809e-01 -1.241317167878150940e-01 -6.004603952169418335e-02 3.265633881092071533e-01 3.394024074077606201e-02 1.139936409890651703e-02 2.483836412429809570e-01 -1.967605501413345337e-01 2.798017486929893494e-02 1.619038879871368408e-01 7.556664943695068359e-02 1.649846285581588745e-01 -1.465274989604949951e-01 -2.387436628341674805e-01 4.045959115028381348e-01 2.770025730133056641e-01 -1.548024713993072510e-01 -2.842323295772075653e-02 7.268941402435302734e-02 -2.019919455051422119e-01 -6.422527879476547241e-02 -3.566800430417060852e-02 3.590072318911552429e-02 2.958362698554992676e-01 8.427223563194274902e-02 2.428406476974487305e-01
-1.644540280103683472e-01 2.339197993278503418e-01 2.067160010337829590e-01 -2.008794695138931274e-01 -1.017106473445892334e-01 3.285158053040504456e-02 3.162299394607543945e-01 9.126886725425720215e-02 3.326048702001571655e-02 -2.236418277025222778e-01 8.436387032270431519e-02 -1.628876626491546631e-01 1.395906805992126465e-01 -1.626517772674560547e-01 3.607421368360519409e-02 1.541749387979507446e-01 1.131533458828926086e-01 2.301622778177261353e-01 -1.310014277696609497e-01 -2.674632966518402100e-01 1.377596259117126465e-01 5.714871734380722046e-02 4.820476844906806946e-02 -4.077555984258651733e-02 6.041008234024047852e-02 1.855354756116867065e-01 2.386711835861206055e-01 8.067207038402557373e-02 -4.570041000843048096e-01 1.909379214048385620e-01 -1.772828251123428345e-01 -2.494797855615615845e-02
-8.915171027183532715e-03 6.619920581579208374e-02 -1.989030390977859497e-01 1.171566098928451538e-01 9.376744180917739868e-02 4.051521420478820801e-02 3.140524327754974365e-01 1.924196258187294006e-02 2.132447361946105957e-01 2.922814786434173584e-01 -4.246342778205871582e-01 -1.689655482769012451e-01 7.422521710395812988e-02 1.497824490070343018e-01 3.913924098014831543e-02 -8.618750609457492828e-03 1.330571323633193970e-01 3.879577293992042542e-02 -3.893682658672332764e-01 -2.288903892040252686e-01 9.686169773340225220e-02 1.620522290468215942e-01 4.924561083316802979e-02 -1.094414889812469482e-01 -3.065895102918148041e-02 -3.745543584227561951e-02 3.077014088630676270e-01 -9.955632686614990234e-02 -2.555589675903320312e-01 -1.053035818040370941e-02 -9.887221455574035645e-02 9.009119123220443726e-02
5.386328790336847305e-03 4.010942578315734863e-01 1.296319961547851562e-01 2.916815923526883125e-03 4.902610182762145996e-02 2.256401479244232178e-01 -3.165325522422790527e-02 -2.278903722763061523e-01 3.906279429793357849e-02 1.787799149751663208e-01 -1.496040634810924530e-02 -1.540521979331970215e-01 2.765073776245117188e-01 -6.255381554365158081e-02 -5.535713862627744675e-03 1.730145215988159180e-01 7.812210917472839355e-02 1.558926403522491455e-01 -2.638162374496459961e-01 -3.397661447525024414e-01 2.690760493278503418e-01 1.002844497561454773e-01 8.476131409406661987e-02 -3.079467266798019409e-02 -2.125892937183380127e-01 -1.695294827222824097e-01 3.256570398807525635e-01 1.780813187360763550e-01 8.020190149545669556e-02 1.526808142662048340e-01 -1.251172181218862534e-02 -2.475565671920776367e-02
-1.059595420956611633e-01 -5.443281680345535278e-02 -2.832926213741302490e-01 7.614149153232574463e-02 -1.444339007139205933e-01 2.753881737589836121e-02 2.811712585389614105e-02 -2.787487208843231201e-01 3.165967166423797607e-01 4.637353867292404175e-02 -7.911835610866546631e-02 1.604840606451034546e-01 1.388442367315292358e-01 -2.503011524677276611e-01 2.344658598303794861e-02 -3.395135980099439621e-03 -1.811778098344802856e-01 2.656210660934448242e-01 -3.016992211341857910e-01 2.732685767114162445e-03 2.701722681522369385e-01 1.850543916225433350e-01 -1.187636423856019974e-02 -6.918989121913909912e-02 -2.730887234210968018e-01 2.035819143056869507e-01 2.188201546669006348e-01 -1.928845606744289398e-02 -1.201625615358352661e-01 2.264586389064788818e-01 -6.971309334039688110e-02 2.032773792743682861e-01
-2.962742149829864502e-01 2.087858766317367554e-01 1.158847585320472717e-01 4.693916067481040955e-02 -2.740725316107273102e-02 -1.113792359828948975e-01 9.870250523090362549e-02 -1.499367970973253250e-02 8.644916117191314697e-02 4.948406480252742767e-03 -1.372901797294616699e-01 -5.919821187853813171e-02 2.412982881069183350e-01 -7.899191230535507202e-02 -2.920794486999511719e-01 -1.134099736809730530e-01 -3.173645585775375366e-02 6.160576362162828445e-03 -4.171177148818969727e-01 -3.552235066890716553e-01 2.859428822994232178e-01 1.343701034784317017e-01 3.171885386109352112e-02 -4.062407463788986206e-02 3.481590747833251953e-02 -3.772523999214172363e-01 2.027384042739868164e-01 4.947981238365173340e-02 2.426722645759582520e-02 1.587000936269760132e-01 -1.337520182132720947e-01 5.429759621620178223e-02
-1.686281412839889526e-01 -3.089351356029510498e-01 -9.013494104146957397e-02 2.694681100547313690e-02 5.987704545259475708e-02 3.663916140794754028e-02 -9.527166932821273804e-02 -2.050510197877883911e-01 2.328985184431076050e-01 1.858132928609848022e-01 -9.185675531625747681e-02 -1.394886970520019531e-01 1.057491675019264221e-01 -3.065078258514404297e-01 -1.011849008500576019e-02 -3.857354167848825455e-03 -3.055475056171417236e-01 1.359000504016876221e-01 -1.325158216059207916e-02 -9.058849513530731201e-02 5.486432909965515137e-01 1.720851361751556396e-01 -9.497364610433578491e-02 -6.846530735492706299e-02 -1.727447956800460815e-01 3.957759216427803040e-02 6.811298429965972900e-02 4.276899620890617371e-02 -8.279416710138320923e-02 1.638911068439483643e-01 -9.775231778621673584e-02 2.088685631752014160e-01
-1.210557445883750916e-01 8.540706336498260498e-02 1.865253895521163940e-01 1.378999352455139160e-01 8.480579406023025513e-02 7.916541397571563721e-02 1.412037163972854614e-01 -1.920060068368911743e-01 -1.768385767936706543e-01 1.424760073423385620e-01 2.267086505889892578e-02 -6.939852237701416016e-02 2.581982612609863281e-01 -5.304040387272834778e-02 -4.673143848776817322e-02 -2.218551188707351685e-01 9.232177585363388062e-02 -1.512148533947765827e-03 -3.162164688110351562e-01 -5.392216444015502930e-01 1.754381507635116577e-01 7.660281658172607422e-02 -1.910005956888198853e-01 -7.276586443185806274e-02 -5.461424589157104492e-02 -2.516130208969116211e-01 1.809086352586746216e-01 -5.101683735847473145e-02 -4.112149123102426529e-03 2.348297536373138428e-01 -7.914549112319946289e-02 1.882685273885726929e-01
-1.725811064243316650e-01 -1.195922270417213440e-01 -1.811280250549316406e-01 1.759786307811737061e-01 1.069193035364151001e-01 -3.419438377022743225e-02 8.774340897798538208e-02 8.213797584176063538e-03 3.060356378555297852e-01 2.180208265781402588e-01 -8.101196028292179108e-03 3.733068108558654785e-01 -1.746737062931060791e-01 -1.047885715961456299e-01 1.227179318666458130e-01 -1.032343357801437378e-01 -2.723658680915832520e-01 1.272535417228937149e-02 -1.251631230115890503e-01 -8.590698242187500000e-02 2.635119557380676270e-01 9.461780637502670288e-02 -1.220508366823196411e-01 -1.637295633554458618e-01 -2.251303493976593018e-01 8.685516566038131714e-02 1.316475868225097656e-01 1.088364720344543457e-01 -1.558907181024551392e-01 3.854315578937530518e-01 -1.932548135519027710e-01 9.407897293567657471e-02
-4.716944694519042969e-02 1.964283138513565063e-01 1.485040336847305298e-01 -3.114056959748268127e-02 3.892461955547332764e-02 -8.276393264532089233e-02 1.775528192520141602e-01 -1.143473163247108459e-01 -9.664411097764968872e-02 1.908112764358520508e-01 -1.748664230108261108e-01 1.877463012933731079e-01 1.967971175909042358e-01 1.723570376634597778e-02 -1.192042455077171326e-01 1.506373435258865356e-01 -2.575513906776905060e-02 8.868730813264846802e-02 -4.315735995769500732e-01 -1.250832080841064453e-01 4.593614637851715088e-01 3.077606558799743652e-01 -1.027087494730949402e-01 1.501391362398862839e-02 8.782932907342910767e-02 -8.924399316310882568e-02 2.073652148246765137e-01 5.942167714238166809e-02 -1.910632997751235962e-01 4.525585100054740906e-02 8.511997759342193604e-02 2.464878410100936890e-01
-1.006094589829444885e-01 -2.601178288459777832e-01 3.525592386722564697e-03 7.839396595954895020e-02 -4.207045212388038635e-02 1.616855710744857788e-02 6.328890472650527954e-02 -2.743171751499176025e-01 1.314536333084106445e-01 1.021732613444328308e-01 -8.940269798040390015e-02 4.553683102130889893e-02 1.202803552150726318e-01 -2.614729404449462891e-01 1.246184706687927246e-01 -2.434622645378112793e-01 -1.186527758836746216e-01 2.440840452909469604e-01 -2.658930122852325439e-01 -1.571065187454223633e-01 3.749191462993621826e-01 1.915181279182434082e-01 -6.670500338077545166e-02 2.892447821795940399e-02 -4.068547785282135010e-01 1.805299818515777588e-01 -2.608366496860980988e-02 -8.967515826225280762e-02 -1.259404271841049194e-01 2.180058509111404419e-01 4.383438825607299805e-02 1.250077933073043823e-01
3.144826507195830345e-03 4.701208323240280151e-02 1.063894852995872498e-01 3.745362907648086548e-02 -2.009435445070266724e-01 -5.773418396711349487e-02 1.214980334043502808e-01 1.906731724739074707e-01 2.499575167894363403e-01 1.856890469789505005e-01 -4.635589197278022766e-02 -6.833420693874359131e-02 1.788713783025741577e-01 -2.162733674049377441e-01 6.385430227965116501e-03 3.184410631656646729e-01 -1.653707921504974365e-01 5.087950825691223145e-01 -2.118521630764007568e-01 -1.305986195802688599e-01 2.173409014940261841e-01 -6.236562132835388184e-02 3.822124749422073364e-02 3.469124063849449158e-02 1.184277683496475220e-01 -9.055563807487487793e-02 2.345091402530670166e-01 -9.715715050697326660e-02 -2.255863845348358154e-01 1.722910851240158081e-01 -1.875209659337997437e-01 -4.349070787429809570e-02
-5.233900249004364014e-02 2.253012210130691528e-01 2.254144698381423950e-01 -9.331381320953369141e-02 8.933828771114349365e-02 1.204811185598373413e-01 1.373526453971862793e-02 -2.234447896480560303e-01 4.691628739237785339e-02 3.025297820568084717e-02 -1.257279217243194580e-01 -5.084267258644104004e-02 1.352588534355163574e-01 7.936765253543853760e-02 2.586697787046432495e-02 2.074357569217681885e-01 2.461099028587341309e-01 -1.536641418933868408e-01 -4.445042908191680908e-01 -3.232541978359222412e-01 1.929387450218200684e-01 2.478364408016204834e-01 -6.610967218875885010e-02 -3.297192510217428207e-03 -9.211893379688262939e-02 -1.340726763010025024e-01 2.497997432947158813e-01 -1.168082281947135925e-01 -1.927531808614730835e-01 1.529840528964996338e-01 2.853072434663772583e-02 2.672052979469299316e-01
-1.706203371286392212e-01 1.539229303598403931e-01 1.707237064838409424e-01 9.782180935144424438e-02 -3.480649087578058243e-03 -2.202621102333068848e-02 9.990865737199783325e-02 -1.197229027748107910e-01 1.177545934915542603e-01 2.209686934947967529e-01 -3.516386151313781738e-01 7.110729068517684937e-02 1.826774775981903076e-01 -2.675616368651390076e-02 -7.752194534987211227e-03 2.351393699645996094e-01 3.761318698525428772e-02 2.501085996627807617e-01 -2.658576369285583496e-01 -4.172948598861694336e-01 4.493763446807861328e-01 1.688542664051055908e-01 -8.977660536766052246e-02 -4.054030776023864746e-02 3.019108809530735016e-02 -4.243165627121925354e-02 9.176985919475555420e-02 -1.233193650841712952e-01 -4.808129742741584778e-02 -1.871955767273902893e-02 7.937686145305633545e-02 1.363396048545837402e-01
-1.195495203137397766e-01 -3.744982555508613586e-02 -6.325875967741012573e-02 -9.361042827367782593e-02 1.187875773757696152e-02 -2.395167946815490723e-02 1.290454864501953125e-01 -4.203086346387863159e-02 1.784550696611404419e-01 8.360341936349868774e-02 -4.163709282875061035e-02 2.524597644805908203e-01 -7.888922095298767090e-02 -1.169537678360939026e-01 1.288672387599945068e-01 2.279854565858840942e-01 -1.531926840543746948e-01 9.949675947427749634e-02 -1.801319569349288940e-01 -2.500613965094089508e-02 1.118551418185234070e-01 1.092577725648880005e-01 -2.396584898233413696e-01 2.247313559055328369e-01 -2.549976408481597900e-01 1.307204365730285645e-01 2.691844105720520020e-01 2.346228361129760742e-01 -4.278305470943450928e-01 3.186327517032623291e-01 -2.411028444766998291e-01 9.203194081783294678e-02
-2.178311049938201904e-01 -1.282878220081329346e-01 1.173334848135709763e-02 -7.040911912918090820e-02 -2.273240312933921814e-02 5.178333446383476257e-02 1.531897783279418945e-01 1.405838876962661743e-01 6.338305026292800903e-02 5.031865835189819336e-01 3.760835528373718262e-02 -2.665998637676239014e-01 -6.782178580760955811e-02 -7.735434174537658691e-02 1.092887520790100098e-01 1.061956956982612610e-01 -1.504250615835189819e-01 1.432359069585800171e-01 -4.307790696620941162e-01 -1.655346602201461792e-01 2.726172804832458496e-01 -7.993811368942260742e-02 -1.698977947235107422e-01 -1.379095017910003662e-01 2.503246068954467773e-01 -2.782179415225982666e-02 7.751625031232833862e-02 1.157456785440444946e-01 -2.066613882780075073e-01 3.742374107241630554e-02 -2.876352332532405853e-02 9.256482124328613281e-02
-3.501110970973968506e-01 8.556487411260604858e-02 1.250319182872772217e-01 4.448390379548072815e-02 4.780684038996696472e-02 -1.623998433351516724e-01 -2.030231431126594543e-02 -1.788594573736190796e-02 -7.125074416399002075e-02 2.756235897541046143e-01 -3.937749937176704407e-02 -1.317913681268692017e-01 2.279415912926197052e-02 1.006163954734802246e-01 1.825636019930243492e-03 -2.970722317695617676e-02 8.165777474641799927e-02 4.422076344490051270e-01 -3.961397334933280945e-02 -2.487184256315231323e-01 3.574936389923095703e-01 9.564264118671417236e-02 -9.974446892738342285e-02 -1.828772127628326416e-01 -1.737420409917831421e-01 -4.961133748292922974e-02 1.474357694387435913e-01 5.027307663112878799e-03 -3.484551608562469482e-01 1.177961975336074829e-01 -2.827012538909912109e-02 2.740621268749237061e-01
-1.089870780706405640e-01 8.850504457950592041e-02 -1.508276164531707764e-01 -1.409176457673311234e-02 -1.932574994862079620e-02 2.439934164285659790e-01 6.544422358274459839e-02 9.087418764829635620e-02 3.052272498607635498e-01 2.504107356071472168e-01 -3.227314352989196777e-02 -2.205311954021453857e-01 1.875532092526555061e-03 -2.424745112657546997e-01 -2.501199543476104736e-01 9.093938022851943970e-02 8.010947704315185547e-02 1.184348538517951965e-01 -3.503224849700927734e-01 -1.599934697151184082e-01 3.702491819858551025e-01 4.690819606184959412e-02 1.817058771848678589e-01 -1.383576244115829468e-01 1.462857704609632492e-02 4.988997429609298706e-02 -1.657664179801940918e-01 -1.102053746581077576e-01 -2.818830311298370361e-01 2.596685588359832764e-01 1.360428985208272934e-02 -1.054144091904163361e-02
-2.465524077415466309e-01 -1.912490874528884888e-01 -1.151649951934814453e-01 2.383004277944564819e-01 1.069366335868835449e-01 1.690879650413990021e-02 -2.973095281049609184e-03 -5.539018660783767700e-02 2.255173027515411377e-01 1.193149611353874207e-01 -9.324150532484054565e-02 2.453608810901641846e-01 1.223259791731834412e-01 -2.239548265933990479e-01 -1.777849346399307251e-02 6.877834349870681763e-02 -4.038597047328948975e-01 1.277512609958648682e-01 -2.853342592716217041e-01 -1.031715422868728638e-01 3.295873105525970459e-01 2.110869586467742920e-01 -7.481132447719573975e-02 2.769783698022365570e-02 -2.938316762447357178e-01 9.166064113378524780e-02 1.183630228042602539e-01 -2.309635467827320099e-02 -1.364182978868484497e-01 2.278317958116531372e-01 6.012769881635904312e-05 -5.291167646646499634e-02
-7.165748160332441330e-03 -2.268565297126770020e-01 1.146369129419326782e-01 -2.663011252880096436e-01 1.408130824565887451e-01 -1.163373701274394989e-02 1.849856078624725342e-01 -1.710716784000396729e-01 1.919362694025039673e-01 5.450548976659774780e-02 1.454489976167678833e-01 2.507211863994598389e-01 1.661446094512939453e-01 -8.748716115951538086e-02 2.462516129016876221e-01 -2.981480360031127930e-01 -1.396184712648391724e-01 -4.427450522780418396e-02 -2.055488228797912598e-01 -1.179115995764732361e-01 2.967171072959899902e-01 1.406897008419036865e-01 -5.042725801467895508e-02 9.571189992129802704e-03 -1.047904193401336670e-01 -1.176276616752147675e-02 3.985337316989898682e-01 -6.978122889995574951e-02 -1.966553628444671631e-01 2.598924934864044189e-01 -5.685083195567131042e-02 4.166864324361085892e-03
-1.944835484027862549e-01 -8.190491795539855957e-02 -1.765502430498600006e-02 9.877499192953109741e-03 -1.588264666497707367e-02 8.708198368549346924e-02 -6.512080878019332886e-02 2.991347610950469971e-01 1.159758493304252625e-01 1.544753462076187134e-01 -1.552085876464843750e-01 -1.720107793807983398e-01 -1.241854578256607056e-02 -5.640924349427223206e-02 2.240031361579895020e-01 -1.454414129257202148e-01 -5.251184920780360699e-04 1.911092102527618408e-01 -2.638004720211029053e-01 3.528365120291709900e-02 2.929444015026092529e-01 -7.998762279748916626e-02 -9.001826494932174683e-02 -2.494762688875198364e-01 -4.218970239162445068e-02 -3.663976490497589111e-01 2.623171210289001465e-01 2.206717282533645630e-01 -3.582929670810699463e-01 1.793123036623001099e-01 -5.991141498088836670e-02 -1.669487729668617249e-02
-8.792483806610107422e-02 -1.289859041571617126e-02 1.708088368177413940e-01 -1.090257614850997925e-01 1.975532025098800659e-01 3.352670073509216309e-01 1.513760983943939209e-01 9.316347539424896240e-02 1.123474463820457458e-01 1.172937750816345215e-01 -2.160242497920989990e-01 -9.232022613286972046e-02 -1.196659430861473083e-01 -2.764475941658020020e-01 1.061015874147415161e-01 -5.209177359938621521e-02 1.789632290601730347e-01 1.673961728811264038e-01 -1.602025330066680908e-01 -3.358374834060668945e-01 1.394385546445846558e-01 -3.032127395272254944e-02 6.527274847030639648e-03 -2.166281789541244507e-01 -2.193978130817413330e-01 -1.310412883758544922e-01 2.091072052717208862e-01 1.971394941210746765e-02 -2.802527844905853271e-01 -8.554643392562866211e-02 -3.463532328605651855e-01 2.560552395880222321e-02
-7.569622248411178589e-02 -2.929666340351104736e-01 -3.728339821100234985e-02 -4.028173908591270447e-02 5.917431116104125977e-01 1.446344517171382904e-02 1.534295529127120972e-01 -1.674141240073367953e-04 2.723966836929321289e-01 2.668423578143119812e-02 -6.799776852130889893e-02 -1.336843818426132202e-01 8.308851160109043121e-03 -1.540448069572448730e-01 2.893056869506835938e-01 -1.505833268165588379e-01 -1.059510484337806702e-01 3.812908232212066650e-01 -6.507398933172225952e-02 -6.186411529779434204e-02 4.301213473081588745e-02 2.167657613754272461e-01 -1.856139600276947021e-01 -8.029849827289581299e-02 -1.026922911405563354e-01 5.815123021602630615e-02 8.711893111467361450e-02 2.415783517062664032e-02 2.245550230145454407e-02 1.619661748409271240e-01 5.676516797393560410e-03 -2.571283839643001556e-02
-1.905032545328140259e-01 -2.297275811433792114e-01 -1.679761409759521484e-01 1.743199527263641357e-01 1.136835198849439621e-03 7.527876645326614380e-02 1.736974567174911499e-01 -1.788838058710098267e-01 1.379849612712860107e-01 8.209415525197982788e-02 -2.612440586090087891e-01 2.105865478515625000e-01 7.393102347850799561e-02 -1.756544262170791626e-01 1.418698728084564209e-01 4.351698234677314758e-02 -3.011361360549926758e-01 1.685373336076736450e-01 -2.564613819122314453e-01 -1.331460624933242798e-01 1.901711970567703247e-01 2.370948642492294312e-01 -4.071630164980888367e-02 3.222304582595825195e-02 -2.873392999172210693e-01 1.627324223518371582e-01 1.579722166061401367e-01 4.489520564675331116e-02 -2.512601613998413086e-01 2.842807471752166748e-01 2.745579183101654053e-02 9.693120419979095459e-02
-6.822932511568069458e-02 2.183394879102706909e-01 2.910680472850799561e-01 -2.856285870075225830e-02 1.126491427421569824e-01 -1.502468436956405640e-01 1.863505840301513672e-01 -3.063057176768779755e-02 2.569368779659271240e-01 -2.076500356197357178e-01 9.682491421699523926e-02 -1.876694709062576294e-02 5.756588280200958252e-02 2.016902156174182892e-02 -1.021821275353431702e-01 1.001128405332565308e-01 1.063490882515907288e-01 4.619096815586090088e-01 -1.733551621437072754e-01 -2.013802677392959595e-01 2.228565216064453125e-01 2.077507413923740387e-02 -1.311609148979187012e-01 -1.131087467074394226e-01 -3.659772686660289764e-03 1.026638150215148926e-01 3.000593185424804688e-01 -1.394394338130950928e-01 -3.423288464546203613e-01 1.065950244665145874e-01 2.094376645982265472e-02 -1.541696041822433472e-01
-2.644657194614410400e-01 -2.837591804563999176e-02 -1.232784092426300049e-01 1.018598228693008423e-01 -3.348328918218612671e-02 2.313158512115478516e-01 9.405174851417541504e-02 -1.465675234794616699e-01 9.547086805105209351e-02 1.523777842521667480e-01 5.518394336104393005e-02 -1.940032690763473511e-01 -7.892059534788131714e-02 -8.204762637615203857e-02 9.757236391305923462e-02 -3.581430763006210327e-02 4.204425960779190063e-03 4.172407686710357666e-01 -3.180267810821533203e-01 -1.043255105614662170e-01 3.610046207904815674e-01 2.894887626171112061e-01 -9.667969495058059692e-02 2.980063203722238541e-03 -9.008789062500000000e-02 -1.195837184786796570e-01 -3.380978479981422424e-02 -2.470632642507553101e-01 -2.097278833389282227e-02 -5.888347327709197998e-02 -2.312622219324111938e-01 2.652150690555572510e-01
-3.628428578376770020e-01 2.307688146829605103e-01 9.371498227119445801e-02 3.345153108239173889e-02 8.240898698568344116e-02 -9.209341555833816528e-02 9.237588942050933838e-02 -1.427496522665023804e-01 7.215261459350585938e-02 1.881496161222457886e-01 -1.779416203498840332e-01 2.865036725997924805e-01 8.260265737771987915e-02 -7.476877421140670776e-02 -7.752957940101623535e-02 1.122720986604690552e-01 2.055562287569046021e-01 3.119311034679412842e-01 -2.502359449863433838e-01 -2.857554554939270020e-01 2.915887236595153809e-01 1.626828163862228394e-01 -1.553065776824951172e-01 4.341666121035814285e-03 4.269991070032119751e-02 -1.146963462233543396e-01 1.389007270336151123e-01 9.205836057662963867e-02 -2.187901884317398071e-01 1.402258574962615967e-01 2.139999419450759888e-01 -9.505891241133213043e-03
3.673361614346504211e-02 2.390164136886596680e-01 8.674865216016769409e-02 1.302955597639083862e-01 3.146315515041351318e-01 6.219634320586919785e-03 -3.676254674792289734e-02 2.637208998203277588e-01 9.952557832002639771e-02 2.391385845839977264e-02 3.683934360742568970e-02 -4.676408693194389343e-02 -1.238998919725418091e-01 -2.694672644138336182e-01 3.941344842314720154e-02 -9.588028490543365479e-02 1.119431182742118835e-01 2.162922173738479614e-01 -4.224685728549957275e-01 7.086140662431716919e-02 4.190951883792877197e-01 7.092905044555664062e-02 7.530611753463745117e-02 -2.495997101068496704e-01 -3.483546152710914612e-02 3.527106344699859619e-02 1.527375280857086182e-01 2.002988308668136597e-01 -1.424539089202880859e-01 2.067374140024185181e-01 -1.129895150661468506e-01 -3.453661501407623291e-02
-2.007830888032913208e-02 2.688703536987304688e-01 1.359731107950210571e-01 2.016354054212570190e-01 6.386408954858779907e-02 -5.173064023256301880e-02 2.944202423095703125e-01 -1.142376363277435303e-01 -1.573227941989898682e-01 1.569543848745524883e-03 -9.293071925640106201e-02 6.847661733627319336e-02 2.241495400667190552e-01 -3.593052551150321960e-02 1.712229102849960327e-02 -3.077125921845436096e-02 7.672435790300369263e-02 4.083150029182434082e-01 -2.165464609861373901e-01 -1.464376300573348999e-01 2.797815203666687012e-01 2.926792949438095093e-02 -1.170062869787216187e-01 -1.448291242122650146e-01 -3.028779849410057068e-02 -3.226006031036376953e-01 1.709900349378585815e-01 3.233965113759040833e-02 4.497870057821273804e-02 4.100526869297027588e-01 5.458803474903106689e-02 8.750683814287185669e-02
-3.942793905735015869e-01 -6.456580013036727905e-03 -1.109652966260910034e-01 -2.633824013173580170e-02 1.789459586143493652e-01 1.291260272264480591e-01 3.135409206151962280e-02 -2.679765224456787109e-01 4.225657787173986435e-03 -1.223600581288337708e-01 -5.455333366990089417e-02 6.100013479590415955e-02 5.976715311408042908e-02 -7.065146416425704956e-02 1.626155823469161987e-01 1.064267009496688843e-01 1.858433522284030914e-02 2.055634558200836182e-01 8.715649694204330444e-02 -2.474255710840225220e-01 3.994828164577484131e-01 7.701864093542098999e-02 2.986347377300262451e-01 -2.758860774338245392e-02 -1.266985684633255005e-01 -6.604019552469253540e-02 2.865005135536193848e-01 3.926377370953559875e-02 -2.248967587947845459e-01 2.196960300207138062e-01 -7.194111496210098267e-02 2.589326500892639160e-01
-5.697892606258392334e-02 2.382516711950302124e-01 3.498201966285705566e-01 -3.925266861915588379e-02 -1.759097874164581299e-01 -8.487614244222640991e-02 6.153893470764160156e-02 -2.100063860416412354e-01 1.942694038152694702e-01 1.537823826074600220e-01 8.166206628084182739e-02 -1.442437469959259033e-01 2.537200152873992920e-01 -1.269776523113250732e-01 7.835911214351654053e-02 1.441866755485534668e-01 3.118956461548805237e-02 2.179331481456756592e-01 -3.878764510154724121e-01 -1.214793846011161804e-01 2.743088304996490479e-01 2.414678633213043213e-01 -1.925044804811477661e-01 -6.568866223096847534e-02 -9.768796712160110474e-02 -3.363889828324317932e-02 -2.447990328073501587e-02 -4.707876592874526978e-03 -3.253947198390960693e-01 7.614384591579437256e-02 1.040980741381645203e-01 1.064658388495445251e-01
-8.102624118328094482e-02 -3.541103564202785492e-03 1.133393123745918274e-01 2.238528244197368622e-02 1.566060930490493774e-01 1.625279635190963745e-01 -1.394409835338592529e-01 6.926676630973815918e-02 1.810704320669174194e-01 9.856860339641571045e-02 7.194084674119949341e-02 9.891594946384429932e-02 -1.883379369974136353e-02 -1.578623950481414795e-01 1.563421264290809631e-02 -1.563574373722076416e-01 1.399792823940515518e-02 9.096066653728485107e-02 -6.600055098533630371e-01 -1.490138620138168335e-01 1.631092876195907593e-01 -3.485124185681343079e-02 -1.758428364992141724e-01 -9.907243400812149048e-02 -7.992276549339294434e-02 2.065726369619369507e-01 2.399967908859252930e-01 7.064752280712127686e-02 -1.883382499217987061e-01 1.246686279773712158e-01 -2.359848916530609131e-01 -2.104142159223556519e-01
-1.955929696559906006e-01 -3.477923274040222168e-01 -1.828607022762298584e-01 1.320544928312301636e-01 7.519120723009109497e-02 -3.826524689793586731e-02 1.547693312168121338e-01 -8.502523601055145264e-02 2.629934847354888916e-01 3.464423865079879761e-02 -2.055359482765197754e-01 2.176803350448608398e-01 8.468988537788391113e-02 -2.923518121242523193e-01 1.136096045374870300e-01 1.064536496996879578e-01 -2.040797919034957886e-01 2.767557799816131592e-01 -2.614959180355072021e-01 -3.838090598583221436e-02 3.100140094757080078e-01 8.295062929391860962e-02 -7.534619420766830444e-02 1.166807636618614197e-01 -2.025299370288848877e-01 1.294377893209457397e-01 1.380397826433181763e-01 -4.218383878469467163e-02 -1.706514358520507812e-01 2.008598297834396362e-01 1.250991821289062500e-01 2.509825676679611206e-02
-1.000438630580902100e-01 1.810994148254394531e-01 8.819590322673320770e-03 8.207352459430694580e-02 1.421119123697280884e-01 2.645133137702941895e-01 2.827929146587848663e-02 2.676383592188358307e-02 3.318155184388160706e-02 5.796396732330322266e-02 1.309761703014373779e-01 9.699472784996032715e-02 9.305573999881744385e-02 -1.580804139375686646e-01 -8.105961978435516357e-02 -1.646424382925033569e-01 -1.458208113908767700e-01 3.808026388287544250e-02 -6.537708640098571777e-01 -7.133215665817260742e-02 1.729416996240615845e-01 4.005597904324531555e-02 -1.913212388753890991e-01 2.401813492178916931e-02 5.895741656422615051e-02 1.288213580846786499e-01 9.513442963361740112e-02 4.647109284996986389e-02 -2.633792757987976074e-01 1.309758722782135010e-01 -3.428955674171447754e-01 -3.251053020358085632e-02
-1.301767528057098389e-01 2.290956303477287292e-02 1.573586612939834595e-01 8.755347132682800293e-02 2.560328841209411621e-01 -8.393667638301849365e-02 -2.384372428059577942e-02 1.796212941408157349e-01 3.660599887371063232e-02 2.299482673406600952e-01 -2.186387330293655396e-01 -3.368841111660003662e-01 1.121295243501663208e-01 -3.457268476486206055e-01 -7.316457480192184448e-02 4.731738194823265076e-02 1.168886646628379822e-01 1.953165233135223389e-01 -3.704705238342285156e-01 -5.666014924645423889e-02 2.767174839973449707e-01 1.519136577844619751e-01 3.878485411405563354e-02 -2.105135470628738403e-01 -1.402045041322708130e-01 -2.057938277721405029e-01 2.865683436393737793e-01 -5.520451068878173828e-02 -4.701266437768936157e-02 -1.421486306935548782e-02 3.927689418196678162e-02 -2.441452443599700928e-02
-1.949789524078369141e-01 1.557802855968475342e-01 6.309605389833450317e-02 3.101864829659461975e-02 1.678457111120223999e-01 2.792651057243347168e-01 2.557876706123352051e-01 -4.302784800529479980e-02 1.400198191404342651e-01 1.333931535482406616e-01 -1.533755213022232056e-01 -1.362251490354537964e-01 1.907480210065841675e-01 8.807083219289779663e-02 -2.135944664478302002e-01 9.915697388350963593e-03 1.217959225177764893e-01 1.276240646839141846e-01 -3.523492515087127686e-01 -2.281253039836883545e-01 3.604792952537536621e-01 1.487304419279098511e-01 1.144201382994651794e-01 -1.195042207837104797e-01 -1.222036406397819519e-01 7.753600180149078369e-02 2.649181783199310303e-01 -5.864999070763587952e-02 1.994806677103042603e-01 -1.388461440801620483e-01 1.438162773847579956e-01 1.700471192598342896e-01
-1.290431320667266846e-01 2.492362707853317261e-01 -1.667427569627761841e-01 -1.126468330621719360e-01 1.043970137834548950e-01 -2.254904247820377350e-03 -1.535767018795013428e-01 1.028252765536308289e-01 -3.724823892116546631e-02 1.365999225527048111e-02 -1.341685354709625244e-01 5.925319716334342957e-02 2.765264213085174561e-01 1.639935933053493500e-02 -2.113231271505355835e-02 -8.510143309831619263e-02 -4.356994107365608215e-02 1.051932573318481445e-01 -2.844355106353759766e-01 -1.620019972324371338e-01 4.621702134609222412e-01 2.106569558382034302e-01 -3.643340766429901123e-01 4.449879378080368042e-02 5.602568015456199646e-02 -2.325341999530792236e-01 1.432538777589797974e-01 -1.652656309306621552e-02 -2.694491147994995117e-01 7.433515042066574097e-02 2.068654149770736694e-01 1.281656175851821899e-01
1.882309615612030029e-01 5.052686110138893127e-02 1.520440578460693359e-01 2.885909564793109894e-02 2.140605896711349487e-01 -5.886776000261306763e-02 1.044071316719055176e-01 -2.587822675704956055e-01 3.236110508441925049e-02 1.831316649913787842e-01 -2.241100221872329712e-01 -2.283437848091125488e-01 -5.492128804326057434e-02 -1.487033367156982422e-01 2.921147942543029785e-01 -6.567244231700897217e-02 2.929138205945491791e-02 1.310925930738449097e-01 -2.221806049346923828e-01 -2.140679508447647095e-01 9.889449179172515869e-02 2.083005756139755249e-01 -3.057277798652648926e-01 -2.846299111843109131e-01 4.659467935562133789e-02 1.593772619962692261e-01 1.894333660602569580e-01 -4.402500018477439880e-02 2.182259261608123779e-01 1.987900584936141968e-01 -2.474855333566665649e-01 -6.720209866762161255e-02
-3.120930194854736328e-01 -2.157801836729049683e-01 -1.262907534837722778e-01 1.997245550155639648e-01 -3.088110685348510742e-02 5.212220177054405212e-02 2.950171232223510742e-01 -1.590896397829055786e-01 1.394724100828170776e-01 7.374835759401321411e-02 -1.309868395328521729e-01 2.260331064462661743e-01 1.594312340021133423e-01 -1.354323178529739380e-01 1.311478167772293091e-01 -8.222703821957111359e-03 -3.051798045635223389e-01 7.142955809831619263e-02 -2.855091392993927002e-01 -1.593210697174072266e-01 2.594310641288757324e-01 1.484861224889755249e-01 -4.508102685213088989e-02 -9.405647288076579571e-04 -2.469077259302139282e-01 1.278151422739028931e-01 2.822974026203155518e-01 1.959911733865737915e-02 -8.505837619304656982e-02 2.433782666921615601e-01 8.627407252788543701e-02 -4.697447270154953003e-02
-5.000437423586845398e-02 -1.624713419005274773e-03 1.756961941719055176e-01 -1.020785719156265259e-01 2.660364806652069092e-01 1.045184955000877380e-01 2.131013721227645874e-01 -7.009303569793701172e-02 -5.372636020183563232e-02 2.043541967868804932e-01 -2.186090350151062012e-01 3.118428774178028107e-02 4.779413342475891113e-02 -4.066680371761322021e-02 -2.254497706890106201e-01 8.432652056217193604e-02 -6.707018613815307617e-02 2.277013808488845825e-01 -1.941113620996475220e-01 -3.255428075790405273e-01 3.512236177921295166e-01 1.158742755651473999e-01 -2.004415243864059448e-01 4.200327023863792419e-02 1.191914975643157959e-01 -6.975343078374862671e-02 1.990886926651000977e-01 6.590594537556171417e-03 -1.073077768087387085e-01 1.374838352203369141e-01 3.386071026325225830e-01 2.938432991504669189e-01
-2.893458902835845947e-01 -2.553908824920654297e-01 -1.276181042194366455e-01 2.110118120908737183e-01 -7.880690507590770721e-03 -3.730347380042076111e-03 2.120500504970550537e-01 -2.013239711523056030e-01 1.188390329480171204e-01 1.037697345018386841e-01 -1.879568845033645630e-01 2.647761106491088867e-01 8.051268011331558228e-02 -2.655991613864898682e-01 1.246982291340827942e-01 1.078084707260131836e-01 -2.304421663284301758e-01 2.459548413753509521e-02 -3.040629625320434570e-01 -1.539657860994338989e-01 2.751851975917816162e-01 1.965845823287963867e-01 -4.321458935737609863e-02 -1.279082447290420532e-01 -2.167121171951293945e-01 1.790743172168731689e-01 2.133432328701019287e-01 5.981137603521347046e-02 -1.549122184514999390e-01 1.189136356115341187e-01 3.725598007440567017e-02 -5.230650305747985840e-03
-3.126831650733947754e-01 2.416680008172988892e-02 5.080660805106163025e-03 6.642320007085800171e-02 5.393854901194572449e-02 1.955985724925994873e-01 2.255767136812210083e-01 -1.845404207706451416e-01 1.265078037977218628e-01 -1.431297808885574341e-01 -8.240527659654617310e-02 -3.089683055877685547e-01 -2.033318877220153809e-01 2.162080258131027222e-02 -1.778805702924728394e-01 5.571075528860092163e-02 -3.024367094039916992e-01 9.466744959354400635e-02 -3.365803658962249756e-01 -2.327950000762939453e-01 7.401744276285171509e-02 1.928794682025909424e-01 5.012797191739082336e-02 -1.646994203329086304e-01 3.544741123914718628e-02 -2.509374171495437622e-02 -3.100334480404853821e-02 2.532342672348022461e-01 -9.278138726949691772e-02 3.423761427402496338e-01 1.253452301025390625e-01 -8.399191498756408691e-02
-2.190939635038375854e-01 2.292815893888473511e-01 8.015505224466323853e-02 1.853158473968505859e-01 6.682834029197692871e-02 3.622552752494812012e-01 -1.598157547414302826e-02 9.386972337961196899e-02 3.382075428962707520e-01 1.330394744873046875e-01 -1.705797761678695679e-01 -1.719767749309539795e-01 9.072495251893997192e-02 -1.975194364786148071e-01 -7.638367265462875366e-02 5.047340877354145050e-03 -2.748595736920833588e-02 -5.317949876189231873e-02 -4.905833005905151367e-01 -1.332398951053619385e-01 2.481274455785751343e-01 -2.527970075607299805e-02 2.319290861487388611e-02 -2.117038518190383911e-02 2.663872763514518738e-02 -1.602101475000381470e-01 1.132855862379074097e-01 -6.008857861161231995e-02 -2.000874280929565430e-01 1.614674031734466553e-01 3.011282160878181458e-02 1.870873123407363892e-01
-1.989341080188751221e-01 2.795597910881042480e-01 1.230546459555625916e-01 3.143571913242340088e-01 -5.563582852482795715e-02 4.939668253064155579e-02 3.004395663738250732e-01 -1.557622700929641724e-01 -1.763082481920719147e-02 2.108988761901855469e-01 -1.570469439029693604e-01 4.014248773455619812e-02 1.782019585371017456e-01 -1.180106867104768753e-02 2.355770021677017212e-01 -3.706476092338562012e-02 -1.413632482290267944e-01 1.420823633670806885e-01 -2.485255300998687744e-01 -4.429294168949127197e-01 1.419197320938110352e-01 6.290838122367858887e-02 -1.105498969554901123e-01 -3.337865322828292847e-02 -3.830670192837715149e-02 -2.576994001865386963e-01 4.117763414978981018e-02 2.023376226425170898e-01 1.706799725070595741e-03 1.900260895490646362e-01 7.656381279230117798e-02 1.933517679572105408e-02
-2.705836296081542969e-01 -3.722443059086799622e-02 4.054299741983413696e-02 2.690026462078094482e-01 -5.484445020556449890e-02 1.329558789730072021e-01 2.739384770393371582e-02 -1.290787607431411743e-01 -8.488462120294570923e-02 1.764404177665710449e-01 -1.970967836678028107e-02 5.490068718791007996e-02 6.968169659376144409e-02 1.053649559617042542e-02 1.070422753691673279e-01 2.226390987634658813e-01 1.660640835762023926e-01 1.446187943220138550e-01 -1.290463209152221680e-01 -3.532831370830535889e-01 3.695405125617980957e-01 6.290861405432224274e-03 -1.516156792640686035e-01 -2.636760473251342773e-01 -2.329045832157135010e-01 -3.033618032932281494e-01 1.347821950912475586e-01 3.039047420024871826e-01 1.297924015671014786e-02 4.502646159380674362e-03 -9.225445240736007690e-02 -1.449167728424072266e-01
2.839584369212388992e-03 -3.622712194919586182e-01 -6.980950385332107544e-02 2.726333402097225189e-02 -2.258822321891784668e-01 9.912752360105514526e-02 -4.159422218799591064e-02 -2.541066408157348633e-01 1.229860484600067139e-01 1.877027601003646851e-01 -4.907073453068733215e-02 9.157600998878479004e-02 1.294780224561691284e-01 -2.262976914644241333e-01 1.469397991895675659e-01 -5.257735028862953186e-02 -6.061254814267158508e-02 2.595110535621643066e-01 -1.967696249485015869e-01 -5.447922274470329285e-02 3.946911096572875977e-01 1.210319995880126953e-01 -9.793198108673095703e-02 -4.317943379282951355e-02 -1.039149910211563110e-01 -5.522494204342365265e-03 7.939582318067550659e-02 -9.085873514413833618e-02 -9.277243912220001221e-02 4.043833315372467041e-01 -2.155994772911071777e-01 2.095424234867095947e-01
-1.364684104919433594e-02 7.333725225180387497e-03 -1.390341669321060181e-01 -2.657361626625061035e-01 -1.540805250406265259e-01 1.841328591108322144e-01 -7.709679007530212402e-02 3.581537306308746338e-01 -4.187608510255813599e-02 3.157884776592254639e-01 -1.129688546061515808e-01 1.126965060830116272e-01 1.374897211790084839e-01 -3.515587002038955688e-02 -1.210007630288600922e-02 1.428085416555404663e-01 -1.546412589959800243e-03 2.175140231847763062e-01 -3.683422505855560303e-01 -2.960396409034729004e-01 3.652004301548004150e-01 9.091379493474960327e-02 -4.251405224204063416e-02 -1.515163630247116089e-01 9.004199504852294922e-02 -1.658609360456466675e-01 2.558927051723003387e-02 -3.910102881491184235e-03 -2.475724369287490845e-02 1.630616784095764160e-01 -1.834271401166915894e-01 -1.271406263113021851e-01
-2.320031672716140747e-01 -1.302675753831863403e-01 6.601068377494812012e-02 1.508659571409225464e-01 1.380195021629333496e-01 -1.247182190418243408e-01 1.107764989137649536e-01 1.477213669568300247e-02 -1.172152068465948105e-02 1.019795387983322144e-01 -2.179725915193557739e-01 -3.897513449192047119e-01 2.342675030231475830e-01 -7.067488878965377808e-02 -8.212589472532272339e-02 1.426296085119247437e-01 1.565932668745517731e-02 1.630711555480957031e-01 -4.152768850326538086e-01 -5.021635070443153381e-02 5.842859297990798950e-02 2.675115466117858887e-01 -1.294494867324829102e-01 -8.825281634926795959e-03 -1.121834851801395416e-02 -2.781302630901336670e-01 3.558369576930999756e-01 -2.396400272846221924e-02 -2.427653074264526367e-01 -1.912668533623218536e-02 -2.155598625540733337e-02 -2.553779399022459984e-03
2.523036487400531769e-02 -2.146578431129455566e-01 -6.380695849657058716e-02 -8.377592265605926514e-02 -7.959695160388946533e-02 6.398656219244003296e-02 2.254458665847778320e-01 -1.518809199333190918e-01 3.018569350242614746e-01 -2.759364992380142212e-02 -7.877467200160026550e-03 4.012153297662734985e-02 1.016019284725189209e-01 -8.086492121219635010e-02 1.272297948598861694e-01 -1.889551728963851929e-01 -3.144171237945556641e-01 2.142665237188339233e-01 -1.410494148731231689e-01 -4.091998934745788574e-02 4.146807491779327393e-01 2.385468631982803345e-01 -2.531560063362121582e-01 7.197216898202896118e-02 -1.001034155488014221e-01 1.214722767472267151e-01 9.472653269767761230e-02 1.489112973213195801e-01 1.102644875645637512e-01 2.968413531780242920e-01 7.169860601425170898e-02 2.641209661960601807e-01
2.906328625977039337e-02 1.107150912284851074e-01 -1.027998863719403744e-03 -1.199596002697944641e-02 1.495368331670761108e-01 1.759330481290817261e-01 -4.077215120196342468e-02 1.835609078407287598e-01 1.171646639704704285e-01 1.286978870630264282e-01 1.510253548622131348e-01 -1.232298091053962708e-01 -1.158906593918800354e-01 -1.327316015958786011e-01 -6.523782014846801758e-02 -2.908618450164794922e-01 -1.089280843734741211e-01 1.540482044219970703e-01 -5.546066761016845703e-01 -1.055785268545150757e-01 2.220713347196578979e-01 1.925327777862548828e-01 -1.303728073835372925e-01 -2.124543190002441406e-01 -8.139408379793167114e-02 1.855414360761642456e-01 8.929047733545303345e-02 2.021384239196777344e-01 -1.860445439815521240e-01 1.307788938283920288e-01 -2.558180093765258789e-01 -1.896425819722935557e-04
-3.327735364437103271e-01 2.506493330001831055e-01 1.428077369928359985e-01 -1.134968250989913940e-01 6.647895276546478271e-02 5.935198441147804260e-02 3.695881739258766174e-02 -2.059192806482315063e-01 4.659807309508323669e-02 5.711825564503669739e-02 -1.945729702711105347e-01 2.846921682357788086e-01 1.548515856266021729e-01 5.289305001497268677e-03 1.185575574636459351e-01 1.488604992628097534e-01 -4.920097440481185913e-02 2.043029367923736572e-01 -1.813310682773590088e-01 -3.366240262985229492e-01 4.173666238784790039e-01 -7.915837340988218784e-04 -8.425577729940414429e-02 -1.152442023158073425e-01 1.312341541051864624e-01 -1.658152043819427490e-01 9.103336185216903687e-02 1.324457824230194092e-01 -1.509958952665328979e-01 2.437913417816162109e-01 2.326491475105285645e-02 1.364976465702056885e-01
-8.599379658699035645e-02 9.775589406490325928e-02 -1.088436841964721680e-01 2.480506598949432373e-01 1.388723589479923248e-02 8.567221462726593018e-02 8.782529085874557495e-02 -2.790389657020568848e-01 2.901947684586048126e-02 2.976406514644622803e-01 -7.326467335224151611e-02 1.377249211072921753e-01 1.947875320911407471e-02 -2.673571929335594177e-02 -3.134448081254959106e-02 1.691455543041229248e-01 1.160789206624031067e-01 3.000199496746063232e-01 -1.188358664512634277e-01 -2.497844696044921875e-01 4.520017206668853760e-01 2.047889977693557739e-01 -2.307657897472381592e-02 -8.200410753488540649e-02 -9.800177067518234253e-02 4.470267146825790405e-02 2.221855521202087402e-01 -1.290817707777023315e-01 1.995903998613357544e-02 4.725398495793342590e-02 1.184644326567649841e-01 3.798829913139343262e-01
-3.423142731189727783e-01 -1.435822993516921997e-01 -1.337272077798843384e-01 2.252569608390331268e-02 -1.430638320744037628e-02 5.332335829734802246e-02 3.020832687616348267e-02 -1.147143542766571045e-01 2.895273864269256592e-01 1.710754074156284332e-02 -6.030326336622238159e-02 9.600351005792617798e-02 -6.308269500732421875e-02 -1.243045032024383545e-01 1.237915307283401489e-01 2.736371569335460663e-02 -2.198090404272079468e-01 8.830145001411437988e-02 -3.126644492149353027e-01 4.869744926691055298e-02 2.556278109550476074e-01 2.201207429170608521e-01 2.570223994553089142e-02 1.670228391885757446e-01 -2.444197386503219604e-01 1.416168063879013062e-01 2.150880247354507446e-01 6.156241893768310547e-02 -1.163865178823471069e-01 4.991141855716705322e-01 -3.982627764344215393e-02 -3.902611508965492249e-02
-1.143763661384582520e-01 1.083809509873390198e-01 1.589251309633255005e-01 1.486408263444900513e-01 5.422225967049598694e-02 -2.066819518804550171e-01 9.282238781452178955e-02 -1.365854963660240173e-02 -4.528237134218215942e-02 9.870031476020812988e-02 -2.256924360990524292e-01 -1.169183626770973206e-01 1.631414741277694702e-01 -2.153643779456615448e-02 -7.745434343814849854e-02 5.089870095252990723e-02 7.809569686651229858e-02 2.452139705419540405e-01 -2.852048575878143311e-01 -8.872907608747482300e-02 4.615650177001953125e-01 1.869423985481262207e-01 -4.652230441570281982e-02 -1.438196301460266113e-01 -1.991308182477951050e-01 -2.533201873302459717e-01 3.522211313247680664e-01 9.692846238613128662e-02 -2.730243504047393799e-01 -1.234509572386741638e-01 6.793447583913803101e-02 5.774132534861564636e-02
-1.897994726896286011e-01 2.561607360839843750e-01 -2.676216959953308105e-01 7.440598309040069580e-02 1.810226142406463623e-01 1.633790284395217896e-01 1.516946107149124146e-01 2.314046770334243774e-02 1.994880102574825287e-02 8.632133156061172485e-02 -3.123808801174163818e-01 -1.190073192119598389e-01 9.926676750183105469e-03 -8.039685338735580444e-02 1.258102618157863617e-02 2.054926007986068726e-02 -1.950432956218719482e-01 1.149749010801315308e-01 -4.324451982975006104e-01 1.641343906521797180e-02 5.524137616157531738e-02 9.160999953746795654e-02 -1.471155434846878052e-01 -3.656693994998931885e-01 -1.042234748601913452e-01 -2.307610064744949341e-01 1.962632387876510620e-01 -1.081927120685577393e-01 -1.058457940816879272e-01 1.233747899532318115e-01 -6.157627329230308533e-02 2.481131106615066528e-01
-1.039203479886054993e-01 7.794361561536788940e-02 1.172276660799980164e-01 -7.139834924601018429e-04 8.166051656007766724e-02 1.358620226383209229e-01 1.499810367822647095e-01 8.484806865453720093e-02 2.915570735931396484e-01 5.175714567303657532e-02 -7.917180657386779785e-02 -1.645677536725997925e-01 -9.856509417295455933e-02 -5.289487913250923157e-02 -2.479456812143325806e-01 2.250866293907165527e-01 1.214725077152252197e-01 -2.306351624429225922e-02 -4.102824032306671143e-01 -2.886620759963989258e-01 4.197257459163665771e-01 -1.521759927272796631e-01 9.523385204374790192e-03 2.022328674793243408e-01 -1.424514949321746826e-01 -1.996731013059616089e-01 5.267205834388732910e-02 6.505333632230758667e-02 8.403120189905166626e-02 2.662459015846252441e-01 1.281824558973312378e-01 8.064638823270797729e-03
-3.146993368864059448e-02 9.220620244741439819e-02 -2.967500686645507812e-01 3.182874917984008789e-01 2.002214491367340088e-01 -2.325058579444885254e-01 1.353215277194976807e-01 1.299738585948944092e-01 1.601915210485458374e-01 -2.789413928985595703e-01 1.218109671026468277e-02 7.809240370988845825e-02 -1.390471458435058594e-01 -2.072787284851074219e-01 -7.093129307031631470e-02 1.351758390665054321e-01 7.275331765413284302e-02 -3.572212904691696167e-02 -4.474634230136871338e-01 -6.093340739607810974e-02 2.136887907981872559e-01 1.076961085200309753e-01 -1.006284877657890320e-01 -2.222092002630233765e-01 -9.189494699239730835e-02 -1.497501283884048462e-01 9.831653535366058350e-02 1.284975707530975342e-01 7.339051365852355957e-02 1.782223433256149292e-01 -1.793052405118942261e-01 -1.511673331260681152e-01
-1.493352651596069336e-01 -3.474872708320617676e-01 -2.782124327495694160e-03 1.294313669204711914e-01 1.550669316202402115e-02 -7.137670367956161499e-02 6.291498988866806030e-02 -1.319780349731445312e-01 2.532540559768676758e-01 1.019817590713500977e-01 1.170243546366691589e-01 1.883464604616165161e-01 -6.195176765322685242e-02 -1.057729274034500122e-01 1.744785346090793610e-02 1.556537766009569168e-02 -8.788220584392547607e-02 1.348837167024612427e-01 -3.122201263904571533e-01 -2.347907274961471558e-01 7.532536983489990234e-03 3.116104900836944580e-01 -1.013286039233207703e-01 1.272059977054595947e-01 -2.414314150810241699e-01 -2.492383122444152832e-02 4.097868204116821289e-01 -1.632141880691051483e-02 3.993970528244972229e-02 2.773782908916473389e-01 -2.557897269725799561e-01 -3.168904781341552734e-02
-1.718100607395172119e-01 -1.788406074047088623e-01 -9.470459073781967163e-02 1.861380189657211304e-01 -3.025824762880802155e-02 6.857763975858688354e-02 1.203737854957580566e-01 -9.143338352441787720e-02 2.190305590629577637e-01 1.443254202604293823e-01 -1.810225993394851685e-01 2.751496434211730957e-01 2.793006040155887604e-02 -2.607007324695587158e-01 1.812793463468551636e-01 3.831741958856582642e-02 -1.979579627513885498e-01 1.769638806581497192e-01 -2.452183514833450317e-01 -1.855620890855789185e-01 3.771357238292694092e-01 1.730989515781402588e-01 3.985496237874031067e-02 8.055658638477325439e-02 -3.200483024120330811e-01 1.595497876405715942e-01 1.911578029394149780e-01 2.824670262634754181e-02 -1.283836215734481812e-01 2.098532021045684814e-01 -7.941722869873046875e-02 9.306525439023971558e-02
-2.811070382595062256e-01 -2.027690261602401733e-01 -1.130743399262428284e-01 2.778557240962982178e-01 -5.824723467230796814e-02 -4.463502205908298492e-03 2.054285258054733276e-01 -1.220240518450737000e-01 1.740701943635940552e-01 1.954752951860427856e-01 -2.118294090032577515e-01 2.581728696823120117e-01 2.162237018346786499e-01 -1.377174854278564453e-01 2.147604078054428101e-01 -8.803414553403854370e-02 -1.703250259160995483e-01 -2.720505744218826294e-02 -2.941919565200805664e-01 -9.645244479179382324e-02 1.675534397363662720e-01 1.493309140205383301e-01 -7.788720726966857910e-02 1.015449985861778259e-01 -2.554693222045898438e-01 9.178755432367324829e-02 1.979447007179260254e-01 5.920196324586868286e-02 -1.115987524390220642e-01 2.791638374328613281e-01 -1.749161779880523682e-01 -5.518853198736906052e-03
-2.485273033380508423e-01 3.727516531944274902e-02 -7.419621944427490234e-02 -1.514421403408050537e-02 -4.378275200724601746e-02 4.477092064917087555e-03 2.191588580608367920e-01 1.710919886827468872e-01 7.276488095521926880e-02 3.964464664459228516e-01 -3.704637587070465088e-01 -4.001586735248565674e-01 1.552828848361968994e-01 -8.919055014848709106e-02 8.420410752296447754e-02 1.156179308891296387e-01 -1.196385249495506287e-01 7.637040317058563232e-02 -3.388824462890625000e-01 -1.482804268598556519e-01 2.172644138336181641e-01 -1.387155381962656975e-03 1.415460854768753052e-01 -2.153964154422283173e-02 -1.133232563734054565e-01 -9.272555471397936344e-04 4.993323236703872681e-02 1.545331776142120361e-01 -1.703083217144012451e-01 1.786705255508422852e-01 -5.592791363596916199e-02 -1.075083017349243164e-01
-2.060589343309402466e-01 -1.661485284566879272e-01 -5.210204049944877625e-03 1.856615245342254639e-01 5.296503752470016479e-02 -7.149052619934082031e-02 1.548150032758712769e-01 -7.892415672540664673e-02 1.963429749011993408e-01 6.179134547710418701e-02 -1.946400851011276245e-01 3.484345376491546631e-01 1.004342287778854370e-01 -2.190684527158737183e-01 1.166979894042015076e-01 -1.617258414626121521e-02 -3.574567139148712158e-01 1.031010150909423828e-01 -2.666048705577850342e-01 -1.625848412513732910e-01 2.893926501274108887e-01 3.365032076835632324e-01 -1.865658536553382874e-02 -7.243385538458824158e-03 -1.804257333278656006e-01 1.400965154170989990e-01 2.324810326099395752e-01 1.016126796603202820e-01 -1.053801849484443665e-01 1.381428539752960205e-01 -1.574417762458324432e-02 -5.845092236995697021e-02
-3.803477883338928223e-01 6.707599759101867676e-02 9.636728465557098389e-02 4.178492724895477295e-02 -1.343742012977600098e-01 -1.117057651281356812e-01 -3.212573379278182983e-02 -1.028404533863067627e-01 -5.932704731822013855e-02 2.997244894504547119e-01 -2.096288837492465973e-02 2.171131223440170288e-02 4.551829770207405090e-02 6.496289372444152832e-02 3.183677047491073608e-02 1.083968952298164368e-02 2.217550203204154968e-02 3.236425518989562988e-01 -1.857081651687622070e-01 -3.257693648338317871e-01 5.147494673728942871e-01 4.090511426329612732e-02 2.362035913392901421e-03 -8.729504793882369995e-02 -1.325171738862991333e-01 -1.551524847745895386e-01 1.480391472578048706e-01 -5.592583864927291870e-02 -2.748615145683288574e-01 6.511393934488296509e-02 -1.278195530176162720e-01 1.142553389072418213e-01
6.449479609727859497e-02 1.388843953609466553e-01 1.905772835016250610e-01 1.389748752117156982e-01 2.691749334335327148e-01 5.371558293700218201e-02 6.493833661079406738e-02 -6.036951020359992981e-02 2.179170995950698853e-01 -5.097226426005363464e-02 -5.059926584362983704e-02 6.498350203037261963e-02 1.730993203818798065e-02 -1.530760675668716431e-01 -3.467950820922851562e-01 3.022496998310089111e-01 1.105869784951210022e-01 -3.524755313992500305e-02 -4.937512874603271484e-01 -2.199995666742324829e-01 7.303346693515777588e-02 4.518722370266914368e-02 -1.164207085967063904e-01 -3.298642933368682861e-01 -7.263059169054031372e-02 -1.419628858566284180e-01 1.882007569074630737e-01 -8.377920836210250854e-02 -2.011268734931945801e-01 3.957759961485862732e-02 -1.666519208811223507e-03 -1.424310170114040375e-02
-1.767128854990005493e-01 -2.007169425487518311e-01 5.512306961463764310e-05 1.583589613437652588e-01 8.325388282537460327e-02 -1.131307259202003479e-01 6.870710104703903198e-02 -1.613793373107910156e-01 2.176378667354583740e-01 2.061254084110260010e-01 -9.073483943939208984e-02 2.397416234016418457e-01 7.127105258405208588e-03 -1.568865925073623657e-01 1.834381744265556335e-02 1.357710063457489014e-01 -2.823763191699981689e-01 -3.087121620774269104e-02 -3.892608284950256348e-01 -1.722421050071716309e-01 2.301634550094604492e-01 1.668629199266433716e-01 -3.564774245023727417e-02 1.239674612879753113e-01 -2.606245577335357666e-01 1.915706545114517212e-01 2.443642914295196533e-01 -6.566023919731378555e-03 -1.803410798311233521e-01 2.483916282653808594e-01 -1.341513693332672119e-01 1.340880095958709717e-01
-7.530082017183303833e-02 -1.371370106935501099e-01 -3.291279375553131104e-01 7.377915829420089722e-02 -4.101735725998878479e-02 7.424351759254932404e-03 6.315138656646013260e-03 -3.147839903831481934e-01 1.448011249303817749e-01 6.928419321775436401e-02 -2.567121684551239014e-01 5.060369893908500671e-02 1.381898820400238037e-01 -2.564009130001068115e-01 -3.155920654535293579e-02 -1.284268498420715332e-01 -8.924198150634765625e-02 2.226416915655136108e-01 -2.025956362485885620e-01 -2.051592320203781128e-01 4.155001342296600342e-01 2.493611574172973633e-01 -1.363462209701538086e-01 5.480753630399703979e-02 -2.368204444646835327e-01 1.455251425504684448e-01 1.062949597835540771e-01 -3.392970887944102287e-03 -9.009573608636856079e-03 2.739076614379882812e-01 -1.680555008351802826e-02 5.732846632599830627e-02
-9.684019535779953003e-02 -3.626181185245513916e-01 -1.533052027225494385e-01 -2.826193720102310181e-02 8.742592483758926392e-02 -8.755610906518995762e-04 -6.516889482736587524e-02 -2.007728964090347290e-01 2.007670551538467407e-01 2.141488343477249146e-01 -2.299174815416336060e-01 1.696788370609283447e-01 1.591755151748657227e-01 -1.409083604812622070e-01 1.426888350397348404e-02 -9.533999860286712646e-02 -8.516000956296920776e-02 1.927091479301452637e-01 -2.557401061058044434e-01 -6.660619378089904785e-02 1.729377359151840210e-01 2.333128750324249268e-01 4.679026082158088684e-03 5.513065028935670853e-03 -3.185727000236511230e-01 2.256550341844558716e-01 1.313660442829132080e-01 9.299124777317047119e-02 2.613096684217453003e-02 2.668330669403076172e-01 -5.786559358239173889e-02 3.288697004318237305e-01
6.237455643713474274e-03 -2.780812978744506836e-01 -3.754634410142898560e-02 3.793466463685035706e-02 3.509131493046879768e-03 1.544507145881652832e-01 2.031360268592834473e-01 -3.162984848022460938e-01 1.554142534732818604e-01 2.605843842029571533e-01 -1.265323460102081299e-01 1.731587387621402740e-02 1.162342634052038193e-02 -1.782586425542831421e-01 1.642365008592605591e-01 -2.044824063777923584e-01 -1.307206600904464722e-01 8.970939368009567261e-02 -2.821450233459472656e-01 -6.944039370864629745e-03 4.009353220462799072e-01 1.825205534696578979e-01 -1.645712405443191528e-01 1.869973093271255493e-01 -1.371240615844726562e-01 2.677454799413681030e-02 7.375114411115646362e-02 1.303486227989196777e-01 -1.434796452522277832e-01 2.334620207548141479e-01 5.532430484890937805e-02 2.540373504161834717e-01
-3.360144048929214478e-02 1.599973887205123901e-01 -2.369843982160091400e-02 -6.230275332927703857e-02 2.058188170194625854e-01 1.962473690509796143e-01 1.233817860484123230e-01 1.781367808580398560e-01 2.732255756855010986e-01 7.314088195562362671e-02 1.204938143491744995e-01 -1.791567355394363403e-02 -5.515753850340843201e-02 -1.471396088600158691e-01 1.178623512387275696e-01 -2.448175996541976929e-01 -1.528817415237426758e-01 1.497487127780914307e-01 -5.558745861053466797e-01 2.080987207591533661e-02 2.122168838977813721e-01 1.688436605036258698e-02 -1.310704797506332397e-01 -1.227598488330841064e-01 -2.354944795370101929e-01 1.859755367040634155e-01 9.727837890386581421e-02 6.937287002801895142e-02 -1.979714184999465942e-01 1.387528032064437866e-01 -2.263853996992111206e-01 2.870791777968406677e-02
1.730898208916187286e-02 -7.385947555303573608e-02 1.714638471603393555e-01 2.627538740634918213e-01 4.856653511524200439e-02 -3.857354819774627686e-02 7.247445732355117798e-02 -1.184367015957832336e-01 -1.099414378404617310e-01 -1.863557286560535431e-02 -2.291992306709289551e-01 -1.024434417486190796e-01 2.223164960741996765e-02 8.456932008266448975e-02 -2.608660161495208740e-01 1.636940240859985352e-01 1.159226447343826294e-01 3.397561907768249512e-01 -4.503795504570007324e-02 -1.187417507171630859e-01 2.426978051662445068e-01 -1.658795401453971863e-02 -2.135292887687683105e-01 -1.616379916667938232e-01 8.673892356455326080e-03 2.791930437088012695e-01 9.658924490213394165e-02 7.193723320960998535e-02 -4.134109988808631897e-02 5.070860385894775391e-01 -1.709108799695968628e-01 1.955538541078567505e-01
-2.379851937294006348e-01 -1.536497920751571655e-01 -1.005161479115486145e-01 2.153073549270629883e-01 -4.689754173159599304e-02 4.943825304508209229e-02 4.243957996368408203e-02 -1.196711957454681396e-01 2.232676446437835693e-01 2.412640005350112915e-01 -1.091962605714797974e-01 3.466214239597320557e-01 1.360337138175964355e-01 -1.790865212678909302e-01 1.394375860691070557e-01 6.633725762367248535e-02 -1.687073856592178345e-01 6.105727702379226685e-02 -3.584671020507812500e-01 -6.351181119680404663e-02 2.544678151607513428e-01 1.546090394258499146e-01 -2.199235707521438599e-01 -1.713629812002182007e-02 -3.039080500602722168e-01 2.164298444986343384e-01 1.978726983070373535e-01 -9.604784846305847168e-02 -3.740268945693969727e-02 1.921367049217224121e-01 -6.576457060873508453e-03 -7.910053245723247528e-04
-2.023111879825592041e-01 -5.525914579629898071e-02 7.490053772926330566e-02 -9.143505245447158813e-02 2.986235730350017548e-02 9.820823371410369873e-02 2.130760550498962402e-01 5.531827360391616821e-02 7.245139777660369873e-02 2.041974216699600220e-01 -4.667166769504547119e-01 -1.752688139677047729e-01 8.467731624841690063e-02 -1.336186677217483521e-01 1.881244331598281860e-01 6.907247006893157959e-02 -3.388823941349983215e-03 8.708152174949645996e-02 -4.029752314090728760e-01 -3.403185307979583740e-02 7.089845091104507446e-02 2.575830817222595215e-01 2.400104403495788574e-01 -2.368631064891815186e-01 -1.443368345499038696e-01 1.774481683969497681e-02 2.125551253557205200e-01 -2.863595820963382721e-02 -1.893910467624664307e-01 2.309868484735488892e-01 1.099994126707315445e-02 -9.825227409601211548e-02
-3.269330263137817383e-01 -1.728960722684860229e-01 -2.278833687305450439e-01 -4.470992088317871094e-02 -1.217226758599281311e-01 -1.383323073387145996e-01 3.646518290042877197e-02 4.480567201972007751e-02 8.081904798746109009e-02 -1.755386739969253540e-01 -3.491313010454177856e-02 6.189418956637382507e-02 -2.121224403381347656e-01 -7.963357865810394287e-02 8.196126669645309448e-02 8.095338940620422363e-02 4.290215671062469482e-03 4.019938781857490540e-02 -9.961363673210144043e-02 -3.296411037445068359e-01 2.423656284809112549e-01 1.202340647578239441e-01 2.534659765660762787e-02 -1.397851482033729553e-02 -1.520255655050277710e-01 -5.194768682122230530e-02 7.622731477022171021e-02 -1.069384217262268066e-01 -2.026400268077850342e-01 5.450653433799743652e-01 -2.164697498083114624e-01 2.065612822771072388e-01
-1.535727083683013916e-01 4.146469831466674805e-01 9.620242565870285034e-02 3.531225083861500025e-04 2.449932694435119629e-01 8.656124025583267212e-02 8.299959450960159302e-02 -1.249213144183158875e-02 1.411502063274383545e-01 3.311361372470855713e-01 6.602437049150466919e-02 5.689158290624618530e-02 4.137502983212471008e-02 -7.668123394250869751e-02 -5.030523613095283508e-02 9.506032615900039673e-02 1.829863637685775757e-01 4.652086645364761353e-02 -1.914279162883758545e-01 -1.461281478404998779e-01 3.828203380107879639e-01 1.092812642455101013e-01 -1.426365226507186890e-01 -4.374042898416519165e-02 2.352329902350902557e-02 -3.094963729381561279e-01 1.002864539623260498e-01 -1.082198992371559143e-01 -2.924033701419830322e-01 2.686793804168701172e-01 -2.920234017074108124e-02 1.152806878089904785e-01
-2.204679846763610840e-01 -2.008241713047027588e-01 -1.722404956817626953e-01 2.658640146255493164e-01 -5.370710790157318115e-02 -7.498647272586822510e-02 2.743321955204010010e-01 -1.848911792039871216e-01 1.776520907878875732e-01 1.211771219968795776e-01 -6.373593956232070923e-02 1.740883886814117432e-01 7.950149476528167725e-02 -2.381043136119842529e-01 6.406277418136596680e-02 -7.617536000907421112e-03 -2.256545126438140869e-01 8.431251347064971924e-02 -3.151283860206604004e-01 -5.318750068545341492e-02 3.036986887454986572e-01 1.947951912879943848e-01 -1.002323478460311890e-01 5.045949295163154602e-02 -3.242336511611938477e-01 1.465179473161697388e-01 1.191499605774879456e-01 7.776018232107162476e-02 -1.460507065057754517e-01 2.555620670318603516e-01 -5.177190154790878296e-02 7.666714489459991455e-02
-3.500326275825500488e-01 1.053514853119850159e-01 -3.110215812921524048e-02 3.083289042115211487e-02 2.083883434534072876e-01 6.566946208477020264e-02 -2.181238867342472076e-02 5.985173210501670837e-02 2.113898396492004395e-01 4.202686250209808350e-03 -1.712826043367385864e-01 -3.502734303474426270e-01 -4.192433506250381470e-02 -1.452668756246566772e-01 -3.047915697097778320e-01 -2.911244332790374756e-02 -2.650824189186096191e-01 2.147155255079269409e-01 -1.879306733608245850e-01 -1.356934607028961182e-01 8.543479442596435547e-02 2.018186748027801514e-01 -4.889180883765220642e-02 -1.995186507701873779e-01 9.869354777038097382e-03 2.123603969812393188e-01 8.744690567255020142e-02 2.836871147155761719e-01 2.441051602363586426e-01 2.054921388626098633e-01 5.932479724287986755e-02 -1.851087249815464020e-02
-1.824256181716918945e-01 2.899428308010101318e-01 2.458356320858001709e-01 2.687362432479858398e-01 1.179319024085998535e-01 6.106686219573020935e-02 1.443540751934051514e-01 -3.116205893456935883e-02 -2.206894755363464355e-02 4.223708808422088623e-02 -6.670237332582473755e-02 2.010276913642883301e-02 2.372308820486068726e-01 -1.177881881594657898e-01 7.950112968683242798e-02 -5.781965702772140503e-02 1.156213209033012390e-01 8.312333375215530396e-02 -9.356446564197540283e-02 -4.475800693035125732e-01 1.235947757959365845e-01 1.208470314741134644e-01 -1.727926284074783325e-01 4.397591203451156616e-02 -3.024266473948955536e-02 -2.883660495281219482e-01 2.976403236389160156e-01 1.755992919206619263e-01 -1.257517933845520020e-01 2.799026668071746826e-01 -5.302631855010986328e-02 1.792122721672058105e-01
-1.667923033237457275e-01 1.186806261539459229e-01 5.307752266526222229e-02 -1.617684960365295410e-02 1.353049874305725098e-01 6.030629202723503113e-02 -1.578619354404509068e-03 1.367387771606445312e-01 2.352349907159805298e-01 8.299437165260314941e-02 -2.277339063584804535e-02 3.832073509693145752e-02 -3.849119320511817932e-02 -2.318390272557735443e-02 2.515111863613128662e-01 1.800071597099304199e-01 -1.661360859870910645e-01 2.742676436901092529e-01 -2.317270785570144653e-01 4.605782404541969299e-02 3.179053068161010742e-01 4.820968210697174072e-02 -1.351507473737001419e-02 -1.085925400257110596e-01 -6.995090097188949585e-02 -1.201228871941566467e-01 -1.486681699752807617e-01 2.208574712276458740e-01 -5.141110420227050781e-01 2.936008870601654053e-01 6.645060330629348755e-02 -1.826086789369583130e-01
-7.881583273410797119e-02 1.268893331289291382e-01 1.890984028577804565e-01 2.704303562641143799e-01 9.367024898529052734e-02 -8.902467787265777588e-02 1.938733011484146118e-01 -4.439710453152656555e-02 -1.231275126338005066e-01 7.725784927606582642e-02 -6.856061518192291260e-02 1.601558923721313477e-01 2.573575377464294434e-01 -1.243285536766052246e-01 9.317752718925476074e-02 6.859057396650314331e-02 3.743124753236770630e-02 8.487418293952941895e-02 -2.068425863981246948e-01 -3.996517062187194824e-01 2.655053734779357910e-01 1.381319016218185425e-02 -1.015029847621917725e-01 -3.578690811991691589e-02 -4.408965632319450378e-02 -3.668090105056762695e-01 3.014651238918304443e-01 1.666733920574188232e-01 6.689445674419403076e-02 2.165793180465698242e-01 -1.754919439554214478e-01 1.878073215484619141e-01
-2.700478732585906982e-01 -2.347849868237972260e-02 8.934693783521652222e-02 5.610596388578414917e-02 -3.952800109982490540e-02 -1.017943397164344788e-01 1.358095556497573853e-01 -1.120083332061767578e-01 3.649232983589172363e-01 1.957769691944122314e-01 -9.047520160675048828e-02 1.653295010328292847e-01 -1.665717512369155884e-01 -1.017080098390579224e-01 6.048769131302833557e-02 -7.518710941076278687e-02 -2.342756837606430054e-01 1.333109140396118164e-01 -2.268115431070327759e-01 -1.288621127605438232e-01 1.957951635122299194e-01 -1.172073855996131897e-01 -2.212619632482528687e-01 1.984994858503341675e-01 -1.975170075893402100e-01 1.982832998037338257e-01 3.265233635902404785e-01 2.583135068416595459e-01 -9.782796353101730347e-02 1.907623261213302612e-01 -1.963428705930709839e-01 2.712712809443473816e-02
-2.392475903034210205e-01 2.449890375137329102e-01 -4.273805767297744751e-02 -4.865445569157600403e-02 9.211426973342895508e-02 5.769493430852890015e-02 2.791481614112854004e-01 1.298496723175048828e-01 6.235927715897560120e-02 1.240911856293678284e-01 -8.283849060535430908e-02 -2.407876551151275635e-01 5.840977653861045837e-02 1.397269666194915771e-01 2.017730772495269775e-01 -6.795291602611541748e-02 -9.432472288608551025e-02 -1.240853145718574524e-01 -3.941795229911804199e-01 -2.228775173425674438e-01 8.219681680202484131e-02 3.130492866039276123e-01 -3.644127026200294495e-02 -4.711842164397239685e-02 -2.447098866105079651e-02 2.503621876239776611e-01 -1.058335080742835999e-01 1.695889085531234741e-01 6.446413695812225342e-02 4.132699966430664062e-01 4.329959303140640259e-02 4.290815815329551697e-02
-1.865894496440887451e-01 -1.582723557949066162e-01 -1.678101569414138794e-01 1.402325183153152466e-01 -1.677634753286838531e-02 -5.877779424190521240e-02 1.120849326252937317e-01 -7.292924821376800537e-02 2.273975759744644165e-01 6.693755742162466049e-03 -7.210421562194824219e-02 1.639751046895980835e-01 -1.680381968617439270e-02 -3.346373438835144043e-01 1.378779560327529907e-01 -1.002945750951766968e-01 -1.600838601589202881e-01 -3.784520179033279419e-02 -2.245349586009979248e-01 -7.347314804792404175e-02 2.876973450183868408e-01 2.591961026191711426e-01 -1.469362378120422363e-01 8.562964946031570435e-02 -3.854587376117706299e-01 9.459243714809417725e-02 2.797982096672058105e-01 -5.806360021233558655e-02 -2.017513103783130646e-02 2.859285771846771240e-01 -6.230882927775382996e-02 2.419463098049163818e-01
-2.747101783752441406e-01 6.798888742923736572e-02 1.399016082286834717e-01 6.725654006004333496e-02 -1.791120171546936035e-01 8.888228982686996460e-02 1.157344579696655273e-01 -1.088651269674301147e-01 -6.177162140375003219e-05 2.883528470993041992e-01 -2.345729172229766846e-01 1.144963055849075317e-01 9.586708992719650269e-02 4.828486591577529907e-02 -1.621610820293426514e-01 9.167487174272537231e-02 4.318450391292572021e-02 1.822704374790191650e-01 -9.371449053287506104e-02 -3.337628841400146484e-01 5.190799832344055176e-01 1.504919826984405518e-01 -1.270846873521804810e-01 -4.798330739140510559e-02 -4.069858230650424957e-03 1.231492031365633011e-02 2.262775897979736328e-01 1.646189391613006592e-01 -1.361067891120910645e-01 8.869121968746185303e-02 1.849294006824493408e-01 1.679687350988388062e-01
8.757804520428180695e-03 -3.617477789521217346e-02 -1.497970968484878540e-01 -1.630265116691589355e-01 3.070123791694641113e-01 -1.828384697437286377e-01 2.867007255554199219e-01 1.723707765340805054e-01 6.304326653480529785e-02 3.689538538455963135e-01 -1.045021116733551025e-01 -1.599943935871124268e-01 -9.187481552362442017e-02 -4.003506526350975037e-02 6.672474741935729980e-02 3.138844296336174011e-02 9.878207743167877197e-02 -1.160006597638130188e-02 -2.992711067199707031e-01 -2.136447280645370483e-01 1.481454968452453613e-01 1.108530163764953613e-01 -6.496523320674896240e-02 -2.018159031867980957e-01 7.930647581815719604e-02 1.289823800325393677e-01 1.613343209028244019e-01 -3.115932345390319824e-01 -1.225578710436820984e-01 3.095232248306274414e-01 -1.871346682310104370e-01 4.154602810740470886e-02
7.812698185443878174e-02 1.527066379785537720e-01 4.050616919994354248e-02 -8.354930579662322998e-02 1.324855834245681763e-01 -5.553616955876350403e-02 4.205824434757232666e-02 -5.363760888576507568e-02 2.850204408168792725e-01 2.163088917732238770e-01 -7.671804632991552353e-03 2.042588293552398682e-01 -2.710728943347930908e-01 -8.282334357500076294e-02 1.020185053348541260e-01 -2.582795917987823486e-01 2.404370456933975220e-01 8.699132502079010010e-02 -3.754659295082092285e-01 -7.638908922672271729e-02 2.261064648628234863e-01 3.157919049263000488e-01 2.978897094726562500e-02 -2.444894909858703613e-01 3.175333887338638306e-02 2.703450620174407959e-02 3.316757678985595703e-01 1.716674417257308960e-01 -1.285787578672170639e-02 1.218090429902076721e-01 3.224886953830718994e-02 1.686741262674331665e-01
-1.126314923167228699e-01 -2.819801680743694305e-03 -1.282091289758682251e-01 1.733862236142158508e-02 5.339007079601287842e-02 -1.792622171342372894e-02 9.753450006246566772e-02 -1.917145401239395142e-01 2.041827589273452759e-01 5.839375406503677368e-02 1.180354207754135132e-01 -1.225893795490264893e-01 -6.010156124830245972e-02 1.012658327817916870e-01 -9.740202128887176514e-02 -6.748815625905990601e-02 1.282117813825607300e-01 3.406078517436981201e-01 -3.058707714080810547e-01 -2.012521177530288696e-01 4.580875337123870850e-01 -1.451815068721771240e-01 -1.050205081701278687e-01 -3.390393555164337158e-01 -9.565340727567672729e-02 -1.627448946237564087e-01 2.045802772045135498e-01 -6.589682400226593018e-02 -2.257283776998519897e-01 -1.445300281047821045e-01 -1.300372481346130371e-01 1.586375236511230469e-01
-2.518174648284912109e-01 1.219896525144577026e-01 -1.589868664741516113e-01 7.904706150293350220e-02 -7.706189155578613281e-02 -1.836921125650405884e-01 9.822773188352584839e-02 -1.070886328816413879e-01 -3.826115652918815613e-02 3.425626158714294434e-01 1.591132581233978271e-02 -9.413609653711318970e-02 9.161058813333511353e-02 5.287947505712509155e-02 -4.962254688143730164e-02 1.404870450496673584e-01 3.691141679883003235e-02 5.221724510192871094e-01 -1.902275979518890381e-01 -1.263969689607620239e-01 4.430680871009826660e-01 -6.138461176306009293e-03 -6.600563973188400269e-02 -2.835956215858459473e-02 -1.288939714431762695e-01 -1.190717220306396484e-01 9.951838105916976929e-02 1.245677098631858826e-01 -1.771199852228164673e-01 -1.231756620109081268e-02 -1.118029132485389709e-01 2.003362625837326050e-01
-2.610824108123779297e-01 1.384167075157165527e-01 -2.244724780321121216e-01 -4.199276491999626160e-02 -1.249076947569847107e-01 8.510894328355789185e-02 -6.134067103266716003e-02 3.146388232707977295e-01 1.344722658395767212e-01 2.077959924936294556e-01 -2.064208835363388062e-01 2.014049589633941650e-01 1.555452793836593628e-01 2.541480362415313721e-01 -8.914624899625778198e-02 -7.818996906280517578e-02 1.269821077585220337e-01 2.038172632455825806e-01 -2.470206916332244873e-01 -1.068763509392738342e-01 3.643231093883514404e-01 5.004331097006797791e-02 3.478660434484481812e-02 -1.118052154779434204e-01 8.715058863162994385e-02 -2.123490534722805023e-02 1.124136969447135925e-01 -5.889831483364105225e-02 -1.725439429283142090e-01 3.706563115119934082e-01 -7.574983686208724976e-02 -1.074089556932449341e-01
-2.264146953821182251e-01 1.825745105743408203e-01 -8.626133948564529419e-02 1.506241410970687866e-01 1.613098829984664917e-01 1.106758974492549896e-02 1.081461161375045776e-01 6.126974243670701981e-03 -1.086228564381599426e-01 -1.128364577889442444e-01 2.227506786584854126e-01 -3.247757256031036377e-01 -1.697556227445602417e-01 1.143573671579360962e-01 -6.443724036216735840e-02 1.772438138723373413e-01 3.256912827491760254e-01 1.028246879577636719e-01 -1.684295535087585449e-01 -3.145619034767150879e-01 2.629204690456390381e-01 9.576635062694549561e-02 -2.647081017494201660e-01 3.810829669237136841e-02 -1.979320645332336426e-01 3.958468139171600342e-02 1.061815991997718811e-01 3.164882957935333252e-01 -1.772909760475158691e-01 2.830564975738525391e-03 -6.537542492151260376e-02 9.286437928676605225e-02
-1.016838699579238892e-01 1.070918217301368713e-01 -1.528847962617874146e-01 4.297139495611190796e-02 1.317452639341354370e-01 3.262310624122619629e-01 2.414822280406951904e-01 -3.196317553520202637e-01 -2.045250125229358673e-02 7.714871317148208618e-02 -1.455075740814208984e-01 -1.362142562866210938e-01 -3.600509464740753174e-02 -7.888180762529373169e-02 4.312779009342193604e-02 -6.610896438360214233e-02 -9.033995121717453003e-02 2.791748642921447754e-01 -1.633666306734085083e-01 -2.153657078742980957e-01 3.734212219715118408e-01 2.848405539989471436e-01 5.656146258115768433e-02 -1.552637219429016113e-01 -2.837763726711273193e-02 1.733259707689285278e-01 -2.578812092542648315e-02 -9.485527127981185913e-02 -6.192705780267715454e-02 7.158207148313522339e-02 -2.710713148117065430e-01 2.808220088481903076e-01
-6.891900300979614258e-02 -2.634950578212738037e-01 5.579050630331039429e-02 8.811559528112411499e-02 -1.155180204659700394e-02 1.542609333992004395e-01 2.425009198486804962e-02 -2.217651754617691040e-01 2.015894800424575806e-01 2.697646617889404297e-01 -2.120800614356994629e-01 -1.708371937274932861e-02 1.732614040374755859e-01 -1.156067624688148499e-01 8.493078872561454773e-03 -1.060591265559196472e-02 -1.875821352005004883e-01 2.161516696214675903e-01 -1.473656743764877319e-01 8.458332717418670654e-02 4.599383473396301270e-01 2.047510892152786255e-01 -7.199753820896148682e-02 5.524738878011703491e-02 -7.606343179941177368e-02 1.865352243185043335e-01 1.146597191691398621e-01 1.309168785810470581e-01 -1.033553481101989746e-01 3.136457502841949463e-01 1.145594492554664612e-01 2.710477709770202637e-01
-4.490884020924568176e-02 -3.480091691017150879e-01 -2.125227749347686768e-01 1.041643097996711731e-01 -1.615643873810768127e-02 -5.704746395349502563e-02 1.402881145477294922e-01 -1.958757340908050537e-01 1.889014095067977905e-01 9.022267162799835205e-02 -6.772837042808532715e-02 -6.889702752232551575e-03 1.731830239295959473e-01 -2.194920182228088379e-01 -3.759456425905227661e-02 -2.005206495523452759e-01 -1.294119507074356079e-01 2.048896551132202148e-01 -2.731890678405761719e-01 -4.237155895680189133e-03 3.910268247127532959e-01 2.798782289028167725e-01 -7.609626650810241699e-02 1.067702621221542358e-01 -2.073623985052108765e-01 1.264452636241912842e-01 5.172514170408248901e-02 7.438382506370544434e-02 -2.059829533100128174e-01 2.128973603248596191e-01 3.879859670996665955e-02 2.297526001930236816e-01
-3.223143815994262695e-01 2.797780092805624008e-03 -6.896881759166717529e-02 -1.510054618120193481e-01 3.821599856019020081e-02 -2.015310078859329224e-01 1.103030294179916382e-01 2.039989829063415527e-01 -1.232365891337394714e-01 8.466681465506553650e-03 -4.514958709478378296e-02 -6.944051384925842285e-02 2.768646776676177979e-01 3.065116703510284424e-02 -4.751442372798919678e-02 1.038722693920135498e-01 5.864972248673439026e-02 3.442803621292114258e-01 -3.797104060649871826e-01 -1.397693157196044922e-01 2.132180184125900269e-01 5.987580493092536926e-02 -7.182883564382791519e-03 -7.909933477640151978e-02 -6.493014097213745117e-02 -3.174701333045959473e-01 3.900704681873321533e-01 7.570675015449523926e-02 -1.997478157281875610e-01 1.158115863800048828e-01 2.872345037758350372e-02 4.316124692559242249e-02
-6.662674993276596069e-02 -1.592116057872772217e-01 2.527523599565029144e-02 2.938869893550872803e-01 1.259201616048812866e-01 -1.519751697778701782e-01 1.229256466031074524e-01 6.657873094081878662e-02 -1.255635619163513184e-01 2.116136997938156128e-01 -7.119552791118621826e-02 -1.262814830988645554e-02 1.263185292482376099e-01 -9.315317124128341675e-02 -1.084145382046699524e-01 1.687905043363571167e-01 6.425432860851287842e-02 2.917971909046173096e-01 8.393394760787487030e-03 -4.975830614566802979e-01 2.876778542995452881e-01 4.170931503176689148e-02 -2.081179767847061157e-01 5.465082824230194092e-02 -1.073329374194145203e-01 -2.972926199436187744e-01 2.598647475242614746e-01 2.018892467021942139e-01 -1.206245496869087219e-01 2.331744134426116943e-02 -5.419181287288665771e-02 1.005910336971282959e-02
-1.330002546310424805e-01 1.531482934951782227e-01 2.765995860099792480e-01 9.311039000749588013e-03 1.677221506834030151e-01 5.892452970147132874e-02 3.032738715410232544e-02 -1.255444735288619995e-01 2.264847159385681152e-01 2.996322810649871826e-01 3.412206424400210381e-03 2.218209058046340942e-01 3.819001093506813049e-02 -7.793788611888885498e-02 -5.969933047890663147e-02 8.722928166389465332e-02 2.173488140106201172e-01 6.371196359395980835e-02 -8.588599413633346558e-02 -3.120884001255035400e-01 2.600989043712615967e-01 1.826340854167938232e-01 -4.202770441770553589e-02 -1.202038973569869995e-01 -1.281576603651046753e-01 -2.756210267543792725e-01 4.983663558959960938e-02 -1.203665509819984436e-02 -3.657033145427703857e-01 2.831120491027832031e-01 -4.989106208086013794e-02 2.007094323635101318e-01
5.781586840748786926e-02 3.945828229188919067e-02 -7.155325263738632202e-02 -9.355454891920089722e-02 9.241104125976562500e-02 -1.388065610080957413e-02 2.721939682960510254e-01 5.515860766172409058e-02 1.423774287104606628e-02 1.074522286653518677e-01 -2.945311367511749268e-01 -9.239481762051582336e-03 6.989537924528121948e-02 -6.160674616694450378e-02 6.904151290655136108e-02 8.509536832571029663e-02 -3.172044157981872559e-01 9.810352325439453125e-02 -2.839356958866119385e-01 -2.123945504426956177e-01 3.653142750263214111e-01 2.153231054544448853e-01 -2.566164433956146240e-01 1.618086993694305420e-01 -2.999337911605834961e-01 2.601961791515350342e-01 8.879998326301574707e-02 7.742378115653991699e-02 -1.334230601787567139e-01 8.192717283964157104e-02 -1.485942397266626358e-02 -2.683076262474060059e-01
-3.482925519347190857e-02 1.278537958860397339e-01 5.103259533643722534e-02 1.257630437612533569e-01 2.600481808185577393e-01 3.367967437952756882e-03 8.752814680337905884e-02 3.397198319435119629e-01 2.000284343957901001e-01 1.023142859339714050e-01 -3.327789604663848877e-01 1.620656996965408325e-02 5.269889533519744873e-02 -2.231501191854476929e-01 2.085970193147659302e-01 1.467994004487991333e-01 -1.096250861883163452e-01 2.274587154388427734e-01 -4.737089872360229492e-01 -5.947652831673622131e-02 8.644527196884155273e-02 9.879525750875473022e-02 9.674757719039916992e-03 1.675593256950378418e-01 6.146188825368881226e-02 2.498988509178161621e-01 7.790759205818176270e-02 6.299961358308792114e-02 -1.681540012359619141e-01 5.524801462888717651e-02 -2.205903232097625732e-01 -2.903343364596366882e-02
-9.444383531808853149e-02 1.533453911542892456e-01 -9.562186151742935181e-02 -2.660120837390422821e-02 2.937270104885101318e-01 3.168033063411712646e-01 -1.670492887496948242e-01 1.762350052595138550e-01 7.543563097715377808e-02 1.150221452116966248e-01 -9.134505689144134521e-02 1.186740864068269730e-02 5.783750489354133606e-02 -3.431671559810638428e-01 3.848604485392570496e-02 -2.257774174213409424e-01 3.530660867691040039e-01 2.956486344337463379e-01 -1.785191893577575684e-01 -2.610789239406585693e-01 1.114986389875411987e-01 -1.949435099959373474e-02 -9.482277929782867432e-02 -1.206932067871093750e-01 5.431021749973297119e-02 8.674629032611846924e-02 6.787985563278198242e-02 1.365630477666854858e-01 -2.947360575199127197e-01 1.266144216060638428e-01 5.785366147756576538e-02 1.506479084491729736e-01
-1.416467726230621338e-01 1.266812086105346680e-01 -1.250367164611816406e-01 -2.398021668195724487e-01 1.146335229277610779e-01 -8.590420708060264587e-03 -2.180858105421066284e-01 4.050328209996223450e-02 -2.020065486431121826e-01 5.569260567426681519e-02 -4.687134176492691040e-02 2.744431048631668091e-02 2.250190079212188721e-01 4.460257291793823242e-02 2.891450002789497375e-02 8.863951265811920166e-02 1.509835124015808105e-01 2.506866455078125000e-01 -3.413107693195343018e-01 -2.733491063117980957e-01 3.679203987121582031e-01 3.865201473236083984e-01 -1.296105235815048218e-01 -7.745497673749923706e-02 -3.808666020631790161e-02 -1.979436725378036499e-03 2.388317286968231201e-01 -4.925600066781044006e-02 -9.255468100309371948e-02 1.867762058973312378e-01 1.682426184415817261e-01 5.536518618464469910e-02
-2.477175369858741760e-02 1.064973175525665283e-01 -2.055249214172363281e-01 -4.230608046054840088e-02 3.749029934406280518e-01 -6.364281475543975830e-02 1.746981739997863770e-01 1.741355508565902710e-01 -7.932418584823608398e-02 2.376302778720855713e-01 -4.159107431769371033e-02 -3.193808794021606445e-01 1.874439418315887451e-01 -1.103790402412414551e-01 1.145342811942100525e-01 4.461494833230972290e-02 -8.215551823377609253e-02 5.496460571885108948e-02 -3.654381930828094482e-01 -3.260359168052673340e-02 2.095330357551574707e-01 6.304535269737243652e-02 2.493520500138401985e-03 -3.081209659576416016e-01 1.107886508107185364e-01 7.179240137338638306e-02 1.338494420051574707e-01 -1.359444558620452881e-01 -2.259717136621475220e-01 3.243930041790008545e-01 -6.078309565782546997e-02 9.290555119514465332e-02
1.013047173619270325e-01 -8.554682135581970215e-02 1.427358239889144897e-01 -1.140123009681701660e-01 6.120228022336959839e-02 6.599357724189758301e-02 3.848396241664886475e-01 1.029193550348281860e-01 9.079521149396896362e-02 1.046909391880035400e-01 -1.721329391002655029e-01 1.600139657966792583e-03 1.152934208512306213e-01 1.815773546695709229e-02 -1.090173870325088501e-01 -1.637082248926162720e-01 6.909409165382385254e-02 2.654505372047424316e-01 -3.676706254482269287e-01 -2.991982400417327881e-01 1.705735623836517334e-01 -4.086934030055999756e-02 -1.604048311710357666e-01 -1.901042312383651733e-01 -4.622416943311691284e-02 -4.174524843692779541e-01 2.443360388278961182e-01 -6.586130708456039429e-02 5.268711596727371216e-02 3.620029427111148834e-03 -1.856851428747177124e-01 1.040428727865219116e-01
1.446074843406677246e-01 2.095574699342250824e-02 -1.470890790224075317e-01 -5.460662022233009338e-02 3.617711365222930908e-01 2.630489692091941833e-02 3.476432263851165771e-01 -2.166522145271301270e-01 1.446750909090042114e-01 1.766452193260192871e-01 1.645330786705017090e-01 -1.026043370366096497e-01 9.309195727109909058e-02 -2.549495920538902283e-02 8.794976770877838135e-02 -1.630991697311401367e-02 2.509707584977149963e-02 2.407613843679428101e-01 -1.454354226589202881e-01 1.474056243896484375e-01 8.873983472585678101e-02 2.684832811355590820e-01 -4.500093162059783936e-01 1.267706006765365601e-01 1.710368506610393524e-02 6.118435785174369812e-02 9.992389380931854248e-02 -3.619929309934377670e-03 -1.462950408458709717e-01 2.773755192756652832e-01 -1.317386478185653687e-01 1.337021738290786743e-01
-1.077891141176223755e-01 -3.541015088558197021e-02 -1.426471024751663208e-01 1.009683981537818909e-01 -1.881608366966247559e-01 -7.324285805225372314e-02 4.101008176803588867e-03 1.143835252150893211e-03 -4.755650088191032410e-02 -9.081978350877761841e-02 -1.936792582273483276e-01 1.378154307603836060e-01 -1.152694225311279297e-01 -1.678825467824935913e-01 1.915180832147598267e-01 -7.175654917955398560e-02 -1.274966541677713394e-02 2.496563941240310669e-01 -3.394908905029296875e-01 -2.363936454057693481e-01 2.119930237531661987e-01 -7.660893350839614868e-02 1.473858356475830078e-01 -1.953788697719573975e-01 -1.178890019655227661e-01 2.128256857395172119e-01 1.414718627929687500e-01 -1.655860096216201782e-01 -9.043592214584350586e-02 4.600844979286193848e-01 -1.681045740842819214e-01 2.577010989189147949e-01
-4.003931209444999695e-02 9.200174361467361450e-02 1.033210977911949158e-01 -8.439066819846630096e-03 2.243951410055160522e-01 -6.603455543518066406e-02 1.069926097989082336e-01 9.032675623893737793e-02 8.561391383409500122e-02 1.272439360618591309e-01 1.019594669342041016e-01 1.509064286947250366e-01 -7.466141879558563232e-02 -4.019106924533843994e-01 -1.183129027485847473e-01 -1.481357067823410034e-01 5.094121769070625305e-02 1.402136534452438354e-01 -1.463104337453842163e-01 1.364530771970748901e-01 2.121961265802383423e-01 1.675662100315093994e-01 4.381825402379035950e-02 -2.187192142009735107e-01 8.325968519784510136e-04 8.074401319026947021e-02 4.526855945587158203e-01 1.341685652732849121e-01 -6.325158476829528809e-02 4.452266395092010498e-01 -7.552228868007659912e-03 1.680868268013000488e-01
-2.826004326343536377e-01 -3.088595569133758545e-01 -1.757087856531143188e-01 1.933040618896484375e-01 -8.678730577230453491e-02 -9.926596283912658691e-02 2.447497993707656860e-01 -7.280465960502624512e-02 1.427504122257232666e-01 6.636478751897811890e-02 -1.177501454949378967e-01 1.997604072093963623e-01 2.033565491437911987e-01 -2.678284645080566406e-01 6.411056965589523315e-02 -2.586698532104492188e-02 -2.260006368160247803e-01 2.744108811020851135e-02 -2.849244177341461182e-01 -1.334179341793060303e-01 2.967272996902465820e-01 1.618278622627258301e-01 -5.303719546645879745e-03 6.989420205354690552e-02 -2.563445568084716797e-01 7.943952828645706177e-02 2.258316576480865479e-01 2.548759244382381439e-02 -1.496444642543792725e-01 2.443982362747192383e-01 -4.171586781740188599e-02 -6.375741795636713505e-04
-2.813564538955688477e-01 3.236624300479888916e-01 2.696446888148784637e-02 3.434916213154792786e-02 1.371934413909912109e-01 1.923034340143203735e-01 1.957809180021286011e-01 -1.878124922513961792e-01 -2.393868751823902130e-02 2.918756566941738129e-03 -4.767891764640808105e-02 1.355004310607910156e-01 1.848279684782028198e-01 5.326468031853437424e-03 -1.747411191463470459e-01 -1.360181421041488647e-01 5.972093436866998672e-03 2.660439610481262207e-01 -2.603610754013061523e-01 -3.210688531398773193e-01 2.737363874912261963e-01 4.558372497558593750e-02 -3.011582791805267334e-01 -1.123436447232961655e-02 1.288598775863647461e-01 -9.605740010738372803e-02 3.438426852226257324e-01 -5.356345325708389282e-02 1.199643686413764954e-01 9.264464676380157471e-02 -2.141641639173030853e-02 -2.110295556485652924e-02
-6.788053363561630249e-02 -3.207678198814392090e-01 -2.101259380578994751e-01 6.093285977840423584e-02 -3.526464477181434631e-02 -9.492737054824829102e-02 -2.491264790296554565e-02 -2.247392386198043823e-01 1.978373974561691284e-01 1.832235604524612427e-02 -2.013719081878662109e-01 1.263981312513351440e-01 1.905162781476974487e-01 -1.926400214433670044e-01 1.444091200828552246e-01 -9.874259680509567261e-02 -1.498134881258010864e-01 1.872500777244567871e-01 -2.958402931690216064e-01 -1.260167062282562256e-01 4.422367811203002930e-01 9.442688524723052979e-02 -1.179362386465072632e-01 5.905710160732269287e-02 -1.746454238891601562e-01 2.166811823844909668e-01 1.262969970703125000e-01 -2.059984579682350159e-02 -1.906868070363998413e-02 2.838775217533111572e-01 -8.348681032657623291e-02 1.367332786321640015e-01
-9.502149373292922974e-02 -1.387920826673507690e-01 5.280450917780399323e-03 1.283917948603630066e-02 1.699297577142715454e-01 4.734327550977468491e-03 -1.905709803104400635e-01 3.754600137472152710e-02 -4.316426813602447510e-02 1.497582644224166870e-01 -8.446414023637771606e-02 -1.403041332960128784e-01 1.137766316533088684e-01 -1.130640804767608643e-01 1.278726756572723389e-01 1.631466001272201538e-01 -1.432037260383367538e-02 3.947490453720092773e-01 -4.410000145435333252e-01 -1.725406348705291748e-01 2.088179737329483032e-01 -5.425983667373657227e-02 -1.099833399057388306e-01 -3.127340376377105713e-01 -2.064612507820129395e-01 -3.116539418697357178e-01 2.522281706333160400e-01 -4.211043938994407654e-02 -1.852914988994598389e-01 2.633585827425122261e-03 -9.253359586000442505e-02 -1.738527975976467133e-02
5.317486822605133057e-03 1.559669077396392822e-01 -9.622743725776672363e-02 -2.531513273715972900e-01 7.797342538833618164e-02 7.209274917840957642e-02 1.303404867649078369e-01 -1.466065365821123123e-02 6.591934710741043091e-02 2.741479277610778809e-01 -2.220765501260757446e-01 -2.194795757532119751e-01 5.892245844006538391e-02 -2.212910503149032593e-01 1.564948409795761108e-01 3.254124149680137634e-02 -2.083759158849716187e-01 1.595799177885055542e-01 -8.087398856878280640e-02 2.957024378702044487e-03 4.586042463779449463e-01 1.871698796749114990e-01 -2.827795445919036865e-01 -1.250315308570861816e-01 5.124638602137565613e-02 2.559652328491210938e-01 1.928373128175735474e-01 -1.292045861482620239e-01 6.804833561182022095e-02 2.081013321876525879e-01 -1.199534684419631958e-01 1.345511078834533691e-01
-2.024392485618591309e-01 -7.209061086177825928e-02 1.186977624893188477e-01 1.481501013040542603e-01 1.363285034894943237e-01 4.785848408937454224e-02 2.492573708295822144e-01 -2.219523638486862183e-01 1.291499733924865723e-01 1.085077896714210510e-01 -5.358970910310745239e-02 3.156992048025131226e-02 1.961258649826049805e-01 6.751351803541183472e-02 -7.180877774953842163e-02 9.327571839094161987e-02 3.058595359325408936e-01 1.947921216487884521e-01 -2.043528109788894653e-01 -9.070486575365066528e-02 3.810338079929351807e-01 7.313805073499679565e-02 -1.538934558629989624e-01 -3.966839909553527832e-01 1.009665988385677338e-02 -1.177029907703399658e-01 -1.039454154670238495e-02 -1.448801904916763306e-01 -1.111711934208869934e-01 1.037384420633316040e-01 3.008488714694976807e-01 1.859291642904281616e-01
-9.922073036432266235e-02 1.408004108816385269e-02 2.928264625370502472e-02 1.887998357415199280e-02 2.072044909000396729e-01 1.765862256288528442e-01 1.648378968238830566e-01 3.127528429031372070e-01 3.499123454093933105e-02 2.989546768367290497e-02 6.907824426889419556e-02 1.258572489023208618e-01 -1.098850183188915253e-02 -4.879271984100341797e-02 1.528046373277902603e-02 -2.736131548881530762e-01 4.225227236747741699e-02 5.085409153252840042e-03 -4.537966549396514893e-01 -8.974464982748031616e-02 1.382320374250411987e-01 8.286425471305847168e-02 -1.318877041339874268e-01 8.820617198944091797e-02 -2.216216027736663818e-01 2.255962938070297241e-01 3.788359090685844421e-02 2.929888367652893066e-01 -2.656273543834686279e-01 3.714833557605743408e-01 -1.626854240894317627e-01 7.370768114924430847e-03
-1.458088457584381104e-01 2.836077809333801270e-01 8.523090183734893799e-02 6.649566348642110825e-04 1.677355319261550903e-01 8.304412662982940674e-02 2.342809364199638367e-02 1.058980748057365417e-01 2.426611334085464478e-01 4.623701572418212891e-01 1.500898748636245728e-01 1.952954232692718506e-01 1.771463602781295776e-01 -1.106611341238021851e-01 1.881759017705917358e-01 1.467572599649429321e-01 5.101264640688896179e-02 7.637041062116622925e-02 -2.475184202194213867e-01 -1.809282451868057251e-01 2.874535620212554932e-01 1.375066041946411133e-01 1.911585628986358643e-01 -1.178682688623666763e-02 -2.637440338730812073e-02 -2.612994611263275146e-01 2.928287163376808167e-02 1.600228399038314819e-01 -2.155691236257553101e-01 1.418144106864929199e-01 -5.783785879611968994e-02 6.570145487785339355e-02
1.852286159992218018e-01 -5.283169075846672058e-02 2.657264843583106995e-02 9.271710366010665894e-02 2.807018160820007324e-01 -1.701787710189819336e-01 1.100218966603279114e-01 -3.835175558924674988e-02 1.512532085180282593e-01 1.017332915216684341e-02 -3.044420778751373291e-01 -3.708243966102600098e-01 -9.891137480735778809e-02 -8.823089301586151123e-02 -8.660758286714553833e-02 9.534026682376861572e-02 -4.462534934282302856e-02 2.287247627973556519e-01 -1.473103836178779602e-02 -2.643653154373168945e-01 1.646198034286499023e-01 1.114275027066469193e-02 -2.865554392337799072e-01 -3.155728876590728760e-01 -7.427580654621124268e-02 3.042190968990325928e-01 5.752377677708864212e-03 1.169938147068023682e-01 -1.216815933585166931e-01 2.881030142307281494e-01 -4.467033222317695618e-02 -1.525360392406582832e-03
-4.692826420068740845e-02 1.622326225042343140e-01 -1.868993639945983887e-01 2.316061705350875854e-01 2.702863514423370361e-01 1.123184105381369591e-03 -4.009830206632614136e-02 1.769476532936096191e-01 2.577012777328491211e-01 1.269274624064564705e-03 -6.393004953861236572e-02 -3.107261955738067627e-01 1.023352295160293579e-01 2.540830969810485840e-01 4.703371599316596985e-02 -1.288814693689346313e-01 -3.215707838535308838e-02 4.498457536101341248e-02 -1.753195077180862427e-01 -1.465844213962554932e-01 1.640649288892745972e-01 5.242836847901344299e-02 -2.193068563938140869e-01 -6.460402905941009521e-02 -4.867026954889297485e-02 7.616841048002243042e-02 1.607759296894073486e-01 -2.324665933847427368e-01 -1.769314408302307129e-01 3.102526962757110596e-01 -4.007533490657806396e-01 5.085979029536247253e-02
-2.526822984218597412e-01 -2.436555922031402588e-01 -9.041601419448852539e-02 8.943002671003341675e-02 -7.033219188451766968e-02 -4.288824275135993958e-02 2.414023578166961670e-01 -1.996359042823314667e-02 2.345086932182312012e-01 1.708289831876754761e-01 -2.312110215425491333e-01 3.115393817424774170e-01 1.089927256107330322e-01 -1.810696721076965332e-01 1.695305556058883667e-01 6.166674941778182983e-02 -1.820200234651565552e-01 3.803177550435066223e-02 -2.019999921321868896e-01 -9.676034748554229736e-02 2.103070467710494995e-01 2.403189837932586670e-01 -1.398919671773910522e-01 -6.385582685470581055e-02 -3.042451441287994385e-01 2.096299678087234497e-01 1.350503861904144287e-01 -2.753031626343727112e-02 -5.991891771554946899e-02 3.350343406200408936e-01 5.991574842482805252e-03 3.867168724536895752e-02
-2.914218306541442871e-01 6.801364570856094360e-02 -3.729095309972763062e-02 2.025165110826492310e-01 1.293848603963851929e-01 1.466634422540664673e-01 -3.988363966345787048e-02 -3.092737682163715363e-02 5.752811208367347717e-02 1.855705827474594116e-01 9.543717838823795319e-03 -4.766847565770149231e-02 7.672553509473800659e-02 -1.555953472852706909e-01 -1.920527070760726929e-01 -8.588607609272003174e-02 3.470411524176597595e-02 -1.385499089956283569e-01 -2.465613782405853271e-01 -3.265173137187957764e-01 2.755577564239501953e-01 -5.476530268788337708e-02 -2.016955465078353882e-01 -1.319547295570373535e-01 -1.211324408650398254e-01 -4.534563124179840088e-01 -3.729645907878875732e-02 1.450674682855606079e-01 -1.362865120172500610e-01 3.268116116523742676e-01 5.590165406465530396e-02 -1.292757987976074219e-01
-2.114731073379516602e-01 -6.806037575006484985e-02 -1.295790970325469971e-01 -1.995727978646755219e-02 1.577292382717132568e-02 1.355275232344865799e-02 -1.268880069255828857e-01 1.470402181148529053e-01 1.790738999843597412e-01 2.930049039423465729e-02 -7.724138349294662476e-02 -1.313508003950119019e-01 5.181501433253288269e-02 3.934119269251823425e-02 -3.561774641275405884e-02 -6.357614696025848389e-02 2.563128806650638580e-02 5.048900842666625977e-01 -3.101412057876586914e-01 -1.609133630990982056e-01 9.530248492956161499e-02 -4.180757328867912292e-02 -8.519600145518779755e-03 -4.476551115512847900e-01 -1.332648396492004395e-01 -2.257468998432159424e-01 1.903400868177413940e-01 1.003150269389152527e-01 -1.611099690198898315e-01 2.180225849151611328e-01 1.321035027503967285e-01 1.863082200288772583e-01
-1.721187680959701538e-01 2.032623738050460815e-01 7.647162303328514099e-03 7.267551869153976440e-02 -1.318696737289428711e-01 1.059979274868965149e-01 -1.220243871212005615e-01 -1.486731809563934803e-03 8.532694727182388306e-02 -1.521875150501728058e-02 1.732550710439682007e-01 -2.272625267505645752e-01 -1.386405900120735168e-02 2.350599877536296844e-02 -1.071927621960639954e-01 1.910463422536849976e-01 2.135790884494781494e-01 2.944877445697784424e-01 -3.502996265888214111e-01 -1.429606080055236816e-01 5.983742699027061462e-02 2.451250702142715454e-01 -1.430593729019165039e-01 -1.289727389812469482e-01 -2.735764384269714355e-01 -1.711406707763671875e-01 3.817948997020721436e-01 1.245245039463043213e-01 -6.718396395444869995e-02 2.366075515747070312e-01 1.289628893136978149e-01 1.533032655715942383e-01
-1.651611328125000000e-01 3.960628993809223175e-03 2.714160382747650146e-01 4.176844283938407898e-02 2.225600928068161011e-01 -1.366157978773117065e-01 5.400954559445381165e-02 -1.045823097229003906e-01 6.724305450916290283e-02 1.697331815958023071e-01 -8.934267098084092140e-04 3.214295804500579834e-01 -5.966645106673240662e-02 -7.045270502567291260e-02 1.806239932775497437e-01 2.506488561630249023e-01 1.632883399724960327e-01 1.877657920122146606e-01 -2.634215354919433594e-01 -3.809737265110015869e-01 3.538274168968200684e-01 1.412606090307235718e-01 -8.732143789529800415e-02 6.636784225702285767e-02 4.185101017355918884e-02 -1.900261491537094116e-01 1.155279483646154404e-02 1.891642361879348755e-01 3.744206577539443970e-02 2.137699872255325317e-01 -4.350568726658821106e-02 1.349889189004898071e-01
-2.618332803249359131e-01 2.379965931177139282e-01 1.110082343220710754e-01 1.368412226438522339e-01 5.006776377558708191e-02 1.065087616443634033e-01 1.605793088674545288e-01 3.966917842626571655e-02 -4.361546412110328674e-02 -2.525023370981216431e-02 4.447301477193832397e-02 -1.503137946128845215e-01 -1.315491497516632080e-01 -3.944479674100875854e-02 -3.374307751655578613e-01 -1.064385622739791870e-01 6.549643818289041519e-03 -4.533336311578750610e-02 -3.609063625335693359e-01 -1.390525512397289276e-02 1.618082821369171143e-01 2.994439601898193359e-01 -4.353559762239456177e-02 -3.096979856491088867e-01 -6.265737861394882202e-02 1.327890306711196899e-01 7.302726060152053833e-02 1.301658600568771362e-01 -5.325100570917129517e-02 4.384068250656127930e-01 2.122196704149246216e-01 3.564657643437385559e-02
-2.136689573526382446e-01 1.519525051116943359e-01 7.070806622505187988e-02 1.354754418134689331e-01 5.117691680788993835e-02 -1.658917814493179321e-01 5.939229577779769897e-02 3.676600754261016846e-01 1.685805171728134155e-01 7.527405023574829102e-02 -2.721858322620391846e-01 -5.683017522096633911e-02 1.485611544921994209e-03 -2.101651579141616821e-01 2.508455216884613037e-01 6.847815588116645813e-03 2.954977564513683319e-02 1.791658699512481689e-01 -5.060968995094299316e-01 3.671573847532272339e-02 2.665995061397552490e-01 3.985007479786872864e-02 -1.367465406656265259e-01 -1.478509753942489624e-01 1.748637259006500244e-01 8.441019058227539062e-02 3.519451245665550232e-02 -2.368131093680858612e-02 -5.977810174226760864e-02 2.173264473676681519e-01 -8.357634395360946655e-02 -1.398225873708724976e-01
-2.804702222347259521e-01 2.094082236289978027e-01 1.809130907058715820e-01 -9.603831917047500610e-02 9.036616235971450806e-02 1.235850527882575989e-01 2.017042487859725952e-01 -1.463628560304641724e-01 -4.786530137062072754e-02 2.110463008284568787e-02 -1.997171193361282349e-01 -1.833029277622699738e-02 1.784350425004959106e-01 -3.268255293369293213e-02 -4.409556835889816284e-02 -1.596251279115676880e-01 -1.018570829182863235e-02 2.234343141317367554e-01 -3.920828402042388916e-01 -3.413199782371520996e-01 2.269418984651565552e-01 6.513535976409912109e-02 -2.796421051025390625e-01 -1.461717635393142700e-01 1.535096019506454468e-01 -2.240822166204452515e-01 2.560945451259613037e-01 1.181152462959289551e-01 7.260256260633468628e-02 6.349686533212661743e-02 9.409141726791858673e-03 -9.177884459495544434e-02
-9.385100007057189941e-02 1.470042113214731216e-02 1.985374689102172852e-01 3.166203796863555908e-01 1.958397179841995239e-01 -5.196456983685493469e-02 1.623033285140991211e-01 -1.655401289463043213e-01 -1.517889439128339291e-03 2.258007414638996124e-02 -3.598119914531707764e-01 -2.465430647134780884e-02 1.355915516614913940e-01 1.229431778192520142e-01 -1.861665695905685425e-01 2.876685261726379395e-01 9.174192696809768677e-02 2.862522900104522705e-01 -8.088365942239761353e-02 2.933379728347063065e-03 2.713832855224609375e-01 4.831125587224960327e-02 -2.648699283599853516e-01 -2.569252252578735352e-01 4.279462620615959167e-02 2.063687592744827271e-01 4.507908225059509277e-02 2.366366237401962280e-01 -8.887248486280441284e-02 1.255484968423843384e-01 -1.651646196842193604e-01 1.121122986078262329e-01
-1.303691565990447998e-01 -6.979925930500030518e-02 1.175541877746582031e-01 -1.304159611463546753e-01 3.414275944232940674e-01 2.985002398490905762e-01 1.860865503549575806e-01 5.830441787838935852e-02 9.020168334245681763e-02 2.052973061800003052e-01 -1.651400327682495117e-01 -1.338956356048583984e-01 4.325897246599197388e-02 4.878401383757591248e-02 1.043234989047050476e-01 -1.045432128012180328e-02 -3.431609645485877991e-02 2.885888516902923584e-01 -2.321627438068389893e-01 -1.565464138984680176e-01 -8.402889966964721680e-02 4.771725833415985107e-02 -1.384248584508895874e-01 -3.390594124794006348e-01 -5.931905284523963928e-02 -1.850089281797409058e-01 8.064261078834533691e-02 -6.897970288991928101e-02 -3.191154897212982178e-01 1.905558109283447266e-01 -8.503919094800949097e-02 3.035802543163299561e-01
-1.232350990176200867e-01 -9.004130214452743530e-02 1.286264657974243164e-01 -3.513188660144805908e-02 3.815195336937904358e-02 2.328547239303588867e-01 -1.185306236147880554e-01 1.876600086688995361e-02 1.074856966733932495e-01 1.813458502292633057e-01 -1.872094273567199707e-01 -1.035032644867897034e-01 1.537319123744964600e-01 2.331695705652236938e-01 5.657020956277847290e-02 1.373486518859863281e-01 -3.634706139564514160e-02 4.654901921749114990e-01 -2.774307131767272949e-01 -1.161318197846412659e-01 1.897585988044738770e-01 -6.871050596237182617e-02 -4.484270513057708740e-02 -2.445739060640335083e-01 -1.098880469799041748e-01 -2.092233151197433472e-01 2.388039045035839081e-02 1.925928285345435143e-03 -3.064500093460083008e-01 1.721513271331787109e-01 -3.113353848457336426e-01 1.032830327749252319e-01
-2.168763577938079834e-01 1.540277451276779175e-01 -3.573647141456604004e-02 1.417024061083793640e-02 2.796023152768611908e-02 2.460579723119735718e-01 9.698034822940826416e-02 -1.278351526707410812e-02 1.812166422605514526e-01 3.443392813205718994e-01 -4.196768999099731445e-01 -1.014451235532760620e-01 1.173906996846199036e-01 1.422811392694711685e-02 2.582809329032897949e-01 1.253537833690643311e-01 5.543138086795806885e-02 1.373721361160278320e-01 -3.303394317626953125e-01 -6.234102323651313782e-02 5.047078058123588562e-02 -2.273947186768054962e-02 -9.560906887054443359e-02 -1.688557118177413940e-01 -3.146739304065704346e-01 -1.504320949316024780e-01 2.193873189389705658e-02 -1.234062165021896362e-01 -1.766677349805831909e-01 1.440697312355041504e-01 -2.326450198888778687e-01 5.924450978636741638e-02
-3.625486791133880615e-01 9.411657601594924927e-02 -9.212805330753326416e-02 -2.516320382710546255e-04 2.783587574958801270e-01 -1.091476976871490479e-01 2.246200889348983765e-01 8.783639967441558838e-02 1.738453097641468048e-02 2.834706306457519531e-01 -4.452546238899230957e-01 1.181468889117240906e-01 1.108275800943374634e-01 3.260356187820434570e-02 -1.875842362642288208e-01 -6.668277084827423096e-02 -3.141074627637863159e-02 4.170765355229377747e-02 -2.869487702846527100e-01 -1.226646900177001953e-01 9.216099977493286133e-02 2.832127362489700317e-02 -1.666809320449829102e-01 -1.749972254037857056e-02 -8.026751689612865448e-03 5.650974065065383911e-02 2.629428803920745850e-01 -1.526352316141128540e-01 -2.338732928037643433e-01 1.568887680768966675e-01 1.902553290128707886e-01 9.538989514112472534e-02
-1.575684249401092529e-01 2.380094379186630249e-01 1.542849093675613403e-01 2.338465601205825806e-01 1.022769883275032043e-01 6.121117621660232544e-02 1.887568533420562744e-01 -5.294581502676010132e-02 -1.582262292504310608e-02 1.520844399929046631e-01 -1.535038501024246216e-01 3.526182472705841064e-02 2.730009257793426514e-01 -1.227681189775466919e-01 -1.131807938218116760e-01 -7.024092972278594971e-02 9.444586187601089478e-02 1.820051819086074829e-01 -2.035915702581405640e-01 -4.601761996746063232e-01 2.742856442928314209e-01 9.464192390441894531e-02 -1.043638736009597778e-01 -2.862418256700038910e-02 -7.589338719844818115e-02 -3.535257279872894287e-01 2.299222797155380249e-01 1.314048022031784058e-01 -8.481393009424209595e-02 1.591621935367584229e-01 2.980583719909191132e-02 8.012057840824127197e-02
-1.033504158258438110e-01 -1.597656905651092529e-01 -1.170409470796585083e-02 7.113493978977203369e-02 2.381021082401275635e-01 1.102377474308013916e-01 -1.312443464994430542e-01 3.662493824958801270e-01 9.629692137241363525e-02 2.593767642974853516e-01 1.029295176267623901e-01 -1.696789115667343140e-01 5.299706012010574341e-02 -1.308128982782363892e-01 5.426823347806930542e-02 -3.877542912960052490e-02 -1.179568320512771606e-01 2.757482528686523438e-01 -3.449029922485351562e-01 3.805905207991600037e-02 2.311636656522750854e-01 1.916463673114776611e-01 -1.792901158332824707e-01 5.866428464651107788e-02 -1.750974208116531372e-01 3.164193034172058105e-01 1.966464668512344360e-01 1.286494433879852295e-01 -2.497829347848892212e-01 9.946522861719131470e-02 -6.053351983428001404e-02 -4.987439606338739395e-03
-1.070977747440338135e-01 8.377802371978759766e-02 -2.014881968498229980e-01 7.241602241992950439e-02 1.828247606754302979e-01 -6.444408744573593140e-02 7.018357515335083008e-02 1.263260841369628906e-01 3.302914798259735107e-01 2.067573964595794678e-01 6.666766852140426636e-02 -4.088658094406127930e-02 -2.343767695128917694e-02 -1.330437064170837402e-01 -1.729293353855609894e-02 -2.868565730750560760e-03 -7.636951655149459839e-02 8.594039827585220337e-02 -4.716602563858032227e-01 1.053830757737159729e-01 2.079515457153320312e-01 -9.257813543081283569e-02 -1.614223569631576538e-01 -1.725310087203979492e-01 2.212358452379703522e-02 3.122400045394897461e-01 3.516949117183685303e-01 2.031240314245223999e-01 -7.640611380338668823e-02 1.873596571385860443e-02 -2.774290740489959717e-01 1.340553723275661469e-02
-1.180391907691955566e-01 2.416770011186599731e-01 -4.255589470267295837e-02 -5.453459173440933228e-02 -3.229199722409248352e-02 -5.519530922174453735e-02 -8.187610656023025513e-02 6.009530276060104370e-03 1.469606161117553711e-01 1.161178275942802429e-01 2.346806600689888000e-02 -1.850366592407226562e-01 1.436715871095657349e-01 3.455231490079313517e-05 1.482909079641103745e-02 2.717984914779663086e-01 -1.861120760440826416e-01 3.356178104877471924e-01 -2.159303277730941772e-01 -2.081840634346008301e-01 1.347526907920837402e-01 2.041143625974655151e-01 -1.012313961982727051e-01 -2.854691147804260254e-01 -2.627668082714080811e-01 -2.850758135318756104e-01 2.987341880798339844e-01 1.409423202276229858e-01 -8.284097164869308472e-02 2.425846904516220093e-01 9.119813144207000732e-02 1.586991101503372192e-01
-5.355956405401229858e-02 -7.525247335433959961e-02 -1.464555412530899048e-01 6.046263128519058228e-02 -9.466284513473510742e-02 -4.423921182751655579e-02 5.291916802525520325e-02 2.565238475799560547e-01 2.214493751525878906e-01 -1.419474482536315918e-01 -3.030117750167846680e-01 2.384763956069946289e-01 3.897305130958557129e-01 -5.638323724269866943e-03 -1.761481165885925293e-01 1.629842072725296021e-02 3.984099999070167542e-02 -6.384609732776880264e-03 -1.848753988742828369e-01 -1.221913620829582214e-01 2.849794328212738037e-01 7.964707911014556885e-02 -1.963921487331390381e-01 -5.118966475129127502e-02 1.663495004177093506e-01 1.713451147079467773e-01 -3.321029618382453918e-02 1.749009639024734497e-02 -4.188596010208129883e-01 2.411445826292037964e-01 -1.018369048833847046e-01 6.212087348103523254e-02
-1.424895375967025757e-01 1.049382984638214111e-01 8.902233839035034180e-02 -7.085239887237548828e-02 1.990561187267303467e-01 7.492677122354507446e-02 1.393523719161748886e-02 -5.570008605718612671e-02 -7.829684764146804810e-02 6.718064844608306885e-02 -2.318797558546066284e-01 8.215694129467010498e-02 3.437803387641906738e-01 -4.812053591012954712e-02 -2.212534248828887939e-01 -2.952789366245269775e-01 -5.665065720677375793e-02 1.193010583519935608e-01 -2.259696125984191895e-01 -3.656786382198333740e-01 3.844961524009704590e-01 1.456350386142730713e-01 -1.690163910388946533e-01 -1.676519215106964111e-01 -4.281868040561676025e-02 -2.119047641754150391e-01 1.573233455419540405e-01 -7.810875773429870605e-02 6.902165710926055908e-02 1.201116442680358887e-01 -1.328143626451492310e-01 -1.924475133419036865e-01
-8.011687546968460083e-02 -7.256137579679489136e-02 2.668671496212482452e-02 -2.089931964874267578e-01 1.427409648895263672e-01 6.892856955528259277e-02 -1.454840153455734253e-01 4.423645883798599243e-02 -3.010967932641506195e-02 8.445385098457336426e-02 -9.292079508304595947e-02 -3.245474398136138916e-01 2.140949964523315430e-01 -1.159441918134689331e-01 9.913361072540283203e-02 2.070275992155075073e-01 4.088584706187248230e-02 2.796607613563537598e-01 -3.696836531162261963e-01 -6.329650431871414185e-02 2.350181490182876587e-01 1.869305372238159180e-01 -3.696117922663688660e-02 -6.676053255796432495e-02 -1.736142784357070923e-01 -3.000312745571136475e-01 3.699654936790466309e-01 2.247270196676254272e-01 6.269664481806103140e-06 1.454917900264263153e-02 -6.067209690809249878e-02 1.836329549551010132e-01
-1.957773119211196899e-01 3.337760865688323975e-01 3.566428646445274353e-02 1.060394421219825745e-01 4.352952167391777039e-02 1.822571307420730591e-01 3.699445724487304688e-01 -7.095941901206970215e-02 2.190776914358139038e-02 5.078488495200872421e-03 -4.893857985734939575e-02 -1.083387061953544617e-01 8.597726933658123016e-03 9.721384197473526001e-02 -3.435246646404266357e-01 2.414862066507339478e-01 -3.527367115020751953e-02 1.315609216690063477e-01 -2.727510333061218262e-01 -6.164951249957084656e-02 -8.050262182950973511e-02 1.741300821304321289e-01 -1.244336590170860291e-01 -1.222353726625442505e-01 -8.849625289440155029e-02 -6.842501461505889893e-02 1.540188938379287720e-01 2.755493819713592529e-01 -3.214453905820846558e-02 4.006941318511962891e-01 4.433542490005493164e-03 1.500314325094223022e-01
-1.003984138369560242e-01 2.089121043682098389e-01 1.684064567089080811e-01 5.682970955967903137e-02 1.433611959218978882e-01 1.686170250177383423e-01 1.606595218181610107e-01 -8.923078328371047974e-02 -2.942809648811817169e-02 2.209069393575191498e-02 -1.667504459619522095e-01 -1.304783970117568970e-01 -6.502792239189147949e-02 6.184565275907516479e-02 -1.879388093948364258e-01 1.821916997432708740e-01 2.732168138027191162e-01 -1.412433478981256485e-02 -3.693812191486358643e-01 -5.208119750022888184e-01 1.882702112197875977e-01 1.006208807229995728e-01 -1.898960471153259277e-01 -1.026563867926597595e-01 -2.481052726507186890e-01 6.443236023187637329e-02 3.870511054992675781e-02 1.743832826614379883e-01 2.829420566558837891e-02 -5.285347253084182739e-02 -8.619596809148788452e-02 1.607247442007064819e-01
-3.217229843139648438e-01 1.819088496267795563e-02 7.315219193696975708e-02 -1.335414201021194458e-01 4.666237905621528625e-02 -1.194059103727340698e-01 -1.804065704345703125e-02 -1.138190627098083496e-01 3.643269538879394531e-01 2.034545242786407471e-01 -1.139185875654220581e-01 6.193262711167335510e-02 -1.761803179979324341e-01 -3.028583228588104248e-01 7.615475449711084366e-03 1.065699532628059387e-01 -3.514824211597442627e-01 3.397667780518531799e-02 -2.269702106714248657e-01 -1.108056232333183289e-01 2.140686661005020142e-01 -6.329710781574249268e-02 -2.162640839815139771e-01 3.140173852443695068e-02 -1.162736564874649048e-01 4.254108667373657227e-02 2.296402305364608765e-01 2.869275212287902832e-01 -2.317793220281600952e-01 1.214078813791275024e-01 -1.132054403424263000e-01 -2.001232467591762543e-02
-7.000441849231719971e-02 2.989586889743804932e-01 -3.387434780597686768e-02 2.005114853382110596e-01 2.205446660518646240e-01 -3.285910189151763916e-02 -4.503174126148223877e-02 1.413038522005081177e-01 -8.510787039995193481e-03 9.819786250591278076e-02 1.275225281715393066e-01 -1.899384111166000366e-01 -1.586528420448303223e-01 -3.809308409690856934e-01 2.012290507555007935e-01 -8.813206106424331665e-03 1.730884052813053131e-02 3.119717538356781006e-02 -3.149024546146392822e-01 -3.417572379112243652e-02 3.083044886589050293e-01 9.599015116691589355e-02 2.028913050889968872e-02 -1.533327549695968628e-01 -1.611145585775375366e-01 9.343859553337097168e-02 -5.600633472204208374e-02 1.287711262702941895e-01 -1.075430735945701599e-01 3.595237731933593750e-01 -2.720555067062377930e-01 1.439298689365386963e-01
-2.839093506336212158e-01 -3.361937403678894043e-01 1.362014412879943848e-01 1.690371311269700527e-03 3.316161036491394043e-01 -5.635741353034973145e-02 2.634107470512390137e-01 5.969823896884918213e-02 -9.204734116792678833e-02 -2.404017150402069092e-01 -2.088336050510406494e-01 2.524961344897747040e-02 1.729840487241744995e-01 1.441121697425842285e-01 -9.344883263111114502e-02 1.153109222650527954e-01 3.221999108791351318e-01 1.573280245065689087e-01 -1.843383610248565674e-01 -1.257521957159042358e-01 1.186708584427833557e-01 1.992099434137344360e-01 -2.416184842586517334e-01 1.243840716779232025e-02 7.177172694355249405e-03 2.380555421113967896e-01 1.748503446578979492e-01 -3.806505352258682251e-02 -5.462172627449035645e-02 1.760893166065216064e-01 -7.013770937919616699e-02 1.306674908846616745e-02
-1.887742429971694946e-01 -4.440580680966377258e-02 -2.323125302791595459e-01 -1.547765880823135376e-01 2.107924669981002808e-01 2.072872370481491089e-01 7.333801686763763428e-02 -2.237423211336135864e-01 6.326935254037380219e-03 2.160044312477111816e-01 -3.702676040120422840e-04 -7.870226353406906128e-02 -7.658528536558151245e-02 -1.411164999008178711e-01 1.149156689643859863e-01 -7.633554935455322266e-02 -1.134623121470212936e-02 3.004961311817169189e-01 -1.880700513720512390e-02 -1.344028264284133911e-01 4.737640321254730225e-01 2.418042570352554321e-01 -5.664335563778877258e-02 -2.312339097261428833e-01 5.522533133625984192e-02 1.448795199394226074e-01 6.796599924564361572e-02 3.026104532182216644e-02 -3.446341725066304207e-03 1.358165144920349121e-01 -1.994051486253738403e-01 3.281520307064056396e-01
-2.109420001506805420e-01 6.343822181224822998e-02 1.727141588926315308e-01 1.648751348257064819e-01 1.112201288342475891e-01 -2.494472265243530273e-01 3.484883904457092285e-02 -1.058900728821754456e-01 1.396100819110870361e-01 1.729355007410049438e-01 -7.001331448554992676e-02 2.198325246572494507e-01 2.351008057594299316e-01 -1.970801651477813721e-01 4.369101300835609436e-02 1.991322934627532959e-01 2.015218138694763184e-01 2.185813486576080322e-01 -2.148685604333877563e-02 -2.392508238554000854e-01 3.794054985046386719e-01 1.149985715746879578e-01 -1.830542832612991333e-01 1.128991320729255676e-01 1.304695904254913330e-01 -1.151499673724174500e-01 8.085298538208007812e-02 4.374088719487190247e-02 -1.317107677459716797e-01 1.785784810781478882e-01 -5.610231310129165649e-02 3.584761619567871094e-01
-1.772160176187753677e-03 1.992415487766265869e-01 -1.244825031608343124e-02 1.976379901170730591e-01 2.352064698934555054e-01 -8.468315005302429199e-03 -4.589133709669113159e-02 3.960663378238677979e-01 2.898786664009094238e-01 6.486632674932479858e-02 -1.051267534494400024e-01 -1.204239279031753540e-01 3.236984461545944214e-02 -1.966843605041503906e-01 -9.579898416996002197e-02 -9.435753524303436279e-02 8.385439962148666382e-02 -3.627653419971466064e-02 -4.020653963088989258e-01 -8.135488629341125488e-02 3.513287007808685303e-01 1.778548583388328552e-02 6.575489044189453125e-02 -3.187701702117919922e-01 1.164628714323043823e-01 2.840970642864704132e-02 1.661074012517929077e-01 5.584899708628654480e-02 -5.574748665094375610e-02 2.823777794837951660e-01 -9.250869043171405792e-03 -2.811095304787158966e-02
-1.906989961862564087e-01 2.465514000505208969e-03 1.905980892479419708e-02 3.626046329736709595e-02 6.071081757545471191e-02 -1.644953638315200806e-01 6.606289744377136230e-02 3.277174234390258789e-01 3.294208347797393799e-01 3.203422576189041138e-02 -1.989006698131561279e-01 -1.701357662677764893e-01 3.248726949095726013e-02 -1.574139744043350220e-01 2.308219373226165771e-01 -7.785231340676546097e-03 2.142675593495368958e-02 3.689430654048919678e-01 -4.837387800216674805e-01 8.200892060995101929e-02 2.622547745704650879e-01 -1.222416851669549942e-02 1.255836710333824158e-02 -1.237588971853256226e-01 1.703814864158630371e-01 7.325891405344009399e-02 7.463644444942474365e-02 -4.993177205324172974e-02 -2.055306732654571533e-02 1.988087594509124756e-01 6.774616241455078125e-02 -1.162379905581474304e-01
-5.445760861039161682e-02 1.535419374704360962e-01 -1.377212628722190857e-02 7.857489585876464844e-02 1.584356874227523804e-01 -9.645306318998336792e-02 2.202628254890441895e-01 -5.383680388331413269e-02 -6.370332092046737671e-02 1.335854232311248779e-01 -2.047091275453567505e-01 -2.710765004158020020e-01 3.562610223889350891e-02 -9.501911699771881104e-02 9.072850644588470459e-02 8.618827164173126221e-02 -2.280776351690292358e-01 -4.770268872380256653e-02 -1.374856829643249512e-01 -8.291225135326385498e-02 4.407206177711486816e-01 2.200177758932113647e-01 -2.269550263881683350e-01 2.556074410676956177e-02 3.096519410610198975e-02 3.352291285991668701e-01 1.388422399759292603e-01 1.717075556516647339e-01 -7.785417884588241577e-02 2.816003561019897461e-01 -1.575246304273605347e-01 -2.662309110164642334e-01
-1.186451241374015808e-01 -1.347001492977142334e-01 -5.632452666759490967e-02 -1.268939953297376633e-02 1.354806870222091675e-01 1.520120054483413696e-01 -2.498130500316619873e-02 -1.242276132106781006e-01 1.369365602731704712e-01 9.303089976310729980e-02 -1.983704864978790283e-01 -4.481765255331993103e-02 1.094236373901367188e-01 -1.509665250778198242e-01 3.306934535503387451e-01 -2.617531716823577881e-01 -2.032809406518936157e-01 2.787140607833862305e-01 -7.115896046161651611e-02 3.064922615885734558e-02 5.179687142372131348e-01 2.266180962324142456e-01 -4.275329038500785828e-02 -1.184194758534431458e-01 -3.493292629718780518e-02 -6.354889273643493652e-02 7.717990130186080933e-02 -1.203806623816490173e-01 8.403071016073226929e-02 2.247072160243988037e-01 -1.102943941950798035e-01 2.638008296489715576e-01
-4.542598128318786621e-01 1.768386960029602051e-01 4.197261855006217957e-02 4.239752888679504395e-02 4.579496383666992188e-02 -2.002484053373336792e-01 3.404365852475166321e-02 -1.878035962581634521e-01 -6.799332052469253540e-02 1.065389737486839294e-01 8.651187270879745483e-02 -1.790644228458404541e-01 7.852833718061447144e-02 6.163030117750167847e-02 6.471909582614898682e-02 1.239383742213249207e-01 -1.154979616403579712e-01 3.122069835662841797e-01 -1.973979324102401733e-01 -1.057515367865562439e-01 3.115578591823577881e-01 6.462451815605163574e-02 -7.241711020469665527e-02 -1.972741782665252686e-01 -1.446288526058197021e-01 -6.362234801054000854e-02 1.032272949814796448e-01 4.660866037011146545e-02 -4.567897021770477295e-01 1.100069358944892883e-01 -5.120507627725601196e-02 1.661698222160339355e-01
-1.487011462450027466e-01 9.393897838890552521e-03 -1.655174493789672852e-01 -5.423954129219055176e-02 2.515424601733684540e-02 -4.256106447428464890e-03 -2.510859072208404541e-01 -1.134473532438278198e-01 3.903916776180267334e-01 -1.166240796446800232e-01 -4.079696834087371826e-01 1.380775272846221924e-01 1.984819471836090088e-01 -3.541850745677947998e-01 1.338488794863224030e-02 2.067657709121704102e-01 1.261093765497207642e-01 4.119118675589561462e-02 -1.538403332233428955e-01 -2.792875766754150391e-01 8.507019281387329102e-02 -1.461621969938278198e-01 -2.318855226039886475e-01 5.175123456865549088e-03 1.152182891964912415e-01 1.252516508102416992e-01 1.733423173427581787e-01 9.342408925294876099e-02 1.100738067179918289e-02 1.463368833065032959e-01 6.793881952762603760e-02 1.267070621252059937e-01
-1.052445769309997559e-01 -2.815372049808502197e-01 -1.027313098311424255e-01 1.547657251358032227e-01 2.435196191072463989e-03 -6.366591155529022217e-02 5.483104661107063293e-02 6.596595048904418945e-02 3.037741482257843018e-01 2.219780534505844116e-01 -1.640476584434509277e-01 1.001000031828880310e-01 1.322692185640335083e-01 -6.724093109369277954e-02 2.072971165180206299e-01 1.282211840152740479e-01 -2.533887922763824463e-01 8.949633687734603882e-03 -3.625331819057464600e-01 -2.283940911293029785e-01 2.782302796840667725e-01 1.328196674585342407e-01 6.558490544557571411e-02 -2.420055568218231201e-01 -3.424530029296875000e-01 4.704315215349197388e-02 2.063298225402832031e-01 1.401501446962356567e-01 4.062150418758392334e-02 6.076281517744064331e-02 8.356363326311111450e-02 -6.320986151695251465e-02
-8.824601769447326660e-02 2.066757977008819580e-01 1.226255074143409729e-01 -1.328654028475284576e-02 1.441783457994461060e-01 -8.116228133440017700e-02 6.909560412168502808e-02 -1.539511233568191528e-01 -8.864931762218475342e-03 -7.269384711980819702e-02 -1.903731673955917358e-01 -8.885737508535385132e-02 2.854698002338409424e-01 -1.012489274144172668e-01 -8.208519220352172852e-02 4.241178929805755615e-02 9.999041259288787842e-02 3.606124818325042725e-01 -1.867114603519439697e-01 -2.001164406538009644e-01 2.986160814762115479e-01 1.562546938657760620e-01 -2.797396183013916016e-01 -2.168453037738800049e-01 -1.899396777153015137e-01 -3.567936718463897705e-01 -7.982336729764938354e-02 -5.213284119963645935e-02 9.639716893434524536e-02 2.009638100862503052e-01 6.210726499557495117e-02 2.209926992654800415e-01
-2.760280966758728027e-01 6.313189119100570679e-02 7.204620540142059326e-02 1.654599308967590332e-01 -1.224735453724861145e-01 -1.733659580349922180e-02 9.701471775770187378e-02 8.276331424713134766e-02 2.425476163625717163e-02 8.737716078758239746e-02 2.023334652185440063e-01 2.594194933772087097e-02 -1.919116973876953125e-01 -2.079839557409286499e-01 2.337636500597000122e-01 -7.876034080982208252e-02 -8.255974203348159790e-02 8.630137890577316284e-02 -2.457104474306106567e-01 -1.274826675653457642e-01 2.063899934291839600e-01 1.501127332448959351e-01 8.634927123785018921e-02 -5.481097847223281860e-02 -2.031565457582473755e-01 1.940454095602035522e-01 9.251469373703002930e-02 1.120853275060653687e-01 4.236871004104614258e-02 5.067827105522155762e-01 -2.021762430667877197e-01 3.144748508930206299e-01
-2.429002895951271057e-03 -1.381894946098327637e-02 -4.779450222849845886e-02 2.130975127220153809e-01 4.280041456222534180e-01 -1.089598238468170166e-01 2.106294780969619751e-02 2.693139910697937012e-01 9.913530945777893066e-02 -1.304189860820770264e-01 -6.976011209189891815e-03 -6.242327392101287842e-02 4.092781841754913330e-01 1.595631390810012817e-01 1.433783490210771561e-02 -1.390015929937362671e-01 1.931432448327541351e-02 -7.311747968196868896e-02 -1.976249068975448608e-01 -1.854828596115112305e-01 3.759842514991760254e-01 1.975621432065963745e-01 1.078318897634744644e-02 -8.818773925304412842e-02 -1.684625633060932159e-02 1.673416644334793091e-01 -6.658740341663360596e-02 -2.065841257572174072e-01 -1.648525595664978027e-01 2.641700506210327148e-01 -2.326798066496849060e-02 2.068911492824554443e-02
1.332519501447677612e-01 -2.518040835857391357e-01 -4.123520478606224060e-02 4.364219959825277328e-03 -5.440302193164825439e-02 -8.158516138792037964e-03 9.791984409093856812e-02 -1.610074490308761597e-01 1.203326061367988586e-01 1.229008585214614868e-01 -1.153214126825332642e-01 2.953969687223434448e-02 2.309010624885559082e-01 -1.463208794593811035e-01 3.068366646766662598e-01 -1.117646172642707825e-01 -1.724817752838134766e-01 1.025250479578971863e-01 -2.021161466836929321e-01 -3.360860422253608704e-02 4.190537035465240479e-01 1.699203997850418091e-01 -2.294206470251083374e-01 1.529761403799057007e-01 -1.735353767871856689e-01 1.418429613113403320e-01 2.920288145542144775e-01 6.462860107421875000e-02 -6.684954464435577393e-02 2.502108812332153320e-01 9.190699458122253418e-02 2.747557759284973145e-01
-2.133441865444183350e-01 -2.437529563903808594e-01 -9.943410754203796387e-02 1.027503684163093567e-01 -4.949758946895599365e-02 -3.313359990715980530e-02 1.533685922622680664e-01 -1.356527358293533325e-01 1.618295162916183472e-01 7.915973663330078125e-02 -1.390184015035629272e-01 2.815102636814117432e-01 4.968108981847763062e-02 -3.392339646816253662e-01 1.186585798859596252e-01 3.965822234749794006e-02 -2.732430696487426758e-01 2.797400951385498047e-02 -2.934551537036895752e-01 -1.894580125808715820e-01 3.063858747482299805e-01 2.601124048233032227e-01 -1.377414017915725708e-01 -1.358096003532409668e-01 -1.952838152647018433e-01 2.457575201988220215e-01 1.014345809817314148e-01 -7.106005214154720306e-03 -1.105294749140739441e-01 1.985966712236404419e-01 -8.700323849916458130e-02 2.053437568247318268e-02
-2.172568887472152710e-01 1.550744753330945969e-02 -3.006450086832046509e-02 -1.208392679691314697e-01 1.477232277393341064e-01 1.677755862474441528e-01 -5.735897645354270935e-02 3.615682199597358704e-02 1.787522584199905396e-01 8.878530561923980713e-02 1.320273131132125854e-01 -7.342516630887985229e-02 8.310496807098388672e-02 -2.068014591932296753e-01 1.001656651496887207e-01 -2.576291561126708984e-01 -1.289390921592712402e-01 1.595963388681411743e-01 -5.342256426811218262e-01 -1.408919971436262131e-02 1.730667948722839355e-01 8.902370929718017578e-02 -2.272105813026428223e-01 6.664826720952987671e-02 -4.144969210028648376e-02 2.589374482631683350e-01 1.730192154645919800e-01 1.335556656122207642e-01 -2.465018033981323242e-01 1.883771717548370361e-01 -2.168390899896621704e-01 -1.109246388077735901e-01
-5.119517445564270020e-02 1.246397942304611206e-01 3.830288350582122803e-02 -6.632406730204820633e-03 -2.006746828556060791e-02 1.298440694808959961e-01 -2.718660421669483185e-02 4.650323092937469482e-02 2.942233383655548096e-01 1.197886690497398376e-01 -7.702384144067764282e-02 -2.601049654185771942e-02 2.576998248696327209e-02 -8.747507631778717041e-02 3.821304738521575928e-01 1.449706107378005981e-01 -1.033060923218727112e-01 2.141063511371612549e-01 -3.668181002140045166e-01 -2.077784836292266846e-01 3.220925927162170410e-01 2.257237732410430908e-01 9.259241819381713867e-02 4.601446539163589478e-02 8.358612656593322754e-02 -2.510402537882328033e-02 -6.541189551353454590e-02 2.216740697622299194e-01 -2.970287799835205078e-01 -2.407920360565185547e-02 -2.520336806774139404e-01 -2.535715103149414062e-01
1.384584754705429077e-01 -1.352626532316207886e-01 -8.356451988220214844e-02 2.132990062236785889e-01 -2.847464755177497864e-02 1.735011488199234009e-01 -1.771091967821121216e-01 9.265729784965515137e-02 4.639259725809097290e-02 -8.163680881261825562e-02 1.205430459231138229e-02 2.434315625578165054e-03 1.827575713396072388e-01 -6.672848761081695557e-02 6.902642082422971725e-03 1.404286175966262817e-01 2.040573507547378540e-01 1.237038969993591309e-01 -5.841510295867919922e-01 -2.511049509048461914e-01 7.544302940368652344e-02 2.276025414466857910e-01 -4.106099903583526611e-02 -2.586499750614166260e-01 2.456289716064929962e-02 1.734800487756729126e-01 9.040661901235580444e-02 2.099642455577850342e-01 -9.323067218065261841e-02 -6.478717178106307983e-02 -1.783092021942138672e-01 2.401023954153060913e-01
-8.959383517503738403e-02 9.115251153707504272e-02 -1.720148622989654541e-01 -8.211649954319000244e-02 2.260929197072982788e-01 3.379825269803404808e-03 2.815192379057407379e-02 -1.786676198244094849e-01 2.690005302429199219e-02 -1.945446245372295380e-02 -1.777526736259460449e-02 -1.951127797365188599e-01 -9.762511402368545532e-02 -1.874342411756515503e-01 2.703202366828918457e-01 -3.039903240278363228e-04 -1.123131513595581055e-01 1.393932402133941650e-01 -2.474207282066345215e-01 1.156562492251396179e-01 3.184441328048706055e-01 3.637727797031402588e-01 -2.611984610557556152e-01 -9.198186546564102173e-02 -1.590240597724914551e-01 3.125151693820953369e-01 -2.210561931133270264e-02 1.834728568792343140e-01 -2.755488827824592590e-02 1.910697370767593384e-01 -3.063397705554962158e-01 3.143993020057678223e-02
-3.355972170829772949e-01 -1.482660025358200073e-01 -9.597542136907577515e-02 6.174236908555030823e-02 1.317508667707443237e-01 -6.704578641802072525e-03 -2.667188644409179688e-02 4.782714881002902985e-03 1.088852528482675552e-02 -1.220778599381446838e-01 -2.479641325771808624e-02 1.266555339097976685e-01 -2.610687613487243652e-01 -1.341381818056106567e-01 1.209559887647628784e-01 6.278429180383682251e-02 1.604908257722854614e-01 1.911038160324096680e-01 -2.363128662109375000e-01 -2.236339747905731201e-01 2.866410315036773682e-01 8.090241998434066772e-02 1.876849234104156494e-01 -6.152580026537179947e-03 -2.119071483612060547e-01 -2.341016381978988647e-02 3.979570865631103516e-01 -7.215253263711929321e-02 -4.313009604811668396e-02 1.814532279968261719e-01 -7.030934840440750122e-02 3.961912691593170166e-01
-1.973719447851181030e-01 -1.449462622404098511e-01 -9.502142667770385742e-02 -1.749785840511322021e-01 2.741204798221588135e-01 -3.245512023568153381e-02 7.682699244469404221e-03 9.758558124303817749e-03 6.971151381731033325e-02 1.704428642988204956e-01 -2.265967875719070435e-01 -6.993649061769247055e-03 7.081615179777145386e-02 -1.189558506011962891e-01 -1.119775101542472839e-01 7.777521014213562012e-02 2.487751692533493042e-01 5.445265397429466248e-02 -4.074059128761291504e-01 1.005982756614685059e-01 1.651042848825454712e-01 -4.746365174651145935e-02 -1.588337421417236328e-01 6.615535169839859009e-02 -4.527107477188110352e-01 -2.475366741418838501e-01 2.436099648475646973e-01 1.144160777330398560e-01 -1.876484788954257965e-02 2.124101668596267700e-01 -1.295137852430343628e-01 2.637398894876241684e-03
1.260979771614074707e-01 -1.029478237032890320e-01 -1.193161383271217346e-01 -4.954164847731590271e-02 -1.297449879348278046e-02 2.321434170007705688e-01 -8.826543390750885010e-02 7.218370214104652405e-03 2.066653519868850708e-01 -1.561521738767623901e-01 -1.506191939115524292e-01 4.024307429790496826e-02 3.844007551670074463e-01 1.716525256633758545e-01 -2.574542770162224770e-03 1.104779541492462158e-01 3.467582911252975464e-02 2.453089952468872070e-01 -4.120142757892608643e-01 -3.997909128665924072e-01 2.760046394541859627e-03 7.993396371603012085e-02 -2.240379154682159424e-01 3.016155213117599487e-02 -1.010665595531463623e-01 -6.437726318836212158e-02 2.413673698902130127e-02 2.050773203372955322e-01 -1.081769913434982300e-01 1.950267255306243896e-01 1.693727634847164154e-02 2.420293837785720825e-01
2.795364521443843842e-02 -1.518059242516756058e-02 -1.142800599336624146e-01 -1.696959286928176880e-01 6.424387544393539429e-02 -1.345980316400527954e-01 1.059508100152015686e-01 5.174550414085388184e-02 4.282748699188232422e-01 7.221765071153640747e-02 -2.524016599636524916e-04 -1.380075365304946899e-01 -1.739476472139358521e-01 -3.016933202743530273e-01 6.164776906371116638e-02 6.017522513866424561e-02 -2.043240517377853394e-01 2.361712753772735596e-01 -2.023004293441772461e-01 -2.024079412221908569e-01 1.333317309617996216e-01 -1.264824420213699341e-01 -2.140791565179824829e-01 1.565174609422683716e-01 -1.815187335014343262e-01 2.170028537511825562e-01 3.851325511932373047e-01 4.076256230473518372e-02 -1.344866901636123657e-01 1.315501481294631958e-01 1.044619008898735046e-01 1.573229283094406128e-01
-1.310870051383972168e-01 -2.122533768415451050e-01 -2.177216112613677979e-01 1.096957549452781677e-01 7.234004884958267212e-02 2.723033912479877472e-02 3.167718946933746338e-01 -1.030829176306724548e-01 2.730280160903930664e-01 2.576571889221668243e-02 -1.285574287176132202e-01 2.946533262729644775e-01 1.157815828919410706e-01 -1.172726824879646301e-01 8.891372382640838623e-02 8.939249813556671143e-02 -2.323718965053558350e-01 6.045322492718696594e-02 -3.736069500446319580e-01 -1.595044881105422974e-01 2.947977185249328613e-01 2.630578875541687012e-01 -7.122486084699630737e-02 6.743603944778442383e-02 -3.201004564762115479e-01 6.821130961179733276e-02 1.094783097505569458e-01 -2.658769115805625916e-02 -3.610180318355560303e-02 1.626510471105575562e-01 -4.562939517199993134e-03 -6.150880455970764160e-02
6.052151322364807129e-02 2.362150251865386963e-01 2.671786248683929443e-01 1.158042810857295990e-02 6.878056377172470093e-02 9.232811629772186279e-02 -9.346684813499450684e-02 1.368325501680374146e-01 2.686106264591217041e-01 -8.544988930225372314e-02 -1.848407387733459473e-01 -2.600084058940410614e-02 7.199115585535764694e-03 -1.401845067739486694e-01 -2.953763604164123535e-01 1.273842751979827881e-01 2.246919870376586914e-01 1.364157795906066895e-01 -4.340306222438812256e-01 -2.502916455268859863e-01 2.028182148933410645e-01 5.971609428524971008e-02 4.477125406265258789e-02 -1.747506558895111084e-01 -1.465706676244735718e-01 -1.935518831014633179e-01 1.088519841432571411e-01 3.578178212046623230e-02 -1.088980063796043396e-01 2.282289713621139526e-01 3.312773630023002625e-02 2.373748421669006348e-01
-2.031502574682235718e-01 -3.123936355113983154e-01 8.308237791061401367e-02 -1.803844273090362549e-01 1.652159392833709717e-01 -1.018094494938850403e-01 1.428397595882415771e-01 2.420576959848403931e-01 8.751253783702850342e-02 1.980037540197372437e-01 -2.155050635337829590e-01 -2.777245044708251953e-01 3.133572340011596680e-01 -7.166978716850280762e-02 6.731545925140380859e-02 4.790608584880828857e-02 6.840155273675918579e-02 -1.976916939020156860e-02 -3.563797771930694580e-01 5.370700731873512268e-02 3.214088678359985352e-01 1.338095515966415405e-01 1.051253452897071838e-01 1.719120889902114868e-03 -1.170942094177007675e-02 -9.672352671623229980e-02 -5.367096513509750366e-02 -1.323573589324951172e-01 -1.806137263774871826e-01 2.404344975948333740e-01 -1.812035888433456421e-01 6.379387527704238892e-02
-8.044376969337463379e-02 -3.469188883900642395e-02 -6.846751272678375244e-02 -8.927867561578750610e-02 5.022339150309562683e-02 8.412957191467285156e-02 -3.471190482378005981e-02 2.989208698272705078e-01 -1.021457090973854065e-01 1.701318472623825073e-01 -2.265772372484207153e-01 -1.581785827875137329e-01 -8.412764221429824829e-02 -6.362247467041015625e-02 1.918571889400482178e-01 1.718647032976150513e-02 -3.141853958368301392e-02 1.679200977087020874e-01 -4.885185062885284424e-01 -3.719462454319000244e-02 2.218530774116516113e-01 -1.478939130902290344e-02 -7.586728897877037525e-04 -1.479372233152389526e-01 5.039189383387565613e-02 -1.726088672876358032e-01 3.737497925758361816e-01 1.315062046051025391e-01 -2.092279195785522461e-01 2.725776433944702148e-01 -2.582081556320190430e-01 3.062910400331020355e-02
-8.662515878677368164e-02 5.548773333430290222e-02 -1.886593401432037354e-01 -5.538551509380340576e-02 1.699234843254089355e-01 -1.110526267439126968e-02 1.991836428642272949e-01 -7.906436175107955933e-02 -1.958583593368530273e-01 1.203917525708675385e-02 6.823850423097610474e-02 4.769035801291465759e-02 1.757750958204269409e-01 -1.753725260496139526e-01 6.507200002670288086e-02 3.817420825362205505e-02 4.048306643962860107e-01 7.265392690896987915e-02 -1.210201382637023926e-01 -4.709802865982055664e-01 2.158374935388565063e-01 7.791858911514282227e-02 -2.249827980995178223e-02 -1.399117857217788696e-01 -3.570430874824523926e-01 2.394191473722457886e-01 -1.090612187981605530e-01 1.035796180367469788e-01 -1.131357997655868530e-01 8.876978605985641479e-02 -2.240423709154129028e-01 -7.988765090703964233e-02
-9.850782155990600586e-02 -1.439666152000427246e-01 -4.572152718901634216e-02 3.976978734135627747e-02 3.899111449718475342e-01 1.305290162563323975e-01 2.870523557066917419e-02 6.126667140051722527e-04 5.634130537509918213e-02 2.181435823440551758e-01 -2.010890841484069824e-01 -9.731601178646087646e-02 7.804323732852935791e-02 -1.516122743487358093e-02 4.590230435132980347e-02 3.818811848759651184e-02 1.929310411214828491e-01 3.462860286235809326e-01 -3.101592659950256348e-01 1.142790094017982483e-01 4.629588872194290161e-02 2.522532641887664795e-02 -1.037744432687759399e-01 1.234898194670677185e-01 -3.969730138778686523e-01 -3.052350282669067383e-01 2.091220766305923462e-01 1.229284852743148804e-01 -1.264164298772811890e-01 2.512601613998413086e-01 -3.275144845247268677e-03 3.917082026600837708e-02
2.081042155623435974e-02 1.784749925136566162e-01 1.132407411932945251e-01 1.047888249158859253e-01 2.214017510414123535e-01 6.479208916425704956e-02 -6.696596741676330566e-02 2.598390877246856689e-01 1.310052117332816124e-03 1.695733517408370972e-01 1.304744333028793335e-01 -1.515183001756668091e-01 -4.931842163205146790e-02 -1.860189437866210938e-01 8.933158218860626221e-02 2.407963946461677551e-02 1.056001335382461548e-01 1.160328835248947144e-01 -4.608366489410400391e-01 2.940353751182556152e-02 3.629522323608398438e-01 1.133853271603584290e-01 1.534955948591232300e-01 -2.437931448221206665e-01 -7.135412096977233887e-02 -6.873062252998352051e-02 1.968136727809906006e-01 2.755098976194858551e-02 -8.244479447603225708e-02 3.760293126106262207e-01 -2.013660669326782227e-01 -2.946630492806434631e-02
-8.488600701093673706e-02 -1.184366941452026367e-01 5.981598421931266785e-02 -5.782883241772651672e-02 3.414866924285888672e-01 -2.242659628391265869e-01 1.813311874866485596e-01 -1.874507069587707520e-01 1.981318742036819458e-01 -9.844415821135044098e-03 -1.176836267113685608e-01 -1.634212285280227661e-01 -2.261983901262283325e-01 -4.614273905754089355e-01 1.349639445543289185e-01 1.918401867151260376e-01 -5.688386037945747375e-02 1.016708761453628540e-01 -8.649565279483795166e-02 -5.340006574988365173e-02 1.633255928754806519e-01 5.220406129956245422e-02 -6.957676261663436890e-02 -4.439663887023925781e-02 -1.552317887544631958e-01 7.907354086637496948e-02 1.767053306102752686e-01 2.387676201760768890e-02 6.975009292364120483e-02 4.035818278789520264e-01 -1.934656947851181030e-01 -1.023461297154426575e-01
-1.038885414600372314e-01 4.975654184818267822e-02 2.342993468046188354e-01 1.098288744688034058e-01 2.243389636278152466e-01 2.055529654026031494e-01 1.856825500726699829e-01 2.624398469924926758e-01 2.362646758556365967e-01 -2.038763761520385742e-01 -1.447732746601104736e-01 -1.142201200127601624e-01 -7.539705187082290649e-02 -1.713307797908782959e-01 -2.204890847206115723e-01 6.046111509203910828e-02 1.601777374744415283e-01 -4.590858519077301025e-02 -3.313758373260498047e-01 -1.230585798621177673e-01 2.608168721199035645e-01 1.142101362347602844e-01 -2.429020702838897705e-01 5.987535789608955383e-02 -1.747884452342987061e-01 -2.453034222126007080e-01 -1.179534569382667542e-01 1.992118060588836670e-01 -1.865878105163574219e-01 8.582383394241333008e-02 3.855582326650619507e-02 1.441319286823272705e-01
-8.919043093919754028e-02 2.437036782503128052e-01 -4.950465261936187744e-02 2.733970284461975098e-01 4.328790819272398949e-04 1.738304495811462402e-01 -7.299136370420455933e-02 1.888110488653182983e-01 -2.534707449376583099e-02 -4.754330497235059738e-03 4.983674734830856323e-03 2.660809457302093506e-02 2.102449908852577209e-02 -2.372910976409912109e-01 9.851054102182388306e-02 6.532617658376693726e-02 -9.003102034330368042e-02 2.848658859729766846e-01 -4.268328547477722168e-01 2.911294810473918915e-02 1.866162121295928955e-01 -5.170157179236412048e-02 -2.944918572902679443e-01 -9.343969821929931641e-02 -1.067366898059844971e-01 3.636323809623718262e-01 2.844821810722351074e-01 4.724757000803947449e-02 -2.477096021175384521e-01 4.556657001376152039e-02 -1.284808516502380371e-01 1.315401773899793625e-02
-5.141867324709892273e-03 -1.835834681987762451e-01 3.867545351386070251e-02 3.494407832622528076e-01 1.729145795106887817e-01 5.327253043651580811e-02 -3.238095343112945557e-02 1.636043041944503784e-01 -9.030970185995101929e-02 -1.333488970994949341e-01 -1.887706071138381958e-01 1.187042444944381714e-01 1.810837686061859131e-01 1.212067529559135437e-01 -2.060752129182219505e-03 6.623242050409317017e-02 -8.550016582012176514e-02 4.425182938575744629e-01 -1.819095611572265625e-01 -4.383234083652496338e-01 1.499085426330566406e-01 2.435597479343414307e-01 -2.154258042573928833e-01 -2.100526243448257446e-01 -3.348046168684959412e-02 5.323312431573867798e-02 -5.372370406985282898e-02 1.370308399200439453e-01 1.393249258399009705e-03 5.748555436730384827e-02 6.801342219114303589e-02 1.426581740379333496e-01
3.144979476928710938e-02 -1.278072893619537354e-01 -1.211867108941078186e-01 -2.165697813034057617e-01 3.863813728094100952e-02 -3.351877257227897644e-02 3.137519657611846924e-01 1.122359409928321838e-01 1.485557407140731812e-01 1.163624748587608337e-01 -1.776181161403656006e-01 -2.184780687093734741e-01 3.587448224425315857e-02 2.279320657253265381e-01 8.902747184038162231e-02 -1.547663360834121704e-01 6.345232576131820679e-02 -7.328028976917266846e-02 -2.027797251939773560e-01 -9.374266490340232849e-03 5.529381632804870605e-01 -1.363793481141328812e-02 -1.117221191525459290e-01 -2.726326286792755127e-01 -1.543663069605827332e-02 4.952120408415794373e-02 1.744267344474792480e-01 -1.387598365545272827e-01 -1.426022946834564209e-01 1.595643013715744019e-01 1.129527762532234192e-02 2.564983963966369629e-01
-3.578234612941741943e-01 -9.426640719175338745e-02 -1.182722523808479309e-01 -5.628232285380363464e-02 6.605961918830871582e-02 -3.702899813652038574e-01 1.800712347030639648e-01 8.266761898994445801e-03 -2.773396298289299011e-02 -4.867341835051774979e-03 -6.369901448488235474e-02 8.749142289161682129e-02 1.199810951948165894e-01 3.889504075050354004e-02 7.910577207803726196e-02 9.048323146998882294e-03 -9.719214588403701782e-02 2.544776201248168945e-01 -2.509107291698455811e-01 -1.490464359521865845e-01 2.952079474925994873e-01 5.976598709821701050e-02 1.264016777276992798e-01 -2.394858747720718384e-01 -1.187311261892318726e-01 -1.334907263517379761e-01 1.853030622005462646e-01 -4.542089626193046570e-02 -2.023192048072814941e-01 6.540644913911819458e-02 -7.987584918737411499e-02 4.402950406074523926e-01
-1.657547801733016968e-01 8.108929544687271118e-02 -4.196763969957828522e-03 1.167264506220817566e-01 8.751382678747177124e-02 1.666185855865478516e-01 -2.498277090489864349e-02 -7.968825288116931915e-03 3.334342539310455322e-01 3.667179942131042480e-01 -2.116088271141052246e-01 1.477680727839469910e-02 1.215993314981460571e-01 -5.884536541998386383e-03 -2.010237872600555420e-01 1.940950602293014526e-01 1.818051636219024658e-01 6.196982041001319885e-02 -4.540181457996368408e-01 -1.362138837575912476e-01 2.315047942101955414e-02 6.351182609796524048e-02 -4.297340288758277893e-02 -9.773562103509902954e-02 -1.934636086225509644e-01 -1.583516299724578857e-01 1.668609678745269775e-01 -2.798179090023040771e-01 -8.208927512168884277e-02 2.172694653272628784e-01 -1.710087954998016357e-01 5.706237256526947021e-02
5.782404541969299316e-02 1.599491685628890991e-01 -7.015074044466018677e-02 8.039671182632446289e-02 2.533411979675292969e-01 -4.191813059151172638e-03 5.068676546216011047e-02 2.066983282566070557e-02 9.590805508196353912e-03 1.151467934250831604e-01 -2.405035346746444702e-01 -3.270775675773620605e-01 -3.434674069285392761e-02 -1.985644698143005371e-01 2.455762326717376709e-01 1.628284007310867310e-01 -3.848851472139358521e-02 4.319967702031135559e-02 -2.829386591911315918e-01 1.498469337821006775e-02 3.749952316284179688e-01 1.015033200383186340e-01 -2.557415664196014404e-01 -3.720269724726676941e-02 -7.819545269012451172e-02 2.842916846275329590e-01 1.902494728565216064e-01 1.137763336300849915e-01 1.032413244247436523e-01 2.901926338672637939e-01 -1.865958124399185181e-01 -1.406706422567367554e-01
6.223406642675399780e-02 1.967214047908782959e-01 -6.046949326992034912e-02 -3.232521563768386841e-02 3.859652951359748840e-02 2.227035462856292725e-01 -3.216719627380371094e-02 1.010226607322692871e-01 1.078451350331306458e-01 3.948475420475006104e-02 6.199976056814193726e-02 4.436729848384857178e-02 -3.397760167717933655e-02 -1.417591124773025513e-01 3.858165582641959190e-03 -3.342803120613098145e-01 3.691250830888748169e-02 1.891228407621383667e-01 -5.682939887046813965e-01 -4.547280259430408478e-04 1.784649789333343506e-01 1.424685120582580566e-01 -1.638877838850021362e-01 9.078883379697799683e-02 -1.529692858457565308e-01 1.543934047222137451e-01 1.649698615074157715e-01 1.494492739439010620e-01 -3.431701958179473877e-01 2.267271429300308228e-01 -1.568229496479034424e-01 2.236756309866905212e-02
-2.596966624259948730e-01 -2.169786393642425537e-01 -1.712357997894287109e-01 2.134802192449569702e-01 -6.519167125225067139e-02 -8.616061508655548096e-02 1.425262689590454102e-01 -1.550414562225341797e-01 2.145549356937408447e-01 1.449635475873947144e-01 -8.916032314300537109e-02 2.789534628391265869e-01 9.411228820681571960e-03 -2.285946607589721680e-01 1.183394715189933777e-01 3.125681355595588684e-02 -1.938620209693908691e-01 1.964109539985656738e-01 -3.025717437267303467e-01 -6.956680119037628174e-02 2.296932190656661987e-01 1.267655938863754272e-01 -4.513818398118019104e-02 -1.861853152513504028e-01 -3.350950479507446289e-01 1.786203086376190186e-01 1.290971934795379639e-01 5.825005099177360535e-02 -7.571447640657424927e-02 2.726000249385833740e-01 -8.533290028572082520e-02 -6.899989396333694458e-02
-2.339831739664077759e-01 -2.956831157207489014e-01 1.512855943292379379e-02 2.166885435581207275e-01 4.264189675450325012e-02 -3.297612816095352173e-02 3.241835534572601318e-01 -7.020554691553115845e-02 1.743433773517608643e-01 1.000419631600379944e-01 -5.138492211699485779e-02 3.299898207187652588e-01 1.980092823505401611e-01 -1.347656100988388062e-01 5.561066791415214539e-02 7.954311557114124298e-03 -2.375588864088058472e-01 8.745915442705154419e-02 -3.331585228443145752e-01 -8.806621283292770386e-02 2.582883536815643311e-01 1.715517342090606689e-01 8.367885835468769073e-03 2.960435673594474792e-02 -2.116843014955520630e-01 2.341599315404891968e-01 1.742478460073471069e-01 -4.603731632232666016e-02 -8.386894315481185913e-02 2.403179705142974854e-01 -6.605312973260879517e-02 6.366068869829177856e-02
-7.753343135118484497e-02 -1.192271336913108826e-01 -1.611575931310653687e-01 -9.050276130437850952e-02 7.822341471910476685e-02 3.106486238539218903e-02 1.775328367948532104e-01 7.262850552797317505e-02 4.623203277587890625e-01 1.701421737670898438e-01 -4.261434078216552734e-02 -2.514765858650207520e-01 -9.924820810556411743e-02 -9.917860478162765503e-02 2.181522846221923828e-01 -9.078191965818405151e-02 3.116630911827087402e-01 2.394430488348007202e-01 -2.218799442052841187e-01 -1.389313638210296631e-01 1.488387882709503174e-01 -4.125174880027770996e-02 -1.862519234418869019e-01 3.000391274690628052e-02 9.317652136087417603e-02 1.399075333029031754e-02 3.978160321712493896e-01 -5.764371156692504883e-02 1.699765026569366455e-01 9.653639793395996094e-02 1.563498079776763916e-01 5.396546050906181335e-02
-2.556891739368438721e-01 -5.372017621994018555e-02 -1.467753201723098755e-01 -1.375951468944549561e-01 8.786270022392272949e-02 -5.929529666900634766e-02 -8.861200511455535889e-02 -1.501187980175018311e-01 4.703217744827270508e-02 -1.363801360130310059e-01 -7.757470011711120605e-02 6.017449498176574707e-02 -2.332716286182403564e-01 1.450467109680175781e-01 -5.962628498673439026e-02 2.551127225160598755e-03 1.482288539409637451e-01 3.589841425418853760e-01 -3.493421077728271484e-01 -1.411288827657699585e-01 2.064331620931625366e-01 1.362828463315963745e-01 5.632818117737770081e-02 -1.152908578515052795e-01 -1.424181461334228516e-01 -1.090035960078239441e-01 4.611247479915618896e-01 -1.137959286570549011e-01 1.935351639986038208e-02 1.916894912719726562e-01 -1.799729466438293457e-01 2.060603797435760498e-01
-2.077252976596355438e-02 -1.353847235441207886e-01 9.549035131931304932e-02 7.872189581394195557e-02 1.562527269124984741e-01 8.616713434457778931e-02 -6.534336507320404053e-02 1.688893586397171021e-01 2.669062614440917969e-01 1.355034112930297852e-01 2.367607317864894867e-02 -2.215551286935806274e-01 1.548763811588287354e-01 -1.064763665199279785e-01 1.273674517869949341e-01 4.148241505026817322e-02 1.215851083397865295e-01 1.652243286371231079e-01 -2.320929169654846191e-01 -2.949330508708953857e-01 2.062888741493225098e-01 -5.398868769407272339e-02 1.022738590836524963e-01 -5.036185383796691895e-01 1.028441637754440308e-01 -1.468570977449417114e-01 -2.932784892618656158e-02 -1.750767827033996582e-01 -4.282886162400245667e-02 1.972574144601821899e-01 -1.722202599048614502e-01 2.867398262023925781e-01
-1.932887285947799683e-01 -3.369656158611178398e-03 2.316852211952209473e-01 -1.016012057662010193e-01 2.323918789625167847e-01 -1.224724277853965759e-01 1.169727370142936707e-01 -2.561467140913009644e-02 2.483914792537689209e-01 1.127631310373544693e-02 -8.714782446622848511e-02 3.218639492988586426e-01 -1.276561319828033447e-01 -1.729741543531417847e-01 -4.564913921058177948e-03 -1.464272737503051758e-01 1.580044329166412354e-01 4.546896815299987793e-01 -2.410252690315246582e-01 4.274190217256546021e-02 3.188030719757080078e-01 -1.268031075596809387e-02 1.463016029447317123e-02 1.773096024990081787e-01 4.575940966606140137e-02 1.897332519292831421e-01 4.569798707962036133e-02 1.090875938534736633e-01 -3.242181614041328430e-02 2.862506508827209473e-01 1.181428134441375732e-01 2.195591479539871216e-02
-1.375949382781982422e-01 -1.187875121831893921e-01 9.203707426786422729e-02 2.009715437889099121e-01 1.282691657543182373e-01 -3.219681382179260254e-01 -1.649159491062164307e-01 -1.014250665903091431e-01 1.565419882535934448e-01 1.804615408182144165e-01 -5.155695974826812744e-02 5.912289023399353027e-02 2.829477787017822266e-01 6.218203902244567871e-02 -4.372825473546981812e-02 1.120533794164657593e-01 1.414733231067657471e-01 2.308752536773681641e-01 -3.008257150650024414e-01 -3.004598617553710938e-01 3.687719702720642090e-01 8.398549258708953857e-02 1.498924046754837036e-01 1.293536871671676636e-01 -1.349396705627441406e-01 -1.889054924249649048e-01 2.486705332994461060e-01 -1.521542388945817947e-02 2.881628833711147308e-02 4.836934804916381836e-02 1.658550351858139038e-01 1.260920315980911255e-01
-3.281460702419281006e-02 -2.958066761493682861e-02 1.483923494815826416e-01 3.653006851673126221e-01 1.533370167016983032e-01 -2.878454029560089111e-01 1.881304383277893066e-01 -4.541973397135734558e-02 -1.431518346071243286e-01 7.862880825996398926e-02 4.675934091210365295e-02 -8.126419037580490112e-02 1.140870675444602966e-01 1.605372130870819092e-02 3.520014882087707520e-02 2.510981857776641846e-01 1.847696602344512939e-01 2.060209028422832489e-02 -1.116746813058853149e-01 -3.742024302482604980e-01 3.406153917312622070e-01 2.043744325637817383e-01 -9.697676450014114380e-02 -9.368638694286346436e-02 -1.710700839757919312e-01 -1.950483620166778564e-01 2.092435657978057861e-01 4.893416166305541992e-02 -1.725556254386901855e-01 6.979766488075256348e-02 -2.722049057483673096e-01 2.169803902506828308e-02
-1.796654611825942993e-01 1.376940459012985229e-01 -2.666303515434265137e-01 4.899169504642486572e-02 4.317177832126617432e-01 2.245764061808586121e-02 6.229406222701072693e-02 -7.519605010747909546e-02 -3.694428130984306335e-02 5.232666805386543274e-02 -6.571821868419647217e-02 1.593721807003021240e-01 -5.165433883666992188e-02 1.280739307403564453e-01 -1.923203617334365845e-01 1.707231998443603516e-01 -2.890256419777870178e-02 1.835966408252716064e-01 -2.910000979900360107e-01 -2.334808111190795898e-01 3.225509524345397949e-01 1.519700139760971069e-01 7.996261864900588989e-02 9.697496891021728516e-02 -1.792658418416976929e-01 9.172639250755310059e-02 3.961838409304618835e-02 -2.815811038017272949e-01 -4.279769957065582275e-02 1.537546236068010330e-02 -2.856226861476898193e-01 1.951863318681716919e-01
-6.991271674633026123e-02 2.394171059131622314e-01 8.314152061939239502e-02 -1.349859088659286499e-01 1.515870392322540283e-01 4.999810480512678623e-04 -9.032224863767623901e-02 -3.023175336420536041e-02 4.466705396771430969e-02 3.748338297009468079e-02 -4.668766632676124573e-02 -1.858247816562652588e-01 2.417051047086715698e-01 -2.406221032142639160e-01 -8.352345973253250122e-02 -1.146069094538688660e-01 2.021364867687225342e-01 2.611376047134399414e-01 -2.932474315166473389e-01 4.947708174586296082e-02 2.186089754104614258e-01 1.284916978329420090e-02 -1.653597354888916016e-01 -8.415486663579940796e-02 -2.699207663536071777e-01 2.444628626108169556e-01 -3.462565317749977112e-02 -3.840321898460388184e-01 1.127934232354164124e-01 2.648252248764038086e-01 -1.326038986444473267e-01 2.060406208038330078e-01
-3.060178756713867188e-01 -4.036616533994674683e-02 1.195306405425071716e-01 1.441086530685424805e-01 1.521479487419128418e-01 -6.026347726583480835e-02 -2.686140239238739014e-01 3.214671975001692772e-03 -1.249191462993621826e-01 -1.196240708231925964e-01 8.044342696666717529e-02 1.138435751199722290e-01 -1.521802693605422974e-01 -7.744760066270828247e-02 3.553591072559356689e-01 6.967584136873483658e-03 6.275747437030076981e-04 1.543041318655014038e-01 -1.591947078704833984e-01 -1.844390779733657837e-01 4.568092226982116699e-01 1.989846490323543549e-02 3.799784183502197266e-02 -3.101221285760402679e-02 -2.520118653774261475e-01 6.655339151620864868e-02 8.394281566143035889e-02 7.487050443887710571e-02 -1.505901664495468140e-02 4.074548184871673584e-01 -1.223567593842744827e-02 1.557505577802658081e-01
-1.987413018941879272e-01 1.618918329477310181e-01 -1.616939306259155273e-01 1.093598902225494385e-01 -1.008122563362121582e-01 2.660277858376502991e-02 1.110168080776929855e-02 1.296457201242446899e-01 8.023276925086975098e-02 9.949040412902832031e-02 -9.786762297153472900e-02 -7.548858970403671265e-02 1.521399468183517456e-01 -3.429941833019256592e-01 -2.055427730083465576e-01 1.490479987114667892e-02 3.005135655403137207e-01 5.354496464133262634e-02 -1.587754935026168823e-01 -2.297763675451278687e-01 1.074372753500938416e-01 1.331781595945358276e-01 -2.475560158491134644e-01 -1.876418739557266235e-01 -3.132154345512390137e-01 2.008271813392639160e-01 -1.325335055589675903e-01 3.779860436916351318e-01 -3.262265771627426147e-02 2.757620066404342651e-02 -1.493640094995498657e-01 1.831642538309097290e-01
1.096490025520324707e-01 -1.813364028930664062e-01 9.287791326642036438e-03 1.488194614648818970e-01 -5.021053832024335861e-03 8.622793108224868774e-02 7.508755475282669067e-02 -3.155157715082168579e-02 1.844139248132705688e-01 6.261712312698364258e-02 -2.441922426223754883e-01 1.576241403818130493e-01 6.826120894402265549e-03 -3.234898447990417480e-01 2.404451519250869751e-01 1.679330170154571533e-01 -3.817361593246459961e-01 1.854529231786727905e-01 -3.835871219635009766e-01 -1.314419209957122803e-01 3.284173011779785156e-01 -1.220177412033081055e-01 -1.973836869001388550e-02 4.237534105777740479e-02 -1.199062243103981018e-01 6.810092180967330933e-02 1.536449193954467773e-01 1.274933367967605591e-01 1.198135614395141602e-01 2.498378604650497437e-01 -1.980695687234401703e-02 1.218766998499631882e-02
-1.556714326143264771e-01 1.828092932701110840e-01 3.448852598667144775e-01 1.439248472452163696e-01 2.215589024126529694e-02 4.209762439131736755e-02 2.099460959434509277e-01 -2.176802605390548706e-02 -3.764811670407652855e-03 4.912294447422027588e-02 -2.752620540559291840e-02 7.469146698713302612e-02 1.665244549512863159e-01 -1.723870187997817993e-01 7.098636776208877563e-02 -1.129069775342941284e-01 1.435247957706451416e-01 9.472802281379699707e-02 -1.899681985378265381e-01 -4.500366747379302979e-01 2.750591039657592773e-01 3.809794038534164429e-02 -2.743087112903594971e-01 -6.695225089788436890e-02 4.230813309550285339e-02 -2.875121831893920898e-01 1.919314265251159668e-01 1.056650057435035706e-01 6.065290421247482300e-02 3.264635205268859863e-01 -5.363455042243003845e-02 3.541125729680061340e-02
-6.601820886135101318e-02 1.332445144653320312e-01 1.193516626954078674e-01 -1.125329434871673584e-01 2.096839398145675659e-01 1.290308088064193726e-01 1.234930455684661865e-01 -5.344715341925621033e-02 1.661482751369476318e-01 3.481127917766571045e-01 1.374884396791458130e-01 1.445338875055313110e-01 7.158153504133224487e-02 -1.845373064279556274e-01 -9.305633604526519775e-02 2.577615082263946533e-01 4.290757328271865845e-02 1.838966757059097290e-01 -1.168651208281517029e-01 -3.294956684112548828e-01 3.374414741992950439e-01 7.042772322893142700e-02 6.274154782295227051e-02 -6.203427538275718689e-02 -5.279460921883583069e-03 -3.304461836814880371e-01 1.178974211215972900e-01 1.800553314387798309e-02 -3.069030940532684326e-01 1.737626194953918457e-01 -3.653032705187797546e-02 1.890421807765960693e-01
-4.044114053249359131e-02 -3.856907039880752563e-02 3.132764250040054321e-02 7.488578557968139648e-02 3.480477631092071533e-01 3.355882167816162109e-01 -2.243245020508766174e-02 4.912022873759269714e-02 1.878165155649185181e-01 9.269300103187561035e-02 -1.521183401346206665e-01 -2.647550590336322784e-02 1.502130180597305298e-01 -9.306006878614425659e-02 2.059639841318130493e-01 -4.427503794431686401e-02 -1.132823303341865540e-01 3.565630614757537842e-01 -1.820128411054611206e-01 -2.212062776088714600e-01 1.784246414899826050e-01 -8.374723792076110840e-02 3.436616156250238419e-03 -3.595544695854187012e-01 -1.244370043277740479e-01 -2.482067644596099854e-01 1.493136435747146606e-01 -1.086795777082443237e-01 -7.403793931007385254e-02 -7.388272136449813843e-02 -2.961893677711486816e-01 1.013150438666343689e-01
-7.820133864879608154e-02 4.514888301491737366e-02 -8.362150937318801880e-02 3.742487728595733643e-01 5.907031893730163574e-02 1.228300034999847412e-01 1.498130261898040771e-01 -1.045119836926460266e-01 -1.666739434003829956e-01 3.277174755930900574e-02 -1.830358952283859253e-01 -1.878431625664234161e-02 1.519754379987716675e-01 1.707665920257568359e-01 -9.533333033323287964e-02 1.584012359380722046e-01 -6.226737052202224731e-02 2.613230347633361816e-01 -3.030791282653808594e-01 -3.151606321334838867e-01 9.980285912752151489e-02 8.050651848316192627e-02 -3.324465751647949219e-01 -2.782062888145446777e-01 -1.119110137224197388e-01 2.538413703441619873e-01 1.624763906002044678e-01 1.990480124950408936e-01 4.673696681857109070e-02 7.659938186407089233e-02 2.302979864180088043e-02 1.563014537096023560e-01
-4.575722664594650269e-02 -4.706757888197898865e-02 -5.977827310562133789e-02 5.310186743736267090e-02 3.623367249965667725e-01 6.622070819139480591e-02 1.733266860246658325e-01 -1.641868650913238525e-01 1.822671294212341309e-01 6.954717636108398438e-02 4.201594367623329163e-02 -1.305328030139207840e-02 7.621704041957855225e-02 -1.486658398061990738e-02 1.750937253236770630e-01 -1.336300522089004517e-01 -6.889592111110687256e-02 2.469008266925811768e-01 -1.997274160385131836e-01 1.408893764019012451e-01 2.563509047031402588e-01 2.695160806179046631e-01 -6.040019989013671875e-01 1.081703752279281616e-01 2.175441244617104530e-03 2.609210088849067688e-02 6.579099595546722412e-02 1.974332332611083984e-02 -4.950565099716186523e-02 1.418651789426803589e-01 -1.708491891622543335e-01 6.778849661350250244e-02
-4.517245665192604065e-02 -1.662078499794006348e-01 -1.153507977724075317e-01 -9.764930605888366699e-02 2.000496685504913330e-01 -1.389313340187072754e-01 1.527298837900161743e-01 1.691317558288574219e-01 5.052804201841354370e-02 2.790311574935913086e-01 -1.929802149534225464e-01 -1.960039287805557251e-01 1.532264202833175659e-01 -1.560720056295394897e-01 1.585190147161483765e-01 2.331563271582126617e-02 -3.183330297470092773e-01 8.503988385200500488e-02 -3.305696249008178711e-01 -5.196471512317657471e-02 5.068836733698844910e-02 2.134217321872711182e-01 2.736052498221397400e-02 -1.559695694595575333e-02 -2.463802099227905273e-01 -1.195984631776809692e-01 2.077106386423110962e-02 -1.485664099454879761e-01 -3.941127955913543701e-01 2.473107576370239258e-01 -1.194770485162734985e-01 -9.345301240682601929e-02
-2.163116037845611572e-01 1.121014431118965149e-01 -2.650209888815879822e-02 -3.639171645045280457e-02 2.145671695470809937e-01 7.351354509592056274e-02 7.860413193702697754e-02 1.805000007152557373e-01 3.252752125263214111e-02 -5.698922276496887207e-02 2.547586262226104736e-01 -3.936444595456123352e-02 4.305353853851556778e-03 -2.761940658092498779e-01 1.622897088527679443e-01 -3.348538875579833984e-01 -3.961910679936408997e-02 2.161017656326293945e-01 -4.494442641735076904e-01 -2.174022197723388672e-01 1.247339919209480286e-01 -4.742192849516868591e-02 -1.939990967512130737e-01 -6.382491439580917358e-02 1.619827002286911011e-01 1.156358607113361359e-02 -4.810874164104461670e-02 1.249176785349845886e-01 -1.198826581239700317e-01 3.451511263847351074e-01 -8.557006716728210449e-02 1.439621448516845703e-01
-1.242074891924858093e-01 1.759143173694610596e-01 2.070522308349609375e-01 -1.954582519829273224e-02 -1.837515458464622498e-02 -2.049585580825805664e-01 1.286186743527650833e-02 -6.628467887639999390e-02 1.026380360126495361e-01 -3.001141920685768127e-02 -2.438098937273025513e-02 -9.375096857547760010e-02 1.617614477872848511e-01 -8.953111618757247925e-02 1.320491731166839600e-01 2.344706356525421143e-01 7.716535031795501709e-02 3.401171565055847168e-01 -3.199624717235565186e-01 -1.988176107406616211e-01 4.326541721820831299e-01 1.409655362367630005e-01 -3.194863349199295044e-02 4.609705507755279541e-02 1.300986018031835556e-02 -3.781136870384216309e-02 1.588003337383270264e-01 -3.551404550671577454e-02 -3.742717504501342773e-01 1.879626959562301636e-01 1.815328747034072876e-01 1.608352661132812500e-01
-1.126705929636955261e-01 -2.038979083299636841e-01 -1.172742471098899841e-01 -3.971267864108085632e-02 3.408866226673126221e-01 2.372846752405166626e-01 5.321864038705825806e-02 1.239732466638088226e-02 1.766528189182281494e-01 -4.985600337386131287e-02 1.125235855579376221e-02 5.084757879376411438e-02 4.094069600105285645e-01 1.637801527976989746e-01 -1.431139409542083740e-01 2.781596593558788300e-02 -6.609165668487548828e-02 1.706595271825790405e-01 -2.622725367546081543e-01 -4.382852613925933838e-01 -1.863576658070087433e-02 1.042938679456710815e-01 -8.628802746534347534e-02 9.070624411106109619e-02 1.589979231357574463e-02 -2.937932312488555908e-02 -6.811722181737422943e-03 2.420175373554229736e-01 -2.615815103054046631e-01 2.045821547508239746e-01 -2.108021080493927002e-02 -1.052625849843025208e-01
-3.689450919628143311e-01 8.103423565626144409e-02 7.179944962263107300e-02 1.399062573909759521e-01 -5.764754861593246460e-02 -2.665998339653015137e-01 -3.937168419361114502e-02 -4.489662125706672668e-02 -8.125833421945571899e-02 1.634606122970581055e-01 7.438087463378906250e-02 -1.405183523893356323e-01 1.666937470436096191e-01 8.021528273820877075e-02 7.618832588195800781e-02 1.470895409584045410e-01 1.303285080939531326e-02 3.816030621528625488e-01 -2.893224954605102539e-01 -2.087562829256057739e-01 3.917131721973419189e-01 7.462961226701736450e-02 -4.487074911594390869e-02 -1.096222624182701111e-01 -1.777060329914093018e-01 -9.753226488828659058e-02 1.621753722429275513e-01 4.006269946694374084e-02 -2.760479450225830078e-01 1.254978030920028687e-01 -2.095416560769081116e-02 1.638663113117218018e-01
-1.388467103242874146e-01 -1.408429723232984543e-02 1.198562160134315491e-01 -1.212018355727195740e-01 1.404882222414016724e-01 8.512496203184127808e-02 2.573577165603637695e-01 1.359811332076787949e-02 3.372121751308441162e-01 -1.475947201251983643e-01 -1.503790020942687988e-01 -2.859447896480560303e-01 2.490838468074798584e-01 2.028709203004837036e-01 -2.600702345371246338e-01 1.634237468242645264e-01 -6.753926724195480347e-02 -5.520792305469512939e-02 -2.053343504667282104e-01 -1.039310991764068604e-01 2.126087844371795654e-01 -9.746522456407546997e-02 -1.311426460742950439e-01 -2.744920849800109863e-01 -2.086437940597534180e-01 -8.644042909145355225e-02 1.463523358106613159e-01 9.304779767990112305e-02 2.999215945601463318e-02 2.844701409339904785e-01 1.279578953981399536e-01 1.831728219985961914e-01
-1.841301172971725464e-01 2.069379091262817383e-01 3.933254629373550415e-02 -9.176342189311981201e-02 3.356217220425605774e-02 -1.239494457840919495e-01 1.739532947540283203e-01 1.526061296463012695e-01 7.272098213434219360e-02 1.347002089023590088e-01 -4.216257631778717041e-01 2.837415086105465889e-03 1.036672890186309814e-01 1.410116627812385559e-02 -1.888688951730728149e-01 1.218453347682952881e-01 9.695506840944290161e-02 -6.040768697857856750e-03 -3.460738956928253174e-01 -2.471560090780258179e-01 2.783212959766387939e-01 -1.032495498657226562e-02 -1.874750405550003052e-01 1.546867787837982178e-01 -8.892042562365531921e-03 5.056393519043922424e-02 4.001265168190002441e-01 -1.188757866621017456e-01 -1.931255161762237549e-01 4.525292664766311646e-02 3.198865428566932678e-02 1.908492147922515869e-01
-2.433424592018127441e-01 1.213685795664787292e-01 1.324276179075241089e-01 -9.307920187711715698e-02 4.104673489928245544e-02 1.662240177392959595e-01 1.892180591821670532e-01 -2.691374102141708136e-04 3.889467939734458923e-02 1.770803891122341156e-02 -2.795155942440032959e-01 2.124371565878391266e-02 1.986753940582275391e-01 -1.468022633343935013e-02 -2.054617404937744141e-01 -1.743172258138656616e-01 -2.776111960411071777e-01 1.064058095216751099e-01 -2.392195463180541992e-01 -4.023120999336242676e-01 3.948419690132141113e-01 4.373322241008281708e-03 -1.808564513921737671e-01 -1.596896797418594360e-01 2.103293314576148987e-02 -1.747673749923706055e-01 2.035751342773437500e-01 -7.425551116466522217e-02 -1.831535436213016510e-02 1.624982357025146484e-01 8.465596288442611694e-02 -9.267367422580718994e-02
3.694840520620346069e-02 -2.084714621305465698e-01 -6.106938235461711884e-04 -5.596207454800605774e-02 1.746071502566337585e-02 2.039750106632709503e-03 1.259968280792236328e-01 3.037752397358417511e-02 1.751063615083694458e-01 -6.355887278914451599e-03 -5.992532894015312195e-02 -3.176643513143062592e-03 8.746927231550216675e-02 -4.255375862121582031e-01 3.210199475288391113e-01 -1.440927851945161819e-02 -2.017886042594909668e-01 1.821264326572418213e-01 -2.183139473199844360e-01 -4.654411226511001587e-03 2.730524539947509766e-01 -1.870578676462173462e-01 -4.067796841263771057e-02 3.749239444732666016e-02 -1.685044467449188232e-01 7.468893378973007202e-02 2.682489752769470215e-01 3.057959377765655518e-01 9.603168070316314697e-02 3.790017962455749512e-01 -1.488026380538940430e-01 3.060185816138982773e-03
-1.639067679643630981e-01 2.123183198273181915e-02 2.876918949186801910e-02 -1.253679692745208740e-01 1.342743933200836182e-01 1.685273088514804840e-02 5.321896821260452271e-02 -1.742283254861831665e-01 1.885625161230564117e-02 -2.430917322635650635e-01 -1.867408603429794312e-01 -4.395383968949317932e-02 -6.732796877622604370e-02 -4.761615991592407227e-01 1.055859625339508057e-01 2.036986649036407471e-01 -3.969478979706764221e-02 -8.102458715438842773e-02 -2.976942062377929688e-01 -2.251011133193969727e-01 2.099562734365463257e-01 3.783785179257392883e-02 -3.548449873924255371e-01 -3.901084661483764648e-01 -4.089643061161041260e-02 -6.978069990873336792e-02 -1.532055623829364777e-02 2.636276371777057648e-02 -5.036846920847892761e-02 1.435751020908355713e-01 -1.423797756433486938e-01 5.039608106017112732e-02
-1.172167155891656876e-02 2.181013114750385284e-02 1.737522892653942108e-02 -1.552156805992126465e-01 1.567496806383132935e-01 4.312095418572425842e-02 2.972116470336914062e-01 1.034628301858901978e-01 -6.412166357040405273e-02 -1.117118522524833679e-01 -1.699833720922470093e-01 -2.140361964702606201e-01 3.178438842296600342e-01 -2.568735778331756592e-01 -1.106984689831733704e-01 2.180368304252624512e-01 1.990874707698822021e-01 1.237817779183387756e-01 -5.451563373208045959e-02 -3.194379806518554688e-01 -6.518591940402984619e-02 2.351606190204620361e-01 -2.082548141479492188e-01 -3.265827298164367676e-01 -1.383597552776336670e-01 1.153035610914230347e-01 2.527419128455221653e-04 2.161261141300201416e-01 3.032872080802917480e-02 2.824674546718597412e-01 -2.228527888655662537e-02 -3.904403373599052429e-02
-1.778099089860916138e-01 3.092766925692558289e-02 9.761878848075866699e-02 -7.927870377898216248e-03 9.528170526027679443e-02 2.924121357500553131e-02 2.558770775794982910e-01 -1.154992207884788513e-01 1.282753050327301025e-01 1.663369387388229370e-01 -4.316984415054321289e-01 -9.454478323459625244e-02 2.288861125707626343e-01 1.210693866014480591e-01 -3.394888043403625488e-01 9.202776104211807251e-02 1.627663075923919678e-01 1.867252290248870850e-01 -2.702738046646118164e-01 -1.540603041648864746e-01 2.050294280052185059e-01 1.894441246986389160e-02 -4.633247479796409607e-02 -2.630109786987304688e-01 -1.915511041879653931e-01 -6.112119555473327637e-02 2.138565331697463989e-01 -1.513083279132843018e-01 -1.070569679141044617e-01 2.103157639503479004e-01 -1.343492884188890457e-02 4.587842524051666260e-02
-2.270374596118927002e-01 4.237527027726173401e-02 -8.183189481496810913e-02 -9.752291254699230194e-03 -4.288467019796371460e-02 -1.058527231216430664e-01 1.159246936440467834e-01 3.195688128471374512e-01 1.652432829141616821e-01 6.934367865324020386e-02 -2.352233827114105225e-01 -1.810902804136276245e-01 5.522326380014419556e-02 -2.660072147846221924e-01 2.008727192878723145e-01 -1.440805848687887192e-02 -1.691346243023872375e-02 3.260689079761505127e-01 -4.708249568939208984e-01 1.002643704414367676e-01 2.724594175815582275e-01 6.753586977720260620e-02 -5.686688236892223358e-03 -1.640753448009490967e-01 1.596298813819885254e-01 1.578764021396636963e-01 7.058678567409515381e-02 -8.466269820928573608e-02 -2.612983807921409607e-02 2.471386492252349854e-01 -8.346420526504516602e-02 3.588500246405601501e-02
4.066734388470649719e-02 8.378335274755954742e-03 3.724773973226547241e-02 2.157670408487319946e-01 1.442698091268539429e-01 2.947151474654674530e-02 4.180166870355606079e-02 -2.002847380936145782e-02 -1.239833235740661621e-01 1.676577478647232056e-01 -3.161650896072387695e-01 4.015243798494338989e-02 1.816796958446502686e-01 1.645350307226181030e-01 -1.867252588272094727e-01 2.080586105585098267e-01 -7.713255286216735840e-02 2.631783485412597656e-01 -1.275032162666320801e-01 -3.526686131954193115e-01 1.413684636354446411e-01 7.662618160247802734e-02 -3.834453523159027100e-01 -2.345689982175827026e-01 -1.841638535261154175e-01 1.709977686405181885e-01 6.288583576679229736e-02 2.003868967294692993e-01 6.308972090482711792e-02 1.670828610658645630e-01 -1.797273904085159302e-01 1.673188805580139160e-01
1.142046302556991577e-01 1.111089438199996948e-01 -4.496192559599876404e-02 -1.167521476745605469e-01 -1.042072996497154236e-01 -1.416041143238544464e-02 2.047728002071380615e-01 -1.734415143728256226e-01 -1.351273804903030396e-01 1.073566153645515442e-01 -8.347373455762863159e-02 5.274493619799613953e-02 3.290017247200012207e-01 -6.561629474163055420e-02 -1.253379136323928833e-01 7.969458401203155518e-02 4.114722013473510742e-01 -3.712467104196548462e-02 -2.282314300537109375e-01 8.486682549118995667e-03 3.819890320301055908e-01 -3.672128543257713318e-02 -2.563084065914154053e-01 -6.702889502048492432e-02 -1.252921968698501587e-01 -6.293208152055740356e-02 1.006929650902748108e-01 3.477602303028106689e-01 6.529147271066904068e-03 3.218728601932525635e-01 -2.844617702066898346e-02 7.908125966787338257e-02
-1.025029458105564117e-02 -1.416183263063430786e-01 -8.488432317972183228e-02 -2.023428231477737427e-01 2.731986939907073975e-01 6.984666921198368073e-03 2.392023652791976929e-01 -9.907153248786926270e-02 6.970360875129699707e-02 -7.559049874544143677e-02 8.757488802075386047e-03 -2.314617484807968140e-02 -2.367901057004928589e-01 -2.451831698417663574e-01 3.652164638042449951e-01 1.945844292640686035e-01 -5.488101020455360413e-02 2.410737127065658569e-01 -1.139212250709533691e-01 -3.854379802942276001e-02 3.558538854122161865e-01 5.070111528038978577e-02 -7.014132291078567505e-02 2.162464335560798645e-02 -1.002097353339195251e-01 1.681592129170894623e-02 2.953144907951354980e-01 -1.101442053914070129e-01 -1.947620330611243844e-04 3.819271922111511230e-01 -1.334509346634149551e-02 1.595639735460281372e-01
-2.152423001825809479e-02 -2.170485705137252808e-01 2.463262341916561127e-02 -3.480144590139389038e-02 3.639194071292877197e-01 -3.255603089928627014e-02 -1.282242033630609512e-02 -1.794217340648174286e-02 6.344344466924667358e-02 3.387486189603805542e-02 3.289625747129321098e-03 -6.435141712427139282e-02 1.952562928199768066e-01 -1.692990511655807495e-01 2.859997749328613281e-01 -1.651593670248985291e-02 -5.479240417480468750e-02 4.173369109630584717e-01 -1.008709892630577087e-01 8.501560427248477936e-03 2.207185178995132446e-01 1.543426960706710815e-01 -4.167811572551727295e-01 8.100140094757080078e-02 3.550164774060249329e-02 1.739951670169830322e-01 2.941163182258605957e-01 2.889715880155563354e-02 1.680690199136734009e-01 8.735691756010055542e-02 -7.248215377330780029e-02 2.412733137607574463e-01
1.055377125740051270e-01 1.455686241388320923e-01 4.833349585533142090e-02 4.180733487010002136e-02 6.623231619596481323e-02 -7.285590469837188721e-02 1.160251051187515259e-01 1.770937144756317139e-01 9.453033655881881714e-02 1.193616092205047607e-01 1.299282163381576538e-01 7.249969989061355591e-02 -1.531078517436981201e-01 -2.375926524400711060e-01 2.749942801892757416e-02 -1.809807121753692627e-01 1.617174246348440647e-03 5.957060679793357849e-02 -4.297008812427520752e-01 8.341899514198303223e-02 2.648994326591491699e-01 1.608126610517501831e-01 1.786756515502929688e-02 -6.676027178764343262e-02 1.090402528643608093e-01 4.704638943076133728e-02 2.596812844276428223e-01 2.801630795001983643e-01 -2.029974311590194702e-01 5.002388954162597656e-01 -6.196342408657073975e-03 5.357099324464797974e-02
-2.858859002590179443e-01 4.640743508934974670e-02 -1.500761359930038452e-01 1.219409331679344177e-01 1.293265223503112793e-01 -3.294983506202697754e-02 -3.964615054428577423e-03 -1.116701737046241760e-01 1.976388990879058838e-01 -3.768536075949668884e-02 -3.353630602359771729e-01 -3.909345567226409912e-01 -7.859989255666732788e-02 1.821079552173614502e-01 3.465919196605682373e-02 9.376557171344757080e-02 1.485577225685119629e-02 2.496208846569061279e-01 -2.784425616264343262e-01 -2.548651993274688721e-01 3.368456289172172546e-02 -1.134652122855186462e-01 -1.012791693210601807e-02 -1.205684542655944824e-01 1.660257428884506226e-01 -7.055905461311340332e-02 2.514322102069854736e-02 5.391664057970046997e-02 -2.880812287330627441e-01 3.399985432624816895e-01 -7.339669764041900635e-02 1.399526000022888184e-01
9.366178885102272034e-03 1.386246830224990845e-01 9.156941622495651245e-02 -1.051724851131439209e-01 1.273199170827865601e-01 -1.578266024589538574e-01 3.206311166286468506e-01 1.218061298131942749e-01 1.145178452134132385e-01 1.205535531044006348e-01 2.952239289879798889e-02 1.366546154022216797e-01 -8.265685290098190308e-02 -3.333917558193206787e-01 6.484792102128267288e-03 -3.184114098548889160e-01 4.142943397164344788e-02 2.366798520088195801e-01 -1.058202534914016724e-01 -1.571428216993808746e-02 3.587024211883544922e-01 2.116605937480926514e-01 1.055905148386955261e-01 -5.915814638137817383e-02 -3.236215934157371521e-02 -1.550020743161439896e-02 3.032906651496887207e-01 2.523238360881805420e-01 -9.403501451015472412e-02 3.116348087787628174e-01 4.553304612636566162e-02 1.166938021779060364e-01
-3.795314133167266846e-01 2.015820741653442383e-01 -9.199566394090652466e-02 -1.137782335281372070e-01 -2.674480155110359192e-02 -1.861017383635044098e-02 1.485334336757659912e-01 -1.135259568691253662e-01 -2.415131926536560059e-01 2.989151515066623688e-02 -5.442206561565399170e-02 -6.771146506071090698e-02 2.295229136943817139e-01 1.562879830598831177e-01 -4.162112250924110413e-02 -1.223925203084945679e-01 -4.437715560197830200e-02 2.758311033248901367e-01 -2.836337089538574219e-01 -2.145848274230957031e-01 3.693320751190185547e-01 1.508003920316696167e-01 -1.996338516473770142e-01 7.793851196765899658e-02 1.214230433106422424e-01 -3.135112300515174866e-02 3.199554085731506348e-01 9.779980778694152832e-02 -1.856446713209152222e-01 1.527098715305328369e-01 -1.213011424988508224e-02 -4.578546807169914246e-02
-2.476326227188110352e-01 1.236970052123069763e-01 5.513625591993331909e-02 1.010881140828132629e-01 5.423752963542938232e-02 1.579852253198623657e-01 -1.864056289196014404e-01 1.788584887981414795e-01 7.983709126710891724e-02 3.214180767536163330e-01 1.083127558231353760e-01 6.003626622259616852e-03 -1.348521746695041656e-02 -1.506495177745819092e-01 4.391023516654968262e-02 8.143370598554611206e-02 2.320713549852371216e-01 2.120397053658962250e-02 -5.822177529335021973e-01 1.590666174888610840e-01 2.351104021072387695e-01 1.912904828786849976e-01 -7.133881747722625732e-02 -4.601864144206047058e-02 -4.707601293921470642e-02 1.258965134620666504e-01 2.028050124645233154e-01 1.129262447357177734e-01 -3.861889988183975220e-02 2.518989741802215576e-01 4.265887662768363953e-03 8.954680711030960083e-02
-1.287129968404769897e-01 -8.557935059070587158e-02 1.740893535315990448e-02 1.069130189716815948e-02 1.501472890377044678e-01 1.004869341850280762e-01 7.231482118368148804e-02 7.283311337232589722e-02 1.683279573917388916e-01 -3.576563000679016113e-01 -1.001652926206588745e-01 3.810230270028114319e-02 1.352666169404983521e-01 -8.442577719688415527e-02 2.838119305670261383e-02 5.697202868759632111e-03 3.252379000186920166e-01 -1.164192408323287964e-01 -3.531786501407623291e-01 -1.748401969671249390e-01 2.677973210811614990e-01 7.186074275523424149e-03 -1.686005145311355591e-01 -2.268262505531311035e-01 2.294111251831054688e-01 2.660281658172607422e-01 1.894496828317642212e-01 1.679356098175048828e-01 -1.380730122327804565e-01 1.780360564589500427e-02 -2.685472965240478516e-01 1.823252588510513306e-01
3.695937572047114372e-03 7.634114474058151245e-02 3.865655511617660522e-02 -1.025006100535392761e-01 7.235904783010482788e-02 -4.444136843085289001e-02 2.076990008354187012e-01 1.388930678367614746e-01 -3.015336953103542328e-02 2.236752063035964966e-01 -8.811177685856819153e-03 1.534262001514434814e-01 -1.469060080125927925e-03 -3.912231922149658203e-01 -8.233097195625305176e-02 -2.992416024208068848e-01 2.257692068815231323e-01 7.187275588512420654e-02 -4.264705181121826172e-01 -7.880861870944499969e-03 1.840270161628723145e-01 1.586705297231674194e-01 -9.888646751642227173e-02 3.793636104092001915e-03 1.662122756242752075e-01 1.635389328002929688e-01 1.989489942789077759e-01 1.344767659902572632e-01 -9.021911770105361938e-02 3.917775154113769531e-01 7.940993458032608032e-02 4.116718471050262451e-02
-2.680440247058868408e-01 2.036201655864715576e-01 1.860118806362152100e-01 4.117836430668830872e-02 1.972592622041702271e-01 1.689847260713577271e-01 -1.626020856201648712e-02 -4.137577116489410400e-02 3.201062604784965515e-02 -1.559036038815975189e-02 -1.840718388557434082e-01 1.111251413822174072e-01 2.749386727809906006e-01 7.306707650423049927e-02 -2.417014986276626587e-01 -1.422855257987976074e-01 -6.701874732971191406e-02 2.147749662399291992e-01 -3.068950772285461426e-01 -3.081527352333068848e-01 2.694006860256195068e-01 4.368996247649192810e-02 -1.368762105703353882e-01 -3.260309994220733643e-02 -5.186204612255096436e-02 -8.831720799207687378e-02 4.689282178878784180e-01 8.112827688455581665e-02 1.495748385787010193e-02 -2.334317006170749664e-02 4.218032583594322205e-02 1.728677377104759216e-02
-4.823232814669609070e-02 1.748252660036087036e-01 -7.849638909101486206e-02 1.964486390352249146e-01 -1.130424365401268005e-01 -1.468695700168609619e-01 1.029873192310333252e-01 -3.833067044615745544e-02 -2.896995246410369873e-01 -9.943975135684013367e-03 4.494217224419116974e-03 -1.089296340942382812e-01 1.002654507756233215e-01 -1.690281629562377930e-01 4.187367483973503113e-02 9.156169742345809937e-02 1.081382408738136292e-01 1.773821413516998291e-01 -1.827712208032608032e-01 -4.608736634254455566e-01 4.949781894683837891e-01 2.796505093574523926e-01 -2.175528556108474731e-02 -6.094654276967048645e-02 5.814380943775177002e-02 -1.548830717802047729e-01 1.249122023582458496e-01 -2.993231080472469330e-02 -1.335286051034927368e-01 2.288308888673782349e-01 1.530912984162569046e-02 -2.449229918420314789e-02
1.718466430902481079e-01 1.578530371189117432e-01 -2.457598894834518433e-01 -1.680392324924468994e-01 1.367553621530532837e-01 9.419967234134674072e-02 -1.183365806937217712e-01 1.249769330024719238e-01 5.517470836639404297e-02 4.443731531500816345e-02 -3.964022919535636902e-02 1.436241865158081055e-01 1.378680616617202759e-01 -2.545546293258666992e-01 -3.089576959609985352e-01 1.057174652814865112e-01 1.558470875024795532e-01 2.295695543289184570e-01 -3.346112072467803955e-01 -2.017137110233306885e-01 3.156009316444396973e-01 1.822247803211212158e-01 3.763300552964210510e-02 -1.090754196047782898e-01 -5.920001864433288574e-02 -7.872731238603591919e-02 1.097863838076591492e-01 6.391907483339309692e-02 -1.993480771780014038e-01 1.532599776983261108e-01 3.314698338508605957e-01 8.575424551963806152e-02
-1.769800931215286255e-01 3.165725171566009521e-01 -2.210650127381086349e-03 3.133570030331611633e-02 2.442088276147842407e-01 -1.807761639356613159e-01 3.077634274959564209e-01 -1.638495773077011108e-01 -7.430686801671981812e-02 -5.436326190829277039e-02 -9.470462054014205933e-02 3.352486714720726013e-02 3.228965774178504944e-02 -8.164664357900619507e-02 2.772492170333862305e-02 1.684989221394062042e-02 7.038277387619018555e-02 2.346328049898147583e-01 -7.641133666038513184e-02 -2.845792472362518311e-01 2.747695147991180420e-01 1.661931723356246948e-01 -2.036565393209457397e-01 -1.734097599983215332e-01 -2.773782312870025635e-01 -3.785081207752227783e-01 -4.382614791393280029e-02 1.909608244895935059e-01 -3.894235240295529366e-03 1.493982523679733276e-01 -1.382330507040023804e-01 6.874542683362960815e-02
-1.638778001070022583e-01 -6.796649843454360962e-02 1.589020639657974243e-01 -2.139850258827209473e-01 -2.874162606894969940e-02 -7.148754596710205078e-02 4.195507243275642395e-02 -6.784960627555847168e-02 1.921509653329849243e-01 1.273899376392364502e-01 1.322640180587768555e-01 -4.295990988612174988e-02 2.469523251056671143e-01 5.268749594688415527e-02 6.514136493206024170e-02 2.088677436113357544e-01 1.793045997619628906e-01 3.659716844558715820e-01 -4.326173067092895508e-01 2.857966162264347076e-02 3.315267264842987061e-01 -6.519483774900436401e-02 -8.402422070503234863e-02 -3.043817281723022461e-01 -1.302932500839233398e-01 -5.953153595328330994e-02 2.603684067726135254e-01 -8.114673197269439697e-02 -1.200139150023460388e-01 4.321590531617403030e-03 2.432587742805480957e-02 1.524002850055694580e-01
-2.433624565601348877e-01 -1.678306162357330322e-01 -3.170317970216274261e-03 6.388866342604160309e-03 1.558651477098464966e-01 1.466574817895889282e-01 4.724463820457458496e-02 2.890802323818206787e-01 7.726388052105903625e-03 -1.456901133060455322e-01 -1.182094067335128784e-01 1.545231491327285767e-01 2.149554342031478882e-02 -1.198959574103355408e-01 1.908233463764190674e-01 9.578073769807815552e-02 2.264283001422882080e-01 2.898921631276607513e-02 -1.837198287248611450e-01 9.961528331041336060e-02 4.065975546836853027e-01 1.201624646782875061e-01 -5.045968294143676758e-01 1.074678823351860046e-01 -1.246568113565444946e-01 -6.228388845920562744e-02 -8.047976298257708549e-04 -1.123188287019729614e-01 1.258008778095245361e-01 2.565933465957641602e-01 4.812086001038551331e-02 6.052578613162040710e-02
3.921085968613624573e-02 5.020054802298545837e-02 -2.162683010101318359e-01 3.443847000598907471e-01 1.744548827409744263e-01 -7.684922218322753906e-02 1.900444477796554565e-01 -9.063743799924850464e-02 1.604805439710617065e-01 -9.625402837991714478e-02 -1.069450974464416504e-01 -8.293835073709487915e-02 9.814282506704330444e-02 -1.558339148759841919e-01 2.013838887214660645e-01 -8.543232828378677368e-02 -8.144427090883255005e-02 1.922249048948287964e-01 -2.552347779273986816e-01 2.999654272571206093e-03 1.474257260560989380e-01 -1.466418057680130005e-01 -2.295758128166198730e-01 9.174371510744094849e-02 -3.013270348310470581e-02 -3.118460997939109802e-02 -7.966390997171401978e-02 1.042647287249565125e-01 -1.197221204638481140e-01 3.060140013694763184e-01 -5.220258235931396484e-01 -4.590899124741554260e-02
-8.739420026540756226e-02 2.947816625237464905e-02 1.030895411968231201e-01 -1.126691699028015137e-01 2.852005958557128906e-01 -4.574972763657569885e-02 1.827666303142905235e-03 6.786955147981643677e-02 1.957563608884811401e-01 8.537378907203674316e-02 -2.506234049797058105e-01 -2.967405915260314941e-01 2.369657624512910843e-03 1.870778799057006836e-01 -1.191250514239072800e-02 -8.681052178144454956e-02 -1.558497846126556396e-01 -1.084299758076667786e-01 -9.759254008531570435e-02 -1.656796038150787354e-01 3.418048620223999023e-01 3.949527740478515625e-01 -3.191732764244079590e-01 -1.814028322696685791e-01 -4.816771298646926880e-02 1.578820198774337769e-01 1.261643767356872559e-01 1.315625756978988647e-01 1.648744195699691772e-01 2.439364641904830933e-01 -9.096822142601013184e-02 -7.012490183115005493e-02
-4.117534309625625610e-02 1.484346985816955566e-01 8.405344933271408081e-02 2.888944372534751892e-02 7.862102240324020386e-02 8.447622507810592651e-02 4.944391176104545593e-02 2.912421524524688721e-01 2.984304912388324738e-02 1.306079924106597900e-01 -1.027525030076503754e-02 -1.535841226577758789e-01 -5.161506310105323792e-02 -1.466969251632690430e-01 1.294735968112945557e-01 -2.219702601432800293e-01 -7.498767226934432983e-02 1.943404227495193481e-01 -5.173245072364807129e-01 1.336752530187368393e-02 2.951813638210296631e-01 4.755531251430511475e-02 -2.589414268732070923e-02 -5.915530771017074585e-02 1.065980345010757446e-01 1.268666833639144897e-01 2.701237797737121582e-01 4.779168963432312012e-02 -1.497796028852462769e-01 3.707249760627746582e-01 -2.614126205444335938e-01 -1.588061451911926270e-02
-1.081255674362182617e-01 1.236112341284751892e-01 1.719587147235870361e-01 -1.197761297225952148e-01 2.509180009365081787e-01 -2.614419721066951752e-02 -3.371294215321540833e-02 -1.267848610877990723e-01 9.821156412363052368e-02 4.465355575084686279e-01 -6.136446259915828705e-03 2.715149521827697754e-01 2.055650651454925537e-01 -9.937555342912673950e-02 -2.804809436202049255e-02 2.569501399993896484e-01 1.806311905384063721e-01 2.364611327648162842e-01 -1.574766635894775391e-01 -1.998942494392395020e-01 3.340260088443756104e-01 9.017369709908962250e-03 -6.671314686536788940e-02 6.514866650104522705e-02 -3.857455775141716003e-02 -1.552966237068176270e-01 5.217275023460388184e-02 1.474607735872268677e-01 -3.260174021124839783e-02 2.587318122386932373e-01 2.579173073172569275e-02 2.326560765504837036e-01
-2.242854684591293335e-01 -2.003465145826339722e-01 -1.170952096581459045e-01 1.634395718574523926e-01 1.018277630209922791e-01 -1.369885802268981934e-01 1.161315143108367920e-01 -1.198478043079376221e-01 2.098427414894104004e-01 -3.117127530276775360e-02 9.970623999834060669e-02 2.064770460128784180e-01 -8.525694906711578369e-02 2.495101839303970337e-02 2.371941506862640381e-01 5.698015913367271423e-02 -2.313745766878128052e-01 1.026112958788871765e-01 -3.026204705238342285e-01 -2.140945568680763245e-02 1.810939460992813110e-01 1.245889216661453247e-01 -1.415268927812576294e-01 6.889005890116095543e-04 -2.505680918693542480e-01 1.846590191125869751e-01 3.864374756813049316e-01 5.694995634257793427e-03 -3.276411443948745728e-02 3.932565450668334961e-01 -1.160556152462959290e-01 8.531568199396133423e-02
-3.377197384834289551e-01 9.707879275083541870e-02 -1.343146711587905884e-02 4.558417573571205139e-02 2.243920564651489258e-01 7.580222934484481812e-02 -5.246846377849578857e-02 3.006104230880737305e-01 1.938889026641845703e-01 -2.658272907137870789e-02 9.477523714303970337e-02 -3.457941487431526184e-02 -5.318997427821159363e-02 -2.773947119712829590e-01 -1.396636366844177246e-01 -5.601866170763969421e-02 1.709060668945312500e-01 3.471331000328063965e-01 -1.898236423730850220e-01 -6.729984283447265625e-02 1.388576328754425049e-01 1.001851558685302734e-01 -2.997108036652207375e-03 -3.327505588531494141e-01 6.151454150676727295e-02 -3.299700841307640076e-02 -1.223725154995918274e-01 2.350091040134429932e-01 -1.197372078895568848e-01 2.561106383800506592e-01 -1.056718006730079651e-01 2.786585688591003418e-01
8.087997883558273315e-02 -8.697966113686561584e-03 -1.407327353954315186e-01 -1.078838333487510681e-01 2.025752514600753784e-01 7.123588770627975464e-02 -1.148581132292747498e-02 -3.474278748035430908e-02 2.670182287693023682e-01 -1.375397294759750366e-02 -1.200865581631660461e-01 1.048485487699508667e-01 2.874718606472015381e-01 6.186415441334247589e-03 -1.965178698301315308e-01 1.148571670055389404e-01 3.673703223466873169e-02 2.033404856920242310e-01 -4.560930728912353516e-01 -4.823703765869140625e-01 -1.229695230722427368e-01 6.834404170513153076e-02 -1.150469630956649780e-01 1.812436580657958984e-01 -1.239646449685096741e-01 1.795354671776294708e-02 -5.187851935625076294e-02 1.141226440668106079e-01 -2.469159066677093506e-01 8.840670436620712280e-02 -2.284644637256860733e-03 1.833755373954772949e-01
-5.004161596298217773e-02 1.083818078041076660e-01 -1.507922261953353882e-01 -1.704123914241790771e-01 9.138607978820800781e-02 6.681889295578002930e-02 1.536841541528701782e-01 1.474078744649887085e-02 3.385511040687561035e-02 1.325410157442092896e-01 -3.233689069747924805e-01 -2.273378521203994751e-01 3.755766451358795166e-01 5.889131501317024231e-02 -3.245503604412078857e-01 -1.150703504681587219e-01 -2.771236002445220947e-01 7.653971761465072632e-02 -2.288413345813751221e-01 -2.833018898963928223e-01 2.429612725973129272e-01 5.705831199884414673e-02 -1.207797825336456299e-01 -1.557950377464294434e-01 -9.590660780668258667e-02 -1.313725411891937256e-01 2.386904209852218628e-01 5.951982364058494568e-02 -1.571164429187774658e-01 1.549626886844635010e-01 1.244158949702978134e-02 8.365812897682189941e-02
-2.502160891890525818e-02 1.651195138692855835e-01 1.301466394215822220e-02 -6.191433593630790710e-02 2.255242317914962769e-01 -1.176698133349418640e-01 2.708248794078826904e-01 1.619534790515899658e-01 8.336520940065383911e-02 2.646446824073791504e-01 8.237232454121112823e-03 1.957074254751205444e-01 -7.108235359191894531e-02 -3.899864554405212402e-01 3.424831852316856384e-02 -1.532468646764755249e-01 3.028849959373474121e-01 1.359434574842453003e-01 -1.113885492086410522e-01 1.054525747895240784e-02 3.953746259212493896e-01 2.241729348897933960e-01 6.060237064957618713e-02 -1.100017502903938293e-01 1.916240341961383820e-02 1.301240548491477966e-02 2.564245462417602539e-01 1.439386606216430664e-01 -1.357069909572601318e-01 2.283709198236465454e-01 6.036149710416793823e-02 1.899988017976284027e-02
-2.860882878303527832e-01 -1.329132355749607086e-02 3.241594731807708740e-01 -1.598187163472175598e-02 -1.010872498154640198e-01 -2.669512107968330383e-02 1.466872096061706543e-01 1.970161125063896179e-02 2.511754333972930908e-01 -7.984708994626998901e-03 2.476366758346557617e-01 2.771040424704551697e-02 1.394676864147186279e-01 7.864227145910263062e-02 7.190184295177459717e-02 2.148740440607070923e-01 1.278513520956039429e-01 3.836477398872375488e-01 -3.006372749805450439e-01 -1.074350476264953613e-01 2.585010528564453125e-01 -9.857468307018280029e-02 -2.547051310539245605e-01 9.672975540161132812e-02 3.020526468753814697e-02 8.991628140211105347e-02 2.375506330281496048e-03 5.231450870633125305e-02 -2.891860008239746094e-01 1.546077728271484375e-01 -1.384552419185638428e-01 1.513766497373580933e-01
-2.886955142021179199e-01 -3.931499272584915161e-02 -1.393305063247680664e-01 -7.721826434135437012e-02 2.913329601287841797e-01 8.037525415420532227e-02 -1.431337743997573853e-01 1.107073649764060974e-01 -1.231527701020240784e-02 1.325117051601409912e-01 9.787921607494354248e-02 -1.780565679073333740e-01 2.428731769323348999e-01 -4.251369237899780273e-01 6.831304728984832764e-02 -8.834245055913925171e-02 1.805199831724166870e-01 2.061224728822708130e-01 -2.042293250560760498e-01 -3.064680099487304688e-01 1.690186858177185059e-01 -1.775195449590682983e-01 -8.769854158163070679e-02 -1.260048747062683105e-01 2.062221318483352661e-01 5.735617130994796753e-02 6.436626613140106201e-02 1.274247765541076660e-01 -2.432265132665634155e-01 1.592367887496948242e-01 -2.970313280820846558e-02 9.224756807088851929e-02
-9.839613735675811768e-02 2.461607754230499268e-01 1.266114413738250732e-01 -2.001487463712692261e-02 6.508386880159378052e-02 1.127199828624725342e-01 1.517781466245651245e-01 -6.941059976816177368e-02 2.361981272697448730e-01 -2.714037895202636719e-03 -3.767223954200744629e-01 -1.100780144333839417e-01 2.981857061386108398e-01 2.168772965669631958e-01 -2.486323714256286621e-01 1.784169822931289673e-01 -6.524036079645156860e-02 1.154129356145858765e-01 -2.605634629726409912e-01 -9.657119959592819214e-02 1.783143877983093262e-01 -8.693749085068702698e-03 4.840374737977981567e-02 -2.363101094961166382e-01 -2.905959784984588623e-01 6.446075439453125000e-02 1.786431968212127686e-01 2.631130814552307129e-02 -4.146441817283630371e-02 2.039320170879364014e-01 -7.126674056053161621e-02 2.731568515300750732e-01
-6.684334576129913330e-02 1.167352944612503052e-01 -5.574865639209747314e-02 2.956427037715911865e-01 1.611404716968536377e-01 -2.096709609031677246e-02 4.714780673384666443e-02 1.988152563571929932e-01 2.718541920185089111e-01 -1.985189318656921387e-01 -1.823139637708663940e-01 -9.193967282772064209e-02 4.613329842686653137e-02 -2.408725321292877197e-01 1.669571697711944580e-01 5.213679000735282898e-02 1.158235818147659302e-01 2.718209289014339447e-02 -3.545703887939453125e-01 2.740851640701293945e-01 2.446496337652206421e-01 1.880319863557815552e-01 -6.227973476052284241e-02 -1.188093721866607666e-01 -1.026638001203536987e-01 -1.995265930891036987e-01 -1.398880332708358765e-01 2.052567452192306519e-01 -1.066678762435913086e-01 3.183828294277191162e-01 -1.562904864549636841e-01 8.173619396984577179e-03
-3.703497722744941711e-02 -7.109123468399047852e-02 -6.166520714759826660e-02 -1.491982191801071167e-01 2.170791625976562500e-01 -1.157721057534217834e-01 7.207189686596393585e-03 6.213174387812614441e-02 -1.553880237042903900e-02 9.594035893678665161e-02 7.676436007022857666e-02 -7.798283547163009644e-02 1.156457960605621338e-01 -1.504107117652893066e-01 2.491716742515563965e-01 1.260548382997512817e-01 2.738500833511352539e-01 -7.207045797258615494e-03 -1.760866940021514893e-01 -5.584145188331604004e-01 1.617346405982971191e-01 -5.306090414524078369e-02 -9.850432723760604858e-02 1.002139672636985779e-01 -4.082172513008117676e-01 1.542937755584716797e-01 -1.292945891618728638e-01 7.727530598640441895e-02 -1.761436811648309231e-03 2.036383450031280518e-01 -1.710998266935348511e-01 1.311387419700622559e-01
2.141672670841217041e-01 1.263533383607864380e-01 -1.566307246685028076e-01 2.635361850261688232e-01 7.541070133447647095e-02 -6.568232178688049316e-02 7.281486690044403076e-02 1.520143598318099976e-01 1.372764855623245239e-01 -1.316480189561843872e-01 -1.354974806308746338e-01 -2.972560003399848938e-02 9.137856215238571167e-02 -2.996720969676971436e-01 9.697401523590087891e-02 1.672077476978302002e-01 8.466246724128723145e-02 -1.659010499715805054e-01 -4.543101787567138672e-01 1.064063236117362976e-02 2.916522622108459473e-01 4.799655079841613770e-02 -2.849890589714050293e-01 -6.013008579611778259e-02 -2.499227970838546753e-01 -2.284006774425506592e-01 5.662753060460090637e-02 1.659345924854278564e-01 -5.022697150707244873e-02 1.211519166827201843e-01 -1.744434386491775513e-01 9.184390306472778320e-02
-3.317793458700180054e-02 2.580893337726593018e-01 8.743718266487121582e-02 1.817718148231506348e-01 2.147921919822692871e-01 1.867589205503463745e-01 1.295011192560195923e-01 -1.123571395874023438e-01 4.412188753485679626e-02 8.053784817457199097e-02 -2.488984465599060059e-01 9.265240281820297241e-03 1.894136220216751099e-01 -2.423387765884399414e-01 8.747228235006332397e-02 -1.768505126237869263e-01 -2.436070144176483154e-02 3.185131251811981201e-01 -3.098020553588867188e-01 -3.401357829570770264e-01 1.978501081466674805e-01 -3.271208377555012703e-03 -4.696189612150192261e-02 5.912539735436439514e-02 1.479898989200592041e-01 -2.495240271091461182e-01 2.535506486892700195e-01 1.237409934401512146e-01 2.151787467300891876e-02 -2.455313317477703094e-02 -1.707130298018455505e-02 2.313017994165420532e-01
-5.489289388060569763e-02 -1.941196918487548828e-01 -1.790696531534194946e-01 -2.581520192325115204e-02 1.632000356912612915e-01 -8.619979023933410645e-03 2.479370981454849243e-01 1.029573827981948853e-01 -4.005489498376846313e-02 -1.626748964190483093e-02 -1.863538324832916260e-01 -1.434696614742279053e-01 2.403190732002258301e-01 2.127951681613922119e-01 -1.825778335332870483e-01 -9.611845016479492188e-02 1.698169261217117310e-01 4.397998452186584473e-01 -1.861446648836135864e-01 -2.629069983959197998e-01 3.214569091796875000e-01 -1.388619393110275269e-01 -7.661167532205581665e-02 6.724484264850616455e-02 -1.111220270395278931e-01 -3.039079345762729645e-02 8.120168931782245636e-03 -1.953064836561679840e-02 -3.314536809921264648e-01 4.351234808564186096e-02 -8.294823765754699707e-02 1.833226233720779419e-01
-8.945663273334503174e-02 1.705816388130187988e-01 -1.239114813506603241e-02 -3.559696674346923828e-02 2.964475750923156738e-01 1.218761727213859558e-01 -1.889158934354782104e-01 1.219349876046180725e-01 1.157869864255189896e-02 1.853193938732147217e-01 1.913291662931442261e-01 -4.992394521832466125e-02 7.229936122894287109e-02 -3.511399924755096436e-01 -4.558382183313369751e-02 -2.132868766784667969e-01 7.550431787967681885e-02 2.543924152851104736e-01 -3.109905421733856201e-01 -2.279554754495620728e-01 1.593142747879028320e-01 -1.804258823394775391e-01 -2.819946706295013428e-01 -3.845549747347831726e-02 -7.048975676298141479e-02 2.168797701597213745e-01 -1.069367974996566772e-01 2.449215501546859741e-01 -1.089325770735740662e-01 2.379935830831527710e-01 -3.850474208593368530e-02 8.406628668308258057e-02
5.787478387355804443e-02 8.123850822448730469e-02 1.185746043920516968e-01 -6.008741632103919983e-02 -2.001443132758140564e-02 -2.353040277957916260e-01 2.136312872171401978e-01 2.211515046656131744e-02 1.102437302470207214e-01 1.105513721704483032e-01 5.872993916273117065e-02 2.907367348670959473e-01 -1.689232327044010162e-02 -3.129786252975463867e-01 -8.464157581329345703e-02 -1.077594235539436340e-01 2.571493089199066162e-01 1.875611841678619385e-01 -4.100447893142700195e-01 3.345313295722007751e-02 2.283737063407897949e-01 2.506605386734008789e-01 1.306174099445343018e-01 -2.622749209403991699e-01 -1.185411494225263596e-02 9.977183304727077484e-03 2.279800623655319214e-01 1.292383521795272827e-01 -1.354473531246185303e-01 2.797652184963226318e-01 -3.253855742514133453e-03 6.463013589382171631e-02
7.274777442216873169e-02 -1.372936517000198364e-01 7.133080065250396729e-02 9.072143584489822388e-03 -8.379383943974971771e-03 1.205713525414466858e-01 2.562073171138763428e-01 -1.785138398408889771e-01 -6.191326305270195007e-02 1.035722196102142334e-01 -2.106674574315547943e-02 2.016481012105941772e-03 2.006276976317167282e-03 -3.171996176242828369e-01 2.297672033309936523e-01 -3.050964325666427612e-02 -3.475106954574584961e-01 1.003443747758865356e-01 -1.349248737096786499e-01 -1.916154175996780396e-01 -2.646590769290924072e-02 3.632264435291290283e-01 -1.639526188373565674e-01 -2.504307217895984650e-02 1.145510375499725342e-02 -7.458557188510894775e-02 2.751660346984863281e-01 2.407272458076477051e-01 -1.974472850561141968e-01 2.957560718059539795e-01 1.263001561164855957e-02 2.781130075454711914e-01
-1.848825067281723022e-01 2.284510582685470581e-01 -8.498425036668777466e-02 3.215123713016510010e-02 1.352073103189468384e-01 -1.090456247329711914e-01 8.836312592029571533e-02 2.772750556468963623e-01 2.233558297157287598e-01 5.219047516584396362e-02 -1.517307609319686890e-01 -2.550922334194183350e-01 9.019739180803298950e-02 -2.195103913545608521e-01 1.279541254043579102e-01 8.272159844636917114e-02 -2.193420426920056343e-03 1.971860527992248535e-01 -4.793384373188018799e-01 6.004481017589569092e-02 2.819688618183135986e-01 2.590598464012145996e-01 9.651812911033630371e-02 -1.762749850749969482e-01 1.758035719394683838e-01 1.106583774089813232e-01 3.412825241684913635e-02 -2.042982727289199829e-02 -6.899306923151016235e-02 1.340003013610839844e-01 -1.981337368488311768e-01 -6.555507332086563110e-02
-2.161765545606613159e-01 1.815179921686649323e-02 1.262328773736953735e-01 2.288830578327178955e-01 -1.389722712337970734e-02 -1.367380917072296143e-01 -6.993324309587478638e-02 -8.994685113430023193e-02 -1.105765253305435181e-01 2.589805424213409424e-01 1.775305159389972687e-02 -1.121236234903335571e-01 9.563467651605606079e-02 2.591073326766490936e-02 8.867574483156204224e-02 2.722222506999969482e-01 9.832285344600677490e-03 2.046484500169754028e-01 -1.643294543027877808e-01 -2.527439892292022705e-01 4.552398622035980225e-01 1.662481725215911865e-01 -3.656534850597381592e-02 -6.277908384799957275e-02 -1.625053733587265015e-01 -2.656903676688671112e-02 3.605315983295440674e-01 3.147242963314056396e-02 -2.584479451179504395e-01 -3.760109841823577881e-02 -7.341987639665603638e-02 2.531113326549530029e-01
6.699910759925842285e-02 8.112912066280841827e-03 -2.082668095827102661e-01 -1.807545423507690430e-01 1.363689154386520386e-01 9.379115886986255646e-03 -1.811767369508743286e-01 3.072228841483592987e-02 -9.325722232460975647e-03 -1.322230845689773560e-01 -3.017545938491821289e-01 1.916339695453643799e-01 2.287759929895401001e-01 7.963499426841735840e-02 2.032889612019062042e-02 1.033841520547866821e-01 7.624311000108718872e-02 2.953518629074096680e-01 -3.878547847270965576e-01 -3.342375755310058594e-01 2.780676186084747314e-01 4.609870538115501404e-02 -6.427470594644546509e-02 -1.010937392711639404e-01 5.521270632743835449e-02 -1.737609654664993286e-01 6.724840402603149414e-02 3.302457928657531738e-02 -2.627500593662261963e-01 2.353888452053070068e-01 1.928695142269134521e-01 4.822433367371559143e-02
-1.528803408145904541e-01 -5.163436755537986755e-02 2.333167195320129395e-01 1.682907193899154663e-01 2.796904444694519043e-01 2.337513118982315063e-01 2.553169131278991699e-01 8.752421289682388306e-02 3.814404606819152832e-01 -4.206445068120956421e-03 -1.424256265163421631e-01 -1.953022032976150513e-01 2.000601263716816902e-03 -2.208822369575500488e-01 -1.945682913064956665e-01 -6.574774626642465591e-03 1.136020570993423462e-01 -1.027315407991409302e-01 -3.104247450828552246e-01 -2.809053957462310791e-01 2.513863742351531982e-01 -1.117171719670295715e-01 1.544395536184310913e-01 5.798277258872985840e-02 -1.847907006740570068e-01 -8.001027256250381470e-02 3.816301375627517700e-02 1.085200682282447815e-01 -5.148396641016006470e-02 1.497308015823364258e-01 7.585537433624267578e-02 9.288507699966430664e-02
-1.554525941610336304e-01 2.107358872890472412e-01 1.727639436721801758e-01 -1.745933480560779572e-02 1.669663935899734497e-01 2.082431763410568237e-01 3.145503625273704529e-02 2.540138959884643555e-01 2.095520049333572388e-01 1.078780591487884521e-01 -1.972729153931140900e-02 -2.971125245094299316e-01 1.454496979713439941e-01 3.610032424330711365e-02 -1.503027975559234619e-01 -1.138841137290000916e-01 -1.774118095636367798e-01 -6.199581548571586609e-02 -4.897061288356781006e-01 4.117475450038909912e-02 2.658623456954956055e-01 1.815395206212997437e-01 -1.369891613721847534e-01 -2.162243612110614777e-02 -1.013112068176269531e-01 1.768711358308792114e-01 -2.387184835970401764e-02 4.668721184134483337e-02 -9.117770940065383911e-02 2.981393337249755859e-01 -1.412577629089355469e-01 -3.366408869624137878e-02
5.400499328970909119e-02 3.227420523762702942e-02 1.782474853098392487e-02 2.244023978710174561e-01 1.211088001728057861e-01 1.941798776388168335e-01 2.319931983947753906e-01 -6.169145926833152771e-02 -2.779877744615077972e-03 -9.344695508480072021e-02 -7.116988417692482471e-04 -9.666760265827178955e-02 1.934972405433654785e-01 2.527599632740020752e-01 -2.615298330783843994e-01 2.550770938396453857e-01 -9.855228662490844727e-02 6.594076752662658691e-02 -3.255469501018524170e-01 -3.644842803478240967e-01 1.858576387166976929e-01 2.529774904251098633e-01 -2.048011869192123413e-01 -1.591219604015350342e-01 -7.365625351667404175e-02 1.789690256118774414e-01 3.499133139848709106e-02 1.839111745357513428e-01 1.366075426340103149e-01 2.127483338117599487e-01 -7.847396656870841980e-03 1.652549803256988525e-01
-1.365377008914947510e-01 1.763033568859100342e-01 2.296767085790634155e-01 2.049803733825683594e-01 7.151756435632705688e-02 3.836462646722793579e-02 2.426647394895553589e-01 -3.140215948224067688e-02 -7.432428002357482910e-02 5.398935172706842422e-03 -1.629357635974884033e-01 -1.074266619980335236e-03 1.910955458879470825e-01 -1.876799613237380981e-01 1.431618779897689819e-01 -2.400771342217922211e-02 2.303125858306884766e-01 1.713375300168991089e-01 -1.255618035793304443e-01 -4.588973522186279297e-01 3.020965754985809326e-01 -3.308609500527381897e-02 -1.140700429677963257e-01 1.003648266196250916e-01 1.180615276098251343e-01 -2.250109165906906128e-01 1.676987409591674805e-01 1.829907298088073730e-01 4.350295662879943848e-02 3.328059315681457520e-01 2.333894744515419006e-02 2.372760139405727386e-02
-5.224549025297164917e-02 -1.664113104343414307e-01 2.521762624382972717e-03 6.921423971652984619e-02 1.488798111677169800e-01 1.549293547868728638e-01 3.151152282953262329e-02 8.940947055816650391e-02 7.658121734857559204e-02 1.355939917266368866e-02 -1.068542376160621643e-01 -8.507740497589111328e-02 2.313881367444992065e-01 -2.207413464784622192e-01 -5.181427672505378723e-02 3.642876865342259407e-03 2.401141226291656494e-01 3.643062114715576172e-01 -4.170829355716705322e-01 1.358040273189544678e-01 1.700638234615325928e-01 -1.282206475734710693e-01 -1.498201279900968075e-03 2.229222841560840607e-02 -3.219135403633117676e-01 -3.174214661121368408e-01 2.111663520336151123e-01 9.826846420764923096e-02 -1.691140532493591309e-01 1.273863613605499268e-01 -2.110286355018615723e-01 5.767899751663208008e-02
-2.813800573348999023e-01 -2.334944158792495728e-01 -1.385166049003601074e-01 -1.676799356937408447e-02 8.495619893074035645e-02 -1.155436690896749496e-02 1.540485117584466934e-02 -9.521517902612686157e-02 4.945697635412216187e-02 -1.492423117160797119e-01 -5.241101235151290894e-02 1.382665485143661499e-01 -2.140172868967056274e-01 -2.379141049459576607e-03 1.940313279628753662e-01 -1.942494511604309082e-01 -7.573695480823516846e-02 3.346151113510131836e-01 -1.688363850116729736e-01 -3.251844942569732666e-01 1.736447364091873169e-01 9.865541011095046997e-02 -1.047477573156356812e-01 -2.291955053806304932e-01 -1.894801482558250427e-02 1.690426766872406006e-01 2.770910263061523438e-01 -7.820781320333480835e-02 1.080857738852500916e-01 3.130921721458435059e-01 -2.508893311023712158e-01 1.502745449542999268e-01
-6.899014860391616821e-02 1.291174590587615967e-01 1.642189323902130127e-01 -3.405727073550224304e-02 3.116522170603275299e-02 8.840657770633697510e-02 -6.646136194467544556e-02 9.917164593935012817e-02 7.777171581983566284e-02 3.665382862091064453e-01 8.015378564596176147e-02 1.033570244908332825e-01 8.882310241460800171e-02 -2.922477722167968750e-01 9.983978420495986938e-02 3.250038996338844299e-02 1.776809692382812500e-01 1.418281793594360352e-01 -2.637899518013000488e-01 1.965110935270786285e-02 4.569791853427886963e-01 9.003823995590209961e-02 1.387298703193664551e-01 -4.273287206888198853e-02 2.475901879370212555e-02 -2.347853183746337891e-01 5.871740728616714478e-02 3.420892953872680664e-01 -1.734208017587661743e-01 3.081342875957489014e-01 -3.690299019217491150e-02 5.756967887282371521e-02
-1.576120257377624512e-01 -3.386022150516510010e-02 -2.943328917026519775e-01 1.262522637844085693e-01 -5.252252519130706787e-02 3.483707085251808167e-02 -1.286797970533370972e-01 -1.296960283070802689e-03 3.084642253816127777e-02 -1.225617080926895142e-01 -3.682215884327888489e-02 6.751450896263122559e-02 -5.998218804597854614e-02 -1.553435325622558594e-01 2.297525852918624878e-01 -1.228750124573707581e-01 -3.034708201885223389e-01 1.231821067631244659e-02 -4.436804652214050293e-01 -1.472457647323608398e-01 3.059256672859191895e-01 2.650498785078525543e-02 -4.813455045223236084e-02 -5.047851428389549255e-02 5.105192214250564575e-02 1.408460289239883423e-01 1.595525741577148438e-01 -1.615949571132659912e-01 -6.053029745817184448e-02 4.010704159736633301e-01 -2.074022740125656128e-01 2.047388702630996704e-01
-1.325858011841773987e-02 1.105191931128501892e-01 -1.062275469303131104e-01 1.713109612464904785e-01 2.798095941543579102e-01 -9.066794812679290771e-02 1.368978768587112427e-01 1.144316494464874268e-01 -5.045285448431968689e-02 3.099879063665866852e-02 -3.082758486270904541e-01 -2.967554330825805664e-01 7.179926335811614990e-02 -6.881161779165267944e-02 1.481870710849761963e-01 9.875433892011642456e-02 -4.000153020024299622e-02 1.236915495246648788e-02 -2.164113819599151611e-01 -5.017650127410888672e-02 2.381193190813064575e-01 2.781337499618530273e-01 -1.410560309886932373e-01 1.663910783827304840e-02 -9.497649222612380981e-02 3.768057823181152344e-01 1.942163705825805664e-01 6.100463494658470154e-02 -8.225665986537933350e-02 3.667819797992706299e-01 -9.723889082670211792e-02 -2.277919948101043701e-01
-2.247441262006759644e-01 1.542944461107254028e-01 -7.484785281121730804e-03 2.167091891169548035e-02 1.902195215225219727e-01 -6.757521629333496094e-02 -6.295408587902784348e-03 1.091723665595054626e-01 3.519392013549804688e-01 1.379261612892150879e-01 6.438286602497100830e-02 6.217748299241065979e-02 -1.809546947479248047e-01 -4.353581368923187256e-02 -1.105218231678009033e-01 -1.853194460272789001e-02 -9.326888620853424072e-02 7.420673221349716187e-02 -5.574555397033691406e-01 -5.193772912025451660e-02 1.102298349142074585e-01 -6.484527606517076492e-03 -9.758274257183074951e-02 1.455162763595581055e-01 -8.915022015571594238e-02 2.217439264059066772e-01 2.529990673065185547e-01 5.725822970271110535e-02 -2.916088104248046875e-01 6.503799557685852051e-02 -3.001078963279724121e-01 8.340968750417232513e-03
-2.659176886081695557e-01 4.927076771855354309e-02 -3.726259469985961914e-01 3.201839700341224670e-02 1.298011392354965210e-01 1.267443001270294189e-01 2.911548316478729248e-01 -1.990693993866443634e-02 9.667139500379562378e-02 2.326532453298568726e-01 -3.469260409474372864e-02 2.307600528001785278e-02 -4.077842086553573608e-02 4.307844210416078568e-03 1.833260953426361084e-01 -6.389451026916503906e-02 2.049461454153060913e-01 1.996027827262878418e-01 -3.953428268432617188e-01 -1.504795253276824951e-01 -7.737536728382110596e-02 2.403405681252479553e-02 -1.097473129630088806e-01 -1.137707456946372986e-01 1.030885055661201477e-01 3.268887996673583984e-01 1.453318297863006592e-01 8.148896694183349609e-02 -2.911009490489959717e-01 -3.116935491561889648e-02 -1.321974396705627441e-01 1.534727960824966431e-01
-9.293438866734504700e-03 1.603111177682876587e-01 2.356351464986801147e-01 -9.456612169742584229e-02 2.237175777554512024e-02 8.883031457662582397e-02 2.982988655567169189e-01 2.109691202640533447e-01 1.537723690271377563e-01 1.000238806009292603e-01 1.125085428357124329e-01 1.192379593849182129e-01 1.281672418117523193e-01 -4.059391841292381287e-02 9.001309424638748169e-02 1.512304972857236862e-02 -2.518064975738525391e-01 3.519924283027648926e-01 -3.120002150535583496e-01 -9.028427302837371826e-02 1.783488094806671143e-01 2.732861042022705078e-01 -1.957795172929763794e-01 -2.914273925125598907e-02 -6.904040277004241943e-02 2.277543842792510986e-01 -1.731727086007595062e-02 -1.952730268239974976e-01 -2.366542369127273560e-01 3.294380009174346924e-02 -2.995401620864868164e-01 2.398928999900817871e-02
-1.918712258338928223e-01 1.251319199800491333e-01 -1.000370979309082031e-01 -1.776305586099624634e-01 9.615001827478408813e-02 6.986026465892791748e-02 3.268168866634368896e-01 -2.812919318675994873e-01 8.125370740890502930e-02 -1.682031899690628052e-01 -1.481650322675704956e-01 -5.544928833842277527e-03 1.771628409624099731e-01 -2.572257220745086670e-01 4.476517811417579651e-02 3.050664663314819336e-01 5.426443740725517273e-02 3.383957594633102417e-02 -1.318465173244476318e-01 -1.521887332201004028e-01 1.135680153965950012e-01 2.127943783998489380e-01 -2.681175172328948975e-01 -3.795912563800811768e-01 -1.763992458581924438e-01 7.259249687194824219e-03 1.197482645511627197e-01 3.855242952704429626e-02 1.592494249343872070e-01 2.192512601613998413e-01 1.303022652864456177e-01 -1.458170264959335327e-02
5.430384725332260132e-02 1.257731914520263672e-01 -1.522976532578468323e-02 -5.008133873343467712e-02 -4.590594395995140076e-02 -3.400349244475364685e-02 3.458842262625694275e-02 1.423317939043045044e-01 8.318398147821426392e-02 -2.190920114517211914e-01 -1.014362126588821411e-01 1.237464174628257751e-01 1.928782016038894653e-01 -9.934857487678527832e-03 1.085584089159965515e-01 8.194041252136230469e-02 2.971051037311553955e-01 4.900597408413887024e-02 -4.138542711734771729e-01 2.300225645303726196e-01 4.284442961215972900e-01 9.375613927841186523e-02 -2.276525199413299561e-01 -2.720309495925903320e-01 -2.128197848796844482e-01 -1.585232466459274292e-01 -6.629891693592071533e-02 7.530914992094039917e-02 -1.821999624371528625e-02 2.322692275047302246e-01 -1.928985267877578735e-01 1.114944964647293091e-01
-1.194681674242019653e-01 1.896131187677383423e-01 1.876069903373718262e-01 4.329294711351394653e-02 1.292961537837982178e-01 -3.494744002819061279e-01 -1.834062859416007996e-02 -5.268810316920280457e-02 1.599749475717544556e-01 2.207098603248596191e-01 -5.934600904583930969e-02 1.822313815355300903e-01 2.798126935958862305e-01 4.098894819617271423e-02 6.539146415889263153e-03 1.525321006774902344e-01 2.300064861774444580e-01 2.957470118999481201e-01 -1.609131097793579102e-01 -1.505211591720581055e-01 2.794188261032104492e-01 1.709987223148345947e-01 1.471980512142181396e-01 -1.869673579931259155e-01 -1.525476723909378052e-01 -1.370985209941864014e-01 6.059662252664566040e-02 1.345118135213851929e-01 1.167216897010803223e-01 2.200181931257247925e-01 -7.646630704402923584e-02 2.680528163909912109e-01
-1.702354103326797485e-01 2.956165671348571777e-01 -9.279879927635192871e-02 1.208957284688949585e-02 1.191943809390068054e-01 3.789521381258964539e-02 2.120575010776519775e-01 -2.249531149864196777e-01 -4.931340739130973816e-02 5.224809423089027405e-02 -2.753748372197151184e-02 8.079862594604492188e-02 -1.048296038061380386e-02 2.473765984177589417e-02 -6.743412464857101440e-02 8.790673315525054932e-02 2.178204208612442017e-01 2.083700001239776611e-01 -2.578505575656890869e-01 -1.148682311177253723e-01 3.304755985736846924e-01 1.355406641960144043e-01 1.233469694852828979e-02 -2.356904894113540649e-01 -8.283920586109161377e-02 -3.907182812690734863e-01 -8.919253200292587280e-02 1.232901141047477722e-01 -7.151181250810623169e-02 3.344884514808654785e-01 -2.908054888248443604e-01 1.166616845875978470e-02
3.822583332657814026e-02 1.172271966934204102e-01 1.960818767547607422e-01 -9.824754297733306885e-02 2.192091494798660278e-01 -5.689268186688423157e-02 -6.661636382341384888e-02 -1.338089909404516220e-02 2.015465348958969116e-01 -5.814176797866821289e-02 3.145381575450301170e-03 7.641529664397239685e-03 3.306028246879577637e-01 -1.388217657804489136e-01 -1.926450431346893311e-01 -8.902879804372787476e-02 3.988913819193840027e-02 1.905542314052581787e-01 -1.858595907688140869e-01 1.238571852445602417e-01 3.885152637958526611e-01 1.584232598543167114e-02 -1.037990972399711609e-01 -1.048133000731468201e-01 -1.644906550645828247e-01 1.292981505393981934e-01 1.356693953275680542e-01 -4.354048669338226318e-01 9.211692214012145996e-02 3.467335104942321777e-01 -8.417469263076782227e-02 1.217233240604400635e-01
1.568058580160140991e-01 -4.385250806808471680e-02 -3.949696943163871765e-02 2.114457823336124420e-02 -9.390497207641601562e-02 2.484636195003986359e-02 5.802065134048461914e-02 1.504909247159957886e-01 2.655809521675109863e-01 2.670151889324188232e-01 -1.877968758344650269e-01 -1.222328618168830872e-01 -8.545278757810592651e-02 5.072731524705886841e-02 8.762823790311813354e-02 -1.265666633844375610e-01 -2.969596683979034424e-01 2.169310003519058228e-01 -2.088260203599929810e-01 -2.929342985153198242e-01 2.662047743797302246e-01 1.540546119213104248e-01 -1.105322167277336121e-01 3.435427695512771606e-02 -2.523967027664184570e-01 1.152603700757026672e-01 3.437711298465728760e-01 1.492422372102737427e-01 -1.083934456110000610e-01 1.772988289594650269e-01 -8.786363899707794189e-02 -2.634716629981994629e-01
-9.364853054285049438e-02 1.335580945014953613e-01 2.428082749247550964e-02 1.042873710393905640e-01 1.427012532949447632e-01 -1.756164804100990295e-02 4.375646356493234634e-03 2.461222112178802490e-01 2.398389577865600586e-01 5.153780430555343628e-02 -2.571815848350524902e-01 -3.310883417725563049e-02 1.993706375360488892e-01 -2.414503693580627441e-01 3.239752352237701416e-01 7.616283744573593140e-02 -2.083943784236907959e-01 1.508789807558059692e-01 -4.529923498630523682e-01 6.778941303491592407e-02 1.513448655605316162e-01 1.022118777036666870e-01 -9.182834625244140625e-02 8.643344044685363770e-02 1.553490459918975830e-01 1.374803930521011353e-01 1.471214741468429565e-01 8.976569026708602905e-02 -2.455224245786666870e-01 1.456671506166458130e-01 -2.294934540987014771e-01 -1.108341589570045471e-01
-1.732383817434310913e-01 -1.017646864056587219e-02 -1.701000332832336426e-01 2.183445692062377930e-01 -1.298867315053939819e-01 1.592489928007125854e-01 2.733395397663116455e-01 1.199789047241210938e-01 4.244787245988845825e-02 -2.245498150587081909e-01 -2.374908775091171265e-01 1.745489835739135742e-01 7.560807466506958008e-02 1.200162246823310852e-01 -1.298191724345088005e-03 5.971269682049751282e-02 1.731446683406829834e-01 8.566914498805999756e-02 -1.779601722955703735e-01 -4.397051632404327393e-01 1.906383335590362549e-01 -7.069835066795349121e-02 -3.166624009609222412e-01 5.991680547595024109e-02 1.823224499821662903e-02 7.005757838487625122e-02 1.227509155869483948e-01 2.533703446388244629e-01 -2.810133099555969238e-01 7.938140630722045898e-02 1.459318846464157104e-01 -2.343418449163436890e-02
-1.992424428462982178e-01 1.210837215185165405e-01 2.929774112999439240e-02 -5.000161752104759216e-02 -6.827253103256225586e-02 -6.388969719409942627e-02 3.272675443440675735e-03 -5.956297367811203003e-02 -9.407076239585876465e-02 1.861244887113571167e-01 -9.694752842187881470e-02 1.180970668792724609e-01 1.656874716281890869e-01 7.057934254407882690e-02 3.770823823288083076e-03 -1.739951521158218384e-01 -1.057911082170903683e-03 2.332379519939422607e-01 -1.982489675283432007e-01 -3.225300908088684082e-01 1.986717581748962402e-01 3.108385205268859863e-01 -3.157870173454284668e-01 -7.964873313903808594e-02 -1.018006429076194763e-01 -3.592079579830169678e-01 2.231405377388000488e-01 -6.770407781004905701e-03 9.660982340574264526e-02 3.737773895263671875e-01 2.319959923624992371e-02 1.473883539438247681e-01
-4.485995769500732422e-01 1.380828302353620529e-02 -2.360913902521133423e-01 7.119994610548019409e-02 1.227927803993225098e-01 -8.424405753612518311e-02 1.084832027554512024e-01 -1.139392554759979248e-01 -2.804350294172763824e-02 1.537631899118423462e-01 1.537481695413589478e-01 -2.860348522663116455e-01 1.637139767408370972e-01 -1.137586161494255066e-01 -2.535152435302734375e-01 5.373896285891532898e-02 -3.576647490262985229e-02 1.965017318725585938e-01 -1.142856553196907043e-01 -4.343770444393157959e-01 7.890971004962921143e-02 -9.537979215383529663e-02 -5.545212328433990479e-02 -7.576428353786468506e-02 -1.707785427570343018e-01 -1.255525648593902588e-01 1.638871431350708008e-01 1.219967976212501526e-01 -2.563287131488323212e-02 1.128463894128799438e-01 -2.740030288696289062e-01 1.145964488387107849e-01
-1.034743487834930420e-01 -1.268388777971267700e-01 3.463779389858245850e-02 -5.537015572190284729e-02 2.269621938467025757e-03 7.132221013307571411e-02 1.446142941713333130e-01 2.557438611984252930e-01 9.435154497623443604e-04 4.238568246364593506e-01 -7.564901560544967651e-02 -6.582451611757278442e-02 1.330984663218259811e-02 -1.817325875163078308e-02 9.200250357389450073e-02 5.308694764971733093e-02 1.987652331590652466e-01 2.191319316625595093e-01 -2.713291347026824951e-01 -1.290896385908126831e-01 5.283355712890625000e-01 -1.035405695438385010e-01 -2.228069491684436798e-02 -2.198787927627563477e-01 -2.445977181196212769e-02 1.380775421857833862e-01 2.409898936748504639e-01 -1.303682923316955566e-01 -1.813576370477676392e-01 2.708680694922804832e-03 -2.358591929078102112e-02 1.769906878471374512e-01
-2.021626569330692291e-03 -2.154054790735244751e-01 1.601649820804595947e-02 9.022274613380432129e-02 -2.931809425354003906e-02 1.220549270510673523e-01 8.513674885034561157e-02 1.980376057326793671e-02 2.033701539039611816e-01 1.787875145673751831e-01 -1.620897799730300903e-01 1.919690221548080444e-01 1.817224025726318359e-01 -5.042107403278350830e-02 1.200678199529647827e-01 1.942103505134582520e-01 -2.099873721599578857e-01 1.245703250169754028e-01 -4.633939564228057861e-01 -1.239169985055923462e-01 2.757667601108551025e-01 2.012915462255477905e-01 -1.936541683971881866e-02 -1.467635184526443481e-01 -4.349367618560791016e-01 1.003266200423240662e-01 1.565460413694381714e-01 7.030853629112243652e-02 1.507077924907207489e-02 1.133024878799915314e-02 -3.054038621485233307e-02 -1.987407505512237549e-01
-2.729490026831626892e-02 8.348736912012100220e-02 2.769104242324829102e-01 1.111055165529251099e-01 1.492051780223846436e-01 2.162646651268005371e-01 1.955305337905883789e-01 5.702624469995498657e-02 3.731188774108886719e-01 1.377133876085281372e-01 2.605799119919538498e-03 -4.035158082842826843e-02 5.399339273571968079e-02 -1.038943380117416382e-01 -2.904137372970581055e-01 -6.629858911037445068e-02 1.645672917366027832e-01 -6.898020207881927490e-02 -3.361196517944335938e-01 -1.849859952926635742e-01 3.643804192543029785e-01 1.934300176799297333e-02 7.440201938152313232e-02 6.565531343221664429e-02 -2.067651152610778809e-01 -1.652472019195556641e-01 1.142906844615936279e-01 -9.803330153226852417e-02 -8.180204033851623535e-02 2.398483157157897949e-01 2.706104703247547150e-02 2.253191769123077393e-01
-1.970595447346568108e-03 6.275341659784317017e-02 -2.171680331230163574e-02 -1.229584682732820511e-02 4.209325611591339111e-01 -1.183101683855056763e-01 8.045122772455215454e-02 -1.620705276727676392e-01 1.894232928752899170e-01 -1.368175148963928223e-01 -1.712475121021270752e-01 -4.614949971437454224e-02 1.030516922473907471e-01 -3.874998092651367188e-01 1.694369614124298096e-01 3.251589238643646240e-01 -4.798419401049613953e-02 8.805008977651596069e-02 -1.249984428286552429e-01 -2.130730897188186646e-01 -9.016339480876922607e-02 8.583139628171920776e-02 -2.234824448823928833e-01 -2.078616321086883545e-01 -1.339652687311172485e-01 2.033108845353126526e-03 5.790932849049568176e-02 -9.496162645518779755e-03 -1.271150447428226471e-02 4.265284836292266846e-01 7.426198571920394897e-02 3.899853676557540894e-02
-4.714762866497039795e-01 -1.148708164691925049e-01 -1.491130441427230835e-01 3.086734563112258911e-02 2.900041081011295319e-02 -1.224999353289604187e-01 1.405981332063674927e-01 -1.524885010439902544e-04 -3.706646617501974106e-03 -1.832263320684432983e-01 -1.104604378342628479e-01 2.702681124210357666e-01 -1.682142764329910278e-01 -6.332779303193092346e-03 7.457180321216583252e-02 -1.620080620050430298e-01 5.963168293237686157e-02 2.512998282909393311e-01 -1.032315641641616821e-01 -5.446346104145050049e-02 2.351789027452468872e-01 1.696362495422363281e-01 5.291030928492546082e-02 -2.150862663984298706e-01 -5.007921904325485229e-02 -2.752112038433551788e-02 1.865821331739425659e-01 3.264813125133514404e-02 5.996883288025856018e-02 4.705224633216857910e-01 -1.665082573890686035e-01 1.462942212820053101e-01
-3.636564910411834717e-01 -2.555473707616329193e-02 -2.529210150241851807e-01 1.287672203034162521e-02 -7.159416377544403076e-02 6.180005893111228943e-02 3.395381569862365723e-02 3.232496976852416992e-02 -1.534162014722824097e-01 -1.231990903615951538e-01 -1.171286255121231079e-01 1.866279095411300659e-01 -2.386114299297332764e-01 -1.481705158948898315e-01 6.092472374439239502e-02 -5.998019129037857056e-03 7.519601378589868546e-03 4.613297060132026672e-02 -1.902987658977508545e-01 -2.604180276393890381e-01 3.291570842266082764e-01 -5.485412478446960449e-02 -6.810179352760314941e-02 -1.697652637958526611e-01 -7.583650946617126465e-02 5.462219193577766418e-02 2.402482032775878906e-01 -1.881515234708786011e-02 -1.078978553414344788e-02 4.563215374946594238e-01 -1.447287797927856445e-01 2.734859585762023926e-01
-7.929333299398422241e-02 -1.815456897020339966e-01 6.136879324913024902e-02 -8.677767962217330933e-02 1.788702160120010376e-01 -1.231625303626060486e-01 1.700185053050518036e-02 3.781936764717102051e-01 -8.835744857788085938e-02 1.869229972362518311e-01 1.180703118443489075e-01 -1.995452642440795898e-01 2.524014096707105637e-03 -1.489832997322082520e-01 -4.223767295479774475e-02 -1.969595253467559814e-02 -1.592324674129486084e-01 2.079536765813827515e-02 -4.136185348033905029e-01 -1.950869560241699219e-01 3.307842016220092773e-01 1.493120640516281128e-01 -9.684997051954269409e-02 9.698743373155593872e-02 -1.793333590030670166e-01 3.147459030151367188e-01 2.201068848371505737e-01 1.512427181005477905e-01 -1.426170766353607178e-01 1.280929446220397949e-01 6.949688494205474854e-02 -9.243534505367279053e-02
-2.607091367244720459e-01 -1.000241655856370926e-02 -1.364826560020446777e-01 3.746844828128814697e-02 1.934749037027359009e-01 -8.610673993825912476e-02 1.235422492027282715e-01 -1.678551286458969116e-01 -1.912200241349637508e-03 1.788187921047210693e-01 -2.454117983579635620e-01 -2.033296972513198853e-01 -2.625207882374525070e-03 1.049777641892433167e-01 -1.088410690426826477e-01 1.036586835980415344e-01 3.289875388145446777e-01 2.060784548521041870e-01 -4.148709475994110107e-01 -1.353048831224441528e-01 -6.947234272956848145e-03 7.790709286928176880e-02 -2.038190960884094238e-01 1.803882420063018799e-02 -3.207021653652191162e-01 -1.619353890419006348e-01 3.777533769607543945e-02 3.467300534248352051e-01 -1.009892970323562622e-01 -1.741765812039375305e-02 -7.638037204742431641e-02 -1.662513799965381622e-02
1.801025718450546265e-01 8.318775892257690430e-02 3.107459284365177155e-02 5.617662146687507629e-02 2.706780433654785156e-01 8.171688765287399292e-02 -1.017333045601844788e-01 -1.739753931760787964e-01 1.088252887129783630e-01 -2.496716380119323730e-02 -2.837952673435211182e-01 -8.974969387054443359e-02 -1.554751247167587280e-01 -2.732198238372802734e-01 2.231835573911666870e-01 3.280899301171302795e-02 2.220154404640197754e-01 1.883139014244079590e-01 -5.668672919273376465e-02 -2.047273069620132446e-01 2.208455801010131836e-01 1.739904880523681641e-01 -3.666456043720245361e-01 -2.901838421821594238e-01 4.796564206480979919e-02 1.455774456262588501e-01 -4.778511822223663330e-02 -6.823229044675827026e-02 -1.848792470991611481e-02 3.461672663688659668e-01 -8.186838775873184204e-02 -1.790558174252510071e-02
5.623887758702039719e-03 9.420335292816162109e-02 -6.174997985363006592e-02 1.746383011341094971e-01 -5.900052934885025024e-02 3.708896934986114502e-01 -2.935009077191352844e-02 1.870371252298355103e-01 2.730997800827026367e-01 1.409940570592880249e-01 -1.687770783901214600e-01 -2.912150882184505463e-02 3.618163615465164185e-02 -1.721213012933731079e-01 -1.004008650779724121e-01 -2.249812148511409760e-02 4.344020411372184753e-02 1.160573065280914307e-01 -5.719558596611022949e-01 -7.517516613006591797e-02 1.560346335172653198e-01 3.268038854002952576e-02 -8.024569600820541382e-02 7.025738805532455444e-02 -1.568039953708648682e-01 2.347857207059860229e-01 2.707511186599731445e-01 1.352379913441836834e-03 -2.091249227523803711e-01 9.318295121192932129e-02 -1.349722594022750854e-01 -7.742669433355331421e-02
-1.380609422922134399e-01 2.313300371170043945e-01 -2.035002410411834717e-01 7.323068380355834961e-02 7.111547142267227173e-02 -1.398155689239501953e-01 -7.935027033090591431e-02 6.575702875852584839e-02 -1.842557266354560852e-02 -1.060518696904182434e-01 -1.363378167152404785e-01 -2.429006993770599365e-01 6.674151122570037842e-02 -1.433564722537994385e-01 -1.234298944473266602e-01 8.782728016376495361e-02 9.611231088638305664e-02 2.344909012317657471e-01 -2.319332510232925415e-01 -4.818414151668548584e-01 1.096255183219909668e-01 8.872702717781066895e-02 1.763684302568435669e-01 4.567372426390647888e-02 -1.023297905921936035e-01 -1.855472773313522339e-01 1.462962478399276733e-01 6.271708011627197266e-02 -1.509098801761865616e-02 4.840919971466064453e-01 -6.271562539041042328e-03 1.333327032625675201e-02
1.501863636076450348e-02 1.051641069352626801e-02 -9.144569188356399536e-02 3.852653205394744873e-01 -1.054407954216003418e-01 2.060332447290420532e-01 1.904115229845046997e-01 1.942003965377807617e-01 1.138724312186241150e-01 -3.381524607539176941e-02 -5.258999764919281006e-02 1.343732029199600220e-01 2.425496876239776611e-01 1.236289143562316895e-01 -3.322265297174453735e-02 1.526351552456617355e-02 -3.485357016324996948e-02 2.347145378589630127e-01 -1.383033692836761475e-01 -4.094786942005157471e-01 8.153862506151199341e-02 1.985628306865692139e-01 -3.218926191329956055e-01 -2.385357618331909180e-01 -1.282929480075836182e-01 2.140703201293945312e-01 1.755932532250881195e-02 2.667269110679626465e-01 2.810988947749137878e-02 5.536627396941184998e-02 -2.812429331243038177e-02 1.298902928829193115e-01
-6.622509658336639404e-02 1.151344776153564453e-01 3.686908632516860962e-02 6.069084629416465759e-02 1.652366816997528076e-01 1.467075198888778687e-02 2.455856464803218842e-02 2.969459891319274902e-01 3.035258352756500244e-01 1.024277061223983765e-01 -2.114907503128051758e-01 3.370438516139984131e-02 2.036908566951751709e-01 -2.658312916755676270e-01 2.712568640708923340e-01 1.820418089628219604e-01 -1.390411853790283203e-01 1.341964006423950195e-01 -4.191525876522064209e-01 5.381491407752037048e-02 1.716554909944534302e-01 6.095873191952705383e-02 -1.070636510848999023e-01 -1.028099749237298965e-02 3.584785386919975281e-02 1.520345807075500488e-01 1.361297369003295898e-01 7.032131403684616089e-02 -2.051455527544021606e-01 1.689356714487075806e-01 -2.785818576812744141e-01 -1.920263320207595825e-01
-4.709339737892150879e-01 1.939181685447692871e-01 -2.226318977773189545e-02 1.034356206655502319e-01 6.897684186697006226e-02 1.224797405302524567e-02 2.394756861031055450e-02 -1.537384837865829468e-01 8.834715187549591064e-02 -1.062381267547607422e-02 -1.889435797929763794e-01 7.545968890190124512e-02 -2.067501544952392578e-01 -2.121488563716411591e-02 9.535253793001174927e-02 -5.051005259156227112e-02 -1.058077961206436157e-01 -4.218637943267822266e-02 -2.287257313728332520e-01 -2.691163122653961182e-01 2.504194974899291992e-01 -3.753248602151870728e-02 1.946476474404335022e-02 -6.212288886308670044e-02 -2.805083096027374268e-01 3.855652408674359322e-03 1.596572697162628174e-01 -2.247809767723083496e-01 9.492459893226623535e-02 3.990102112293243408e-01 -7.915653288364410400e-02 2.467415928840637207e-01
2.446072734892368317e-02 -1.831950694322586060e-01 2.139953374862670898e-01 1.460221260786056519e-01 6.372215598821640015e-02 4.655537754297256470e-02 1.461540162563323975e-01 7.465136796236038208e-02 1.319949328899383545e-01 7.207562215626239777e-03 -4.655865132808685303e-01 -1.226976066827774048e-01 -1.286418084055185318e-02 -1.100505590438842773e-01 -1.779725253582000732e-01 1.033614948391914368e-01 -7.389295101165771484e-02 1.442560553550720215e-01 -1.473135352134704590e-01 -2.235055863857269287e-01 1.330239772796630859e-01 1.126138195395469666e-01 -4.664639532566070557e-01 -3.008384816348552704e-02 1.464554369449615479e-01 2.360368520021438599e-01 1.125688478350639343e-02 1.319673657417297363e-01 -4.159632138907909393e-03 2.174210697412490845e-01 -1.987926214933395386e-01 1.825347989797592163e-01
-1.104860827326774597e-01 1.519968956708908081e-01 6.676765624433755875e-03 4.223125986754894257e-03 2.294452190399169922e-01 1.911647021770477295e-01 7.522634416818618774e-02 -3.130683908239006996e-03 1.039498299360275269e-02 -6.851369142532348633e-02 2.631054222583770752e-01 -1.810807883739471436e-01 -8.913488686084747314e-02 -3.216131031513214111e-01 1.768987476825714111e-01 -1.741353273391723633e-01 -5.861803516745567322e-02 2.167526483535766602e-01 -4.696464538574218750e-01 -1.610854417085647583e-01 1.272117048501968384e-01 6.589800864458084106e-02 -9.338436275720596313e-02 -1.193446815013885498e-01 -6.626979261636734009e-02 3.679459989070892334e-01 7.003732770681381226e-02 2.118380367755889893e-01 -5.915150418877601624e-02 1.782527416944503784e-01 -1.502840369939804077e-01 4.602384939789772034e-02
-1.677811592817306519e-01 1.046011894941329956e-01 -8.468486368656158447e-02 -1.818612068891525269e-01 1.492118928581476212e-02 -1.871205307543277740e-02 2.476840913295745850e-01 5.834741890430450439e-02 -3.890723735094070435e-02 -2.226304411888122559e-01 -7.900077849626541138e-02 -2.125757485628128052e-01 3.744452595710754395e-01 -1.054690703749656677e-01 1.209749355912208557e-01 -3.162877261638641357e-02 1.946428231894969940e-02 -3.514241799712181091e-02 -1.250181347131729126e-01 -9.007126092910766602e-02 1.558079570531845093e-01 4.179424345493316650e-01 -3.328606188297271729e-01 -5.888909101486206055e-02 -1.477299034595489502e-01 -1.273705661296844482e-01 1.209322586655616760e-01 -1.002698913216590881e-01 2.259974926710128784e-01 3.498156666755676270e-01 1.035951972007751465e-01 1.965568400919437408e-02
-2.221068143844604492e-01 -8.132071793079376221e-02 -7.900620251893997192e-02 -1.366349905729293823e-01 1.623835563659667969e-01 9.855783730745315552e-02 -1.338368654251098633e-01 2.293336391448974609e-01 -6.743120402097702026e-02 1.359813660383224487e-01 -2.511725015938282013e-02 -1.332359910011291504e-01 4.441428184509277344e-02 -7.974280975759029388e-03 1.989452838897705078e-01 4.520761594176292419e-02 1.423738151788711548e-01 2.399300038814544678e-01 -3.153236806392669678e-01 -1.595695912837982178e-01 1.494295001029968262e-01 -8.602879941463470459e-02 -1.670246571302413940e-01 -3.661255836486816406e-01 -4.399103671312332153e-02 -2.438695430755615234e-01 2.685883641242980957e-01 5.016164481639862061e-02 -3.408615589141845703e-01 1.968647986650466919e-01 -2.008826881647109985e-01 -4.139011353254318237e-02
-2.399663627147674561e-01 1.243652328848838806e-01 5.277266725897789001e-02 -4.134836141020059586e-03 2.457695156335830688e-01 -1.329133063554763794e-01 2.273729741573333740e-01 -1.228515654802322388e-01 1.540600657463073730e-01 2.148194015026092529e-01 -3.124733269214630127e-01 -1.445611566305160522e-01 3.074981272220611572e-01 6.238825619220733643e-02 -2.772775888442993164e-01 2.998239593580365181e-03 6.645029783248901367e-02 -3.473149985074996948e-02 -2.114398777484893799e-01 -2.584691345691680908e-01 2.855178415775299072e-01 2.556189708411693573e-02 -1.293632090091705322e-01 -1.486891061067581177e-01 -8.948607742786407471e-02 2.786605432629585266e-02 2.654140889644622803e-01 -1.931675374507904053e-01 -2.199865430593490601e-01 -4.965055733919143677e-02 -1.797395199537277222e-02 9.824454784393310547e-02
-5.743224755860865116e-04 -2.032552957534790039e-01 -1.123196408152580261e-01 7.466297596693038940e-02 5.285637080669403076e-02 -3.367356583476066589e-02 1.826314777135848999e-01 2.263740077614784241e-02 2.316038012504577637e-01 3.076265752315521240e-01 -8.595955371856689453e-02 7.836800999939441681e-03 1.540181487798690796e-01 -1.317076086997985840e-01 1.560315936803817749e-01 3.740522637963294983e-02 -2.303495705127716064e-01 -2.942872978746891022e-02 -3.229240179061889648e-01 -1.013481169939041138e-01 3.037784993648529053e-01 8.540368825197219849e-02 1.716090925037860870e-02 -1.516839563846588135e-01 -4.330325126647949219e-01 7.587905228137969971e-02 2.292236983776092529e-01 1.773052364587783813e-01 -4.304434731602668762e-02 1.884495466947555542e-01 -1.221254467964172363e-01 -2.434583008289337158e-01
5.545565113425254822e-02 -1.005455777049064636e-01 8.789683133363723755e-02 -9.986239671707153320e-02 2.172751128673553467e-01 -1.620855480432510376e-01 2.060148268938064575e-01 -1.509667187929153442e-02 2.557422816753387451e-01 -1.650893241167068481e-01 7.147842645645141602e-02 -5.315581336617469788e-02 -5.420564860105514526e-02 -3.912796676158905029e-01 1.453854888677597046e-01 -9.459545835852622986e-03 -2.690092027187347412e-01 1.094323694705963135e-01 -4.811358079314231873e-02 -9.970344603061676025e-02 2.178085893392562866e-01 2.933520674705505371e-01 3.904087096452713013e-02 -6.814634054899215698e-02 7.259299606084823608e-02 -1.655158549547195435e-01 3.600089251995086670e-01 6.122506782412528992e-02 -8.425684273242950439e-02 3.815407752990722656e-01 -1.389902234077453613e-01 2.892437949776649475e-02
-1.223537102341651917e-01 8.049963414669036865e-02 -4.233552142977714539e-02 1.816167309880256653e-02 -1.072552651166915894e-01 -2.346806526184082031e-01 3.345425054430961609e-02 -8.881377428770065308e-02 1.495824307203292847e-01 2.206939272582530975e-02 -2.256260253489017487e-02 -2.193782031536102295e-01 -3.199226036667823792e-02 1.665574163198471069e-01 -1.428305506706237793e-01 7.611174136400222778e-02 1.307588219642639160e-01 3.902650773525238037e-01 -3.534139096736907959e-01 -4.180501401424407959e-02 1.534015983343124390e-01 1.511458456516265869e-01 -5.271863192319869995e-02 -2.060810625553131104e-01 -2.937866151332855225e-01 -2.578182220458984375e-01 3.036088645458221436e-01 2.128498256206512451e-01 -4.594876244664192200e-02 1.324902325868606567e-01 3.938143327832221985e-02 2.742728590965270996e-01
-2.985610365867614746e-01 6.694027036428451538e-02 3.252185881137847900e-02 -4.293565079569816589e-02 9.552940726280212402e-02 -9.931235760450363159e-02 5.029363930225372314e-02 -1.108941584825515747e-01 3.134428560733795166e-01 1.652979850769042969e-01 3.803842142224311829e-02 7.481535524129867554e-02 1.595444604754447937e-02 -6.936084479093551636e-02 1.075680777430534363e-01 5.645881220698356628e-02 -3.083275854587554932e-01 -1.754539459943771362e-02 -3.424995243549346924e-01 1.999721489846706390e-02 1.968449801206588745e-01 -2.300566248595714569e-02 -2.679789960384368896e-01 2.426669299602508545e-01 -1.350884139537811279e-01 1.393639668822288513e-02 2.882697880268096924e-01 2.192865163087844849e-01 -2.758378386497497559e-01 2.508341372013092041e-01 -2.073857337236404419e-01 -5.026210844516754150e-02
-2.285369187593460083e-01 4.485474154353141785e-02 1.921371929347515106e-02 -1.529650390148162842e-01 2.056203335523605347e-01 -1.511459499597549438e-01 9.506615996360778809e-02 6.083054095506668091e-02 1.173795014619827271e-01 3.175949454307556152e-01 -5.159091353416442871e-01 9.661534801125526428e-03 5.289194360375404358e-02 -1.434016227722167969e-01 -1.831646263599395752e-01 1.379899084568023682e-01 9.105064719915390015e-02 2.374671399593353271e-02 -2.666819393634796143e-01 -1.952041834592819214e-01 1.929418891668319702e-01 1.235370486974716187e-01 -1.952413320541381836e-01 3.512092307209968567e-02 8.469447493553161621e-02 -5.550106987357139587e-03 2.396682351827621460e-01 -2.270587980747222900e-01 -9.841211885213851929e-02 1.455305367708206177e-01 4.165159538388252258e-02 1.689920574426651001e-01
5.562551692128181458e-02 5.704195238649845123e-03 5.437600775621831417e-04 -6.957318633794784546e-02 2.250963896512985229e-01 -7.473050802946090698e-02 1.515029966831207275e-01 -2.895494401454925537e-01 1.829841434955596924e-01 -5.649711191654205322e-02 -1.981788426637649536e-01 -2.692778706550598145e-01 -1.019117981195449829e-01 -3.325131535530090332e-01 2.015089690685272217e-01 2.470332831144332886e-01 3.510570898652076721e-02 -8.736197650432586670e-02 -2.678502500057220459e-01 -2.441628463566303253e-02 1.622897535562515259e-01 -6.974855437874794006e-03 -2.862751185894012451e-01 -3.471370041370391846e-01 -3.835190460085868835e-02 -1.398303657770156860e-01 1.756515912711620331e-02 1.603762991726398468e-02 -3.045246563851833344e-02 2.908690869808197021e-01 4.965953528881072998e-02 1.957258284091949463e-01
-5.908904969692230225e-02 -2.234200537204742432e-01 -6.634511053562164307e-02 1.052386686205863953e-01 -1.194343492388725281e-01 1.158641055226325989e-01 1.579066514968872070e-01 7.236081361770629883e-02 3.087370693683624268e-01 1.657632887363433838e-01 -1.071787849068641663e-01 5.636303499341011047e-02 8.442738652229309082e-02 -1.239648386836051941e-01 1.693010181188583374e-01 9.970931708812713623e-02 -3.351442217826843262e-01 9.176576882600784302e-02 -3.751876950263977051e-01 -2.584097385406494141e-01 1.949980258941650391e-01 7.942617684602737427e-02 -2.066833665594458580e-03 -2.705337703227996826e-01 -3.754850625991821289e-01 1.861644349992275238e-02 4.614752158522605896e-02 9.025428444147109985e-02 5.617230758070945740e-02 1.966052949428558350e-01 3.639495745301246643e-02 -1.847730875015258789e-01
-1.998608708381652832e-01 1.409654021263122559e-01 1.886404678225517273e-02 7.854583859443664551e-02 3.289009034633636475e-01 3.625215962529182434e-02 2.453051805496215820e-01 -8.810044825077056885e-02 1.813065558671951294e-01 1.773225069046020508e-01 4.873698577284812927e-03 -2.508562803268432617e-01 1.341419517993927002e-01 2.881365455687046051e-02 4.577418416738510132e-02 -4.254875704646110535e-02 -1.755665689706802368e-01 -1.875464916229248047e-01 -1.906023472547531128e-01 1.814082562923431396e-01 2.424219250679016113e-01 1.841687262058258057e-01 -1.819967776536941528e-01 -2.581109702587127686e-01 -1.139001101255416870e-01 2.181333899497985840e-01 2.736337780952453613e-01 -1.794929802417755127e-02 5.720560252666473389e-02 2.502638995647430420e-01 -2.769467532634735107e-01 1.455214060842990875e-02
-2.969073355197906494e-01 4.598931223154067993e-02 -1.627891361713409424e-01 1.037300527095794678e-01 1.668581366539001465e-01 8.830306679010391235e-02 -2.461617439985275269e-02 -2.239134013652801514e-01 5.356506910175085068e-03 2.429101020097732544e-01 1.493852771818637848e-02 -1.000532209873199463e-01 6.284875422716140747e-02 -1.141916438937187195e-01 -1.479542702436447144e-01 4.814033210277557373e-02 1.407834589481353760e-01 1.310091763734817505e-01 -2.214070223271846771e-02 -4.539667963981628418e-01 3.628910481929779053e-01 -1.575310826301574707e-01 -3.423577249050140381e-01 5.887633934617042542e-02 -1.937095671892166138e-01 -1.791413724422454834e-01 1.375080496072769165e-01 1.334888488054275513e-01 -1.016381308436393738e-01 -3.904438018798828125e-02 -1.908858269453048706e-01 -1.573963835835456848e-02
-5.245457217097282410e-02 1.514860689640045166e-01 -5.047935992479324341e-02 3.356673717498779297e-01 1.609324365854263306e-01 4.380238428711891174e-02 -6.986343115568161011e-02 2.076107561588287354e-01 1.211747676134109497e-01 -1.939987093210220337e-01 -4.376285895705223083e-02 -1.074708998203277588e-01 6.191000342369079590e-02 -3.790704607963562012e-01 1.405314952135086060e-01 9.694957733154296875e-02 1.318685412406921387e-01 2.790324985980987549e-01 -4.744330346584320068e-01 5.251544713973999023e-02 1.044931486248970032e-01 1.719362884759902954e-01 -9.647943824529647827e-02 -5.217473953962326050e-03 -1.692588031291961670e-01 -6.766264140605926514e-02 -3.199573233723640442e-02 1.185414567589759827e-01 1.812812089920043945e-01 2.834100127220153809e-01 7.921215146780014038e-03 -7.975184917449951172e-02
-1.213916093111038208e-01 -2.597587741911411285e-02 1.315933465957641602e-01 -9.027271717786788940e-02 2.266978621482849121e-01 3.478126823902130127e-01 1.881666481494903564e-01 1.136153470724821091e-03 -4.629770666360855103e-02 4.756896570324897766e-02 -1.084379255771636963e-01 -6.911272555589675903e-02 2.726651728153228760e-01 4.979402199387550354e-02 6.607892364263534546e-02 -1.762578785419464111e-01 2.075181342661380768e-02 2.200843542814254761e-01 -3.622930645942687988e-01 -3.110624551773071289e-01 1.449052095413208008e-01 -9.718722105026245117e-02 -1.953615695238113403e-01 -1.773234605789184570e-01 -7.951398193836212158e-02 -2.784985005855560303e-01 1.680938005447387695e-01 1.506305932998657227e-01 -8.664869703352451324e-03 -8.144488185644149780e-02 -2.035900205373764038e-01 2.413016706705093384e-01
-2.037268728017807007e-01 -1.725922524929046631e-01 -2.050662785768508911e-01 1.017595604062080383e-01 -4.184933379292488098e-02 1.535767912864685059e-01 -1.810534298419952393e-02 -7.160872220993041992e-02 -1.557142883539199829e-01 3.582320362329483032e-02 -1.766414940357208252e-01 6.677598506212234497e-02 2.729993872344493866e-02 2.571087479591369629e-01 -1.801436692476272583e-01 4.396320134401321411e-02 2.310806363821029663e-01 1.059415638446807861e-01 -1.922006458044052124e-01 -3.710396289825439453e-01 3.759894073009490967e-01 6.097047775983810425e-02 -2.953518927097320557e-01 -1.493763923645019531e-01 1.678404770791530609e-02 5.409438163042068481e-02 8.604118973016738892e-02 3.464581668376922607e-01 -1.026961207389831543e-01 1.487500369548797607e-01 -5.881398543715476990e-02 1.497993469238281250e-01
2.308125980198383331e-02 -1.833118796348571777e-01 -6.757583469152450562e-02 2.156524062156677246e-01 -2.175216935575008392e-02 4.476303979754447937e-02 2.090462148189544678e-01 5.955368652939796448e-02 1.362962573766708374e-01 1.614434570074081421e-01 -9.778951108455657959e-02 1.756995022296905518e-01 2.360985800623893738e-02 -1.511325035244226456e-02 7.282150536775588989e-02 2.303943336009979248e-01 -2.352509498596191406e-01 1.701273322105407715e-01 -4.762160480022430420e-01 -1.586268246173858643e-01 2.895701527595520020e-01 2.248021960258483887e-01 1.128547564148902893e-01 -1.897919625043869019e-01 -3.360294997692108154e-01 7.773149013519287109e-02 1.968824416399002075e-01 1.513200402259826660e-01 1.059528812766075134e-02 8.337197452783584595e-02 1.802863553166389465e-02 -1.159408316016197205e-01
-1.703532487154006958e-01 1.624614298343658447e-01 -9.616507217288017273e-03 1.132391616702079773e-01 5.957917496562004089e-02 -3.885861113667488098e-02 -1.303588598966598511e-01 1.544350534677505493e-01 -5.188962444663047791e-02 -2.213025698438286781e-03 -1.113286763429641724e-01 -1.479312926530838013e-01 1.151209435192868114e-04 -3.541623353958129883e-01 -2.576111257076263428e-02 2.734394511207938194e-03 4.873632192611694336e-01 6.724888831377029419e-02 -3.067825734615325928e-01 -2.909705340862274170e-01 2.302600443363189697e-01 4.545722529292106628e-02 -3.375359624624252319e-02 -1.156067103147506714e-01 -8.801628649234771729e-02 5.538801848888397217e-02 -5.729202646762132645e-03 3.564740419387817383e-01 -3.579725697636604309e-02 1.280347406864166260e-01 -2.249805629253387451e-01 -1.614403724670410156e-01
1.714861020445823669e-02 3.208430707454681396e-01 -6.573221832513809204e-02 1.508920788764953613e-01 2.550265491008758545e-01 -3.221848234534263611e-02 -1.419796943664550781e-01 2.499194145202636719e-01 4.679014161229133606e-02 1.011812537908554077e-01 8.315386623144149780e-02 -9.994244575500488281e-02 -1.751585900783538818e-01 -1.524450033903121948e-01 2.067498862743377686e-01 2.658266201615333557e-02 1.207485571503639221e-01 1.508171707391738892e-01 -3.861974477767944336e-01 -3.737619612365961075e-03 2.831774353981018066e-01 1.488735526800155640e-01 -3.432965278625488281e-02 -2.747468352317810059e-01 -6.740409880876541138e-02 2.816619351506233215e-02 -4.023298993706703186e-02 5.407183989882469177e-02 -1.824408024549484253e-01 3.767932355403900146e-01 -4.083747416734695435e-02 2.048651725053787231e-01
-1.210602670907974243e-01 -3.290527686476707458e-02 7.969578355550765991e-02 5.482682213187217712e-02 1.359841376543045044e-01 1.970445066690444946e-01 -8.449105173349380493e-02 1.981565952301025391e-01 1.831328123807907104e-01 1.751938015222549438e-01 1.710756681859493256e-02 -7.695347070693969727e-02 2.498614974319934845e-02 -1.294297575950622559e-01 7.359290868043899536e-02 -1.671885699033737183e-01 -5.010635033249855042e-02 2.017205655574798584e-01 -5.640923976898193359e-01 9.897381067276000977e-02 2.135607302188873291e-01 1.280243229120969772e-02 -1.647687107324600220e-01 4.215412586927413940e-02 -7.738504558801651001e-02 2.195361852645874023e-01 1.652297079563140869e-01 2.741898894309997559e-01 -2.311818450689315796e-01 1.227805688977241516e-01 -2.770324349403381348e-01 4.651748761534690857e-02
-3.303333520889282227e-01 7.605011761188507080e-02 -1.287490427494049072e-01 -9.191317856311798096e-02 -5.972283333539962769e-02 -7.610780000686645508e-02 2.693376541137695312e-01 1.111787185072898865e-01 -6.187887489795684814e-02 1.635274887084960938e-01 -8.046557754278182983e-02 -1.153853982686996460e-01 2.094004005193710327e-01 -1.271907985210418701e-01 1.461248099803924561e-01 1.014121845364570618e-01 -2.148713022470474243e-01 6.498022377490997314e-02 -8.524686843156814575e-02 -7.424977421760559082e-02 1.902369409799575806e-01 2.432367056608200073e-01 2.779543399810791016e-02 -2.904593050479888916e-01 -1.961580365896224976e-01 -2.835879102349281311e-02 3.000350892543792725e-01 -1.771376468241214752e-02 -6.750925630331039429e-02 -3.476417623460292816e-03 -2.576631903648376465e-01 4.237275421619415283e-01
-2.047019004821777344e-01 1.306396573781967163e-01 -2.438449859619140625e-01 1.052010655403137207e-01 3.821693062782287598e-01 2.304285913705825806e-01 -3.657216904684901237e-03 1.698528379201889038e-01 3.034386336803436279e-01 1.407473534345626831e-01 -1.497384756803512573e-01 -2.397593483328819275e-02 2.224438637495040894e-01 1.764723509550094604e-01 -1.135956943035125732e-01 8.584197610616683960e-02 6.218054145574569702e-02 2.134608104825019836e-02 -2.468323409557342529e-01 -1.419078707695007324e-01 2.839308679103851318e-01 5.178743228316307068e-02 1.619120091199874878e-01 2.112918496131896973e-01 9.538599848747253418e-02 8.969174325466156006e-02 -9.845457226037979126e-02 1.136501692235469818e-02 -1.069120988249778748e-01 2.627921104431152344e-01 -1.707084774971008301e-01 1.748414635658264160e-01
-3.771176934242248535e-02 2.694859355688095093e-02 1.710773073136806488e-02 3.219903111457824707e-01 8.784747123718261719e-02 1.061891689896583557e-01 9.553153067827224731e-02 -8.141524344682693481e-02 9.921941161155700684e-02 4.441215842962265015e-02 -3.946589305996894836e-02 -3.537692502140998840e-02 2.354222089052200317e-01 1.855653822422027588e-01 -2.227800488471984863e-01 1.921460032463073730e-01 -1.761616766452789307e-01 1.834555417299270630e-01 -2.861928343772888184e-01 -2.939051091670989990e-01 1.736891269683837891e-01 7.634150236845016479e-02 -2.960216104984283447e-01 -2.291443198919296265e-01 1.302297506481409073e-02 1.489660590887069702e-01 -6.874126940965652466e-02 3.349175751209259033e-01 9.872143715620040894e-02 1.979941427707672119e-01 5.295559763908386230e-02 2.607357800006866455e-01
-9.391355514526367188e-02 -1.601606607437133789e-01 9.395904839038848877e-02 2.143717557191848755e-02 9.267881512641906738e-02 -7.826087623834609985e-02 2.527873814105987549e-01 -5.079071968793869019e-02 2.643667161464691162e-01 -9.503864496946334839e-02 7.012488692998886108e-02 2.622004449367523193e-01 1.869760453701019287e-02 -2.117001414299011230e-01 3.309885561466217041e-01 -1.371682733297348022e-01 -1.583920717239379883e-01 1.254168301820755005e-01 -1.876823455095291138e-01 -6.767833977937698364e-02 2.927348315715789795e-01 3.835603892803192139e-01 -1.149602234363555908e-01 2.814246341586112976e-02 -1.539463400840759277e-01 5.649785976856946945e-03 3.812874555587768555e-01 1.442241519689559937e-01 -8.117660880088806152e-02 3.617582470178604126e-02 -1.478459537029266357e-01 -4.254865646362304688e-02
-2.925431728363037109e-01 1.578927338123321533e-01 -1.641836464405059814e-01 -7.635579258203506470e-02 1.776297390460968018e-01 8.124538511037826538e-02 3.434354662895202637e-01 -3.880273550748825073e-02 6.913924217224121094e-02 2.099426537752151489e-01 -3.548961579799652100e-01 -3.179104253649711609e-02 8.164791017770767212e-02 -6.353359669446945190e-02 -1.420506834983825684e-01 1.221605837345123291e-01 1.157196834683418274e-01 1.090286076068878174e-01 -3.069264590740203857e-01 -3.177538216114044189e-01 1.776882857084274292e-01 2.884986251592636108e-02 -2.598153650760650635e-01 1.593076288700103760e-01 1.746262758970260620e-01 7.545952498912811279e-02 2.128457278013229370e-01 -7.469728589057922363e-02 -2.013127952814102173e-01 -1.688347384333610535e-02 2.433559671044349670e-02 5.708947777748107910e-02
-1.395853143185377121e-02 2.868050038814544678e-01 9.757123887538909912e-02 1.742594987154006958e-01 1.584473848342895508e-01 2.244514822959899902e-01 -1.524732559919357300e-01 3.326879069209098816e-02 1.068219318985939026e-01 -3.174159675836563110e-02 -1.596624404191970825e-01 -1.778386384248733521e-01 1.159341856837272644e-01 -1.849400252103805542e-01 -1.583411842584609985e-01 5.886856839060783386e-02 3.854523599147796631e-02 -1.402755826711654663e-01 -5.292004346847534180e-01 -1.449619829654693604e-01 2.870005965232849121e-01 7.171899080276489258e-02 1.012812033295631409e-01 -2.313548885285854340e-02 -2.736200019717216492e-02 -2.068781852722167969e-01 -1.934241689741611481e-02 -2.470767498016357422e-02 -1.144284829497337341e-01 2.851312756538391113e-01 -2.033599019050598145e-01 1.768832653760910034e-01
-1.299531012773513794e-01 1.912417938001453876e-03 -2.291828691959381104e-01 -7.617720216512680054e-02 3.380482792854309082e-01 2.010909616947174072e-01 2.932294309139251709e-01 -5.477339401841163635e-02 1.397525072097778320e-01 4.117274880409240723e-01 -1.452457904815673828e-01 -2.429627180099487305e-01 2.168042063713073730e-01 1.561737712472677231e-02 2.077963352203369141e-01 -5.091486498713493347e-02 -6.945685297250747681e-02 6.237958744168281555e-02 -1.400532722473144531e-01 -1.487592756748199463e-01 -1.987578347325325012e-02 -4.261904209852218628e-02 -3.859739378094673157e-02 -9.182950854301452637e-02 -4.144147038459777832e-02 2.189500629901885986e-02 2.560466527938842773e-01 5.254087503999471664e-03 -1.235638782382011414e-01 3.058959543704986572e-01 -2.504681944847106934e-01 1.301280707120895386e-01
-1.494056731462478638e-01 -8.511399477720260620e-02 1.771273650228977203e-02 -2.520357631146907806e-02 -1.494747400283813477e-01 3.465278819203376770e-02 4.336179494857788086e-01 -5.922632664442062378e-02 3.632784783840179443e-01 2.860873639583587646e-01 9.934517741203308105e-02 8.621319383382797241e-02 3.325206041336059570e-02 -7.543753087520599365e-02 1.619951277971267700e-01 5.602156370878219604e-02 1.749687939882278442e-01 9.704163670539855957e-02 -2.971184253692626953e-01 -2.324791848659515381e-01 2.463149279356002808e-01 8.579222857952117920e-02 7.200195640325546265e-02 -1.784906722605228424e-02 2.400803267955780029e-01 -9.857246279716491699e-02 -4.231475293636322021e-02 6.702643632888793945e-02 2.941181510686874390e-02 9.743201732635498047e-02 -1.921961158514022827e-01 3.320921063423156738e-01
-2.124092914164066315e-02 -2.305567562580108643e-01 -1.768224174156785011e-03 2.410626783967018127e-02 -1.408061981201171875e-01 -3.221787884831428528e-02 2.104886174201965332e-01 -7.184812426567077637e-02 1.901177465915679932e-01 -5.327206570655107498e-03 -2.914524376392364502e-01 -8.952669054269790649e-02 5.434334278106689453e-02 -2.337450385093688965e-01 1.163836121559143066e-01 -1.490482538938522339e-01 -2.832802534103393555e-01 4.074251949787139893e-01 -2.526414394378662109e-01 -5.955896899104118347e-02 3.411749005317687988e-01 2.392351180315017700e-01 -3.545342013239860535e-02 2.454130798578262329e-01 -7.313565164804458618e-02 -4.205021541565656662e-03 1.841727346181869507e-01 7.414657622575759888e-02 -1.114812493324279785e-01 1.058822423219680786e-01 -1.510814726352691650e-01 1.140533164143562317e-01
-2.120528668165206909e-01 -1.316066384315490723e-01 1.374255958944559097e-02 -1.284793466329574585e-01 1.560610085725784302e-01 1.636662930250167847e-01 1.223451346158981323e-01 -2.997475385200232267e-04 2.045128792524337769e-01 2.179191261529922485e-01 -2.186280488967895508e-01 -3.979184478521347046e-02 -4.284683987498283386e-02 -2.346511185169219971e-01 1.273384541273117065e-01 -5.055855959653854370e-02 -2.507665194571018219e-02 3.626469671726226807e-01 1.267034709453582764e-01 -1.878309398889541626e-01 5.397369861602783203e-01 2.564418613910675049e-01 1.179969310760498047e-02 -2.218939177691936493e-02 9.158814698457717896e-02 1.007476542145013809e-02 -8.480565622448921204e-03 2.273641061037778854e-03 -2.549621090292930603e-02 2.689292281866073608e-02 -2.261428982019424438e-01 1.956434249877929688e-01
-1.406746804714202881e-01 -1.230968460440635681e-01 -1.056367382407188416e-01 -1.602832973003387451e-01 1.057689636945724487e-01 7.420530915260314941e-02 -5.099848285317420959e-02 1.758537814021110535e-02 1.287842541933059692e-01 2.828409969806671143e-01 -2.171390801668167114e-01 1.057379543781280518e-01 -8.416646718978881836e-02 -1.995835900306701660e-01 2.276305854320526123e-02 -5.883996561169624329e-02 -2.981958677992224693e-03 4.024068117141723633e-01 -6.205041334033012390e-02 -1.465702652931213379e-01 4.137131571769714355e-01 3.292816877365112305e-01 1.127576921135187149e-02 -1.186485439538955688e-01 1.493423134088516235e-01 1.103871464729309082e-01 1.196536198258399963e-01 -7.458826154470443726e-02 1.013646125793457031e-01 9.335771203041076660e-02 -3.612269759178161621e-01 1.337349563837051392e-01
9.264881373383104801e-04 1.724338978528976440e-01 2.609881386160850525e-02 3.909940645098686218e-02 6.551612913608551025e-02 -9.731355309486389160e-02 2.361667454242706299e-01 -3.687918186187744141e-01 -1.102777346968650818e-01 1.216759011149406433e-01 -7.319118082523345947e-02 5.483032763004302979e-02 2.444367706775665283e-01 -5.233141779899597168e-02 -2.230760753154754639e-01 3.330527618527412415e-02 1.638032793998718262e-01 1.192387416958808899e-01 -1.780392080545425415e-01 -2.815011441707611084e-01 4.078740179538726807e-01 -6.429264694452285767e-02 -1.809379011392593384e-01 -1.666189432144165039e-01 -2.684167325496673584e-01 -1.212987750768661499e-01 -8.323117345571517944e-02 3.306340277194976807e-01 -1.105065867304801941e-01 1.173072457313537598e-01 -4.217683151364326477e-02 -8.807282894849777222e-03
-4.172089695930480957e-02 1.850729286670684814e-01 -7.621976733207702637e-02 -8.948103338479995728e-02 1.694147884845733643e-01 -3.538097813725471497e-02 -1.365242339670658112e-02 6.645554304122924805e-02 -1.487145274877548218e-01 -4.060576856136322021e-02 -1.089616119861602783e-01 -2.034556716680526733e-01 7.237325608730316162e-02 -3.675631806254386902e-02 -6.378548592329025269e-02 1.167872622609138489e-01 3.226672708988189697e-01 -2.132446132600307465e-02 -2.117416262626647949e-01 -4.652451574802398682e-01 2.137599736452102661e-01 2.582644224166870117e-01 -2.356938086450099945e-02 -1.292535215616226196e-01 -2.299685031175613403e-01 -2.271954566240310669e-01 1.455897688865661621e-01 3.749811947345733643e-01 -1.789357811212539673e-01 1.412519961595535278e-01 -1.828743517398834229e-02 1.338510494679212570e-02
-1.535344868898391724e-01 -2.705020904541015625e-01 -3.844247013330459595e-02 1.810548156499862671e-01 -2.164019644260406494e-02 5.527672544121742249e-02 6.773912906646728516e-02 1.305542141199111938e-01 2.051574736833572388e-01 2.078865617513656616e-01 -1.726489067077636719e-01 1.694695353507995605e-01 1.766482293605804443e-01 -9.443172067403793335e-02 3.925275802612304688e-02 1.276879608631134033e-01 -2.458258420228958130e-01 1.410326957702636719e-01 -3.863123655319213867e-01 -1.039051190018653870e-01 2.791529893875122070e-01 1.892650276422500610e-01 8.532719314098358154e-02 -1.211789324879646301e-01 -3.857317566871643066e-01 1.680618524551391602e-01 1.020855978131294250e-01 1.725034266710281372e-01 1.345290336757898331e-02 4.999458417296409607e-02 -1.285673528909683228e-01 -1.719008684158325195e-01
-7.012593746185302734e-02 1.931291669607162476e-01 -9.943471103906631470e-02 1.653731465339660645e-01 1.569188386201858521e-01 4.141848981380462646e-01 1.528364885598421097e-02 1.973014771938323975e-01 3.031639456748962402e-01 1.538411080837249756e-01 1.852713152766227722e-02 2.229742519557476044e-02 3.328121826052665710e-02 -1.749240010976791382e-01 1.066480111330747604e-02 -2.633572928607463837e-02 -4.745423793792724609e-02 1.766470074653625488e-02 -5.039901137351989746e-01 -1.338631659746170044e-01 7.428032159805297852e-02 -3.999306634068489075e-02 -1.963482052087783813e-01 -9.646445512771606445e-02 -1.246810629963874817e-01 1.151180714368820190e-01 2.200425267219543457e-01 1.024753078818321228e-01 -2.817448973655700684e-01 1.426946222782135010e-01 -1.123150885105133057e-01 -8.213504403829574585e-02
7.163822650909423828e-02 2.213972657918930054e-01 -2.595351636409759521e-01 2.274366915225982666e-01 2.045228779315948486e-01 -5.995256453752517700e-02 2.791801933199167252e-03 2.405967861413955688e-01 1.976659595966339111e-01 -1.836575269699096680e-01 -1.252012401819229126e-01 -7.965762168169021606e-02 8.535448461771011353e-02 -3.130772709846496582e-01 5.926346778869628906e-02 -6.245490908622741699e-02 6.468517333269119263e-02 1.228766590356826782e-01 -4.429393112659454346e-01 3.653027117252349854e-02 2.267290949821472168e-01 1.178582087159156799e-01 -6.222239509224891663e-02 -1.219995319843292236e-01 -1.172916740179061890e-01 -1.128732934594154358e-01 -2.156246453523635864e-01 1.443241536617279053e-01 1.000870615243911743e-01 2.978748977184295654e-01 -1.100909709930419922e-01 1.017633751034736633e-01
7.972431927919387817e-02 1.054834052920341492e-01 -1.494044996798038483e-02 1.469634771347045898e-01 8.583407849073410034e-02 -2.478151321411132812e-01 1.269291043281555176e-01 1.969061344861984253e-01 2.602532207965850830e-01 -2.729227766394615173e-02 -8.191359788179397583e-02 -3.545202687382698059e-02 4.885260760784149170e-01 1.220846921205520630e-01 -1.528574153780937195e-02 6.483404338359832764e-02 5.213758721947669983e-02 -5.119197815656661987e-02 -2.081866413354873657e-01 -1.613605767488479614e-01 4.673192203044891357e-01 -1.364458799362182617e-01 4.835652653127908707e-03 -1.088700294494628906e-01 2.049305848777294159e-02 2.665930688381195068e-01 -6.665671616792678833e-02 -1.228339895606040955e-01 1.833794231060892344e-04 2.856595814228057861e-01 -7.978443801403045654e-02 -1.159736653789877892e-03
-6.061490252614021301e-02 -1.042141243815422058e-01 1.298682242631912231e-01 -1.673402041196823120e-01 1.017567664384841919e-01 -1.009164527058601379e-01 1.784346401691436768e-01 9.038249403238296509e-02 1.554903537034988403e-01 -2.636903524398803711e-01 -1.155004128813743591e-01 2.644239738583564758e-02 2.789051532745361328e-01 -2.434436827898025513e-01 -1.070647090673446655e-01 2.213871330022811890e-01 -2.551702558994293213e-01 2.197891920804977417e-01 -2.607267200946807861e-01 -2.984657287597656250e-01 -5.330805480480194092e-02 2.337061166763305664e-01 -1.078830808401107788e-01 -1.956599950790405273e-01 8.688154630362987518e-03 -3.366463258862495422e-02 1.321978569030761719e-01 1.433195769786834717e-01 2.237317711114883423e-01 2.943579256534576416e-01 -1.447069346904754639e-01 -6.587509065866470337e-03
-2.817524075508117676e-01 -8.043311536312103271e-02 -1.254340410232543945e-01 -1.503251194953918457e-01 1.992888152599334717e-01 -1.428026240319013596e-02 -8.562232367694377899e-03 -3.740006685256958008e-02 1.357582956552505493e-01 -3.139350935816764832e-02 -1.237353980541229248e-01 1.060139909386634827e-01 3.163624182343482971e-02 3.292571008205413818e-02 2.050850987434387207e-01 1.252736598253250122e-01 -5.406729876995086670e-02 4.469554498791694641e-02 -1.262229830026626587e-01 -6.287790834903717041e-02 2.704841792583465576e-01 -1.211776956915855408e-01 7.966243475675582886e-02 -1.989376842975616455e-01 -4.202228188514709473e-01 -1.029328536242246628e-02 3.312163352966308594e-01 -8.287860453128814697e-02 -5.187224596738815308e-02 2.739153504371643066e-01 -1.679357141256332397e-01 4.133464992046356201e-01
-5.126859247684478760e-02 -3.417162597179412842e-02 -9.001860767602920532e-02 3.981724847108125687e-03 1.514797210693359375e-01 -4.945094883441925049e-02 1.962921023368835449e-01 -4.307014122605323792e-02 5.874970555305480957e-02 -1.135774329304695129e-02 -2.790044546127319336e-01 -7.244205474853515625e-02 3.142313659191131592e-01 -6.396824121475219727e-02 -3.772778809070587158e-01 -1.422147154808044434e-01 -9.266706556081771851e-02 9.686298668384552002e-02 -1.309842616319656372e-01 -3.726593554019927979e-01 1.763411164283752441e-01 1.685143560171127319e-01 3.568030148744583130e-02 -2.580115199089050293e-01 2.041648328304290771e-02 -1.974463909864425659e-01 2.271708250045776367e-01 -1.810408681631088257e-01 -2.025382220745086670e-01 3.120597600936889648e-01 -8.004673570394515991e-02 -1.749329827725887299e-02
-2.091317176818847656e-01 2.390507310628890991e-01 6.347534060478210449e-02 1.655089408159255981e-01 3.641331195831298828e-01 -2.264179289340972900e-01 4.273945093154907227e-02 2.573783509433269501e-02 2.517341375350952148e-01 1.558871269226074219e-01 1.015328243374824524e-01 2.640885859727859497e-02 1.819968521595001221e-01 -1.270117461681365967e-01 8.976629935204982758e-03 1.949696540832519531e-01 4.192180931568145752e-01 3.074116408824920654e-01 -1.698685288429260254e-01 -1.221772581338882446e-01 2.902338504791259766e-01 3.019299730658531189e-02 1.178020834922790527e-01 -6.412614881992340088e-02 -1.366458833217620850e-01 -6.717880815267562866e-02 1.837728470563888550e-01 2.771954983472824097e-02 -4.510248079895973206e-03 -1.910824514925479889e-02 8.595490455627441406e-02 1.125118583440780640e-01
-8.844688534736633301e-02 9.896393120288848877e-02 1.213110014796257019e-01 3.880640566349029541e-01 2.053366042673587799e-02 -7.713565230369567871e-02 1.028168350458145142e-01 -1.502451151609420776e-01 -1.034449553117156029e-03 9.740831702947616577e-02 1.029740795493125916e-01 -1.129136979579925537e-01 1.047035455703735352e-01 -7.058674842119216919e-02 -1.866445094347000122e-01 1.819842495024204254e-02 -2.555856481194496155e-03 7.999329268932342529e-02 -5.920112878084182739e-02 -4.154606759548187256e-01 3.700846135616302490e-01 -7.068663090467453003e-02 -2.913480699062347412e-01 -7.092157006263732910e-02 -1.643609851598739624e-01 -2.733336985111236572e-01 3.159079849720001221e-01 3.085222467780113220e-02 -1.201305352151393890e-02 9.098561853170394897e-02 -2.473943084478378296e-01 8.431302011013031006e-02
-2.489587366580963135e-01 1.495982706546783447e-01 -1.376241743564605713e-01 -1.056879609823226929e-01 -8.559983968734741211e-02 -9.694429486989974976e-02 5.659525096416473389e-02 -7.325015217065811157e-02 -2.798895165324211121e-02 1.654059588909149170e-01 -6.914528459310531616e-02 8.418519049882888794e-02 2.064205855131149292e-01 -4.373650252819061279e-02 -1.346786855719983578e-03 -1.320699602365493774e-01 5.945849046111106873e-02 1.900740712881088257e-01 -1.787706762552261353e-01 -3.190858662128448486e-01 1.814536005258560181e-01 2.911227941513061523e-01 -2.576691806316375732e-01 4.430929571390151978e-02 -1.310974508523941040e-01 -3.261945545673370361e-01 4.205349683761596680e-01 7.381731271743774414e-02 5.436160787940025330e-02 2.522162795066833496e-01 1.079090386629104614e-01 1.211792826652526855e-01
-1.574775129556655884e-01 -2.295405715703964233e-01 -1.710716038942337036e-01 -1.332989633083343506e-01 9.823930263519287109e-02 8.444593101739883423e-02 -5.946973338723182678e-02 -2.283860892057418823e-01 1.505004614591598511e-01 8.644964545965194702e-02 -1.446487158536911011e-01 1.001174002885818481e-02 9.474850445985794067e-02 -2.557370662689208984e-01 -1.076908409595489502e-02 -5.983502790331840515e-02 -1.132944747805595398e-01 1.694836169481277466e-01 -1.529602110385894775e-01 2.558870427310466766e-02 4.361098110675811768e-01 4.308559596538543701e-01 -9.052957594394683838e-02 -9.264347702264785767e-02 -1.021450906991958618e-01 2.886845469474792480e-01 1.046847850084304810e-01 4.832549486309289932e-03 -1.882301717996597290e-01 2.678338587284088135e-01 4.507259652018547058e-02 4.007240384817123413e-02
7.504045218229293823e-02 2.673403173685073853e-02 -1.649955213069915771e-01 1.466558128595352173e-01 -2.068104920908808708e-03 -1.214017122983932495e-01 2.906628511846065521e-02 -4.021228477358818054e-02 1.800158470869064331e-01 -1.397884786128997803e-01 -2.662139832973480225e-01 2.110886275768280029e-01 4.562784135341644287e-01 3.951965644955635071e-02 1.306265592575073242e-01 -1.803987771272659302e-01 1.343253105878829956e-01 2.156356275081634521e-01 -2.749250233173370361e-01 -3.957044482231140137e-01 1.595157533884048462e-01 9.112430363893508911e-02 -1.101800426840782166e-01 -1.103465259075164795e-01 3.225883096456527710e-02 1.263915896415710449e-01 -3.129454329609870911e-02 -1.022752150893211365e-01 -3.046882748603820801e-01 -4.472796618938446045e-02 -1.411611735820770264e-01 5.472535267472267151e-02
3.607731312513351440e-02 -8.124129846692085266e-03 -1.369654983282089233e-01 -1.572456061840057373e-01 3.185664415359497070e-01 1.924768835306167603e-01 -1.051414757966995239e-01 2.998372316360473633e-01 6.920647621154785156e-02 1.989976502954959869e-02 -7.711420953273773193e-02 1.195699125528335571e-01 1.760127246379852295e-01 2.575960159301757812e-01 -1.498258113861083984e-02 1.760028116405010223e-02 1.299492865800857544e-01 2.956179976463317871e-01 -2.871629297733306885e-01 -3.682513535022735596e-01 3.538899421691894531e-01 1.070613637566566467e-01 7.132675498723983765e-03 -3.326603397727012634e-02 1.061952561140060425e-01 -3.501800820231437683e-02 1.276637315750122070e-01 -4.289472103118896484e-02 -1.477987617254257202e-01 1.980938464403152466e-01 1.192443668842315674e-01 1.618812382221221924e-01
-2.890809997916221619e-02 1.127633079886436462e-01 1.345879733562469482e-01 -6.817561388015747070e-02 8.354667574167251587e-02 3.269426226615905762e-01 1.623681634664535522e-01 1.717979274690151215e-02 7.670187205076217651e-02 6.381306331604719162e-03 -1.306081861257553101e-01 -1.032449007034301758e-01 1.273941695690155029e-01 -8.915325254201889038e-02 3.124004602432250977e-02 -1.497988402843475342e-01 -2.328719710931181908e-03 3.215205967426300049e-01 -3.825047612190246582e-01 -3.893411457538604736e-01 2.813880741596221924e-01 -3.194099664688110352e-02 -2.013862878084182739e-01 -2.569526806473731995e-02 6.464179605245590210e-02 -2.741757631301879883e-01 1.614475846290588379e-01 3.181026503443717957e-02 1.830231696367263794e-01 4.498369991779327393e-02 -1.185518689453601837e-02 2.777384221553802490e-01
-3.772280411794781685e-03 -1.461917459964752197e-01 -9.396870434284210205e-02 2.546337246894836426e-01 2.006005346775054932e-01 7.521695643663406372e-02 2.069104760885238647e-01 -4.602619633078575134e-02 4.466391727328300476e-02 1.301014274358749390e-01 -3.384993597865104675e-02 3.182940930128097534e-02 3.249095678329467773e-01 -2.076425403356552124e-01 -2.331064343452453613e-01 1.582804173231124878e-01 3.869211971759796143e-01 1.525989323854446411e-01 -1.053972393274307251e-01 -3.379290699958801270e-01 9.604237973690032959e-02 5.526894703507423401e-02 -3.884200453758239746e-01 -5.876497179269790649e-02 -4.361145570874214172e-02 4.205638542771339417e-02 1.011061388999223709e-02 2.509362101554870605e-01 5.875464528799057007e-02 1.731237955391407013e-02 -4.693415015935897827e-03 1.718911528587341309e-01
-8.865622431039810181e-02 -3.720169886946678162e-02 -1.158463805913925171e-01 -1.045865863561630249e-01 1.249351501464843750e-01 5.365883931517601013e-02 9.690519422292709351e-02 9.611214511096477509e-03 4.292574226856231689e-01 1.534929424524307251e-01 8.148613572120666504e-02 -1.414557844400405884e-01 -4.330467432737350464e-02 -4.537322372198104858e-02 1.272498965263366699e-01 1.493805795907974243e-01 -1.030167639255523682e-01 -5.518150329589843750e-02 -2.254253029823303223e-01 -1.368091255426406860e-01 3.113238215446472168e-01 -1.391529142856597900e-01 -1.360538750886917114e-01 3.344329893589019775e-01 -9.347829967737197876e-02 9.975822269916534424e-02 4.516971409320831299e-01 1.046246737241744995e-01 -1.167304813861846924e-01 2.627793848514556885e-01 9.477464854717254639e-02 7.970472425222396851e-02
-1.743939518928527832e-01 -1.880429685115814209e-03 -2.686266303062438965e-01 -3.018732881173491478e-03 1.416175365447998047e-01 -1.219963654875755310e-01 1.609615087509155273e-01 -9.034156799316406250e-02 4.985098913311958313e-02 2.293597459793090820e-01 3.256229683756828308e-02 -1.995959728956222534e-01 2.909576520323753357e-02 -6.052415072917938232e-02 1.426665037870407104e-01 1.026710495352745056e-01 -1.214284822344779968e-01 6.967982649803161621e-02 -2.154911011457443237e-01 -3.597149625420570374e-02 4.410047829151153564e-01 1.360581815242767334e-01 -2.521954849362373352e-02 -1.466851532459259033e-01 5.952315777540206909e-02 -2.755720727145671844e-02 1.897856593132019043e-01 -1.006673127412796021e-01 -2.492746561765670776e-01 -6.375309824943542480e-02 -2.626861333847045898e-01 4.570219218730926514e-01
-1.461516469717025757e-01 2.879074811935424805e-01 -1.962957344949245453e-02 -7.094664126634597778e-02 1.040184944868087769e-01 -1.043713316321372986e-01 6.340271979570388794e-02 2.952647395431995392e-02 -3.022682070732116699e-01 1.295485347509384155e-01 -5.372902378439903259e-02 3.315051272511482239e-02 1.304263472557067871e-01 -7.858312129974365234e-02 5.335267260670661926e-02 9.321784228086471558e-02 -1.844229698181152344e-01 1.612570434808731079e-01 -2.839125990867614746e-01 -4.450471103191375732e-01 3.800594508647918701e-01 2.326735407114028931e-01 -2.304012477397918701e-01 -1.061743474565446377e-03 1.540668606758117676e-01 -1.548511683940887451e-01 2.011184990406036377e-01 8.227586746215820312e-02 -9.580564498901367188e-02 1.421685069799423218e-01 5.984394345432519913e-03 -4.638409987092018127e-02
-7.543839514255523682e-02 8.035188168287277222e-02 1.246196404099464417e-01 2.022118568420410156e-01 2.731727957725524902e-01 4.353474080562591553e-02 -6.899469345808029175e-02 -7.132655382156372070e-02 1.142513900995254517e-01 -1.215566173195838928e-01 -1.113205701112747192e-01 -2.116093784570693970e-01 -8.538764715194702148e-02 -3.588823676109313965e-01 3.470323681831359863e-01 -1.005221754312515259e-01 -2.108668349683284760e-02 1.250000149011611938e-01 4.753081593662500381e-03 -1.311185508966445923e-01 2.365746647119522095e-01 1.523005813360214233e-01 -3.159044981002807617e-01 -1.852918863296508789e-01 4.242109507322311401e-02 2.313488125801086426e-01 3.620288148522377014e-02 3.899428620934486389e-02 -6.752500683069229126e-02 3.124984204769134521e-01 -2.930587828159332275e-01 -2.480349689722061157e-02
-2.499864697456359863e-01 1.870040595531463623e-01 -8.972425013780593872e-02 1.073153167963027954e-01 2.643298506736755371e-01 5.778555944561958313e-02 1.918260157108306885e-01 -2.998094260692596436e-01 -1.769594103097915649e-01 -3.761275857686996460e-02 -9.901624172925949097e-02 -2.622267603874206543e-02 -1.651998311281204224e-01 -1.959561705589294434e-01 -8.045254647731781006e-02 4.475325345993041992e-02 2.309082001447677612e-01 2.408586740493774414e-01 -4.830278083682060242e-02 -2.716115713119506836e-01 3.119858801364898682e-01 1.627725213766098022e-01 -1.555787324905395508e-01 -2.106996923685073853e-01 -2.825095057487487793e-01 -1.557991802692413330e-01 1.292695105075836182e-01 7.779691368341445923e-02 4.950689151883125305e-02 1.691100597381591797e-01 -1.000734195113182068e-01 1.338360011577606201e-01
4.132694751024246216e-02 1.714886724948883057e-02 -1.621319651603698730e-01 -2.289951294660568237e-01 1.841403394937515259e-01 2.981934510171413422e-02 1.763487905263900757e-01 2.782575972378253937e-02 1.040623411536216736e-01 3.132276833057403564e-01 -6.790295243263244629e-02 -3.561951816082000732e-01 1.768840998411178589e-01 -1.224756091833114624e-01 1.055125296115875244e-01 8.689007721841335297e-03 9.991269558668136597e-02 -1.575219780206680298e-01 -1.152857467532157898e-01 -1.215620115399360657e-01 5.021998882293701172e-01 -8.319107815623283386e-03 -2.256346195936203003e-01 -2.285757511854171753e-01 -6.321721524000167847e-02 9.652425348758697510e-02 8.471500128507614136e-02 -1.857692450284957886e-01 1.037029325962066650e-01 1.824366599321365356e-01 -1.499370187520980835e-01 1.219227164983749390e-01
-1.468302756547927856e-01 -3.430762887001037598e-02 -2.684712782502174377e-02 -3.768532723188400269e-02 1.207717694342136383e-02 9.422597289085388184e-02 -1.371205504983663559e-02 -1.470801979303359985e-01 2.851772904396057129e-01 2.505945563316345215e-01 -2.833135426044464111e-01 -1.311572492122650146e-01 1.334614604711532593e-01 -2.217680215835571289e-02 8.252225071191787720e-02 -3.194925840944051743e-03 -1.222462207078933716e-01 3.105763792991638184e-01 4.912093281745910645e-03 -2.613000385463237762e-02 5.461212396621704102e-01 2.591564357280731201e-01 -3.866690769791603088e-02 -3.232210502028465271e-02 -3.250344470143318176e-02 1.607042551040649414e-01 1.290864348411560059e-01 -1.150637716054916382e-01 1.425334252417087555e-03 6.208352372050285339e-02 -2.751264572143554688e-01 2.473180592060089111e-01
2.744504995644092560e-02 -1.002664566040039062e-01 -1.095538735389709473e-01 8.123691380023956299e-02 2.163619697093963623e-01 -6.470403820276260376e-02 2.766843140125274658e-01 2.591715008020401001e-02 1.013058349490165710e-01 1.046418324112892151e-01 3.129367530345916748e-01 1.473009288311004639e-01 -9.542526304721832275e-02 -7.910774648189544678e-02 2.698976919054985046e-02 -1.518860906362533569e-01 3.115022480487823486e-01 2.122603505849838257e-01 -2.148671448230743408e-01 -7.429405301809310913e-02 9.364163130521774292e-02 2.025492191314697266e-01 1.702068150043487549e-01 -9.949512779712677002e-02 -3.040364757180213928e-02 -8.106779307126998901e-03 2.649931609630584717e-01 2.820453643798828125e-01 -1.537936180830001831e-01 4.350583553314208984e-01 -3.050873056054115295e-02 1.237137019634246826e-01
-7.983808219432830811e-02 1.489126086235046387e-01 -5.848411470651626587e-03 -1.315559893846511841e-01 -6.637435872107744217e-03 -8.618987351655960083e-02 1.647289395332336426e-01 1.500013768672943115e-01 3.668203577399253845e-02 6.553612649440765381e-03 -1.155121624469757080e-01 4.943047184497117996e-03 2.103078067302703857e-01 -1.972302347421646118e-01 -1.443632841110229492e-01 8.441376686096191406e-02 3.376167416572570801e-01 1.517869681119918823e-01 -3.178866207599639893e-01 -1.767886579036712646e-01 2.607766091823577881e-01 -4.261585325002670288e-02 -1.549563258886337280e-01 -1.514472812414169312e-01 -2.643536329269409180e-01 8.506391197443008423e-02 -2.075792700052261353e-01 4.318443238735198975e-01 -7.886777818202972412e-02 2.468914352357387543e-02 -1.734075546264648438e-01 2.036008536815643311e-01
-3.684619069099426270e-01 1.282634679228067398e-02 -2.602645382285118103e-02 8.270236104726791382e-02 4.241715371608734131e-01 2.390125542879104614e-01 6.156020611524581909e-02 7.486053556203842163e-02 3.761062026023864746e-01 -7.712053507566452026e-02 -2.841171622276306152e-01 -4.037779942154884338e-02 2.275211513042449951e-01 1.174844577908515930e-01 -2.746210396289825439e-01 -1.387081947177648544e-02 5.351550504565238953e-02 -3.759460896253585815e-02 -2.367803752422332764e-01 -1.379631012678146362e-01 1.976720243692398071e-01 1.016791630536317825e-02 -2.075254917144775391e-02 -9.133702260442078114e-04 8.304332382977008820e-03 -8.480599522590637207e-02 4.231315106153488159e-03 2.053969353437423706e-02 -5.658724904060363770e-02 1.942898482084274292e-01 -2.405590116977691650e-01 1.169307380914688110e-01
-3.616594672203063965e-01 2.039502933621406555e-02 1.856908500194549561e-01 -1.682944297790527344e-01 1.139339208602905273e-01 -2.673482336103916168e-02 -9.403207153081893921e-02 -4.733951762318611145e-02 1.359302997589111328e-01 -1.151142548769712448e-02 -2.501791119575500488e-01 -3.142761811614036560e-02 6.694821268320083618e-02 5.576869100332260132e-02 -3.351186513900756836e-01 -1.670750603079795837e-02 -5.721260607242584229e-02 4.491374641656875610e-02 -3.004376292228698730e-01 -3.907801508903503418e-01 2.661244571208953857e-01 8.482784032821655273e-02 -2.011744230985641479e-01 -1.983265280723571777e-01 5.438164621591567993e-02 -7.499514520168304443e-02 3.553473055362701416e-01 -7.389956712722778320e-02 -1.197314038872718811e-01 1.207745745778083801e-01 4.982059448957443237e-02 -3.220580518245697021e-02
-5.452914163470268250e-02 1.540146470069885254e-01 1.417007595300674438e-01 1.969632059335708618e-01 1.380152404308319092e-01 -9.332450479269027710e-02 -3.876647725701332092e-02 1.077017863281071186e-03 1.412238925695419312e-01 -6.756654381752014160e-02 1.614795029163360596e-01 -3.100455105304718018e-01 -1.615181416273117065e-01 -2.458677291870117188e-01 1.267069727182388306e-01 -8.661236613988876343e-02 1.079428419470787048e-01 3.765697591006755829e-03 -2.558079957962036133e-01 2.572633512318134308e-02 1.941462606191635132e-01 6.256181001663208008e-02 -1.010048612952232361e-01 -1.623427122831344604e-01 -2.513866126537322998e-01 2.593002915382385254e-01 1.121236607432365417e-01 1.412949711084365845e-01 -1.591671705245971680e-01 4.555065631866455078e-01 -6.903089582920074463e-02 2.681030929088592529e-01
-1.646643579006195068e-01 -2.184846401214599609e-01 -1.303757578134536743e-01 1.885243058204650879e-01 -6.370195001363754272e-02 7.271864265203475952e-02 1.113064363598823547e-01 9.049175679683685303e-02 1.107124537229537964e-01 7.203180342912673950e-02 -1.636858433485031128e-01 6.120632961392402649e-02 2.431215047836303711e-01 -1.214074417948722839e-01 8.616935461759567261e-02 1.618408709764480591e-01 -2.838517725467681885e-01 -4.683943931013345718e-03 -3.681762218475341797e-01 -1.914669722318649292e-01 2.880625426769256592e-01 2.143131047487258911e-01 4.018301516771316528e-02 -2.244458943605422974e-01 -3.591716289520263672e-01 1.945798546075820923e-01 2.269314080476760864e-01 -1.536917686462402344e-02 -9.063458442687988281e-02 6.715461611747741699e-02 -1.189081966876983643e-01 -8.980800211429595947e-02
-2.180443853139877319e-01 8.691989630460739136e-02 1.342303007841110229e-01 2.237549982964992523e-02 1.681339740753173828e-01 1.013089716434478760e-01 2.205591648817062378e-01 -1.099741533398628235e-01 2.009755931794643402e-02 9.678196907043457031e-02 -1.097089722752571106e-01 -9.375640749931335449e-02 1.816225945949554443e-01 -2.179091125726699829e-01 -2.617556154727935791e-01 -1.443325281143188477e-01 -8.048399537801742554e-02 2.197078615427017212e-01 -1.593210399150848389e-01 -3.929687738418579102e-01 2.918363809585571289e-01 -2.936452068388462067e-02 -1.789150536060333252e-01 -7.363899797201156616e-02 3.172313794493675232e-02 -3.239524662494659424e-01 3.542039096355438232e-01 -2.487576194107532501e-02 4.395527020096778870e-02 1.524502485990524292e-01 -5.204093083739280701e-02 9.359997510910034180e-02
-1.574378609657287598e-01 -1.657670289278030396e-01 1.345813274383544922e-01 -1.859072409570217133e-02 1.959327459335327148e-01 1.610268652439117432e-01 -1.030983105301856995e-01 2.286676764488220215e-01 1.192056909203529358e-01 2.097587585449218750e-01 6.418609619140625000e-02 -4.053948447108268738e-02 -8.102201670408248901e-02 -4.083604365587234497e-02 7.662680745124816895e-02 -1.332056820392608643e-01 -1.320175975561141968e-01 1.095383316278457642e-01 -4.859346747398376465e-01 -1.165326088666915894e-01 2.931218147277832031e-01 2.290164232254028320e-01 -1.499001085758209229e-01 -6.866294890642166138e-03 -7.907004654407501221e-02 3.498356938362121582e-01 1.846257895231246948e-01 1.677540540695190430e-01 -2.453097254037857056e-01 8.229156583547592163e-02 -8.940028399229049683e-02 -1.969039067625999451e-02
5.815854296088218689e-02 1.059810258448123932e-02 -5.307134613394737244e-02 1.594529859721660614e-02 1.824145466089248657e-01 -3.298283368349075317e-02 3.430075347423553467e-01 -2.708827257156372070e-01 3.346245735883712769e-02 8.099554479122161865e-02 -1.780232340097427368e-01 -6.899855285882949829e-02 2.248014509677886963e-01 -4.726380854845046997e-02 -4.921820759773254395e-02 1.530921757221221924e-01 2.131849527359008789e-01 2.215302735567092896e-01 -2.115164250135421753e-01 -2.949770689010620117e-01 3.888804912567138672e-01 2.195605188608169556e-01 -1.958146542310714722e-01 -1.761952042579650879e-01 -5.111375823616981506e-02 -1.002239882946014404e-01 -4.979544505476951599e-02 -1.649848967790603638e-01 4.717708006501197815e-02 8.496997179463505745e-04 2.058543860912322998e-01 2.514376938343048096e-01
-6.107953190803527832e-02 -3.544863760471343994e-01 1.859083399176597595e-02 3.505734726786613464e-02 2.846323847770690918e-01 9.342436492443084717e-02 1.170634105801582336e-01 -6.948159541934728622e-03 3.008637391030788422e-02 -2.164953388273715973e-02 -1.303800940513610840e-01 4.545278847217559814e-02 -2.650244347751140594e-02 -5.676506459712982178e-02 1.137052103877067566e-01 -1.127570308744907379e-02 -2.822754681110382080e-01 5.280674993991851807e-02 -1.141608655452728271e-01 -4.135812819004058838e-01 2.288700938224792480e-01 8.262547105550765991e-02 -1.838100105524063110e-01 1.966155469417572021e-01 2.995360493659973145e-01 -1.471053212881088257e-01 5.995230749249458313e-04 2.031197249889373779e-01 -1.044058278203010559e-01 2.283173501491546631e-01 -3.348037302494049072e-01 4.662260785698890686e-02
-1.435153633356094360e-01 3.400200605392456055e-02 1.884540766477584839e-01 -6.022893358021974564e-03 1.610949039459228516e-01 -2.110875844955444336e-01 1.288229823112487793e-01 -3.633688390254974365e-02 2.269797027111053467e-01 2.659691274166107178e-01 6.080658361315727234e-02 1.734695583581924438e-01 1.880264282226562500e-01 -1.255380958318710327e-01 7.363321632146835327e-02 3.193908631801605225e-01 2.619931399822235107e-01 1.880369931459426880e-01 -4.645542427897453308e-02 -3.170517086982727051e-01 2.380411624908447266e-01 1.681204140186309814e-01 -7.330974936485290527e-02 -1.534595503471791744e-03 3.628930822014808655e-02 -2.589820921421051025e-01 1.461235582828521729e-01 1.923640966415405273e-01 -2.085798978805541992e-01 2.242787331342697144e-01 2.820204384624958038e-02 1.461045295000076294e-01
-4.666238650679588318e-02 -1.980103179812431335e-02 -9.917821735143661499e-02 -1.393076032400131226e-01 1.715706437826156616e-01 6.951664388179779053e-02 9.848617762327194214e-02 4.549701511859893799e-02 3.379337489604949951e-01 2.731703221797943115e-01 1.024213731288909912e-01 -4.999691620469093323e-02 -2.880033552646636963e-01 -1.495622396469116211e-01 1.653829962015151978e-01 7.809059321880340576e-02 -4.883366823196411133e-02 1.740514859557151794e-02 -2.863616943359375000e-01 -3.323872685432434082e-01 8.612214773893356323e-02 -8.579857647418975830e-02 -1.174425780773162842e-01 2.324503958225250244e-01 -2.562651596963405609e-02 9.960167855024337769e-02 3.715979754924774170e-01 7.209743559360504150e-02 -6.157047674059867859e-02 3.210171461105346680e-01 7.320566475391387939e-02 1.942542344331741333e-01
1.911463439464569092e-01 2.740581929683685303e-01 1.336330771446228027e-01 -2.066565901041030884e-01 1.770835667848587036e-01 9.124507755041122437e-02 1.926072835922241211e-01 4.534347727894783020e-02 1.102680433541536331e-02 -2.266225814819335938e-01 -6.488376110792160034e-02 1.625829637050628662e-01 9.220127761363983154e-02 -3.559553027153015137e-01 4.919698089361190796e-02 2.875425219535827637e-01 8.183082193136215210e-02 1.246423870325088501e-01 -1.678179800510406494e-01 -4.571524262428283691e-02 2.806086838245391846e-01 2.821144759654998779e-01 -1.609446406364440918e-01 -2.032058835029602051e-01 -3.920906037092208862e-02 -7.984555512666702271e-02 2.733495831489562988e-01 1.464009284973144531e-01 2.918364480137825012e-02 1.300533860921859741e-01 -1.136174723505973816e-01 1.837740093469619751e-01
-4.255884885787963867e-02 -3.597407194320112467e-04 3.029077351093292236e-01 -4.118503630161285400e-02 -1.847368031740188599e-01 -9.563491493463516235e-02 8.254691958427429199e-02 -1.107128337025642395e-01 3.551906347274780273e-01 -1.074279565364122391e-02 1.755914837121963501e-01 -1.304115504026412964e-01 2.332107871770858765e-01 -2.428801544010639191e-02 5.450807511806488037e-02 3.441621065139770508e-01 7.067213952541351318e-02 3.293283581733703613e-01 -3.102298676967620850e-01 -8.396730571985244751e-02 3.171707689762115479e-01 1.206152215600013733e-01 3.399362042546272278e-02 -1.670545637607574463e-01 2.014807611703872681e-01 3.296821191906929016e-02 -9.784206748008728027e-03 1.171771883964538574e-01 -1.483788490295410156e-01 2.087447941303253174e-01 -7.691896171309053898e-04 -9.915306419134140015e-02
-1.838262975215911865e-01 -6.929850578308105469e-02 -2.275856435298919678e-01 1.815472692251205444e-01 1.833281069993972778e-01 -4.023956134915351868e-02 7.772712409496307373e-02 -1.453198194503784180e-01 2.216452360153198242e-02 -1.396508216857910156e-01 -1.760572791099548340e-01 -1.292407214641571045e-01 6.012449041008949280e-02 1.440540999174118042e-01 -2.040632367134094238e-01 -8.186313323676586151e-03 1.443855762481689453e-01 2.389995604753494263e-01 -3.058235943317413330e-01 -1.571792215108871460e-01 5.245706439018249512e-01 -1.595996618270874023e-01 -1.327047497034072876e-01 -1.020786073058843613e-02 -6.623896956443786621e-02 9.806261956691741943e-02 -2.729303948581218719e-02 -1.047878265380859375e-01 -3.318066000938415527e-01 -5.552705377340316772e-02 -3.667281940579414368e-02 1.602474898099899292e-01
-2.217334955930709839e-01 4.474373906850814819e-02 -1.428937315940856934e-01 -9.155270643532276154e-03 3.181291222572326660e-01 1.710388250648975372e-02 2.681300938129425049e-01 -5.301684886217117310e-02 -3.087139874696731567e-02 -6.116227433085441589e-02 -4.144003987312316895e-01 -2.085306197404861450e-01 4.104337468743324280e-02 -2.244835495948791504e-01 8.146838098764419556e-02 6.865690648555755615e-02 4.498617723584175110e-02 4.404246211051940918e-01 2.048270590603351593e-02 -2.363963723182678223e-01 2.309398502111434937e-01 -5.092916265130043030e-02 -6.444545835256576538e-02 -8.669981360435485840e-02 5.019046366214752197e-02 1.624910086393356323e-01 1.394531726837158203e-01 1.406706422567367554e-01 8.186780661344528198e-02 -6.955406069755554199e-02 8.005246636457741261e-04 2.630507647991180420e-01
-2.832868695259094238e-01 -1.493109911680221558e-01 7.916821539402008057e-02 -1.795405596494674683e-01 1.877724230289459229e-01 -2.224165201187133789e-01 2.465335726737976074e-01 2.968766912817955017e-02 2.912671566009521484e-01 5.622163414955139160e-02 -2.341920584440231323e-01 -1.918180435895919800e-01 5.309163406491279602e-02 -4.091173410415649414e-02 3.665679395198822021e-01 2.828061394393444061e-02 2.856487631797790527e-01 2.480239570140838623e-01 -1.931683421134948730e-01 1.365704368799924850e-02 7.128245383501052856e-02 1.585613237693905830e-03 -1.534719020128250122e-01 -5.396604165434837341e-02 9.177950769662857056e-02 2.218158245086669922e-01 2.761923708021640778e-02 9.128098934888839722e-02 7.514575868844985962e-02 3.044286370277404785e-01 8.821671456098556519e-02 9.096650779247283936e-02
-3.385156095027923584e-01 9.050671011209487915e-02 -3.630422651767730713e-01 5.192337557673454285e-02 9.335099160671234131e-02 -1.804377138614654541e-01 -9.832933545112609863e-02 -2.058938592672348022e-01 1.366936415433883667e-01 -6.224948540329933167e-02 -4.546616226434707642e-02 -9.535583108663558960e-02 1.288426294922828674e-02 -2.714053355157375336e-02 2.076681703329086304e-02 1.304139643907546997e-01 -4.300064221024513245e-02 3.163778483867645264e-01 -2.146953642368316650e-01 -3.896360695362091064e-01 3.160216212272644043e-01 -1.329838037490844727e-01 9.288465231657028198e-02 3.570660948753356934e-02 -1.636728495359420776e-01 -1.182908006012439728e-02 2.630371451377868652e-01 -1.095107719302177429e-01 -7.770904153585433960e-02 1.363996416330337524e-01 -5.476187542080879211e-02 1.850983798503875732e-01
3.643172979354858398e-02 -1.465634256601333618e-01 -2.305677682161331177e-01 8.794076740741729736e-02 1.562682986259460449e-01 -5.637722089886665344e-03 1.312570720911026001e-01 -2.481430917978286743e-01 2.402202934026718140e-01 1.374258399009704590e-01 -3.626690059900283813e-02 2.299605309963226318e-01 1.257137060165405273e-01 -1.741084009408950806e-01 1.259385943412780762e-01 -9.135332703590393066e-02 -2.360244691371917725e-01 2.424088716506958008e-01 -1.458763927221298218e-01 -1.284452527761459351e-01 4.005772173404693604e-01 7.059863954782485962e-02 -7.345375418663024902e-02 2.166802808642387390e-02 -8.766052871942520142e-02 1.099264528602361679e-02 5.166568979620933533e-02 5.984583497047424316e-02 1.993783414363861084e-01 2.424862384796142578e-01 1.563052684068679810e-01 3.890139162540435791e-01
-2.028014063835144043e-01 6.800105422735214233e-02 3.473621010780334473e-01 8.452117443084716797e-02 1.707431674003601074e-02 8.420448750257492065e-02 1.569978743791580200e-01 -4.390741139650344849e-02 3.480312228202819824e-02 5.174952372908592224e-02 -1.177873685956001282e-01 1.085668150335550308e-02 3.373945057392120361e-01 -1.492086797952651978e-01 4.486459866166114807e-02 -1.547610908746719360e-01 1.570917963981628418e-01 1.721355617046356201e-01 -1.985736042261123657e-01 -4.904522001743316650e-01 2.223298996686935425e-01 6.371556967496871948e-02 -1.328156888484954834e-01 -1.553612947463989258e-02 4.396173730492591858e-02 -1.692379713058471680e-01 2.786772549152374268e-01 1.047993972897529602e-01 1.585571467876434326e-01 2.418367266654968262e-01 4.029100388288497925e-02 -4.919524118304252625e-02
-2.231739312410354614e-01 2.917245626449584961e-01 -1.847006380558013916e-01 -5.206953734159469604e-03 3.781706392765045166e-01 8.087003976106643677e-02 -7.058006525039672852e-02 1.748493760824203491e-01 2.679081559181213379e-01 7.954459637403488159e-02 -1.554154902696609497e-01 2.579149045050144196e-02 3.539384007453918457e-01 1.448081880807876587e-01 2.404057234525680542e-02 6.494829896837472916e-03 -9.379844367504119873e-02 1.203042920678853989e-02 -2.725206315517425537e-01 -7.549768686294555664e-02 3.705819249153137207e-01 2.692925371229648590e-02 1.243792101740837097e-01 1.183721199631690979e-01 1.041045710444450378e-01 7.417342066764831543e-02 -7.335598021745681763e-02 6.787125766277313232e-02 -9.071098640561103821e-03 2.539262473583221436e-01 -2.182882428169250488e-01 3.274812549352645874e-02
8.626845479011535645e-02 7.684805989265441895e-02 -2.150126919150352478e-02 1.453213989734649658e-01 -1.356303971260786057e-02 1.398909687995910645e-01 3.532316386699676514e-01 -3.256055060774087906e-03 6.373199820518493652e-02 1.614890992641448975e-01 1.024106070399284363e-01 7.738614827394485474e-02 5.402486026287078857e-02 -3.519244790077209473e-01 2.521837353706359863e-01 -2.827778160572052002e-01 6.081099435687065125e-02 -3.499807498883455992e-04 -4.346853792667388916e-01 4.623330757021903992e-02 2.457524538040161133e-01 -1.104098260402679443e-01 -1.902826130390167236e-01 -1.365651637315750122e-01 -1.678749322891235352e-01 -7.064765691757202148e-02 2.246796526014804840e-02 1.703009605407714844e-01 2.577846050262451172e-01 1.784784644842147827e-01 -9.975488483905792236e-02 1.020814180374145508e-01
-2.552918158471584320e-02 -2.578571438789367676e-01 2.340688370168209076e-02 8.780080825090408325e-02 -3.414198756217956543e-02 4.804883897304534912e-02 1.738353669643402100e-01 2.444737474434077740e-04 2.298009246587753296e-01 2.003672719001770020e-01 -7.307816296815872192e-02 1.275148391723632812e-01 2.241165637969970703e-01 -4.954241681843996048e-03 1.363710407167673111e-02 6.308178603649139404e-02 -3.404695391654968262e-01 -9.071578830480575562e-02 -5.122278332710266113e-01 -1.709201335906982422e-01 2.975366413593292236e-01 1.650913059711456299e-01 6.468952447175979614e-02 -1.569842845201492310e-01 -3.262320458889007568e-01 1.217152252793312073e-01 1.166925728321075439e-01 6.839956343173980713e-02 -1.033485755324363708e-01 2.567594498395919800e-02 -7.713586837053298950e-02 -6.895178556442260742e-02
-4.598060622811317444e-02 -2.695258855819702148e-01 -1.579077988862991333e-01 1.489805337041616440e-02 8.437680080533027649e-03 -8.284208178520202637e-02 1.545919775962829590e-01 5.525320768356323242e-02 2.885243892669677734e-01 6.576417386531829834e-02 -3.309753164649009705e-02 3.639488294720649719e-02 1.606131941080093384e-01 9.642534703016281128e-02 1.858108788728713989e-01 9.157426655292510986e-02 -2.460578083992004395e-01 2.157974243164062500e-01 -3.836276531219482422e-01 -1.623839735984802246e-01 3.013544082641601562e-01 1.873004585504531860e-01 1.411571353673934937e-01 -1.195101365447044373e-01 -4.058938622474670410e-01 1.499820500612258911e-01 1.008675992488861084e-01 -4.964004270732402802e-03 -7.857211679220199585e-02 7.889192551374435425e-02 -1.571507006883621216e-01 -1.513573229312896729e-01
-5.774564668536186218e-02 1.122417971491813660e-01 1.598225831985473633e-01 2.027765288949012756e-02 6.044339016079902649e-02 -1.601681262254714966e-01 -3.376802429556846619e-02 1.713271886110305786e-01 2.268699109554290771e-01 3.902272507548332214e-02 -1.798332110047340393e-02 -2.107363045215606689e-01 -8.064778894186019897e-02 -1.717702746391296387e-01 1.190581917762756348e-01 -2.093200944364070892e-02 -1.023931428790092468e-01 4.368024691939353943e-02 -2.957390248775482178e-01 -7.894185930490493774e-02 1.565460562705993652e-01 1.195839513093233109e-02 -2.083764970302581787e-02 1.169280558824539185e-01 -1.931968480348587036e-01 2.905503809452056885e-01 2.584885060787200928e-01 2.851805984973907471e-01 -8.416655659675598145e-02 2.883504033088684082e-01 -3.867094516754150391e-01 3.089651465415954590e-01
-2.764967083930969238e-01 8.962532132863998413e-02 7.770090550184249878e-02 -4.400257393717765808e-02 1.712757498025894165e-01 -3.050363622605800629e-03 4.589612409472465515e-02 -1.167511940002441406e-01 6.434409320354461670e-02 3.192027797922492027e-03 -3.848547637462615967e-01 -7.881863974034786224e-03 2.817361950874328613e-01 -1.637330837547779083e-02 -3.756592869758605957e-01 6.264329701662063599e-02 -6.199769675731658936e-02 2.002912387251853943e-02 -3.340852856636047363e-01 -1.801721155643463135e-01 3.743563592433929443e-01 -3.999289870262145996e-02 -1.008130088448524475e-01 -1.613140702247619629e-01 6.506393104791641235e-02 -4.136147443205118179e-03 3.416314125061035156e-01 -2.914812974631786346e-02 -1.792319416999816895e-01 -2.281872928142547607e-02 -2.688473556190729141e-03 -6.882175058126449585e-02
-1.073459014296531677e-01 1.214469149708747864e-01 2.271185666322708130e-01 -1.158343553543090820e-01 2.961425781250000000e-01 2.803084552288055420e-01 2.581045031547546387e-01 2.769228219985961914e-01 1.129682585597038269e-01 9.342186152935028076e-02 -1.651657074689865112e-01 -2.887815237045288086e-01 1.940477639436721802e-02 -4.605778679251670837e-02 -1.398390042595565319e-03 2.377864439040422440e-03 -1.357146203517913818e-01 -1.171220168471336365e-01 -3.566124439239501953e-01 -1.858033090829849243e-01 3.890060782432556152e-01 -2.857981622219085693e-02 7.552513480186462402e-02 2.261006459593772888e-02 -5.627079308032989502e-02 1.059489622712135315e-01 -3.380346670746803284e-02 8.442300558090209961e-02 -1.252844184637069702e-02 1.968887895345687866e-01 -1.859982907772064209e-01 1.269338130950927734e-01
-1.295211613178253174e-01 2.030525058507919312e-01 -1.353794187307357788e-01 2.880205027759075165e-02 1.223127469420433044e-01 -2.635665237903594971e-01 5.499877035617828369e-02 7.804390788078308105e-02 -1.381729394197463989e-01 4.640688002109527588e-02 -1.473402976989746094e-02 3.241088986396789551e-02 3.561023473739624023e-01 -1.208915002644062042e-02 6.268320232629776001e-02 1.710431575775146484e-01 7.741523534059524536e-02 1.201696395874023438e-01 -2.594087421894073486e-01 -3.848258256912231445e-01 2.827834784984588623e-01 2.426477521657943726e-01 -3.878515213727951050e-02 6.859933584928512573e-02 -1.400465145707130432e-02 -2.464682459831237793e-01 1.948983967304229736e-01 -4.029732942581176758e-02 6.908720731735229492e-02 3.043918311595916748e-01 1.859932541847229004e-01 1.821958869695663452e-01
-2.413309961557388306e-01 -2.174701392650604248e-01 1.576289385557174683e-01 1.899251900613307953e-02 1.550358682870864868e-01 -1.175635084509849548e-01 1.185366734862327576e-01 3.491721674799919128e-02 6.917891651391983032e-02 1.207949444651603699e-01 -1.939312070608139038e-01 -1.782773435115814209e-01 3.626023605465888977e-02 -1.345809996128082275e-01 -5.333441495895385742e-02 4.712643846869468689e-02 1.761068850755691528e-01 2.664566636085510254e-01 -3.619183003902435303e-01 1.489119231700897217e-01 2.477308548986911774e-02 2.621109411120414734e-02 -9.600062668323516846e-02 7.786604762077331543e-02 -3.581589162349700928e-01 -3.105292916297912598e-01 3.275675177574157715e-01 4.017538204789161682e-02 -1.374493092298507690e-01 1.865832209587097168e-01 -2.039423584938049316e-01 4.688448086380958557e-02
-3.907554224133491516e-02 -1.139690279960632324e-01 2.786252647638320923e-02 5.829176679253578186e-02 7.243415713310241699e-02 -9.214544296264648438e-02 3.396889269351959229e-01 -6.652834266424179077e-02 2.740612626075744629e-01 3.138638436794281006e-01 8.271674811840057373e-02 1.857830882072448730e-01 -2.565667964518070221e-02 -8.206059038639068604e-02 -8.179467916488647461e-02 2.590258121490478516e-01 3.504389822483062744e-01 2.912891656160354614e-02 -2.863661050796508789e-01 -1.098170652985572815e-01 3.356268107891082764e-01 2.736878693103790283e-01 -1.196845099329948425e-01 -2.736198604106903076e-01 3.116705827414989471e-02 -1.807173043489456177e-01 3.333657281473278999e-03 -2.294495888054370880e-02 9.568407386541366577e-02 -1.819957792758941650e-02 1.292171305976808071e-03 1.161177381873130798e-01
-1.761403679847717285e-01 -2.261143177747726440e-02 6.881687790155410767e-02 6.980753690004348755e-02 2.642867565155029297e-01 2.919290363788604736e-01 2.548486590385437012e-01 1.557320356369018555e-01 3.302306830883026123e-01 1.364144980907440186e-01 5.254059657454490662e-02 -1.106317266821861267e-01 9.586509317159652710e-02 -2.279918938875198364e-01 -1.537158489227294922e-01 -1.899401308037340641e-03 1.010822281241416931e-01 -6.125043705105781555e-02 -2.932896316051483154e-01 -3.695574700832366943e-01 1.854852288961410522e-01 -1.827841252088546753e-01 1.274030208587646484e-01 1.215651109814643860e-01 -1.448402553796768188e-01 -2.481683390215039253e-03 -2.051382511854171753e-02 1.228303462266921997e-02 -7.190255820751190186e-02 1.506426185369491577e-01 1.230730637907981873e-01 2.952434122562408447e-01
-3.832412064075469971e-01 1.607874780893325806e-01 1.004784717224538326e-03 -2.818374335765838623e-01 1.980628669261932373e-01 1.186345964670181274e-01 8.115625381469726562e-02 -3.899217024445533752e-02 -8.223577588796615601e-02 9.083490818738937378e-02 -9.929521381855010986e-02 1.071853861212730408e-01 3.382260799407958984e-01 -4.485563561320304871e-02 -1.924567073583602905e-01 -3.177989274263381958e-02 5.153041705489158630e-02 2.361445575952529907e-01 -3.263785839080810547e-01 -3.751284182071685791e-01 3.362753987312316895e-01 1.020042896270751953e-01 -1.084735393524169922e-01 1.005462482571601868e-01 2.116737142205238342e-02 2.656590193510055542e-02 1.187637001276016235e-01 -9.942484647035598755e-02 1.083722189068794250e-01 6.826690584421157837e-02 -2.053196914494037628e-02 -5.112524703145027161e-02
-1.165467947721481323e-01 1.315703094005584717e-01 2.575433850288391113e-01 -2.724910899996757507e-02 2.113002091646194458e-01 1.019158214330673218e-01 1.743395626544952393e-01 -5.526799336075782776e-02 1.389901619404554367e-02 1.056369468569755554e-01 -3.175443038344383240e-02 4.571251571178436279e-03 1.562522947788238525e-01 -2.924864552915096283e-02 -2.050107121467590332e-01 -1.395655125379562378e-01 -9.017793834209442139e-02 8.891819417476654053e-02 -2.021200358867645264e-01 -4.731586873531341553e-01 2.413618713617324829e-01 7.237718254327774048e-02 -2.004237025976181030e-01 -1.430491916835308075e-02 8.481729775667190552e-02 -1.963734030723571777e-01 3.647096157073974609e-01 -1.759085245430469513e-02 9.079441428184509277e-02 3.289456963539123535e-01 -1.769932508468627930e-01 -5.383847653865814209e-02
1.035620272159576416e-01 1.706449091434478760e-01 -5.457242950797080994e-02 2.807422727346420288e-02 2.847995162010192871e-01 -3.239723667502403259e-02 6.021420285105705261e-02 2.557984292507171631e-01 -1.776142045855522156e-02 1.862552314996719360e-01 -7.690205425024032593e-02 -2.225492745637893677e-01 -3.379338234663009644e-02 -1.906415671110153198e-01 1.092463508248329163e-01 -7.394114136695861816e-02 3.827622532844543457e-02 -1.737294904887676239e-02 -4.189613461494445801e-01 8.853417634963989258e-02 2.442217767238616943e-01 1.674962192773818970e-01 7.361337542533874512e-02 -1.794944554567337036e-01 1.953111961483955383e-02 -5.734597519040107727e-02 2.723256647586822510e-01 -2.967161685228347778e-02 -1.093821227550506592e-01 4.746488332748413086e-01 -1.578853726387023926e-01 9.201887995004653931e-02
-7.055282592773437500e-02 1.123441532254219055e-01 -4.593140911310911179e-03 3.354283049702644348e-02 2.874334156513214111e-01 6.742195039987564087e-02 -4.238693416118621826e-02 1.458546668291091919e-01 2.287406101822853088e-02 9.920794516801834106e-02 1.370514780282974243e-01 -1.632386595010757446e-01 1.138420030474662781e-01 -3.282882869243621826e-01 -7.273066043853759766e-02 -1.679474860429763794e-01 3.434135615825653076e-01 2.601682245731353760e-01 -3.546971678733825684e-01 -2.101365178823471069e-01 1.514126509428024292e-01 -2.190022170543670654e-01 -2.421160340309143066e-01 -1.218321248888969421e-01 -5.173572152853012085e-02 1.714670211076736450e-01 -7.289032638072967529e-02 1.105222702026367188e-01 -2.275514155626296997e-01 1.663658320903778076e-01 -3.284722799435257912e-03 1.788396388292312622e-01
-1.041598096489906311e-01 1.576839238405227661e-01 7.998587191104888916e-02 -4.040934890508651733e-02 -5.913865566253662109e-02 -1.148861125111579895e-01 8.692236244678497314e-02 2.893021702766418457e-01 2.426766455173492432e-01 -1.662270426750183105e-01 5.334315821528434753e-02 2.073244750499725342e-02 1.941790729761123657e-01 -1.375127434730529785e-01 -1.058391183614730835e-01 -6.787688285112380981e-02 7.983709871768951416e-02 2.571592032909393311e-01 -3.287996351718902588e-01 -1.576175391674041748e-01 3.214245140552520752e-01 -1.390652209520339966e-01 -1.553510874509811401e-01 1.008307188749313354e-01 -1.470601418986916542e-04 3.596973121166229248e-01 -5.018598958849906921e-02 -8.546167612075805664e-02 -3.187017440795898438e-01 2.080458849668502808e-01 -1.518057137727737427e-01 1.287277787923812866e-01
-1.404219865798950195e-01 -6.839371472597122192e-02 -2.276918441057205200e-01 5.515060201287269592e-02 5.954286083579063416e-02 -1.331805884838104248e-01 -1.234690770506858826e-01 -8.990238606929779053e-02 2.670304775238037109e-01 -6.966228783130645752e-02 -8.781055361032485962e-02 -1.844134479761123657e-01 1.587023138999938965e-01 -1.557824909687042236e-01 -1.840294152498245239e-01 2.226160317659378052e-01 1.355993449687957764e-01 -1.374123524874448776e-02 -2.330461889505386353e-01 -3.101266026496887207e-01 2.008406519889831543e-01 2.812449336051940918e-01 -1.315905898809432983e-01 -5.899669602513313293e-03 2.541786134243011475e-01 2.888949811458587646e-01 2.834695875644683838e-01 -9.098129719495773315e-02 -1.080917101353406906e-02 2.490650266408920288e-01 -4.364533722400665283e-02 1.369176059961318970e-01
-4.528785124421119690e-02 3.141880780458450317e-02 -9.163203090429306030e-02 1.572944223880767822e-01 6.104772165417671204e-02 2.447493076324462891e-01 3.609731197357177734e-01 -2.807072997093200684e-01 1.666275709867477417e-01 1.828887909650802612e-01 -8.787053078413009644e-02 -2.446373403072357178e-01 2.175159938633441925e-02 -1.942474991083145142e-01 -1.942504048347473145e-01 -2.839415520429611206e-02 1.773737668991088867e-01 -4.324946179986000061e-02 -4.077459275722503662e-01 -1.422454416751861572e-01 3.169510960578918457e-01 -9.440377354621887207e-02 6.060818210244178772e-02 9.479743242263793945e-02 -1.226322073489427567e-02 -4.879925772547721863e-02 2.094856649637222290e-01 -1.076834872364997864e-01 3.803756460547447205e-02 9.244165569543838501e-02 2.990314736962318420e-02 2.735321819782257080e-01
-2.341599613428115845e-01 -5.365737900137901306e-02 2.064256370067596436e-02 -1.585205495357513428e-01 2.402902394533157349e-01 -2.301264256238937378e-01 1.962843984365463257e-01 7.926005870103836060e-03 3.712138161063194275e-02 1.937048882246017456e-01 -9.286765754222869873e-02 2.552698552608489990e-01 1.085156225599348545e-03 -3.159312605857849121e-01 1.228983327746391296e-02 -2.038771212100982666e-01 2.597696483135223389e-01 2.583255171775817871e-01 -1.368592977523803711e-01 -2.942630462348461151e-02 2.419874966144561768e-01 4.804820939898490906e-02 8.141774684190750122e-03 9.209941327571868896e-02 5.498443916440010071e-02 2.503210902214050293e-01 2.818212211132049561e-01 3.376847803592681885e-01 -8.660453557968139648e-02 1.435902118682861328e-01 -3.130328655242919922e-02 4.206351935863494873e-02
-1.192829236388206482e-01 3.798630237579345703e-01 4.889961704611778259e-02 8.441421389579772949e-02 1.306064724922180176e-01 8.125663548707962036e-02 3.245683908462524414e-01 -1.945548877120018005e-02 6.918285042047500610e-02 -5.025742575526237488e-02 -2.291492819786071777e-01 -2.554859220981597900e-02 2.349472194910049438e-01 -2.843885682523250580e-02 -1.457946449518203735e-01 -1.383831351995468140e-01 -8.714009821414947510e-02 2.312887012958526611e-01 -3.203439116477966309e-01 -4.422122836112976074e-01 2.733797729015350342e-01 5.662567541003227234e-02 -2.924103103578090668e-02 -5.929490551352500916e-02 -1.078776642680168152e-01 -2.619852423667907715e-01 8.564502000808715820e-02 -6.527035683393478394e-02 2.790263295173645020e-02 8.534882962703704834e-02 -4.401767998933792114e-02 4.735434055328369141e-02
-2.194809019565582275e-01 -2.698992192745208740e-01 -2.306867837905883789e-01 1.045801863074302673e-01 1.473141089081764221e-02 5.427247658371925354e-02 1.369806081056594849e-01 -2.070809602737426758e-01 2.284160256385803223e-01 5.100605636835098267e-02 -8.962099254131317139e-02 2.060670554637908936e-01 1.327715069055557251e-01 -1.046945005655288696e-01 1.597508788108825684e-01 -5.261436849832534790e-02 -2.571386992931365967e-01 4.016716778278350830e-02 -3.852016031742095947e-01 -1.135588809847831726e-01 2.527109384536743164e-01 2.787328064441680908e-01 -5.457273870706558228e-02 2.415749430656433105e-02 -3.350239992141723633e-01 2.881014905869960785e-02 8.319226652383804321e-02 8.173165470361709595e-02 -1.248215511441230774e-01 2.463248670101165771e-01 -8.527718484401702881e-02 -5.953886732459068298e-02
-2.977088689804077148e-01 1.240332722663879395e-01 2.934318594634532928e-02 -8.959536254405975342e-02 2.366226762533187866e-01 1.290110945701599121e-01 2.677164375782012939e-01 1.565808653831481934e-01 2.569814026355743408e-01 1.841592937707901001e-01 -1.504234522581100464e-01 6.161303445696830750e-02 9.978890419006347656e-02 -2.082579284906387329e-01 2.376016676425933838e-01 -1.712252646684646606e-01 -1.731232851743698120e-01 2.563277482986450195e-01 2.778054215013980865e-02 -4.884667322039604187e-02 1.732370108366012573e-01 6.691512465476989746e-02 -3.885766565799713135e-01 1.049484312534332275e-01 9.720556437969207764e-03 1.974628418684005737e-01 2.505383789539337158e-01 1.756832003593444824e-02 1.560663729906082153e-01 1.447017788887023926e-01 -6.508527696132659912e-02 7.596131414175033569e-02
-1.035485491156578064e-01 1.219726204872131348e-01 1.351341605186462402e-01 -1.267555654048919678e-01 1.357241440564393997e-02 -1.336786001920700073e-01 3.537331521511077881e-01 4.911216720938682556e-02 1.576838344335556030e-01 -7.626354228705167770e-03 -4.306811392307281494e-01 -1.368957012891769409e-01 1.398643106222152710e-01 1.166546940803527832e-01 -3.660273551940917969e-01 3.116656467318534851e-02 -6.281593441963195801e-02 1.915364712476730347e-01 -3.725971281528472900e-01 -8.856346458196640015e-02 1.575653105974197388e-01 9.459868818521499634e-02 -1.740880869328975677e-02 -2.077748179435729980e-01 -1.647244542837142944e-01 -2.455135993659496307e-02 9.728188067674636841e-02 -8.169505000114440918e-02 -1.941909641027450562e-02 2.533787488937377930e-01 1.808931864798069000e-02 1.545279771089553833e-01
-2.935526371002197266e-01 1.730988025665283203e-01 1.508101969957351685e-01 -1.849783584475517273e-02 1.175417825579643250e-01 -9.717085957527160645e-02 -7.376307249069213867e-02 -1.043078154325485229e-01 4.975077509880065918e-02 1.984044313430786133e-01 -1.289933323860168457e-01 3.157232105731964111e-01 1.890935748815536499e-01 8.368296921253204346e-02 -2.488502115011215210e-02 1.684739813208580017e-02 2.532083988189697266e-01 2.010596096515655518e-01 -2.451888322830200195e-01 -3.950919806957244873e-01 3.329461514949798584e-01 4.051693901419639587e-02 -1.542461216449737549e-01 3.564652800559997559e-02 6.626160442829132080e-02 -1.008014827966690063e-01 1.198225691914558411e-01 7.450336962938308716e-02 -1.937195956707000732e-01 1.583707034587860107e-01 1.183924637734889984e-02 2.526971101760864258e-01
-3.830873966217041016e-01 -8.962327614426612854e-03 -4.360428825020790100e-02 -7.505341619253158569e-02 1.860961914062500000e-01 -1.607636511325836182e-01 -9.250470995903015137e-02 1.080594807863235474e-01 -9.427620097994804382e-03 1.284188032150268555e-01 -9.548860043287277222e-02 -2.388420403003692627e-01 4.611288011074066162e-01 9.730061143636703491e-02 1.798701435327529907e-01 -3.556003049015998840e-02 -7.707110140472650528e-03 -2.098152041435241699e-01 -4.031206071376800537e-01 6.142733246088027954e-02 2.591836452484130859e-01 1.324407905340194702e-01 8.143856376409530640e-02 -8.224409073591232300e-02 -7.506216317415237427e-02 -4.083740711212158203e-02 5.191612616181373596e-02 3.059281408786773682e-02 -2.174752801656723022e-01 1.414670646190643311e-01 -1.089996844530105591e-01 1.668920814990997314e-01
1.341743469238281250e-01 -1.035176441073417664e-01 -1.972896158695220947e-01 -6.130462884902954102e-02 1.973901242017745972e-01 1.192808002233505249e-01 2.549292147159576416e-02 6.742079555988311768e-02 1.197570562362670898e-01 6.243217736482620239e-03 -4.341385141015052795e-02 1.437133848667144775e-01 5.088437199592590332e-01 1.316417157649993896e-01 -1.755672246217727661e-01 2.709904909133911133e-01 -5.732200667262077332e-02 2.341821342706680298e-01 -3.986735939979553223e-01 -3.156788051128387451e-01 5.908712744712829590e-03 -2.279134280979633331e-02 -6.439977884292602539e-02 -1.189527101814746857e-02 -1.243631318211555481e-01 -4.270845651626586914e-02 5.347778275609016418e-02 1.628442108631134033e-01 -1.445274949073791504e-01 2.387939095497131348e-01 -4.199372231960296631e-02 6.983566284179687500e-02
4.630379751324653625e-02 2.388332970440387726e-02 2.238690853118896484e-01 1.695112735033035278e-01 1.067244634032249451e-01 -1.425792574882507324e-01 4.592494573444128036e-03 -4.327402263879776001e-02 4.501187242567539215e-03 -9.269989095628261566e-03 -1.149451881647109985e-01 -2.912753522396087646e-01 -1.777174696326255798e-02 -1.260273605585098267e-01 -2.163848876953125000e-01 -1.000452339649200439e-01 1.911333203315734863e-01 3.429757654666900635e-01 -2.630898952484130859e-01 -2.274494916200637817e-01 2.959163188934326172e-01 1.093869730830192566e-01 -6.643856316804885864e-02 -9.504859894514083862e-02 -2.463046610355377197e-01 -1.430365890264511108e-01 -1.139786746352910995e-02 9.713904000818729401e-03 -2.757628262042999268e-01 2.801615297794342041e-01 2.670638859272003174e-01 -1.353839188814163208e-01
-2.875991761684417725e-01 -4.641517624258995056e-02 -1.367908120155334473e-01 -4.819155484437942505e-02 -6.458838284015655518e-02 -1.319953501224517822e-01 1.186132356524467468e-01 8.713182061910629272e-02 7.301335036754608154e-02 -2.180855274200439453e-01 -1.983265727758407593e-01 6.642547249794006348e-02 -6.525701028294861317e-04 -7.784583419561386108e-02 1.381267607212066650e-01 4.409427754580974579e-03 -2.956019155681133270e-02 3.323657214641571045e-01 -2.033789157867431641e-01 -1.435695290565490723e-01 2.129240185022354126e-01 -2.010983675718307495e-01 1.573059558868408203e-01 -9.970749169588088989e-02 -2.459667026996612549e-01 -6.949920207262039185e-02 3.532635569572448730e-01 -3.154011815786361694e-02 2.864869870245456696e-02 3.059237599372863770e-01 -1.025845631957054138e-01 3.731120228767395020e-01
3.769651427865028381e-02 -1.528694778680801392e-01 -2.394268959760665894e-01 2.322629243135452271e-01 1.332790106534957886e-01 -3.700730204582214355e-02 1.391687691211700439e-01 2.369204312562942505e-01 2.264786064624786377e-01 -2.313479930162429810e-01 1.934330351650714874e-02 -1.766925901174545288e-01 -3.722300380468368530e-02 -1.793370693922042847e-01 -8.762837387621402740e-03 1.461454480886459351e-01 3.763675317168235779e-02 -9.031789004802703857e-02 -3.149401545524597168e-01 5.866245925426483154e-02 5.116711556911468506e-02 1.974751204252243042e-01 -2.841538786888122559e-01 -1.273952145129442215e-02 -2.310661673545837402e-01 -2.089369744062423706e-01 -3.628661856055259705e-02 2.290085107088088989e-01 -1.218137368559837341e-01 3.390682339668273926e-01 -1.330952942371368408e-01 2.118117809295654297e-01
-2.706432938575744629e-01 -6.160921230912208557e-02 -1.897468417882919312e-02 -9.383820742368698120e-02 -4.568418115377426147e-02 -8.009225130081176758e-02 2.142349779605865479e-01 2.171322405338287354e-01 3.245629072189331055e-01 3.727814927697181702e-02 -2.434724122285842896e-01 -1.300451159477233887e-01 7.899837195873260498e-02 -5.872645974159240723e-02 2.124451994895935059e-01 -1.712247133255004883e-01 1.911869347095489502e-01 4.331668615341186523e-01 -3.706974685192108154e-01 8.247832208871841431e-02 2.556042075157165527e-01 5.487520247697830200e-02 -7.293370366096496582e-02 -1.641356348991394043e-01 2.091501206159591675e-01 5.501145869493484497e-02 4.793441388756036758e-03 -1.116109266877174377e-01 -3.068576194345951080e-02 1.041665300726890564e-01 1.555238384753465652e-02 -6.992984563112258911e-02
1.636056751012802124e-01 1.811769306659698486e-01 4.413177073001861572e-02 5.676537752151489258e-03 -1.289617363363504410e-02 1.555254310369491577e-01 -1.054455712437629700e-01 1.210358738899230957e-01 1.190410703420639038e-01 2.168782651424407959e-01 -1.171986460685729980e-01 5.295721441507339478e-02 -5.692856758832931519e-02 -1.907581090927124023e-01 1.124167218804359436e-01 -3.388542830944061279e-01 -1.925961673259735107e-01 2.870448231697082520e-01 -3.790189623832702637e-01 -1.150198504328727722e-01 1.844056546688079834e-01 2.779440023005008698e-02 -1.667521446943283081e-01 -8.665639162063598633e-02 -1.847990304231643677e-01 2.668264806270599365e-01 2.058695554733276367e-01 1.514296233654022217e-02 -2.120691984891891479e-01 3.080867528915405273e-01 -8.752617985010147095e-02 -3.863162919878959656e-02
-8.361370861530303955e-02 -5.169618874788284302e-02 -1.960807293653488159e-01 -1.412091962993144989e-02 1.629769951105117798e-01 2.233895510435104370e-01 9.501115977764129639e-02 1.534875333309173584e-01 2.119582742452621460e-01 1.435457468032836914e-01 -1.080329641699790955e-01 5.166571214795112610e-02 4.810950160026550293e-01 9.841248393058776855e-02 -1.344325095415115356e-01 1.289490312337875366e-01 9.588347375392913818e-02 1.510159224271774292e-01 -3.955641090869903564e-01 -3.918756246566772461e-01 3.551183268427848816e-02 -4.654129967093467712e-02 9.027500636875629425e-03 1.586902290582656860e-01 9.469159692525863647e-02 8.450797200202941895e-02 -1.085237562656402588e-01 1.382858604192733765e-01 -5.903031677007675171e-02 2.497261464595794678e-01 -5.521696805953979492e-02 1.721616648137569427e-02
-1.511811744421720505e-02 -4.316185787320137024e-02 1.807128340005874634e-01 6.510798633098602295e-02 2.646259069442749023e-01 -3.466551750898361206e-02 1.358462423086166382e-01 -1.373509466648101807e-01 2.207278041169047356e-03 -3.810293227434158325e-02 -4.537627846002578735e-02 -2.358675301074981689e-01 3.207731246948242188e-02 -1.423135399818420410e-01 -3.015145659446716309e-01 1.885433346033096313e-01 1.436470299959182739e-01 2.099827677011489868e-01 -3.117518126964569092e-01 -2.472015619277954102e-01 1.620239764451980591e-01 7.291639596223831177e-02 -1.111318767070770264e-01 6.384980515576899052e-04 -4.109566509723663330e-01 -6.342792510986328125e-02 -7.410566508769989014e-02 -4.664178565144538879e-02 -3.011232614517211914e-01 2.740171551704406738e-01 1.710361242294311523e-01 5.513168126344680786e-02
-1.000954732298851013e-01 -1.389277577400207520e-01 5.314222723245620728e-02 9.776855260133743286e-02 1.544499248266220093e-01 1.551213301718235016e-02 -7.662962377071380615e-02 3.212442696094512939e-01 1.284504234790802002e-01 3.842362761497497559e-01 -3.332601115107536316e-02 -1.175970658659934998e-01 -7.428168505430221558e-02 -1.185673102736473083e-02 2.222041338682174683e-01 -3.229520469903945923e-02 -1.002829149365425110e-01 2.259091287851333618e-01 -4.047409594058990479e-01 6.202208995819091797e-02 2.531516253948211670e-01 5.861874669790267944e-02 -1.938197165727615356e-01 7.203518599271774292e-02 -1.558896452188491821e-01 2.558032572269439697e-01 2.111769914627075195e-01 8.648025244474411011e-02 -2.370271980762481689e-01 9.683772921562194824e-02 -1.562480628490447998e-01 1.384347826242446899e-01
-1.228222027420997620e-01 -1.884227246046066284e-01 2.348209321498870850e-01 1.131971701979637146e-01 2.997433543205261230e-01 2.445046156644821167e-01 3.000195622444152832e-01 1.754611134529113770e-01 1.602853536605834961e-01 -3.170602768659591675e-02 1.341798603534698486e-01 8.189079910516738892e-02 -1.208586543798446655e-01 -8.191137015819549561e-02 -1.967831701040267944e-01 2.061522565782070160e-02 1.054163575172424316e-01 3.747930517420172691e-03 -4.176445901393890381e-01 -1.865697801113128662e-01 2.769717574119567871e-01 -1.765044406056404114e-02 -1.706273555755615234e-01 1.028574258089065552e-01 -2.336240857839584351e-01 -1.141294986009597778e-01 -1.122904792428016663e-01 -2.118295617401599884e-02 4.609098657965660095e-02 1.397745124995708466e-02 -2.183817923069000244e-01 1.772127449512481689e-01
1.478784084320068359e-01 -2.317013591527938843e-01 2.582417726516723633e-01 2.954686582088470459e-01 1.789066642522811890e-01 -7.238059490919113159e-02 6.756295263767242432e-02 -1.061804667115211487e-01 1.767362803220748901e-01 2.339220233261585236e-02 -2.763851881027221680e-01 -8.158830553293228149e-02 1.899864822626113892e-01 3.454649448394775391e-02 -1.537690162658691406e-01 -3.865592589136213064e-04 -2.951347641646862030e-02 1.351077705621719360e-01 -1.888259649276733398e-01 -2.118423879146575928e-01 -2.091757208108901978e-02 2.093632072210311890e-01 -1.539116948843002319e-01 -9.040502458810806274e-02 1.582003943622112274e-02 2.408364415168762207e-01 1.115292310714721680e-01 2.917380034923553467e-01 -2.909890115261077881e-01 2.028864622116088867e-01 -2.207207977771759033e-01 1.883112788200378418e-01
-1.845290064811706543e-01 -1.447544544935226440e-01 -1.831274628639221191e-01 -5.843234434723854065e-02 5.271354690194129944e-02 7.824225723743438721e-02 -3.692144528031349182e-02 -4.681096225976943970e-02 -8.174018561840057373e-02 -7.172662019729614258e-02 3.526999056339263916e-02 -3.262652754783630371e-01 -1.931404471397399902e-01 -6.454917788505554199e-02 1.508567035198211670e-01 -3.378715738654136658e-02 6.309185922145843506e-02 2.558436989784240723e-01 -2.198347747325897217e-01 -2.063424885272979736e-01 3.214887380599975586e-01 -4.755088128149509430e-03 -5.581950023770332336e-02 -1.573534756898880005e-01 -2.184071838855743408e-01 -3.680658340454101562e-01 3.015801608562469482e-01 5.344568565487861633e-02 -4.682952910661697388e-02 3.137277364730834961e-01 8.139819651842117310e-02 1.867679655551910400e-01
-1.098482757806777954e-01 1.191876269876956940e-02 -6.969495862722396851e-02 -2.333004213869571686e-02 3.713731169700622559e-01 -2.125774137675762177e-02 1.448683738708496094e-01 -1.708388328552246094e-01 1.698462963104248047e-01 -1.459794193506240845e-01 -1.875483095645904541e-01 1.464938670396804810e-01 5.409870762377977371e-03 -1.763622313737869263e-01 1.945748180150985718e-02 7.972173392772674561e-03 2.343302816152572632e-01 1.376359909772872925e-01 -5.359463691711425781e-01 -7.779359072446823120e-02 -5.312608927488327026e-02 6.840664148330688477e-02 3.806567192077636719e-02 2.711911313235759735e-02 -4.162078201770782471e-01 -1.499713361263275146e-01 1.159250140190124512e-01 5.940894410014152527e-02 -1.891394406557083130e-01 1.087853014469146729e-01 6.137174367904663086e-02 -1.207699701189994812e-01
-1.869507431983947754e-01 -1.710004359483718872e-01 -2.103961259126663208e-01 1.200532168149948120e-01 -2.264131605625152588e-02 -2.738505974411964417e-02 1.022342965006828308e-01 -5.702425166964530945e-02 6.441287696361541748e-02 1.093029789626598358e-02 7.550186663866043091e-02 -1.511948555707931519e-01 1.538320928812026978e-01 8.799324184656143188e-02 -4.312423616647720337e-02 -6.864234060049057007e-02 1.910884231328964233e-01 2.552124559879302979e-01 -4.017101526260375977e-01 -2.957040965557098389e-01 5.213888883590698242e-01 -3.556304052472114563e-02 -1.118958815932273865e-01 -4.434947296977043152e-02 -9.158003143966197968e-03 -3.948803246021270752e-02 -6.217894703149795532e-02 -1.186037808656692505e-01 -2.143732458353042603e-01 -1.895301342010498047e-01 -7.691688090562820435e-02 2.143046557903289795e-01
-1.824226081371307373e-01 3.386883810162544250e-02 -3.213954344391822815e-02 1.357238590717315674e-01 7.789319753646850586e-02 -3.284388035535812378e-02 1.085348129272460938e-01 -2.318604141473770142e-01 2.368562817573547363e-01 2.531979084014892578e-01 -4.054209962487220764e-02 -8.825196325778961182e-02 1.677265763282775879e-01 -2.438708990812301636e-01 -2.467839121818542480e-01 -1.163209155201911926e-01 1.456642150878906250e-01 -7.974115759134292603e-02 -2.399116754531860352e-01 -3.071994483470916748e-01 -2.276880107820034027e-02 6.965358555316925049e-02 -1.450127065181732178e-01 -1.535486429929733276e-01 2.033126913011074066e-02 -3.455454111099243164e-01 9.559886902570724487e-02 1.085248813033103943e-01 -2.249264717102050781e-01 3.471674621105194092e-01 -1.405732035636901855e-01 -1.437503844499588013e-01
-8.257281780242919922e-02 -8.007244020700454712e-02 7.799109880579635501e-06 -1.815775930881500244e-01 1.021788418292999268e-01 -4.823065176606178284e-02 -1.253970265388488770e-01 5.303653329610824585e-02 2.883696556091308594e-02 6.161472201347351074e-02 -6.952381879091262817e-02 -9.960998594760894775e-02 -3.168980777263641357e-02 8.634980767965316772e-02 2.588576972484588623e-01 7.401536405086517334e-02 5.608524382114410400e-02 4.322896003723144531e-01 -3.359061479568481445e-01 -1.793858259916305542e-01 1.465615332126617432e-01 -4.071229696273803711e-02 -8.717069029808044434e-02 -4.618213176727294922e-01 -6.436888873577117920e-02 -9.828747063875198364e-02 3.847721517086029053e-01 1.514455974102020264e-01 -1.297351866960525513e-01 8.274433016777038574e-02 7.267083227634429932e-02 1.713775396347045898e-01
-8.098118752241134644e-02 -1.961672455072402954e-01 7.825500518083572388e-02 5.720849707722663879e-02 1.867179572582244873e-01 -1.075559183955192566e-01 -1.869220659136772156e-02 1.993293464183807373e-01 1.554207652807235718e-01 -1.256773807108402252e-02 -3.590676188468933105e-02 -1.745805442333221436e-01 1.313862204551696777e-01 -1.990983933210372925e-01 2.435042262077331543e-01 -2.079977095127105713e-01 2.199889123439788818e-01 1.733195483684539795e-01 1.238027364015579224e-01 4.293814301490783691e-02 9.595885127782821655e-02 2.688823938369750977e-01 -4.821386337280273438e-01 -1.161603853106498718e-01 -1.433467585593461990e-02 1.329210996627807617e-01 2.533058226108551025e-01 1.488871723413467407e-01 -1.398838311433792114e-01 1.679515391588211060e-01 -8.066975325345993042e-02 2.489165067672729492e-01
-3.356953859329223633e-01 -2.778095938265323639e-02 9.657706320285797119e-02 -3.856188431382179260e-02 -5.103800818324089050e-02 -9.244995564222335815e-02 2.322916239500045776e-01 1.058675497770309448e-01 2.621448636054992676e-01 3.674714267253875732e-02 -2.326242625713348389e-01 -2.642581164836883545e-01 -6.757630966603755951e-03 -1.773693263530731201e-01 1.749253869056701660e-01 -4.955868050456047058e-02 1.631314903497695923e-01 3.703205287456512451e-01 -4.323001503944396973e-01 8.188491314649581909e-02 2.534672021865844727e-01 3.164070844650268555e-02 7.761749438941478729e-03 -2.494786828756332397e-01 1.926708221435546875e-01 2.345181303098797798e-03 1.987519860267639160e-02 3.674233332276344299e-02 -1.623225957155227661e-02 6.287476420402526855e-02 1.855561509728431702e-02 -1.118404567241668701e-01
-2.969773411750793457e-01 -1.518363356590270996e-01 -1.906092315912246704e-01 1.076823621988296509e-01 1.058978512883186340e-01 -4.623774439096450806e-02 4.695729538798332214e-02 -2.214585058391094208e-02 1.165844872593879700e-01 -1.767816208302974701e-02 2.791696041822433472e-02 -1.634241193532943726e-01 -7.668942213058471680e-02 3.494218736886978149e-02 3.183617889881134033e-01 -2.429362386465072632e-01 -6.139996461570262909e-03 2.663294970989227295e-01 -1.315539926290512085e-01 -7.766894996166229248e-02 2.936979830265045166e-01 2.956310212612152100e-01 -3.120333552360534668e-01 -4.545882716774940491e-02 3.267938643693923950e-02 3.459607362747192383e-01 3.287040293216705322e-01 1.003907918930053711e-01 -1.723717898130416870e-02 7.043989747762680054e-02 -6.125073134899139404e-02 2.494034916162490845e-02
-7.496482878923416138e-02 1.657684594392776489e-01 -9.012053906917572021e-02 -9.987369179725646973e-02 1.356319431215524673e-02 2.593001723289489746e-01 2.672187089920043945e-01 -1.582639217376708984e-01 1.594609916210174561e-01 -1.906421035528182983e-01 -1.384443938732147217e-01 1.148058325052261353e-01 1.638294160366058350e-01 9.287156909704208374e-02 -4.067644849419593811e-02 5.726234614849090576e-02 3.143756389617919922e-01 2.060351818799972534e-01 -2.444115430116653442e-01 -1.026087328791618347e-01 3.388977646827697754e-01 -1.523743718862533569e-01 -2.824155092239379883e-01 -2.188432067632675171e-01 -2.434133887290954590e-01 -1.149126812815666199e-01 -1.803282499313354492e-01 2.234177291393280029e-01 -6.994342058897018433e-02 1.039152592420578003e-01 2.824000082910060883e-02 4.204117506742477417e-02
-3.334673643112182617e-01 3.073278367519378662e-01 2.361426688730716705e-02 1.902817487716674805e-01 7.638190686702728271e-02 1.971352696418762207e-01 3.306992650032043457e-01 -2.415022253990173340e-02 1.364470571279525757e-01 1.737055485136806965e-03 -2.805142663419246674e-02 -2.226871699094772339e-01 -8.127882331609725952e-02 -1.408491283655166626e-02 -9.774538874626159668e-02 -7.381924986839294434e-02 -1.648247092962265015e-01 1.264473348855972290e-01 -3.773835897445678711e-01 -1.996781677007675171e-01 6.221450492739677429e-02 3.073795437812805176e-01 1.007479131221771240e-01 -1.168456599116325378e-01 -6.632463634014129639e-02 2.100011110305786133e-01 2.871247939765453339e-02 2.006582468748092651e-01 5.422002822160720825e-02 2.328508794307708740e-01 -1.502365618944168091e-02 -1.325255334377288818e-01
-2.041738182306289673e-01 -8.537660539150238037e-02 -9.945145808160305023e-03 -6.555540859699249268e-02 2.608200013637542725e-01 -5.577776581048965454e-02 1.700305379927158356e-02 -1.520761549472808838e-01 3.711584508419036865e-01 1.698158383369445801e-01 4.963410273194313049e-02 1.473724842071533203e-01 2.588412724435329437e-02 -1.725508868694305420e-01 2.533656731247901917e-02 1.129609122872352600e-01 -2.775562405586242676e-01 7.172183692455291748e-02 -2.480425536632537842e-01 -4.112622886896133423e-02 1.978204399347305298e-01 -1.471663452684879303e-02 -1.589283645153045654e-01 1.806488931179046631e-01 -2.122400254011154175e-01 1.413400769233703613e-01 3.473836481571197510e-01 2.141485661268234253e-01 -2.235108166933059692e-01 1.684902459383010864e-01 -2.298658341169357300e-01 -1.098498329520225525e-01
3.544778749346733093e-02 -8.293910324573516846e-02 -6.011843681335449219e-02 2.548902109265327454e-02 1.023017615079879761e-01 -4.975840821862220764e-02 -2.464733831584453583e-02 -2.205425351858139038e-01 2.835443913936614990e-01 1.922773271799087524e-01 9.017236530780792236e-02 -1.797920316457748413e-01 1.877706199884414673e-01 1.174429953098297119e-01 -7.399116456508636475e-02 6.276234984397888184e-02 -1.671179011464118958e-02 1.318128705024719238e-01 -5.572779476642608643e-02 4.402089491486549377e-02 2.908260226249694824e-01 1.288841068744659424e-01 -5.164535045623779297e-01 -1.611885577440261841e-01 7.224983721971511841e-02 -1.230036318302154541e-01 1.909410655498504639e-01 5.807999148964881897e-02 1.100100502371788025e-01 4.428516328334808350e-01 -7.655968517065048218e-02 -1.351545900106430054e-01
-1.115756779909133911e-01 -1.897368729114532471e-01 -1.683928370475769043e-01 -1.287027150392532349e-01 1.837465763092041016e-01 -1.173865720629692078e-01 1.702315062284469604e-01 4.853976517915725708e-02 2.544459998607635498e-01 -3.225358426570892334e-01 -2.323467135429382324e-01 2.017435058951377869e-02 3.013665378093719482e-01 -9.139940142631530762e-02 -4.535512253642082214e-02 9.412162005901336670e-02 3.191399574279785156e-02 1.654492020606994629e-01 -2.606917619705200195e-01 -2.696868181228637695e-01 -2.105076983571052551e-02 1.300955861806869507e-01 7.077097147703170776e-02 -2.320183813571929932e-01 1.099766343832015991e-01 2.024502754211425781e-01 1.048508957028388977e-01 3.233481347560882568e-01 -3.893382847309112549e-02 1.459352672100067139e-01 -2.079237401485443115e-01 -1.205447316169738770e-01
-9.507885575294494629e-02 -1.660170257091522217e-01 4.703682363033294678e-01 -3.371820971369743347e-02 -3.659715875983238220e-02 -1.497689932584762573e-01 1.452801525592803955e-01 3.574338182806968689e-02 1.341711133718490601e-01 8.912916481494903564e-02 2.693412601947784424e-01 -5.355513188987970352e-03 1.731730252504348755e-01 7.372891157865524292e-02 1.019599214196205139e-01 1.249544024467468262e-01 1.548346728086471558e-01 3.128215372562408447e-01 -3.200669288635253906e-01 -1.643263399600982666e-01 3.567577004432678223e-01 5.915323272347450256e-02 -1.621721386909484863e-01 7.520577311515808105e-02 2.603009901940822601e-02 1.271359920501708984e-01 -7.944416254758834839e-03 -5.163760110735893250e-02 -2.281717658042907715e-01 9.299395978450775146e-02 -1.563270539045333862e-01 1.272035390138626099e-01
-2.018281221389770508e-01 2.204551398754119873e-01 -2.245020568370819092e-01 1.326018422842025757e-01 1.991790533065795898e-01 1.066530272364616394e-01 -6.916065514087677002e-02 2.070830017328262329e-01 3.672901913523674011e-02 7.775247842073440552e-02 2.598727345466613770e-01 -2.366206049919128418e-01 6.085814535617828369e-02 -1.670814305543899536e-01 2.397826761007308960e-01 -2.159903049468994141e-01 1.231747046113014221e-01 2.317478954792022705e-01 -3.604643940925598145e-01 -2.368861734867095947e-01 2.056521624326705933e-01 -7.666015625000000000e-02 -2.020511925220489502e-01 1.631625741720199585e-02 8.131027966737747192e-02 -1.037523522973060608e-02 -2.706578001379966736e-02 1.858340501785278320e-01 -1.335260868072509766e-01 2.251194268465042114e-01 -7.155996561050415039e-02 1.322033256292343140e-01
-2.023540139198303223e-01 2.520534694194793701e-01 2.814143002033233643e-01 1.999775469303131104e-01 2.521886862814426422e-02 -5.635901540517807007e-02 1.238553822040557861e-01 -1.846502870321273804e-01 -1.646220497786998749e-02 3.267273539677262306e-03 -9.374888241291046143e-02 -1.286914292722940445e-02 1.717559844255447388e-01 -1.344699859619140625e-01 1.057061254978179932e-01 -1.249993368983268738e-01 8.528137207031250000e-02 1.223996803164482117e-01 -2.363959103822708130e-01 -4.036730527877807617e-01 2.287462055683135986e-01 -6.023442000150680542e-02 -2.607535719871520996e-01 1.667525991797447205e-02 5.821699276566505432e-03 -2.768057286739349365e-01 1.792578995227813721e-01 7.831931114196777344e-02 8.418180793523788452e-02 3.708986043930053711e-01 -5.115173012018203735e-02 1.093937009572982788e-01
-1.998706310987472534e-01 1.374859213829040527e-01 -2.593445181846618652e-01 1.185205504298210144e-01 3.362293541431427002e-01 1.547990292310714722e-01 -3.763215988874435425e-02 1.324193179607391357e-01 4.024585187435150146e-01 -4.367523640394210815e-02 -9.100688993930816650e-02 -1.449470072984695435e-01 2.362693548202514648e-01 1.960933804512023926e-01 1.788420677185058594e-01 -4.002714902162551880e-02 9.419166296720504761e-02 -3.244839981198310852e-02 -1.540408283472061157e-01 -2.378802448511123657e-01 1.707130819559097290e-01 -9.678786247968673706e-02 -5.300646647810935974e-02 -1.758593767881393433e-01 5.446634814143180847e-02 1.475384533405303955e-01 -2.331539615988731384e-02 1.063665449619293213e-01 -8.308511972427368164e-02 4.089334607124328613e-01 -4.649302735924720764e-02 -8.644761145114898682e-02
-1.819793432950973511e-01 2.920213043689727783e-01 -1.155008822679519653e-01 1.492426544427871704e-01 2.535633444786071777e-01 2.320079803466796875e-01 5.391735117882490158e-03 9.935143589973449707e-02 4.566397070884704590e-01 8.052919059991836548e-02 -2.868518829345703125e-01 -2.394466698169708252e-01 3.551771165803074837e-03 3.929515182971954346e-02 -1.002914309501647949e-01 -2.396945506334304810e-01 -9.867464005947113037e-02 -2.082498185336589813e-02 -1.862943768501281738e-01 -4.899602383375167847e-02 1.919171512126922607e-01 9.828174859285354614e-02 2.060457691550254822e-02 3.811817616224288940e-02 2.842078357934951782e-02 -6.765943765640258789e-02 8.514078706502914429e-02 -2.337258495390415192e-02 -1.842709481716156006e-01 3.306596875190734863e-01 -1.551438122987747192e-01 1.345049887895584106e-01
-3.016286343336105347e-02 1.888646334409713745e-01 9.059781581163406372e-02 9.898083517327904701e-04 -1.939409412443637848e-04 -6.086574494838714600e-02 2.851594984531402588e-01 2.787905931472778320e-02 5.337724834680557251e-02 -2.025764137506484985e-01 5.678356066346168518e-02 -1.322746127843856812e-01 2.427853941917419434e-01 -4.253106713294982910e-01 -8.159760385751724243e-02 -7.525404542684555054e-02 1.205127462744712830e-01 -1.005973108112812042e-02 -5.751410126686096191e-02 -5.700028315186500549e-02 2.108119577169418335e-01 4.020880162715911865e-01 -4.107120633125305176e-02 1.914609968662261963e-01 1.252035144716501236e-02 1.813502795994281769e-02 4.369244873523712158e-01 -7.969557493925094604e-02 -1.504620816558599472e-02 2.878358960151672363e-01 -5.987136065959930420e-02 5.107375234365463257e-02
3.516963496804237366e-02 1.195652335882186890e-01 4.446124657988548279e-02 -4.860078170895576477e-02 1.380780637264251709e-01 3.211945295333862305e-01 -7.065021991729736328e-02 6.451766937971115112e-02 2.036027759313583374e-01 1.150142587721347809e-02 8.193940669298171997e-02 -6.187402829527854919e-02 1.251562684774398804e-01 -1.377094238996505737e-01 -1.514315791428089142e-02 -2.179144620895385742e-01 2.683742903172969818e-02 7.144155353307723999e-02 -5.879595875740051270e-01 -2.412490546703338623e-01 1.012471914291381836e-01 6.248710304498672485e-02 -1.290523558855056763e-01 -9.740868955850601196e-02 -4.793012887239456177e-02 1.826300173997879028e-01 1.134499832987785339e-01 1.108270436525344849e-01 -2.405214011669158936e-01 1.963439285755157471e-01 -3.194050490856170654e-01 -7.088200002908706665e-02
-1.088669747114181519e-01 -3.187837079167366028e-02 1.885930448770523071e-01 2.134209424257278442e-01 1.956252753734588623e-01 -9.709186851978302002e-02 1.063913181424140930e-01 3.297262638807296753e-02 -6.161395087838172913e-02 2.178354561328887939e-01 -2.896053530275821686e-02 -2.517987601459026337e-02 1.607071757316589355e-01 -1.605190634727478027e-01 2.313909232616424561e-01 2.741511166095733643e-01 3.180614411830902100e-01 1.956575065851211548e-01 -2.956974506378173828e-01 2.620851248502731323e-02 2.400432676076889038e-01 2.164070606231689453e-01 6.409004330635070801e-02 -8.954685181379318237e-02 -8.866696059703826904e-02 -4.161333143711090088e-01 1.878833919763565063e-01 7.547840476036071777e-02 4.082365706562995911e-02 1.970173269510269165e-01 2.298013865947723389e-02 7.559251785278320312e-02
-2.130916416645050049e-01 1.153251603245735168e-01 5.744061991572380066e-02 2.250181883573532104e-01 6.317982077598571777e-02 -3.717753887176513672e-01 -1.129842177033424377e-01 -7.626219093799591064e-02 2.676821351051330566e-01 2.665605545043945312e-01 3.562859818339347839e-02 1.255887895822525024e-01 2.146824896335601807e-01 -1.918055862188339233e-02 3.482783213257789612e-02 7.802274078130722046e-02 2.297153770923614502e-01 2.639831304550170898e-01 -2.143634110689163208e-01 -1.796431392431259155e-01 3.760383427143096924e-01 2.053649127483367920e-01 1.171726360917091370e-01 -4.513901658356189728e-03 -1.657414436340332031e-01 -1.492879120633006096e-03 1.221763789653778076e-01 -5.083721503615379333e-02 9.420041739940643311e-02 1.605713665485382080e-01 1.857213973999023438e-01 -3.033282980322837830e-02
-4.699730500578880310e-02 -2.130440026521682739e-01 1.604986935853958130e-01 -1.625547111034393311e-01 2.360054999589920044e-01 -1.023996844887733459e-01 -9.439654648303985596e-03 -3.378022834658622742e-02 -1.040171906352043152e-01 1.424032747745513916e-01 -3.533295691013336182e-01 2.201632410287857056e-02 2.294273301959037781e-02 -8.461938053369522095e-02 3.379226848483085632e-02 -1.248031854629516602e-01 6.155415996909141541e-02 2.608879506587982178e-01 -1.843057870864868164e-01 -2.065970450639724731e-01 -1.472088787704706192e-02 9.486212581396102905e-02 -4.251520037651062012e-01 -1.674623340368270874e-01 1.939251422882080078e-01 2.125099599361419678e-01 -2.179116196930408478e-02 2.467652112245559692e-01 -2.066090703010559082e-01 2.265994697809219360e-01 -3.835926204919815063e-02 2.140529602766036987e-01
-1.080652475357055664e-01 -1.127348393201828003e-01 1.472701430320739746e-01 1.797237545251846313e-01 8.208493888378143311e-02 6.603655219078063965e-02 -5.896739289164543152e-02 1.364449411630630493e-01 2.116976380348205566e-01 -2.657871246337890625e-01 -1.491256654262542725e-01 -6.424263119697570801e-03 6.737308204174041748e-02 -2.078723907470703125e-01 1.525616943836212158e-01 -1.145115047693252563e-01 1.982461959123611450e-01 3.885287344455718994e-01 5.976439639925956726e-02 1.860256120562553406e-02 2.843568921089172363e-01 2.761225402355194092e-01 -4.276643395423889160e-01 -1.741168200969696045e-01 1.338968984782695770e-02 1.611342281103134155e-01 2.322763353586196899e-01 8.526945114135742188e-02 4.420388862490653992e-02 7.952752709388732910e-02 -2.726241387426853180e-02 7.533598691225051880e-02
-2.231807559728622437e-01 5.876339226961135864e-02 6.853087991476058960e-02 3.256725072860717773e-01 1.279062777757644653e-01 -2.130238264799118042e-01 1.481572836637496948e-01 -2.570697963237762451e-01 5.595455318689346313e-02 1.020584702491760254e-01 2.579255960881710052e-02 -1.511138230562210083e-01 2.068237960338592529e-01 -1.954072900116443634e-02 -1.061152815818786621e-01 -5.669506266713142395e-02 1.013687327504158020e-01 1.870528608560562134e-01 -1.113453600555658340e-02 -4.322292506694793701e-01 2.856535017490386963e-01 -1.550833582878112793e-01 -1.541017144918441772e-01 -1.656011939048767090e-01 -5.640937387943267822e-02 -2.337527871131896973e-01 2.956621348857879639e-01 3.894858062267303467e-02 -5.514310207217931747e-03 1.241351589560508728e-01 -1.921295821666717529e-01 5.817191302776336670e-02
-7.817135006189346313e-02 7.915632426738739014e-02 7.394587993621826172e-02 -1.640998870134353638e-01 -1.918957978487014771e-01 5.418701097369194031e-02 1.900553852319717407e-01 2.108556330204010010e-01 -2.243471890687942505e-02 2.719248831272125244e-01 2.847846597433090210e-02 4.718257859349250793e-02 -7.409414649009704590e-02 6.748686730861663818e-02 3.540498316287994385e-01 1.670227646827697754e-01 -8.745125681161880493e-02 1.853384524583816528e-01 -5.019871592521667480e-01 8.949952572584152222e-02 3.030237257480621338e-01 6.060040555894374847e-03 -2.097484767436981201e-01 -1.620126366615295410e-01 -1.553535461425781250e-01 1.268778294324874878e-01 1.465402543544769287e-01 -5.424455739557743073e-03 -1.081340163946151733e-01 2.272323220968246460e-01 6.807576864957809448e-02 1.759313233196735382e-02
2.722472883760929108e-02 -1.302041113376617432e-02 9.123745560646057129e-02 1.629651933908462524e-01 2.220541685819625854e-01 -3.109117783606052399e-02 6.848541647195816040e-02 7.901870459318161011e-02 9.514520876109600067e-03 1.975123882293701172e-01 -2.309251427650451660e-01 -1.819796711206436157e-01 1.579029709100723267e-01 -2.717406153678894043e-01 5.555424094200134277e-02 3.220195472240447998e-01 2.290019690990447998e-01 2.850064635276794434e-01 -2.420194596052169800e-01 8.628613315522670746e-03 1.456816792488098145e-01 4.487127810716629028e-02 6.580942124128341675e-02 -2.847429923713207245e-02 -2.468688338994979858e-01 -3.207357227802276611e-01 1.687737256288528442e-01 1.982655525207519531e-01 -1.754420995712280273e-01 2.600790560245513916e-01 -1.080507412552833557e-01 -9.743015468120574951e-02
-7.398953288793563843e-02 1.404970735311508179e-01 6.795442849397659302e-02 1.800458692014217377e-02 2.477406561374664307e-01 1.836281269788742065e-01 3.147416561841964722e-02 8.385725319385528564e-02 2.907383143901824951e-01 8.483877778053283691e-02 1.000476256012916565e-01 3.523999452590942383e-02 2.488112635910511017e-02 -6.573463231325149536e-02 1.030224487185478210e-01 -6.721086055040359497e-02 -1.245069354772567749e-01 3.257683664560317993e-02 -5.847055315971374512e-01 -1.129079163074493408e-01 1.202458515763282776e-01 1.903594471514225006e-02 -1.821519583463668823e-01 -2.903735265135765076e-02 -4.900773614645004272e-02 1.536571383476257324e-01 6.413181871175765991e-02 4.477530717849731445e-02 -2.313407063484191895e-01 1.511156409978866577e-01 -4.444423019886016846e-01 -1.327730417251586914e-01
-3.337866067886352539e-01 2.330581545829772949e-01 3.500826284289360046e-02 5.217727739363908768e-03 1.433743089437484741e-01 2.670016586780548096e-01 3.181796669960021973e-01 -1.740334033966064453e-01 1.520635783672332764e-01 -3.140232712030410767e-02 -2.654208838939666748e-01 -1.572338491678237915e-01 1.352427750825881958e-01 4.030795767903327942e-02 -2.112675905227661133e-01 1.172520145773887634e-01 1.170870587229728699e-01 1.412080973386764526e-01 -1.585956215858459473e-01 -1.173401400446891785e-01 2.818477153778076172e-01 1.605675667524337769e-01 -1.066130697727203369e-01 5.237297713756561279e-02 -2.575748264789581299e-01 3.767684102058410645e-02 -7.048286963254213333e-03 -1.133331507444381714e-01 -7.973536103963851929e-02 2.643462717533111572e-01 1.921821832656860352e-01 1.622929573059082031e-01
-1.895083338022232056e-01 -8.718676120042800903e-02 1.236992143094539642e-02 -8.355411887168884277e-02 -6.916110217571258545e-02 -1.794092953205108643e-01 1.743055284023284912e-01 -2.845293097198009491e-02 1.721147149801254272e-01 -2.729611098766326904e-01 -9.228350967168807983e-02 -1.227846071124076843e-01 5.054633617401123047e-01 -8.586518466472625732e-02 -6.803381443023681641e-02 1.109046414494514465e-01 -3.484862623736262321e-03 -2.185754477977752686e-02 -2.956336438655853271e-01 -2.240749895572662354e-01 1.516768187284469604e-01 5.729046091437339783e-02 -9.142817580141127110e-04 6.605560332536697388e-02 1.900797337293624878e-02 2.824181318283081055e-01 1.702124476432800293e-01 3.090904653072357178e-01 1.469443142414093018e-01 1.861986368894577026e-01 -2.052851915359497070e-01 4.340292513370513916e-02
-1.149577721953392029e-01 1.041482985019683838e-01 4.519959539175033569e-02 2.168048024177551270e-01 9.322236478328704834e-02 -9.029641002416610718e-02 -5.465888418257236481e-03 2.244568616151809692e-01 2.658561170101165771e-01 -9.514986723661422729e-02 -2.704994678497314453e-01 -7.397834211587905884e-02 -9.010537527501583099e-03 -3.028849959373474121e-01 -3.220615163445472717e-02 3.012117370963096619e-02 3.286245167255401611e-01 -1.048445999622344971e-01 -3.708578050136566162e-01 -2.869852781295776367e-01 1.587558835744857788e-01 1.957050710916519165e-01 -6.577870994806289673e-02 -5.003912746906280518e-02 -2.047818005084991455e-01 -6.083851680159568787e-02 -1.697333008050918579e-01 2.683005034923553467e-01 -6.201926618814468384e-02 7.213295996189117432e-02 -9.869298338890075684e-02 1.818148344755172729e-01
-1.739892363548278809e-01 -1.048052608966827393e-01 -2.989678271114826202e-02 -4.900532588362693787e-02 2.449500560760498047e-01 2.851285934448242188e-01 1.380692142993211746e-02 1.311415880918502808e-01 1.405807137489318848e-01 6.560501456260681152e-02 -1.546054035425186157e-01 1.253713667392730713e-01 4.596639275550842285e-01 1.238831058144569397e-01 -1.031354591250419617e-01 1.198148280382156372e-01 -4.242989420890808105e-02 1.180539056658744812e-01 -3.629102706909179688e-01 -3.147901892662048340e-01 -8.900385349988937378e-02 -1.192178390920162201e-02 3.709711134433746338e-02 4.214660450816154480e-02 -1.787275671958923340e-01 1.684273965656757355e-02 -8.115241676568984985e-02 2.781336307525634766e-01 -1.773536950349807739e-01 2.415775507688522339e-01 -1.271830648183822632e-01 3.913569822907447815e-02
-1.527163088321685791e-01 -1.660169214010238647e-01 -1.679212450981140137e-01 2.223061323165893555e-01 2.836529165506362915e-02 -1.544926762580871582e-01 7.743372023105621338e-02 -1.264427006244659424e-01 -3.268006443977355957e-01 1.741498708724975586e-01 -6.046180054545402527e-02 -8.529143035411834717e-02 1.399534791707992554e-01 1.580562740564346313e-01 -1.899564266204833984e-01 6.667844485491514206e-03 2.359037697315216064e-01 1.408533602952957153e-01 -3.323918879032135010e-01 -2.908332347869873047e-01 2.993196547031402588e-01 1.144906654953956604e-01 -3.227076828479766846e-01 -1.306859403848648071e-01 -1.180973649024963379e-01 1.251859813928604126e-01 -5.102019384503364563e-02 2.247301936149597168e-01 -1.117550432682037354e-01 6.768185645341873169e-02 -2.334611862897872925e-02 3.563968092203140259e-02
-8.276448398828506470e-02 -1.883820891380310059e-01 -3.217304125428199768e-02 1.007347553968429565e-01 5.667036748491227627e-04 8.006694167852401733e-02 1.782490909099578857e-01 -4.241853952407836914e-02 1.751465052366256714e-01 2.983969449996948242e-01 -1.223417446017265320e-01 8.810107409954071045e-02 5.987727642059326172e-02 -1.011760160326957703e-01 2.242686003446578979e-01 1.123353168368339539e-01 -2.011768519878387451e-01 1.117082610726356506e-01 -3.640813827514648438e-01 -1.802334189414978027e-01 2.967122197151184082e-01 1.596757471561431885e-01 2.473230846226215363e-02 -1.965827047824859619e-01 -4.202780723571777344e-01 1.118727475404739380e-01 1.432007700204849243e-01 -8.211627602577209473e-02 -1.513209044933319092e-01 1.147596612572669983e-01 -1.434223074465990067e-02 -2.527039945125579834e-01
7.272198796272277832e-02 1.934082508087158203e-01 -2.739298939704895020e-01 2.677766084671020508e-01 2.764539420604705811e-01 5.089717917144298553e-03 1.710457541048526764e-02 1.098717749118804932e-02 2.630994319915771484e-01 3.963934257626533508e-02 -2.027396112680435181e-01 -2.082985192537307739e-01 1.400627940893173218e-01 -1.442330181598663330e-01 1.236195042729377747e-01 8.393544703722000122e-03 3.237866610288619995e-02 8.842739276587963104e-03 -2.970332801342010498e-01 5.105168372392654419e-02 2.488058954477310181e-01 2.967695891857147217e-02 -7.987467944622039795e-02 -1.923789530992507935e-01 1.531586050987243652e-01 1.004515588283538818e-01 1.050106510519981384e-01 -1.470886617898941040e-01 -2.062887251377105713e-01 3.359327316284179688e-01 -3.205045163631439209e-01 1.279838848859071732e-02
-1.309967488050460815e-01 -1.737881302833557129e-01 -1.153462454676628113e-01 6.715176999568939209e-02 3.239222466945648193e-01 -1.983665078878402710e-01 2.148457169532775879e-01 9.108927100896835327e-02 2.526054717600345612e-02 -5.473011732101440430e-02 1.817078702151775360e-02 9.010002762079238892e-02 2.398656755685806274e-01 -1.990407407283782959e-01 6.412699818611145020e-02 -6.753206998109817505e-02 9.520302712917327881e-02 1.720084808766841888e-03 -3.503610491752624512e-01 3.366405516862869263e-02 3.588528633117675781e-01 -1.560989469289779663e-01 -3.366605937480926514e-01 9.025872498750686646e-02 -9.778517484664916992e-02 -1.937890797853469849e-01 -1.530547589063644409e-01 1.596654057502746582e-01 7.362852245569229126e-02 1.415959000587463379e-02 -3.055043518543243408e-01 1.249548718333244324e-01
1.148461457341909409e-02 -1.661051996052265167e-02 6.995894759893417358e-02 3.300346136093139648e-01 3.245021700859069824e-01 -1.091760024428367615e-01 -6.749878078699111938e-02 1.716772839426994324e-02 -7.923213765025138855e-03 9.051796048879623413e-02 -1.853857189416885376e-01 -8.876152336597442627e-02 -1.223450060933828354e-02 -2.335887849330902100e-01 -1.177548393607139587e-01 2.471052706241607666e-01 8.385600149631500244e-02 -4.988492932170629501e-03 -6.838373839855194092e-02 -3.122701048851013184e-01 2.923967838287353516e-01 4.049919545650482178e-02 -3.244490027427673340e-01 -2.767404317855834961e-01 7.673543691635131836e-02 3.614846765995025635e-01 1.279995124787092209e-02 7.978926599025726318e-02 -1.074487641453742981e-01 1.733286082744598389e-01 -1.435481607913970947e-01 -6.473770830780267715e-03
1.486389636993408203e-01 1.504434347152709961e-01 -1.838616211898624897e-03 1.279941853135824203e-02 5.664076283574104309e-02 1.267698109149932861e-01 2.456319183111190796e-01 -1.134046837687492371e-01 5.087843164801597595e-02 -1.873596906661987305e-01 2.804338373243808746e-02 7.422753423452377319e-02 9.484192728996276855e-02 -7.533256709575653076e-02 1.274621635675430298e-01 8.102860301733016968e-02 2.067328840494155884e-01 1.584260612726211548e-01 -4.831895828247070312e-01 1.607751473784446716e-03 3.862276375293731689e-01 -3.616869822144508362e-02 -1.906293332576751709e-01 -3.226942420005798340e-01 -2.733799517154693604e-01 -2.017755657434463501e-01 -6.170107051730155945e-02 1.779569685459136963e-01 -1.435254048556089401e-02 1.513319741934537888e-02 -1.865104734897613525e-01 -5.244867503643035889e-02
-4.263799265027046204e-02 -1.096419095993041992e-01 -1.340226978063583374e-01 1.385221481323242188e-01 -1.124641001224517822e-01 -1.342119425535202026e-01 3.164663910865783691e-01 2.753530861809849739e-03 -1.240832507610321045e-01 7.353460788726806641e-02 -1.243719086050987244e-01 1.097410619258880615e-01 3.250712901353836060e-02 2.110590189695358276e-01 -6.396429985761642456e-02 1.187362521886825562e-01 2.221505045890808105e-01 8.442965894937515259e-02 -3.951357901096343994e-01 -4.411466419696807861e-01 2.542624771595001221e-01 -5.277324095368385315e-02 -3.248561322689056396e-01 7.894115895032882690e-02 -1.829496920108795166e-01 5.016248300671577454e-02 8.479727059602737427e-02 1.812143772840499878e-01 -1.829461455345153809e-01 6.938535720109939575e-02 6.290684640407562256e-02 -3.749958053231239319e-02
-1.996496170759201050e-01 1.396394968032836914e-01 8.915518224239349365e-02 -6.803383678197860718e-02 -2.884994447231292725e-01 -4.826187714934349060e-02 2.315249145030975342e-01 2.786851525306701660e-01 1.669843867421150208e-02 1.650091111660003662e-01 -9.890647977590560913e-02 -7.521320134401321411e-02 1.469351351261138916e-01 -6.810936331748962402e-02 -1.137856487184762955e-02 -3.350687026977539062e-02 -1.774555146694183350e-01 3.514795601367950439e-01 -2.465207725763320923e-01 -1.677310019731521606e-01 2.757015228271484375e-01 1.388153135776519775e-01 -5.221971869468688965e-02 4.376312717795372009e-03 -1.015841290354728699e-01 3.932554721832275391e-01 -3.416775912046432495e-02 -1.931216269731521606e-01 -1.667496412992477417e-01 1.671569198369979858e-01 -1.558866351842880249e-01 -1.239531859755516052e-01
8.921829983592033386e-03 -2.076171934604644775e-01 -1.265709567815065384e-02 1.620819419622421265e-01 1.222617328166961670e-01 -7.662441930733621120e-04 1.494459360837936401e-01 -3.061385750770568848e-01 1.251766979694366455e-01 1.038736477494239807e-01 2.784997224807739258e-02 2.010074257850646973e-01 -1.845696382224559784e-02 -1.489942073822021484e-01 2.960806787014007568e-01 -8.568125218152999878e-02 -2.564349174499511719e-01 5.596948042511940002e-02 -2.308639585971832275e-01 4.050336405634880066e-02 2.223055809736251831e-01 2.357657104730606079e-01 -2.362790107727050781e-01 -1.389590185135602951e-02 -3.587018325924873352e-02 -1.087814271450042725e-01 3.380194008350372314e-01 3.473508358001708984e-02 -1.398603022098541260e-01 4.110548198223114014e-01 8.417350798845291138e-02 7.173454761505126953e-02
-1.101308166980743408e-01 1.247133612632751465e-01 -2.362596243619918823e-02 -5.608831346035003662e-02 3.183165192604064941e-01 -1.068731844425201416e-01 2.919142246246337891e-01 -1.497864872217178345e-01 4.701678454875946045e-02 -3.080951748415827751e-03 -2.590197026729583740e-01 -2.983904182910919189e-01 2.685891687870025635e-01 -7.279187440872192383e-02 -2.323212800547480583e-03 7.604617625474929810e-02 1.861808449029922485e-02 2.934221923351287842e-01 -2.574593424797058105e-01 -2.634845301508903503e-02 3.496311604976654053e-02 -1.584663428366184235e-02 -1.075402870774269104e-01 -7.206899672746658325e-02 -4.270670711994171143e-01 -2.730988264083862305e-01 1.560597568750381470e-01 2.703369222581386566e-02 -1.241210177540779114e-01 8.749474585056304932e-02 1.283235400915145874e-01 1.157710924744606018e-01
1.743359863758087158e-02 -3.595077991485595703e-02 -3.668071934953331947e-03 3.298105001449584961e-01 2.023523747920989990e-01 -1.233779080212116241e-02 1.592743694782257080e-01 1.748241037130355835e-01 -1.781272739171981812e-01 6.734889931976795197e-03 -6.146571785211563110e-02 -1.907438039779663086e-02 2.538124024868011475e-01 1.482899934053421021e-01 -1.814006865024566650e-01 -2.732818759977817535e-02 3.012614324688911438e-03 4.046774804592132568e-01 -3.870946541428565979e-02 -2.279074788093566895e-01 3.140938878059387207e-01 9.899771958589553833e-02 -3.615181148052215576e-01 -1.816480308771133423e-01 -1.544915735721588135e-01 2.219397574663162231e-01 -2.399506606161594391e-02 9.705138206481933594e-02 -1.113931834697723389e-01 5.446100234985351562e-02 1.614004075527191162e-01 1.506659835577011108e-01
9.217797219753265381e-02 1.801778748631477356e-02 -2.411575466394424438e-01 9.822790324687957764e-02 1.617557853460311890e-01 -3.888458758592605591e-02 1.934835612773895264e-01 1.396252214908599854e-01 -7.084344513714313507e-03 1.021871343255043030e-01 -1.153599843382835388e-01 -1.065997183322906494e-01 -6.904768943786621094e-02 -4.496931284666061401e-02 4.039752762764692307e-03 -1.399725879309698939e-04 -1.689262837171554565e-01 2.405508048832416534e-02 -3.290365636348724365e-01 -2.658263742923736572e-01 3.442545831203460693e-01 3.194251656532287598e-01 -3.955297917127609253e-02 9.452909976243972778e-02 -1.156615838408470154e-01 2.613120973110198975e-01 2.067548036575317383e-01 1.172039285302162170e-01 -8.885523676872253418e-02 2.587027251720428467e-01 -4.192782938480377197e-02 -3.781286776065826416e-01
-2.914789132773876190e-02 -4.256660863757133484e-02 1.524650305509567261e-01 -1.057208776473999023e-01 6.260253489017486572e-02 -2.145644277334213257e-01 2.442075684666633606e-02 -4.047851264476776123e-02 6.197034567594528198e-02 -1.557208150625228882e-01 -8.208441734313964844e-02 -6.989081948995590210e-02 1.862746626138687134e-01 -2.881056070327758789e-01 -1.312357932329177856e-01 5.463343486189842224e-02 2.052879333496093750e-01 -8.706891536712646484e-02 -9.807305783033370972e-02 6.492601241916418076e-03 4.189190268516540527e-01 1.567231118679046631e-02 -2.921265363693237305e-01 -5.106387287378311157e-02 -2.070300728082656860e-01 -1.811019517481327057e-02 2.701446115970611572e-01 -2.097262591123580933e-01 -6.179489428177475929e-04 3.741284310817718506e-01 -2.420478016138076782e-01 -2.265398949384689331e-01
-2.373000383377075195e-01 -1.346651762723922729e-01 -8.254124224185943604e-02 2.176539972424507141e-02 2.016000598669052124e-01 -4.200245440006256104e-02 1.841489076614379883e-01 -3.392980694770812988e-01 1.430535614490509033e-01 5.886471644043922424e-02 -1.412625163793563843e-01 -7.869793474674224854e-02 -3.603376913815736771e-03 -2.056761085987091064e-01 1.216302067041397095e-01 2.239229902625083923e-02 -1.475144624710083008e-01 2.380944043397903442e-01 -1.257080584764480591e-01 -3.095214813947677612e-02 4.480881989002227783e-01 3.198390901088714600e-01 8.505850285291671753e-02 -1.577430367469787598e-01 4.893641546368598938e-02 2.379609644412994385e-01 1.620749682188034058e-01 9.291787631809711456e-03 -8.796542137861251831e-02 -3.061059303581714630e-02 -3.063148558139801025e-01 -2.917492389678955078e-02
1.251003444194793701e-01 -8.744854480028152466e-02 7.643851637840270996e-02 3.552065193653106689e-01 6.419342011213302612e-03 -8.632058650255203247e-02 3.409609496593475342e-01 -1.733170747756958008e-01 4.542140290141105652e-02 9.486480057239532471e-02 3.390191122889518738e-02 -1.067621819674968719e-02 4.011951014399528503e-02 -2.828566730022430420e-01 2.673134803771972656e-01 -1.720709800720214844e-01 -3.012249618768692017e-02 2.013981789350509644e-01 -3.029744625091552734e-01 1.655187308788299561e-01 2.063473165035247803e-01 -1.866895556449890137e-01 -3.129469156265258789e-01 -1.276280283927917480e-01 -9.117750078439712524e-02 -6.446196138858795166e-02 1.270851790904998779e-01 1.240116134285926819e-01 2.490638941526412964e-02 2.047948092222213745e-01 -1.013866141438484192e-01 2.161945253610610962e-01
-2.433317340910434723e-02 6.085490062832832336e-02 6.876498460769653320e-02 -8.950294554233551025e-02 3.309475779533386230e-01 1.935292035341262817e-02 1.701957434415817261e-01 -1.834457069635391235e-01 2.246030420064926147e-01 -9.321639686822891235e-02 -2.386260479688644409e-01 -7.430401444435119629e-02 -3.989219665527343750e-02 -3.796464800834655762e-01 1.338621973991394043e-01 2.677075564861297607e-01 -1.194478571414947510e-01 1.083861887454986572e-01 -9.839622676372528076e-02 -1.155600696802139282e-01 7.337063550949096680e-02 9.913760423660278320e-02 -2.658628225326538086e-01 -3.026717305183410645e-01 -1.287454664707183838e-01 8.228482678532600403e-03 -2.244502678513526917e-02 1.534479670226573944e-02 1.517598032951354980e-01 4.246914088726043701e-01 -7.334296405315399170e-02 2.873141691088676453e-02
-1.595878005027770996e-01 3.173602223396301270e-01 -3.503814712166786194e-02 -3.507183864712715149e-02 7.187390327453613281e-02 -6.200713291764259338e-02 1.384162455797195435e-01 -3.352105319499969482e-01 -3.923643007874488831e-02 1.358290165662765503e-01 -4.649673029780387878e-02 1.817690134048461914e-01 1.863151043653488159e-01 8.352022618055343628e-03 -1.180175766348838806e-01 1.268533468246459961e-01 2.471948713064193726e-01 2.033188045024871826e-01 -1.971543431282043457e-01 -2.301900237798690796e-01 3.467366695404052734e-01 5.303077399730682373e-02 -1.097685247659683228e-01 -8.501477539539337158e-02 -6.075323745608329773e-02 -2.136526554822921753e-01 -1.115443035960197449e-01 9.563229978084564209e-02 -1.509774327278137207e-01 3.214413821697235107e-01 -2.071589082479476929e-01 1.850692927837371826e-01
-3.333547115325927734e-01 9.101273119449615479e-02 -2.954273251816630363e-03 2.713246345520019531e-01 1.527880877256393433e-01 -3.024158179759979248e-01 -1.986545510590076447e-02 -1.410922110080718994e-01 -6.293871998786926270e-02 2.070222347974777222e-01 -6.904211640357971191e-02 -7.662399858236312866e-02 9.836387634277343750e-02 1.451211515814065933e-02 1.352791637182235718e-01 1.765877604484558105e-01 -5.267955362796783447e-02 3.126368224620819092e-01 -3.179269433021545410e-01 -2.672004401683807373e-01 3.007846176624298096e-01 1.023438870906829834e-01 7.920901477336883545e-02 -1.312173455953598022e-01 -1.743478477001190186e-01 -4.163535311818122864e-02 1.794867217540740967e-01 8.277138322591781616e-02 -2.004415392875671387e-01 -1.626048088073730469e-01 4.526881501078605652e-02 1.332103312015533447e-01
-3.906617406755685806e-03 -1.097784414887428284e-01 -8.591135591268539429e-02 1.167663931846618652e-01 -1.272714585065841675e-01 3.930812701582908630e-02 -6.437891721725463867e-02 1.129856109619140625e-01 1.668912731111049652e-02 3.746194019913673401e-02 1.469076573848724365e-01 -1.376014798879623413e-01 7.925683259963989258e-02 2.023578435182571411e-02 -2.931463532149791718e-02 1.290227472782135010e-01 2.280214428901672363e-02 4.275205135345458984e-01 -1.971716880798339844e-01 -2.538097798824310303e-01 3.553976491093635559e-02 2.427288740873336792e-01 -7.595170289278030396e-03 -3.420628011226654053e-01 -2.275381237268447876e-01 -2.026099115610122681e-01 3.724559843540191650e-01 2.353532016277313232e-01 -1.095466911792755127e-01 2.382760047912597656e-01 -2.074661292135715485e-02 2.142176777124404907e-01
-3.353315591812133789e-02 -1.254882663488388062e-02 2.738493382930755615e-01 -7.376938313245773315e-02 3.748190999031066895e-01 2.695320546627044678e-01 8.979768306016921997e-02 2.867544591426849365e-01 1.758303195238113403e-01 -3.513446077704429626e-02 -8.695276081562042236e-02 -1.333457231521606445e-01 3.146454691886901855e-02 -4.893498867750167847e-02 -2.347468137741088867e-01 -8.433632552623748779e-02 -5.852736905217170715e-02 -3.689118102192878723e-02 -4.339604675769805908e-01 -2.423108667135238647e-01 2.726172208786010742e-01 -1.788109727203845978e-02 -7.495956867933273315e-02 1.218024715781211853e-01 -2.036389708518981934e-01 -1.067924648523330688e-01 -8.224606513977050781e-02 1.492005884647369385e-01 -6.293407082557678223e-02 1.590493619441986084e-01 -1.835302263498306274e-01 -1.197366742417216301e-03
-1.657855510711669922e-01 1.621370166540145874e-01 2.163185477256774902e-01 1.062820032238960266e-01 1.401978880167007446e-01 6.771388649940490723e-02 1.010515913367271423e-01 -1.508692502975463867e-01 9.934787638485431671e-03 -5.099351704120635986e-02 -5.005872249603271484e-02 -5.817107111215591431e-02 3.611394166946411133e-01 -1.873706430196762085e-01 -4.591301456093788147e-02 -2.069425433874130249e-01 9.173242747783660889e-02 1.286085695028305054e-01 -1.914952099323272705e-01 -3.363479375839233398e-01 2.408156841993331909e-01 -9.523457288742065430e-02 -2.027930915355682373e-01 3.288632258772850037e-02 1.324366778135299683e-01 -1.740944087505340576e-01 2.691984474658966064e-01 2.088239043951034546e-01 1.779850721359252930e-01 3.526050746440887451e-01 6.652664393186569214e-02 5.907676741480827332e-02
-1.332936622202396393e-02 1.972314119338989258e-01 -1.842346489429473877e-01 1.345654726028442383e-01 1.344713568687438965e-01 -4.865377396345138550e-02 -1.031103953719139099e-01 8.556857705116271973e-02 2.472957372665405273e-01 2.655497789382934570e-01 -1.004897058010101318e-03 -9.619180113077163696e-02 1.255120784044265747e-01 -2.248395532369613647e-01 2.852908968925476074e-01 1.405281275510787964e-01 2.691327929496765137e-01 2.717221975326538086e-01 -2.785847783088684082e-01 1.926832459867000580e-02 3.859878480434417725e-01 -4.901602864265441895e-02 1.181407496333122253e-01 -2.190418988466262817e-01 6.014372780919075012e-02 -3.771725669503211975e-02 1.563009992241859436e-02 4.358712118119001389e-03 -2.815691828727722168e-01 1.117235943675041199e-01 -1.650820225477218628e-01 1.438132300972938538e-02
1.007831618189811707e-01 -1.149303168058395386e-01 1.417049299925565720e-02 1.566957831382751465e-01 -7.775124907493591309e-02 -2.450975589454174042e-02 3.017776086926460266e-02 2.056196331977844238e-01 5.110906437039375305e-02 -1.855963319540023804e-01 -9.567181020975112915e-02 2.632092833518981934e-01 3.947378396987915039e-01 8.512069471180438995e-03 -2.129946276545524597e-02 -1.254697293043136597e-01 -3.833033517003059387e-02 3.713838160037994385e-01 -1.948805451393127441e-01 -3.509888648986816406e-01 1.734555214643478394e-01 5.771257728338241577e-02 -3.177474141120910645e-01 -2.093381136655807495e-01 5.143993347883224487e-02 1.537253558635711670e-01 -2.772253751754760742e-02 1.581602096557617188e-01 -9.609097242355346680e-02 1.699729859828948975e-01 7.583985477685928345e-02 1.993976384401321411e-01
-1.105383411049842834e-01 5.896446108818054199e-02 -4.245703667402267456e-02 -4.463213309645652771e-02 7.691303640604019165e-02 -1.779313534498214722e-01 1.047637090086936951e-01 1.109935790300369263e-01 4.114095494151115417e-02 1.236588954925537109e-01 -1.721692681312561035e-01 3.323650658130645752e-01 1.160624716430902481e-02 -2.995540499687194824e-01 -1.037240698933601379e-01 -3.129648566246032715e-01 2.556611597537994385e-01 3.004001379013061523e-01 -1.477422565221786499e-01 1.230021589435636997e-03 2.951308786869049072e-01 1.354173719882965088e-01 -7.168463617563247681e-02 5.739850923418998718e-02 1.176714450120925903e-01 -4.552008584141731262e-03 3.320898711681365967e-01 2.266175746917724609e-01 -6.422761827707290649e-02 1.955977827310562134e-01 -2.232400625944137573e-01 7.029855996370315552e-02
3.254454815760254860e-03 1.002799049019813538e-01 2.818342149257659912e-01 6.901052594184875488e-02 -1.792635917663574219e-01 -1.649889945983886719e-01 -6.021203845739364624e-02 2.971228212118148804e-02 1.338545382022857666e-01 8.552687615156173706e-02 1.352302134037017822e-01 -1.314649879932403564e-01 1.452071666717529297e-01 -6.442569941282272339e-02 3.509939834475517273e-02 2.130974382162094116e-01 -8.417496830224990845e-02 4.161438345909118652e-01 -2.068023979663848877e-01 -2.058164924383163452e-01 4.389333724975585938e-01 1.987099349498748779e-01 -1.494592279195785522e-01 -8.980140835046768188e-02 -1.447090134024620056e-02 -9.332137554883956909e-02 1.186424568295478821e-01 4.899770766496658325e-02 -2.983310520648956299e-01 1.345790475606918335e-01 1.141497641801834106e-01 1.889902055263519287e-01
1.798495091497898102e-02 8.656148612499237061e-02 1.017390936613082886e-01 -3.109611272811889648e-01 3.128657937049865723e-01 -1.089998558163642883e-01 3.209874629974365234e-01 5.491120740771293640e-02 1.654280722141265869e-01 -1.190823167562484741e-01 -5.501529667526483536e-03 1.840194016695022583e-01 2.142477631568908691e-01 -3.601696789264678955e-01 -1.041601076722145081e-01 3.413540124893188477e-01 -1.010545194149017334e-01 1.416292041540145874e-01 -7.164751738309860229e-02 -1.148691475391387939e-01 2.223680615425109863e-01 1.389385908842086792e-01 -8.604462444782257080e-02 -1.542828828096389771e-01 -1.283359825611114502e-01 -3.803889080882072449e-02 2.619642317295074463e-01 1.345399767160415649e-01 9.031391143798828125e-02 6.506448984146118164e-02 -3.371776267886161804e-02 1.554263979196548462e-01
7.678668946027755737e-02 -1.129639521241188049e-01 -1.176244616508483887e-01 1.091694384813308716e-01 -6.683269515633583069e-03 -2.590093016624450684e-02 2.272898256778717041e-01 8.206070959568023682e-02 3.042313456535339355e-01 2.840484976768493652e-01 -1.344098895788192749e-01 -1.961890980601310730e-02 -2.856398746371269226e-02 -1.168678253889083862e-01 -1.310430932790040970e-02 7.922036573290824890e-03 -3.555309772491455078e-01 8.552917093038558960e-02 -2.427055835723876953e-01 -1.571481674909591675e-01 3.464081883430480957e-01 1.993573457002639771e-01 -8.107303828001022339e-02 -1.184537783265113831e-01 -3.724729120731353760e-01 1.302034258842468262e-01 2.422764599323272705e-01 1.282285153865814209e-01 -5.704690143465995789e-02 1.570937484502792358e-01 3.540435805916786194e-02 -1.799965351819992065e-01
-3.373166024684906006e-01 5.174392461776733398e-02 -3.857850283384323120e-02 -1.193196922540664673e-01 1.438386589288711548e-01 2.746301330626010895e-02 -1.037462130188941956e-01 1.281699836254119873e-01 3.281724080443382263e-02 -4.507265239953994751e-02 -4.516151174902915955e-02 -8.891331404447555542e-02 6.840989738702774048e-02 -2.076488733291625977e-01 3.748256266117095947e-01 3.690059855580329895e-02 2.529185414314270020e-01 1.350837349891662598e-01 -3.385526239871978760e-01 -6.955939531326293945e-02 2.215255647897720337e-01 1.184375062584877014e-01 -3.247049152851104736e-01 1.329323947429656982e-01 -2.287113517522811890e-01 6.999970227479934692e-02 1.930865831673145294e-02 -2.183991484344005585e-02 3.653260171413421631e-01 8.289264142513275146e-02 -9.979320690035820007e-03 1.735016554594039917e-01
-7.361413538455963135e-02 -9.037512540817260742e-02 -8.248439431190490723e-02 -1.211949884891510010e-01 7.915179431438446045e-02 -1.824230402708053589e-01 -2.783581614494323730e-02 -8.224979788064956665e-02 8.518312871456146240e-02 -2.002967000007629395e-01 -1.089479401707649231e-01 6.516566127538681030e-02 4.029796719551086426e-01 -3.673232346773147583e-02 -1.122482642531394958e-01 -8.088974282145500183e-03 -9.396251291036605835e-02 1.532716155052185059e-01 -4.363137185573577881e-01 -2.113832682371139526e-01 3.855166211724281311e-02 2.346045821905136108e-01 -7.169666886329650879e-02 2.806570939719676971e-02 1.167851164937019348e-01 1.501292288303375244e-01 -6.807152181863784790e-02 3.289472758769989014e-01 1.597037464380264282e-01 4.072163105010986328e-01 -7.730739563703536987e-02 4.229079931974411011e-02
-2.798686921596527100e-01 9.190675616264343262e-02 2.164027094841003418e-01 1.787393093109130859e-01 4.153493419289588928e-02 1.311404407024383545e-01 1.732840389013290405e-01 -1.129381656646728516e-01 -7.179550081491470337e-02 1.849404163658618927e-02 -3.015867993235588074e-02 -3.634024038910865784e-02 2.401105910539627075e-01 -2.369367182254791260e-01 -3.610279038548469543e-02 -1.665755808353424072e-01 1.027313619852066040e-01 1.071442067623138428e-01 -1.947545707225799561e-01 -4.628072381019592285e-01 2.028436958789825439e-01 -6.118205562233924866e-02 -1.384036242961883545e-01 -2.650650590658187866e-02 4.081590101122856140e-02 -9.027580916881561279e-02 3.749250173568725586e-01 6.671728193759918213e-02 2.076516598463058472e-01 2.909534573554992676e-01 7.315175142139196396e-03 -2.471719495952129364e-02
6.563059240579605103e-02 1.485284417867660522e-01 -1.072552055120468140e-02 1.599648594856262207e-01 4.815464094281196594e-02 1.962932795286178589e-01 2.650491893291473389e-01 -2.185826189815998077e-02 -3.055600263178348541e-02 4.029721394181251526e-02 -1.790279597043991089e-01 -3.500708192586898804e-02 2.596601247787475586e-01 -8.388018608093261719e-02 1.425771862268447876e-01 -3.145701950415968895e-03 1.201583594083786011e-01 2.863610684871673584e-01 -3.960880339145660400e-01 -3.826472163200378418e-01 2.407345324754714966e-01 6.058240681886672974e-02 -1.001064330339431763e-01 1.220308616757392883e-01 1.393135040998458862e-01 -2.763612270355224609e-01 1.821859776973724365e-01 1.615342795848846436e-01 1.441082060337066650e-01 1.155257895588874817e-01 1.420553475618362427e-01 1.003709137439727783e-01
-2.522445023059844971e-01 6.520891189575195312e-02 2.264326810836791992e-02 1.091789174824953079e-02 8.752126246690750122e-02 4.368592426180839539e-02 1.730044633150100708e-01 -9.616671502590179443e-02 1.703881025314331055e-01 2.971982955932617188e-01 4.156791791319847107e-02 -1.975591033697128296e-01 1.830310672521591187e-01 -1.522116363048553467e-01 -1.668115854263305664e-01 -1.725983321666717529e-01 1.570437289774417877e-02 -1.006526648998260498e-01 -1.973445713520050049e-01 -3.503911495208740234e-01 2.021921724081039429e-01 -2.368769794702529907e-02 -2.174473255872726440e-01 -3.673072531819343567e-02 -4.506905004382133484e-02 -3.934399783611297607e-01 2.240902371704578400e-02 2.367913424968719482e-01 -3.629828244447708130e-02 2.935467660427093506e-01 -1.790407449007034302e-01 -1.233978271484375000e-01
-3.073407113552093506e-01 1.278211176395416260e-01 1.334234029054641724e-01 -7.234161347150802612e-02 5.795194301754236221e-03 1.272567510604858398e-01 7.883428782224655151e-02 -8.216178417205810547e-02 -5.677378922700881958e-02 -6.441461294889450073e-02 6.645460613071918488e-03 -3.355316817760467529e-02 3.215259611606597900e-01 -9.476488828659057617e-02 -2.158433049917221069e-01 -2.585923373699188232e-01 -8.921470493078231812e-02 1.541522592306137085e-01 -2.569920718669891357e-01 -3.611302077770233154e-01 3.617918789386749268e-01 8.105777204036712646e-02 -1.495535969734191895e-01 -1.574264615774154663e-01 1.978356577455997467e-02 -2.009659260511398315e-01 1.786721944808959961e-01 -6.374297291040420532e-02 1.015921756625175476e-01 2.897345125675201416e-01 -6.906840205192565918e-02 -1.183912828564643860e-01
-3.365686163306236267e-02 4.247130453586578369e-02 -1.216525286436080933e-01 -2.930586040019989014e-01 -4.791472019860520959e-05 -2.820334956049919128e-02 -6.920957937836647034e-03 1.193218380212783813e-01 7.946238666772842407e-02 8.836185932159423828e-02 -3.342038765549659729e-02 2.147803902626037598e-01 1.551920473575592041e-01 -3.464646637439727783e-02 -1.444721072912216187e-01 -4.657612182199954987e-03 1.884434372186660767e-01 1.910649240016937256e-01 -3.154662549495697021e-01 -3.626958280801773071e-02 4.640438556671142578e-01 1.253210455179214478e-01 7.114055007696151733e-02 -1.618282496929168701e-01 8.963259309530258179e-02 -1.192772090435028076e-01 4.240396618843078613e-02 3.352930024266242981e-02 -3.515154719352722168e-01 3.168253898620605469e-01 2.982138693332672119e-01 -2.350214496254920959e-02
1.301246285438537598e-01 -3.106527328491210938e-01 1.522214114665985107e-01 2.475910186767578125e-01 1.733518242835998535e-01 2.658470720052719116e-02 1.674823909997940063e-01 1.613366305828094482e-01 1.174606606364250183e-01 5.404709279537200928e-02 -1.160740256309509277e-01 -1.766735613346099854e-01 1.940055787563323975e-01 7.329969108104705811e-02 -4.099731519818305969e-02 -1.569315418601036072e-02 3.280167467892169952e-03 1.052848249673843384e-01 -7.068891823291778564e-02 -4.417089521884918213e-01 2.241375893354415894e-01 -1.489665657281875610e-01 -1.870942115783691406e-01 -1.410937160253524780e-01 2.211300432682037354e-01 2.619193494319915771e-01 1.152344644069671631e-01 1.741721034049987793e-01 -2.350736856460571289e-01 2.122790515422821045e-01 -8.167849481105804443e-02 6.527744233608245850e-02
-1.163234934210777283e-01 -8.635342121124267578e-02 1.067520007491111755e-01 -7.855382561683654785e-02 1.790756881237030029e-01 3.162731975317001343e-02 1.579003632068634033e-01 -1.308212131261825562e-01 1.082626730203628540e-01 2.134864181280136108e-01 -3.317238762974739075e-03 -1.327770799398422241e-01 5.187288299202919006e-02 -1.297089010477066040e-01 -3.099027834832668304e-02 5.130749568343162537e-02 -1.227429136633872986e-01 5.099049210548400879e-01 -1.247056201100349426e-01 -3.420426696538925171e-02 3.801144063472747803e-01 5.470083281397819519e-02 1.119853928685188293e-01 -1.789652705192565918e-01 -1.323606967926025391e-01 -2.108427435159683228e-01 1.838452666997909546e-01 -1.282470375299453735e-01 -1.756695508956909180e-01 4.997946694493293762e-02 -3.469438552856445312e-01 1.962072253227233887e-01
-5.610949173569679260e-02 -1.493806540966033936e-01 -2.256568372249603271e-01 1.224231645464897156e-01 -1.223568469285964966e-01 8.992952853441238403e-02 2.800864875316619873e-01 -9.048005938529968262e-02 2.779818475246429443e-01 1.372910439968109131e-01 -4.932387173175811768e-02 2.895732223987579346e-01 1.599440723657608032e-01 -1.747650951147079468e-01 1.152356937527656555e-01 4.181507229804992676e-02 -1.958597451448440552e-01 2.454529516398906708e-02 -2.964955568313598633e-01 -1.467111408710479736e-01 3.457509875297546387e-01 1.553815156221389771e-01 -1.077479049563407898e-01 -3.317404538393020630e-02 -4.137678444385528564e-01 1.474498510360717773e-01 6.324740499258041382e-02 1.358464080840349197e-02 3.399746865034103394e-02 1.991746574640274048e-01 -4.897759109735488892e-02 1.497909147292375565e-02
-2.344253808259963989e-01 2.554131150245666504e-01 1.377203594893217087e-02 2.759459018707275391e-01 3.307337760925292969e-01 -4.367548227310180664e-02 -2.171421051025390625e-01 -9.986402839422225952e-02 6.447315961122512817e-02 -1.053241454064846039e-02 3.447600454092025757e-02 3.220199421048164368e-02 -6.180067360401153564e-02 -1.071780100464820862e-01 6.159193068742752075e-02 1.596634858287870884e-03 -5.764359980821609497e-02 1.697087287902832031e-01 -9.750188887119293213e-02 -1.449458450078964233e-01 1.225968599319458008e-01 9.700845927000045776e-02 3.192162886261940002e-02 5.975190177559852600e-02 -3.693493604660034180e-01 -3.141497820615768433e-02 1.533024311065673828e-01 3.142242729663848877e-01 3.518119454383850098e-02 3.485465347766876221e-01 -3.186097741127014160e-01 1.841542720794677734e-01
-4.757056385278701782e-02 1.563898772001266479e-01 7.014719396829605103e-02 1.737934350967407227e-01 1.985849440097808838e-02 -1.898917369544506073e-02 -9.119153022766113281e-02 2.248696386814117432e-01 1.188295800238847733e-02 7.953018695116043091e-02 -2.354375422000885010e-01 -2.632412500679492950e-02 2.579410672187805176e-01 -1.692102849483489990e-01 2.254718989133834839e-01 9.605060517787933350e-02 -1.202913746237754822e-01 2.476402521133422852e-01 -5.015532374382019043e-01 9.981390088796615601e-03 9.342498332262039185e-02 2.337167970836162567e-02 -9.967180341482162476e-02 4.146392643451690674e-02 1.340637952089309692e-01 2.603767514228820801e-01 2.022155523300170898e-01 1.779644042253494263e-01 -2.195486575365066528e-01 2.611994743347167969e-01 -1.782026737928390503e-01 -7.618685066699981689e-02
-2.764794230461120605e-01 3.297131508588790894e-02 -2.000248730182647705e-01 -5.648940056562423706e-02 1.240202039480209351e-01 -3.087341785430908203e-02 1.827658861875534058e-01 -2.639454789459705353e-02 -4.658532142639160156e-02 5.029561743140220642e-02 6.072882190346717834e-02 4.632200300693511963e-01 -1.416596025228500366e-01 -1.154804006218910217e-01 1.461380422115325928e-01 -9.013850241899490356e-02 8.990949392318725586e-02 1.153673082590103149e-01 -7.685523480176925659e-02 3.646229207515716553e-02 4.447745978832244873e-01 1.144997626543045044e-01 4.540848359465599060e-02 -8.194450289011001587e-02 1.266685966402292252e-02 4.522304609417915344e-02 2.363608777523040771e-01 1.795194298028945923e-01 -7.386563718318939209e-02 3.760644197463989258e-01 -2.224615514278411865e-01 8.934161067008972168e-02
-3.110960125923156738e-01 -7.219184935092926025e-02 1.306875050067901611e-01 -2.630521170794963837e-02 -4.911803826689720154e-02 2.610801905393600464e-02 -8.116396144032478333e-03 7.306937873363494873e-02 -1.297091394662857056e-01 4.233464226126670837e-02 -1.103747487068176270e-01 -3.291679620742797852e-01 3.761306703090667725e-01 -1.797672659158706665e-01 1.821246892213821411e-01 -1.383678764104843140e-01 1.386703997850418091e-01 -4.144848883152008057e-02 -3.988094627857208252e-01 3.151895478367805481e-02 3.702183067798614502e-01 5.956576764583587646e-02 1.681731343269348145e-01 -7.066489756107330322e-02 -9.187275916337966919e-02 3.171550482511520386e-02 1.381570845842361450e-01 -1.455555856227874756e-01 -1.445168703794479370e-01 1.678304523229598999e-01 -2.274504005908966064e-01 3.315702453255653381e-02
9.590132534503936768e-02 3.948914259672164917e-02 -1.596535891294479370e-01 1.021835356950759888e-01 1.594969928264617920e-01 2.810973487794399261e-02 1.590698063373565674e-01 7.829535752534866333e-02 -2.772288024425506592e-02 3.050364553928375244e-01 6.384709477424621582e-02 -6.837578862905502319e-02 -2.042262814939022064e-02 3.551028436049818993e-03 5.329849570989608765e-02 4.467931576073169708e-03 -3.004055321216583252e-01 2.371452301740646362e-01 -1.368771791458129883e-01 -1.738151907920837402e-01 3.955452442169189453e-01 9.175559878349304199e-02 -1.539478600025177002e-01 1.460953354835510254e-01 -2.117818742990493774e-01 1.190260276198387146e-01 3.360013365745544434e-01 2.245179563760757446e-01 -1.234451532363891602e-01 2.713174521923065186e-01 -1.436660531908273697e-02 -2.703005075454711914e-01
-1.719056814908981323e-01 -2.389652729034423828e-01 -2.610404193401336670e-01 -8.709928393363952637e-02 4.739657789468765259e-02 2.107945270836353302e-02 1.503874808549880981e-01 -2.901938259601593018e-01 1.548958718776702881e-01 2.087411433458328247e-01 -1.817569732666015625e-01 9.711329638957977295e-02 1.013055071234703064e-01 -2.381855249404907227e-01 -7.436887919902801514e-02 -1.825865507125854492e-01 -1.134265661239624023e-01 2.141292691230773926e-01 -1.672439426183700562e-01 -1.077770441770553589e-01 2.743781507015228271e-01 2.147097587585449219e-01 -2.071276120841503143e-02 -3.938715439289808273e-03 -2.231314480304718018e-01 3.004089593887329102e-01 -2.294857800006866455e-02 1.585191637277603149e-01 -7.642463594675064087e-02 3.406628668308258057e-01 -6.391946971416473389e-02 -2.007042802870273590e-02
[truncated: 3,266,887 more chars]
