# Supplementary material for: The Language of Innovation
Source: PLoS One. 2020 Apr 30;15(4):e0230107. doi: 10.1371/journal.pone.0230107 (PMC7194493; doi:10.1371/journal.pone.0230107)
Supplement: S22 File — (GZ) [file pone.0230107.s022.tar.gz › 2000-2004/V2codes_4500_2000-2004-32.txt]

UNK
H01L0021
H04N0005
A61K0031
G06F0017
G06Q0050
G06F0003
H04L0012
H04N0001
G02F0001
C12N0015
H01L0027
G06F0013
H04N0007
G01N0033
G06F0015
G06Q0030
H01L0023
H04L0029
G06Q0010
G03G0015
H01L0029
H04M0001
A61K0038
H04B0001
C12Q0001
H04B0007
A61K0009
G06F0012
C07K0014
B41J0002
G06F0001
G06F0009
A61K0008
G03F0007
G06T0001
H05K0003
A61P0043
A23L0001
G02B0005
G02B0006
C02F0001
A61P0035
G03G0021
G01N0021
G06F0021
B32B0027
H04M0011
A61B0005
B41J0029
C08K0005
A61P0031
C08K0003
G09F0009
G01R0031
G11B0020
B01D0053
A61P0009
G06F0011
A61P0025
H01M0010
H05K0001
H04M0003
G08G0001
C12N0005
G11B0007
G09G0003
C12N0001
C08J0005
H04L0009
G06F0019
A61K0047
G09G0005
H01L0031
H01R0013
E04B0001
A61K0036
A61K0045
A61P0001
H01L0051
A61P0003
G06K0009
H05K0007
A61P0017
C07K0016
A61K0039
C12N0009
C08L0101
F02D0041
A61P0029
H05B0033
A61B0017
G06K0019
A61P0037
H01M0008
H04W0088
B41M0005
H04W0004
A61Q0019
H01M0004
A61K0035
G06F0007
C23C0016
B65D0085
G01B0011
G06T0007
G11B0005
B60R0021
G01N0027
C07H0021
C12P0021
H04N0009
G01C0021
G06K0017
C07B0061
C09D0005
B29C0045
G11B0027
C23C0014
H04B0010
B09B0003
A61F0002
B65D0081
A61P0019
H04L0001
A61K0048
G02B0027
B01J0019
G05B0019
C08L0023
B42D0015
F01N0003
C04B0035
A61P0011
H01Q0001
G02B0007
G03B0017
G06Q0020
H01M0002
B05D0007
H04J0003
F02D0045
H01S0005
G02B0026
H01L0033
G11C0011
H04Q0007
C08F0002
C09K0003
H04N0101
F16C0033
H04L0027
G03B0021
H02J0007
B60R0016
A61Q0005
B32B0005
F16K0031
G01N0001
G06Q0040
B32B0015
B05D0001
B01J0023
C12M0001
G06T0005
F04D0029
C07D0401
H04Q0009
A61F0013
C22C0038
C12R0001
A61P0007
C08J0003
C09D0011
F16F0015
B01J0020
A61B0019
F21S0008
H02K0007
C11D0003
A61P0013
H05K0005
H01J0009
G02B0001
B60N0002
F21Y0101
B32B0007
A61L0009
H02G0003
C08G0018
F16H0061
H01J0037
A61B0006
H01L0025
B01J0035
C08L0067
A61P0027
A61P0015
B08B0003
A61B0001
B23K0026
B65D0083
A63F0013
G09B0029
G01R0033
H05B0003
A61F0005
B62D0025
A01N0043
H04W0084
G06K0007
H01S0003
B60W0010
C02F0011
C09K0011
B29C0047
B41J0005
H02K0001
G06T0003
H02M0007
G11C0007
H04L0025
A01N0025
F24F0013
B60H0001
H03K0017
B05D0003
F02D0029
E05B0065
A61L0002
C02F0003
B65D0065
H01L0041
B65D0077
H03M0007
C09J0007
F16J0015
B65D0001
H04L0007
G10L0015
G11B0033
G08B0025
G03B0027
E03C0001
C04B0028
C01B0003
C08J0007
G07F0007
A61K0033
B29C0065
H02K0005
H03F0003
B65D0025
B65H0005
B29C0033
H02M0003
E04F0013
A47C0007
E04B0002
H04Q0003
G01D0005
B29K0105
B65D0005
C12P0001
B05D0005
G06T0011
G11B0019
H01R0004
H01B0001
B60L0011
H04W0008
F21V0008
A61M0001
G09F0003
A61L0027
B01J0037
C08L0083
B24B0037
G03G0009
F24F0011
E06B0003
G07F0017
G08B0013
H05B0006
C07C0069
C09D0007
B62D0005
H04H0020
G01S0007
G03F0001
C07D0405
H01R0012
F24F0001
A61M0005
A61M0025
C08F0004
B60Q0001
B01D0046
C08G0059
H04R0001
B60K0017
C09D0201
A61N0001
F02M0025
C08J0009
F24H0001
G02B0003
H03K0019
C07D0213
A23L0003
G03B0015
A61Q0001
G11C0016
F24F0007
C07D0417
C01B0031
G01S0013
E04F0015
H04J0014
B60T0008
C07D0413
B60R0013
B32B0003
C08L0033
G01T0001
H01F0041
B60K0006
A23L0002
G11C0029
H05K0009
C30B0029
B65G0047
C12P0019
G01N0035
B01L0003
B60R0025
B60R0011
C07D0403
C08L0063
E04C0002
C21D0009
F25B0001
A61N0005
H03F0001
A63F0007
G01S0019
H04H0060
C07K0001
F16C0019
G11B0021
H04Q0011
E02F0009
C11D0001
G01N0023
G10L0019
B01D0039
G08B0021
H05H0001
G01N0037
B65D0033
B60J0005
H01F0027
H03L0007
D04H0001
C07D0471
H04B0017
C08F0008
G05B0023
E21B0043
G07G0001
C11D0017
F25D0023
B41J0011
G01B0007
G01F0001
B05B0001
A61B0008
A01K0067
H04W0028
H01F0001
A01G0009
C07D0409
C07D0487
D06M0015
H03K0005
H01B0013
G10K0015
F21S0002
B65G0001
H01R0043
H03M0013
H04J0013
B32B0009
B29L0031
F16C0013
F02C0007
G01R0001
B65D0047
H04B0003
A61P0005
B01F0003
G05F0001
G09C0001
H01J0029
H02K0021
H01H0013
A61B0018
E04B0005
B05C0011
C08G0063
H02K0015
H01H0009
C08F0220
H02G0001
F02B0075
G02B0023
F21V0021
G01B0021
H01Q0009
G02B0013
B01D0029
B05C0005
B01D0061
E05F0015
H01M0006
A61Q0017
F23G0005
F04B0039
B65H0029
B29C0043
H04W0092
B22F0003
H01G0004
A47J0027
C08K0007
G09F0019
A63F0009
F02M0037
B01D0035
G01S0005
G03C0001
G09F0013
C08K0009
H02H0003
F04C0018
F16B0005
H02K0003
B60T0007
C07D0209
C04B0041
E02D0029
F01N0013
E06B0009
B62D0006
G03G0005
A23K0001
H05B0037
F16H0059
B01J0031
F24C0015
G01N0030
A01G0001
F24F0003
G07C0009
G06T0015
G03B0013
H01B0007
H04W0036
B44C0001
F16H0057
B65D0051
B41J0021
F25D0011
C07D0307
A47K0003
F04C0029
H04W0072
H04M0007
H01Q0021
H04J0011
G11B0023
F01L0001
G01J0003
A61P0021
A41D0013
C09D0175
A61J0001
H01J0011
C07C0067
C07K0007
C07C0051
B01J0021
G01J0001
E04D0013
H01J0061
B65D0030
C07F0009
H01Q0003
B60P0003
F21V0007
H04W0012
E04G0021
H01J0001
F21Y0103
F16D0065
F24C0007
B60W0020
G08C0017
C09D0183
C09J0201
G10H0001
C08F0010
H05B0041
C03C0017
C09D0133
C08L0025
F16F0009
D01F0006
B65G0049
B60R0001
B21D0053
B29L0009
H03H0009
H04W0048
H02J0003
G07D0009
F16K0001
B65H0003
F02M0061
B65D0075
B23K0101
F16H0055
A63B0069
G06K0015
H01P0001
G10L0021
G02B0021
A01N0037
H01L0043
F02D0013
C07D0207
H01G0009
B29C0039
B01F0015
A61L0015
H04W0052
C08L0051
B29C0070
C07D0239
H02M0001
C22C0001
F21V0023
C08F0290
F02D0009
H04W0076
B41J0003
E02D0017
C08L0071
C21D0001
E02B0003
A63B0023
A61F0009
C07D0211
H04K0001
H04R0003
B32B0037
C07F0007
F24F0005
A01H0005
B26D0001
C09C0001
F16H0001
F16L0055
A23G0003
E05B0049
B29L0007
G01N0029
B29C0035
H01B0003
H04W0024
B23K0001
G07B0015
G10L0013
D03D0015
B23K0009
G10K0011
F02M0051
B65D0090
B01F0007
F04B0049
C23C0028
C08L0027
C25D0007
C07K0019
G11B0017
C07C0045
H04M0015
F01D0005
F02M0035
B01D0071
G01M0011
F16F0001
H05K0013
A47L0009
G01N0031
D21H0021
B65D0088
F02F0001
B66F0009
C08F0020
B62D0001
H02H0007
B23K0035
A61G0007
H03G0003
F28F0009
C08L0077
G01F0023
A61K0049
H04N0013
A45C0013
B01J0008
C10N0040
B60J0001
G06T0009
G05D0001
G01N0015
A61B0010
C08G0073
B05B0007
C08G0065
B23Q0011
A01N0063
A61L0031
B26D0007
A61M0016
C08L0075
A63B0021
C01B0033
A63B0071
B01D0021
B22F0001
C07D0333
H04W0064
D06M0013
F28F0001
F15B0011
H01R0024
B23Q0003
B23P0019
B60W0030
C08L0053
C25D0005
B60K0015
A61F0007
G01L0005
B65D0041
E04H0009
H01R0009
H01F0007
C08L0021
B23Q0001
H01J0031
G01P0003
F01D0025
F02D0043
B29C0055
A61H0039
F21V0033
B63B0035
A47J0037
G09B0019
H01Q0013
G03B0007
A47C0027
C22F0001
E06B0007
D02G0003
H02K0011
C08L0009
C09J0133
A61Q0011
H03M0001
C08G0077
B41C0001
C07D0295
A61P0039
C07D0277
F16H0063
B09B0005
A01G0007
B41J0013
B08B0009
G03F0009
F16C0017
B44C0005
B65H0007
H02P0006
A61M0037
D06F0039
G01L0001
B81B0003
A61P0033
B01F0005
F02M0063
F24H0009
C07D0233
A61H0023
F28D0001
A61H0033
B32B0001
H04N0017
G01R0019
B65D0043
A63F0005
H01R0033
H01F0017
B09C0001
C12N0007
E02D0027
E04H0001
C04B0018
C09J0011
B60T0013
C10N0030
H03K0003
B29B0017
G06T0017
H01J0017
C07K0005
B25J0009
G11C0005
B05B0015
A01N0059
A47C0001
B60K0035
G07F0009
B01J0027
F16K0011
B60R0022
D21H0027
B67D0007
G09B0005
E02D0005
E05D0015
F16B0007
C07C0233
B62D0021
H04W0016
C07C0029
A47B0096
G03B0019
A47J0036
C21D0008
B29C0049
A23B0007
H04J0001
B29C0041
C04B0014
H02B0001
A63H0033
F16B0002
E05B0047
C07C0211
B60N0003
G01N0003
A47F0005
B41N0001
F16C0011
H03H0007
B01J0029
C23C0018
F02B0037
F21V0017
C12P0007
A45C0011
C04B0024
G21K0005
A43B0013
B65H0001
E05B0017
F16L0011
E04C0005
C04B0038
G01V0003
H04B0005
G11C0008
F02N0011
B65H0031
B65D0021
F25D0017
B06B0001
A61H0007
G01S0017
H02N0002
E04G0023
F04B0053
E02F0003
C09C0003
A47G0019
C23F0001
C02F0009
B28B0001
B22D0011
G10L0011
G11B0011
F23D0014
E03F0005
F16H0003
E04C0003
C07C0255
H02P0027
C01B0013
H04L0005
D21H0019
F16M0011
F21S0004
G03C0005
G01M0017
G01P0015
H04H0001
C09B0067
G08C0019
D06M0011
G01R0027
A61J0003
B08B0007
A61G0005
B23K0020
F25B0041
C11D0007
C07C0043
A47L0013
G09F0007
F16L0009
H02P0009
D21H0017
F24J0002
C08B0037
B60K0001
F21V0019
B60K0037
B60T0017
C09D0163
B29C0044
F02M0059
C07D0215
G05D0023
B62D0101
E03D0009
C08L0069
B82B0001
B81C0001
C08F0210
B60G0017
G01J0005
B65G0061
F15B0015
C03C0003
E04C0001
B65F0001
G02C0007
C07D0491
B21B0001
B60C0001
F01P0003
G11B0015
B01D0063
G05G0001
A01N0047
B60R0007
B01D0015
F04D0013
H02P0007
A61N0002
C23C0004
G05B0013
C03B0037
C09K0019
B08B0001
B25B0023
F17C0013
H01H0003
F16K0017
F24D0003
B60K0031
G01B0005
C22C0021
B65D0006
B01D0069
A01H0001
G01S0015
H02K0009
A61H0001
C08J0011
C07D0231
F25B0039
C07C0323
G01K0007
F16L0003
B01D0003
F25B0009
F16K0027
C07D0311
C09J0005
H01H0001
F01L0013
B22D0017
A43B0007
H04W0080
C07C0049
F16F0007
A21D0013
H04N0003
B60P0001
F16D0003
H04M0009
G06G0007
B22F0009
A61M0039
B01F0013
B01J0003
G01G0019
H03H0003
A63B0022
H01F0010
G01M0003
E21B0007
G01B0009
G07F0019
G01D0011
H02J0001
B01J0013
B26F0001
H01L0035
C07C0229
B30B0015
B05B0011
B22C0009
B32B0017
E01D0019
E02D0003
B65D0023
B62B0005
A62D0003
F16L0001
C23C0022
B41M0003
H01R0031
B21D0022
A01N0065
B65H0075
H02G0015
C10L0001
B25J0013
C08L0079
E01F0009
A61K0006
F16H0025
B62B0003
A45D0034
G03H0001
H02K0029
B01F0017
C10M0169
B29K0067
B65H0035
H01B0005
E21B0047
A45F0003
E21B0033
H01R0011
G21K0001
F21V0005
F16C0035
A47J0043
B60R0019
B41M0001
B29C0067
B29C0051
B62D0113
C40B0040
F21W0101
E05B0063
B82B0003
E06B0005
F26B0003
F04D0025
B65H0037
G06Q0099
A61K0051
H03B0005
B60C0023
A61M0029
F23N0005
A41D0027
F02D0011
B60J0007
G01L0009
C04B0111
D04H0003
F16K0015
B23K0031
B25J0015
F28F0003
H02J0009
A01K0001
F28D0007
F04C0002
B23P0015
E05B0015
B32B0033
F28D0015
G01C0019
E21B0017
G01K0001
H02H0009
A63F0003
C11D0011
B41F0033
F25B0049
C09D0004
F02M0047
B05B0009
A23P0001
G01S0001
C08G0061
C07D0263
B01D0019
A47G0009
C09J0163
F23G0007
C09J0175
G11B0025
B62D0065
B28B0011
B24B0049
A01G0013
A23C0009
A47J0031
A61M0031
B66B0005
B29K0023
B23B0027
H04N0011
B28D0001
B65H0023
A47K0010
F26B0009
C08L0061
F21L0004
B23K0103
G03B0042
F16H0007
B31B0001
F01M0011
A47C0003
H01Q0005
B23K0037
G05B0015
B01D0017
F21V0003
A21D0002
H02P0029
B02C0018
B66B0001
A61G0012
E04F0019
G07D0007
G01F0015
H01C0007
A47F0007
D06F0037
E04D0003
B26D0003
G01N0025
E21D0009
F23J0015
F16B0037
B32B0025
F02P0005
C22B0007
D04B0001
H03M0011
G21F0009
B65B0001
F02D0021
B65B0009
D06M0101
B29C0059
C09K0008
B62D0033
B29C0063
F21V0029
C22C0019
H04R0005
H04R0025
B01D0011
C23C0030
C09K0017
C09D0167
A61M0015
F04B0027
B65G0065
C30B0025
C23C0026
G01R0029
E06B0001
B29D0030
F16L0037
C22B0003
F02M0055
F02D0017
B25B0013
G01V0008
B25J0005
F16B0012
A23B0004
E01C0011
E21D0011
B60S0001
F26B0021
B41F0013
B23Q0017
F02B0023
C04B0022
B25J0019
A61H0015
C07C0311
H01J0049
H02P0005
F04B0035
F03D0011
F16L0059
B24D0003
B01J0002
F27D0003
A41D0031
B05C0017
C23C0008
A41D0001
C07D0241
G06T0013
H01F0038
B29L0011
B05C0001
H04R0009
B65B0051
G06K0001
F15B0013
G02B0017
B65D0071
B28B0007
C09K0005
A61C0013
B65D0019
A62D0101
G02B0015
B62D0119
F03D0009
G01C0003
C08L0001
C12M0003
H01P0005
B02C0023
B28B0003
E04F0011
G06N0003
B64G0001
B01D0065
E05D0011
B44F0001
B60K0028
A43B0003
E04H0012
B07B0001
B01D0047
A61B0003
B21D0039
A47F0003
B60L0015
C07C0041
F02D0035
G01C0015
C08F0283
F02B0077
B24B0007
A47L0005
H04Q0001
C10M0105
A47B0013
H01Q0019
B29K0021
C07F0015
F01M0001
F16D0048
G05B0011
C07D0495
C21C0005
D04H0013
C07D0498
C01G0023
B05C0009
G01S0003
D01D0005
B60K0005
A63C0017
B23C0005
B66B0011
H01Q0007
A47K0007
B21D0028
G01Q0060
G05D0003
G08B0023
G11B0031
B23Q0005
C07C0209
A61C0019
B21J0005
B23B0051
B60K0011
C25B0001
F21V0013
H04W0074
B29L0022
A01M0001
F27D0001
F24C0003
B67D0001
F16B0021
G03B0005
C12N0011
B27M0003
H04R0017
A47B0077
G09B0007
C10N0020
F16L0021
C25D0017
B41J0015
B21D0051
F16L0041
F16K0003
B29L0023
F16C0029
F02F0007
F01P0011
D06P0003
G01D0021
B29D0011
F01P0007
B07C0005
G03B0011
B23K0003
A61C0017
F16B0035
G09F0015
F02C0006
G01R0015
B60G0007
B25F0005
F02B0067
C07C0017
B60K0023
D06P0005
H02K0041
C07C0031
E05D0007
B03C0003
B65B0061
C08G0069
G08C0015
B60L0003
C08F0110
C07H0019
F04B0009
A45D0040
B65H0009
B66C0023
B21K0001
B27N0003
B65G0015
C03C0025
E04F0021
D06F0033
B44C0003
B60C0009
F02M0069
H01M0014
F16H0009
E04B0007
C08L0029
B24B0001
F21S0010
B65D0008
B21C0037
B01J0004
A43B0005
D06P0001
C12G0003
H01H0025
G01L0019
B23Q0015
F28F0013
B62K0003
G01M0099
B23K0011
F16D0001
C07D0317
F21S0006
B24B0041
G01V0001
C10M0107
B29K0101
F16H0037
D03D0001
A47G0001
F02M0021
G09F0023
C07D0493
C07D0235
B23Q0007
C07C0231
F04B0043
B29B0007
C10B0053
H01H0071
B66B0007
A01K0063
C07H0015
C40B0060
H01B0011
E05F0001
D01F0009
B65G0017
A47L0015
F02B0061
B62J0099
B08B0005
H02K0033
H02G0011
D01F0008
G05D0016
F25D0003
F04B0017
E03D0011
F21V0014
F02C0003
C07C0015
B26D0005
C03C0027
B23B0031
B60J0010
F01N0001
H04B0015
G03B0009
F04B0001
C07C0005
H01H0033
C07C0253
F16D0055
B65D0053
C05G0003
B60P0007
B66B0003
A63H0003
A61Q0015
C07D0319
B66C0001
A47B0047
G21K0004
F01L0009
B01D0045
A23D0009
A01C0011
A01K0061
B29C0053
F02F0003
G01M0015
F24D0019
F21V0009
F16H0048
F21V0015
C07K0017
F02N0015
A41B0009
C07C0235
F25B0021
C09K0021
A63B0053
C12P0013
A01P0003
B41J0019
C07C0309
B60C0019
H02K0023
C07C0271
G08B0017
A61L0029
G07F0011
B60B0035
H02K0019
H02J0013
C07C0057
H05G0001
C07C0317
B23P0021
A47G0029
F25B0013
B60S0005
B66C0013
C21C0007
B81B0007
C07C0039
F16C0032
C22B0001
C08F0299
G05F0003
G09F0021
B21D0037
A61Q0007
C08F0291
B60K0020
H02P0021
F23K0005
A47K0001
B60G0011
D06N0007
C30B0015
C07F0005
A01D0034
G06F0005
D06F0058
B25B0027
G03C0007
F16B0019
B62M0001
C07C0007
H04W0040
C09D0001
A46B0009
C22C0009
C08L0091
D04B0021
B62D0137
C10G0045
B62K0015
B05B0017
F25B0027
H02G0009
H02K0013
B25G0001
F01P0005
C10N0010
F23R0003
E05D0005
C07B0053
C23C0002
B01D0024
H01H0011
H04R0007
G21C0019
B65C0009
H01L0039
G06N0005
E03D0005
C07C0237
F16M0013
A61M0011
A01G0025
F04C0023
B21D0005
F28D0009
B21B0003
H02M0005
B01D0001
F15B0021
B29B0009
H01G0013
B30B0009
C10J0003
E04H0015
C22B0009
C25B0009
F02B0003
H02P0001
B60G0021
H01P0003
C10L0003
E04B0009
F26B0005
F16L0033
G03C0003
A45C0003
C07C0217
B60H0003
E05F0011
C09D0017
B65D0055
C09J0004
C07D0249
G05D0007
B62D0007
C04B0033
C22C0033
A47K0013
G21C0017
C07C0002
A47C0017
B32B0021
B65B0025
B62K0011
H01R0025
G03B0035
H01H0035
B61B0013
C12P0017
C10M0129
C04B0007
F16L0047
B02C0019
C25D0003
E04H0006
B22D0041
C07C0047
F26B0025
H01B0017
E04H0017
F16D0013
F28F0021
A23J0003
A47K0004
B22D0019
G08B0005
F28D0020
C01G0049
F25D0021
C05F0017
G01B0003
C25D0011
B21B0045
A47B0088
A43B0023
F01D0009
D06M0023
F16F0013
F02D0023
A45F0005
G07C0005
F24F0006
B81B0001
C07D0221
B60T0001
C25D0021
A23F0003
G09F0001
G01L0003
F16D0041
H03H0017
A23G0009
G05B0009
C07C0001
H01J0005
A61C0005
F25D0025
A47G0023
F16D0069
G09B0009
B24B0009
F23J0001
C08F0265
C08F0212
F23D0011
A47L0011
C05F0011
B64C0001
E01C0019
A47C0004
C07D0303
C03B0011
C07C0059
C07H0017
F25B0030
F01D0011
A47C0021
A01P0007
B65H0019
A43B0017
F16D0025
B62D0029
F25B0043
E05C0019
E03F0003
A46B0005
F03G0007
C04B0040
H05B0001
B65B0035
F02D0019
A45D0044
F16B0039
B41F0015
B60C0011
H02P0025
C23F0004
B65B0057
A01N0031
G09B0023
B65D0073
F04C0015
F16L0027
A46B0011
F16C0003
B03B0005
E05B0001
B65B0043
C23F0011
F24H0003
F02B0039
B60Q0003
F04D0027
F25D0029
F21S0009
A47C0031
G01P0009
A01F0025
F02B0029
B05B0013
H01F0030
F03D0001
C05F0009
B65H0020
F22B0037
B03C0001
C07C0303
F22B0001
F16C0041
A47G0027
A41D0019
G08B0029
F16L0005
C08F0006
D21H0023
F25D0019
A62C0003
B05B0012
C07D0309
F16K0005
B43K0007
A47B0081
B62D0055
E03D0001
E02B0007
C07D0513
B01J0032
F26B0017
G11C0017
A01D0069
H01C0017
H01P0007
C09J0123
A42B0001
A47J0047
E01C0007
B65D0035
A01N0033
C07C0037
B62D0049
C01B0021
A61K0041
B22F0007
A01K0097
C01F0007
B65G0053
B05B0005
F25C0001
D06N0003
F01C0001
C11B0009
E01C0005
B42D0011
F27B0009
B24B0053
C09G0001
E05C0017
B65G0021
E05C0009
G01W0001
E21B0010
H01H0019
C10M0101
C07C0215
B63H0021
C08F0297
C04B0026
B65H0018
A47G0025
C10N0050
C04B0103
E03B0011
D21F0001
B65D0017
B01D0050
A01F0012
E04G0015
G07B0001
E21B0021
F27D0017
H01R0039
H03H0011
H01Q0015
B22F0005
B62J0006
C07H0001
H02G0007
C07D0217
G01D0007
B28D0005
C03C0004
C08G0064
A45C0005
A47C0019
C08G0101
A21D0008
G01M0013
C07C0011
F02M0031
H04M0017
E03B0007
B01D0067
H03D0003
A47G0033
B42D0001
H01J0065
B24C0001
F02G0005
A61J0007
B65B0003
E04D0001
A47B0097
C07C0213
B60J0003
H04M0019
C07C0227
B32B0038
H01F0005
C10M0133
B22D0027
A01M0007
A01C0001
C02F0005
B24B0055
G01P0005
A01N0057
G04G0099
A01D0041
C03B0019
A62C0002
B30B0011
H04W0068
G04G0005
E01D0101
F02C0009
C04B0016
C08L0007
G01F0003
E05D0003
A01G0031
B62K0021
C08F0012
E02D0007
B24B0005
B43K0023
C23G0001
G11C0013
F24D0013
B65B0011
G01K0013
C07D0407
B60K0026
C22C0029
G01K0011
B43K0029
F23N0001
B65B0055
C10L0010
H01H0073
C09J0183
F01D0017
C07D0301
A63F0001
B62D0011
F02M0045
A01B0063
G08C0023
F16B0013
B21D0026
B41F0031
G01N0019
B65H0054
B32B0029
A61M0021
E05C0003
B60T0011
E05F0005
C07D0265
B01D0009
F01N0009
F03D0007
H04R0031
G01C0009
E21B0019
F02B0063
H04H0040
B60G0003
H01H0050
A61M0035
F28F0019
F27B0003
E21B0023
A01G0027
A01B0069
G01F0011
B62K0025
F02B0001
B66F0011
C07D0261
F25B0005
A47G0021
H04W0060
C07C0251
C08L0055
A47B0057
A61C0008
E03B0003
B62B0001
F02B0033
B25B0021
A01N0001
C09D0151
F03B0013
D02G0001
D01F0001
E01C0023
A61H0003
C25B0011
A46B0015
C40B0030
B05B0003
F17D0001
G01Q0030
F27D0011
C08L0005
B65H0045
B65D0039
C08L0097
G09C0005
G01N0017
B60R0005
B01D0033
B23C0003
H02N0011
B41N0003
C03C0008
G08B0015
C05F0003
A01M0029
C09J0009
B41M0007
A61Q0003
B60C0015
H03D0007
F16K0037
H04S0007
B60D0001
G06T0019
H04S0001
B09B0001
B28B0023
A63H0011
C08L0003
B24B0027
H02P0003
H01T0023
C23C0024
C08L0081
C07C0025
A63B0024
C04B0020
H01H0021
A61C0003
B24B0019
F26B0011
F01K0023
A62C0035
E04G0011
H01H0085
A01N0053
C09D0161
B65B0007
A61F0011
B60K0013
A47B0091
B21D0043
C07D0519
F21V0011
B21B0027
A23G0001
H02K0016
B29C0037
H05F0003
G09G0001
F16K0007
A61Q0013
A47K0011
B25H0003
C07C0027
C08F0222
G03F0003
H01K0001
D21H0011
C03B0023
C01B0039
C09K0015
F02F0011
A61C0001
G01D0003
F17C0001
B62K0019
B65B0031
B24B0057
B62K0005
E05B0019
G02C0005
C09D0127
G02C0013
B21J0013
E02F0005
B66B0009
C01F0011
G10L0017
F21W0131
B64D0011
A47C0009
H01H0047
C08G0081
F02B0031
B60G0015
F16D0027
B60B0027
C07D0521
C07C0053
B21B0037
F01N0011
A63B0059
C01G0053
F04C0028
B62J0001
C30B0033
B23D0047
A23J0001
C21D0006
G08B0001
F21V0031
A45B0025
A01C0007
C07B0037
F16K0051
F27D0007
B66F0007
C07C0013
B63C0011
B01F0001
C25D0001
A42B0003
A63B0037
B41J0025
C08L0095
G09B0021
B05C0003
A45D0033
B60L0007
B65H0039
A01N0061
F16L0019
H01H0037
C01B0025
E01D0021
A62B0018
B63H0020
G06K0013
A47B0037
B31F0001
H02J0017
A41C0003
B66D0001
G03G0007
C04B0037
F25B0029
G01B0015
F23C0099
C07B0035
B04C0005
G04B0019
B67D0003
B64C0027
A62B0007
A63B0067
E21B0034
C22C0005
B43K0008
A44C0005
B29B0011
C03C0023
B01J0038
G05G0005
F16L0023
C10M0125
B65G0043
C07C0205
B65D0003
B62M0007
D21H0013
F16B0001
F04B0023
A47B0021
A01D0067
D06F0025
D02J0001
C01G0001
D21F0007
B01L0009
F01L0003
B29L0030
H03D0001
A23D0007
C09D0123
C07C0275
C10M0159
B25B0005
G01R0023
A61G0003
C11C0003
B05C0013
B29D0023
B30B0001
H04B0014
F03D0003
F04B0047
G01R0011
G01T0007
B26F0003
C10L0005
B24B0023
F24D0015
B23B0005
B01J0007
B62B0009
H01J0063
H01Q0011
C07D0473
B23B0045
F26B0023
B44D0003
H04W0056
G01P0013
A47C0020
F16L0058
F02M0027
E05C0001
B24D0011
E01D0001
G10H0007
F16G0011
H03M0003
G06K0005
E01H0001
C25D0013
C07C0319
F16G0001
F16G0005
E01F0008
B02C0013
A01K0029
C10M0137
F16J0001
C07D0251
B03B0009
E01D0002
B63B0001
B62D0015
A46B0007
E02D0031
G01L0017
A47J0041
C07D0223
B65H0043
F02M0057
E01F0013
H01J0035
F16L0025
C01G0045
B60S0003
A63B0057
C10M0135
F04D0015
H04J0099
H01T0019
B65G0067
B22D0021
A61H0009
C07D0257
H01H0036
C01G0051
B65G0069
B24D0007
H01C0001
G07F0013
E04H0004
F25J0003
B62H0005
C02F0103
C25F0003
A01N0035
C08G0075
A47K0017
G01N0011
G01G0023
A61L0024
B62M0009
G01P0001
F16H0015
C03B0033
H02B0013
A47D0013
B64F0001
B23P0011
B65G0039
A46B0013
B29B0013
D07B0001
G09F0011
B01D0005
C07D0285
G01L0007
C10G0001
C07C0033
H02K0017
B01F0011
G01M0007
B65B0005
F16H0021
F28F0027
B66B0013
B65H0085
C07F0017
A63H0017
G04C0003
H01Q0023
G07C0001
B28C0005
G09B0015
B27K0003
E03F0001
B29C0031
B29K0075
G07D0011
F17C0011
B63B0021
B25B0011
C05G0001
B65H0016
B23D0045
B42F0007
C09B0023
B62D0003
G01B0017
F42B0012
G12B0009
C07B0063
B24D0013
B43K0005
B60R0009
F16J0003
B01D0036
B29C0061
B65D0027
B02C0021
C21B0007
E05B0013
B62J0009
B43L0001
A01G0023
F16C0025
E01D0022
B60C0017
B29C0069
H01B0012
G07F0005
F01C0021
B65G0057
A47B0009
B60C0005
F25B0040
C30B0023
H04L0013
B25B0015
E21B0037
C03C0015
D21C0009
H02P0008
B65G0059
B28C0007
B61D0017
F17C0007
A44B0011
B21C0023
G01N0009
F16L0057
B43L0019
B01J0047
F25B0047
A01P0013
A47G0007
B01D0027
G07B0017
F16C0027
G06Q0090
C07C0019
G09F0027
E06C0007
C08F0216
B67C0003
C09D0171
B64D0045
E04F0017
C10G0011
A61H0035
C07C0063
C01B0017
C08F0214
E05B0009
A47B0003
F02D0015
C03B0020
G03D0013
A47B0031
B25J0017
H01H0083
H01F0037
F16G0013
E21B0041
F15B0001
F16B0043
F01N0005
E04H0003
H02H0005
C07D0237
A41B0011
C08F0255
G01J0009
G04G0021
C08L0031
H02K0037
F27D0021
H05B0039
B07B0004
B27D0001
A61P0041
B32B0018
G02B0019
C22B0034
A01H0004
A63H0029
B62D0053
B60W0050
C05G0005
F16L0013
E04G0005
B01L0007
C22B0011
B60G0009
F16K0047
B29C0071
E05F0003
A45D0019
B60B0033
F25D0009
E21B0049
A01K0005
G05G0009
A61G0013
H01P0011
F27D0019
F01M0013
C22C0014
F25B0015
B41L0013
G02C0011
H01R0035
C08G0085
C09D0157
B41F0007
H02H0001
F02P0015
H01R0027
G01N0024
B65G0013
A63H0030
F24B0001
F24J0003
H01F0006
B62D0027
G04B0037
C22C0027
F16H0035
B01D0037
E01F0015
G02B0025
F04D0017
B63H0011
E04G0001
F23L0015
H01T0013
B25H0001
B60K0007
C08L0065
D21G0001
G08G0005
B60B0021
B60L0009
H01R0107
E01H0005
B65D0063
A01C0015
C09D0129
G01R0021
C10M0145
F16J0009
E05B0027
A23C0019
F04D0007
F16N0007
B24D0005
A44C0025
C09B0047
C03B0008
F16H0019
B27K0005
E06C0001
C08L0015
B63H0025
E04G0009
F27B0007
B60G0013
A01K0015
B23B0047
C09B0057
C40B0050
B41F0021
H03B0001
B23D0061
E03F0007
G10G0001
F24C0001
B24B0021
C03B0005
A61M0003
A47B0017
C07H0003
F42B0003
H04S0005
B21C0051
C25C0007
F16D0007
G01M0001
A01B0033
F25D0031
A62B0009
B65G0023
C22B0005
A47B0067
C22C0013
F16D0023
C10G0002
G07D0001
C10M0173
G12B0005
B25C0001
A47K0005
B41F0017
B21C0047
B65B0013
A01B0049
F26B0013
F02B0017
F03B0017
G08B0003
A63B0055
B07B0013
C09J0153
C07D0271
C08L0057
B24B0013
H03G0001
E04D0005
F04D0019
G01N0022
B42D0003
A46B0017
F21V0001
A62C0031
A45C0015
G01N0005
H01J0003
F16B0041
C08F0036
C09B0029
F16K0024
B61L0023
A63B0063
B62B0007
H01G0002
B32B0013
C30B0011
C08F0293
B08B0015
F23C0010
B27M0001
B64C0039
G01R0022
C08F0014
B62J0011
D21F0011
C23G0005
A61L0033
F17C0005
F24D0017
A61N0007
F16B0033
E04G0017
A23B0009
A61G0001
B81C0099
C09K0101
D21F0003
G01C0011
A23F0005
H03K0007
D01H0001
G01R0035
B23H0009
D06L0001
F02B0027
F02B0053
B23H0007
G01D0013
E02F0007
A63H0027
G01G0003
B25D0017
G01H0017
F02B0043
B23K0010
B07B0009
G21F0005
B68G0007
A23G0004
A63H0005
C09K0103
A62C0037
F02G0001
A01K0013
H04S0003
A47L0007
B63B0025
B23B0029
B23P0006
F02P0013
A61K0125
A44B0019
F16D0043
B21B0039
B29K0001
B66B0023
E05B0045
A24B0015
B65B0027
H01H0051
E02D0001
A47B0087
C21C0001
B23B0041
F16C0001
G01D0018
B01L0099
G01Q0070
D21H0025
G03G0013
A47L0025
B65D0045
B02C0017
E05B0073
A44C0027
B41J0031
E02B0015
G01C0022
C22B0015
B31B0019
A45C0007
H04N0021
A01N0055
E01C0013
A61M0027
B61F0005
C03C0010
C07F0001
C25B0015
C07K0002
B04B0005
G07B0005
A01G0003
F27B0017
B60B0003
H01Q0025
A63C0005
A61P0023
E05B0067
G10D0003
B60W0040
H04R0029
E04G0003
B60L0001
C07C0009
B61L0025
B21B0031
B66F0003
C08L0035
A01N0041
A21B0001
B01D0059
F16H0047
B23P0023
E05G0001
H01Q0017
C01F0017
C09J0151
D05B0019
F24D0005
B25B0007
F16P0003
C07C0035
C08K0013
C09J0167
B07C0003
B60C0013
F03G0003
F02K0009
B63H0001
F16L0015
B63C0009
A47C0005
C08F0016
B64C0013
C03C0013
H01J0040
A62B0001
C25C0001
B41F0027
G04G0009
B29K0077
A47F0001
F25C0005
B27B0005
B32B0023
G01S0011
G01H0001
F17D0005
F16C0023
B23Q0016
A45D0024
F16B0045
C22C0032
F04C0014
D06L0003
C09J0171
B29D0099
C09K0009
A61M0036
B62L0003
C08G0008
B01J0039
F16K0035
A46B0003
C01G0025
F16C0043
B21C0001
C21B0013
B42D0005
C09D0179
B21D0019
G21D0001
C21D0007
C09J0161
G02B0009
H01J0027
C11D0009
C08L0045
A63B0049
C01G0009
B62M0006
C07B0057
H02N0001
B29K0025
A47B0023
B41F0023
B63B0003
B25G0003
H03C0003
B24C0003
H01H0023
B31D0001
B42F0013
B21B0013
C08F0232
C25C0003
F03B0003
E06B0011
C12P0041
B62D0063
G05B0017
C11B0001
G04B0047
F15D0001
B29D0035
H01F0003
B02B0007
E21B0029
D03D0047
C08C0019
C08F0230
G01R0013
B22D0018
H01C0010
G01L0023
A41B0017
D21B0001
B65H0059
C08F0236
A47L0023
E04F0010
B65H0033
B65F0005
F16F0003
B24B0029
B07B0007
C07D0243
F27B0014
G01P0021
F04B0041
D06F0023
F41H0005
C01C0001
G06M0007
C02F0007
D04B0015
C09J0179
A21B0003
B01J0049
F23L0007
D01H0013
F17C0009
B43K0024
C03C0001
A45B0003
G03D0003
B67B0007
C08F0279
A47B0083
G01D0009
B63B0027
B64C0003
B29K0027
H03M0005
B60K0025
F27B0005
F27B0001
B21J0015
G01N0013
B43K0003
A21C0011
G02F0002
B01J0010
B60R0099
G11B0009
C09D0125
F02P0003
B62M0011
B29D0029
G05D0011
G03B0033
A47D0015
A62B0035
C06D0005
D06M0010
G01J0004
A24C0005
D06F0057
H01M0016
H04R0019
G02C0001
G06K0011
G01H0003
E05B0037
F04B0037
F25B0031
A01K0091
H02G0005
C22C0023
F02N0019
C11D0010
A01B0035
B27D0005
B63H0023
A44B0099
A46D0001
F01M0005
B29B0015
B22D0001
B60Q0009
A01M0021
G21C0003
F04F0005
C23C0010
H01B0009
F01D0001
B65B0053
C09K0013
F01M0009
G01Q0010
H03G0005
F42B0015
B28B0013
B65B0067
A45C0001
C10G0047
A44B0018
D06F0035
B23D0059
B29D0022
C09J0131
C09B0069
G01Q0080
F16C0009
H03J0007
C07C0279
G08B0027
B29D0007
A63B0043
B21D0007
H02P0023
F21K0099
B01F0009
A63H0013
G08C0025
F02D0037
C10G0065
G11C0019
F16K0021
F16L0039
B41F0035
A47B0095
A63G0031
B44F0007
H01H0031
G07F0015
B65G0033
B62D0111
F02D0031
G04C0010
F02K0003
H01L0045
B65G0007
G01F0025
F16H0053
A47L0001
F16B0025
F25D0001
F02C0001
B01D0057
E02B0005
A47J0039
E01C0009
A61C0007
C25F0007
B62D0061
B65H0026
G01C0017
A45B0009
C10M0171
C07D0305
B25C0005
B65B0039
F04C0027
F01B0009
E21B0004
B62M0025
H01J0007
A01G0017
G09F0017
C05F0007
A41D0003
A01K0011
G04C0009
A63C0009
B65F0003
A61J0009
F16B0009
C07D0453
C07C0321
B23H0001
H01H0089
G11C0015
F04C0025
A61C0009
G10K0009
B22C0001
C07C0269
C23F0013
A63C0019
C01B0007
G09F0005
A01B0059
F16B0023
E21D0013
B26B0003
C07D0205
A45B0023
C07D0279
A23C0011
C08F0226
G01N0007
B23P0013
A47B0061
C30B0007
A01B0079
F23Q0007
C12H0001
F41G0007
B03D0001
B01J0041
F02K0001
C08L0059
G07C0013
H01M0012
B65B0041
B65H0049
A61K0131
F04B0015
B62K0017
G10D0001
A47H0001
B62J0023
A21C0009
G01D0004
G01G0021
B23K0015
C10M0149
C10G0035
B65B0019
B62D0037
B63G0008
A24D0003
B62L0001
B02B0003
A47C0023
C07C0315
B60S0009
B24B0047
B25F0001
C07J0009
G07C0003
A43C0011
C05D0009
F24D0011
F16B0011
F25D0013
C07F0003
F02B0025
C03C0019
F02F0005
C07D0451
B60Q0005
B03B0007
F16C0039
B21D0041
G05D0009
E04H0005
B65C0003
B81C0003
A61F0006
F02M0065
A01C0005
C06B0045
C01B0037
F24F0012
E05B0053
D01H0005
C07C0201
C23G0003
A01B0073
B04B0001
B64D0047
B63H0005
A62B0017
C06B0031
C12N0013
B28D0007
D03D0011
F25B0045
A61B0007
A63B0026
F02P0017
H01H0059
D21G0009
B65H0051
B65G0035
C09J0109
F16K0041
A01C0023
F17D0003
C09J0121
A61Q0009
F25B0025
H03J0005
F23M0005
B29C0073
B23D0051
C22C0037
F01D0015
G01V0005
G03B0003
B41J0017
F17C0003
B21D0001
B61K0009
F02B0047
C10G0009
H03J0001
B65B0069
F01K0025
C22C0047
A45B0019
F23L0017
B65G0019
A61G0010
H01L0049
E05B0035
B61D0003
C02F0101
B64D0001
B65H0015
H04Q0005
G09B0025
B22D0023
F16D0066
A61G0015
C10M0141
A61H0019
C08G0079
B23Q0039
D05B0003
F02D0001
F27D0099
G09B0001
H03H0021
B62K0023
G07F0001
F04B0019
C22B0019
E04D0015
B44D0002
B23B0003
A63B0045
C22B0021
B25B0001
F41G0003
E02B0009
F04D0001
D21C0005
B44F0009
C07C0065
B64F0005
A01B0001
B25H0007
A01K0027
C07D0275
F25J0001
B32B0019
F16D0051
A45D0029
F02M0053
B24B0003
A61G0009
F16J0010
G03B0037
B65G0051
D21F0005
B62D0051
B29K0033
B04B0011
C09D0143
B43K0001
G01D0001
G07D0013
C09J0129
B21D0011
B65H0027
F23J0013
B65H0011
C22C0045
B22C0007
A47H0023
D01F0002
E03B0001
G07D0005
B65G0063
C10K0001
E05F0007
E04D0011
F28F0007
A61C0015
B66B0031
H04N0015
B24D0018
H01K0003
F16H0041
C08G0083
E21D0020
G10C0003
C07J0001
B60L0005
D06M0017
B60T0015
A24D0001
H02K0049
A47F0010
F16C0007
G21F0003
C03B0035
C07C0249
F26B0015
B21B0015
D21C0003
B65D0049
B21D0024
B23P0017
B62J0017
C08L0039
C07H0005
C07C0068
B63B0059
G01C0023
E03D0003
H05H0007
C21B0005
C07C0327
E05B0071
F16B0015
B63B0009
F25B0017
G01G0017
E05B0003
A01F0029
F01P0001
E21B0044
F04B0013
D06M0016
C12G0001
B65D0079
A01D0043
D01H0004
F16B0031
C07C0225
B08B0011
F16B0004
B60R0003
B43M0011
G04F0010
C09D0191
A43B0001
A44C0009
F03C0001
A63B0047
F02N0099
G01V0009
A01J0005
B22D0029
E03D0013
D03D0049
C08B0030
C08F0218
F23J0003
C03C0014
B22D0025
A44C0017
G01K0017
A23N0012
A61H0037
B62D0117
F01D0021
E02B0011
C10M0103
C22C0018
A01K0031
A01P0021
B26B0013
C09J0157
C07C0021
A63C0011
C01G0003
B02C0004
H01T0004
B62D0057
A47D0001
F16H0013
C08L0089
C08F0026
B62M0003
B63B0043
B42C0019
B27F0007
A61D0007
H01L0037
G10L0025
C07B0041
B60Q0011
B62H0003
C07C0259
A61F0015
H04R0027
G04G0015
A47L0017
B27C0005
A43B0009
C08F0257
B63B0022
A62C0013
C07H0013
D06B0003
F01N0007
F42D0001
G01V0015
F15B0020
D06Q0001
G03D0015
A01K0087
G01H0011
B43L0013
B61L0003
C10B0057
B04B0007
F16B0017
H01R0029
C11B0003
A61L0011
B60M0001
C10G0029
A01P0001
E04D0012
B29L0017
B23D0021
G07D0003
G01V0011
B23K0033
C06B0021
B03C0005
H02K0053
B65B0037
A22C0017
B65B0063
C01B0015
H03K0023
C22B0023
A21D0010
C10G0025
B26B0019
C25B0013
E05C0007
F41G0001
A63F0011
C08F0032
F28D0021
B27N0001
A61L0017
F16H0045
B62D0035
B29K0069
G21F0001
E01F0007
B60J0011
H02N0013
B60L0013
F02D0033
C07C0381
C09D0101
B29K0079
E02B0008
A45D0020
H03K0009
E21F0017
F04B0045
B65B0015
A43C0015
A01M0031
B24C0011
B63B0017
F16D0011
H01J0023
B01J0033
H04H0009
C03B0032
C07C0055
H05B0007
B28B0017
B42F0005
A62C0099
F01K0013
B24C0005
E05C0021
C07D0335
G07C0015
E01C0003
D03D0027
C08B0031
A41H0043
G10H0003
G21C0015
A61G0017
D04C0001
B26B0029
C22C0049
B65H0057
D04H0005
B42F0001
G03C0011
E05D0013
C07C0004
C08F0030
G01C0005
F04D0005
C22C0028
G11C0027
C05F0005
B43K0019
A41C0001
C07F0019
F03C0002
C01B0035
A62B0023
E21B0003
E04G0007
B61L0027
F42B0005
D04B0009
A47D0007
A61L0026
B65B0059
G04G0019
F16D0028
C01F0005
B64D0013
E02B0001
B63B0039
G02C0009
F01N0099
F21V0025
A41D0007
B42D0009
D05B0069
G01L0013
H05G0002
G01F0013
E02B0017
B08B0017
A01G0033
A45C0009
A43B0021
B60B0001
B62M0023
A41B0013
C03B0029
D06B0023
B28B0021
G01H0009
F23N0003
B29L0029
C22C0030
A47J0045
C10M0143
E04H0007
F41H0011
F03B0011
A45D0002
E01B0025
B60B0007
B23Q0041
C08F0022
F42B0010
C07D0313
B31B0023
G21C0013
B21K0021
B41J0035
F21W0121
H01H0015
A61D0001
H01F0029
C01D0015
C07C0006
G08B0007
B01D0025
E02D0013
C09B0062
G01K0003
B24B0031
G01G0013
B66D0003
B23H0003
B41K0001
B23B0049
B21D0031
B62J0007
B60B0019
B64B0001
F27D0015
H02B0003
D06B0001
B01D0051
D06C0007
G04B0045
C09B0061
B65G0027
H02M0009
B42C0009
B65G0011
G21K0007
C30B0001
C25D0015
B23K0007
A47B0046
C23F0015
G04G0013
H01F0013
C10K0003
E21B0015
B61D0015
F16D0063
A01D0045
F25D0016
F16K0025
C09D0185
C07C0219
A47C0016
F02B0041
B05C0019
B63B0007
A01D0057
A47J0019
A23N0015
B61B0001
H01T0021
B23D0049
B64C0011
F23L0001
A22B0005
F21V0035
G07B0011
A41F0009
F41B0011
B31B0003
A23C0021
F23K0003
A22C0011
C10N0070
C01D0003
C11B0005
B65H0041
C05F0015
B62J0027
E03B0009
G01C0001
H02H0011
F04D0003
B02B0001
A01N0003
B62J0035
F16M0001
G06N0007
C08B0015
C10M0139
A01G0005
C21B0003
F41H0001
B65G0025
D06F0017
G09B0011
G06M0001
C25D0009
A45B0011
H01H0027
B66D0005
D01D0004
G12B0017
A44C0015
F24H0007
C09J0125
B66B0029
A01F0015
A22C0025
B04B0009
A21D0006
A61Q0090
F04C0011
F25B0006
A45F0004
B65C0001
B01B0001
E05B0041
F16L0017
C10G0007
F27B0015
H01R0103
G04G0017
H01F0019
A01K0085
A47B0051
B23B0019
A62B0099
H03C0001
B21J0001
B23C0001
B64C0029
A01M0017
F41A0019
C09D0131
B43K0025
F16D0031
B21D0003
B21D0047
D21D0005
B81B0005
G10D0013
F21W0111
B21J0009
H02J0015
B60K0008
G06E0001
B04C0009
B65H0067
B65D0059
B65D0050
B21D0035
E05B0059
F15B0009
F03G0006
G10B0003
B60C0029
C06B0025
B27L0011
C03C0021
B43K0021
B23D0015
F02B0019
B65G0037
E02D0019
F28G0009
B64D0025
G01L0011
C10G0067
C07K0004
B62K0009
C04B0005
A01B0013
C07J0041
E21F0013
B23B0039
H03H0001
G01R0003
H03L0005
B24D0015
A47F0009
F23C0009
F16L0043
B02C0001
D06C0023
B62H0001
C07J0071
F21K0002
E04H0013
G06N0099
A01K0089
A01N0051
B21H0003
E05D0001
B65H0063
B23B0001
G21G0004
A01B0071
B27B0009
C07C0061
F02M0039
A42C0005
B23G0001
A62B0003
B64D0027
F28C0001
B22D0013
A61M0013
G01R0025
G10G0007
G07C0011
A23C0003
F27D0009
B43K0027
H04M0005
B01J0012
B67B0003
F02M0019
D21C0011
C07F0013
B24B0045
A61K0127
B63B0029
B25J0018
C09D0153
D21J0003
F23C0007
G08B0019
B21D0013
B61C0017
B25C0007
B23D0033
E02D0023
C21B0011
B42F0021
F21L0014
A47B0011
A24F0015
E01B0001
B64D0033
B61D0019
A41G0001
F16S0003
G11C0014
B21H0001
C12S0003
C07D0339
F16B0047
A47C0013
A22C0013
B42C0001
F23L0009
B25J0011
B66C0019
B61D0027
E04G0013
G01G0011
B65D0061
F15C0005
C10G0031
F16N0031
A47B0041
F28D0005
A21C0015
H03L0001
A61K0135
E05B0055
E06C0009
F21V0027
A47B0043
E05F0017
B66C0015
E02B0013
B42B0004
B43L0007
C07C0273
F02M0001
A47H0005
B28B0019
C10G0069
A63H0031
G21C0007
F23C0005
F04F0001
B65G0045
F02M0033
C10M0177
B22C0003
F41H0007
G21D0003
G03B0029
A41G0003
D03D0051
A63H0009
C03B0040
B29K0029
C10M0111
B66F0017
B41F0009
G11B0003
F01B0003
D21F0009
B04B0003
C01G0019
C09D0177
B62B0013
B62K0013
D05B0035
F23D0003
E01B0019
H02N0006
B60C0007
C10G0049
F16T0001
B67D0099
F16H0039
G01F0009
B25B0009
B41J0032
A01D0061
C25B0003
C07C0409
B01L0001
A01N0039
C10M0115
C07C0257
H01H0005
B06B0003
G01Q0020
F16M0007
D01H0007
G03C0008
C08F0018
E01D0015
E21D0021
G04G0007
E01B0029
A63B0005
A01K0075
B63H0009
B26B0027
C01G0015
F24F0009
B24C0009
C22B0026
C07D0501
B62D0031
H03J0003
C08H0001
H01C0013
A01C0003
F16K0099
C08L0043
B42F0003
F28F0025
B02B0005
C08F0120
A01D0046
E01B0003
D05C0017
G01L0027
B24B0039
C08L0093
C12C0005
B21B0038
F28C0003
A01K0039
C01G0031
C30B0028
B44C0007
A01B0051
G02C0003
C01B0011
G10D0007
B24B0051
A63G0021
F02B0011
H03M0009
C10M0163
C30B0013
C08G0012
E21C0035
D06F0095
A44C0011
C05C0009
B61D0045
B23H0005
B22D0007
A61J0015
F02P0011
A47B0055
F23D0001
A47B0063
B27C0001
A47F0011
F02M0017
C09B0045
B28B0005
H03K0021
A41D0015
C09D0009
C07C0243
C10C0003
E21B0036
B64C0025
A63C0010
C08F0285
A01K0023
C08L0085
F16H0049
H03G0011
F04C0013
H03G0007
B24D0099
B26B0021
A01D0075
G21B0001
A45D0008
G21C0021
F24C0005
H05H0013
A47B0001
B29K0009
A47B0053
C30B0019
D06H0007
E21C0037
B65B0047
F41A0021
G10G0005
F28B0001
D03D0025
A01N0027
B26B0001
B04C0003
F41A0009
F16J0012
H01J0019
H02K0035
B61D0047
B62J0025
B21C0003
B22D0039
A62C0027
A01J0007
E05B0005
H04L0023
C07D0253
F04B0007
F23C0013
G10D0009
C01G0035
C07K0009
B22D0046
E01B0007
C07C0050
C11D0013
H04B0013
C07C0403
C01G0033
B29K0063
B61L0005
B25J0007
B27B0017
C07F0011
C09J0177
B21C0025
B62M0027
D21H0015
G01C0007
A23K0003
A41F0001
C08G0002
B42F0017
E01B0009
B27N0005
C25F0001
C07C0335
F03B0015
C09B0005
A24F0019
E21C0041
C03B0009
B25D0009
B22D0043
F21S0013
C40B0070
G05D0019
C08B0011
B02C0025
F23D0017
B23B0025
G10F0001
F23Q0002
H01R0003
C22C0012
D04B0007
D06F0075
F22D0011
C10B0047
B65D0057
H01G0007
D05B0001
B22D0045
E01C0001
F42B0004
F23Q0003
B60G0099
H01H0069
B67C0007
D05B0073
B07C0001
E21B0001
C08F0246
A46D0003
C07C0265
C08L0011
F28G0001
A01G0029
A01K0007
B64C0031
B42F0009
B65B0021
B60C0003
C07D0201
C10M0117
A01K0003
B43M0099
D06B0011
A01M0013
B21D0017
G06M0003
B66F0019
B65D0069
B08B0013
C03B0027
H02G0013
A47B0085
A01C0021
B24D0009
C09D0135
B41F0001
B25D0016
B23D0029
C11C0005
H04R0023
H03D0013
B30B0005
B24C0007
C03B0007
G10G0003
F21S0011
F16J0013
F16D0049
B29C0057
B05C0007
A21C0001
D04H0011
F42C0019
B23K0013
C07J0063
F22B0035
H01T0001
A62D0001
C07D0411
F42B0033
B27B0033
C21D0011
B41F0005
B02C0007
G01T0003
G01C0025
B63B0005
D06M0014
A47H0013
F04D0009
A45D0007
F23C0003
C04B0002
A21C0003
A62C0005
F16L0035
B31D0005
F41F0003
F16H0033
C07H0007
F03B0001
B26B0011
F27D0005
B29K0019
D06H0003
F22D0001
D21J0001
G21C0001
F16L0029
B25D0011
C08F0292
C09B0011
C07D0475
H04K0003
A61J0011
F26B0007
B23Q0009
C30B0031
A41B0001
B23D0055
F41A0017
F25B0007
D05B0039
A61H0031
F02P0009
B01D0041
C10G0021
F16N0029
B22D0035
F25D0027
F01B0031
F42D0003
G09B0003
C08F0259
B63B0049
G01K0005
B61D0037
F01C0011
A23C0023
F41J0005
B61L0001
C23F0003
A63H0023
G06E0003
E05B0029
B41J0033
C05F0001
G12B0015
F01K0021
B25B0025
A23N0017
H01J0025
B64D0017
B64D0037
B65B0029
B60Q0007
B27F0001
F15B0007
A63B0065
B23B0035
B61F0003
C30B0035
D21D0001
E21F0005
C07B0039
G21C0005
B41J0023
A01B0039
D01F0011
H01F0021
G05B0005
C09J0103
A45D0027
B62D0009
B64D0043
B23D0035
B05C0021
B23D0057
C08L0019
F16D0021
C10M0175
B62D0047
B04B0015
C07C0263
F23C0006
B23D0019
A61L0012
C12C0012
E21F0001
G09B0017
B43L0021
B21F0001
B08B0006
B66B0021
F24H0008
A61D0019
B25D0001
C07C0022
A63H0018
D05B0027
F42D0005
B44B0005
B60L0008
B44D0005
C01B0019
B42C0011
A01B0015
H04R0011
H01H0061
B31B0049
H03K0004
F01L0007
B30B0013
A47C0015
C22B0013
A21D0015
D05C0009
A47D0009
A44B0015
B42B0005
C08L0047
B65G0029
F01B0001
H01H0045
B02C0015
C07B0059
A01H0003
G21C0009
F01K0017
F04B0011
B27G0013
B21D0045
A47B0049
G05D0027
C12C0007
E03F0009
E01D0011
E21B0031
G01F0019
F02N0003
A45D0026
B60M0007
C05D0003
C07D0273
F02P0019
C11C0001
A47B0045
D03J0001
C06B0023
B62D0043
F16D0067
B62D0023
A44C0007
C09D0109
A21B0005
B26B0005
E01C0015
F16L0053
B60R0015
H05H0003
D05B0065
B21C0009
F01K0027
F02M0007
A23B0005
F02K0007
G02F0003
B65C0011
H01H0043
F21Y0105
C07C0239
F42B0039
C01G0055
A61H0005
G04C0021
B61L0029
A23N0001
A63H0019
G05B0021
G01J0011
F16L0007
F04C0005
B21F0027
C09B0055
F16K0039
C12P0003
G01Q0090
C04B0011
C08F0251
A47G0005
F23C0001
H02B0011
A63B0029
C04B0012
B64C0009
A01D0090
B29K0045
B61B0012
B60F0003
F01K0007
B01J0045
B64D0009
A41C0005
D03D0003
C10G0033
B62J0015
G03D0005
A45D0001
G01K0015
H03B0019
B65H0055
G01F0017
C09J0193
A01G0016
C08F0287
H02B0005
B41F0016
A47J0017
C07D0321
A63B0041
B65D0037
C09J0107
B82Y0030
C08G0014
F16D0059
F16K0013
A63B0031
B60C0025
B21H0007
D03D0009
F25D0015
B21D0009
B65D0067
C10G0032
C22C0101
D05B0057
C12P0023
B62D0017
E01B0035
G01L0021
B23D0023
C07C0023
D01G0015
D04B0035
A43D0001
H01K0007
F41B0015
C12P0005
B65G0054
B63H0016
C06B0047
A47L0019
A01M0009
C07D0327
C07G0099
B27B0031
B61H0013
B23P0009
B65G0041
G08B0031
A43D0025
B63J0099
C07D0219
A61H0011
F16H0027
C12C0011
F27B0021
F02P0007
G05G0007
A24B0003
G01C0013
F41H0003
B41N0010
F16C0037
F15B0019
F42B0030
G01D0015
A43C0007
C07B0043
C09B0031
B65H0083
F41A0003
C10B0041
H02J0005
B23Q0037
F16P0001
A01F0007
H01B0019
A45D0042
F25D0007
C07C0305
C07C0281
B27G0019
H01J0043
G01L0025
F02G0003
A41G0005
D03D0023
C06B0033
C03C0012
B21K0025
B41F0030
F02B0069
A23N0007
B68G0005
B27B0019
C04B0030
B65F0009
B23D0031
C01G0029
B61K0013
C03C0011
A24F0047
C01G0039
A01D0033
B21B0028
B24B0033
F25B0019
B63B0019
C10G0003
A61K0133
C07C0245
A47B0039
B26B0009
H02K0024
B64C0021
B63J0002
H03B0029
D06B0019
F16K0049
F26B0019
C11B0013
E21B0025
F23J0011
G11B0013
C07D0267
B23D0025
A47B0007
B66C0011
C12J0001
B25J0003
B41J0001
F28F0017
F04B0033
B29K0055
F02M0043
D06C0003
B65B0065
H01H0029
B27B0027
A63B0033
C09B0001
E02D0015
B66C0017
F16N0039
B60G0001
C07C0333
A41H0003
B29K0083
B63B0013
F16H0031
D06F0043
E05B0039
G04B0017
G05D0013
C01G0041
B22D0015
B62D0013
D21C0001
G06G0001
F41A0023
B21F0011
B41F0019
B01J0025
F16D0047
G07G0005
B07B0011
A63B0009
F41A0033
G01F0005
C09B0035
A44B0001
A22C0007
E01H0010
B21D0015
G21F0007
C07C0307
G01F0007
F01B0029
B23K0028
B64C0023
B60B0037
C07J0075
G03B0001
A47B0005
A63G0009
B61D0049
B29D0017
D05B0055
H01G0005
C07D0323
E05C0005
C10M0147
F16G0015
F27D0013
B65B0023
C07D0455
B23G0005
D05B0023
F21K0007
C10G0027
G04F0001
B25J0001
E06C0005
G21G0001
F02M0041
B31B0037
G09F0025
E05B0061
D02J0013
B65H0069
D06C0015
C01B0006
C08F0136
G07B0013
F41H0013
B23K0005
B62K0027
F16F0005
H01L0047
G01M0005
F28B0009
E21D0001
A45B0001
F04B0051
A44C0001
A01K0045
B23F0021
H04H0007
F03B0007
C09J0191
H01H0049
F04D0023
B41K0003
C09D0139
G04G0003
B21H0005
H02K0055
A23J0007
E04G0025
B21B0019
C10G0053
B66C0003
B68G0011
B23C0009
F16N0013
A61C0011
D06C0011
A61F0017
B22C0023
G01M0009
F23K0001
B29L0024
A63J0005
F25B0023
B21B0017
A63D0015
G08G0003
C23C0020
C12C0001
E05B0051
F15B0003
A63H0001
A01B0045
G08C0021
A47C0011
C30B0009
C08F0228
A01K0083
H04B0011
H01G0011
C14C0011
B82Y0010
B65F0007
B64D0015
C08L0013
F24J0001
A63H0037
A62C0033
C12P0033
H04W0099
C10L0009
A01P0017
F16D0033
F15C0001
D03D0013
H03B0021
B27C0009
C08B0003
C06B0029
F16G0003
B23F0023
B43L0009
C09D0105
A47J0042
A23C0013
E05B0007
G01B0013
G05B0001
F02B0051
B61F0001
F03G0005
B62D0024
C07H0011
B31B0005
B01D0043
H04J0015
B60G0005
B62D0103
A47B0019
B63C0007
B31F0005
B05C0015
E21B0028
B82Y0040
E03B0005
B32B0011
D01D0001
B25F0003
D06P0007
B04B0013
B60S0013
H04J0004
B61B0003
F42C0015
C07C0401
B21F0035
D07B0007
C05D0001
E01B0027
H01C0003
C03B0017
C07C0221
G04B0013
F16D0057
G08B0026
C07J0007
D01D0010
A63C0001
C01B0023
B66C0009
C07D0419
D05B0029
A01C0017
B21F0003
F22B0031
A45B0017
C07J0017
C07C0062
A01K0079
G05D0021
B23Q0035
E01H0011
C07D0281
A43C0001
B42F0015
B27N0007
B66C0007
C03B0025
B03C0007
B27L0005
H01J0047
F03H0001
B31B0043
F01C0019
B63B0015
B29K0103
B66B0025
B21B0035
G09B0027
C07C0313
B27B0021
C07C0046
C09D0195
D06H0005
A24F0013
A61J0017
F02M0029
D21G0003
G21G0005
B61C0009
A22C0021
C07D0225
B65H0081
A01K0093
F21V0037
F28D0003
C22B0059
C08B0001
C09D0155
C01B0005
B60V0001
